# Supplementary material for: Temporal coordination of the transcription factor response to H2O2 stress
Source: Nat Commun. 2024 Apr 23;15:3440. doi: 10.1038/s41467-024-47837-w (PMC11039679; doi:10.1038/s41467-024-47837-w)
Supplement: Supplementary file 9 — Source Data [file 41467_2024_47837_MOESM9_ESM.zip]

Archive with 10 entries (10 files):
- SourceData/Source Data Figure 1.xlsx
- SourceData/Source Data Figure 2.xlsx
- SourceData/Source Data Figure 3.xlsx
- SourceData/Source Data Figure 4.xlsx
- SourceData/Source Data Figure 5.xlsx
- SourceData/Source Data Supp Figure 1.xlsx
- SourceData/Source Data Supp Figure 2.xlsx
- SourceData/Source Data Supp Figure 3.xlsx
- SourceData/Source Data Supp Figure 4.xlsx
- SourceData/Source Data Supp Figure 5.xlsx
