# Supplementary material for: Temporal coordination of the transcription factor response to H2O2 stress
Source: Nat Commun. 2024 Apr 23;15:3440. doi: 10.1038/s41467-024-47837-w (PMC11039679; doi:10.1038/s41467-024-47837-w)
Supplement: Supplementary file 9 — Source Data [file 41467_2024_47837_MOESM9_ESM.zip › SourceData/Source Data Figure 1.xlsx]

## Sheet: Data Explanation
Figure 1 A-C	Each Row is an individual cell and the columns indicate whether FOXO1 or p53 was measured and the concentration of H2O2. FOXO1 data is the Fraction of FOXO1 signal in the nucleus. P53 data is the natural log of the nuclear intensity
Figure 1D	Gamma-H2AX data. Each row is an individual cell and the columns indicate the concentration of H2O2. Data is the natural log of the nuclear intensity of Gamma-H2AX. These same samples were used to measure p53 intensity in Figure 1E
Figure 1E	p53 data. Each row is an individual cell and the columns indicate the concentration of H2O2. Data is the natural log of the nuclear intensity of p53. These same samples were used to measure Gamma-H2AX intensity in Figure 1D
Figure 1F	Mean percentage of DNA in the comet tail for the alkaline comet assay for indicated concentration of H2O2 and NCS
Figure 1G	Mean percentage of DNA in the comet tail for the neutral comet assay for indicated concentration of H2O2 and NCS
Figure 1H	p53 data. Each row is an individual cell and the columns indicate the concentration of H2O2 and NCS. Data is normalized to the median intensity of the untreated sample (First column).

## Sheet: 1 A-C
FOXO1 0uM	p53 0uM	FOXO1 20uM	p53 20uM	FOXO1 40uM	p53 40uM	FOXO1 60uM	p53 60uM	FOXO1 80uM	p53 80uM	FOXO1 100uM	p53 100uM	FOXO1 150uM	p53 150uM	FOXO1 200uM	p53 200uM
0.424179	-4.33056	0.45274	-4.35204	0.510776	-4.13017	0.581706	-3.64239	0.550199	-3.4611	0.205235	-4.3309	0.580234	-4.31462	0.69268	-3.75913
0.479292	-4.12537	0.534956	-3.39859	0.498752	-3.24341	0.508078	-3.85754	0.452223	-3.03526	0.62858	-4.08681	0.433463	-4.34056	0.558432	-4.6027
0.510761	-4.24432	0.433768	-4.20634	0.576113	-3.53362	0.480001	-3.76652	0.340422	-4.15357	0.553283	-4.52433	0.430338	-3.20996	0.432274	-4.19398
0.580081	-4.27222	0.485513	-3.71067	0.471737	-3.67144	0.564001	-4.24962	0.489573	-3.25249	0.377124	-4.2539	0.510471	-4.32843	0.590928	-4.48945
0.479443	-4.35942	0.647018	-3.4005	0.424074	-3.61693	0.401862	-3.79637	0.607053	-4.36637	0.381276	-3.91464	0.581701	-4.46398	0.793002	-4.21893
0.511196	-3.79033	0.368234	-4.23155	0.393435	-3.30821	0.398932	-3.88122	0.558504	-4.38143	0.540449	-4.36358	0.403878	-4.06466	0.472643	-4.29443
0.458221	-4.41275	0.521322	-3.89941	0.320129	-4.05437	0.498948	-3.66545	0.474929	-3.53826	0.262801	-4.18573	0.324461	-4.46005	0.320623	-3.87147
0.461328	-4.25436	0.4585	-3.7437	0.342185	-3.76686	0.446135	-4.21888	0.465511	-2.96577	0.504209	-4.53494	0.512576	-4.53764	0.492329	-4.09367
0.46782	-4.27069	0.433607	-4.34222	0.407114	-3.81758	0.326863	-3.61582	0.402312	-3.96446	0.314172	-3.98993	0.585743	-3.11216	0.586616	-4.20942
0.470466	-4.22622	0.541262	-3.89846	0.452364	-3.63412	0.422399	-3.56593	0.395586	-3.86708	0.543425	-4.27362	0.4224	-3.95372	0.717478	-4.4617
0.486284	-4.4273	0.36874	-4.19493	0.27641	-4.40415	0.484253	-4.05124	0.491017	-3.94544	0.632491	-4.36818	0.652365	-4.49103	0.495451	-4.49058
0.544699	-4.34925	0.308872	-4.26052	0.460085	-3.3099	0.43165	-3.43507	0.194283	-3.97739	0.487512	-4.40278	0.529294	-4.58816	0.604765	-4.25306
0.467839	-4.2206	0.455012	-3.99499	0.312705	-3.70222	0.598402	-4.37245	0.369117	-3.8755	0.575357	-4.43916	0.584865	-4.27022	0.484308	-3.90592
0.403328	-3.96708	0.457324	-2.51593	0.390955	-3.67138	0.421961	-3.87147	0.47041	-3.96543	0.554017	-3.45857	0.583494	-4.42776	0.535185	-4.40495
0.391041	-4.16043	0.448463	-3.69165	0.337023	-3.21389	0.272795	-3.7582	0.301269	-4.18892	0.374952	-4.41728	0.73	-4.4771	0.546886	-4.35325
0.438247	-3.56565	0.460339	-3.94044	0.235703	-3.44049	0.42319	-4.10739	0.713913	-4.51826	0.490291	-4.43744	0.516818	-3.96193	0.584794	-4.48538
0.478247	-4.27277	0.509135	-3.7517	0.44645	-4.34596	0.523738	-4.23603	0.40069	-3.46748	0.682833	-4.14483	0.576117	-4.44288	0.515332	-4.17125
0.503782	-4.37789	0.542397	-3.72074	0.481796	-4.18506	0.363098	-4.07066	0.645843	-4.38262	0.657781	-4.30229	0.462732	-4.15896	0.617851	-4.50798
0.46679	-4.20167	0.400815	-4.30858	0.311887	-4.28679	0.471244	-3.99153	0.375769	-4.04185	0.450751	-3.90486	0.552445	-4.14073	0.483167	-4.2991
0.412039	-4.2746	0.544667	-4.32485	0.426744	-3.66945	0.522005	-4.42441	0.354962	-3.85289	0.699552	-4.42033	0.518595	-4.50633	0.589096	-3.67691
0.40795	-4.10319	0.430982	-3.88387	0.361685	-4.301	0.444166	-3.88452	0.496075	-3.83636	0.493914	-3.80695	0.53516	-4.42832	0.604043	-3.65816
0.409499	-4.17979	0.453338	-3.49274	0.475949	-4.06821	0.430158	-3.60933	0.400038	-3.58547	0.648914	-4.11424	0.507356	-4.39003	0.537588	-4.35216
0.385763	-4.41848	0.380024	-4.18556	0.462453	-3.69247	0.510761	-3.16101	0.586257	-4.02574	0.556039	-3.33357	0.588353	-4.30223	0.595074	-4.11191
0.450642	-4.25082	0.534819	-3.9444	0.345515	-3.12454	0.213623	-3.84122	0.535211	-4.37505	0.564466	-2.11281	0.71102	-4.36223	0.718587	-4.17916
0.320712	-4.19965	0.454477	-3.88888	0.424087	-4.08501	0.347805	-4.0704	0.45928	-3.86227	0.458045	-3.5118	0.552885	-4.51412	0.645091	-4.23873
0.516051	-4.1662	0.56027	-3.51578	0.47028	-3.9455	0.439704	-3.84227	0.405895	-3.19498	0.445391	-3.81096	0.552598	-4.4343	0.657287	-3.47929
0.428817	-4.29846	0.452653	-3.62609	0.375894	-3.67845	0.544248	-3.83753	0.289905	-3.26869	0.450751	-3.44759	0.475582	-4.35429	0.48703	-2.55094
0.511683	-4.16726	0.390306	-3.92286	0.377978	-3.9576	0.568792	-4.14513	0.582495	-4.23293	0.559589	-4.31883	0.53866	-3.99171	0.592029	-4.23686
0.464514	-4.18795	0.409964	-3.98069	0.365056	-4.24625	0.43036	-3.90606	0.389459	-3.62919	0.69851	-4.34324	0.601635	-4.48284	0.483177	-3.76858
0.439675	-4.30371	0.393825	-3.414	0.430951	-3.93081	0.323777	-3.35097	0.366156	-3.30886	0.56639	-4.27374	0.592409	-4.00554	0.642243	-4.2396
0.412286	-4.26878	0.530238	-4.09307	0.312354	-3.13329	0.57591	-2.41494	0.355702	-3.82524	0.354762	-4.13657	0.621604	-4.51248	0.602123	-4.31704
0.498812	-4.14471	0.435934	-4.325	0.478061	-4.18979	0.634618	-4.36945	0.606542	-3.92125	0.496268	-4.26992	0.643367	-4.4725	0.600175	-4.34209
0.470646	-4.07502	0.700016	-2.74343	0.287304	-3.39665	0.513566	-3.63825	0.431447	-3.97768	0.497112	-4.47135	0.604907	-2.95213	0.675068	-4.16305
0.489662	-4.06565	0.493603	-3.76237	0.447339	-3.2291	0.241368	-3.81173	0.466469	-3.41169	0.559359	-4.1815	0.57788	-4.42594	0.735311	-4.00416
0.457739	-4.2322	0.481293	-2.84929	0.423314	-3.50853	0.223829	-3.33879	0.463003	-4.03544	0.440666	-4.19825	0.62389	-3.95955	0.602204	-4.26154
0.358703	-4.10237	0.460329	-3.86592	0.492498	-3.58356	0.61962	-3.96436	0.307516	-3.50103	0.536292	-4.18293	0.622581	-3.53638	0.449998	-4.20956
0.328722	-4.31272	0.473778	-3.93979	0.506971	-3.41182	0.609478	-4.4363	0.451616	-3.45356	0.37244	-3.16734	0.514714	-4.39292	0.609383	-4.36
0.43112	-4.2293	0.411147	-1.86934	0.328567	-3.61265	0.457062	-2.99163	0.617632	-3.3011	0.607172	-3.63105	0.451452	-4.41565	0.457908	-4.16909
0.43961	-4.31493	0.461162	-3.69657	0.393994	-3.80572	0.40965	-4.05628	0.620357	-4.16935	0.460091	-3.57719	0.606098	-3.22571	0.634126	-4.29989
0.426311	-4.19274	0.488268	-4.08934	0.358622	-4.28015	0.329295	-3.51473	0.401968	-2.85404	0.660174	-4.22001	0.689257	-4.44877	0.673787	-4.15611
0.464767	-3.8581	0.319035	-3.80507	0.466039	-3.78622	0.491061	-3.80508	0.449775	-4.04732	0.484372	-4.06877	0.511731	-3.98602	0.597405	-4.29603
0.436664	-4.10506	0.484654	-3.71787	0.351147	-3.3471	0.450848	-3.95006	0.401589	-3.95974	0.425014	-4.08319	0.456656	-3.52492	0.560786	-4.34972
0.443305	-4.21083	0.458322	-3.90626	0.380685	-3.98478	0.450475	-3.45861	0.306622	-3.54125	0.411134	-4.27897	0.478856	-4.23428	0.609883	-4.46106
0.381937	-4.36239	0.421402	-3.84398	0.451743	-3.80292	0.455994	-3.65834	0.290362	-3.63892	0.619299	-4.10013	0.455098	-3.56241	0.612166	-4.46216
0.431636	-4.35517	0.487777	-2.5611	0.43683	-4.03237	0.577614	-4.45758	0.721953	-4.249	0.637688	-4.38839	0.505521	-4.33329	0.714218	-3.56957
0.442656	-3.91343	0.425753	-3.64116	0.309824	-4.17396	0.475987	-3.91352	0.377763	-3.81539	0.573317	-3.48934	0.569284	-4.15579	0.577923	-4.02354
0.493859	-4.32706	0.432334	-3.83147	0.418422	-3.90162	0.511967	-4.16069	0.480019	-3.02137	0.557096	-4.38222	0.637464	-4.28985	0.65141	-4.24996
0.366806	-4.3539	0.461626	-3.41424	0.393842	-4.34208	0.557637	-4.20254	0.711415	-4.39177	0.132818	-3.47564	0.297891	-3.3201	0.602663	-3.80343
0.404686	-4.29313	0.469933	-3.79855	0.367851	-2.9656	0.239868	-3.3971	0.423906	-3.89976	0.606082	-4.11953	0.671611	-4.2794	0.536867	-4.37669
0.449789	-4.35382	0.486575	-4.07959	0.353934	-4.04783	0.44562	-3.25692	0.367702	-3.6984	0.457113	-3.72349	0.588846	-4.08533	0.63792	-4.04031
0.375782	-4.21	0.517424	-3.93349	0.318217	-3.78571	0.272914	-3.38441	0.242677	-3.34511	0.689431	-4.09744	0.425493	-3.22394	0.659098	-4.27084
0.27998	-4.11652	0.406956	-3.10076	0.488609	-3.68833	0.440782	-3.06854	0.575879	-4.03989	0.713889	-4.04448	0.484911	-4.2825	0.63653	-4.26812
0.486787	-4.19089	0.440575	-3.19844	0.33196	-3.17749	0.280795	-3.1011	0.428148	-1.77725	0.664817	-4.10566	0.632363	-4.28938	0.589304	-4.16928
0.439876	-3.97565	0.345886	-3.65383	0.312696	-4.30178	0.479177	-2.95544	0.647394	-4.31286	0.480132	-3.86437	0.624707	-4.33287	0.611229	-4.15204
0.437983	-4.10378	0.427361	-2.92367	0.464539	-3.82197	0.386834	-2.9238	0.41403	-4.11598	0.328879	-3.89926	0.469162	-3.91215	0.739868	-4.30482
0.428975	-3.99409	0.46527	-4.04023	0.380194	-3.64554	0.514806	-4.10391	0.393147	-3.56109	0.577383	-4.37383	0.408669	-3.3532	0.51372	-4.18912
0.326381	-4.09123	0.461065	-2.26597	0.402317	-4.20246	0.574725	-4.17964	0.545155	-4.1409	0.557279	-3.60602	0.661581	-4.31724	0.720381	-3.55586
0.459963	-3.90058	0.380566	-4.04	0.494061	-3.33382	0.202261	-3.8927	0.268824	-4.23621	0.421786	-2.36847	0.432296	-3.72325	0.560227	-3.8775
0.371801	-4.26648	0.317653	-3.30648	0.409521	-4.21657	0.498715	-4.01886	0.359836	-2.92482	0.277778	-3.97238	0.548556	-4.17058	0.661494	-4.12167
0.465649	-4.21366	0.414335	-4.04688	0.420519	-3.65188	0.288695	-2.85895	0.395014	-3.44075	0.431535	-3.93495	0.572291	-4.13438	0.432871	-3.0744
0.452348	-4.19796	0.311809	-3.62656	0.421927	-4.2422	0.397415	-3.63664	0.565335	-4.25207	0.383261	-3.64157	0.610217	-4.2645	0.752196	-4.27621
0.446699	-4.06215	0.484904	-3.16525	0.368413	-3.89105	0.581254	-4.12574	0.570903	-4.35334	0.433505	-3.95459	0.55003	-4.17484	0.517383	-4.17667
0.461418	-4.16407	0.439225	-3.16903	0.32377	-4.28321	0.417156	-3.78417	0.455116	-3.87898	0.484643	-3.99236	0.563087	-4.19631	0.612317	-4.17779
0.477566	-4.29457	0.246999	-4.14296	0.244836	-3.2	0.523667	-4.07489	0.515628	-3.55381	0.611099	-4.02234	0.415753	-3.48832	0.666559	-4.0693
0.510246	-4.25922	0.376407	-2.80501	0.248506	-3.68941	0.40377	-3.39499	0.426871	-3.58471	0.373203	-3.55915	0.537608	-3.76871	0.688878	-4.14214
0.439449	-3.50115	0.373198	-2.99794	0.382778	-3.96187	0.310727	-3.33654	0.510817	-3.87543	0.365748	-3.37844	0.455893	-3.52609	0.66589	-4.21861
0.419069	-3.93227	0.496468	-3.90062	0.425401	-3.8607	0.384094	-3.94801	0.50447	-3.15116	0.393126	-2.80283	0.589029	-4.31894	0.374522	-3.1002
0.408388	-4.27937	0.343387	-3.88974	0.394654	-4.19856	0.412244	-3.93624	0.268369	-3.82124	0.734945	-4.13193	0.580421	-4.07351	0.669217	-4.26538
0.541245	-4.24308	0.352453	-3.76344	0.410902	-3.21503	0.717222	-2.91072	0.415332	-2.80637	0.540284	-4.10572	0.576625	-4.38299	0.680521	-3.80965
0.334965	-4.04271	0.436104	-3.28133	0.379185	-3.20132	0.417517	-3.46299	0.355883	-4.17676	0.739474	-4.0846	0.57389	-4.10607	0.695945	-4.2437
0.411517	-4.32709	0.359796	-2.85525	0.392657	-4.17111	0.295766	-3.39281	0.277831	-3.82308	0.451251	-4.20089	0.586789	-4.20031	0.662648	-4.42491
0.608973	-4.17594	0.154939	-3.9073	0.358633	-3.46569	0.253968	-3.42095	0.400318	-4.09028	0.485027	-3.72866	0.55303	-4.02441	0.578326	-4.23228
0.369657	-4.16601	0.434529	-3.80777	0.473945	-3.43675	0.336675	-3.3771	0.651134	-3.36769	0.583068	-4.03734	0.532929	-3.71726	0.598706	-4.23648
0.414703	-3.96158	0.330001	-4.08313	0.415347	-3.87433	0.411856	-3.29325	0.37924	-3.0361	0.307415	-3.96571	0.587668	-4.15043	0.641198	-4.23058
0.362194	-4.20496	0.385789	-3.84048	0.379852	-4.2036	0.457355	-3.21826	0.404552	-2.68869	0.424633	-2.60086	0.440979	-3.25629	0.647832	-4.21219
0.428717	-4.14262	0.388916	-3.61749	0.404474	-3.71746	0.440136	-4.05577	0.506991	-4.07438	0.73225	-4.16926	0.349004	-4.13736	0.571096	-4.17656
0.578157	-4.11862	0.454129	-3.78269	0.434449	-4.02755	0.378911	-3.63838	0.281953	-3.03245	0.371762	-3.2424	0.409228	-3.77185	0.68928	-4.48453
0.433221	-4.2432	0.371422	-3.82529	0.428457	-3.88608	0.378803	-3.28517	0.466052	-4.3147	0.365659	-4.21777	0.588058	-4.10183	0.637688	-3.99347
0.518679	-4.05605	0.292035	-3.80681	0.336184	-3.85948	0.43504	-3.584	0.571895	-3.83648	0.397646	-2.87041	0.773905	-3.98654	0.708513	-4.3177
0.449102	-4.33136	0.346295	-3.88491	0.317212	-3.58801	0.396653	-3.56197	0.326945	-3.451	0.366455	-3.2614	0.6133	-4.1545	0.521676	-3.78485
0.471879	-4.33936	0.382154	-4.03978	0.49824	-3.52894	0.169793	-3.64764	0.337024	-3.29302	0.480416	-3.78781	0.533336	-4.06825	0.634359	-3.44243
0.342052	-3.97036	0.439139	-3.88063	0.514468	-2.74195	0.389533	-3.58489	0.141416	-3.5601	0.320281	-3.52516	0.663244	-4.03596	0.672022	-3.87809
0.542973	-4.1279	0.433639	-3.52654	0.690552	-3.35255	0.797592	-3.31527	0.405495	-3.57855	0.60909	-4.00341	0.558067	-4.00055	0.527239	-4.39011
0.385625	-3.90295	0.360045	-2.84312	0.479686	-4.11228	0.168301	-3.78422	0.516211	-3.98835	0.67917	-3.93766	0.595815	-4.17172	0.678615	-3.81454
0.654718	-4.04719	0.423948	-4.04347	0.388254	-3.64733	0.171776	-3.72364	0.44798	-4.11086	0.649777	-3.9075	0.48946	-4.06164	0.583721	-4.29817
0.536913	-4.20883	0.393876	-3.46801	0.485566	-3.85375	0.357565	-3.2275	0.402452	-3.45827	0.558335	-4.3207	0.221238	-3.43049	0.56885	-4.39196
0.388767	-4.31661	0.428259	-3.81157	0.331705	-3.90874	0.328775	-2.88204	0.459588	-2.91625	0.707832	-4.03388	0.660708	-4.148	0.760465	-3.83999
0.416769	-4.14377	0.492909	-4.03423	0.384843	-4.13248	0.455553	-3.41813	0.338366	-3.72254	0.401119	-3.85479	0.570375	-4.29565	0.701316	-4.34144
0.518223	-3.8634	0.346276	-3.69603	0.364858	-4.15141	0.20034	-3.09795	0.361347	-3.60982	0.3873	-3.34929	0.654427	-3.9979	0.721464	-4.26533
0.492424	-3.98508	0.418227	-4.07644	0.284222	-3.67494	0.401777	-3.29731	0.472348	-3.93045	0.356195	-3.09788	0.360934	-3.51491	0.559273	-4.32805
0.45282	-4.2463	0.397284	-3.5538	0.359041	-3.27002	0.649278	-4.00975	0.359783	-3.74939	0.640151	-4.26597	0.690652	-3.92595	0.628214	-4.19343
0.438238	-4.0661	0.48658	-2.79216	0.386299	-4.03987	0.18204	-3.3898	0.476657	-3.03335	0.28111	-2.74965	0.552095	-3.88689	0.630287	-4.05322
0.469951	-4.18892	0.382142	-3.55304	0.370229	-3.93136	0.452547	-3.577	0.455176	-3.93891	0.308178	-3.272	0.604163	-4.00564	0.705253	-4.00484
0.33725	-3.95319	0.373098	-3.41475	0.552722	-4.02479	0.458032	-3.35501	0.381115	-3.16944	0.342753	-3.5062	0.523958	-4.08815	0.56904	-4.11741
0.390314	-4.1222	0.390048	-3.9458	0.378547	-4.00999	0.307583	-3.80956	0.211773	-4.18511	0.814141	-4.1606	0.543059	-1.67877	0.605453	-3.97432
0.458809	-4.07841	0.439621	-3.71061	0.34441	-3.83807	0.192873	-3.15401	0.43422	-3.45617	0.497402	-2.4884	0.692239	-4.24555	0.639834	-3.98355
0.480156	-4.16015	0.364697	-3.78368	0.367214	-3.63102	0.310409	-3.36789	0.611251	-4.16835	0.656723	-4.14735	0.564132	-4.10298	0.697983	-4.36559
0.48218	-4.06105	0.422748	-3.00362	0.405328	-3.56378	0.366512	-3.52119	0.237995	-3.16976	0.20546	-3.11201	0.622077	-4.10756	0.695351	-4.09483
0.479659	-4.19231	0.393427	-3.22798	0.438087	-3.62714	0.290706	-3.3539	0.293281	-3.51683	0.591068	-3.79104	0.556115	-4.23821	0.635186	-4.25129
0.333602	-4.1943	0.300558	-3.07382	0.393697	-3.55	0.238493	-3.49122	0.436312	-3.6978	0.566435	-3.84172	0.569417	-4.35267	0.344543	-3.89098
0.574647	-4.01463	0.455608	-3.72836	0.286171	-3.47921	0.292466	-3.52659	0.405295	-3.60254	0.695689	-4.14931	0.718081	-4.1875	0.587765	-3.44202
0.394022	-4.1866	0.437935	-3.66376	0.188389	-3.49535	0.250546	-3.68014	0.413448	-3.77357	0.503463	-3.99257	0.607266	-4.0863	0.697772	-3.88615
0.378803	-4.14731	0.349056	-3.57572	0.394123	-3.60599	0.316256	-3.26168	0.440739	-3.46328	0.278022	-3.91726	0.685566	-4.09599	0.755844	-4.03173
0.391759	-4.12462	0.424538	-3.62316	0.339791	-3.62065	0.383006	-3.40021	0.323977	-3.58151	0.569142	-3.53833	0.515823	-2.08481	0.733233	-4.11229
0.315327	-4.17359	0.378449	-3.787	0.276991	-3.47452	0.39968	-3.3351	0.363912	-3.23857	0.392299	-2.82642	0.570689	-4.17837	0.667879	-3.96854
0.38419	-4.14618	0.429388	-2.90643	0.570385	-3.18793	0.204587	-3.73425	0.625194	-4.16248	0.689276	-4.09634	0.640202	-4.16648	0.691041	-3.63887
0.411564	-3.98712	0.396645	-3.92162	0.426262	-3.46013	0.357662	-3.905	0.451015	-3.86913	0.373827	-2.8369	0.558648	-4.13704	0.654861	-3.95735
0.427939	-4.09863	0.42264	-3.7203	0.357704	-3.3302	0.493599	-3.95593	0.352367	-3.60049	0.342129	-3.82815	0.612596	-4.31571	0.723997	-4.07243
0.464042	-3.91698	0.444548	-3.51854	0.304811	-3.35136	0.377011	-3.10064	0.430774	-3.0122	0.706567	-3.9748	0.576068	-4.06868	0.428621	-4.19787
0.428079	-4.10093	0.30315	-3.80988	0.345577	-3.7394	0.476731	-3.21711	0.666007	-4.24388	0.259392	-3.51488	0.691371	-4.30423	0.656973	-4.10073
0.375556	-4.06433	0.260013	-3.75354	0.383642	-3.56087	0.431842	-3.25838	0.367664	-3.61893	0.53768	-4.00638	0.595717	-4.37301	0.532062	-4.27106
0.372987	-4.20232	0.42176	-3.84589	0.4367	-3.21906	0.391616	-3.08324	0.340132	-3.675	0.703247	-4.11335	0.617309	-4.28353	0.649675	-3.95651
0.424252	-3.90327	0.497522	-3.99468	0.353356	-3.20559	0.323377	-3.2533	0.374507	-3.85394	0.455281	-3.90593	0.572738	-4.23459	0.673783	-3.92093
0.400982	-3.30817	0.585495	-3.67968	0.463639	-3.69019	0.272666	-3.84667	0.294957	-3.25639	0.435321	-3.43262	0.536856	-4.1393	0.74654	-4.09058
0.381444	-4.29729	0.4106	-3.62783	0.411878	-3.53312	0.441482	-2.74466	0.304634	-2.8749	0.370047	-3.49897	0.611475	-4.2275	0.477388	-4.26831
0.450544	-3.98777	0.336357	-2.78513	0.350652	-2.72155	0.313132	-3.77167	0.358641	-3.40098	0.40101	-3.8418	0.656993	-4.24586	0.6834	-3.93124
0.52065	-4.15648	0.412147	-3.8435	0.351303	-2.80837	0.393961	-3.44777	0.76475	-4.32585	0.347892	-3.80642	0.690307	-4.16071	0.685325	-4.46365
0.429496	-3.9263	0.391014	-3.61366	0.432496	-3.27026	0.379179	-3.84964	0.357052	-3.89872	0.567561	-4.02283	0.633954	-4.29239	0.237404	-3.69057
0.409194	-3.9464	0.317083	-3.92875	0.472581	-3.63957	0.272461	-3.72373	0.39312	-3.09506	0.385596	-3.71132	0.561782	-4.05296	0.384985	-3.45718
0.359295	-4.02397	0.240058	-3.95547	0.368587	-3.73782	0.352824	-3.21363	0.418946	-3.25831	0.369478	-3.17311	0.287958	-1.92628	0.565606	-4.22801
0.479397	-3.71345	0.409174	-3.34312	0.424071	-3.27383	0.151738	-3.04765	0.419586	-3.37687	0.576249	-3.89323	0.735019	-4.18964	0.609973	-3.82448
0.513727	-3.89322	0.417028	-3.73998	0.339066	-3.43928	0.354977	-3.14497	0.37868	-3.72076	0.696503	-4.12761	0.712911	-4.06059	0.73827	-3.70442
0.46257	-3.93493	0.442828	-4.11187	0.414391	-3.56814	0.333722	-3.07554	0.326012	-3.70889	0.214162	-3.02024	0.577884	-4.06705	0.463261	-4.29283
0.452266	-3.86739	0.390196	-3.19518	0.443575	-3.71491	0.471565	-3.17438	0.270127	-2.89104	0.415971	-4.12921	0.557983	-4.2605	0.740188	-3.93377
0.489803	-4.01472	0.244281	-3.7687	0.313053	-3.6367	0.463531	-4.16086	0.128758	-2.73282	0.400674	-3.02558	0.679385	-4.29103	0.691426	-4.11538
0.453386	-3.32646	0.497722	-3.73071	0.343886	-3.49327	0.327135	-2.91514	0.343799	-2.76006	0.623298	-4.17377	0.732325	-4.18089	0.602616	-4.09192
0.44059	-4.17253	0.433531	-3.42089	0.385658	-3.92936	0.223055	-3.85415	0.446217	-2.94223	0.415232	-3.37434	0.620439	-4.0828	0.678559	-3.77879
0.496282	-3.61976	0.483211	-3.64118	0.365118	-3.61697	0.580295	-3.46443	0.3027	-3.35869	0.587644	-3.97501	0.638659	-3.99214	0.439813	-3.37201
0.465815	-4.07611	0.36498	-3.82207	0.375941	-2.97541	0.454729	-3.67668	0.262525	-2.76913	0.297734	-2.99657	0.617309	-4.15743	0.530156	-3.86514
0.509855	-4.10645	0.56623	-3.8463	0.47434	-3.50172	0.400265	-3.972	0.342627	-3.05332	0.462204	-4.15794	0.5446	-4.22143	0.709456	-3.62733
0.488872	-4.17656	0.395207	-2.90653	0.24932	-3.59054	0.524285	-3.80862	0.310984	-4.13319	0.589335	-3.72191	0.661597	-4.26998	0.592042	-3.94246
0.423103	-4.03253	0.356956	-3.97715	0.449921	-2.38559	0.374865	-3.29709	0.457763	-3.16427	0.415342	-3.68853	0.61967	-4.32317	0.763859	-3.89272
0.318211	-3.77103	0.444828	-2.94512	0.390823	-4.14103	0.448485	-3.7304	0.328215	-3.97542	0.644425	-3.96416	0.545713	-4.14765	0.621931	-3.68944
0.506586	-4.01671	0.120294	-3.83567	0.441321	-3.16843	0.475576	-3.98763	0.251028	-3.45066	0.181996	-2.96823	0.532197	-3.99575	0.487267	-4.04791
0.405325	-3.39734	0.294924	-3.90935	0.467882	-3.63569	0.416239	-3.5953	0.406173	-3.59753	0.467105	-3.71225	0.658065	-3.61668	0.422444	-3.12782
0.419926	-4.00283	0.329143	-3.85492	0.326173	-3.70089	0.359092	-3.40271	0.552058	-3.45201	0.387499	-2.98687	0.569905	-3.72706	0.658066	-4.15811
0.423381	-3.84609	0.448915	-3.37125	0.390902	-2.83868	0.366778	-3.56556	0.309353	-3.6813	0.694087	-3.91816	0.631534	-3.99606	0.742244	-3.6617
0.477341	-4.01548	0.449671	-4.06686	0.36881	-3.78615	0.440453	-3.36121	0.645947	-4.17551	0.292332	-3.27735	0.681132	-4.151	0.62147	-4.09534
0.406421	-4.0373	0.158055	-3.89842	0.438963	-3.33323	0.418149	-3.29756	0.428271	-2.78335	0.479896	-3.88977	0.638071	-4.12173	0.587003	-4.16043
0.510778	-3.08331	0.392245	-3.86496	0.364359	-3.15757	0.276739	-3.92394	0.248088	-3.09985	0.658377	-4.03544	0.30776	-3.90258	0.66466	-4.11789
0.351056	-4.05491	0.650409	-3.77347	0.454561	-3.69893	0.507079	-3.38923	0.261078	-3.65901	0.394775	-3.10206	0.630343	-4.12325	0.702373	-3.88176
0.491329	-3.83267	0.328335	-2.87085	0.364363	-3.38675	0.436397	-3.69177	0.400263	-3.70978	0.541824	-4.30882	0.64246	-4.20521	0.666096	-4.20898
0.48858	-3.65827	0.672121	-3.77178	0.432982	-3.57954	0.402006	-3.31521	0.401525	-3.65239	0.584135	-4.23041	0.563851	-4.33245	0.727572	-4.2353
0.395814	-3.95713	0.24591	-3.42456	0.443266	-3.16494	0.427326	-2.95308	0.361876	-2.8169	0.377839	-3.85025	0.516721	-4.14129	0.61846	-4.22379
0.571369	-4.09688	0.333379	-3.77196	0.502098	-3.58546	0.45538	-3.30974	0.304708	-2.98413	0.687246	-4.36308	0.741237	-4.08931	0.719399	-2.81216
0.421322	-4.03356	0.416008	-3.73573	0.232006	-4.16153	0.43629	-3.88394	0.599326	-4.11014	0.31835	-3.01771	0.429167	-3.45887	0.68985	-4.32293
0.508387	-4.04544	0.391881	-4.0361	0.313515	-2.51483	0.410704	-3.64013	0.401665	-3.65083	0.721934	-4.12485	0.369936	-3.40853	0.714513	-3.89093
0.425158	-4.29904	0.478549	-3.42004	0.253032	-3.21331	0.198196	-2.82295	0.604509	-4.15582	0.262082	-3.01362	0.511939	-3.83928	0.760716	-3.93491
0.459515	-2.91198	0.506576	-3.82789	0.387265	-3.39769	0.440322	-3.22672	0.178099	-3.57388	0.697204	-4.24521	0.670159	-4.13167	0.412683	-3.8696
0.278621	-4.17869	0.415955	-3.75756	0.37961	-3.37232	0.505738	-3.70123	0.752189	-4.27676	0.616436	-4.07235	0.549479	-4.17969	0.722187	-4.01988
0.493729	-4.12906	0.335311	-3.50364	0.354821	-3.54154	0.397639	-3.32321	0.435121	-3.85078	0.659395	-4.2106	0.686805	-4.14539	0.685717	-4.20324
0.512121	-4.04921	0.409362	-3.42817	0.353053	-3.51903	0.446204	-3.29767	0.625065	-4.11414	0.46192	-3.50652	0.651494	-3.8997	0.675355	-4.09272
0.542237	-3.89179	0.441521	-3.46943	0.367346	-2.70732	0.410108	-3.61314	0.442096	-3.03455	0.439604	-2.88896	0.723677	-4.05581	0.670863	-3.8167
0.422218	-4.0838	0.429911	-4.00747	0.424491	-2.82185	0.38327	-3.10224	0.204454	-4.01372	0.58882	-3.78215	0.550328	-4.02995	0.675218	-3.50712
0.464388	-3.69152	0.428383	-3.66839	0.402058	-3.20975	0.463802	-2.91445	0.246924	-3.08632	0.700609	-4.19209	0.674529	-4.05196	0.586865	-3.96133
0.466007	-3.91785	0.455986	-3.80293	0.58047	-3.49309	0.397878	-2.91506	0.179016	-2.96412	0.646187	-3.79119	0.674763	-3.93519	0.828895	-4.23898
0.369306	-4.12326	0.248722	-3.51392	0.394545	-3.35394	0.361006	-2.92531	0.425052	-3.59753	0.133726	-3.47427	0.300343	-3.75872	0.565721	-4.20258
0.472578	-4.03866	0.40248	-3.87071	0.278938	-3.22148	0.371152	-3.43803	0.420436	-3.78666	0.308491	-4.00701	0.661377	-3.94255	0.607346	-4.14029
0.273502	-4.20792	0.365277	-3.84942	0.368038	-3.4305	0.343992	-3.73278	0.391026	-2.81869	0.594271	-4.0815	0.45417	-3.8867	0.732607	-4.19814
0.474695	-3.86401	0.579953	-3.44095	0.344538	-3.42601	0.39187	-2.96224	0.520987	-4.10852	0.760491	-4.26352	0.722738	-3.52332	0.626999	-3.66715
0.446557	-3.97149	0.391486	-3.35063	0.334104	-3.89532	0.189968	-3.31973	0.248371	-3.48972	0.41072	-3.56165	0.468936	-4.0575	0.615223	-2.23441
0.562361	-4.06347	0.445822	-3.8463	0.227022	-3.59754	0.243858	-3.46293	0.770677	-4.19673	0.636102	-4.34964	0.680995	-4.12034	0.661391	-4.20258
0.410798	-3.97113	0.383719	-3.85211	0.424009	-3.82292	0.346984	-3.34409	0.453124	-3.26449	0.721626	-4.19499	0.71358	-4.25723	0.619087	-3.40488
0.478974	-2.93217	0.448795	-3.91428	0.368906	-3.6142	0.390119	-3.29323	0.393702	-3.50594	0.331236	-3.38296	0.616648	-3.85126	0.587545	-4.19063
0.467029	-4.11106	0.477142	-3.19196	0.34705	-3.40164	0.317929	-4.00383	0.443023	-2.84743	0.421609	-2.85741	0.650145	-3.80717	0.459468	-3.24593
0.419477	-3.59314	0.352854	-3.72273	0.348624	-1.79203	0.283421	-3.44757	0.46299	-4.1764	0.317405	-3.16833	0.672708	-3.90765	0.611387	-3.92904
0.41481	-3.93909	0.462636	-3.42639	0.386422	-3.42354	0.444253	-3.0975	0.560302	-3.53139	0.174735	-3.57944	0.431922	-2.63034	0.634236	-3.91848
0.460138	-3.89165	0.429045	-3.91147	0.377613	-3.37733	0.287824	-3.50893	0.377567	-3.22996	0.544068	-3.65732	0.671579	-4.27892	0.739233	-4.34401
0.483535	-3.99192	0.476993	-2.45981	0.456812	-3.31827	0.245756	-3.20894	0.35496	-4.02944	0.483173	-3.48537	0.573828	-4.2082	0.493947	-3.65236
0.574314	-3.85686	0.424557	-2.31027	0.489856	-4.00599	0.182088	-3.63431	0.235552	-3.62588	0.738248	-4.22422	0.601885	-4.17403	0.593074	-3.81558
0.423557	-3.81185	0.454778	-2.20144	0.473512	-3.74569	0.450821	-3.39432	0.306385	-4.24867	0.277975	-3.8737	0.672112	-4.03642	0.528562	-4.32652
0.456271	-3.59723	0.587024	-3.53906	0.424528	-2.79062	0.29382	-3.72462	0.35862	-3.38669	0.22233	-2.7251	0.687654	-4.06093	0.778609	-3.7208
0.471048	-4.02076	0.374784	-3.76415	0.424072	-3.06512	0.258877	-2.77307	0.174905	-4.06419	0.374665	-3.26996	0.713882	-4.08167	0.794959	-4.11034
0.475633	-4.01123	0.361548	-3.5037	0.424294	-3.68903	0.421218	-3.43869	0.500296	-4.08622	0.243838	-3.51294	0.669885	-4.00472	0.585733	-3.97169
0.503518	-4.0693	0.428809	-3.35274	0.377028	-3.16963	0.253884	-3.16852	0.441482	-3.47943	0.645057	-4.18174	0.732294	-4.1645	0.535968	-4.23003
0.350304	-3.92632	0.432376	-3.73076	0.298906	-3.17086	0.495275	-3.73493	0.228705	-3.93474	0.156067	-3.79367	0.66379	-4.28855	0.42127	-3.73062
0.349181	-3.99294	0.404841	-3.81315	0.285866	-3.35902	0.415616	-3.86765	0.228265	-3.78635	0.644674	-3.94903	0.375747	-3.24882	0.553585	-4.07214
0.437467	-4.03193	0.422885	-3.67109	0.142041	-2.94493	0.41603	-3.75197	0.378002	-3.11864	0.666994	-4.23276	0.609841	-4.23595	0.624244	-3.57755
0.430292	-4.0101	0.318782	-3.48274	0.350479	-3.19802	0.2988	-3.70846	0.493193	-3.78198	0.396418	-4.12208	0.511385	-3.29731	0.665635	-4.07739
0.391865	-3.71934	0.433831	-4.02174	0.29464	-3.13362	0.220555	-3.2449	0.269381	-2.95401	0.674311	-4.18278	0.679608	-4.3388	0.645528	-3.83829
0.464724	-3.34089	0.431236	-3.09949	0.120904	-4.1038	0.362353	-3.02989	0.371391	-3.34582	0.726381	-3.87367	0.678874	-4.25769	0.71899	-3.90234
0.475471	-4.04204	0.353937	-3.64901	0.299124	-3.17985	0.397202	-3.18065	0.33292	-3.8854	0.560274	-4.19727	0.641571	-4.0161	0.616138	-3.6132
0.432938	-3.96663	0.356501	-3.99763	0.439896	-2.93743	0.280371	-3.37705	0.288967	-3.28944	0.410394	-3.11296	0.710591	-4.12235	0.773427	-4.21957
0.465976	-3.50533	0.327259	-2.08638	0.418442	-3.07637	0.448309	-3.47417	0.308662	-2.46769	0.401059	-3.47753	0.393349	-3.88854	0.725223	-4.04061
0.461209	-4.13737	0.436366	-3.81958	0.356857	-3.13644	0.330926	-3.60951	0.230185	-3.50919	0.702056	-4.31366	0.292468	-3.16493	0.68539	-3.6737
0.423052	-2.34805	0.385234	-3.85866	0.441362	-3.32233	0.320627	-2.87872	0.373572	-2.93622	0.485064	-3.7499	0.652087	-4.23288	0.618212	-4.21831
0.314331	-4.01209	0.378055	-3.19657	0.479853	-3.35587	0.418059	-3.57453	0.53762	-4.11895	0.662845	-4.30613	0.755995	-4.08581	0.708682	-4.01813
0.513368	-3.55349	0.246737	-3.08286	0.461602	-3.20556	0.203947	-3.07007	0.341978	-2.97959	0.666166	-4.18058	0.662136	-4.13167	0.413846	-2.70437
0.47572	-4.06452	0.425373	-3.26861	0.418653	-3.87399	0.424406	-3.13059	0.347231	-3.72019	0.746505	-4.17833	0.621728	-4.2612	0.683931	-4.16576
0.388347	-3.35493	0.296305	-3.64592	0.341594	-3.24926	0.392892	-2.81941	0.674541	-3.93383	0.595812	-3.94239	0.578629	-4.0956	0.716111	-3.80468
0.446034	-3.82347	0.341593	-4.00448	0.346701	-3.09423	0.173678	-3.87355	0.463796	-3.7139	0.218062	-3.04451	0.564592	-4.2025	0.675371	-4.0416
0.490405	-3.84505	0.603321	-2.93555	0.360997	-4.02297	0.325387	-3.09765	0.649592	-2.70847	0.591816	-3.40668	0.724985	-4.20059	0.486116	-4.12326
0.511506	-3.9173	0.466502	-3.6629	0.372243	-3.1968	0.22899	-3.15667	0.398491	-3.45642	0.426445	-3.32606	0.614575	-4.40064	0.441328	-4.14343
0.458262	-4.13213	0.414781	-3.58002	0.194461	-4.05698	0.398131	-2.86958	0.588193	-4.0015	0.277084	-3.42278	0.645817	-4.07187	0.412092	-3.7578
0.445169	-4.07202	0.428685	-3.03798	0.473199	-3.30786	0.493865	-3.67978	0.265945	-4.08321	0.340953	-3.02154	0.699883	-4.32594	0.670633	-4.18367
0.41698	-3.96429	0.411862	-3.06796	0.268734	-4.17023	0.470897	-3.64052	0.40964	-2.04013	0.436539	-3.83846	0.523344	-4.13866	0.808829	-3.87883
0.427666	-3.99633	0.366873	-2.81859	0.407454	-3.78576	0.336043	-3.65821	0.70021	-3.71364	0.612027	-4.0694	0.607043	-3.80329	0.757123	-4.10402
0.406396	-3.89416	0.309038	-4.02153	0.329652	-3.35132	0.431743	-3.61557	0.261845	-3.18648	0.55154	-4.29657	0.633075	-4.1268	0.759995	-4.08126
0.418204	-3.69692	0.38114	-3.97969	0.358625	-3.14449	0.447736	-3.1934	0.299405	-3.05852	0.668843	-4.32282	0.543144	-4.30174	0.541742	-4.14573
0.470966	-3.91804	0.548797	-3.80857	0.358939	-3.24183	0.46088	-3.28322	0.312805	-3.65471	0.630114	-3.64932	0.377997	-3.473	0.690336	-4.08646
0.426848	-4.24453	0.323499	-3.30511	0.227431	-3.47101	0.55655	-3.46777	0.336002	-3.70044	0.427286	-4.14894	0.558566	-3.87058	0.481324	-4.11602
0.439157	-4.05331	0.396024	-3.30945	0.41552	-3.73211	0.357222	-2.96214	0.241677	-3.40776	0.445122	-3.10406	0.731786	-4.06521	0.593544	-4.28837
0.398332	-3.93866	0.432973	-4.03365	0.436905	-3.28791	0.152484	-3.21646	0.359887	-3.81132	0.363109	-3.6974	0.363259	-3.22946	0.561373	-4.20363
0.458315	-4.02113	0.397254	-2.427	0.402699	-4.16486	0.381381	-2.54271	0.33436	-3.11671	0.450648	-3.44424	0.696222	-3.97932	0.746161	-3.96086
0.396159	-2.85677	0.421731	-3.97882	0.398335	-3.1204	0.435408	-4.08478	0.557911	-3.28096	0.618744	-3.99813	0.637059	-4.0832	0.520553	-4.31079
0.496674	-2.32222	0.492369	-3.70258	0.312781	-4.04266	0.309449	-3.89165	0.687375	-4.04621	0.513831	-4.2983	0.704713	-4.16178	0.606709	-4.07654
0.500577	-4.10106	0.372563	-3.96746	0.355678	-4.17237	0.365043	-3.83135	0.628345	-3.8861	0.336586	-3.60201	0.502198	-3.08789	0.64049	-3.56059
0.4604	-4.1732	0.365967	-3.80159	0.442425	-2.67219	0.353138	-3.99712	0.49698	-3.55222	0.167514	-3.58444	0.656275	-4.19606	0.576327	-3.51024
0.437133	-4.10677	0.402357	-3.83882	0.340313	-3.56491	0.397435	-3.06193	0.439678	-3.4179	0.567712	-4.10096	0.428111	-3.33586	0.748929	-4.03208
0.410037	-3.91636	0.345542	-3.84584	0.407932	-3.22313	0.290158	-3.72298	0.411818	-3.9613	0.731228	-4.08308	0.61764	-4.03387	0.649907	-3.79145
0.439118	-3.47681	0.482622	-3.53167	0.325395	-3.99457	0.291601	-2.99297	0.613407	-3.86764	0.696519	-4.18496	0.773348	-4.24455	0.467538	-4.34282
0.446379	-4.11294	0.418396	-3.79352	0.46315	-2.96967	0.427036	-4.21346	0.238111	-3.50064	0.614541	-4.11354	0.422	-3.11068	0.418863	-3.51036
0.487953	-3.88988	0.420101	-3.69242	0.425082	-3.14967	0.346258	-4.00354	0.404249	-2.82302	0.596623	-3.71611	0.375614	-3.72499	0.684608	-3.87166
0.517641	-3.88343	0.409142	-3.8177	0.26165	-3.66493	0.441111	-3.16958	0.452469	-3.37154	0.197593	-3.70792	0.578264	-4.12362	0.684018	-3.94314
0.333382	-3.91133	0.302768	-4.01762	0.383465	-3.00432	0.307027	-2.75228	0.35749	-3.30832	0.492764	-4.1127	0.788792	-3.93913	0.478212	-3.46985
0.481437	-3.80554	0.475794	-3.73014	0.247558	-3.39738	0.200695	-3.14363	0.255181	-2.41848	0.45366	-3.48295	0.696364	-4.10906	0.645406	-4.3038
0.313941	-4.00274	0.510917	-3.63709	0.366798	-2.98445	0.245628	-3.18229	0.36493	-3.67027	0.356898	-3.29558	0.577072	-4.03377	0.6821	-3.95074
0.33799	-4.11089	0.421826	-2.93207	0.227862	-3.56428	0.353415	-3.42988	0.376189	-3.51731	0.722282	-4.14411	0.398371	-3.10702	0.731307	-4.29676
0.367052	-4.012	0.470311	-3.82031	0.184708	-4.20131	0.339007	-3.12196	0.690896	-4.04557	0.602444	-4.21031	0.686699	-4.0807	0.729594	-4.00591
0.464898	-3.58831	0.441607	-4.02294	0.365781	-3.1368	0.437047	-3.61654	0.360453	-3.21905	0.716289	-3.4998	0.447219	-3.87934	0.678963	-4.40453
0.369259	-3.89756	0.258581	-3.90107	0.340685	-3.026	0.35868	-3.04592	0.430705	-3.72368	0.552831	-4.29558	0.62927	-4.28932	0.718242	-3.62293
0.464099	-3.73882	0.371867	-3.17381	0.195206	-4.08705	0.438461	-3.89061	0.379247	-3.56373	0.672238	-2.53385	0.813471	-4.15494	0.511681	-3.47101
0.386769	-4.06721	0.349693	-3.26106	0.23888	-4.14832	0.327792	-3.50168	0.433785	-3.81058	0.398133	-3.63481	0.468903	-3.40905	0.467967	-4.10768
0.526647	-3.44685	0.433788	-3.82138	0.265079	-3.3801	0.269148	-3.71345	0.435037	-4.0266	0.420222	-3.84476	0.664647	-4.29113	0.69923	-4.08463
0.400653	-4.02409	0.38204	-3.34921	0.337075	-4.03056	0.27749	-3.57375	0.307833	-3.14451	0.380013	-3.44563	0.626052	-3.87456	0.610181	-4.23681
0.421677	-4.10581	0.379147	-4.00847	0.468749	-3.5464	0.399933	-3.44912	0.420258	-4.20146	0.377675	-3.09928	0.629849	-3.60458	0.770441	-4.20997
0.323862	-2.98166	0.370096	-3.71688	0.382384	-3.87035	0.451244	-2.89546	0.205709	-3.88306	0.399782	-4.05291	0.612806	-4.10232	0.679019	-4.25633
0.499592	-4.07371	0.391311	-3.01306	0.54404	-2.91588	0.204795	-3.2988	0.686153	-3.94968	0.254764	-3.18962	0.686786	-4.29226	0.732955	-4.01546
0.436562	-3.98052	0.454376	-3.65551	0.345463	-3.07081	0.63765	-3.51425	0.42935	-3.75899	0.343664	-3.43309	0.753753	-4.34427	0.694231	-4.29298
0.388493	-3.97326	0.389561	-3.86959	0.43011	-3.70519	0.333825	-3.32723	0.503597	-3.8647	0.627248	-4.10957	0.584532	-3.79479	0.810374	-3.88087
0.435924	-4.09684	0.449215	-3.85562	0.28657	-3.63623	0.338494	-3.78264	0.358077	-2.8043	0.691152	-3.77829	0.771996	-4.21805	0.633675	-3.94604
0.521828	-3.72273	0.344028	-3.95403	0.456998	-3.65322	0.206617	-3.15047	0.620903	-4.00167	0.565747	-4.09172	0.703882	-4.02689	0.436443	-3.3753
0.451277	-3.86772	0.307391	-3.87201	0.332167	-2.80498	0.359621	-3.59365	0.334715	-2.94365	0.595533	-3.86608	0.622424	-4.26807	0.752595	-4.3159
0.429912	-3.7655	0.487965	-3.27572	0.377341	-4.13968	0.457679	-4.10639	0.533955	-3.73605	0.703229	-4.05214	0.646683	-4.03582	0.734385	-4.10877
0.433072	-4.06024	0.430183	-2.88984	0.366616	-3.87551	0.339291	-3.42701	0.632203	-4.03616	0.437371	-3.0269	0.704952	-4.19767	0.735951	-3.52298
0.451287	-3.14424	0.412205	-3.27693	0.465228	-2.99708	0.312871	-3.09179	0.317939	-3.07249	0.289855	-3.3872	0.721891	-4.27099	0.678809	-4.29737
0.390085	-3.73154	0.340159	-3.65538	0.499278	-3.03888	0.297313	-2.54548	0.653271	-4.11719	0.607239	-4.13869	0.547492	-3.62364	0.789592	-4.32844
0.395599	-2.9978	0.360808	-3.86285	0.451205	-3.79131	0.314774	-3.78258	0.320385	-3.16201	0.586515	-3.82207	0.717014	-3.63627	0.594542	-3.74696
0.425021	-4.11262	0.304428	-3.98071	0.259251	-3.63675	0.557988	-2.96558	0.216069	-3.43536	0.707624	-4.16882	0.336022	-3.8233	0.405263	-4.2196
0.460331	-3.71421	0.425042	-4.02794	0.323187	-3.44851	0.150148	-3.26559	0.632599	-4.26158	0.248494	-3.29487	0.70172	-4.05128	0.749211	-4.17933
0.442092	-3.94369	0.492063	-4.00572	0.348447	-3.37466	0.326706	-3.81764	0.371432	-3.38154	0.528244	-3.62299	0.772311	-4.24589	0.713291	-4.0745
0.434967	-3.95821	0.46691	-3.38279	0.364722	-3.32771	0.223532	-3.21354	0.44774	-3.25388	0.563128	-3.97422	0.575228	-4.2373	0.579439	-4.36362
0.465948	-3.43598	0.337001	-4.07592	0.402525	-3.77303	0.433575	-3.27576	0.580597	-4.32812	0.358503	-2.90852	0.453109	-3.38296	0.506615	-4.21619
0.35852	-4.05843	0.403688	-3.78936	0.47178	-2.56661	0.504036	-3.42851	0.700923	-3.84995	0.475519	-3.52632	0.680612	-4.23996	0.711483	-3.98907
0.449345	-3.47424	0.405349	-4.03982	0.19682	-3.62972	0.372692	-3.29642	0.35572	-3.24327	0.284533	-2.95116	0.680939	-3.95337	0.643644	-4.21872
0.373059	-2.56698	0.480667	-3.32389	0.326463	-3.41721	0.25962	-3.01201	0.342471	-3.50067	0.572094	-3.60999	0.703034	-4.16706	0.647399	-4.23506
0.476387	-3.72904	0.328937	-4.04557	0.479288	-2.86902	0.403539	-2.10677	0.30574	-3.86405	0.696313	-3.95703	0.638352	-4.07962	0.651431	-3.87677
0.473189	-3.87898	0.499938	-3.76931	0.43709	-2.66124	0.410139	-3.65152	0.267225	-3.29825	0.404937	-3.95019	0.429409	-3.40491	0.686207	-4.18355
0.431844	-4.00116	0.47426	-3.2132	0.302604	-3.7676	0.518228	-3.36324	0.400399	-2.56273	0.581762	-3.96805	0.708118	-4.30479	0.674681	-4.04109
0.443083	-3.27438	0.391732	-4.00609	0.462868	-3.31688	0.377591	-3.19957	0.335193	-3.73421	0.666734	-3.31297	0.752235	-4.19659	0.535694	-4.0457
0.527359	-3.93402	0.378454	-3.94611	0.631028	-2.73821	0.10886	-2.91844	0.439497	-3.47872	0.572553	-3.81829	0.660825	-3.91136	0.440816	-4.29356
0.413478	-3.98032	0.465953	-3.26217	0.367942	-3.62261	0.19296	-3.07709	0.675341	-4.01627	0.540912	-4.21604	0.735384	-3.94436	0.458613	-4.34661
0.480975	-3.72114	0.42291	-2.50463	0.205069	-4.17952	0.288266	-3.6096	0.163474	-3.42056	0.730416	-3.55949	0.604365	-4.20271	0.561862	-4.05277
0.318104	-3.81107	0.432477	-3.85612	0.509694	-3.82904	0.439783	-3.33966	0.293514	-3.47359	0.556778	-4.26806	0.73982	-4.12029	0.730561	-4.00348
0.412328	-3.40355	0.251511	-4.06336	0.542657	-3.27001	0.555964	-3.35252	0.218821	-3.83006	0.602213	-3.85352	0.63278	-4.02083	0.502699	-4.1038
0.492849	-3.87204	0.446947	-3.85405	0.402579	-3.03064	0.193496	-2.7845	0.470237	-4.19467	0.627167	-3.96036	0.589622	-4.15027	0.671568	-4.04242
0.347053	-3.25	0.446767	-3.86415	0.509658	-3.86441	0.259501	-2.94338	0.604718	-4.17646	0.387686	-3.92662	0.475925	-2.90968	0.773433	-4.02703
0.41382	-3.39326	0.508759	-3.86885	0.222711	-3.6202	0.539852	-3.48177	0.485302	-3.72906	0.354411	-3.44246	0.558458	-4.20396	0.558054	-4.22799
0.42529	-4.14325	0.435273	-3.49646	0.441906	-2.84013	0.576545	-4.03113	0.326992	-3.00446	0.274905	-3.45246	0.705818	-4.1171	0.658817	-4.27319
0.396626	-3.71613	0.410266	-3.80338	0.408361	-3.84518	0.348517	-2.83339	0.269203	-3.11613	0.360736	-3.51349	0.701371	-4.17854	0.366244	-3.97493
0.458032	-3.66771	0.351461	-3.49984	0.427231	-3.48676	0.381577	-3.39344	0.458288	-2.96552	0.411949	-3.97006	0.397071	-3.7393	0.749848	-4.08451
0.438985	-3.62398	0.471147	-3.71723	0.350666	-2.93754	0.173208	-3.59105	0.689633	-4.11943	0.396176	-3.87351	0.445758	-3.59016	0.710451	-4.24702
0.447784	-3.81311	0.439261	-3.74918	0.365875	-3.05594	0.277795	-3.67456	0.35058	-2.66565	0.353992	-4.00401	0.670779	-3.24904	0.68314	-4.07059
0.38264	-4.10525	0.423667	-4.01867	0.27138	-3.72745	0.308703	-3.53578	0.510177	-3.40136	0.194615	-3.76871	0.600734	-4.00526	0.678851	-4.20581
0.434888	-3.97328	0.446464	-3.76678	0.368858	-3.26509	0.238649	-3.68744	0.299085	-3.81248	0.720924	-4.05095	0.422865	-3.7869	0.7622	-4.09255
0.323017	-3.30138	0.343671	-3.85132	0.350118	-4.01521	0.477639	-2.74347	0.316544	-3.67799	0.336073	-3.7134	0.425787	-2.75485	0.643259	-4.09999
0.394377	-3.88814	0.367909	-3.83348	0.49945	-3.54508	0.35052	-3.14287	0.433551	-3.3872	0.409527	-3.73316	0.776323	-4.1243	0.648444	-4.05414
0.456727	-3.83751	0.317405	-4.00285	0.271092	-3.35074	0.267101	-3.61871	0.605406	-3.99377	0.601105	-4.08298	0.753659	-4.32293	0.700008	-4.26145
0.366959	-4.06536	0.373254	-4.02197	0.440685	-3.28974	0.515716	-3.55881	0.646478	-4.11608	0.402614	-3.4112	0.582391	-3.93368	0.7652	-4.19905
0.46509	-3.97474	0.550187	-3.28493	0.226648	-4.1884	0.39078	-2.5838	0.383174	-3.4436	0.414309	-3.53663	0.535909	-4.12733	0.709465	-3.90333
0.522497	-3.8785	0.353002	-3.7079	0.328352	-2.72757	0.680657	-3.91788	0.390893	-4.11613	0.251227	-3.99801	0.420228	-3.75832	0.4749	-4.16105
0.433082	-3.88761	0.330517	-4.13438	0.383188	-2.68996	0.316888	-3.80944	0.391597	-3.34638	0.554376	-3.61291	0.461331	-3.89289	0.618237	-4.00227
0.39957	-2.97321	0.420846	-4.07768	0.368415	-3.0138	0.337629	-3.33493	0.322509	-3.25226	0.655944	-4.30425	0.701933	-3.87984	0.723326	-3.89445
0.31974	-4.15375	0.421367	-3.40309	0.416924	-3.05595	0.357702	-3.03875	0.69977	-4.08446	0.353068	-3.84426	0.659394	-4.21423	0.589655	-4.2872
0.35985	-4.1001	0.534778	-4.00638	0.413459	-2.7049	0.29114	-3.71775	0.458821	-3.55649	0.719145	-4.17275	0.650898	-3.92903	0.691495	-4.22291
0.356418	-3.93824	0.479992	-4.05829	0.378035	-3.50969	0.419219	-3.40399	0.396942	-4.07318	0.399698	-3.68832	0.786291	-4.09253	0.740179	-3.99617
0.410148	-3.87536	0.401085	-3.78393	0.430235	-3.25003	0.344141	-3.38167	0.262231	-3.14167	0.423544	-3.08383	0.712557	-3.87827	0.814096	-4.11039
0.420278	-3.69815	0.450833	-3.11629	0.302444	-3.98079	0.192589	-3.35115	0.355902	-3.72572	0.693532	-3.85185	0.725832	-4.25897	0.717501	-4.0553
0.472047	-3.69486	0.419671	-3.92763	0.300948	-3.12551	0.178985	-3.43612	0.792634	-4.07579	0.674071	-4.28212	0.710871	-4.27683	0.545064	-4.11736
0.389322	-4.09865	0.424203	-3.8023	0.250865	-3.79697	0.434887	-3.49858	0.708037	-3.27344	0.435281	-3.56641	0.326623	-3.5609	0.759953	-4.01413
0.352245	-3.89519	0.434422	-3.8067	0.658553	-2.92683	0.142612	-3.506	0.364386	-3.78526	0.370375	-3.35025	0.489058	-3.04986	0.540543	-4.19079
0.519973	-4.16541	0.431889	-3.11374	0.48282	-3.80839	0.288579	-3.36793	0.690507	-4.13653	0.582235	-4.13087	0.436869	-3.27938	0.673743	-4.20557
0.435097	-3.70903	0.491862	-3.25622	0.381165	-2.92053	0.271356	-3.22533	0.233986	-3.11498	0.417421	-3.83102	0.690192	-4.3194	0.610556	-4.03256
0.467245	-3.88192	0.485615	-4.19405	0.489281	-3.3044	0.43776	-3.07786	0.533397	-4.00002	0.636845	-4.11977	0.668528	-4.20054	0.64783	-4.19763
0.408936	-3.99752	0.377066	-3.77592	0.179957	-3.82056	0.224997	-2.72216	0.395967	-3.58877	0.285944	-3.82125	0.597771	-3.94571	0.757911	-3.16445
0.396897	-4.09749	0.506695	-3.91351	0.310172	-3.27462	0.448959	-2.7892	0.389131	-4.05075	0.65136	-3.72202	0.690016	-4.3144	0.735745	-3.95798
0.368429	-4.00215	0.537464	-3.40104	0.444634	-3.11866	0.314752	-3.45767	0.520973	-3.7576	0.354669	-3.69422	0.776828	-4.24935	0.532303	-3.9274
0.446406	-3.93188	0.414479	-3.64185	0.500784	-2.93067	0.361643	-3.40831	0.460754	-3.70879	0.342199	-3.00736	0.741957	-4.03596	0.552897	-4.12497
0.397223	-3.88668	0.368768	-3.46968	0.415591	-3.05287	0.124674	-3.38861	0.735149	-4.17439	0.319041	-2.91468	0.626192	-3.99159	0.701975	-4.27856
0.40357	-4.00097	0.425357	-3.29323	0.370733	-3.68406	0.60296	-3.49115	0.384991	-3.6934	0.591211	-3.82547	0.621268	-4.22347	0.694034	-3.94822
0.366732	-3.87232	0.303172	-3.09979	0.384061	-3.09828	0.527545	-2.0546	0.336074	-3.85587	0.287011	-3.08912	0.73431	-4.09929	0.631865	-4.30535
0.481628	-3.547	0.443061	-3.79904	0.274051	-3.82177	0.263458	-2.93176	0.284978	-3.75623	0.466564	-3.5925	0.304512	-3.12202	0.742643	-3.45234
0.333165	-3.69134	0.398626	-3.69426	0.467793	-3.64683	0.379495	-3.28642	0.416224	-2.73261	0.5165	-4.16953	0.634385	-4.17185	0.671131	-4.02908
0.518578	-4.03482	0.37847	-3.22491	0.367407	-3.05511	0.623806	-4.14475	0.749899	-3.12912	0.444618	-4.03673	0.416078	-2.56918	0.699226	-4.1289
0.420032	-3.50305	0.500876	-2.86717	0.355443	-2.86582	0.231199	-3.1185	0.328186	-3.34867	0.688192	-4.14893	0.311086	-3.92882	0.545303	-4.28214
0.44682	-3.98756	0.395272	-3.79233	0.368341	-2.94822	0.318996	-2.96805	0.450003	-3.11433	0.662885	-4.16535	0.478573	-3.78786	0.736934	-3.80103
0.397462	-3.88862	0.461139	-3.6245	0.454751	-3.80765	0.21461	-2.49772	0.777011	-4.15833	0.417119	-4.189	0.767041	-3.93268	0.735782	-4.27951
0.408418	-4.0004	0.482954	-2.55204	0.251039	-2.6484	0.370997	-3.14584	0.354064	-3.50898	0.353119	-3.8537	0.72729	-4.18991	0.646999	-4.29944
0.460259	-3.91433	0.426221	-4.04564	0.489841	-2.90632	0.381752	-3.69154	0.357642	-3.44851	0.680285	-4.13416	0.638459	-3.9984	0.582763	-3.67701
0.432058	-3.61628	0.445296	-4.1429	0.273075	-3.94799	0.229636	-3.46654	0.715402	-4.20144	0.427523	-3.10052	0.435052	-3.63728	0.824843	-4.03931
0.228684	-3.96286	0.420783	-3.76458	0.402753	-3.48068	0.389478	-3.49556	0.710205	-4.25259	0.53769	-3.50814	0.781888	-4.05159	0.482822	-4.14662
0.22931	-3.16376	0.506936	-3.64477	0.47781	-3.23419	0.339259	-2.83223	0.210645	-3.74926	0.361189	-3.64263	0.679374	-3.77075	0.679246	-4.16637
0.427824	-3.50743	0.305404	-4.19112	0.353183	-3.7158	0.385856	-3.08685	0.351986	-4.10754	0.513817	-4.01716	0.736334	-4.24239	0.660963	-4.3033
0.372455	-3.90737	0.386579	-3.33339	0.379878	-2.75517	0.451598	-3.36022	0.20495	-3.36979	0.379285	-3.7598	0.678994	-4.23225	0.631732	-4.28538
0.397235	-3.8936	0.429317	-3.97361	0.306246	-3.61169	0.466254	-3.49416	0.697321	-4.03239	0.648712	-4.09761	0.69701	-3.43518	0.749434	-4.22171
0.418823	-3.81853	0.388019	-3.7438	0.229188	-4.00581	0.42244	-3.10559	0.347932	-3.97028	0.504375	-4.04172	0.588518	-3.96786	0.803738	-3.86828
0.377735	-3.95574	0.487196	-2.9603	0.335583	-3.12998	0.339988	-3.33365	0.38941	-3.80918	0.662815	-4.08101	0.610497	-3.8038	0.753538	-3.90082
0.508513	-3.99433	0.733418	-3.45304	0.383413	-2.94023	0.293	-3.03408	0.418865	-4.10778	0.454262	-3.84684	0.830983	-4.25685	0.772843	-4.15264
0.438878	-4.03893	0.539981	-2.64645	0.763777	-3.84808	0.365701	-3.2529	0.449911	-3.19798	0.728305	-4.28238	0.711443	-4.21001	0.724124	-3.86739
0.340964	-3.88502	0.453835	-3.38262	0.337401	-3.03268	0.345556	-3.42752	0.417832	-3.91771	0.515096	-4.15895	0.648786	-4.09083	0.701524	-4.06871
0.424409	-4.15963	0.489649	-3.85478	0.428816	-3.15362	0.114918	-3.22609	0.146315	-3.49537	0.59172	-4.119	0.718763	-4.30143	0.689815	-4.35477
0.367266	-3.80911	0.361621	-3.52939	0.322398	-3.28842	0.315122	-3.52732	0.463115	-3.43144	0.312152	-3.63241	0.692911	-3.97759	0.585187	-4.02358
0.289909	-3.89657	0.44454	-3.53205	0.465813	-3.53866	0.43707	-3.60874	0.415488	-3.10029	0.617677	-4.06807	0.531764	-4.06776	0.578663	-4.13344
0.48452	-3.90755	0.399232	-3.76577	0.32605	-3.42466	0.259481	-3.5284	0.38826	-4.00966	0.738118	-3.47113	0.433299	-3.48393	0.534703	-4.22885
0.344096	-4.06332	0.507131	-3.44752	0.419816	-3.07466	0.359538	-3.8465	0.813861	-4.02341	0.708406	-4.30948	0.44308	-3.51524	0.844301	-4.05795
0.403771	-3.98513	0.469193	-3.15134	0.467969	-3.71848	0.346117	-3.21594	0.44072	-3.13635	0.534128	-4.07368	0.425426	-3.71536	0.630355	-4.26456
0.351867	-3.81415	0.305528	-3.92628	0.264831	-3.08293	0.417017	-3.95251	0.331038	-3.75969	0.23236	-3.62121	0.53394	-3.81684	0.509799	-3.30359
0.507157	-3.64451	0.42387	-2.9071	0.49677	-3.60903	0.185183	-3.32405	0.708658	-4.0683	0.741322	-4.04167	0.714246	-3.92505	0.699931	-3.97459
0.490112	-3.88813	0.448759	-3.443	0.369131	-3.08613	0.318592	-2.72727	0.281917	-3.53482	0.693679	-3.20197	0.606098	-4.23771	0.819674	-4.10731
0.364246	-3.90499	0.41397	-3.90921	0.406836	-2.73705	0.219643	-3.35357	0.309167	-3.44034	0.447483	-3.77548	0.470298	-3.27525	0.636678	-4.13103
0.476494	-3.62241	0.423378	-3.83198	0.346087	-2.98907	0.381902	-3.06652	0.334213	-4.01685	0.362687	-3.8748	0.643022	-3.9879	0.591492	-4.10061
0.390933	-3.82031	0.426252	-2.98274	0.51299	-3.05487	0.232014	-3.28658	0.464642	-3.29596	0.434323	-3.60969	0.41881	-3.25045	0.801018	-4.23346
0.451965	-3.7687	0.416377	-4.05104	0.328391	-4.15114	0.186602	-2.69835	0.366641	-3.54419	0.46018	-4.11307	0.618472	-4.2299	0.808326	-4.04088
0.286552	-4.03819	0.481594	-3.52802	0.253483	-3.46595	0.363658	-3.03324	0.786472	-3.60665	0.550624	-4.1533	0.668585	-4.12749	0.492788	-3.61682
0.542387	-3.5518	0.320694	-3.76095	0.406988	-4.06808	0.33162	-3.25153	0.744472	-4.21383	0.471332	-3.11486	0.700673	-3.73501	0.628506	-4.26365
0.474238	-3.78327	0.407273	-3.80174	0.295675	-3.211	0.208723	-3.13512	0.358053	-3.68	0.271656	-3.35034	0.563979	-4.21187	0.689785	-4.02133
0.45971	-3.93601	0.311382	-4.0548	0.388312	-3.7078	0.41862	-2.875	0.375122	-4.07517	0.750592	-3.99145	0.749411	-4.13014	0.775464	-4.21931
0.456029	-3.79849	0.42487	-3.69975	0.486843	-3.82056	0.186591	-3.73747	0.678895	-3.7394	0.62783	-4.0238	0.761419	-4.19696	0.773556	-4.19522
0.308967	-4.01144	0.502395	-3.92327	0.226675	-2.9523	0.43607	-3.25356	0.540849	-3.91138	0.369615	-4.07159	0.441999	-2.84198	0.661109	-3.98014
0.424118	-3.8071	0.43341	-3.81137	0.544492	-3.50371	0.142713	-3.50889	0.307466	-3.61001	0.689299	-4.13228	0.382204	-3.70122	0.776518	-4.13624
0.468235	-3.83902	0.428415	-3.19472	0.360899	-3.1625	0.257443	-3.71521	0.441836	-4.18677	0.531557	-3.99798	0.622226	-3.95075	0.668045	-4.07973
0.443716	-3.8973	0.493403	-3.76019	0.753744	-3.56354	0.352433	-3.66301	0.419328	-2.93008	0.628684	-3.80455	0.672475	-4.27316	0.806433	-4.17325
0.458501	-4.07499	0.404787	-3.44459	0.440931	-2.43612	0.33986	-3.13886	0.78474	-4.02483	0.703975	-4.33002	0.366277	-3.28188	0.747083	-4.15534
0.452681	-3.63867	0.424406	-3.88061	0.398311	-3.11577	0.438838	-3.3376	0.279882	-4.01972	0.633333	-3.81407	0.727392	-4.09592	0.649522	-4.20625
0.425224	-4.13873	0.436908	-3.82964	0.396946	-3.26625	0.369779	-2.88685	0.244986	-3.89304	0.671183	-4.12524	0.70619	-4.15021	0.624994	-4.13029
0.304253	-3.95464	0.489997	-2.587	0.263765	-3.43192	0.381784	-3.4895	0.34688	-3.0731	0.315701	-3.59863	0.668952	-4.08682	0.759045	-3.73062
0.490106	-3.72722	0.426305	-3.65283	0.217418	-4.08666	0.302219	-3.56125	0.43518	-3.24635	0.475566	-3.46626	0.621349	-4.07381	0.604349	-3.96469
0.31946	-3.85257	0.400379	-3.56254	0.399474	-3.36241	0.32759	-2.85614	0.422871	-3.50664	0.644626	-4.16635	0.664078	-4.25865	0.731552	-3.57359
0.450104	-3.54852	0.398233	-3.53781	0.350216	-3.20131	0.360097	-2.91695	0.444877	-3.54608	0.189755	-4.07168	0.401032	-3.053	0.747783	-4.22547
0.471452	-3.91305	0.352852	-3.19637	0.298598	-3.34212	0.277628	-3.41655	0.711905	-3.8887	0.472138	-3.34587	0.635021	-4.09178	0.700148	-4.08543
0.378035	-3.6399	0.401283	-3.50111	0.345008	-4.24975	0.375011	-3.40736	0.314843	-4.08466	0.630418	-4.13337	0.357311	-3.70891	0.608361	-4.11275
0.294332	-3.53304	0.47995	-3.8105	0.405302	-2.76695	0.386815	-3.75102	0.391556	-3.64703	0.69139	-4.06473	0.688477	-4.28094	0.39968	-3.08885
0.426765	-3.57324	0.301593	-3.98182	0.193415	-4.00103	0.479521	-3.42695	0.817249	-3.96193	0.80424	-4.18824	0.590566	-4.06252	0.485095	-4.12449
0.466689	-4.00902	0.503352	-3.92435	0.309682	-3.61121	0.497217	-3.50836	0.343166	-3.7352	0.592183	-3.58994	0.364663	-3.86589	0.714688	-4.07556
0.334356	-3.89451	0.466158	-3.79997	0.275212	-3.44957	0.38444	-3.42929	0.187846	-3.59399	0.782407	-3.73299	0.700206	-4.04794	0.355401	-3.69201
0.399739	-3.87106	0.248372	-2.9435	0.439182	-3.59311	0.293233	-2.60114	0.773085	-4.12059	0.348477	-3.41098	0.747897	-4.08987	0.799609	-4.04983
0.434372	-4.0213	0.500576	-3.73491	0.357085	-2.96565	0.217347	-3.98139	0.379499	-4.01596	0.318147	-3.64178	0.545463	-3.90538	0.689299	-4.04207
0.388758	-3.24004	0.473363	-3.98455	0.427763	-3.07372	0.191467	-3.57898	0.647025	-4.15227	0.809447	-3.85658	0.582152	-3.56372	0.648593	-4.24097
0.451239	-4.00947	0.439186	-3.67091	0.491525	-3.01299	0.194287	-3.48558	0.38628	-3.48043	0.613665	-4.09558	0.427434	-3.72416	0.740459	-3.94947
0.262528	-3.84169	0.476969	-3.23549	0.447505	-2.24667	0.314964	-3.09928	0.267708	-3.64088	0.56536	-4.15653	0.412157	-4.06031	0.592388	-4.2201
0.473131	-3.6685	0.415501	-3.98711	0.423932	-3.41618	0.254078	-3.43389	0.838139	-4.25489	0.828719	-4.2176	0.732137	-4.08069	0.732794	-4.00792
0.393521	-4.04505	0.445313	-3.97527	0.327742	-3.15858	0.325896	-3.40081	0.375381	-2.94581	0.525473	-4.06137	0.719688	-4.23409	0.769448	-4.19569
0.486127	-4.00192	0.221167	-3.91221	0.432221	-3.76048	0.308278	-3.18258	0.353405	-3.24832	0.543844	-4.02339	0.598036	-4.05363	0.72941	-4.12515
0.411243	-3.89446	0.401008	-3.77354	0.431774	-3.69927	0.14695	-2.7126	0.22602	-3.62041	0.466427	-3.25416	0.633408	-4.21212	0.651523	-4.07656
0.475795	-3.96175	0.357513	-3.1956	0.216944	-3.99034	0.370365	-3.02803	0.82124	-3.98403	0.727558	-4.12261	0.41883	-2.49286	0.706934	-4.15271
0.442334	-4.0112	0.444065	-3.68725	0.326431	-2.92399	0.355848	-3.86965	0.226679	-3.11965	0.447715	-4.03492	0.782885	-3.84874	0.740643	-3.96684
0.276056	-3.97313	0.432701	-3.60212	0.273477	-3.20858	0.371059	-3.05479	0.46267	-3.25881	0.505938	-3.23705	0.692927	-4.20001	0.693307	-4.19742
0.546897	-3.74298	0.46759	-3.48962	0.159963	-3.28619	0.233687	-3.36897	0.445146	-4.05053	0.449514	-3.19813	0.614197	-4.34773	0.775366	-4.10261
0.582321	-3.61118	0.374238	-3.00027	0.510006	-3.33971	0.400377	-3.8313	0.304461	-3.51003	0.39542	-2.67595	0.632925	-4.24046	0.718638	-3.45162
0.47399	-3.98936	0.42794	-3.8514	0.370429	-3.01057	0.435072	-2.7758	0.471515	-3.40675	0.563794	-3.75382	0.371471	-3.48068	0.738296	-3.98939
0.397937	-3.86254	0.314735	-3.09674	0.287643	-2.79841	0.213132	-3.33447	0.839981	-4.20789	0.549924	-3.92745	0.606219	-3.86117	0.533863	-4.02025
0.435425	-3.83284	0.372048	-3.99038	0.379198	-2.9152	0.314452	-3.22526	0.470068	-3.42764	0.39719	-3.59127	0.760532	-3.84214	0.701235	-4.04427
0.33907	-3.83152	0.48974	-3.53123	0.454184	-3.75061	0.399394	-4.08539	0.356425	-4.02529	0.510979	-3.3276	0.625868	-3.81521	0.706633	-3.8001
0.413823	-3.94313	0.49629	-3.76263	0.421697	-4.06659	0.294739	-2.9223	0.367726	-4.12405	0.725948	-4.11997	0.424858	-3.78544	0.716246	-4.0345
0.393531	-3.95958	0.399439	-3.13599	0.38373	-3.12052	0.390751	-2.86521	0.42035	-3.41564	0.362881	-3.89255	0.679512	-4.0011	0.565861	-4.22793
0.368005	-3.86435	0.333723	-3.6813	0.367055	-3.3049	0.269501	-3.33435	0.218389	-3.19032	0.365537	-3.65935	0.430562	-3.37088	0.691065	-4.08199
0.395646	-3.8085	0.414205	-3.65672	0.444207	-3.9429	0.25647	-3.11933	0.305795	-3.74503	0.396685	-3.75531	0.397297	-3.78397	0.742532	-3.98076
0.337273	-3.7934	0.509894	-3.39046	0.273092	-3.42203	0.400424	-2.80178	0.695617	-4.10523	0.598869	-4.18799	0.669119	-3.76934	0.684697	-3.91656
0.356804	-3.83812	0.37506	-4.14463	0.393439	-3.1374	0.342901	-3.16072	0.492801	-3.67138	0.235126	-3.86156	0.3997	-3.4807	0.612059	-4.15875
0.483727	-3.88195	0.439793	-3.85279	0.382932	-3.10602	0.460298	-3.26971	0.207661	-3.08725	0.591252	-3.96097	0.449253	-3.6944	0.682975	-4.01541
0.35516	-3.53233	0.399766	-3.56917	0.385578	-3.30976	0.308161	-3.38516	0.257787	-2.97059	0.680706	-4.13534	0.623539	-3.84253	0.743264	-4.15679
0.401801	-4.02992	0.339284	-3.73463	0.458021	-3.61449	0.48372	-2.89705	0.477898	-3.87473	0.387404	-3.67431	0.697551	-4.10073	0.584525	-4.22613
0.404853	-3.83383	0.367445	-4.09391	0.364958	-3.85846	0.354973	-3.86174	0.342521	-3.47687	0.349346	-3.36178	0.476473	-3.4595	0.798438	-4.10672
0.273923	-3.75483	0.386024	-3.12114	0.396841	-3.95246	0.392549	-3.7712	0.759921	-3.74997	0.45459	-3.5606	0.6661	-4.11442	0.640707	-4.14884
0.337285	-4.01046	0.394962	-3.91792	0.284043	-3.4769	0.195366	-3.13532	0.376893	-3.51442	0.477251	-4.14585	0.642823	-3.88686	0.65589	-4.31158
0.375449	-4.08504	0.383806	-3.74158	0.765162	-4.03107	0.176045	-3.69739	0.815714	-4.20157	0.440207	-4.07613	0.711531	-3.97372	0.771801	-4.1328
0.506063	-3.4907	0.47701	-3.68445	0.713556	-3.37246	0.226599	-3.24202	0.291758	-3.81144	0.281748	-3.65488	0.617423	-3.96759	0.490487	-3.83944
0.383115	-3.88447	0.478153	-3.87108	0.418006	-2.77375	0.590305	-4.10407	0.242359	-3.42122	0.728991	-4.07335	0.406555	-4.07839	0.682958	-4.01367
0.234399	-3.57166	0.461685	-3.57548	0.415768	-2.44333	0.433741	-3.87571	0.434724	-3.94278	0.730847	-4.0508	0.795469	-3.9593	0.619059	-4.30168
0.237306	-3.72379	0.405618	-3.42852	0.380945	-2.84662	0.236146	-3.55175	0.352829	-3.58358	0.676477	-3.76781	0.475024	-3.84113	0.777724	-3.7656
0.427335	-3.58413	0.340912	-3.63291	0.373335	-3.32336	0.248132	-2.83843	0.32855	-3.13994	0.488743	-3.75483	0.739584	-4.24265	0.721246	-4.14501
0.203393	-3.8178	0.335698	-3.95674	0.322653	-3.44297	0.513214	-3.11946	0.342562	-4.07674	0.394004	-3.46066	0.716657	-3.97145	0.684097	-4.29011
0.474709	-3.65246	0.546601	-3.77149	0.408744	-3.27744	0.356889	-3.62791	0.332819	-3.48049	0.636501	-4.14913	0.420425	-4.17125	0.675242	-3.34762
0.395092	-3.80167	0.453426	-4.07492	0.430301	-4.09518	0.306821	-3.69681	0.487999	-3.8083	0.823979	-4.13011	0.674718	-4.12606	0.635704	-4.09128
0.373902	-3.78202	0.458717	-3.67671	0.318808	-3.31362	0.151426	-3.4879	0.285448	-3.92744	0.611862	-4.11037	0.354602	-3.45831	0.593117	-3.92945
0.458681	-3.76148	0.412654	-3.29977	0.488431	-3.00742	0.232953	-3.14321	0.446149	-3.61302	0.286715	-4.07371	0.721936	-4.18638	0.568076	-3.68343
0.514726	-4.05623	0.402499	-3.63143	0.195261	-3.36005	0.391103	-3.33563	0.439094	-3.58188	0.718367	-3.93763	0.673173	-3.87196	0.723596	-3.95082
0.390942	-3.3491	0.448839	-3.91306	0.460586	-4.22399	0.347097	-3.50425	0.355532	-3.0353	0.605233	-3.88552	0.709944	-3.95633	0.684715	-4.17694
0.52512	-3.70281	0.427027	-3.94402	0.382993	-2.18164	0.804531	-4.15159	0.163252	-3.58507	0.549417	-4.09429	0.678712	-4.20862	0.701606	-3.87122
0.415151	-3.73643	0.398392	-3.99613	0.276377	-3.24916	0.472054	-3.08989	0.266153	-3.32878	0.611114	-4.11181	0.559424	-3.77423	0.641381	-3.82908
0.429001	-4.04557	0.458541	-3.45987	0.367406	-3.71994	0.348861	-3.26294	0.759795	-4.12357	0.621434	-3.83212	0.629258	-4.20314	0.742305	-3.68709
0.394949	-3.96057	0.482328	-3.90164	0.408821	-3.63322	0.177749	-3.67207	0.626174	-4.19793	0.499711	-3.89311	0.448575	-3.3368	0.459741	-3.89262
0.442172	-3.61494	0.528097	-3.06008	0.358247	-3.08669	0.400419	-3.00167	0.399917	-3.40126	0.487325	-3.66308	0.666013	-3.7114	0.672233	-4.12444
0.496741	-4.0135	0.438607	-3.27485	0.398807	-3.01238	0.254993	-3.8368	0.698954	-4.03794	0.733752	-4.08518	0.602958	-3.97942	0.738566	-4.08562
0.335879	-3.80148	0.444796	-3.64539	0.437	-3.76852	0.143512	-2.94772	0.481949	-3.76647	0.39757	-4.11879	0.795247	-4.03675	0.780548	-4.06421
0.467073	-3.94259	0.454835	-3.80919	0.382615	-3.37131	0.402882	-3.90452	0.267182	-3.19179	0.363887	-3.45531	0.415233	-1.217	0.621229	-3.88614
0.380457	-3.75724	0.246308	-3.9078	0.25728	-3.18827	0.315364	-3.24927	0.69637	-4.00735	0.564897	-4.03644	0.675523	-3.99104	0.656007	-4.16905
0.417032	-3.96227	0.371688	-3.6556	0.432617	-3.23921	0.415785	-3.51673	0.449405	-2.85284	0.417101	-3.55807	0.705676	-3.63938	0.424694	-3.85324
0.380155	-3.97184	0.445292	-3.76442	0.297697	-2.98316	0.394557	-2.78109	0.395477	-2.99926	0.324776	-3.76493	0.626656	-4.26027	0.596307	-4.23292
0.318423	-4.03687	0.434506	-3.24058	0.398452	-2.69288	0.324326	-3.78384	0.46892	-3.70434	0.678133	-4.1724	0.633054	-3.60083	0.38511	-3.42826
0.545312	-3.88859	0.382167	-3.33942	0.374437	-2.64364	0.368176	-3.04327	0.221677	-3.7542	0.723917	-3.71284	0.60782	-3.80528	0.694159	-4.0625
0.29941	-3.94555	0.337941	-3.36351	0.346329	-2.97412	0.344797	-3.84035	0.447777	-3.5168	0.47535	-3.61835	0.800586	-4.18609	0.693307	-4.0713
0.420097	-3.92113	0.511965	-2.75518	0.234322	-3.23506	0.293872	-3.32846	0.23414	-3.38699	0.357877	-3.4305	0.496468	-3.60669	0.810513	-4.20888
0.355488	-3.75373	0.338733	-3.63871	0.437453	-3.53188	0.442519	-2.85533	0.30289	-3.42389	0.310749	-3.65411	0.583555	-3.7429	0.709493	-4.1907
0.46551	-3.79374	0.424375	-3.40549	0.445639	-3.79377	0.429934	-2.84425	0.405423	-3.53018	0.467265	-2.71463	0.729395	-3.95242	0.602209	-4.01666
0.386916	-3.18651	0.451693	-3.96059	0.407785	-3.97009	0.425225	-3.44955	0.41557	-3.15244	0.638113	-4.12008	0.559774	-3.81959	0.510912	-2.77589
0.456347	-3.86399	0.518334	-3.92961	0.387936	-2.69095	0.268175	-3.54139	0.394608	-2.85279	0.685534	-3.59241	0.442656	-3.6712	0.812611	-4.15863
0.443386	-4.14604	0.435405	-2.78205	0.2843	-2.68978	0.238946	-3.276	0.478095	-3.88168	0.310855	-3.4483	0.648128	-3.97975	0.642335	-4.24914
0.402943	-3.7651	0.292928	-3.53081	0.527506	-3.59167	0.357257	-3.36723	0.270206	-3.00215	0.590285	-4.02704	0.740275	-4.16216	0.779223	-4.11664
0.376319	-3.84495	0.309677	-3.86731	0.422935	-3.04865	0.314899	-3.434	0.67354	-4.02865	0.695818	-4.11788	0.686535	-4.12166	0.612118	-4.19492
0.383618	-3.93592	0.40814	-3.16231	0.429433	-3.29823	0.27932	-3.26747	0.442424	-3.08713	0.456992	-3.75106	0.681917	-3.96679	0.686475	-4.1784
0.317481	-3.41283	0.481567	-3.72985	0.158875	-3.47467	0.426018	-3.0384	0.679726	-4.10644	0.619837	-3.87411	0.490272	-3.49971	0.727168	-4.07696
0.485927	-3.81684	0.499582	-3.76043	0.25885	-2.62244	0.323337	-3.45832	0.685582	-4.32363	0.714043	-3.81293	0.721553	-4.29846	0.674858	-3.55312
0.394458	-3.73379	0.426955	-3.9229	0.551376	-3.74982	0.438634	-3.96252	0.185336	-3.66513	0.679195	-4.11028	0.669931	-3.95404	0.760726	-4.16219
0.509887	-3.91228	0.509573	-3.89299	0.417827	-2.89093	0.475991	-2.77842	0.528268	-3.62931	0.372525	-3.47816	0.601395	-4.09288	0.67248	-4.0941
0.570134	-3.71853	0.379645	-3.237	0.333266	-3.36883	0.359879	-3.29923	0.421471	-2.90443	0.320596	-3.62478	0.755096	-4.00649	0.455652	-4.22113
0.437229	-3.9348	0.406716	-3.81471	0.374955	-3.09447	0.312552	-3.27501	0.553412	-3.92745	0.608616	-4.0642	0.780081	-4.11731	0.687233	-4.14543
0.407843	-3.92852	0.439103	-3.79015	0.39523	-3.15789	0.405622	-3.01683	0.371656	-2.99833	0.414437	-3.64572	0.62081	-4.16389	0.60025	-3.92459
0.352039	-3.85227	0.537342	-4.09992	0.372025	-3.45287	0.13265	-3.10038	0.570538	-3.94674	0.695695	-3.96115	0.706213	-4.2207	0.837515	-3.97964
0.445017	-3.732	0.278365	-3.85023	0.412137	-3.83407	0.322077	-3.62207	0.328666	-3.99617	0.618312	-4.14774	0.639458	-4.2988	0.599585	-4.18209
0.38173	-3.94164	0.448483	-3.76511	0.419156	-3.24072	0.439563	-3.87226	0.360397	-3.17481	0.375265	-3.80225	0.668232	-4.04162	0.677844	-3.83518
0.455284	-3.84431	0.194302	-3.64634	0.32953	-3.40468	0.369585	-2.94391	0.488687	-3.9483	0.283018	-3.95889	0.598597	-4.18666	0.743869	-4.15412
0.428948	-3.49511	0.422427	-3.7766	0.212764	-3.35759	0.309212	-3.28347	0.381155	-3.22747	0.366161	-3.51458	0.433887	-3.11736	0.496692	-4.09853
0.396107	-3.87617	0.493098	-2.99062	0.176226	-3.3017	0.418423	-3.44049	0.327639	-2.66743	0.654082	-4.25476	0.569869	-4.0593	0.313537	-3.85829
0.499799	-3.88817	0.384054	-3.79852	0.392169	-3.26091	0.481015	-2.88788	0.617904	-4.00828	0.725136	-4.19097	0.550355	-3.85832	0.668366	-4.13604
0.304558	-3.27395	0.433487	-2.83907	0.448944	-3.16986	0.384609	-2.90205	0.472812	-4.13887	0.592283	-4.00011	0.767278	-3.76263	0.74033	-4.11331
0.418041	-3.83359	0.536068	-3.94559	0.414596	-3.14087	0.355298	-3.29119	0.696935	-4.2624	0.428302	-4.09386	0.687768	-4.14818	0.714913	-4.04067
0.445077	-3.29024	0.259903	-3.82031	0.329391	-3.21213	0.376461	-3.71859	0.460354	-3.98438	0.645046	-3.9008	0.720268	-4.07891	0.645881	-4.12849
0.372162	-3.85757	0.430717	-3.83089	0.373717	-3.15849	0.297258	-3.22382	0.430733	-3.07921	0.550966	-4.04527	0.519123	-3.98526	0.694442	-3.97407
0.476543	-3.9549	0.40652	-3.56009	0.185131	-3.29838	0.179169	-3.00986	0.254452	-3.8213	0.681853	-4.05734	0.660791	-4.31891	0.600381	-4.13573
0.449491	-3.90233	0.441273	-2.744	0.113159	-3.11074	0.363707	-2.96471	0.475721	-4.13041	0.509918	-3.59283	0.658964	-4.02515	0.784766	-4.26106
0.372494	-3.72007	0.519399	-3.19169	0.313128	-3.15091	0.298948	-3.22887	0.491623	-3.92457	0.832922	-4.10479	0.77873	-3.87119	0.597761	-4.31355
0.399969	-3.86552	0.372895	-3.39774	0.190454	-3.16824	0.246723	-3.32016	0.154043	-3.75267	0.649454	-4.05435	0.67967	-4.18502	0.701561	-3.94694
0.394486	-3.81255	0.335865	-3.90321	0.383191	-3.76878	0.363967	-3.18996	0.304803	-2.87692	0.406248	-3.32155	0.535413	-3.61489	0.474205	-4.07125
0.477638	-3.60161	0.455426	-3.81705	0.324876	-2.87475	0.326371	-3.44084	0.22087	-3.26623	0.366889	-3.46271	0.786461	-3.94894	0.557897	-4.06978
0.451654	-3.91686	0.387067	-4.11116	0.453333	-2.88187	0.436016	-3.45153	0.560963	-4.01781	0.778333	-4.18418	0.741392	-3.98607	0.516771	-3.98654
0.388157	-3.93255	0.449261	-3.35087	0.234083	-3.32803	0.285554	-3.25386	0.432159	-3.74874	0.338821	-4.10277	0.795822	-4.09603	0.73051	-4.12778
0.605139	-3.58413	0.451467	-3.63082	0.335771	-3.78187	0.259622	-3.40721	0.246011	-3.65695	0.559709	-4.14185	0.729197	-4.0313	0.617925	-4.20637
0.47002	-3.92479	0.42484	-3.6925	0.666969	-3.34449	0.390572	-2.68725	0.686477	-3.99799	0.616137	-4.12581	0.637135	-4.15222	0.792203	-3.97592
0.421502	-3.89172	0.372214	-4.09378	0.368057	-3.58549	0.291648	-3.13413	0.782737	-4.16569	0.664603	-4.0601	0.450167	-3.84276	0.374193	-3.75987
0.349009	-3.95034	0.503686	-3.3592	0.357769	-3.10169	0.383428	-3.81726	0.288712	-3.55726	0.74266	-4.19826	0.587405	-4.12597	0.341799	-4.06046
0.403723	-3.90082	0.45614	-3.67833	0.328425	-3.18516	0.339272	-3.67547	0.419192	-3.0412	0.308344	-4.10298	0.732601	-4.13675	0.533715	-4.13591
0.439643	-3.84355	0.49889	-3.88442	0.384318	-3.81091	0.274753	-3.25052	0.524678	-3.7104	0.308587	-3.39583	0.727923	-3.63978	0.722064	-4.20774
0.498912	-3.83633	0.399334	-3.87613	0.399633	-3.08715	0.478639	-3.64251	0.209294	-3.90266	0.378832	-3.28668	0.410514	-3.52263	0.779279	-4.25742
0.472427	-4.09788	0.436765	-3.81822	0.342766	-3.2657	0.337695	-3.07403	0.313269	-2.8178	0.740577	-3.9883	0.41874	-3.94542	0.689875	-3.96491
0.397157	-3.66042	0.362004	-3.89643	0.345273	-3.21078	0.66682	-3.94707	0.423324	-3.14201	0.562913	-3.84291	0.685143	-4.0963	0.526258	-4.06516
0.463751	-3.97558	0.383797	-3.61826	0.222875	-3.37283	0.322882	-3.8134	0.361075	-4.07152	0.835323	-3.84937	0.71068	-4.18663	0.590283	-4.10918
0.403829	-3.85315	0.275392	-3.28331	0.252208	-3.76057	0.328914	-2.95931	0.462899	-3.59476	0.458705	-4.02821	0.705642	-4.29859	0.702818	-4.11258
0.411951	-2.84102	0.437572	-3.37688	0.46149	-3.53638	0.279821	-3.20573	0.616874	-3.24095	0.467353	-4.04954	0.756731	-4.03634	0.583087	-4.26224
0.411362	-3.99561	0.479094	-3.6838	0.439205	-2.83165	0.255135	-3.13431	0.127923	-3.44214	0.306438	-3.62499	0.47748	-3.83843	0.681286	-3.59191
0.436738	-3.91905	0.426253	-3.80626	0.496508	-3.06091	0.356265	-3.49503	0.487938	-4.01298	0.490476	-3.26061	0.389813	-3.81294	0.727217	-3.96912
0.42088	-3.09411	0.559132	-3.15307	0.392401	-1.5679	0.492628	-3.61483	0.401453	-3.46242	0.803338	-4.15627	0.683081	-4.13429	0.589071	-3.9643
0.358646	-3.90807	0.437756	-3.92339	0.632565	-3.10901	0.346868	-3.03739	0.490002	-3.69774	0.493338	-3.54983	0.71145	-3.89001	0.681029	-4.26612
0.581829	-3.95699	0.413738	-4.06363	0.40743	-3.46699	0.315999	-3.24038	0.422684	-3.50039	0.627671	-4.05824	0.64544	-4.29855	0.689559	-4.31987
0.466114	-2.60039	0.410245	-4.06079	0.436605	-3.19882	0.317314	-3.81402	0.384128	-3.34939	0.563296	-4.27148	0.769056	-4.06403	0.766306	-4.09895
0.418014	-3.80561	0.42905	-3.75983	0.403839	-3.90917	0.472353	-3.07344	0.649253	-3.37559	0.587424	-4.1958	0.679905	-4.12148	0.700665	-4.27242
0.269719	-3.99349	0.437182	-3.56863	0.38253	-3.21303	0.386035	-3.43687	0.360025	-3.6378	0.577156	-3.6335	0.40297	-3.5285	0.666189	-3.92951
0.587604	-3.86315	0.362085	-3.93643	0.212887	-3.1586	0.367875	-2.92783	0.404741	-2.66806	0.681756	-4.05201	0.774214	-4.11666	0.795435	-4.06822
0.590111	-3.96837	0.380978	-3.60648	0.392279	-2.99883	0.372505	-3.81296	0.687233	-4.13045	0.687322	-4.00376	0.765396	-4.13353	0.777778	-4.13711
0.368975	-3.87507	0.480215	-3.71844	0.334339	-3.15856	0.185271	-2.86651	0.485442	-4.04588	0.651561	-4.07027	0.377769	-3.72305	0.665617	-4.22461
0.399542	-3.29213	0.474087	-3.43002	0.173665	-3.47448	0.310965	-2.86664	0.302895	-3.40291	0.687806	-4.15584	0.622629	-4.10713	0.701272	-4.27715
0.33846	-3.42964	0.448258	-3.65035	0.46377	-2.97039	0.431922	-3.33516	0.328604	-3.42148	0.641057	-3.88416	0.697986	-4.21907	0.760735	-4.27789
0.501743	-3.96336	0.45568	-3.2204	0.375218	-3.53579	0.283815	-3.28391	0.481142	-4.01135	0.370471	-3.17674	0.721976	-3.96585	0.663563	-4.08064
0.430514	-4.01201	0.269008	-3.8284	0.342133	-3.02999	0.416578	-2.81625	0.500679	-3.82068	0.392351	-4.08184	0.747054	-4.19604	0.508786	-3.65689
0.411745	-3.74201	0.450807	-3.13113	0.216288	-3.50229	0.481362	-3.84038	0.366957	-2.92812	0.360165	-3.23439	0.559428	-4.22913	0.80705	-4.08211
0.43541	-2.735	0.464918	-3.97012	0.393067	-3.84246	0.312669	-3.18802	0.210039	-3.71505	0.395536	-3.26646	0.642158	-4.03778	0.761112	-4.16982
0.440652	-3.91743	0.434796	-3.87569	0.398363	-3.85812	0.457862	-3.57649	0.478015	-3.85047	0.37341	-3.73907	0.723446	-3.78771	0.429258	-3.03413
0.428809	-3.92529	0.502535	-3.94055	0.46022	-3.39712	0.334437	-3.08669	0.407425	-3.44605	0.366716	-3.50104	0.503991	-4.1131	0.698364	-4.15347
0.43135	-3.96831	0.398991	-3.75497	0.316615	-3.25927	0.305141	-3.81266	0.405932	-3.18136	0.419331	-3.54709	0.761149	-4.15387	0.756142	-4.08625
0.410946	-3.86745	0.368535	-3.66374	0.431042	-3.89841	0.42563	-3.53563	0.750386	-4.14403	0.326506	-3.6943	0.64415	-4.10285	0.703525	-2.85779
0.304316	-4.06801	0.398712	-3.94988	0.24832	-3.28896	0.39813	-3.68238	0.249061	-3.96491	0.631797	-3.92485	0.421481	-3.6372	0.753504	-4.12021
0.442739	-3.99797	0.362027	-3.39478	0.40718	-2.49446	0.268722	-3.46268	0.528312	-3.93567	0.505068	-3.6042	0.643276	-3.66098	0.56956	-3.92895
0.365735	-4.00617	0.474945	-4.09545	0.395172	-3.15763	0.220612	-3.04852	0.331918	-3.15071	0.670749	-4.11799	0.541641	-3.99141	0.634054	-4.2579
0.436809	-3.96236	0.443866	-3.69368	0.483861	-3.6255	0.398752	-3.78435	0.473668	-3.5434	0.480365	-3.74548	0.675309	-4.20607	0.431698	-3.46641
0.475509	-3.79342	0.466079	-3.09842	0.235811	-3.3933	0.272565	-3.27756	0.3126	-3.02737	0.552579	-3.96141	0.673468	-4.29718	0.693393	-4.11889
0.506102	-3.83631	0.441163	-2.93389	0.340164	-2.87542	0.35397	-3.17856	0.231929	-3.66192	0.320299	-3.04024	0.781353	-4.02672	0.602351	-4.03004
0.402198	-3.86598	0.395069	-3.85184	0.430289	-2.91083	0.189825	-3.40078	0.564057	-3.93991	0.444084	-2.90467	0.634128	-3.92199	0.756535	-4.01163
0.439214	-3.97539	0.480778	-3.60428	0.419799	-2.7122	0.454713	-2.88473	0.46343	-3.28273	0.701851	-3.9411	0.401107	-3.83355	0.738645	-3.95349
0.566392	-3.81909	0.406293	-3.66855	0.409968	-3.30071	0.231901	-3.01367	0.455131	-3.95017	0.765838	-4.14963	0.532039	-3.85251	0.64296	-4.35256
0.473396	-3.89271	0.461369	-3.90875	0.503903	-2.61812	0.300506	-3.65893	0.404757	-3.08281	0.454342	-3.86744	0.692272	-4.21374	0.747209	-4.0992
0.460311	-3.55579	0.403664	-3.8071	0.58523	-3.61501	0.479699	-3.90523	0.452847	-3.33046	0.708175	-4.10109	0.696188	-4.33112	0.661006	-3.89234
0.441831	-3.81798	0.459364	-3.9531	0.342849	-3.09306	0.408139	-3.26707	0.220131	-3.37415	0.402465	-3.9028	0.74746	-4.27495	0.451203	-4.10129
0.395152	-3.63397	0.354918	-4.02451	0.595002	-3.39918	0.188361	-3.20747	0.412715	-4.01034	0.418642	-3.6669	0.646759	-4.12616	0.607729	-4.21417
0.326956	-3.63683	0.375101	-3.91648	0.148486	-3.97705	0.422391	-3.28151	0.474567	-3.51004	0.210372	-4.00867	0.739301	-4.0413	0.450158	-4.10454
0.4353	-3.78878	0.423464	-3.93803	0.384345	-3.19621	0.356472	-3.19463	0.57262	-3.95657	0.797814	-4.20592	0.698842	-4.09165	0.68688	-3.33002
0.431112	-3.8466	0.367789	-3.84241	0.287725	-3.97703	0.324279	-3.5083	0.207953	-3.54765	0.74182	-4.1326	0.723984	-4.14676	0.679996	-4.00804
0.441328	-3.83052	0.46091	-3.84023	0.365118	-3.87349	0.240412	-2.63983	0.359228	-3.94166	0.638132	-3.77821	0.523759	-4.2234	0.694842	-4.08369
0.459934	-3.50868	0.443242	-3.05746	0.431483	-3.21323	0.359306	-3.04899	0.671506	-3.93981	0.646295	-4.07204	0.758423	-4.07002	0.715344	-4.24036
0.397994	-3.85466	0.384428	-3.85035	0.385422	-3.72073	0.429243	-2.81008	0.178046	-3.79062	0.434666	-3.99596	0.627782	-4.12106	0.663519	-3.9487
0.425236	-3.21864	0.458751	-3.60824	0.467917	-3.22558	0.322126	-3.10594	0.586138	-3.51382	0.326643	-3.90877	0.517507	-3.81853	0.625675	-4.32453
0.456943	-3.67364	0.410784	-3.58241	0.426514	-3.08282	0.296588	-3.95981	0.531569	-4.05688	0.661346	-4.11287	0.636709	-4.06282	0.70311	-2.46464
0.474171	-3.78976	0.579318	-3.01006	0.39979	-2.72529	0.205137	-3.4624	0.212085	-3.49134	0.478149	-3.86873	0.59301	-3.85125	0.72302	-4.10348
0.422745	-3.81157	0.492	-3.91329	0.396353	-2.928	0.337428	-3.10323	0.407244	-3.31624	0.628365	-3.90016	0.529246	-4.14254	0.562912	-3.47924
0.39608	-3.8837	0.346308	-3.57614	0.352929	-3.2641	0.309538	-3.83882	0.23725	-3.0603	0.65419	-3.75976	0.516645	-4.04584	0.757164	-4.33855
0.393506	-3.85945	0.568515	-2.97589	0.40071	-3.77255	0.423898	-3.12769	0.326733	-3.4941	0.761797	-3.94865	0.751132	-4.27629	0.410021	-3.07214
0.401375	-4.0436	0.477133	-3.66347	0.340523	-3.05315	0.348527	-3.08152	0.220058	-4.03014	0.746555	-4.04791	0.734224	-4.19937	0.660764	-4.15882
0.463478	-3.96628	0.464202	-3.74094	0.330129	-3.03723	0.192362	-3.25321	0.351439	-3.84452	0.29276	-3.82862	0.624762	-4.23172	0.608408	-4.20154
0.447151	-3.87633	0.454792	-3.93026	0.419385	-2.43302	0.401709	-3.19037	0.307918	-3.90092	0.690166	-3.43009	0.623864	-3.89366	0.708792	-4.16761
0.350411	-3.37788	0.39221	-3.91295	0.33162	-3.04743	0.349663	-3.62674	0.704174	-4.1671	0.473045	-3.94314	0.672317	-4.01326	0.778923	-4.39494
0.442028	-4.05565	0.420748	-2.53869	0.449192	-2.95347	0.313443	-2.94145	0.610346	-4.08132	0.283864	-3.35967	0.629722	-3.90296	0.713672	-4.23969
0.499274	-3.89749	0.453118	-3.10647	0.466449	-3.4452	0.446686	-3.77633	0.471146	-3.63993	0.406372	-3.80971	0.652278	-3.94695	0.592603	-4.24323
0.459249	-3.95147	0.404289	-4.08685	0.354308	-3.89139	0.292964	-3.1557	0.426099	-3.77878	0.764955	-3.98676	0.706882	-3.81513	0.736035	-4.21279
0.4639	-3.99621	0.427645	-3.67095	0.389319	-3.53808	0.276516	-3.08657	0.143625	-3.63996	0.47919	-4.21541	0.76264	-4.21754	0.759494	-3.95002
0.44835	-3.96408	0.468688	-3.70339	0.415713	-3.19998	0.258363	-3.45885	0.634373	-3.91199	0.571826	-4.03742	0.426307	-3.91344	0.784148	-4.11743
0.280165	-4.00238	0.418267	-3.64265	0.426241	-2.89291	0.379472	-3.44027	0.349004	-3.24741	0.358474	-3.13048	0.377535	-3.90514	0.596058	-4.07256
0.492667	-3.92758	0.362047	-4.01447	0.384273	-3.14492	0.323323	-2.54703	0.340335	-3.33049	0.518177	-3.79175	0.429307	-3.82139	0.730834	-3.89718
0.492247	-3.63602	0.441407	-3.16731	0.269788	-3.98273	0.337051	-3.13091	0.353008	-3.50186	0.516356	-4.12839	0.547246	-4.03125	0.564663	-4.10523
0.477752	-3.85586	0.486185	-3.60213	0.426501	-2.70056	0.328466	-3.17683	0.777796	-3.92876	0.731544	-3.9802	0.380749	-3.72234	0.739547	-4.02007
0.410804	-3.90817	0.390801	-4.05334	0.370748	-3.22444	0.432407	-3.09111	0.57654	-3.95986	0.286015	-3.78575	0.651916	-3.77036	0.697052	-4.28076
0.373677	-3.97489	0.377286	-3.91891	0.431364	-2.91367	0.625159	-3.97932	0.541162	-4.19748	0.829195	-4.10472	0.748847	-4.24814	0.793734	-4.20369
0.511966	-1.88591	0.607706	-3.31404	0.144834	-3.97159	0.387636	-3.49071	0.626118	-4.24596	0.458313	-4.16502	0.671322	-4.1789	0.56271	-4.25738
0.40346	-3.00733	0.494443	-3.65838	0.433644	-3.21189	0.441307	-2.56102	0.657938	-3.40047	0.705405	-4.27539	0.618115	-4.08364	0.675568	-4.15718
0.443935	-3.78309	0.41458	-4.02032	0.420578	-3.50636	0.467781	-3.288	0.62182	-4.22222	0.60012	-4.11175	0.683401	-3.70777	0.760929	-2.58438
0.386882	-4.19237	0.400578	-3.57521	0.384426	-2.99994	0.27061	-3.46962	0.666829	-4.17774	0.590787	-3.89544	0.577226	-3.94007	0.436962	-3.56901
0.346942	-3.97454	0.398324	-4.08929	0.375087	-2.50903	0.492982	-3.948	0.306694	-2.90935	0.58424	-3.83044	0.467818	-3.34429	0.659179	-4.23307
0.42793	-4.0007	0.478684	-3.985	0.442713	-3.15314	0.178887	-3.41462	0.285617	-2.86948	0.678767	-4.07992	0.76229	-4.25884	0.614464	-4.27909
0.478777	-1.90384	0.558725	-3.65616	0.368311	-3.74441	0.405998	-3.8682	0.371539	-3.09859	0.566653	-4.04889	0.762597	-4.20436	0.621284	-4.00626
0.447492	-3.85212	0.417635	-3.92861	0.402989	-3.56444	0.167979	-3.67363	0.358387	-4.15979	0.752688	-4.03888	0.501741	-3.69692	0.733202	-4.20443
0.45855	-3.89967	0.466405	-3.53518	0.447785	-3.07956	0.2993	-3.59624	0.343485	-3.22192	0.564681	-3.45357	0.692638	-4.24227	0.820164	-4.14593
0.439079	-3.93872	0.470725	-3.72415	0.364193	-2.93958	0.448609	-3.043	0.727136	-4.01573	0.530485	-4.13628	0.717949	-3.93932	0.808828	-4.25543
0.49687	-3.73382	0.331063	-3.45674	0.394725	-2.70832	0.320649	-2.86038	0.277471	-3.02879	0.470609	-4.03349	0.541205	-3.902	0.494404	-3.32558
0.419195	-3.96031	0.447293	-3.10525	0.278369	-2.93261	0.734641	-4.04906	0.406126	-3.48083	0.41868	-3.49227	0.400479	-3.99097	0.625241	-4.18194
0.462393	-4.09437	0.477073	-3.67192	0.303952	-3.35864	0.352216	-3.24406	0.443376	-3.49712	0.762711	-3.79952	0.724087	-4.28872	0.724938	-4.1464
0.286742	-3.7531	0.412652	-3.93546	0.364903	-2.94814	0.332956	-3.15609	0.392001	-3.52977	0.846457	-4.11739	0.631035	-3.02248	0.729444	-4.34323
0.397914	-4.00085	0.471816	-3.01178	0.405559	-3.06327	0.324974	-3.04574	0.441553	-2.93121	0.660273	-4.05413	0.774653	-2.99128	0.718117	-3.93282
0.338184	-4.06621	0.477931	-3.78967	0.424736	-3.03468	0.2785	-3.08443	0.26098	-3.9664	0.723346	-4.15532	0.686572	-4.22639	0.70961	-4.08291
0.426305	-3.80312	0.328072	-3.79069	0.524546	-3.46372	0.510085	-3.23392	0.31797	-3.4455	0.545296	-4.03153	0.683061	-4.24559	0.607308	-3.71008
0.394257	-3.85151	0.449858	-3.46365	0.530358	-3.65845	0.332618	-3.01568	0.412563	-3.81902	0.628239	-4.00462	0.471945	-3.73625	0.596664	-3.88455
0.473812	-4.00566	0.490006	-3.697	0.522515	-2.69183	0.329039	-2.99126	0.447298	-3.82035	0.676105	-3.9869	0.58865	-4.33412	0.707644	-4.04823
0.378386	-3.9662	0.424356	-2.92646	0.253948	-3.1962	0.372138	-2.97228	0.590135	-4.10617	0.417737	-3.94797	0.663238	-3.55952	0.660385	-4.19485
0.475748	-4.0946	0.396243	-3.92519	0.357005	-2.87811	0.372454	-3.36279	0.327785	-2.89646	0.684049	-3.86923	0.759035	-3.92757	0.437463	-3.6066
0.411689	-3.89145	0.44824	-4.20199	0.262215	-3.92376	0.275191	-3.58212	0.226933	-3.77773	0.358061	-3.75741	0.637305	-4.16702	0.753698	-4.02653
0.412692	-3.83911	0.478336	-3.61746	0.235384	-2.9559	0.438504	-3.84426	0.314528	-3.60573	0.454712	-4.02004	0.769046	-3.02472	0.594634	-4.34425
0.555864	-3.90099	0.520133	-3.49899	0.335707	-2.775	0.359389	-3.00926	0.204942	-3.94762	0.372258	-3.58314	0.641511	-4.11721	0.808049	-4.11869
0.446564	-3.14405	0.414434	-3.99826	0.381343	-3.67562	0.208914	-3.468	0.431373	-3.99876	0.568231	-3.52248	0.685565	-4.19955	0.547308	-4.0643
0.429739	-4.06436	0.459424	-4.04308	0.316048	-3.19851	0.230883	-3.72049	0.2795	-3.29197	0.626126	-3.43667	0.591547	-4.15709	0.623179	-4.2651
0.485828	-3.89718	0.451188	-3.43853	0.451212	-3.27891	0.345386	-3.30577	0.220513	-3.58062	0.719739	-4.19002	0.595102	-3.75646	0.671109	-4.10334
0.428186	-3.95132	0.366399	-3.69246	0.504798	-3.0033	0.359073	-3.06743	0.445101	-3.92386	0.33193	-3.62244	0.767659	-4.01417	0.508894	-4.07597
0.566692	-3.66953	0.395596	-3.63524	0.42342	-2.70309	0.149044	-3.23796	0.290871	-3.49026	0.604038	-4.05281	0.594825	-3.74367	0.706891	-4.14833
0.413085	-4.00259	0.241539	-2.39922	0.34655	-3.24225	0.295669	-2.68916	0.391416	-3.11126	0.436735	-3.92534	0.613666	-4.10522	0.464676	-3.84062
0.396904	-3.85278	0.453803	-3.21401	0.401509	-3.16805	0.443245	-3.59471	0.323731	-2.92806	0.723213	-2.68522	0.769827	-3.01032	0.633892	-4.13604
0.504176	-3.97641	0.435056	-3.89619	0.233586	-3.7843	0.424777	-3.50565	0.589337	-3.90558	0.38109	-3.6954	0.597818	-4.06609	0.505584	-4.00644
0.35919	-3.91839	0.38699	-3.95802	0.301411	-3.65338	0.407962	-2.80742	0.291719	-3.19633	0.655548	-4.1135	0.6681	-4.114	0.403498	-3.60399
0.484313	-3.69436	0.442815	-3.9087	0.294737	-3.2969	0.304745	-3.33836	0.338033	-3.4131	0.404299	-4.0449	0.717658	-4.05891	0.549984	-4.09295
0.434281	-3.34968	0.358644	-3.67594	0.465363	-3.90386	0.366916	-3.16481	0.373968	-2.91951	0.437657	-3.46517	0.788667	-4.21791	0.547078	-3.73926
0.337284	-3.95632	0.461644	-3.32696	0.279922	-2.96618	0.493486	-3.08019	0.732369	-4.19352	0.65929	-4.11916	0.434757	-3.66176	0.714528	-3.91913
0.350478	-4.074	0.478993	-3.73256	0.41106	-2.98249	0.405637	-3.25611	0.823787	-4.20253	0.772747	-3.99917	0.646923	-4.05962	0.800993	-4.19184
0.427566	-3.86899	0.397205	-2.98471	0.519184	-2.22424	0.401637	-2.89675	0.429978	-3.92302	0.378552	-3.68631	0.715116	-3.63841	0.665953	-4.1152
0.440846	-3.93795	0.439352	-3.95255	0.2591	-3.37441	0.173097	-3.55434	0.390563	-3.38125	0.575692	-3.85868	0.683516	-4.24258	0.815136	-4.24586
0.394328	-3.88852	0.405637	-3.94327	0.388236	-3.74285	0.245378	-3.88041	0.600507	-3.51266	0.188204	-3.81013	0.649264	-3.86297	0.624232	-4.05333
0.401674	-3.95112	0.408779	-3.77547	0.459078	-2.94801	0.193563	-2.82688	0.455684	-3.68786	0.518214	-4.01284	0.736721	-4.04092	0.683396	-4.2497
0.477153	-3.51852	0.433286	-3.96905	0.30349	-3.76076	0.282167	-3.06091	0.369705	-3.18152	0.617498	-3.82037	0.472394	-2.56446	0.740798	-3.98139
0.401085	-4.10723	0.443893	-3.16573	0.401452	-3.81247	0.448065	-3.36513	0.400667	-3.51243	0.34104	-4.05937	0.747776	-3.75753	0.710205	-3.39904
0.444447	-3.96397	0.461852	-3.89721	0.376824	-2.98145	0.443988	-3.6629	0.85958	-3.91642	0.6153	-4.15501	0.44611	-4.12046	0.654834	-3.61211
0.458118	-3.85888	0.411195	-3.68353	0.44209	-3.44919	0.393973	-3.32066	0.420435	-3.78243	0.313026	-4.10137	0.739917	-4.1461	0.420352	-3.70798
0.452576	-3.81969	0.443021	-4.05961	0.43696	-3.18227	0.230354	-3.11649	0.566897	-3.05885	0.648765	-4.29645	0.611435	-4.07815	0.420807	-3.74783
0.474144	-3.77727	0.482949	-3.96924	0.355616	-3.33525	0.254368	-3.59566	0.354103	-3.68716	0.755303	-4.07579	0.653925	-4.05901	0.375615	-3.71882
0.569898	-4.19376	0.446146	-3.59933	0.424163	-2.99592	0.191319	-3.51941	0.368785	-3.52263	0.332372	-3.91178	0.712536	-3.99144	0.697445	-4.07487
0.440493	-3.94002	0.467029	-3.88936	0.341001	-4.15861	0.0993295	-3.63419	0.385712	-3.40238	0.697902	-4.20914	0.697768	-4.28931	0.754315	-3.93188
0.429627	-3.81662	0.300551	-3.61025	0.357433	-3.30091	0.138941	-3.09239	0.336862	-3.66112	0.720336	-4.17307	0.625577	-3.90162	0.735575	-3.96178
0.444767	-3.89342	0.499776	-4.03632	0.482603	-3.68997	0.33213	-2.80815	0.22183	-3.09397	0.671347	-4.12112	0.657999	-4.27521	0.747116	-4.0921
0.38557	-4.05839	0.513683	-3.07622	0.232783	-3.95789	0.257115	-3.51761	0.517121	-3.68812	0.361066	-3.34805	0.675192	-4.0015	0.733549	-4.18223
0.485335	-3.88021	0.504644	-3.58051	0.391882	-3.00949	0.223207	-3.63401	0.692457	-3.80568	0.517399	-4.15205	0.692595	-4.10997	0.651777	-3.50514
0.358761	-3.87322	0.334769	-3.8086	0.398304	-3.6084	0.315641	-2.85104	0.353256	-3.65636	0.2698	-3.91826	0.620928	-3.97701	0.740048	-4.26705
0.23889	-3.22976	0.345004	-3.82691	0.376022	-3.87671	0.268613	-3.42475	0.400954	-2.72627	0.34041	-3.73571	0.390332	-3.05734	0.670861	-4.05548
0.41452	-3.1161	0.450664	-4.06844	0.406348	-4.08551	0.42095	-3.75882	0.308039	-3.98248	0.725273	-4.13181	0.727685	-4.21065	0.659552	-4.12659
0.414408	-4.07575	0.370674	-3.7403	0.331644	-3.89206	0.356252	-3.64889	0.334027	-2.93842	0.723997	-3.98947	0.636377	-4.11773	0.748203	-3.63096
0.4135	-3.83517	0.404595	-3.98183	0.515066	-3.44506	0.365628	-3.60892	0.419669	-3.7327	0.630496	-3.26832	0.717362	-4.06931	0.596559	-3.93733
0.545067	-3.87869	0.454968	-2.98823	0.162674	-3.03095	0.393147	-3.08589	0.304185	-3.56612	0.474351	-4.1273	0.740727	-4.1692	0.53905	-4.11718
0.543753	-3.88792	0.485308	-3.88003	0.397275	-2.48336	0.27226	-3.62312	0.691033	-4.00576	0.739547	-4.08251	0.554742	-4.04927	0.743635	-4.34747
0.457943	-3.68546	0.382523	-3.93556	0.397275	-2.86995	0.346759	-3.18874	0.227798	-3.98352	0.372726	-3.97118	0.387241	-3.18393	0.791846	-3.94379
0.369727	-3.96487	0.323843	-3.61704	0.416592	-3.24305	0.232949	-3.68468	0.437494	-3.77876	0.599025	-4.10424	0.667747	-4.29793	0.714971	-4.08696
0.424663	-4.01819	0.251566	-3.71545	0.397654	-2.75676	0.327862	-3.80195	0.425114	-3.26736	0.42639	-3.78389	0.718522	-4.29	0.850705	-4.39513
0.40727	-4.07346	0.390362	-1.86608	0.33559	-3.07647	0.257436	-3.29162	0.609157	-3.99115	0.480474	-3.51207	0.764894	-4.22565	0.612639	-3.6743
0.5489	-3.92541	0.423721	-4.1455	0.425989	-3.17693	0.387221	-3.7388	0.602036	-3.71426	0.502626	-4.00247	0.406012	-4.02866	0.679578	-4.11231
0.496948	-2.71186	0.264059	-3.88471	0.349828	-3.33125	0.384403	-3.14499	0.278267	-3.17097	0.534665	-4.08833	0.428689	-3.64302	0.677678	-4.1622
0.383189	-3.93196	0.48016	-3.73042	0.465441	-2.85352	0.575782	-3.94915	0.406365	-3.25449	0.604392	-4.04041	0.668601	-4.01414	0.728899	-4.19518
0.411876	-3.90239	0.484973	-3.53299	0.350802	-3.4724	0.351771	-3.28899	0.640086	-4.1771	0.444243	-3.59661	0.567029	-3.93299	0.71872	-4.15716
0.665534	-3.70396	0.487183	-4.0003	0.458318	-3.36916	0.751373	-4.06107	0.581928	-4.06893	0.472117	-3.86795	0.471716	-3.94112	0.414723	-3.28976
0.456948	-3.83421	0.435262	-4.05469	0.392752	-2.97476	0.278083	-2.93385	0.313892	-3.07628	0.473099	-3.22179	0.58742	-3.74386	0.725373	-4.23747
0.375026	-4.02554	0.359238	-3.79193	0.387623	-3.36481	0.4248	-3.66338	0.341768	-3.96369	0.406406	-3.64516	0.674275	-4.1271	0.3792	-3.58551
0.276212	-4.03217	0.602363	-3.79889	0.460738	-3.71568	0.28385	-2.73139	0.46643	-3.3752	0.540714	-3.91158	0.603336	-4.33671	0.678562	-4.2408
0.431429	-3.86661	0.434127	-3.73427	0.363943	-3.23973	0.454675	-2.79722	0.389394	-2.91139	0.79195	-3.6789	0.690637	-3.64954	0.455497	-1.28533
0.416917	-3.92129	0.576045	-3.80721	0.286317	-3.12262	0.414228	-3.47814	0.417099	-3.63545	0.72568	-3.74753	0.677573	-3.94462	0.599764	-3.75927
0.537368	-3.84255	0.377912	-3.89177	0.254819	-3.42278	0.32008	-4.01312	0.364565	-3.1194	0.808211	-4.05243	0.660798	-4.09678	0.825856	-4.13569
0.467591	-3.93144	0.418035	-4.17498	0.337218	-3.01983	0.341223	-3.66645	0.371273	-3.29677	0.522036	-4.07475	0.703594	-4.20437	0.544602	-3.89345
0.366748	-4.0687	0.282456	-3.89231	0.265934	-2.95083	0.399509	-3.2293	0.308247	-2.96155	0.53188	-3.64781	0.713445	-4.27406	0.574638	-3.66029
0.432847	-3.52265	0.618376	-3.98322	0.460304	-3.37072	0.270519	-3.27798	0.275006	-3.87526	0.81728	-4.06272	0.339509	-3.69554	0.729056	-3.78654
0.365286	-3.82857	0.467064	-3.18011	0.429507	-2.9157	0.266049	-3.28564	0.537728	-3.87269	0.413152	-3.09683	0.635763	-4.23176	0.516495	-4.21123
0.457486	-3.61847	0.388344	-3.89232	0.364883	-2.9575	0.324621	-3.31308	0.57126	-3.92804	0.725564	-4.24898	0.65952	-3.40591	0.663659	-3.76029
0.39163	-3.11819	0.410762	-3.03758	0.168073	-3.73899	0.37129	-3.58875	0.41917	-3.85954	0.622763	-3.83957	0.37582	-3.54736	0.722533	-3.90933
0.373699	-3.66366	0.440341	-3.77452	0.419572	-3.41693	0.309341	-3.08012	0.361673	-3.49177	0.658503	-4.046	0.665162	-4.07814	0.662119	-4.00442
0.413489	-3.84779	0.436322	-3.66695	0.366282	-3.34225	0.360099	-2.73406	0.279368	-3.71814	0.43426	-3.94542	0.705658	-4.27459	0.738194	-4.04719
0.347414	-3.93344	0.42206	-3.94851	0.39933	-3.82953	0.246203	-3.27131	0.504648	-2.8283	0.453515	-3.59306	0.749856	-3.85328	0.715428	-3.83925
0.457393	-3.86814	0.22351	-3.88782	0.215478	-2.88362	0.370268	-3.94872	0.443199	-4.02626	0.431269	-3.73208	0.685476	-4.08346	0.714496	-4.15455
0.265843	-4.08176	0.51206	-3.36016	0.417947	-3.222	0.632482	-4.10953	0.364593	-2.98328	0.534746	-3.62389	0.697003	-3.60901	0.665322	-4.20459
0.401107	-3.94829	0.458979	-3.57168	0.272052	-3.70261	0.358813	-3.70569	0.481895	-3.56962	0.820256	-4.11884	0.555668	-3.8227	0.746838	-4.21304
0.463691	-3.28543	0.406831	-3.64428	0.402196	-2.59937	0.248185	-3.84824	0.270951	-3.25286	0.786055	-4.18709	0.795973	-4.11024	0.730024	-4.13517
0.362691	-3.50796	0.486437	-3.57717	0.421483	-2.67648	0.434595	-3.43316	0.459493	-3.03735	0.545255	-3.77135	0.738219	-3.8708	0.617516	-4.2906
0.393197	-4.07884	0.393251	-3.87143	0.358191	-2.89208	0.39141	-3.60546	0.361342	-3.34317	0.379969	-3.96662	0.747351	-3.95762	0.70771	-3.70298
0.281852	-3.92837	0.485112	-3.83725	0.404932	-2.69093	0.39934	-3.43352	0.557169	-4.2108	0.651116	-3.97403	0.78612	-4.2595	0.793533	-3.71969
0.427845	-3.97877	0.46571	-3.83968	0.38314	-3.31514	0.208736	-2.99609	0.406728	-3.32341	0.385837	-3.82629	0.426379	-3.55106	0.602286	-4.15771
0.481486	-3.8725	0.45133	-3.74847	0.441786	-2.37312	0.427393	-3.99327	0.35393	-3.54897	0.418451	-3.35401	0.729327	-3.74612	0.80858	-4.1672
0.615421	-3.66897	0.39397	-3.60692	0.490083	-3.36527	0.334959	-3.11773	0.395587	-3.19823	0.319001	-3.64294	0.702447	-3.96538	0.772336	-3.7369
0.52771	-3.70621	0.372551	-3.60906	0.443919	-2.58966	0.242574	-2.83107	0.467476	-3.93019	0.519459	-3.65553	0.71662	-3.93625	0.619648	-4.19125
0.409617	-3.93643	0.421565	-3.72637	0.454115	-3.86909	0.313291	-3.87013	0.363021	-3.08811	0.603983	-4.14513	0.633711	-4.22923	0.66921	-4.22521
0.396806	-3.90301	0.453235	-3.88952	0.400355	-3.79668	0.300716	-3.24695	0.43068	-3.2416	0.626434	-4.00821	0.701942	-3.88449	0.567687	-3.77851
0.415936	-3.56762	0.394696	-3.5929	0.402373	-3.41724	0.249241	-3.18551	0.434204	-3.4349	0.629849	-4.16618	0.73822	-3.93209	0.636488	-3.1869
0.510075	-4.0521	0.465062	-3.92683	0.456347	-3.28076	0.296269	-3.60871	0.439892	-3.51001	0.594601	-4.08616	0.374815	-3.70076	0.608122	-3.63197
0.453147	-3.86622	0.431067	-4.00794	0.483242	-3.13679	0.554818	-4.0471	0.419214	-3.95952	0.462375	-3.77886	0.458896	-2.97454	0.781712	-4.09139
0.336854	-4.07272	0.43173	-3.68368	0.464964	-3.42927	0.240432	-3.21048	0.299583	-3.4768	0.787892	-4.08323	0.682067	-4.12214	0.603228	-4.19018
0.449685	-3.98673	0.566296	-1.96427	0.347121	-2.95118	0.399588	-3.86778	0.735707	-4.05252	0.738868	-4.00395	0.682355	-4.13631	0.575964	-4.27035
0.44402	-3.92496	0.38571	-3.0891	0.329201	-3.18534	0.295349	-3.31034	0.384062	-3.86143	0.380123	-3.50329	0.725784	-3.91244	0.781371	-4.15462
0.440544	-3.80574	0.426046	-3.70637	0.217445	-3.96585	0.120097	-3.69958	0.404346	-2.95606	0.627771	-4.28453	0.773236	-4.16265	0.62934	-3.82616
0.367964	-3.79058	0.357493	-4.04232	0.198501	-4.06353	0.214239	-3.45664	0.327989	-3.96275	0.571687	-3.27167	0.452374	-3.96302	0.784241	-3.19836
0.331606	-3.8989	0.376871	-3.86949	0.449518	-3.30669	0.345642	-3.6171	0.347829	-3.93885	0.465495	-4.01644	0.495111	-3.61545	0.564344	-4.202
0.426605	-3.95685	0.380738	-3.86303	0.548824	-3.29352	0.409353	-3.26927	0.644382	-4.22363	0.750488	-4.08717	0.468363	-3.63725	0.607686	-3.7895
0.389797	-3.84668	0.497919	-3.37551	0.336235	-3.17113	0.375937	-3.58932	0.51529	-3.65658	0.628962	-4.09202	0.661988	-4.24708	0.650645	-4.19997
0.423289	-3.57445	0.41901	-3.41992	0.4144	-2.67325	0.265084	-3.17634	0.605602	-3.42958	0.413116	-3.63177	0.229751	-3.15375	0.748735	-4.22945
0.371476	-3.99987	0.478369	-3.96845	0.349267	-3.24125	0.324638	-3.54629	0.324787	-3.04021	0.464118	-3.41419	0.665573	-4.20031	0.818796	-4.21792
0.404599	-4.10095	0.247729	-3.84538	0.437992	-3.34339	0.341631	-3.97794	0.544379	-4.07362	0.742887	-3.86044	0.719061	-3.92014	0.52262	-4.10771
0.413208	-3.64489	0.445672	-3.55627	0.321826	-2.86912	0.474906	-3.77284	0.634675	-4.16678	0.385073	-3.8309	0.599176	-4.08895	0.686133	-3.5963
0.43932	-4.0175	0.296696	-3.88224	0.33539	-3.06498	0.255438	-3.87298	0.288886	-3.97457	0.320415	-3.75273	0.688896	-3.72522	0.539324	-3.35625
0.420768	-3.73253	0.414354	-3.61151	0.394192	-3.20752	0.338106	-3.68353	0.329995	-4.11834	0.456931	-3.50704	0.54864	-4.06528	0.800561	-4.22257
0.343209	-3.83234	0.348169	-3.72461	0.327322	-4.05063	0.365381	-3.77	0.374212	-3.58982	0.52487	-3.97179	0.512007	-3.37681	0.737823	-4.28215
0.403746	-3.91162	0.273239	-3.6836	0.207229	-3.11775	0.359387	-3.24021	0.45007	-3.92046	0.654504	-3.99438	0.72448	-3.87279	0.77039	-4.22526
0.435806	-4.21324	0.405063	-3.44415	0.508991	-2.79543	0.283114	-3.6865	0.389481	-3.09982	0.593942	-3.22046	0.663287	-4.05507	0.701545	-3.83094
0.412805	-3.71859	0.265708	-2.74317	0.464846	-2.70446	0.0986601	-2.63795	0.393721	-3.31963	0.535711	-3.91291	0.420435	-4.05083	0.48153	-3.86506
0.436506	-3.94158	0.39001	-4.00698	0.41702	-3.05396	0.388593	-2.51538	0.248472	-3.35503	0.301542	-3.73021	0.215666	-3.42831	0.683057	-4.22236
0.397387	-3.75913	0.472821	-3.63888	0.347599	-2.9887	0.392596	-3.18404	0.360284	-2.87075	0.190608	-3.94483	0.774302	-4.32668	0.629347	-4.17604
0.320009	-3.88408	0.448189	-3.18793	0.43338	-2.89945	0.425977	-2.87349	0.350851	-3.93658	0.665012	-4.15852	0.525032	-3.828	0.68135	-4.08165
0.508816	-3.92154	0.432795	-3.64626	0.422464	-3.47747	0.465707	-2.77058	0.401387	-3.80945	0.316923	-4.01254	0.658839	-4.10266	0.508068	-3.2859
0.428059	-3.85687	0.362927	-3.70683	0.341084	-3.59605	0.42205	-3.51475	0.830619	-4.17372	0.449533	-3.79285	0.291093	-3.43352	0.651837	-4.02203
0.32916	-4.16812	0.454516	-3.60416	0.423574	-3.30905	0.383137	-3.29073	0.645873	-3.79917	0.511217	-3.2798	0.705638	-3.8848	0.458457	-3.62746
0.5923	-3.6278	0.410099	-2.91909	0.284932	-3.15111	0.548287	-2.60343	0.188465	-3.93145	0.240799	-3.89862	0.587156	-3.95938	0.773006	-4.20698
0.193232	-3.88488	0.41621	-3.62178	0.166971	-3.60765	0.274405	-3.48623	0.828849	-4.14346	0.720939	-4.1468	0.557591	-4.13421	0.609529	-3.83996
0.472224	-3.99189	0.481109	-0.996261	0.248912	-3.06623	0.295948	-3.91435	0.700854	-3.94246	0.376974	-3.96996	0.670302	-3.75407	0.647473	-4.26984
0.385778	-4.14393	0.422816	-3.58278	0.450951	-2.94512	0.737022	-4.02593	0.44401	-3.30874	0.507472	-3.37428	0.559827	-4.19143	0.704995	-4.15032
0.364264	-4.01786	0.486921	-3.81061	0.359845	-3.09711	0.260314	-3.61099	0.57226	-4.10632	0.199923	-4.05615	0.642202	-4.02879	0.523222	-3.9356
0.456389	-4.06808	0.41721	-3.68664	0.45088	-2.934	0.392097	-2.99478	0.429799	-3.62829	0.397239	-2.88729	0.696262	-4.13925	0.562593	-3.40929
0.44208	-3.45369	0.452869	-2.68556	0.40729	-2.11736	0.382658	-3.43209	0.310178	-3.10819	0.656724	-4.28333	0.56538	-4.04877	0.393852	-3.10305
0.4271	-3.65552	0.310898	-3.91045	0.484488	-3.41706	0.534035	-3.76053	0.346321	-3.46123	0.659124	-4.18171	0.586665	-3.49757	0.605002	-4.03852
0.384699	-3.94969	0.414896	-3.12504	0.387339	-3.68083	0.281946	-3.93966	0.202245	-3.2631	0.425604	-4.05353	0.49904	-4.01118	0.695999	-3.86839
0.396702	-3.74026	0.383674	-3.17904	0.335189	-3.55526	0.261646	-3.14099	0.26106	-3.83017	0.750473	-4.09963	0.748837	-3.95874	0.772715	-4.03636
0.422486	-4.04444	0.439714	-2.7673	0.438383	-3.4009	0.371125	-3.23275	0.45308	-4.16162	0.250552	-4.04751	0.669019	-4.24074	0.655126	-3.7359
0.491021	-3.96947	0.401197	-2.96439	0.378741	-3.94338	0.505107	-3.55371	0.332369	-3.62986	0.750038	-4.24861	0.481385	-3.26608	0.75105	-4.12771
0.427872	-3.95251	0.466147	-3.8509	0.443913	-3.62989	0.460727	-3.01681	0.631598	-3.87371	0.554562	-3.94236	0.662615	-4.184	0.730735	-4.15369
0.449803	-4.04079	0.434746	-3.66013	0.310786	-3.85577	0.393878	-3.6901	0.710033	-4.15138	0.430742	-3.67759	0.603292	-4.16092	0.763869	-3.39858
0.373925	-4.04244	0.347497	-3.52355	0.367325	-2.96225	0.382044	-3.02404	0.449395	-3.46803	0.354296	-3.47046	0.390299	-3.51492	0.684222	-4.1346
0.323696	-3.97294	0.603511	-2.95187	0.329013	-3.97469	0.406951	-3.89425	0.283709	-3.90568	0.482365	-3.24475	0.421168	-3.79206	0.634682	-2.59989
0.472056	-2.37588	0.533264	-3.62348	0.65783	-4.10124	0.399091	-3.03663	0.297692	-3.54956	0.30705	-3.47635	0.558612	-3.9521	0.636639	-4.1449
0.416398	-3.91124	0.434674	-3.84852	0.344369	-3.17605	0.348042	-3.29581	0.394652	-3.54688	0.413004	-3.6728	0.68672	-3.93315	0.694646	-4.23163
0.375518	-3.87957	0.476224	-3.55556	0.413627	-3.28396	0.36604	-3.14216	0.273769	-3.91982	0.64971	-4.31473	0.620424	-4.06504	0.697959	-4.32606
0.544764	-3.80861	0.402267	-3.68808	0.363714	-3.33897	0.282751	-3.5463	0.293722	-3.55972	0.376142	-3.49884	0.708128	-3.80857	0.66328	-4.23968
0.513705	-3.86765	0.460418	-3.28289	0.415439	-3.53592	0.174078	-3.3886	0.602952	-3.96288	0.449533	-3.99607	0.687982	-4.15742	0.693805	-3.96597
0.490956	-3.34336	0.410125	-3.72854	0.180462	-3.91067	0.411892	-3.38561	0.202401	-3.78408	0.532785	-3.56376	0.636471	-4.0618	0.71158	-3.7909
0.426931	-4.08802	0.438981	-3.75301	0.49438	-3.43294	0.196202	-3.49727	0.569842	-4.05037	0.404622	-3.69111	0.432251	-2.31805	0.680139	-3.86088
0.370815	-4.0172	0.386828	-3.78016	0.433881	-3.09608	0.512735	-3.18232	0.545666	-3.92489	0.623089	-4.00183	0.549562	-4.28053	0.637089	-4.14028
0.405383	-3.79966	0.403629	-4.02931	0.485202	-3.6572	0.352704	-3.62103	0.261508	-4.00477	0.6552	-4.02469	0.704906	-4.00003	0.50896	-3.877
0.38171	-3.8508	0.467146	-3.58178	0.655271	-3.88309	0.375064	-3.98406	0.392929	-3.6174	0.366349	-3.39021	0.666971	-3.86794	0.728902	-4.25602
0.490871	-3.22563	0.436024	-3.88341	0.374678	-3.36572	0.397805	-3.71156	0.572075	-4.04751	0.410283	-3.8917	0.7436	-3.82482	0.693279	-3.9173
0.517508	-3.93963	0.494071	-3.9128	0.574101	-3.72394	0.363568	-3.46029	0.737957	-4.07663	0.600407	-4.20537	0.476597	-4.22265	0.439598	-3.73423
0.403587	-3.87978	0.458753	-3.98942	0.179562	-3.47848	0.51652	-3.6385	0.389469	-3.51684	0.539199	-3.97213	0.507222	-3.40771	0.773803	-4.07632
0.589289	-3.95623	0.440898	-3.53286	0.434336	-2.8412	0.400863	-3.50599	0.181575	-4.02108	0.395595	-3.75109	0.6751	-4.02219	0.752716	-3.99061
0.39432	-3.9199	0.438197	-2.93864	0.133053	-3.65408	0.36952	-3.35707	0.400917	-2.97417	0.354101	-3.23287	0.360603	-3.8282	0.605365	-4.33709
0.367829	-3.96874	0.377951	-3.06804	0.466577	-2.90608	0.399415	-3.61644	0.497807	-3.60045	0.70217	-4.08543	0.625975	-4.2437	0.557755	-4.0651
0.393081	-3.92252	0.528562	-3.48581	0.348201	-2.89017	0.767301	-4.05086	0.639987	-3.34598	0.668539	-3.45103	0.436542	-3.88792	0.743967	-3.75803
0.428128	-4.06038	0.471513	-3.78141	0.433593	-3.11383	0.231836	-3.25664	0.61881	-3.9617	0.662768	-4.245	0.421879	-3.5163	0.378037	-3.73909
0.508937	-3.90272	0.359792	-3.71624	0.359695	-3.81195	0.420799	-3.15526	0.325793	-3.45975	0.451706	-3.87071	0.72349	-4.42577	0.622364	-3.82349
0.486962	-3.30697	0.463498	-3.68973	0.459158	-3.43267	0.395284	-3.24522	0.428585	-4.08341	0.400792	-3.97325	0.650981	-4.22619	0.503675	-3.7986
0.4224	-3.64881	0.275116	-3.45375	0.241127	-3.84329	0.210741	-3.01063	0.821451	-4.14693	0.565017	-4.20641	0.796198	-3.88652	0.703931	-4.16385
0.460932	-3.87021	0.330446	-3.69379	0.298618	-3.1797	0.337363	-3.48568	0.329056	-3.3829	0.833815	-4.18059	0.58622	-3.95026	0.666302	-4.20515
0.447068	-3.80263	0.476511	-3.4844	0.413063	-2.75721	0.224102	-3.08364	0.450137	-3.86902	0.649464	-3.76611	0.684129	-3.85784	0.661814	-4.08978
0.43626	-3.75186	0.384979	-3.29671	0.255801	-3.15549	0.338889	-3.49238	0.77836	-3.96731	0.335955	-3.78995	0.381566	-3.67212	0.69148	-4.21925
0.409662	-3.84949	0.37581	-3.68377	0.39278	-3.15341	0.429562	-3.18288	0.382406	-2.9985	0.700969	-3.89925	0.724095	-4.19497	0.679371	-4.34148
0.410357	-4.09453	0.369714	-2.81761	0.178698	-3.13714	0.117547	-2.9361	0.737119	-3.86028	0.378737	-3.28388	0.625715	-4.05539	0.764354	-4.13197
0.467965	-3.94394	0.442071	-3.31564	0.284889	-3.18187	0.21863	-2.82969	0.22979	-3.78926	0.644953	-4.16336	0.706333	-4.33052	0.634535	-3.50832
0.43496	-4.02681	0.39668	-3.73438	0.426236	-3.20914	0.132734	-3.62032	0.231344	-3.81934	0.388296	-2.98616	0.376173	-3.28494	0.677959	-3.6098
0.433152	-3.89645	0.41532	-3.95476	0.440757	-3.47233	0.308876	-3.63976	0.370677	-3.73009	0.788952	-3.95251	0.578356	-3.82002	0.517748	-4.07042
0.393434	-3.70237	0.437628	-3.72089	0.327608	-3.49611	0.302854	-3.77079	0.252134	-3.88689	0.374251	-3.0365	0.784494	-4.31858	0.65999	-3.34132
0.492224	-3.71106	0.338718	-3.67394	0.493448	-4.01285	0.410261	-3.87779	0.459784	-3.92251	0.524445	-3.95971	0.561336	-3.60851	0.584755	-4.15906
0.43189	-4.06428	0.404095	-4.01512	0.340224	-3.96926	0.379275	-3.66456	0.465152	-3.68852	0.652359	-4.29317	0.721031	-4.06787	0.393377	-3.58225
0.426587	-4.02946	0.34957	-3.66013	0.423091	-3.24995	0.447394	-3.78737	0.816664	-4.16426	0.630308	-4.16838	0.611912	-4.20991	0.731138	-3.75419
0.426334	-4.07949	0.384747	-2.85031	0.301257	-3.1843	0.380545	-3.28754	0.428045	-4.00962	0.714664	-4.04519	0.718166	-4.1443	0.768667	-4.01035
0.448382	-2.10461	0.405071	-2.9246	0.434784	-3.9448	0.360936	-3.79665	0.645448	-4.18341	0.476184	-4.19127	0.775669	-4.1197	0.429893	-3.39452
0.313824	-4.1122	0.345507	-3.83141	0.392566	-2.6929	0.292919	-3.12205	0.6875	-4.13178	0.363155	-3.34573	0.248871	-2.8585	0.534374	-3.90562
0.344906	-4.05778	0.328467	-3.82203	0.376896	-3.75313	0.438654	-3.2321	0.720761	-4.02795	0.374238	-2.70161	0.619747	-3.9098	0.61846	-3.94897
0.441923	-3.91505	0.374394	-3.12363	0.3095	-3.08565	0.404806	-3.32739	0.386098	-3.41847	0.313382	-3.94889	0.630235	-4.09248	0.746474	-3.6242
0.493972	-4.00874	0.354316	-3.6424	0.422833	-3.61849	0.38504	-3.03382	0.672384	-4.1371	0.5589	-4.00757	0.530914	-3.75846	0.774239	-4.05565
0.622395	-3.88644	0.43146	-3.70646	0.495282	-3.86244	0.425481	-3.34674	0.40441	-3.46299	0.399543	-3.73209	0.585166	-4.05694	0.669452	-4.26861
0.446124	-3.85164	0.34508	-3.37316	0.239465	-3.30965	0.26971	-2.59242	0.358275	-3.66029	0.4339	-3.60575	0.387912	-3.95819	0.701486	-3.40747
0.376439	-4.06325	0.374562	-3.82881	0.399093	-3.22813	0.182878	-3.38318	0.306018	-3.86191	0.248699	-3.71172	0.719688	-4.17232	0.704218	-4.25244
0.670692	-3.78165	0.448252	-3.32154	0.403365	-3.31047	0.163397	-3.86226	0.355242	-3.40937	0.67337	-3.65677	0.432258	-4.05838	0.633275	-4.38299
0.49464	-3.91548	0.376414	-3.86604	0.42004	-3.49964	0.337814	-3.22646	0.383386	-3.44252	0.525392	-4.03538	0.707425	-3.68335	0.681601	-3.81574
0.515224	-3.50127	0.398214	-3.4267	0.439005	-3.41641	0.249945	-3.63935	0.289951	-3.71227	0.520957	-4.03485	0.422342	-3.5675	0.515926	-3.54194
0.349217	-3.73974	0.439787	-3.40025	0.39559	-3.28134	0.313231	-3.47844	0.352782	-3.41954	0.540695	-4.0904	0.561493	-4.06736	0.795953	-3.81257
0.361615	-3.34978	0.402667	-3.5565	0.549848	-3.49128	0.229974	-3.47856	0.452907	-3.57814	0.638912	-4.00961	0.711617	-4.08828	0.605918	-4.11691
0.437413	-3.77236	0.374324	-3.95152	0.424952	-3.59475	0.420937	-3.31585	0.271547	-3.70881	0.417697	-3.65581	0.742154	-4.18595	0.66435	-3.43621
0.438654	-3.8926	0.414783	-3.61877	0.431345	-2.9487	0.346067	-3.8188	0.786484	-4.17293	0.40205	-3.61048	0.629439	-3.48619	0.406509	-3.96097
0.457424	-4.01059	0.493426	-3.7755	0.394449	-3.97208	0.174419	-3.32896	0.404256	-3.31323	0.374741	-3.49987	0.74138	-3.82599	0.750642	-4.12929
0.452275	-3.85836	0.434752	-3.13807	0.204377	-3.76359	0.157074	-3.22774	0.372204	-3.80631	0.572645	-4.08004	0.711411	-3.97539	0.76765	-3.94896
0.353178	-3.77373	0.409285	-3.81626	0.407641	-3.10836	0.567789	-3.71511	0.238797	-3.80454	0.308321	-3.39735	0.593723	-3.77618	0.691943	-4.17452
0.358672	-3.59483	0.471081	-3.75125	0.408402	-3.20083	0.330234	-3.3389	0.816376	-3.93582	0.726751	-4.14121	0.651384	-4.08949	0.660643	-4.30241
0.424174	-4.07505	0.503806	-3.35848	0.409449	-4.18906	0.21002	-3.26293	0.290095	-2.89904	0.565787	-3.90601	0.40256	-3.52823	0.535636	-4.22705
0.465883	-4.00359	0.473573	-3.92346	0.361976	-3.1661	0.338408	-3.09037	0.740944	-4.10374	0.553691	-3.71433	0.703981	-4.13535	0.337259	-4.07471
0.405404	-3.92684	0.309249	-3.54398	0.413235	-3.027	0.37421	-3.06035	0.421382	-3.52569	0.393336	-3.35492	0.393429	-3.57658	0.585474	-4.21106
0.500376	-3.68948	0.488059	-3.65957	0.331255	-2.7278	0.157129	-3.26579	0.443652	-3.81173	0.425199	-4.07156	0.65894	-4.04411	0.622969	-4.03347
0.463257	-4.01759	0.428784	-3.01316	0.43194	-3.1508	0.41079	-3.02943	0.439278	-3.56055	0.655545	-4.00509	0.42157	-3.60096	0.72924	-3.95197
0.451243	-3.73382	0.404468	-3.06827	0.333323	-3.10766	0.39007	-3.20482	0.41036	-3.73675	0.691272	-4.1148	0.616871	-4.06944	0.751248	-4.04566
0.401937	-3.89581	0.429547	-3.65502	0.475565	-3.21803	0.378957	-3.37989	0.358931	-3.78437	0.602873	-4.11751	0.283005	-3.99406	0.584163	-3.85628
0.41126	-3.61643	0.427346	-3.6409	0.308329	-3.14225	0.143302	-3.07888	0.401094	-3.20294	0.445719	-3.83753	0.240365	-4.10485	0.706555	-4.22233
0.341268	-3.99587	0.365807	-3.7573	0.415535	-3.21614	0.300054	-3.86812	0.731348	-3.28411	0.702807	-3.35129	0.474752	-4.2643	0.541006	-4.03453
0.410829	-3.53094	0.499275	-3.78088	0.388124	-3.15678	0.41959	-3.3229	0.410533	-3.84472	0.367897	-3.16681	0.636594	-4.1592	0.575662	-4.11056
0.459771	-3.88104	0.425264	-2.62805	0.373669	-3.26394	0.411184	-2.64406	0.418897	-3.24496	0.665133	-4.05677	0.611456	-3.40485	0.727227	-4.14048
0.484288	-3.32379	0.448583	-3.13024	0.363673	-3.92379	0.339071	-3.04459	0.494298	-3.83845	0.656685	-3.73027	0.679397	-4.09692	0.67484	-4.31191
0.434306	-3.89359	0.447963	-3.7999	0.221637	-3.34029	0.396583	-3.48287	0.164484	-2.91678	0.692581	-4.39558	0.496557	-3.59698	0.657373	-4.27105
0.408379	-4.02523	0.471936	-3.74465	0.493389	-3.09873	0.308829	-2.7291	0.703544	-4.04792	0.373658	-3.59098	0.733582	-3.75561	0.623331	-4.17545
0.446794	-3.79667	0.39942	-3.84038	0.42102	-3.90458	0.30236	-3.24378	0.247756	-3.46355	0.288701	-3.18711	0.672516	-4.16884	0.784171	-4.0818
0.433521	-3.54012	0.439386	-3.66747	0.54495	-3.66572	0.469591	-3.0838	0.809654	-4.15526	0.45849	-4.01608	0.512742	-2.72117	0.449752	-3.64658
0.490741	-3.75563	0.563545	-3.89295	0.415847	-3.37861	0.449944	-3.70073	0.332811	-3.86282	0.444431	-3.48979	0.737011	-4.16209	0.593848	-4.11735
0.361782	-4.05529	0.450178	-3.96734	0.378798	-3.9087	0.182585	-3.6561	0.409624	-3.88971	0.743109	-4.19714	0.680081	-3.83633	0.659266	-4.15586
0.461894	-3.79433	0.459311	-3.66921	0.348814	-4.00111	0.421237	-3.57769	0.238432	-3.68007	0.772369	-4.04423	0.723996	-4.13103	0.591422	-4.1474
0.490343	-4.03207	0.447835	-2.71436	0.395025	-2.99341	0.630921	-2.32599	0.811608	-4.01555	0.788013	-4.03067	0.680071	-4.29369	0.679721	-4.06285
0.375749	-4.02426	0.408501	-3.21881	0.188319	-4.04863	0.254744	-3.50286	0.232327	-2.15092	0.420357	-3.51892	0.653322	-3.06083	0.74575	-4.10382
0.429604	-3.93763	0.257587	-2.92837	0.415945	-3.73725	0.226362	-3.83744	0.400164	-3.95343	0.334477	-3.53214	0.502711	-4.04679	0.315569	-4.12814
0.380275	-3.70262	0.363639	-3.41198	0.35129	-2.90417	0.417947	-3.22741	0.425804	-3.68675	0.41345	-3.23798	0.362852	-2.83539	0.424776	-3.91278
0.423606	-4.06465	0.173597	-3.83316	0.487704	-3.23474	0.248079	-3.24473	0.549264	-3.96345	0.545571	-3.96095	0.565469	-4.18973	0.79674	-3.81639
0.435498	-3.9906	0.439588	-3.71309	0.363	-3.97146	0.230908	-2.92977	0.280796	-3.6817	0.517291	-3.97232	0.678752	-4.12176	0.564503	-4.06412
0.414804	-4.18799	0.365204	-4.01653	0.45739	-3.65208	0.801246	-3.89021	0.432916	-3.42803	0.317185	-3.40302	0.675542	-3.62527	0.797574	-3.82151
0.471951	-3.87316	0.431505	-2.98784	0.356485	-3.15623	0.471934	-2.92805	0.684442	-4.19195	0.471549	-3.8801	0.687609	-4.10904	0.636292	-4.07926
0.396921	-3.96355	0.46757	-3.92688	0.339548	-3.20853	0.27389	-3.78969	0.406986	-3.08069	0.301931	-3.50428	0.674697	-4.19967	0.649082	-3.7426
0.383507	-4.0591	0.374538	-2.9764	0.430514	-3.005	0.236047	-3.5677	0.367866	-3.60872	0.743504	-4.19127	0.654292	-4.26428	0.689454	-4.23482
0.429128	-3.49563	0.397861	-3.46459	0.491242	-3.111	0.264827	-3.3233	0.641436	-3.81704	0.735102	-3.84994	0.450473	-3.54303	0.529306	-4.12846
0.502082	-3.57881	0.333193	-3.03826	0.326783	-3.10167	0.23706	-2.99094	0.447013	-3.98828	0.436218	-3.60027	0.447551	-3.80973	0.740958	-4.27871
0.423039	-3.88616	0.441281	-3.79939	0.369653	-3.27445	0.325831	-3.46137	0.245627	-3.74843	0.433388	-2.97687	0.655045	-4.04432	0.59845	-4.16791
0.435164	-4.02989	0.487983	-3.58653	0.356125	-4.04295	0.208675	-3.88392	0.473049	-3.59349	0.399243	-3.6933	0.691585	-3.68851	0.507566	-3.98126
0.475911	-3.93732	0.380358	-3.62825	0.399538	-3.3755	0.397397	-3.01961	0.586024	-4.0961	0.691208	-4.17135	0.771491	-4.30089	0.738084	-4.15198
0.319483	-3.97415	0.455915	-3.76232	0.609932	-3.66722	0.784236	-4.11694	0.295311	-3.65753	0.590971	-3.9568	0.280074	-3.97056	0.654416	-4.0779
0.383601	-3.99364	0.458775	-3.42418	0.413433	-3.78387	0.385099	-3.19077	0.708727	-4.06899	0.355269	-3.01405	0.24369	-3.76198	0.804839	-3.93081
0.384841	-4.10783	0.316766	-3.81831	0.561785	-3.67734	0.438103	-3.37699	0.407554	-3.56334	0.430538	-3.18614	0.59002	-4.25263	0.717483	-4.00294
0.281591	-2.7263	0.41992	-3.28557	0.158675	-3.24458	0.160586	-3.74971	0.38605	-3.60188	0.380755	-3.02867	0.467163	-3.70418	0.697796	-3.85209
0.355569	-3.07963	0.504708	-3.61287	0.373989	-3.14079	0.363255	-2.71749	0.18586	-3.55465	0.409277	-3.96408	0.771958	-3.69978	0.646429	-4.26842
0.338138	-3.79014	0.45873	-3.50318	0.404625	-3.11195	0.349384	-3.05405	0.36124	-3.75384	0.626906	-4.04423	0.600548	-4.14473	0.756508	-3.79252
0.357718	-3.96055	0.509532	-2.91918	0.334178	-3.9591	0.42954	-3.28298	0.400797	-3.74962	0.221845	-2.98948	0.655762	-3.76205	0.677464	-3.80832
0.52342	-3.86502	0.405459	-3.30112	0.374503	-3.45127	0.187315	-3.37133	0.479531	-4.08571	0.819892	-3.98957	0.716694	-3.67665	0.671633	-4.37306
0.371368	-3.98403	0.42765	-3.70912	0.427325	-3.79343	0.485432	-3.58786	0.225204	-3.59643	0.433369	-3.72072	0.744453	-3.34932	0.742601	-4.12078
0.381934	-3.86577	0.350728	-4.04627	0.299915	-3.75569	0.305815	-3.37621	0.361154	-3.80125	0.759252	-4.13182	0.682899	-4.09772	0.660747	-4.24602
0.427375	-3.87226	0.401773	-3.89575	0.183317	-3.82806	0.375205	-3.25439	0.622283	-3.8935	0.399043	-3.60796	0.585742	-4.09927	0.537795	-4.00921
0.414999	-4.06933	0.439151	-3.7895	0.407096	-3.10762	0.260816	-3.51863	0.75553	-3.93208	0.409085	-3.72275	0.51994	-3.91644	0.70528	-4.17968
0.501618	-3.77117	0.422849	-3.66184	0.391278	-3.91953	0.490735	-2.98109	0.590024	-3.98358	0.424931	-3.08125	0.640338	-3.67629	0.742626	-4.13603
0.351397	-4.11246	0.377671	-4.07767	0.31703	-3.54472	0.543293	-3.02471	0.657714	-4.11369	0.18489	-3.11185	0.433059	-3.0407	0.610131	-4.28471
0.390403	-4.05282	0.434297	-3.69985	0.398142	-3.42418	0.468315	-2.99358	0.8008	-4.00994	0.386082	-3.56489	0.74186	-3.97768	0.385014	-3.49337
0.305425	-3.95473	0.471285	-3.55301	0.18929	-3.06174	0.308425	-3.36679	0.695023	-4.01431	0.407227	-3.48063	0.743944	-3.96012	0.74801	-3.97148
0.468728	-3.75696	0.548704	-3.71712	0.447064	-1.69368	0.170901	-3.93785	0.786328	-4.09027	0.706817	-4.09792	0.586827	-3.98593	0.377222	-3.69572
0.371124	-3.23359	0.409652	-3.13783	0.288331	-3.80815	0.376165	-3.42693	0.550383	-3.82291	0.415661	-3.7136	0.692236	-3.90659	0.677806	-4.26135
0.400558	-3.30874	0.447254	-3.77559	0.414644	-3.33114	0.361938	-2.92812	0.677713	-4.11394	0.532035	-4.1611	0.442997	-3.43537	0.617622	-4.14019
0.500002	-3.943	0.417045	-2.49236	0.379738	-3.51572	0.374054	-3.65319	0.706763	-4.00484	0.63931	-4.26096	0.6168	-4.19451	0.764739	-4.14832
0.280468	-3.92215	0.430065	-3.80292	0.238239	-3.45823	0.748596	-4.01962	0.701081	-4.02073	0.465611	-3.78864	0.31667	-3.82304	0.618727	-3.86371
0.389733	-4.11651	0.605139	-3.18397	0.439462	-2.95069	0.40183	-3.4544	0.31159	-3.86675	0.377325	-3.77942	0.625567	-3.91306	0.540012	-4.09496
0.40548	-4.03451	0.424165	-3.78589	0.345039	-3.89807	0.203626	-3.10003	0.44419	-3.29507	0.429661	-3.67979	0.50146	-2.59626	0.682498	-4.06935
0.361962	-3.94455	0.483107	-3.83273	0.388681	-3.3744	0.38043	-3.04792	0.287885	-3.6995	0.418323	-3.96805	0.472503	-4.11917	0.733532	-3.94315
0.5399	-3.83493	0.419951	-3.06438	0.426795	-3.61835	0.353245	-3.62772	0.452915	-3.629	0.450448	-3.90822	0.721848	-3.8815	0.61996	-3.66467
0.497515	-3.94572	0.474479	-2.91271	0.489071	-3.04511	0.419771	-3.06345	0.489515	-3.74195	0.753325	-4.20204	0.667084	-3.23128	0.408091	-3.89758
0.350714	-4.02546	0.446386	-3.68168	0.423497	-3.02489	0.334617	-3.05553	0.39201	-3.44191	0.328685	-3.5115	0.492784	-4.09692	0.520432	-4.07335
0.465672	-3.09384	0.414753	-2.91957	0.468035	-3.88114	0.215107	-3.18794	0.315556	-3.87316	0.51742	-4.14419	0.609901	-3.97401	0.721394	-4.19963
0.458397	-3.70918	0.49477	-3.78436	0.432099	-2.57848	0.209379	-3.28274	0.387164	-3.74625	0.65882	-3.98807	0.688915	-4.10518	0.759866	-3.87489
0.392726	-3.94675	0.409023	-3.49844	0.334761	-3.20197	0.207143	-3.46375	0.427805	-3.09409	0.429363	-3.31361	0.794826	-4.11312	0.674629	-4.04758
0.386262	-3.71455	0.498464	-3.79526	0.41988	-3.51174	0.282043	-3.44094	0.25056	-3.2464	0.421222	-3.62056	0.679111	-4.06237	0.757005	-4.25621
0.351991	-3.97772	0.288968	-3.77592	0.351059	-3.34845	0.414965	-3.1943	0.418113	-3.85774	0.37084	-3.91733	0.714819	-3.97166	0.670538	-4.11697
0.280133	-4.1275	0.451198	-3.75698	0.442077	-3.24383	0.363872	-3.6774	0.533718	-3.8146	0.37183	-3.23986	0.410777	-3.95714	0.672066	-3.63129
0.559211	-3.75673	0.393501	-2.78679	0.372996	-3.81914	0.391699	-3.37943	0.404866	-4.07441	0.447708	-3.22451	0.514366	-3.49628	0.609086	-4.19213
0.31846	-3.67837	0.460377	-2.96931	0.397391	-2.71403	0.39741	-3.80111	0.408593	-3.47286	0.459609	-2.23968	0.740394	-4.03881	0.709842	-4.06444
0.460712	-3.50826	0.447433	-3.82949	0.425789	-3.58114	0.128898	-3.12067	0.824821	-4.03464	0.677263	-4.23624	0.392356	-3.9831	0.473236	-3.8412
0.392042	-4.04542	0.479761	-3.53637	0.404587	-2.92446	0.483251	-3.31353	0.572147	-3.85402	0.604205	-3.79778	0.470875	-3.91863	0.677801	-4.02484
0.364979	-4.02481	0.530225	-3.78877	0.382178	-3.25809	0.375975	-3.67933	0.758687	-4.07222	0.417326	-3.55299	0.689818	-4.17896	0.721727	-4.13446
0.422486	-3.50124	0.386267	-3.92238	0.408623	-3.14047	0.360176	-3.28208	0.392275	-3.70328	0.375848	-3.85022	0.681262	-4.14427	0.696405	-4.32294
0.453792	-3.94367	0.446626	-3.79052	0.396956	-3.28898	0.450984	-2.85091	0.34225	-3.29504	0.320676	-2.71205	0.674727	-4.12017	0.69523	-4.22407
0.389814	-3.87157	0.436244	-3.25718	0.421806	-3.45325	0.319797	-3.33311	0.413311	-3.42572	0.355848	-3.20653	0.619835	-4.13046	0.587428	-4.08955
0.586183	-3.78896	0.311486	-3.79707	0.46281	-3.50537	0.33841	-2.99557	0.632576	-3.93116	0.373394	-3.83717	0.722568	-4.19368	0.697005	-4.08575
0.443801	-4.06028	0.511181	-3.89696	0.391333	-3.67387	0.414886	-2.90837	0.759347	-4.00897	0.466066	-3.81294	0.682344	-4.04019	0.672692	-4.24201
0.45927	-3.94458	0.440517	-3.23709	0.3541	-3.702	0.392436	-3.44045	0.624346	-4.10962	0.481493	-3.11138	0.206066	-3.64163	0.720174	-4.04933
0.331936	-3.9655	0.507455	-3.84144	0.407415	-3.45186	0.307108	-3.84473	0.421964	-3.10641	0.793274	-4.11953	0.623855	-4.13501	0.74187	-4.11358
0.431899	-3.39146	0.458661	-3.23632	0.331789	-3.6511	0.30422	-3.44026	0.331413	-3.63024	0.734009	-4.15185	0.721143	-4.17787	0.772659	-4.18621
0.356488	-4.11489	0.381135	-3.79871	0.34648	-3.32707	0.250371	-3.02645	0.33051	-3.62611	0.631308	-4.16139	0.748208	-4.06397	0.620994	-4.16465
0.440146	-3.88633	0.619613	-3.40739	0.457105	-3.77158	0.291602	-2.98056	0.672861	-4.01436	0.681172	-4.27692	0.600719	-4.17025	0.773269	-4.23849
0.399225	-4.01855	0.457731	-4.06783	0.441402	-3.0581	0.316451	-3.49789	0.763642	-3.6929	0.409243	-4.12598	0.75104	-4.16269	0.630496	-4.11419
0.516095	-3.38129	0.45385	-3.89523	0.350211	-3.91851	0.342874	-3.02248	0.439718	-3.5887	0.359201	-3.60794	0.626618	-3.67434	0.740517	-4.2426
0.476869	-3.94512	0.434592	-3.58118	0.387461	-3.85452	0.322921	-3.37641	0.641832	-4.19874	0.62859	-3.92311	0.717586	-3.84731	0.730451	-3.79809
0.395042	-3.47727	0.385617	-3.74488	0.388261	-3.07638	0.35601	-3.70728	0.395134	-3.80686	0.426738	-2.47123	0.650835	-4.09106	0.695357	-4.26458
0.382178	-3.82959	0.415715	-3.75885	0.425568	-3.04229	0.213768	-2.9977	0.40012	-3.54141	0.539134	-3.34755	0.69098	-3.79767	0.744872	-4.22416
0.375362	-4.10029	0.370317	-3.86404	0.402741	-3.38176	0.234314	-3.23785	0.520632	-3.78207	0.689004	-4.1988	0.680839	-4.14555	0.627279	-4.12657
0.568788	-3.92261	0.507628	-3.49069	0.366163	-3.91427	0.450438	-3.65136	0.357755	-3.8835	0.758069	-4.12346	0.626281	-4.26595	0.768466	-4.01398
0.393627	-4.06685	0.34741	-3.88381	0.343412	-3.66773	0.376528	-3.75569	0.767263	-4.15671	0.634209	-3.84123	0.699909	-3.89687	0.637358	-4.17585
0.514951	-3.86887	0.366058	-2.62371	0.402124	-3.67934	0.317055	-3.44372	0.358748	-3.72947	0.66321	-3.58711	0.339581	-3.69946	0.410052	-3.32405
0.423004	-4.03851	0.450174	-2.99848	0.48103	-3.51299	0.326028	-3.46214	0.494661	-3.95184	0.701457	-4.17482	0.59745	-4.0912	0.842944	-4.1877
0.371462	-3.80547	0.554926	-3.69214	0.440245	-3.67253	0.721046	-4.14404	0.706041	-4.14913	0.721897	-3.9275	0.66386	-3.80585	0.733094	-4.2426
0.577687	-3.88349	0.454193	-3.84003	0.39481	-2.81425	0.270951	-3.80153	0.382976	-2.98857	0.686501	-3.8315	0.467157	-3.99294	0.793747	-4.2814
0.411846	-4.04516	0.456199	-2.68165	0.405694	-3.57772	0.216794	-3.57954	0.531494	-3.98696	0.669856	-4.07402	0.668194	-4.05465	0.67442	-4.19262
0.417368	-3.7747	0.42975	-3.04192	0.472031	-3.39648	0.304746	-3.08694	0.449346	-3.74822	0.695249	-4.00837	0.768456	-4.08419	0.784642	-4.22452
0.423382	-3.7559	0.446948	-3.59925	0.385616	-2.96849	0.569371	-3.83159	0.659409	-4.16317	0.727751	-4.14868	0.625046	-3.87472	0.755578	-4.17395
0.437523	-3.72352	0.290472	-2.56025	0.283989	-3.14751	0.46029	-2.30646	0.24839	-3.85172	0.748918	-3.90534	0.70358	-3.78604	0.740107	-4.2182
0.428123	-3.86725	0.465688	-3.57842	0.227195	-3.316	0.296003	-3.11616	0.407634	-3.83124	0.3917	-3.44075	0.613632	-3.75425	0.611186	-4.07198
0.441157	-3.85638	0.46509	-2.16015	0.41123	-3.29354	0.309447	-3.41778	0.338935	-3.13354	0.590993	-3.9172	0.561363	-3.94325	0.776102	-3.98133
0.365858	-3.97995	0.482204	-3.71659	0.325172	-3.34396	0.356537	-3.55239	0.281236	-3.40012	0.759587	-4.11592	0.340354	-3.93639	0.555676	-4.23763
0.458011	-2.99331	0.441135	-3.69539	0.235304	-3.30371	0.437537	-3.20672	0.339303	-3.74694	0.671077	-3.53322	0.70175	-3.85927	0.857795	-4.12134
0.367298	-3.88627	0.424931	-3.07799	0.477836	-2.70723	0.745955	-3.58921	0.405608	-3.57026	0.47792	-3.53965	0.700803	-3.92053	0.670448	-4.18407
0.330347	-4.01419	0.425624	-2.75641	0.229554	-3.87083	0.328568	-3.49011	0.38663	-3.85168	0.453765	-3.82425	0.68721	-3.98549	0.558844	-3.67655
0.249307	-4.09304	0.437436	-2.7472	0.331713	-3.03467	0.336642	-3.05046	0.747754	-3.90741	0.567279	-3.95636	0.5677	-4.17246	0.524423	-3.86932
0.528112	-3.85813	0.384034	-3.85796	0.363229	-3.87215	0.407391	-3.61683	0.242481	-2.61659	0.416613	-2.83899	0.346731	-3.59189	0.418023	-3.7361
0.342566	-4.01984	0.272291	-3.92137	0.325156	-3.51744	0.262639	-3.20401	0.409826	-3.78126	0.580699	-4.06721	0.482311	-3.45078	0.795568	-4.07187
0.517352	-3.67073	0.456308	-3.83126	0.522045	-3.37701	0.206431	-3.23554	0.408637	-3.22865	0.394823	-3.4723	0.662434	-4.12122	0.602197	-4.27897
0.477914	-3.89975	0.487859	-3.38656	0.352284	-3.33048	0.263381	-3.49335	0.40279	-3.77102	0.349682	-2.9996	0.709148	-3.911	0.713472	-4.10767
0.494874	-3.803	0.41885	-3.3974	0.409097	-3.08276	0.386548	-3.38635	0.498653	-3.87429	0.447201	-3.70913	0.697796	-3.86046	0.54142	-4.15652
0.410556	-3.60173	0.432337	-3.7221	0.577084	-3.20141	0.294782	-4.05455	0.444913	-3.69579	0.455271	-3.26462	0.654549	-4.063	0.639715	-4.19417
0.45333	-3.68688	0.536807	-3.64506	0.330205	-3.34071	0.353449	-3.2523	0.342149	-3.58871	0.70686	-4.00412	0.675855	-4.09828	0.659675	-4.35011
0.502927	-3.50077	0.469982	-3.35626	0.34842	-3.07844	0.361416	-2.9108	0.314126	-3.23897	0.553033	-2.45216	0.623502	-4.02632	0.747553	-4.26421
0.424601	-3.98512	0.41883	-3.06182	0.410203	-3.13654	0.339638	-3.10902	0.754533	-4.16327	0.202836	-3.8284	0.792578	-4.13827	0.740006	-4.09057
0.479656	-3.72241	0.524704	-3.60912	0.343137	-3.38416	0.417357	-3.28001	0.471309	-3.89217	0.679234	-4.13674	0.41421	-3.83584	0.202217	-3.58766
0.417949	-4.00082	0.389174	-3.78725	0.377383	-3.7808	0.369055	-3.18179	0.425057	-3.72979	0.62267	-4.01438	0.63024	-3.9108	0.667776	-3.82727
0.713597	-3.37404	0.569943	-3.9639	0.407872	-2.73012	0.392729	-3.27033	0.812552	-4.01284	0.730114	-4.19034	0.594895	-4.08987	0.752639	-4.10418
0.375439	-3.40887	0.416173	-3.77372	0.26401	-3.82652	0.382332	-3.09962	0.331404	-3.19758	0.650403	-4.00211	0.660546	-3.87632	0.689414	-4.40974
0.442909	-3.46953	0.418534	-4.00836	0.735867	-3.98762	0.4311	-3.40667	0.29245	-3.53582	0.694457	-3.56729	0.354533	-3.32124	0.735553	-3.75639
0.564536	-3.40264	0.467572	-3.63507	0.411276	-3.53324	0.358186	-3.93204	0.315024	-3.31491	0.592181	-3.73598	0.601301	-4.111	0.762108	-3.89765
0.400149	-3.9044	0.492692	-3.84693	0.428467	-3.83311	0.445289	-3.89952	0.484643	-3.67729	0.443566	-3.64672	0.685398	-3.64571	0.835865	-4.26229
0.42474	-3.85002	0.45218	-3.88295	0.312285	-3.40836	0.346824	-3.29723	0.811072	-4.19457	0.707905	-4.13771	0.730314	-4.18358	0.643799	-4.20075
0.345168	-4.1038	0.397317	-3.88671	0.524814	-3.39129	0.411196	-3.80097	0.730459	-4.23903	0.291403	-4.1771	0.383827	-3.64312	0.772087	-4.27858
0.444554	-3.67828	0.60588	-3.54628	0.294545	-4.01436	0.396674	-2.71115	0.398361	-3.56781	0.482611	-3.40693	0.7883	-3.85107	0.791619	-4.10597
0.403412	-3.75698	0.580521	-3.3479	0.338022	-3.18647	0.358132	-3.54625	0.757804	-3.74684	0.419462	-3.60119	0.593056	-4.33157	0.744253	-4.22854
0.430369	-4.05732	0.465646	-3.89956	0.31263	-3.34363	0.21714	-3.21613	0.663026	-4.0574	0.412869	-3.09711	0.6802	-4.06485	0.528405	-3.51889
0.48469	-3.82154	0.404502	-3.47145	0.390681	-2.86831	0.233994	-3.79921	0.255598	-3.62732	0.493865	-4.13072	0.562661	-4.15459	0.852636	-4.31228
0.462023	-3.93417	0.467858	-3.43539	0.393396	-2.89496	0.26895	-4.04088	0.642076	-4.12075	0.537765	-3.39829	0.643206	-3.96265	0.623151	-4.16561
0.446325	-3.06756	0.381362	-3.88169	0.472026	-3.72453	0.308841	-2.92555	0.18865	-3.29047	0.65929	-4.42448	0.681017	-4.11159	0.74274	-4.27109
0.467691	-3.36415	0.430172	-2.9078	0.399403	-3.01658	0.314334	-3.21823	0.655161	-3.41348	0.771239	-3.97743	0.735156	-4.13555	0.218495	-3.29336
0.424058	-3.85575	0.48528	-3.79117	0.420928	-3.60352	0.435785	-3.69601	0.61892	-3.46554	0.498958	-3.66201	0.644066	-4.13821	0.76199	-4.2927
0.451565	-3.85284	0.411702	-3.65664	0.281427	-3.69778	0.375831	-3.16384	0.597561	-3.89583	0.51979	-3.99986	0.665529	-4.01199	0.60446	-4.20948
0.440921	-3.70037	0.412097	-3.78588	0.427709	-3.08799	0.303889	-3.29104	0.43907	-3.03995	0.345415	-3.21484	0.745827	-4.05744	0.760446	-4.33758
0.422168	-3.92286	0.440961	-3.75307	0.298739	-3.4827	0.338402	-3.34754	0.452109	-3.72574	0.440124	-3.89674	0.724864	-4.03563	0.708668	-3.91455
0.386784	-3.34763	0.439801	-3.84517	0.461194	-2.75047	0.297956	-3.42415	0.190887	-3.33494	0.635152	-4.19517	0.66687	-4.11152	0.564469	-4.12014
0.462761	-4.00375	0.42874	-3.94198	0.46283	-3.68415	0.487401	-3.71072	0.533088	-3.65573	0.416965	-3.32586	0.612577	-4.08889	0.622211	-4.26201
0.438821	-4.06298	0.379952	-3.8298	0.464209	-3.58689	0.330072	-3.4153	0.262736	-3.7007	0.609162	-3.96788	0.379248	-3.84009	0.7153	-4.22586
0.542962	-3.74112	0.456795	-3.49594	0.408229	-3.24588	0.384318	-3.22532	0.193754	-3.83684	0.807928	-4.14549	0.724352	-4.09367	0.799628	-4.34894
0.526656	-3.79208	0.647682	-3.63126	0.335073	-3.02624	0.413276	-3.08115	0.407783	-3.4378	0.321599	-4.11704	0.783342	-3.79766	0.737592	-4.2139
0.432441	-3.91478	0.545551	-3.35481	0.324034	-3.33085	0.408885	-4.14451	0.36204	-2.8389	0.506799	-4.21757	0.483476	-3.77222	0.216891	-3.87799
0.453979	-3.9443	0.539194	-3.40963	0.399441	-3.23537	0.21609	-3.46596	0.706778	-3.4987	0.41981	-3.78127	0.750976	-4.19796	0.828423	-4.26692
0.481866	-3.73711	0.419241	-3.62924	0.497079	-3.09811	0.297612	-3.05984	0.344406	-3.13118	0.653746	-4.11275	0.668128	-4.24192	0.236373	-2.9179
0.634755	-3.63292	0.402667	-3.54502	0.285604	-3.3385	0.472228	-3.52881	0.644677	-3.56186	0.353736	-3.89829	0.528234	-4.02383	0.793917	-4.14517
0.351201	-4.01452	0.459722	-2.98365	0.386624	-3.80704	0.398564	-3.86923	0.270072	-3.78203	0.631382	-3.80568	0.609805	-4.0822	0.777879	-3.79227
0.459575	-3.45813	0.399867	-3.46247	0.325843	-3.14088	0.398979	-2.60604	0.37264	-3.07593	0.674616	-4.12028	0.458686	-3.01522	0.736333	-4.25533
0.525908	-3.93046	0.387104	-3.86103	0.446525	-3.4332	0.286086	-2.93238	0.358806	-3.1985	0.727006	-3.87833	0.586748	-4.25045	0.607766	-4.21557
0.448582	-3.70491	0.378246	-3.89803	0.438325	-3.48421	0.410692	-3.16301	0.392629	-3.89349	0.566239	-3.93992	0.65655	-4.23124	0.7988	-4.17895
0.513659	-3.77641	0.332205	-3.8716	0.329934	-3.14192	0.379119	-3.28868	0.521516	-3.80543	0.52342	-3.31741	0.711637	-3.98019	0.716976	-4.40831
0.43302	-3.84331	0.438284	-3.75783	0.495331	-3.3046	0.255538	-2.96313	0.428733	-3.79646	0.428501	-3.21887	0.601209	-4.26242	0.645705	-4.36933
0.470786	-3.59142	0.400226	-3.73173	0.34165	-3.24589	0.3849	-3.40487	0.363501	-3.11045	0.592425	-3.90945	0.615364	-4.33983	0.574917	-4.34504
0.443107	-3.63592	0.405159	-3.97834	0.369433	-3.02266	0.351578	-3.70976	0.150323	-3.71114	0.633572	-3.72176	0.717223	-3.66572	0.722717	-4.34224
0.438076	-3.95151	0.434627	-3.83576	0.282967	-3.2042	0.51925	-3.07097	0.752384	-3.67609	0.469285	-3.73912	0.364886	-3.69174	0.743843	-4.36314
0.369633	-3.6583	0.404568	-3.90829	0.470783	-2.88455	0.334536	-3.16614	0.310347	-3.53292	0.691823	-3.6666	0.742307	-3.83167	0.712363	-4.16388
0.416098	-3.55332	0.355475	-3.9635	0.28166	-3.17601	0.367596	-3.47585	0.712757	-4.10421	0.67186	-4.12606	0.608824	-4.28976	0.701359	-4.242
0.383344	-3.86129	0.351498	-3.74123	0.446296	-3.31644	0.334973	-3.12883	0.924334	-3.88944	0.311791	-3.99857	0.545275	-4.27115	0.826251	-4.06417
0.623651	-3.72041	0.510734	-3.62057	0.371888	-3.92822	0.362595	-3.07294	0.404577	-3.42152	0.733537	-4.12051	0.553788	-3.43526	0.675588	-4.21687
0.44034	-4.04456	0.433019	-3.62997	0.419976	-3.52201	0.272154	-3.47741	0.42077	-3.49037	0.62657	-3.87929	0.680862	-4.47076	0.523816	-4.09969
0.322252	-2.64244	0.432233	-3.38287	0.406614	-3.24536	0.382821	-3.41223	0.605468	-3.48961	0.683433	-4.12011	0.663612	-4.30041	0.106076	-4.19223
0.472287	-3.27325	0.469706	-3.76478	0.411743	-3.8037	0.419363	-3.34376	0.412395	-3.88853	0.320203	-3.67509	0.759761	-4.10887	0.531984	-4.35942
0.518037	-3.7552	0.395495	-3.65321	0.122425	-3.38662	0.449928	-3.22367	0.626129	-4.14384	0.490886	-3.62092	0.734712	-4.07607	0.479316	-4.41464
0.564181	-3.52108	0.583274	-3.38464	0.271259	-3.34654	0.393423	-3.2065	0.364638	-3.24095	0.37114	-3.73976	0.72739	-3.96007	0.660955	-4.33028
0.407821	-3.7714	0.492262	-3.8037	0.352181	-3.05479	0.307747	-3.72779	0.232073	-3.67498	0.687994	-4.0939	0.769273	-4.22406	0.494437	-4.28645
0.412053	-3.89835	0.428628	-4.00701	0.396153	-3.15578	0.489419	-3.40536	0.789141	-4.14144	0.658838	-4.18357	0.615566	-3.96468	0.711058	-4.36449
0.445864	-3.74236	0.384702	-3.8472	0.356238	-3.24035	0.390726	-3.25646	0.268424	-3.13098	0.63259	-4.2229	0.621104	-4.14702	0.809298	-4.11358
0.397454	-3.97795	0.531363	-3.49791	0.325413	-3.25041	0.400828	-3.19391	0.305215	-3.34371	0.234636	-3.42056	0.569869	-4.10144	0.625926	-4.37851
0.428986	-3.92466	0.432323	-3.75401	0.765679	-3.71373	0.383039	-3.40298	0.260463	-3.26084	0.443414	-1.88986	0.681407	-4.31174	0.601166	-4.00755
0.4231	-4.023	0.425571	-3.03083	0.525685	-2.62887	0.497542	-4.01594	0.738371	-4.13566	0.365846	-3.41074	0.707499	-4.19522	0.740318	-4.36636
0.573391	-4.03634	0.389209	-3.38911	0.333075	-3.3506	0.250244	-2.80296	0.413254	-3.47262	0.697452	-4.15303	0.423496	-4.13428	0.545294	-4.12007
0.42955	-3.81295	0.430861	-2.82436	0.279147	-3.36788	0.347543	-2.99156	0.441584	-3.99702	0.656814	-4.08826	0.506354	-4.15928	0.777772	-4.46337
0.428599	-3.93085	0.409121	-3.7378	0.322697	-3.16862	0.424563	-3.41701	0.734129	-3.89413	0.687266	-3.95172	0.758816	-4.3069	0.611025	-4.43991
0.454348	-3.92952	0.467549	-3.8849	0.409252	-3.07531	0.287427	-3.29576	0.767495	-3.64054	0.447864	-2.87712	0.700008	-4.25673	0.449437	-3.42755
0.652964	-3.71857	0.35433	-2.70139	0.421557	-3.80815	0.636695	-3.78124	0.52488	-3.91046	0.67426	-4.15523	0.731586	-4.18769	0.754214	-4.413
0.41267	-3.85634	0.536681	-3.26354	0.382065	-3.32775	0.345757	-3.46411	0.342914	-3.01057	0.645584	-4.00513	0.498864	-3.94344	0.572636	-4.34487
0.502531	-3.68187	0.397633	-2.97107	0.437917	-3.81943	0.321727	-3.28103	0.654577	-3.75962	0.675523	-4.02932	0.698981	-4.36267	0.551483	-4.36878
0.42058	-3.77549	0.381202	-3.64561	0.341392	-3.23646	0.17485	-3.57767	0.74508	-4.2549	0.651699	-4.27674	0.724431	-4.10506	0.571314	-4.47578
0.29546	-3.77222	0.455819	-3.98487	0.366756	-3.4129	0.465844	-3.15413	0.38191	-3.19019	0.47133	-3.32355	0.79947	-4.0942	0.552398	-4.25514
0.529578	-3.89817	0.381034	-3.84574	0.403024	-3.18149	0.403415	-3.04023	0.463951	-3.88929	0.419952	-3.72344	0.286549	-3.80262	0.66497	-4.32335
0.516642	-3.82336	0.344212	-3.76708	0.455899	-3.16637	0.17329	-3.29379	0.409511	-3.52782	0.372852	-3.97603	0.793806	-4.10057	0.686581	-4.31434
0.457002	-3.83635	0.419843	-3.8711	0.245553	-3.04981	0.334338	-3.08405	0.233127	-3.87051	0.688834	-4.23811	0.773955	-4.20449	0.670552	-4.3778
0.416137	-3.89655	0.425107	-3.7223	0.322085	-2.90154	0.253156	-3.22194	0.421797	-3.28711	0.607285	-4.115	0.152612	-3.69704	0.750578	-4.38202
0.409129	-4.03347	0.453996	-3.72051	0.44164	-3.41546	0.438988	-3.42674	0.531814	-2.60366	0.482133	-3.23162	0.41616	-3.34158	0.581096	-4.45378
0.496163	-3.79559	0.505221	-2.82184	0.403673	-2.43639	0.331796	-2.85929	0.512267	-3.20069	0.37122	-2.41672	0.271167	-3.67736	0.678575	-4.22546
0.51831	-3.82238	0.543149	-3.99488	0.321622	-3.81785	0.372916	-3.25228	0.451126	-3.70575	0.393488	-3.37746	0.636563	-4.4249	0.713991	-4.15872
0.380943	-3.97881	0.371369	-3.81409	0.451781	-2.93767	0.348026	-3.71316	0.448717	-3.77991	0.434584	-3.01409	0.620663	-4.10436	0.404695	-4.12295
0.478529	-3.76631	0.38989	-3.87155	0.417058	-2.4418	0.370372	-3.46251	0.414359	-3.76871	0.358116	-3.67812	0.395906	-3.61338	0.510094	-4.2775
0.410861	-3.45253	0.504303	-4.25264	0.428136	-3.90699	0.424237	-3.35432	0.598225	-4.16494	0.431712	-3.41471	0.494497	-3.94501	0.627398	-4.39288
0.415615	-3.78466	0.323757	-3.91788	0.392442	-3.04741	0.478537	-2.76931	0.513949	-3.19108	0.655551	-3.44735	0.626207	-4.14035	0.617671	-4.36014
0.398202	-3.84456	0.366197	-3.85085	0.381723	-3.87583	0.259551	-3.72044	0.622331	-3.78102	0.618428	-4.03305	0.743026	-4.24622	0.689011	-3.90413
0.396083	-3.8818	0.384969	-3.38519	0.320932	-4.01627	0.356076	-3.65616	0.623781	-4.09509	0.402925	-3.93018	0.762043	-4.20808	0.53589	-4.31402
0.565909	-3.70971	0.259232	-4.01951	0.405002	-3.26918	0.341728	-3.30386	0.303499	-3.89944	0.609412	-4.00319	0.57695	-4.2373	0.589555	-4.20839
0.421059	-4.11515	0.49453	-3.76775	0.450683	-2.87731	0.238754	-3.13508	0.480652	-3.55582	0.787501	-3.8674	0.39239	-3.87853	0.698569	-4.41896
0.48514	-3.42429	0.485534	-3.67114	0.381382	-3.35849	0.333076	-3.0121	0.423814	-3.23941	0.77365	-4.05896	0.68499	-4.28888	0.503443	-4.41813
0.606881	-3.81156	0.525727	-3.71092	0.479963	-2.92639	0.320894	-4.00971	0.402555	-3.91214	0.456085	-3.7568	0.499111	-3.90822	0.537791	-4.26445
0.450663	-3.86737	0.503766	-3.62749	0.352868	-3.25456	0.374453	-2.79209	0.716079	-3.94665	0.419905	-3.09872	0.635963	-4.26811	0.669156	-4.25287
0.471718	-3.51114	0.459447	-3.35213	0.431183	-3.11221	0.365438	-3.57046	0.226877	-3.59752	0.588765	-4.24678	0.207313	-3.2678	0.517853	-4.33657
0.343761	-3.33214	0.322685	-2.37581	0.297919	-3.0535	0.387688	-3.73368	0.69063	-4.2624	0.542117	-3.58227	0.147851	-3.55144	0.765847	-4.30515
0.456764	-3.31349	0.190692	-4.05819	0.382655	-3.58641	0.362241	-3.16861	0.593125	-4.06642	0.702022	-4.00396	0.515066	-4.21138	0.534117	-4.26826
0.3826	-4.04064	0.47814	-3.56514	0.427284	-3.09252	0.401374	-3.86378	0.730618	-3.57987	0.409757	-3.39154	0.655625	-4.23954	0.550314	-4.35549
0.41787	-3.83238	0.353907	-3.55529	0.363928	-2.96375	0.422575	-3.51096	0.227599	-3.43716	0.611824	-4.04738	0.655512	-4.43057	0.701056	-4.39087
0.426872	-3.27141	0.435258	-3.94615	0.376258	-3.15655	0.209972	-3.2658	0.317223	-3.23271	0.330322	-3.65725	0.197607	-3.69305	0.610813	-4.20211
0.426893	-3.79002	0.366589	-3.69245	0.487124	-3.05923	0.419276	-3.39898	0.393919	-3.24053	0.719656	-3.94615	0.731666	-4.33848	0.594927	-4.18422
0.400386	-3.41034	0.425461	-4.00026	0.395188	-3.15729	0.284545	-3.34653	0.648989	-3.97385	0.703791	-3.95728	0.690325	-4.15047	0.839662	-4.44123
0.456674	-3.86798	0.500643	-1.75472	0.210818	-3.1505	0.256178	-3.6046	0.545166	-3.98778	0.718317	-4.17935	0.63172	-4.12955	0.630159	-4.24802
0.424472	-2.10971	0.350583	-3.32012	0.47356	-3.07986	0.384471	-3.50604	0.378829	-3.60899	0.404715	-3.71632	0.664385	-4.28899	0.573182	-4.27777
0.413691	-3.7891	0.558496	-3.4361	0.390444	-3.03756	0.3287	-3.10687	0.661398	-4.16974	0.202048	-3.18328	0.740097	-4.11147	0.598856	-4.19494
0.386183	-3.68883	0.456251	-4.00729	0.371453	-3.05047	0.320139	-3.60485	0.422431	-3.57696	0.551966	-3.74368	0.676162	-4.43163	0.646651	-3.81424
0.421233	-3.79767	0.206074	-3.11699	0.433155	-3.67457	0.4304	-2.88505	0.440056	-2.90622	0.451725	-3.7024	0.599286	-4.26586	0.621858	-4.17742
0.562595	-3.63917	0.473019	-3.66853	0.321647	-3.22144	0.430728	-3.41621	0.713056	-3.98399	0.626818	-4.08578	0.677911	-4.34923	0.699923	-4.2022
0.468313	-3.97058	0.248324	-3.89173	0.313695	-3.784	0.37085	-3.28127	0.31549	-2.83193	0.637497	-4.10312	0.500211	-3.13348	0.545733	-4.28588
0.408218	-3.79381	0.282474	-3.87684	0.335073	-3.80597	0.552623	-3.42498	0.651187	-4.08883	0.603818	-4.06055	0.698927	-4.42735	0.555467	-4.35375
0.335764	-3.83015	0.456926	-3.36315	0.252303	-3.35147	0.324739	-2.80887	0.570491	-3.60294	0.679207	-4.08873	0.664761	-4.20625	0.658482	-4.3519
0.471145	-3.98625	0.419402	-3.90509	0.438589	-3.06467	0.28014	-3.68627	0.768145	-4.19428	0.539507	-3.79116	0.741014	-4.25975	0.577843	-3.28195
0.336156	-3.9606	0.507403	-3.62001	0.279972	-3.87086	0.428115	-3.30464	0.782747	-4.1405	0.594887	-4.17545	0.719726	-4.34362	0.642068	-4.13068
0.402392	-4.13274	0.453246	-3.81918	0.408958	-2.96436	0.402395	-3.48316	0.23033	-3.71	0.465849	-2.53909	0.469953	-3.18046	0.627743	-4.24509
0.35961	-3.87632	0.425861	-3.86671	0.534758	-3.65535	0.42387	-3.06121	0.288767	-3.28865	0.495207	-3.99855	0.799128	-4.41072	0.664019	-4.17318
0.449711	-3.84698	0.398308	-3.40511	0.324969	-4.10558	0.20209	-3.35714	0.421284	-3.81579	0.534268	-3.53913	0.641328	-4.40996	0.646231	-4.22287
0.388426	-3.99687	0.442153	-3.37347	0.326307	-2.96403	0.659336	-3.80919	0.724664	-3.67658	0.440885	-3.77813	0.602349	-4.16248	0.614408	-3.60337
0.418412	-3.9724	0.477593	-3.09208	0.450991	-3.0441	0.360037	-3.19152	0.396964	-3.47287	0.71374	-3.63806	0.710438	-4.17461	0.657134	-4.16875
0.307859	-3.48392	0.24918	-3.54694	0.356974	-2.77002	0.377034	-3.21092	0.713613	-3.88069	0.347677	-3.42559	0.249555	-3.2555	0.642148	-4.15276
0.588891	-3.79865	0.122324	-3.83265	0.246173	-3.28723	0.659342	-4.11518	0.412856	-3.97273	0.465257	-3.73951	0.436232	-3.8651	0.510535	-4.29616
0.403395	-3.88781	0.333827	-3.19884	0.393622	-2.81091	0.400134	-3.19174	0.390769	-3.70678	0.701758	-4.12532	0.489925	-3.66471	0.701905	-4.48537
0.401479	-4.1008	0.278899	-3.66189	0.333863	-3.19437	0.394723	-2.97265	0.38038	-3.51399	0.646763	-4.02562	0.53512	-4.11613	0.654645	-4.09049
0.464187	-3.20958	0.454698	-4.0413	0.368239	-3.57215	0.280655	-3.31455	0.791459	-4.24259	0.813406	-3.97969	0.653411	-4.37231	0.744065	-4.21639
0.397463	-3.9945	0.401419	-2.06125	0.434489	-3.67681	0.212909	-2.97578	0.330118	-3.73743	0.633177	-4.16443	0.718163	-4.11657	0.561458	-4.08009
0.468417	-3.95628	0.417746	-3.78892	0.432574	-3.82651	0.225991	-2.94498	0.417326	-3.94264	0.771678	-4.00577	0.528764	-4.0555	0.560612	-4.22557
0.404096	-3.77884	0.220106	-3.49831	0.412354	-2.69493	0.351354	-3.20251	0.690544	-3.61916	0.375743	-3.47457	0.480459	-4.11332	0.691303	-4.317
0.47346	-3.92088	0.250937	-4.02867	0.45665	-3.14248	0.386235	-3.2343	0.432682	-3.71142	0.433107	-2.76931	0.619627	-4.21387	0.700611	-4.08524
0.405799	-3.78203	0.39734	-3.66001	0.4436	-2.73973	0.380525	-3.33208	0.369942	-3.47905	0.349714	-3.94208	0.632413	-4.44176	0.716956	-4.03906
0.451044	-3.99497	0.56217	-3.84895	0.320567	-2.80658	0.416523	-3.12219	0.427307	-3.83766	0.575627	-3.73387	0.694264	-4.41448	0.568586	-4.11258
0.273273	-4.09762	0.413847	-3.65744	0.33644	-3.29257	0.413885	-3.80249	0.292038	-3.15778	0.639259	-4.22347	0.685036	-4.18367	0.442778	-4.06347
0.561435	-3.79993	0.726986	-3.85038	0.424947	-3.84029	0.352929	-3.07547	0.331572	-3.58657	0.64688	-4.11886	0.585868	-4.42432	0.767144	-3.93383
0.391558	-4.08328	0.453955	-3.00064	0.338614	-3.1509	0.402362	-3.47774	0.770767	-4.15271	0.613157	-3.94436	0.685782	-4.15902	0.660403	-4.19463
0.356662	-3.85629	0.417015	-3.54828	0.368096	-3.46706	0.325775	-3.08409	0.54269	-3.92002	0.694499	-4.10889	0.611725	-4.12139	0.705153	-4.32023
0.314856	-4.04394	0.426663	-3.49678	0.40835	-3.01201	0.337498	-3.26718	0.375247	-3.44715	0.725014	-4.08849	0.735623	-4.34257	0.744161	-4.32713
0.449834	-4.12968	0.433222	-3.69141	0.287332	-2.89705	0.315565	-3.52512	0.42763	-3.15615	0.512695	-4.09991	0.607416	-3.79676	0.695918	-4.07888
0.401095	-4.10355	0.455223	-3.70446	0.463544	-3.61015	0.63853	-4.0801	0.22894	-3.50413	0.632409	-4.04988	0.661405	-4.21662	0.297762	-3.39282
0.473848	-4.01937	0.493414	-3.09132	0.372174	-4.02144	0.407657	-2.90237	0.259044	-3.92909	0.447979	-3.88897	0.567879	-4.26244	0.710583	-4.24288
0.519037	-3.87718	0.501752	-3.94189	0.496887	-3.53447	0.415525	-3.76302	0.663503	-4.19229	0.577519	-4.30378	0.654362	-3.93441	0.652594	-4.12856
0.444578	-4.06714	0.45151	-3.99993	0.420246	-3.8008	0.355315	-3.21298	0.459843	-3.19792	0.447949	-3.94717	0.598811	-4.37215	0.70947	-4.08437
0.457303	-3.29884	0.403011	-2.89489	0.52489	-4.02658	0.315667	-3.26114	0.402311	-3.51503	0.408034	-3.38563	0.447843	-3.88374	0.740139	-4.11013
0.295989	-4.04512	0.364161	-3.89271	0.373164	-3.19848	0.340929	-3.05558	0.650667	-4.11076	0.359884	-1.38825	0.720874	-4.36448	0.367558	-3.83156
0.436061	-3.86948	0.3226	-3.83463	0.442262	-3.64646	0.475741	-3.31522	0.45027	-3.42883	0.7805	-4.25135	0.542588	-4.34698	0.768348	-4.51169
0.42189	-4.026	0.578249	-3.4299	0.406105	-2.85281	0.426489	-3.30705	0.480334	-3.44522	0.749407	-4.14425	0.633457	-3.82704	0.644379	-4.23085
0.201461	-3.76516	0.5026	-3.77759	0.3864	-2.80437	0.331662	-3.39792	0.707362	-3.80613	0.554727	-4.02288	0.721612	-3.93915	0.697497	-4.11821
0.360217	-3.84972	0.110798	-3.71819	0.352346	-3.39168	0.437943	-3.32778	0.431653	-3.98443	0.764947	-3.97527	0.660894	-4.1194	0.570961	-4.02555
0.265012	-4.13683	0.489456	-2.98237	0.447744	-3.18998	0.441308	-2.85868	0.628268	-4.10127	0.721141	-4.07002	0.514615	-4.00138	0.56325	-4.40222
0.434026	-3.66565	0.185282	-3.79772	0.346043	-2.95429	0.452756	-3.33021	0.780796	-4.08111	0.384108	-3.79688	0.501795	-4.34632	0.701154	-3.79452
0.480203	-3.79214	0.44845	-3.6793	0.382549	-2.99484	0.31687	-3.35929	0.323424	-3.54823	0.402181	-3.43056	0.461622	-3.53001	0.285006	-4.18091
0.429076	-4.00917	0.445166	-3.48324	0.323424	-3.06542	0.282095	-3.55728	0.708353	-4.10632	0.781562	-4.16574	0.688428	-4.29744	0.645075	-3.09028
0.424717	-3.83967	0.440517	-3.9919	0.322241	-3.30427	0.372615	-3.73362	0.758037	-4.07218	0.672797	-4.05299	0.50538	-4.40091	0.522572	-4.03744
0.520077	-3.67263	0.427747	-3.89359	0.551453	-3.55261	0.370801	-3.36835	0.772723	-4.13261	0.581836	-3.5317	0.548667	-3.89787	0.759648	-4.42098
0.452391	-3.58947	0.438181	-3.56915	0.434991	-2.99055	0.402952	-2.81586	0.360403	-3.4866	0.51951	-3.73426	0.507523	-3.94021	0.678593	-4.35212
0.405769	-3.93753	0.301216	-3.97609	0.357098	-2.87324	0.370215	-3.60958	0.383829	-3.64728	0.62444	-4.19289	0.708757	-4.04534	0.198769	-3.4583
0.372366	-4.18367	0.412804	-3.21406	0.468745	-3.80243	0.369908	-3.59627	0.395907	-3.83293	0.431611	-4.07911	0.682365	-4.10406	0.530034	-4.2961
0.449816	-3.2246	0.4117	-3.87827	0.420602	-3.45655	0.271562	-3.15417	0.775341	-4.03726	0.66649	-4.31353	0.667798	-4.27011	0.651394	-4.02287
0.360888	-3.27584	0.365286	-4.00183	0.340465	-3.59551	0.397294	-3.31187	0.791159	-4.17602	0.321897	-3.83767	0.694449	-4.11371	0.689201	-4.02645
0.39206	-3.97192	0.416955	-4.01203	0.406154	-3.7119	0.516082	-4.02033	0.430767	-3.84213	0.6315	-4.06384	0.334908	-3.8905	0.740129	-4.19929
0.232376	-4.15388	0.392919	-3.89513	0.401105	-3.54179	0.365187	-3.28903	0.444664	-3.03723	0.48814	-3.49028	0.666986	-3.97125	0.711551	-4.10655
0.436075	-3.81417	0.444661	-3.49927	0.235215	-3.01205	0.31817	-3.71345	0.412468	-3.36863	0.755339	-4.21584	0.660663	-4.37924	0.599377	-4.31196
0.358204	-4.09002	0.531102	-3.19767	0.38659	-3.33954	0.4385	-2.73081	0.44138	-3.57572	0.361069	-3.87028	0.636694	-4.00524	0.73843	-4.18479
0.477702	-4.05633	0.440485	-3.87469	0.528505	-2.91887	0.346302	-3.12169	0.565373	-3.88486	0.587292	-4.07442	0.681239	-4.02336	0.491751	-4.29477
0.47207	-3.20064	0.517334	-3.30633	0.358934	-2.58287	0.365376	-3.47487	0.623632	-4.21661	0.419089	-4.01812	0.676874	-4.26925	0.621167	-4.2375
0.384708	-4.03865	0.467144	-2.87982	0.412691	-3.5211	0.270171	-2.92358	0.396145	-3.60487	0.642595	-4.00004	0.560777	-4.10428	0.621272	-4.34339
0.374421	-3.44673	0.244846	-3.71756	0.397575	-2.95613	0.459007	-3.87756	0.745739	-4.13421	0.681448	-3.65077	0.530179	-4.41058	0.770086	-4.01085
0.470207	-4.23756	0.45629	-3.88667	0.337754	-3.07333	0.318463	-3.42702	0.462982	-3.82528	0.548053	-3.95659	0.729886	-4.18243	0.427099	-4.12787
0.387509	-4.1778	0.525229	-3.55303	0.220203	-3.14382	0.418656	-3.76549	0.702437	-4.0151	0.498729	-3.81789	0.531532	-3.96484	0.692861	-4.35363
0.459954	-4.18796	0.409306	-3.48416	0.572261	-3.90256	0.382666	-2.36855	0.783412	-3.91583	0.727109	-4.12228	0.332825	-3.71681	0.652485	-4.32109
0.487462	-4.10522	0.472501	-4.02008	0.386875	-3.29058	0.426154	-3.46172	0.395863	-2.73748	0.462165	-4.22194	0.550251	-3.79583	0.411995	-4.0196
0.336943	-3.93626	0.383102	-3.11755	0.502385	-2.79381	0.455294	-3.09801	0.516777	-3.4696	0.71213	-4.29227	0.6732	-4.29551	0.794798	-4.29916
0.440066	-3.93551	0.475247	-3.19536	0.470022	-3.84075	0.325649	-3.12564	0.362567	-3.97503	0.809434	-4.21839	0.560441	-4.40303	0.687187	-4.15776
0.43576	-2.56634	0.397128	-3.83495	0.678601	-3.33399	0.306151	-3.36856	0.373613	-3.40048	0.58104	-3.25974	0.751907	-4.28247	0.678928	-4.15884
0.239139	-4.02025	0.575284	-3.80137	0.270244	-3.56084	0.329329	-3.60351	0.393462	-2.86353	0.436953	-3.13883	0.505165	-3.012	0.639402	-3.15161
0.43489	-4.11824	0.566275	-3.70677	0.403351	-2.75089	0.323664	-3.01912	0.809298	-4.03214	0.671056	-3.4308	0.36833	-3.87991	0.457035	-2.91471
0.398393	-3.8793	0.46449	-4.1426	0.311263	-3.53912	0.334285	-3.57611	0.303932	-3.54197	0.400618	-3.71633	0.648341	-4.29669	0.758812	-4.4501
0.518283	-3.66192	0.495712	-2.92619	0.284186	-3.10035	0.256691	-3.55465	0.416067	-3.81877	0.607637	-4.27775	0.593007	-4.12424	0.685358	-4.18114
0.491841	-3.96837	0.447215	-3.23048	0.504432	-3.53344	0.422287	-2.91633	0.356749	-3.58056	0.389359	-4.06522	0.727855	-4.11762	0.437354	-3.79421
0.382095	-4.02428	0.390708	-3.4983	0.455456	-3.73558	0.361972	-3.25987	0.395208	-3.08045	0.606356	-4.19772	0.715385	-4.23542	0.742577	-4.04657
0.455456	-4.11688	0.516434	-3.71009	0.459517	-3.1989	0.465503	-3.93526	0.390141	-3.46573	0.533991	-3.76844	0.685014	-3.95697	0.679425	-4.22868
0.323841	-4.13897	0.430678	-3.91189	0.401659	-3.70597	0.35167	-3.2104	0.522647	-3.5291	0.766036	-4.19303	0.542876	-3.92019	0.774215	-3.96653
0.335959	-4.11566	0.426941	-3.77057	0.413927	-3.06025	0.340405	-3.24776	0.684985	-3.95859	0.595592	-4.32906	0.445493	-3.32669	0.680546	-4.1556
0.422858	-4.01533	0.512605	-3.88782	0.350151	-3.10425	0.395834	-3.29917	0.331639	-3.54309	0.524133	-3.95982	0.611291	-4.11449	0.70094	-3.77385
0.370543	-4.19173	0.42897	-3.44104	0.424266	-3.11946	0.417207	-3.528	0.388661	-3.45702	0.302681	-3.48542	0.429151	-2.69219	0.478582	-3.76471
0.493133	-3.86201	0.367108	-3.76498	0.507589	-3.34817	0.373468	-3.44784	0.617854	-4.20196	0.576709	-4.135	0.729746	-3.98404	0.62852	-3.57355
0.392459	-3.77703	0.475071	-2.87177	0.479002	-3.78277	0.411741	-3.38976	0.273672	-3.06887	0.66851	-4.15773	0.613264	-3.89945	0.54685	-4.4228
0.432913	-3.81387	0.45813	-3.78658	0.361188	-3.09423	0.314807	-2.93746	0.757261	-3.9607	0.390826	-3.51696	0.585035	-4.10706	0.721293	-3.95593
0.339445	-3.97485	0.416463	-3.71247	0.414928	-4.04407	0.322787	-3.59505	0.375327	-3.7984	0.442858	-3.95251	0.626605	-4.35766	0.723963	-4.27469
0.514618	-3.8149	0.503842	-3.65953	0.289422	-3.20612	0.6833	-4.12151	0.422356	-3.68774	0.575097	-4.13386	0.668056	-4.17607	0.652552	-3.68892
0.412263	-4.1165	0.436717	-3.48824	0.39036	-3.57969	0.41829	-3.63742	0.353593	-3.66183	0.662372	-4.40076	0.4474	-4.06661	0.694866	-3.97677
0.303856	-4.08204	0.443394	-3.34283	0.612873	-3.80071	0.415499	-3.22977	0.363587	-3.71768	0.47997	-4.04814	0.594158	-4.43446	0.78744	-4.15716
0.268745	-4.00035	0.470477	-3.12065	0.341849	-2.81228	0.412577	-3.41341	0.341155	-3.4427	0.593106	-4.35598	0.439782	-4.10853	0.584636	-4.2234
0.584839	-4.11804	0.526236	-3.87925	0.261941	-3.09227	0.4753	-3.87004	0.39785	-3.75163	0.597467	-4.34736	0.479107	-4.10598	0.584602	-4.37491
0.456446	-4.17321	0.468945	-3.9425	0.45676	-4.00719	0.312178	-3.4638	0.346369	-3.54971	0.641704	-4.11339	0.704721	-2.96684	0.633881	-4.06136
0.484874	-2.83757	0.447723	-3.75255	0.277346	-3.10119	0.445617	-3.90005	0.260798	-2.9685	0.615486	-4.37173	0.624906	-3.89127	0.692953	-4.05587
0.330554	-4.1173	0.389795	-2.69714	0.401109	-3.96268	0.438917	-3.6883	0.427099	-2.98361	0.646455	-4.1083	0.701963	-4.02751	0.591057	-4.00998
0.488011	-3.99136	0.381052	-3.8341	0.362275	-3.51462	0.434312	-3.13738	0.380027	-3.38364	0.443	-3.48759	0.509101	-4.14617	0.741753	-4.01174
0.242859	-4.30756	0.366995	-3.67431	0.396125	-3.97599	0.362165	-3.11624	0.409919	-3.2324	0.407729	-3.10528	0.629456	-4.1574	0.431343	-3.33391
0.438702	-3.57422	0.435708	-3.01253	0.317021	-3.6709	0.469583	-3.32902	0.193699	-3.2897	0.652119	-4.15783	0.586102	-4.0503	0.710544	-4.15066
0.303288	-4.11603	0.469874	-3.615	0.278618	-2.88797	0.287079	-3.53472	0.783595	-4.16923	0.662621	-4.39195	0.399322	-3.25813	0.59815	-4.11299
0.374777	-4.24289	0.333651	-4.14681	0.369492	-3.76168	0.366471	-3.2534	0.517187	-3.79255	0.423877	-3.63839	0.715144	-4.34416	0.520219	-3.0553
0.326516	-4.17637	0.505687	-3.44431	0.392167	-2.983	0.375042	-3.04623	0.416021	-3.42216	0.405974	-3.22973	0.683812	-4.2006	0.584467	-4.25632
0.49837	-3.86986	0.460278	-3.25582	0.319406	-3.25009	0.513883	-3.7725	0.649817	-3.99307	0.471151	-3.0007	0.763792	-4.38217	0.509666	-4.15913
0.430069	-3.94808	0.39459	-3.73324	0.393436	-3.99164	0.266346	-3.32105	0.37334	-3.78194	0.472442	-4.26123	0.692254	-4.27288	0.734218	-4.02718
0.297724	-4.12381	0.426166	-3.53729	0.443407	-3.26774	0.400123	-3.65535	0.390621	-3.55001	0.757904	-4.3077	0.446264	-3.70135	0.55575	-4.3001
0.460862	-3.60885	0.442017	-2.96196	0.499381	-3.4596	0.264739	-3.5384	0.522004	-3.56907	0.542206	-4.07485	0.573826	-3.52874	0.602693	-4.16527
0.396376	-4.04433	0.393319	-3.14332	0.543769	-2.78417	0.439485	-3.2624	0.515432	-3.71979	0.683183	-4.04787	0.585528	-4.17171	0.556813	-4.2932
0.457545	-4.04186	0.420211	-3.82117	0.205906	-3.40181	0.439396	-3.81032	0.344244	-3.40903	0.685067	-3.90678	0.554997	-3.32177	0.563427	-4.2733
0.42316	-4.19198	0.389562	-3.92565	0.313776	-3.41284	0.378298	-3.35946	0.624636	-4.02099	0.710974	-4.20821	0.519101	-3.87639	0.607192	-4.32674
0.492361	-3.95455	0.413854	-2.85503	0.385679	-3.24105	0.355239	-3.18663	0.405426	-3.26739	0.669603	-3.84898	0.619518	-4.01851	0.511358	-4.02753
0.377694	-4.11989	0.450225	-3.2689	0.398524	-3.55702	0.430566	-3.615	0.421372	-3.6815	0.648315	-4.36756	0.66684	-4.39601	0.639384	-3.82551
0.498814	-3.69828	0.354821	-3.76947	0.312037	-3.05116	0.422842	-3.38887	0.424213	-3.73826	0.606266	-3.5317	0.616318	-4.21115	0.717596	-4.22341
0.369256	-4.15075	0.409719	-3.47717	0.448596	-3.65678	0.391607	-3.27747	0.637861	-4.10598	0.44868	-3.91942	0.453635	-3.52668	0.59308	-4.14061
0.446392	-4.13059	0.513312	-3.98463	0.427596	-3.17663	0.442098	-3.12492	0.27927	-3.56828	0.460767	-3.7048	0.609143	-4.1714	0.571061	-4.41374
0.157566	-4.1987	0.42034	-3.58839	0.35962	-3.28014	0.407916	-3.17245	0.46649	-3.78429	0.488039	-4.09042	0.743267	-4.24091	0.842288	-3.78081
0.264168	-3.57295	0.352435	-3.77223	0.428935	-3.55626	0.360474	-3.00182	0.555279	-3.69763	0.759203	-4.38632	0.579597	-3.68083	0.775669	-4.0424
0.466599	-3.73089	0.387195	-3.05348	0.446251	-3.36876	0.409435	-3.09249	0.400017	-2.65402	0.723033	-4.14322	0.65538	-4.16651	0.507215	-4.24015
0.215715	-4.27348	0.366342	-3.65283	0.521503	-3.71257	0.455162	-3.23639	0.474426	-3.72405	0.623117	-4.43143	0.658198	-4.09647	0.764081	-4.09123
0.470236	-3.18169	0.534204	-3.86296	0.307403	-3.14764	0.368663	-2.63714	0.26151	-3.32422	0.686953	-3.94773	0.615391	-2.89824	0.695926	-4.11478
0.443337	-4.12735	0.464518	-3.39207	0.35928	-3.46253	0.323036	-3.24849	0.617597	-3.90469	0.47332	-4.15467	0.238627	-3.81574	0.768147	-4.17721
0.351575	-4.05762	0.396771	-3.84655	0.275702	-3.27756	0.311081	-3.02881	0.386311	-3.75325	0.601028	-4.10665	0.562304	-4.27272	0.598768	-4.29462
0.267613	-4.02351	0.373628	-2.9297	0.370364	-3.76584	0.476903	-3.16715	0.379136	-3.77237	0.451339	-4.12344	0.4278	-2.94702	0.722714	-4.20898
0.485023	-3.96061	0.457509	-3.98709	0.380389	-3.00469	0.530292	-3.27948	0.356371	-3.32799	0.659661	-4.30391	0.521857	-4.14616	0.650145	-3.99939
0.497522	-4.25638	0.370368	-3.843	0.427948	-3.76434	0.375419	-3.35642	0.349276	-3.3381	0.591447	-4.15602	0.711981	-3.84705	0.533956	-4.23291
0.448896	-4.32813	0.418647	-2.10009	0.376187	-3.53723	0.594175	-3.98806	0.483963	-3.97573	0.723044	-4.41973	0.463772	-3.04379	0.621214	-3.77367
0.561652	-4.20515	0.221827	-3.96445	0.364077	-2.59274	0.279363	-3.22333	0.357122	-3.45981	0.668753	-4.46268	0.575918	-4.11932	0.778119	-3.94798
0.38123	-3.133	0.465581	-4.1684	0.431617	-3.77836	0.385944	-3.80589	0.781515	-3.76258	0.604003	-4.34743	0.73407	-3.98492	0.630181	-4.2757
0.475886	-3.65691	0.307765	-3.33461	0.457248	-3.2543	0.41433	-3.32548	0.396668	-3.63191	0.478692	-3.81341	0.683578	-3.45661	0.687048	-4.25739
0.463321	-4.06597	0.30476	-3.64219	0.353977	-3.27012	0.459279	-2.64825	0.342305	-3.89	0.47935	-4.41739	0.587422	-4.41031	0.763299	-3.87163
0.424917	-4.06064	0.441187	-3.65744	0.33062	-2.83252	0.452053	-3.18356	0.449943	-3.1414	0.684117	-4.18451	0.709458	-3.94883	0.562786	-4.28826
0.353437	-4.03601	0.506532	-3.15369	0.488347	-3.28944	0.406038	-3.219	0.348107	-3.12892	0.387	-3.90053	0.513654	-4.08468	0.592295	-4.28901
0.350826	-3.36673	0.405617	-3.45434	0.31718	-3.10505	0.403744	-3.43372	0.373515	-3.85931	0.521917	-3.40699	0.432815	-3.33532	0.698666	-3.95931
0.446908	-4.15993	0.557062	-3.59773	0.371797	-2.89714	0.438202	-3.14021	0.388657	-3.74866	0.650783	-4.29958	0.460202	-3.96436	0.766683	-4.18398
0.443388	-4.24599	0.463198	-3.95307	0.450559	-3.22511	0.482055	-3.17733	0.380127	-3.47396	0.240937	-4.28102	0.770813	-4.38356	0.67877	-4.26391
0.499652	-1.58459	0.336697	-4.24413	0.442862	-3.47573	0.40806	-3.44192	0.759621	-4.02153	0.651538	-4.19997	0.464628	-3.80031	0.292209	-3.30828
0.416632	-4.14298	0.470694	-4.05547	0.350391	-3.10486	0.281435	-3.24201	0.774811	-3.95935	0.504136	-4.29583	0.425795	-3.60325	0.696915	-4.25066
0.5589	-4.21093	0.506598	-3.57285	0.380118	-2.83006	0.473701	-3.27522	0.636751	-4.12654	0.518398	-4.19014	0.675515	-3.70201	0.706388	-4.06014
0.461489	-3.4796	0.434576	-3.69463	0.292448	-3.25483	0.438127	-2.70786	0.43238	-3.58674	0.625068	-4.12784	0.410278	-3.71032	0.632365	-3.70031
0.37648	-4.12759	0.438136	-3.73829	0.367833	-3.2027	0.393371	-3.08082	0.402162	-3.34653	0.677843	-4.43863	0.690494	-4.37542	0.660311	-4.34459
0.46317	-4.32794	0.459914	-4.09056	0.385406	-2.9237	0.322967	-3.34522	0.255709	-3.5564	0.733061	-4.43754	0.681429	-3.90778	0.680662	-4.09892
0.394877	-3.96367	0.403549	-3.85238	0.421001	-3.98617	0.323945	-3.16797	0.337422	-3.4677	0.651888	-4.23862	0.370028	-3.60088	0.739065	-4.13009
0.418697	-4.04211	0.525663	-2.84084	0.395567	-3.13664	0.420959	-2.39587	0.279975	-3.31235	0.678395	-4.27076	0.527077	-4.02962	0.786637	-4.19995
0.484656	-4.10094	0.362138	-3.84726	0.543669	-3.89437	0.414817	-3.55778	0.4593	-3.8944	0.698863	-4.33343	0.617826	-3.98518	0.703129	-3.94083
0.43108	-4.26518	0.487484	-2.88522	0.341292	-3.03022	0.645777	-3.98586	0.44236	-2.92289	0.488834	-3.63611	0.59143	-4.20466	0.736902	-4.24333
0.297834	-3.95091	0.571576	-3.95905	0.432372	-3.79427	0.620831	-3.97592	0.402236	-3.4219	0.684221	-4.45847	0.458226	-2.81906	0.61005	-4.20586
0.439807	-4.12509	0.381356	-2.08381	0.360404	-2.8593	0.312479	-3.63104	0.425403	-3.70245	0.61777	-4.38404	0.50877	-3.29954	0.614335	-4.15995
0.546623	-4.26356	0.385551	-3.58163	0.364155	-3.08928	0.413862	-2.9337	0.368569	-2.92757	0.675307	-4.50592	0.713825	-4.31786	0.672703	-4.37178
0.42818	-3.83502	0.463058	-3.54611	0.386175	-3.07175	0.425973	-3.62562	0.429827	-3.50904	0.377537	-3.77786	0.733032	-4.31017	0.705469	-4.2704
0.36611	-4.04538	0.323642	-3.85756	0.442968	-3.84723	0.315535	-3.20564	0.592377	-3.89592	0.306598	-4.37685	0.535858	-3.98152	0.569254	-4.15055
0.487071	-4.29798	0.475942	-3.35634	0.416155	-3.82802	0.625298	-3.78407	0.408466	-3.00302	0.458666	-3.70348	0.76124	-2.80427	0.470137	-3.87528
0.586182	-4.08983	0.407341	-3.78995	0.384485	-2.45479	0.455921	-3.16727	0.361289	-3.61645	0.64877	-4.14785	0.668168	-4.2437	0.576339	-4.28146
0.474757	-3.45331	0.285401	-3.68411	0.370154	-3.74395	0.807794	-3.57354	0.410153	-3.54983	0.53027	-4.24909	0.744254	-4.27763	0.341832	-4.06659
0.446251	-3.91275	0.358298	-3.73301	0.205969	-3.04299	0.263783	-3.29255	0.419384	-3.0901	0.735129	-4.29576	0.428604	-3.778	0.493014	-4.0813
0.317977	-4.0504	0.467973	-3.95473	0.423201	-3.88421	0.430474	-3.63843	0.405941	-3.54568	0.610709	-4.17901	0.73394	-4.24868	0.73205	-3.89373
0.499676	-4.00926	0.709864	-3.70721	0.513979	-3.17668	0.364893	-2.67934	0.761335	-4.07248	0.708609	-4.15862	0.765064	-3.0064	0.606446	-4.18768
0.429276	-3.72714	0.492846	-2.71192	0.41416	-3.85201	0.206719	-3.57617	0.334919	-3.10736	0.683492	-4.11432	0.648145	-4.02487	0.747604	-4.02858
0.354322	-4.06011	0.409476	-3.54786	0.429404	-3.0095	0.426109	-3.3599	0.31284	-3.70808	0.474443	-4.31393	0.800938	-4.15408	0.63396	-4.12013
0.455635	-4.01213	0.469676	-3.7162	0.470577	-3.23862	0.281286	-3.5783	0.348549	-3.91467	0.603867	-4.2802	0.731363	-4.14832	0.357602	-3.87095
0.46839	-4.12593	0.468431	-3.49781	0.365027	-3.46621	0.331761	-3.31699	0.394635	-3.75646	0.447738	-3.96506	0.705357	-3.49178	0.581762	-4.35825
0.479041	-3.87721	0.45764	-3.11121	0.395946	-3.13689	0.461464	-3.55161	0.64848	-2.59598	0.585254	-4.44668	0.350565	-2.76442	0.563913	-4.04916
0.389919	-3.74608	0.385626	-4.0106	0.423202	-2.99103	0.314114	-3.67289	0.380925	-3.66621	0.524173	-4.24976	0.458197	-3.33235	0.685254	-4.07947
0.483382	-4.14358	0.427647	-4.12843	0.336845	-3.06655	0.36062	-3.17788	0.231608	-3.41959	0.601474	-4.44164	0.657385	-4.1079	0.631292	-4.2437
0.372986	-4.1253	0.418002	-2.93533	0.440788	-3.50453	0.39749	-1.97085	0.740852	-3.92484	0.687713	-4.25447	0.684885	-3.9399	0.464468	-3.69695
0.459073	-3.93982	0.333197	-2.96702	0.460737	-3.53173	0.432318	-3.33555	0.263294	-3.8846	0.570741	-4.31955	0.290597	-3.48607	0.475526	-3.43627
0.422977	-4.26919	0.661754	-3.18919	0.366762	-2.63151	0.515203	-3.97144	0.33466	-3.4397	0.307861	-4.05528	0.604894	-3.63578	0.709735	-4.27779
0.538011	-3.29807	0.456603	-3.17336	0.456702	-3.32742	0.259961	-3.29295	0.711605	-4.17553	0.564293	-4.28438	0.736247	-4.07261	0.649525	-4.2453
0.287178	-3.96172	0.411527	-3.4054	0.393339	-3.31387	0.387477	-3.0651	0.480953	-3.57332	0.568692	-4.21483	0.434729	-3.92259	0.668837	-4.14341
0.454739	-4.35591	0.539143	-3.4167	0.441764	-3.29112	0.42725	-3.27525	0.421755	-3.80183	0.585884	-3.94487	0.359791	-3.51624	0.769302	-3.9833
0.42159	-4.10165	0.571963	-3.38254	0.318843	-3.61192	0.294604	-3.91182	0.400337	-3.44138	0.603459	-3.83373	0.735445	-3.73246	0.66678	-4.25697
0.46278	-3.59883	0.492568	-2.91348	0.408563	-3.33765	0.461135	-3.817	0.228854	-3.60197	0.674071	-4.36177	0.694316	-3.88644	0.638863	-4.0332
0.544832	-4.25368	0.430383	-2.91102	0.554826	-3.74293	0.409264	-3.21915	0.377324	-3.50762	0.349012	-2.19069	0.411984	-3.81925	0.73664	-3.71039
0.404926	-4.19438	0.423472	-3.51158	0.396802	-3.3021	0.562123	-2.74232	0.460637	-3.17807	0.644996	-4.22413	0.400857	-2.63002	0.63575	-4.23757
0.48299	-4.35269	0.414761	-3.93301	0.475013	-2.95734	0.545847	-3.84113	0.508915	-3.48085	0.650896	-4.08279	0.654507	-4.28779	0.754872	-4.08532
0.325301	-3.97466	0.33966	-3.77466	0.526121	-3.1283	0.329493	-3.53991	0.390407	-3.32903	0.684375	-4.33384	0.691501	-4.18846	0.572403	-4.24189
0.437719	-3.78559	0.443567	-3.69877	0.463182	-3.96825	0.688598	-4.09152	0.559413	-4.09897	0.377404	-3.34149	0.646091	-4.34881	0.670456	-4.17631
0.516538	-4.14282	0.487273	-3.45547	0.456843	-3.45249	0.349715	-3.10497	0.439703	-3.65895	0.684909	-4.13429	0.709634	-3.70887	0.530792	-4.13262
0.290975	-4.11113	0.481006	-3.67292	0.434391	-3.6502	0.395938	-3.43706	0.459915	-3.66783	0.336719	-2.79895	0.672435	-4.31434	0.702013	-4.04659
0.35378	-3.95788	0.467983	-3.95032	0.414113	-3.13459	0.41494	-3.26733	0.260902	-3.13298	0.692132	-4.19925	0.464165	-3.97546	0.817242	-4.10988
0.336303	-4.01917	0.407804	-3.87887	0.444959	-3.1178	0.320161	-2.68529	0.179536	-3.41535	0.675919	-4.26674	0.538517	-3.6974	0.644185	-4.13052
0.474204	-3.87567	0.456821	-3.44809	0.511291	-3.40293	0.341296	-3.6176	0.458334	-3.72743	0.40526	-3.7536	0.748077	-4.1065	0.648156	-4.02274
0.427548	-3.99994	0.479399	-3.52309	0.345288	-3.78516	0.326347	-3.63889	0.457264	-3.41487	0.18216	-4.10139	0.597694	-3.53551	0.623211	-4.30695
0.486597	-4.14146	0.372391	-3.33571	0.330431	-3.15342	0.427777	-3.5649	0.402323	-3.38531	0.359621	-2.32144	0.461042	-3.9858	0.510489	-4.15828
0.568961	-4.2294	0.485114	-3.342	0.399012	-3.79422	0.125285	-3.29819	0.446658	-3.77175	0.632655	-3.98115	0.688917	-3.90628	0.754302	-4.14268
0.493941	-3.11225	0.432416	-3.59188	0.442866	-3.14134	0.542271	-3.49138	0.173088	-3.69382	0.617628	-4.39072	0.701589	-4.1705	0.623003	-3.98108
0.383171	-3.81829	0.47234	-3.42416	0.323064	-3.0994	0.364258	-3.30075	0.347997	-3.06499	0.66167	-4.32648	0.385449	-4.01761	0.67414	-4.22446
0.37145	-3.93903	0.366023	-3.88953	0.459639	-2.46892	0.610279	-3.2538	0.632113	-4.01195	0.43678	-2.10345	0.710829	-3.9374	0.743306	-4.23775
0.439297	-4.11064	0.390717	-3.58588	0.332852	-2.99402	0.418735	-2.99485	0.418245	-3.28388	0.657707	-4.28625	0.65892	-4.12017	0.696462	-3.30309
0.438572	-3.90222	0.402808	-3.70344	0.530868	-3.26847	0.622424	-3.52751	0.436236	-3.63878	0.485379	-3.72437	0.759654	-3.42056	0.463178	-3.85468
0.236226	-4.20072	0.520672	-3.26004	0.338556	-2.92823	0.855171	-3.27778	0.68505	-4.02171	0.66459	-4.22962	0.603182	-4.14732	0.626714	-4.10763
0.458336	-3.96115	0.458743	-3.89276	0.409591	-3.73384	0.139731	-3.67263	0.446912	-3.17983	0.358088	-3.50958	0.65077	-4.21822	0.627787	-4.10385
0.553479	-4.14557	0.430512	-3.40342	0.325829	-2.89582	0.456467	-3.65788	0.405245	-3.32145	0.568543	-4.39768	0.676035	-3.97837	0.271841	-3.70515
0.453209	-3.85977	0.463139	-3.95668	0.473575	-2.86533	0.325591	-3.80824	0.472465	-2.96441	0.427877	-3.78672	0.710942	-4.18522	0.534189	-4.28666
0.459597	-4.11645	0.478355	-3.56265	0.480953	-2.85157	0.391306	-3.41853	0.704043	-3.21319	0.719266	-4.08781	0.609992	-4.25513	0.662401	-4.27964
0.444238	-3.2084	0.608512	-3.72908	0.320989	-3.17858	0.351345	-3.41643	0.644861	-3.93696	0.396311	-3.61709	0.409883	-3.22974	0.751353	-4.04512
0.380553	-3.87939	0.397958	-3.64343	0.244011	-3.66841	0.343232	-3.34968	0.318499	-3.60913	0.307873	-3.86743	0.746268	-3.92952	0.63382	-4.10964
0.385362	-4.03871	0.3037	-3.99224	0.344433	-3.43997	0.36454	-3.19812	0.441946	-3.64799	0.659483	-3.85738	0.573154	-3.93809	0.723114	-4.13752
0.41013	-3.45613	0.489548	-3.34583	0.350894	-2.91224	0.695684	-4.0572	0.342267	-3.3872	0.512829	-4.31137	0.607846	-4.18555	0.676458	-4.1144
0.459755	-3.95959	0.481159	-4.09922	0.46185	-3.26823	0.325026	-2.30528	0.252079	-3.26086	0.463621	-4.3329	0.786976	-4.20919	0.755964	-4.10869
0.500314	-4.15396	0.401872	-3.74408	0.397213	-3.88154	0.64004	-3.52978	0.441563	-3.61309	0.337838	-4.21305	0.476086	-3.98289	0.61345	-4.23968
0.421236	-4.21073	0.469562	-4.0816	0.413034	-3.09522	0.490415	-2.80021	0.377701	-3.16861	0.645598	-4.3409	0.716332	-4.17955	0.708642	-4.34991
0.470465	-3.86775	0.488405	-2.82722	0.367642	-3.71972	0.318939	-3.74274	0.417981	-3.48267	0.390907	-2.41837	0.397306	-3.34883	0.749233	-4.13837
0.457911	-3.97774	0.538975	-3.56794	0.33198	-3.26724	0.361499	-3.13652	0.626547	-3.82028	0.660197	-4.02063	0.680026	-4.2452	0.701862	-3.84814
0.458985	-4.14534	0.44835	-3.3303	0.482541	-3.46287	0.362771	-3.54423	0.347914	-2.87983	0.415461	-3.7911	0.725193	-4.17814	0.768626	-4.09712
0.404788	-4.03224	0.433143	-3.81137	0.406151	-3.00652	0.237747	-3.53219	0.435059	-3.77571	0.386036	-3.77637	0.620061	-4.26748	0.746935	-4.19683
0.343323	-4.01246	0.482241	-3.96257	0.34926	-3.49154	0.36392	-3.59433	0.217501	-3.57063	0.493832	-3.94319	0.759524	-3.90291	0.688658	-4.27504
0.437232	-3.92202	0.414719	-3.94997	0.383995	-3.46105	0.256843	-3.33965	0.314924	-3.08322	0.432986	-3.35569	0.710988	-4.1016	0.591126	-4.21069
0.365291	-2.49792	0.51492	-3.63185	0.379123	-2.7538	0.195876	-3.41399	0.337544	-2.84813	0.665778	-4.2884	0.571685	-3.46519	0.532139	-4.158
0.512619	-4.00352	0.320397	-3.93467	0.38797	-3.09599	0.18067	-3.89396	0.243064	-3.44479	0.489736	-3.73576	0.69191	-4.30787	0.754023	-4.33348
0.56035	-3.98423	0.52498	-4.101	0.40057	-3.00357	0.376237	-2.92018	0.496871	-3.46318	0.484069	-4.25457	0.427347	-3.77248	0.707436	-4.17506
0.47532	-2.50211	0.490603	-3.5743	0.463573	-2.6387	0.339062	-3.41297	0.440729	-3.42856	0.529607	-4.22388	0.773148	-4.11135	0.403587	-3.94314
0.443936	-4.20049	0.453608	-3.6577	0.253691	-3.88595	0.375814	-3.13888	0.395845	-3.5624	0.438116	-3.93345	0.596294	-4.16084	0.658292	-4.27955
0.360143	-4.31424	0.370618	-3.39753	0.420736	-3.16418	0.349365	-3.20411	0.286307	-2.95511	0.68203	-4.18165	0.478477	-3.68191	0.752954	-3.12824
0.469151	-3.22674	0.449557	-3.61706	0.375233	-2.40181	0.183703	-3.15675	0.306415	-3.09917	0.375877	-2.79396	0.744932	-3.92037	0.709403	-4.27568
0.43305	-3.87415	0.42643	-3.50821	0.457033	-2.95827	0.383946	-3.86308	0.736996	-4.16631	0.555701	-4.26555	0.655862	-4.14462	0.750092	-4.19268
0.444643	-4.02609	0.520294	-3.48763	0.327197	-3.07039	0.22827	-3.39625	0.709925	-4.2121	0.345895	-3.64767	0.603399	-4.23206	0.791382	-4.16344
0.453862	-3.53768	0.395391	-3.2976	0.568065	-3.57449	0.126524	-3.68985	0.544675	-3.77357	0.406921	-3.53602	0.568456	-3.792	0.64942	-4.19327
0.55925	-4.0456	0.474604	-3.26118	0.573442	-3.57914	0.430953	-2.80347	0.401345	-3.16857	0.16451	-3.05308	0.799673	-3.83527	0.653145	-4.15443
0.456168	-3.2962	0.444857	-3.86573	0.463025	-3.29817	0.142864	-3.73206	0.37773	-3.91485	0.335244	-3.64675	0.641129	-4.12526	0.544432	-3.97839
0.389576	-3.88148	0.438621	-3.99156	0.417054	-3.03171	0.364649	-3.31718	0.379501	-3.48433	0.465276	-3.77238	0.653905	-4.22799	0.635746	-4.00654
0.457829	-4.14873	0.347148	-3.5074	0.371838	-3.74592	0.438888	-3.49787	0.312577	-3.43404	0.448091	-3.74629	0.742861	-4.09257	0.687424	-4.01409
0.318325	-4.10539	0.423439	-2.37997	0.463261	-2.81398	0.356742	-3.37868	0.349396	-3.37744	0.316521	-3.52438	0.760838	-4.02077	0.725433	-3.99946
0.487733	-4.10035	0.486284	-3.99815	0.390858	-2.78945	0.111439	-3.87154	0.734225	-4.17047	0.679002	-4.20232	0.682437	-4.03636	0.571412	-4.18182
0.449603	-3.81302	0.402813	-3.52171	0.332535	-3.02237	0.184659	-3.64478	0.329786	-3.94686	0.705993	-4.15107	0.792609	-4.20774	0.407945	-3.87885
0.351649	-4.10681	0.464554	-3.0001	0.523609	-4.15419	0.269815	-3.70474	0.377477	-3.46324	0.748078	-4.35327	0.390302	-4.08633	0.691425	-4.30952
0.493881	-4.18495	0.418612	-3.66624	0.375228	-3.19618	0.295671	-3.07631	0.354935	-3.88465	0.384307	-2.5165	0.725791	-4.22356	0.661139	-4.24167
0.491773	-4.12766	0.415961	-3.38498	0.507722	-3.17337	0.111133	-3.52228	0.406191	-3.80136	0.70651	-4.34495	0.324989	-3.9084	0.654903	-4.22373
0.425138	-3.05589	0.426174	-2.89842	0.437186	-3.35532	0.139775	-3.70957	0.159783	-3.19837	0.694542	-4.18136	0.65287	-3.95448	0.760708	-3.96217
0.500834	-3.79067	0.558683	-3.90831	0.2327	-2.98493	0.399411	-3.16648	0.657118	-4.17266	0.41076	-3.31327	0.751849	-4.12177	0.792112	-3.90787
0.330775	-3.61158	0.408159	-4.06656	0.385276	-2.59576	0.346932	-3.4661	0.379207	-3.75932	0.766982	-3.97277	0.729025	-3.71004	0.778898	-4.29348
0.364631	-3.93081	0.464967	-3.29356	0.418795	-2.77704	0.361044	-3.35134	0.36762	-3.64507	0.396187	-2.80308	0.714763	-4.33001	0.604347	-4.11504
0.359774	-3.96639	0.396552	-3.39821	0.523932	-3.13635	0.306754	-3.48138	0.359868	-4.20273	0.497327	-3.90838	0.337169	-3.82188	0.64744	-4.22652
0.42911	-3.91949	0.466658	-3.59867	0.340156	-4.16759	0.555254	-3.47954	0.692352	-4.20744	0.379172	-3.23575	0.631709	-4.19183	0.719543	-4.31964
0.670225	-3.95322	0.468662	-3.04611	0.264425	-3.79231	0.307445	-2.89391	0.531093	-4.13417	0.617344	-4.19532	0.406349	-4.03907	0.759929	-4.20042
0.370974	-4.01145	0.392643	-3.08255	0.377459	-3.20536	0.657182	-4.23319	0.429208	-4.03618	0.350597	-3.90021	0.664058	-3.76739	0.587297	-4.22051
0.407141	-3.98412	0.398152	-3.48927	0.377564	-3.48974	0.247496	-3.71161	0.430064	-3.97769	0.39434	-2.40534	0.669688	-4.29358	0.664728	-3.79864
0.577802	-3.87584	0.457829	-3.41602	0.38912	-3.159	0.369053	-3.56716	0.370215	-3.83329	0.579043	-4.27059	0.706287	-3.98574	0.773066	-3.9086
0.458523	-3.54268	0.436805	-3.86111	0.501494	-3.38271	0.472958	-3.26351	0.335695	-3.6445	0.439833	-3.69159	0.703253	-4.08973	0.683111	-4.18248
0.401371	-3.42342	0.431225	-2.76607	0.383618	-4.00028	0.440131	-3.3746	0.768105	-3.80814	0.367848	-3.87036	0.634868	-4.10202	0.703784	-4.25506
0.439284	-3.96347	0.3785	-3.8137	0.457358	-3.40698	0.475155	-3.58938	0.738576	-3.99281	0.0996456	-3.44288	0.733543	-4.14826	0.773169	-3.9242
0.477984	-3.69826	0.403528	-3.53198	0.50838	-2.74429	0.136497	-3.79071	0.520958	-3.65548	0.657612	-3.97626	0.513419	-4.13669	0.62468	-4.3196
0.502613	-3.9658	0.470782	-3.35271	0.337942	-3.04554	0.178893	-3.70015	0.463072	-2.76148	0.48078	-4.11046	0.315791	-3.82458	0.759728	-4.17437
0.293144	-3.96562	0.421892	-2.83169	0.303146	-3.04812	0.297249	-2.99422	0.316764	-3.55919	0.665604	-4.1462	0.701857	-4.30777	0.35881	-4.25946
0.38577	-3.24935	0.468685	-3.56542	0.447059	-3.11347	0.193341	-3.81752	0.516826	-3.83804	0.689118	-4.02619	0.624686	-4.02705	0.586854	-3.81991
0.4309	-3.85073	0.265371	-3.78923	0.257132	-3.13988	0.518594	-3.3722	0.314187	-4.06323	0.338666	-2.956	0.366655	-2.7967	0.710902	-4.21219
0.441422	-3.4348	0.512898	-3.95885	0.337968	-2.53691	0.371649	-3.68312	0.158424	-3.48216	0.402401	-3.96346	0.393547	-2.14562	0.696681	-3.68443
0.534451	-3.85596	0.483827	-3.57932	0.466068	-3.29183	0.328888	-3.4665	0.624087	-4.13999	0.352001	-3.2379	0.590689	-3.83493	0.73979	-4.31904
0.447933	-3.94749	0.403131	-2.55537	0.367199	-2.98974	0.0772209	-3.215	0.570206	-4.17808	0.687871	-4.21286	0.502538	-3.47935	0.794447	-4.32316
0.45784	-4.17454	0.370035	-3.79336	0.251316	-3.39276	0.14566	-3.57578	0.524934	-3.64379	0.37079	-3.44417	0.67707	-4.03193	0.590186	-4.28693
0.405151	-3.36555	0.53961	-3.58143	0.332027	-3.07769	0.284774	-4.16271	0.423009	-3.60382	0.37654	-3.5802	0.412775	-4.06476	0.725194	-4.09229
0.363373	-4.04075	0.525021	-2.58178	0.475346	-2.70528	0.371378	-3.17868	0.422782	-3.49894	0.68996	-4.21964	0.625778	-3.88063	0.743303	-3.94719
0.424679	-4.09265	0.406041	-3.71282	0.354019	-2.8973	0.444155	-3.52922	0.140249	-3.83195	0.484634	-3.64447	0.284557	-3.50871	0.71166	-4.07724
0.434596	-3.91102	0.559995	-3.94291	0.361878	-3.29581	0.435604	-3.10607	0.2137	-3.50585	0.656235	-3.99221	0.577824	-4.00016	0.672729	-4.05818
0.553499	-3.43819	0.402434	-3.79733	0.121937	-2.69363	0.129006	-3.64487	0.638191	-4.1797	0.388407	-3.07663	0.631971	-4.21375	0.718302	-4.25549
0.470089	-4.04001	0.233099	-3.7607	0.380688	-3.1372	0.390343	-3.8792	0.601397	-4.2047	0.762016	-4.27689	0.665744	-4.32827	0.605239	-3.47205
0.450981	-3.90521	0.44042	-3.62604	0.442317	-3.23378	0.349945	-3.21051	0.437453	-3.44943	0.27484	-3.28578	0.81498	-4.14836	0.577783	-3.8513
0.56969	-4.02819	0.481503	-2.88048	0.332203	-2.57916	0.23588	-3.44663	0.673059	-4.18447	0.507162	-4.15746	0.727261	-4.16906	0.728358	-4.25158
0.464548	-4.04846	0.41725	-3.82724	0.533304	-2.95412	0.366265	-3.68479	0.216806	-3.79266	0.411133	-4.08529	0.387725	-3.98791	0.6831	-4.32132
0.314658	-4.03803	0.497075	-3.57697	0.197988	-2.96378	0.300415	-3.30223	0.424569	-3.98811	0.471428	-4.02828	0.632731	-4.18817	0.809623	-4.0166
0.413375	-4.02378	0.481132	-2.8283	0.300507	-3.24111	0.353777	-3.5217	0.452184	-3.80334	0.448564	-4.01686	0.367575	-3.55914	0.694376	-4.24728
0.400025	-4.26062	0.339089	-3.49727	0.357498	-3.25536	0.398933	-3.39205	0.399434	-4.00209	0.695746	-4.24634	0.35389	-4.14841	0.630366	-4.33924
0.466036	-3.383	0.445572	-3.86932	0.350808	-3.03326	0.329925	-3.28392	0.37789	-4.06871	0.358199	-3.88911	0.638161	-3.91231	0.683075	-4.14053
0.461404	-4.2143	0.384243	-3.41181	0.356878	-3.20705	0.218573	-3.87644	0.437505	-3.21187	0.690553	-3.72181	0.690533	-4.19366	0.714572	-4.22385
0.333612	-4.01414	0.332577	-3.27411	0.387408	-3.55485	0.280561	-3.55303	0.32361	-4.00682	0.731726	-4.03928	0.709321	-4.11043	0.718251	-4.13682
0.478409	-3.981	0.441238	-3.67034	0.276753	-3.75084	0.40147	-3.7914	0.291066	-3.36991	0.577687	-4.22523	0.750139	-3.57401	0.70223	-4.1577
0.433482	-3.91181	0.523808	-3.65532	0.31799	-3.54833	0.100964	-3.69893	0.327299	-3.69192	0.349949	-4.00569	0.718386	-4.25694	0.679855	-4.2492
0.476738	-4.0514	0.408313	-3.80337	0.453276	-3.98769	0.682815	-4.31345	0.737381	-4.11821	0.817757	-4.05202	0.364704	-2.77784	0.244918	-3.74093
0.412127	-3.75073	0.340525	-3.6917	0.53026	-3.95969	0.209035	-3.24276	0.284427	-3.2404	0.363387	-2.8498	0.628119	-4.18655	0.744005	-4.26579
0.338218	-4.03613	0.408381	-3.97851	0.329301	-2.92395	0.352719	-3.08941	0.690622	-4.24457	0.162136	-3.22171	0.542448	-3.12396	0.679375	-4.09878
0.384003	-3.67092	0.375986	-3.72304	0.469734	-2.92547	0.248304	-3.65616	0.268722	-3.27552	0.630532	-4.38828	0.671948	-4.30006	0.643283	-3.61492
0.339806	-3.93956	0.427898	-4.00581	0.431269	-3.70944	0.486355	-3.86864	0.40893	-4.17907	0.346476	-3.26242	0.67206	-3.89161	0.664097	-4.15471
0.581909	-4.03717	0.447261	-3.63669	0.337143	-3.42565	0.474701	-4.04443	0.786669	-3.90938	0.568391	-3.9858	0.614424	-3.87879	0.513067	-3.66696
0.32783	-4.07476	0.409896	-2.79104	0.476775	-3.76399	0.314663	-3.44149	0.40197	-2.74191	0.449386	-3.95386	0.640969	-3.54817	0.694541	-3.8751
0.408003	-3.38586	0.415641	-3.47762	0.246023	-3.3948	0.641344	-4.22718	0.498622	-3.04524	0.348029	-3.40534	0.60017	-3.25485	0.589431	-4.19669
0.591393	-3.77275	0.328468	-3.84546	0.126737	-3.10352	0.540097	-3.61521	0.27271	-3.49381	0.693277	-4.24455	0.660449	-4.14656	0.772705	-4.12241
0.354301	-4.03079	0.452591	-2.93553	0.461488	-3.7081	0.122038	-3.45979	0.440019	-3.06606	0.607914	-4.32254	0.654644	-4.05619	0.633754	-4.17096
0.273081	-4.03173	0.321048	-3.83241	0.40636	-2.98179	0.256192	-3.22973	0.572234	-4.24054	0.428984	-3.2104	0.551699	-3.2332	0.740247	-4.2964
0.296288	-4.10813	0.50334	-4.01973	0.473763	-2.87471	0.304391	-3.61203	0.306625	-3.63613	0.512538	-3.75733	0.521685	-2.6556	0.683142	-3.76769
0.415869	-3.807	0.404922	-3.95074	0.516761	-3.66911	0.557013	-3.82433	0.466875	-3.19145	0.743567	-4.12701	0.624182	-4.16005	0.603028	-4.01948
0.340942	-3.86618	0.627828	-4.04324	0.306995	-3.90461	0.146777	-3.78488	0.651944	-4.25322	0.715034	-4.22032	0.734948	-4.23659	0.72733	-4.26019
0.41344	-3.93866	0.414434	-3.03748	0.157147	-2.8283	0.192176	-4.02109	0.774771	-3.9867	0.725592	-4.01353	0.648418	-3.51452	0.747852	-3.37104
0.527277	-3.19973	0.389196	-3.70391	0.434652	-2.70976	0.420844	-3.21134	0.573684	-4.27804	0.398841	-3.96053	0.629996	-3.35697	0.794531	-3.83
0.46429	-3.74646	0.335974	-4.00623	0.342465	-3.28737	0.175864	-3.28304	0.150472	-3.30751	0.77246	-4.27134	0.611019	-4.12246	0.481043	-3.66103
0.379345	-3.88983	0.503259	-2.81376	0.412169	-3.53623	0.297267	-3.17944	0.423696	-3.04038	0.317416	-2.38539	0.731328	-4.27576	0.692478	-3.8662
0.365437	-4.02461	0.477952	-3.7723	0.205298	-3.6963	0.149364	-3.90931	0.697433	-4.0363	0.387705	-3.80468	0.816449	-4.17086	0.480938	-3.89617
0.418251	-3.87968	0.379659	-3.87149	0.270151	-3.37018	0.248339	-3.31863	0.441304	-3.63175	0.448871	-4.29734	0.503826	-3.59529	0.736197	-3.6974
0.462126	-3.84006	0.494383	-3.5927	0.30606	-3.8714	0.476282	-3.85338	0.358009	-3.06553	0.747515	-4.15157	0.477863	-4.03596	0.518863	-3.0683
0.327421	-3.06691	0.416892	-3.96237	0.472658	-3.72009	0.326155	-3.71458	0.173769	-3.29861	0.276579	-4.12693	0.669456	-4.01358	0.520925	-4.17687
0.431928	-3.5988	0.424875	-3.82337	0.373184	-3.77889	0.312741	-3.73351	0.557866	-3.54526	0.653267	-3.89633	0.427686	-3.59458	0.515863	-3.84967
0.371788	-3.78886	0.440864	-2.56867	0.348023	-3.45312	0.253491	-4.05789	0.252388	-3.94746	0.706242	-4.14025	0.378159	-3.82847	0.747468	-3.99743
0.373186	-3.779	0.719193	-3.89096	0.267072	-3.28623	0.348013	-4.07739	0.388226	-3.9794	0.409378	-4.21692	0.441066	-3.70288	0.47125	-3.83324
0.288008	-3.82469	0.42426	-3.86396	0.254357	-2.92455	0.338255	-3.33174	0.282958	-2.73013	0.583556	-4.02721	0.711587	-4.08371	0.729525	-4.27022
0.583233	-3.47373	0.542553	-3.0538	0.381597	-3.27468	0.463443	-3.26862	0.272024	-3.63999	0.444591	-3.2675	0.643292	-3.99014	0.782885	-4.07894
0.390852	-4.08194	0.35841	-3.82693	0.494683	-3.51439	0.628277	-3.921	0.298809	-2.45581	0.712964	-4.11518	0.607394	-4.17808	0.790242	-3.66982
0.310372	-3.995	0.405155	-2.7695	0.398707	-3.30552	0.189838	-3.12578	0.397614	-3.59995	0.659668	-3.79307	0.722964	-4.20124	0.771145	-4.23694
0.447822	-3.86676	0.504226	-3.08523	0.297989	-3.02261	0.306395	-4.20367	0.632273	-4.11115	0.785026	-4.29247	0.721125	-4.21458	0.667181	-4.21405
0.520372	-3.81307	0.433406	-3.513	0.465354	-2.92392	0.616698	-4.19149	0.463091	-4.18186	0.610896	-3.88144	0.670526	-4.1198	0.807368	-4.17863
0.35745	-4.18684	0.545027	-3.80929	0.39594	-2.82096	0.421931	-3.15516	0.555546	-3.47535	0.712988	-4.08786	0.540924	-4.06393	0.754199	-3.99904
0.337394	-4.04488	0.391952	-3.92537	0.292344	-3.34511	0.345081	-4.08789	0.463912	-3.96398	0.31549	-4.12475	0.720326	-4.07622	0.713206	-4.16036
0.464845	-3.81375	0.422102	-2.84986	0.236683	-3.04894	0.512489	-3.78889	0.46793	-4.13893	0.718004	-4.21122	0.668858	-4.04164	0.594915	-3.97802
0.399414	-3.9343	0.429626	-3.6664	0.276544	-2.97344	0.321435	-3.58085	0.399419	-3.77005	0.728862	-4.17072	0.578936	-4.07399	0.290407	-3.18994
0.415293	-3.95343	0.384788	-3.74024	0.363641	-2.98431	0.331147	-3.22252	0.519851	-3.84607	0.472706	-3.83875	0.613322	-3.65098	0.495995	-3.98596
0.551893	-3.74833	0.360473	-3.64616	0.437072	-3.41576	0.524152	-3.72435	0.15782	-3.99053	0.64096	-4.19489	0.599923	-4.19109	0.631975	-3.81272
0.421257	-3.96731	0.460525	-3.8042	0.222428	-3.48831	0.437818	-3.36545	0.52178	-3.67416	0.668133	-4.20405	0.642138	-4.02925	0.584682	-3.56883
0.481208	-3.66203	0.373856	-3.53307	0.3566	-3.46333	0.443272	-3.41639	0.532685	-4.27332	0.724159	-3.3475	0.655795	-3.89485	0.62749	-4.2434
0.266003	-3.69897	0.474781	-3.29454	0.458784	-3.89331	0.252105	-3.39118	0.275517	-3.45651	0.567809	-4.02804	0.656319	-4.12188	0.739831	-4.23843
0.422533	-3.82972	0.579219	-3.63142	0.185119	-3.97783	0.334551	-3.86036	0.411279	-3.20187	0.491617	-3.93771	0.656622	-3.9513	0.746657	-4.30652
0.346443	-4.09303	0.470679	-3.79803	0.359689	-4.2414	0.202979	-3.17707	0.395169	-3.15785	0.507227	-4.22672	0.716957	-4.26726	0.752082	-4.13477
0.395884	-3.88733	0.462319	-3.07656	0.301269	-3.44091	0.292994	-3.55584	0.677024	-4.06551	0.520712	-4.23688	0.782202	-4.04006	0.647708	-3.89656
0.432331	-3.84422	0.348154	-3.87965	0.316302	-3.64264	0.4551	-3.00534	0.350593	-3.72166	0.731887	-3.21981	0.546847	-3.27734	0.753337	-4.01709
0.417019	-4.12121	0.406974	-3.76372	0.39587	-3.31962	0.304869	-3.89305	0.265187	-2.8616	0.636115	-4.02785	0.677623	-4.31811	0.763712	-4.28536
0.434732	-3.9255	0.417532	-3.88418	0.33694	-3.51201	0.411698	-3.53299	0.457684	-3.84247	0.535584	-3.83237	0.584433	-3.89055	0.588004	-4.16831
0.482801	-4.09967	0.464074	-3.07379	0.415878	-3.10349	0.354503	-3.2614	0	-3.05155	0.43642	-3.7874	0.569164	-4.19769	0.789993	-3.86052
0.519245	-3.14752	0.409147	-3.88845	0.197716	-3.50643	0.421672	-2.82301	0.428484	-3.00942	0.686942	-4.12454	0.741706	-4.00712	0.626594	-4.19814
0.396407	-3.81386	0.620188	-3.66481	0.151868	-3.47225	0.141702	-3.29588	0.352659	-4.09642	0.357009	-3.4588	0.740626	-4.32648	0.354449	-3.69243
0.677751	-3.72642	0.418361	-3.80047	0.328687	-3.43136	0.322117	-2.97642	0.215515	-3.20997	0.683879	-3.80688	0.377459	-3.67585	0.648329	-4.03168
0.416279	-3.95876	0.440013	-3.70364	0.456675	-3.61879	0.363879	-3.68028	0.607542	-4.16416	0.687149	-3.84762	0.647204	-3.65386	0.634597	-4.16491
0.473217	-3.84284	0.461488	-3.68765	0.253968	-3.34252	0.351034	-3.33143	0.685418	-4.08953	0.411153	-3.78872	0.70428	-4.18492	0.673623	-3.95641
0.396959	-4.10302	0.424053	-3.15713	0.221089	-2.87813	0.311312	-3.54229	0.35711	-3.32476	0.69176	-4.17026	0.761306	-4.26361	0.603248	-4.20326
0.339495	-3.88753	0.393119	-2.99995	0.458244	-3.36228	0.501906	-3.39889	0.575743	-4.2038	0.807137	-4.13937	0.63885	-4.01914	0.658657	-4.08406
0.555786	-3.63193	0.415625	-3.7083	0.340744	-3.37224	0.304189	-3.43218	0.445607	-3.1865	0.415967	-3.13502	0.522576	-4.04898	0.539038	-3.16445
0.315501	-3.8019	0.432522	-2.67581	0.275455	-3.88787	0.167531	-3.33051	0.209267	-2.60908	0.32633	-3.76648	0.770625	-4.27495	0.614098	-3.75324
0.369103	-4.03796	0.455034	-3.7186	0.327975	-4.12038	0.480108	-3.26917	0.120569	-3.79822	0.649912	-4.2395	0.647837	-4.15522	0.687387	-4.14782
0.288083	-4.11963	0.402086	-3.55485	0.216459	-3.83253	0.373206	-3.00883	0.163575	-3.949	0.678723	-4.00545	0.720129	-4.20035	0.684594	-4.15803
0.377217	-3.99121	0.381817	-3.65388	0.418689	-3.08496	0.445518	-3.37337	0.25793	-3.66273	0.755895	-3.9649	0.798274	-4.28287	0.726524	-4.01369
0.44983	-4.17062	0.392865	-3.58908	0.254429	-3.18764	0.361951	-3.76921	0.600301	-4.25839	0.684906	-4.29122	0.700405	-3.95838	0.696441	-4.32433
0.548597	-2.78485	0.404402	-3.84167	0.25292	-2.97419	0.432803	-3.63375	0.18886	-3.67847	0.444604	-3.79946	0.490829	-3.53137	0.63129	-4.23734
0.569386	-3.54481	0.543351	-2.94591	0.199658	-3.12187	0.355795	-3.2739	0.308972	-3.71084	0.45861	-3.13641	0.584604	-4.16311	0.803368	-3.99014
0.356402	-4.07617	0.478198	-3.85746	0.335776	-2.9154	0.368895	-3.36523	0.256372	-2.60215	0.657996	-4.22976	0.652743	-4.08663	0.660724	-2.60133
0.364393	-4.03932	0.487601	-3.0939	0.353315	-3.57527	0.230292	-3.63985	0.426015	-3.52596	0.722363	-4.20278	0.684854	-4.07326	0.791247	-3.9834
0.424863	-3.87961	0.445386	-3.66731	0.295774	-3.45699	0.430256	-3.44961	0.423793	-3.06965	0.53243	-4.25808	0.439371	-3.10878	0.669014	-4.25362
0.242485	-4.06959	0.238647	-3.84483	0.342702	-3.80872	0.29411	-3.19803	0.741167	-4.28737	0.360354	-3.71308	0.795127	-4.18927	0.5084	-4.19423
0.257888	-3.38776	0.447887	-3.58714	0.408408	-3.33815	0.450547	-3.45157	0.480657	-3.80195	0.345794	-3.45997	0.77899	-4.20505	0.682008	-3.93629
0.287265	-4.08803	0.396138	-3.76962	0.352643	-3.3974	0.464851	-2.82404	0.10279	-3.00371	0.409623	-3.91587	0.683887	-4.02546	0.757781	-4.35049
0.607985	-3.40664	0.450983	-3.01492	0.500268	-3.56739	0.382207	-3.54287	0.519789	-4.2353	0.708106	-4.03582	0.604823	-4.24987	0.648508	-4.23138
0.381422	-4.18415	0.436539	-3.63657	0.403856	-3.23688	0.439495	-3.76005	0.379248	-4.18469	0.476615	-3.63451	0.732969	-4.3379	0.687252	-4.18704
0.472503	-3.48121	0.415939	-3.92065	0.46607	-3.04557	0.333769	-2.96366	0.393833	-4.15272	0.631805	-3.98345	0.648505	-3.94108	0.756454	-3.4983
0.44286	-3.96982	0.423414	-3.09933	0.191879	-3.97275	0.374997	-3.05994	0.700795	-4.22223	0.720617	-4.12999	0.644992	-3.79791	0.733531	-3.93654
0.437332	-3.13164	0.448906	-3.94267	0.43662	-3.86963	0.296467	-2.92805	0.257621	-3.83846	0.395075	-3.69468	0.465907	-2.0844	0.489503	-3.97741
0.54806	-3.94251	0.380597	-3.23715	0.231813	-3.56834	0.128453	-3.36608	0.312792	-3.64299	0.526337	-4.21462	0.536719	-3.47851	0.602136	-4.22257
0.390525	-3.41671	0.438961	-3.25897	0.291975	-3.95495	0.33836	-3.66081	0.370378	-3.40765	0.464849	-3.75804	0.677689	-4.11498	0.691867	-4.10149
0.424556	-3.70545	0.440736	-3.18941	0.290455	-3.91889	0.460476	-2.75007	0.307497	-3.59031	0.570321	-4.22419	0.584332	-3.75749	0.760527	-4.23966
0.392325	-3.85692	0.394567	-3.98203	0.429099	-3.47272	0.342743	-3.15437	0.411943	-3.74556	0.661803	-4.03239	0.709897	-4.21718	0.45644	-3.13248
0.437896	-3.69414	0.434506	-3.71499	0.658223	-3.63456	0.505491	-3.54579	0.514188	-3.26108	0.495344	-3.88716	0.810647	-4.06725	0.614582	-4.18864
0.232397	-3.58886	0.415139	-3.47542	0.284347	-3.48116	0.333758	-3.6996	0.485087	-3.63116	0.692189	-4.1908	0.757427	-4.39907	0.738585	-4.10248
0.335982	-4.17868	0.428378	-3.77622	0.429494	-3.19724	0.413204	-3.30551	0.402682	-3.48045	0.37173	-2.82693	0.708393	-4.13429	0.477006	-2.49719
0.403558	-4.0774	0.439199	-2.77314	0.37328	-3.11995	0.490861	-3.53839	0.480361	-3.93854	0.486559	-3.72793	0.733177	-4.2011	0.6132	-4.1541
0.443045	-3.99613	0.37013	-3.78246	0.236963	-3.91963	0.143909	-3.6419	0.572129	-3.94084	0.663236	-4.05446	0.686114	-4.08966	0.723788	-3.6023
0.450442	-3.9228	0.592765	-3.75338	0.326079	-3.35395	0.379508	-2.98444	0.614666	-4.31563	0.542334	-3.40586	0.62667	-3.78654	0.570316	-4.00041
0.339753	-4.00759	0.455494	-3.65219	0.313315	-3.39715	0.257192	-3.16722	0.310819	-2.90744	0.345625	-3.13537	0.412033	-3.35828	0.698924	-4.36551
0.311927	-3.92218	0.371559	-3.6164	0.419338	-4.29551	0.251097	-3.18352	0.722619	-4.23684	0.378248	-3.69596	0.55826	-3.72039	0.531784	-4.17484
0.465554	-3.94737	0.276492	-3.79481	0.671209	-3.66759	0.396916	-2.76469	0.511788	-4.03469	0.683701	-4.02713	0.709859	-3.98795	0.765659	-4.22201
0.439768	-4.09624	0.476845	-2.95552	0.408349	-3.09476	0.355174	-3.72335	0.281901	-3.34276	0.520411	-2.49406	0.54261	-4.14213	0.707036	-4.1439
0.274823	-3.91853	0.415462	-3.97703	0.377922	-3.55756	0.407692	-3.07788	0.26887	-3.5885	0.777972	-4.13626	0.822548	-4.05231	0.653065	-3.98629
0.296242	-4.1386	0.460948	-1.22559	0.631592	-3.70249	0.740164	-4.28103	0.214074	-3.83356	0.535751	-4.21398	0.70993	-3.94898	0.750999	-4.24151
0.385538	-3.37131	0.405755	-3.7875	0.2659	-2.7811	0.168495	-2.72028	0.14254	-3.89437	0.463328	-3.65076	0.749018	-3.731	0.763872	-3.05488
0.404604	-3.84894	0.412631	-3.75617	0.487428	-2.9435	0.34511	-3.53954	0.674377	-4.2538	0.664866	-4.14708	0.752584	-4.1646	0.773946	-4.03856
0.3446	-3.83432	0.404734	-3.84307	0.389994	-2.91055	0.448444	-2.9265	0.136287	-3.2353	0.484962	-4.03361	0.669177	-4.20466	0.803837	-4.1767
0.34685	-4.03113	0.406094	-3.58763	0.203796	-3.84708	0.417484	-3.41761	0.440843	-3.98864	0.647725	-4.19284	0.694961	-4.08153	0.391985	-3.48353
0.410105	-3.48539	0.462665	-3.32531	0.241956	-3.39137	0.416912	-3.21579	0.471409	-2.66524	0.53377	-4.18451	0.625969	-4.20206	0.688817	-3.8696
0.418856	-3.85597	0.36389	-3.98868	0.464171	-4.37674	0.283329	-3.41663	0.0509287	-3.6932	0.659686	-3.95139	0.696857	-4.09545	0.739847	-4.20711
0.399073	-3.27519	0.394805	-3.78808	0.388951	-3.0133	0.643429	-4.05256	0.429318	-3.2098	0.68017	-4.16286	0.682695	-4.02603	0.753811	-4.19612
0.441645	-3.91517	0.443863	-3.59086	0.416709	-3.4827	0.278431	-3.31133	0.123874	-3.95882	0.778697	-4.31761	0.60636	-4.20915	0.699746	-3.92121
0.371839	-3.51602	0.499615	-3.62235	0.464137	-3.74705	0.413197	-3.01395	0.258765	-3.26525	0.467851	-4.00994	0.766436	-3.9552	0.663447	-3.99027
0.431262	-3.92178	0.403771	-3.63126	0.348821	-3.15553	0.25745	-3.36633	0.430129	-3.36167	0.428852	-3.7055	0.678643	-3.9876	0.502592	-2.11815
0.325805	-3.79777	0.484919	-3.73196	0.365631	-3.38271	0.297699	-3.08535	0.725272	-3.81806	0.295343	-4.19487	0.734572	-4.18536	0.547086	-3.47682
0.423466	-3.93895	0.416167	-2.29988	0.38644	-3.69448	0.393502	-3.2406	0.426521	-3.90434	0.682041	-4.28055	0.725777	-4.06719	0.700133	-3.86068
0.264738	-4.14484	0.464926	-4.00059	0.454655	-3.35426	0.354386	-3.42827	0.563434	-4.27101	0.714978	-4.18695	0.725166	-3.89994	0.618549	-4.22039
0.360207	-3.53306	0.430817	-3.18647	0.433898	-3.20769	0.342258	-3.86581	0.240996	-3.84219	0.382739	-2.97257	0.597601	-4.14849	0.720467	-4.23012
0.472368	-3.51665	0.394639	-3.93841	0.348062	-3.15874	0.250771	-3.30039	0.163659	-3.86864	0.669432	-4.2097	0.534137	-4.04447	0.722649	-4.12923
0.54779	-3.19024	0.525475	-3.6455	0.358684	-3.25517	0.402245	-3.3381	0.431987	-3.23022	0.703877	-4.23994	0.672814	-4.16901	0.661533	-3.41495
0.477066	-3.903	0.456734	-3.8321	0.503047	-4.05931	0.276772	-3.55007	0.201117	-3.86897	0.637986	-4.17186	0.641039	-3.86297	0.632556	-4.19919
0.422564	-3.98767	0.475011	-3.65933	0.46151	-3.84034	0.252668	-3.43978	0.390577	-3.38888	0.763217	-4.21446	0.530796	-3.28156	0.410446	-3.59086
0.393449	-3.7641	0.395468	-3.84625	0.369589	-3.48971	0.469963	-3.1983	0.43068	-3.69244	0.373378	-3.20458	0.757084	-4.21933	0.778331	-4.09987
0.426503	-3.91552	0.416937	-3.866	0.247206	-3.49431	0.538762	-1.52548	0.493072	-2.94191	0.470549	-3.91212	0.591425	-3.85402	0.812035	-4.18693
0.395471	-3.88576	0.519523	-3.55565	0.376255	-3.96032	0.420698	-2.89633	0.201089	-4.05399	0.723287	-3.84208	0.707654	-4.2947	0.681291	-4.23041
0.718691	-3.69324	0.379488	-3.8033	0.403473	-4.03004	0.370279	-3.20749	0.524797	-4.01431	0.423052	-3.31816	0.732359	-4.1803	0.717975	-4.0342
0.537605	-3.39413	0.0837305	-3.95046	0.437089	-3.2919	0.367675	-2.99359	0.359435	-3.72705	0.77614	-3.9223	0.715286	-4.10444	0.785052	-4.10943
0.331048	-3.99196	0.432452	-3.35302	0.464755	-3.41347	0.442281	-3.6457	0.375861	-3.92932	0.338695	-3.92939	0.73764	-4.21224	0.509957	-4.24283
0.345912	-3.07032	0.502625	-3.15411	0.52476	-3.61574	0.355468	-2.95435	0.302749	-3.28334	0.40484	-3.91688	0.409195	-4.03284	0.825115	-4.21506
0.343668	-3.75434	0.433806	-2.60593	0.344042	-4.20844	0.17197	-3.31769	0.643115	-4.0599	0.423609	-3.50018	0.781521	-4.15945	0.7311	-3.84593
0.363796	-4.05343	0.475965	-3.82867	0.335641	-3.49851	0.442211	-3.06556	0.385684	-3.09547	0.564972	-4.07487	0.488942	-3.64046	0.645348	-4.23423
0.432809	-3.92824	0.461464	-2.25703	0.384975	-3.71577	0.259043	-3.39227	0.276845	-4.16373	0.711537	-4.00325	0.725631	-4.1877	0.611453	-4.04999
0.479529	-3.92429	0.473192	-3.40788	0.31649	-3.90064	0.494312	-3.68737	0.584147	-4.02535	0.440301	-3.53943	0.748815	-4.22127	0.534894	-2.81301
0.40506	-4.06058	0.510354	-3.74772	0.39251	-3.36719	0.69047	-4.08958	0.44644	-2.11889	0.494795	-3.87329	0.687814	-3.99327	0.769434	-4.0157
0.282045	-2.2981	0.438918	-3.51805	0.307768	-3.8866	0.182939	-3.21544	0.305298	-3.23634	0.643306	-4.08803	0.710586	-4.32716	0.527137	-4.21493
0.315444	-4.09089	0.492177	-3.74863	0.387267	-3.29495	0.374678	-3.60039	0.432066	-4.09789	0.398109	-3.18641	0.710575	-4.11446	0.535065	-4.11366
0.400584	-3.76629	0.569414	-3.29608	0.443961	-3.7288	0.24006	-3.47992	0.51079	-2.97481	0.578461	-4.13188	0.718794	-4.24871	0.66048	-4.17634
0.425411	-4.08625	0.470224	-3.44946	0.322519	-3.51646	0.226877	-3.28703	0.528471	-3.68612	0.404014	-3.09303	0.355079	-3.73982	0.728656	-4.26705
0.458356	-3.84398	0.483748	-3.71475	0.549705	-3.59571	0.288159	-3.39663	0.338487	-4.20205	0.61625	-4.34242	0.731806	-4.19108	0.577286	-4.05902
0.424129	-3.09114	0.402423	-3.22438	0.368145	-4.36734	0.508489	-3.58085	0.578535	-3.52671	0.612339	-4.07585	0.723471	-4.27338	0.750685	-4.0894
0.456895	-3.99086	0.450314	-3.94952	0.378856	-3.63162	0.286865	-2.96193	0.506873	-3.82108	0.319996	-3.95841	0.643912	-3.98623	0.469679	-4.07834
0.331485	-3.60523	0.447033	-2.692	0.406932	-3.13169	0.377922	-3.31427	0.687443	-4.11119	0.620145	-4.30043	0.674842	-3.98809	0.573462	-4.26685
0.545794	-3.99471	0.480614	-3.83122	0.287922	-3.38041	0.692619	-4.18272	0.170257	-4.07755	0.297896	-3.49951	0.68982	-3.5496	0.547314	-3.63032
0.314946	-4.17281	0.59166	-3.65015	0.452511	-3.68673	0.409588	-3.70749	0.220755	-4.09032	0.374086	-3.95638	0.754933	-4.12741	0.645747	-3.6157
0.340282	-3.92624	0.378699	-3.22311	0.432924	-3.49993	0.27344	-3.64408	0.334017	-3.6294	0.685927	-4.13304	0.706654	-4.2911	0.528884	-3.58944
0.514967	-3.74338	0.470182	-3.92819	0.356268	-3.22053	0.356024	-3.77099	0.528287	-4.00116	0.665291	-4.29319	0.750224	-3.89405	0.588872	-4.20036
0.418278	-3.8618	0.498302	-3.70832	0.401294	-3.86656	0.379421	-3.22362	0.339427	-3.79804	0.697732	-4.195	0.501083	-3.1613	0.728029	-4.15138
0.363445	-4.01608	0.354746	-3.1949	0.403309	-3.95957	0.24044	-3.51755	0.228055	-3.47526	0.562058	-3.74128	0.692598	-4.21271	0.700463	-3.89512
0.343164	-3.89753	0.45888	-3.83008	0.242224	-4.17829	0.370441	-3.40975	0.645295	-4.15763	0.671503	-4.09238	0.657625	-4.26892	0.541838	-4.27186
0.440145	-3.77215	0.430748	-3.20697	0.34007	-3.36335	0.353768	-4.17709	0.707806	-4.06932	0.695739	-4.21985	0.675173	-3.75536	0.613719	-4.20071
0.446643	-3.89657	0.361145	-3.12983	0.194258	-3.53239	0.420385	-3.91756	0.619766	-4.28369	0.756005	-4.22058	0.657229	-4.21887	0.651508	-4.22537
0.396475	-3.95971	0.392683	-3.26173	0.376978	-3.49922	0.472739	-2.75528	0.637263	-4.03338	0.318941	-3.13377	0.619163	-4.22504	0.719969	-4.02613
0.477723	-2.92405	0.561638	-3.74285	0.409147	-4.24653	0.345145	-4.08965	0.322934	-3.36478	0.316665	-3.42096	0.73853	-4.28218	0.788985	-4.17706
0.46957	-3.93886	0.599338	-3.75155	0.409699	-3.86293	0.483137	-3.56129	0.258658	-3.19856	0.295747	-3.96897	0.755608	-4.32079	0.554513	-4.2546
0.396618	-3.93784	0.390085	-4.10647	0.394761	-2.95822	0.433624	-3.19158	0.616865	-4.03791	0.304257	-3.82917	0.507421	-3.66988	0.733424	-4.15783
0.435456	-3.81163	0.502083	-3.39745	0.329492	-3.4483	0.293792	-3.85625	0.479685	-3.57089	0.735313	-4.11804	0.561021	-4.14803	0.798042	-4.05858
0.411765	-3.81301	0.369756	-3.92788	0.449359	-3.16714	0.362117	-3.1344	0.389245	-3.24435	0.697114	-4.21789	0.702168	-4.21147	0.740233	-4.12032
0.53082	-3.46186	0.46385	-3.41003	0.427456	-3.12136	0.253524	-3.73829	0.301002	-3.57178	0.448698	-2.99495	0.716886	-4.13327	0.494734	-4.10869
0.51209	-3.80148	0.535388	-3.12039	0.430258	-3.20794	0.268644	-3.27309	0.554904	-3.96516	0.656329	-4.09398	0.669813	-4.0897	0.570189	-4.05732
0.459011	-3.90127	0.38531	-3.3884	0.462238	-3.43923	0.296917	-3.71238	0.471158	-3.72954	0.783354	-4.04767	0.744471	-4.23113	0.417067	-3.70344
0.480572	-3.90493	0.432577	-2.89064	0.415365	-3.23401	0.343385	-4.23114	0.683797	-4.20628	0.25357	-3.62589	0.718906	-4.24174	0.630471	-4.10081
0.480266	-3.65131	0.419335	-3.80362	0.48406	-3.06961	0.303502	-3.81203	0.608621	-4.17141	0.762457	-4.12346	0.732037	-4.22898	0.737585	-4.2332
0.476267	-3.89375	0.468492	-3.90688	0.255166	-3.28237	0.437496	-3.48362	0.424988	-3.89107	0.710891	-4.01727	0.58936	-4.28551	0.636181	-4.1524
0.535055	-3.56766	0.385137	-2.47529	0.447915	-3.24975	0.263501	-3.75302	0.622108	-4.15444	0.486604	-3.10437	0.794069	-4.25439	0.746718	-4.1883
0.569951	-4.05511	0.344027	-3.25567	0.477055	-2.34151	0.456234	-2.87892	0.482508	-2.94115	0.39827	-3.97617	0.50919	-4.07192	0.583022	-4.15838
0.282621	-3.88948	0.454962	-3.95296	0.201456	-4.01947	0.340189	-2.98708	0.466772	-3.64294	0.640548	-4.03099	0.623475	-4.2197	0.70697	-4.13152
0.374954	-4.02247	0.396871	-4.02416	0.443599	-3.3111	0.390617	-3.28421	0.213245	-3.29929	0.285903	-3.33263	0.694967	-4.19149	0.512138	-4.28784
0.301782	-4.12483	0.339363	-3.95208	0.405876	-3.27237	0.402961	-3.40859	0.376059	-3.9774	0.636625	-4.05667	0.697849	-4.13506	0.603468	-4.15364
0.441042	-3.34079	0.549356	-3.88815	0.271055	-3.46694	0.370874	-3.33046	0.330147	-3.44212	0.766007	-4.12888	0.775285	-4.0505	0.617776	-4.11599
0.399278	-3.78874	0.376718	-3.86611	0.282358	-3.95264	0.431147	-3.06696	0.629086	-4.08568	0.339229	-3.36537	0.73969	-4.1809	0.533065	-4.13301
0.390565	-3.96915	0.409247	-2.99748	0.337856	-4.06125	0.7212	-4.15657	0.623299	-4.28275	0.38724	-3.18971	0.679714	-4.2421	0.425996	-4.10538
0.492021	-3.83017	0.395257	-3.80709	0.285437	-3.15352	0.180575	-3.06518	0.329713	-2.97687	0.376096	-3.1479	0.721268	-4.19939	0.721003	-4.10711
0.346298	-4.0119	0.448892	-3.34357	0.194441	-3.61185	0.398012	-2.93844	0.323761	-3.51697	0.489124	-3.56633	0.562723	-3.75792	0.79528	-4.25076
0.339358	-4.06875	0.372391	-3.80859	0.384694	-3.38984	0.213934	-3.31786	0.395245	-3.37817	0.450785	-3.23724	0.740913	-4.20004	0.626582	-4.19143
0.503302	-3.63814	0.423399	-3.86093	0.403027	-3.71249	0.427003	-3.55616	0.235776	-3.63226	0.427579	-3.4927	0.621708	-4.24026	0.587569	-4.2153
0.413552	-3.95339	0.447219	-3.82526	0.345521	-3.4395	0.391291	-3.47021	0.307498	-3.65456	0.571368	-4.25056	0.763893	-4.17133	0.451649	-3.53996
0.492836	-3.63045	0.43363	-4.06808	0.353044	-3.52817	0.409665	-3.32911	0.864996	-4.05105	0.389094	-3.72101	0.676763	-3.96448	0.585903	-4.16318
0.315385	-4.01748	0.421206	-2.6047	0.417714	-3.92908	0.426561	-3.18558	0.512868	-4.22456	0.742649	-4.01182	0.682868	-4.04549	0.807439	-4.20369
0.462017	-3.67392	0.346697	-3.86188	0.543744	-2.62254	0.403356	-3.75431	0.647372	-4.22928	0.325556	-3.93457	0.74875	-4.02722	0.595712	-4.27873
0.353289	-4.12776	0.493746	-3.48204	0.311947	-3.29596	0.234629	-3.89961	0.424625	-3.10996	0.463013	-3.71827	0.711556	-4.25483	0.783681	-4.0563
0.521202	-3.89375	0.478649	-4.12316	0.319463	-3.98308	0.271242	-3.26626	0.376744	-1.75908	0.385655	-3.06455	0.691517	-4.25345	0.698397	-4.12963
0.292442	-3.95844	0.422011	-3.84634	0.453878	-3.27434	0.397172	-3.90489	0.800247	-3.96954	0.584331	-4.08872	0.697775	-3.78715	0.658992	-4.13821
0.431249	-4.0052	0.462318	-3.00142	0.422138	-3.03248	0.491272	-4.09141	0.7552	-3.89611	0.651499	-4.22369	0.677281	-4.2363	0.764306	-4.18382
0.484012	-3.61946	0.406108	-3.92408	0.343158	-4.07468	0.456274	-3.06854	0.194186	-3.18223	0.508887	-3.72072	0.694893	-4.06926	0.7059	-4.03879
0.49579	-4.14786	0.607744	-3.54943	0.242878	-3.11936	0.637058	-4.15639	0.46349	-3.30191	0.454941	-4.03905	0.759287	-4.22021	0.770132	-4.12669
0.462705	-3.66915	0.524093	-3.52503	0.372035	-3.60815	0.280068	-3.36773	0.410112	-3.3765	0.333761	-3.62997	0.734393	-4.11596	0.747802	-4.1898
0.430405	-3.67668	0.530955	-3.66084	0.546602	-2.82469	0.307494	-3.49035	0.490757	-3.73732	0.220136	-3.83499	0.648472	-4.1988	0.588174	-3.96518
0.347875	-3.99768	0.494173	-3.87894	0.415303	-2.64068	0.426285	-3.37238	0.786093	-4.03192	0.608642	-4.16302	0.689349	-4.14253	0.637117	-4.04999
0.352934	-3.71254	0.485544	-3.68861	0.329081	-4.07299	0.441719	-3.19508	0.528435	-2.87979	0.538489	-3.74994	0.652863	-4.22394	0.82383	-4.15484
0.458548	-4.19127	0.450198	-3.97037	0.469544	-3.81811	0.362062	-3.19888	0.397572	-3.75737	0.654279	-4.13849	0.662768	-3.88528	0.563862	-4.0302
0.531803	-3.6475	0.425572	-3.21897	0.355335	-3.06364	0.401807	-3.52785	0.363875	-3.24545	0.300211	-3.08112	0.666471	-3.54146	0.632406	-4.0309
0.525605	-3.91446	0.441294	-4.031	0.342518	-2.95664	0.473203	-2.8074	0.330455	-4.13033	0.83131	-3.88773	0.541364	-4.0883	0.425943	-3.92181
0.470352	-4.14888	0.385667	-3.77909	0.40163	-3.63687	0.409234	-4.12778	0.656054	-4.14856	0.778437	-4.0129	0.742621	-4.32065	0.567862	-4.09208
0.36642	-3.92302	0.494887	-2.98482	0.392731	-3.18974	0.607414	-4.23256	0.602491	-4.25204	0.591241	-4.14207	0.686883	-4.07322	0.602763	-4.13968
0.40577	-3.27299	0.425345	-3.76057	0.241313	-3.81218	0.417949	-2.87954	0.347859	-3.31989	0.428255	-3.77214	0.614066	-4.11037	0.669681	-3.9913
0.315149	-3.91239	0.451496	-3.97399	0.429381	-2.67845	0.426529	-3.29384	0.632134	-4.13794	0.646359	-4.22642	0.344856	-3.70247	0.621653	-4.09015
0.250527	-4.02524	0.412455	-3.85204	0.479006	-2.8076	0.285811	-3.35532	0.47744	-2.85141	0.731628	-3.86446	0.545147	-3.99013	0.690179	-4.02085
0.369941	-4.01925	0.348867	-3.89094	0.29361	-3.90309	0.309931	-3.68314	0.427415	-3.59238	0.491735	-3.8636	0.777526	-4.11871	0.773573	-4.04771
0.335047	-4.0959	0.421323	-3.85051	0.415924	-3.76114	0.449466	-2.85159	0.66568	-4.2028	0.587127	-4.0875	0.373723	-3.53329	0.564207	-4.17981
0.457572	-3.68133	0.516019	-3.68477	0.461362	-3.80677	0.325486	-3.74215	0.675643	-4.08748	0.506028	-3.32478	0.677642	-4.35917	0.641019	-4.15573
0.235058	-3.95961	0.495971	-3.78236	0.314867	-3.29826	0.29293	-2.76043	0.483087	-4.02186	0.607836	-4.26001	0.672862	-4.21708	0.539992	-3.91674
0.613145	-3.86819	0.430286	-3.37864	0.485593	-3.29591	0.338086	-3.74966	0.202793	-3.6007	0.701567	-3.63121	0.674477	-4.30474	0.72732	-4.19662
0.406232	-3.89745	0.49556	-3.93926	0.241762	-3.29489	0.425152	-2.88255	0.346074	-4.02558	0.329174	-3.38901	0.731192	-4.16428	0.742184	-3.70278
0.467093	-3.50285	0.653073	-3.54603	0.173484	-3.10927	0.341269	-3.70819	0.635886	-4.10915	0.40977	-3.19627	0.676544	-4.11903	0.809958	-4.18327
0.590066	-3.60514	0.460785	-3.41913	0.399169	-3.07699	0.310183	-3.16503	0.319476	-3.0315	0.756998	-4.26412	0.710616	-4.13499	0.774719	-4.17085
0.516043	-3.92165	0.580679	-2.86997	0.318237	-3.03817	0.236764	-3.43473	0.482586	-3.97434	0.643805	-4.0399	0.538263	-4.00631	0.654644	-4.16605
0.320344	-4.10981	0.483399	-3.81816	0.412233	-2.99873	0.605301	-4.13046	0.323006	-3.26701	0.556266	-3.76266	0.674679	-4.22472	0.757995	-4.16171
0.498744	-3.94569	0.561069	-3.61441	0.340397	-3.71431	0.440172	-3.22188	0.487932	-3.06855	0.423945	-2.79012	0.77288	-4.25062	0.485951	-3.88322
0.372631	-3.95951	0.382781	-3.86202	0.411083	-3.54949	0.374278	-3.54376	0.275869	-3.26899	0.431456	-3.32414	0.715196	-4.13573	0.722432	-4.31185
0.192217	-4.08323	0.437721	-2.52671	0.425853	-2.91955	0.31755	-2.91705	0.467013	-3.63675	0.710968	-3.89243	0.699046	-4.11161	0.780945	-3.99432
0.532803	-3.66684	0.3512	-3.46151	0.215873	-3.01561	0.271107	-3.25543	0.397546	-4.04804	0.721329	-4.03174	0.703171	-3.99995	0.658981	-4.06516
0.409633	-3.7706	0.345332	-3.98579	0.360645	-3.00224	0.441044	-3.5813	0.196169	-3.72306	0.634571	-4.08411	0.719962	-3.99387	0.831811	-4.2484
0.619019	-3.90772	0.244144	-4.00557	0.342953	-3.11989	0.308879	-3.55868	0.687346	-4.02066	0.389281	-3.7233	0.697101	-3.91414	0.684196	-4.21189
0.372174	-3.76686	0.390262	-3.81791	0.480215	-2.90773	0.43377	-3.68166	0.475725	-3.64513	0.172422	-3.81227	0.75073	-4.2501	0.833724	-4.20747
0.338253	-3.85267	0.41636	-3.85343	0.363624	-3.62993	0.377532	-3.40813	0.375296	-3.82201	0.527881	-4.1755	0.726342	-4.18376	0.653857	-4.20356
0.418493	-3.15763	0.428849	-3.79506	0.352092	-3.13863	0.239855	-3.25707	0.390638	-3.20972	0.661628	-4.19283	0.77805	-3.37293	0.727449	-4.08654
0.337016	-3.83039	0.513835	-3.86809	0.218826	-3.04722	0.435916	-4.14137	0.396601	-3.2105	0.442999	-4.18947	0.768584	-4.05887	0.805712	-4.19118
0.471557	-3.93862	0.366048	-3.91675	0.462287	-3.57409	0.630732	-3.78668	0.375564	-3.94728	0.371172	-2.8796	0.685254	-4.18701	0.820823	-4.21261
0.344278	-4.01861	0.50293	-3.89252	0.258677	-3.78503	0.465704	-2.67615	0.356925	-3.14672	0.564147	-3.1901	0.616107	-4.10282	0.746855	-4.11556
0.384502	-3.24059	0.537681	-3.69895	0.465628	-3.57391	0.499951	-4.15665	0.552622	-3.57065	0.69569	-4.28803	0.579143	-4.22992	0.703263	-4.26674
0.389195	-3.53875	0.402861	-3.67691	0.360832	-3.12344	0.456918	-3.81651	0.665025	-4.13779	0.42688	-3.49048	0.681193	-4.00342	0.660706	-4.0897
0.35288	-4.05598	0.491649	-3.79811	0.358536	-2.98238	0.33999	-3.47646	0.365725	-3.77514	0.687578	-4.28391	0.844656	-4.1712	0.633406	-4.18274
0.534122	-3.52545	0.444169	-2.27503	0.424252	-2.84727	0.269634	-3.25106	0.461003	-3.28657	0.474234	-3.77954	0.748243	-4.04288	0.662713	-3.95762
0.327167	-3.8021	0.376034	-3.12894	0.351627	-3.12805	0.163894	-3.49058	0.651755	-4.17651	0.6641	-4.08187	0.427086	-3.80252	0.692811	-4.01454
0.491124	-3.99696	0.437441	-3.29401	0.292341	-3.24189	0.286954	-3.29436	0.629008	-4.00546	0.818472	-3.85235	0.75777	-4.11349	0.656285	-4.21475
0.432309	-3.94948	0.432042	-3.82287	0.159526	-3.0531	0.575438	-3.76627	0.255359	-3.1885	0.596303	-4.13105	0.652263	-4.15551	0.705975	-4.14314
0.357428	-3.99023	0.411616	-3.6328	0.41196	-2.73655	0.31569	-3.3951	0.332076	-3.30872	0.785247	-4.27779	0.705768	-4.15571	0.503718	-3.77374
0.450163	-3.48687	0.494307	-3.19022	0.243525	-3.0412	0.340896	-3.05328	0.484731	-4.02889	0.41221	-2.05548	0.726479	-4.18632	0.519654	-4.12824
0.441902	-3.9373	0.389832	-3.24197	0.379405	-2.70353	0.452075	-3.46621	0.485278	-3.71749	0.388932	-4.00047	0.61356	-4.26015	0.709116	-4.21458
0.353365	-3.94647	0.457338	-4.01432	0.657388	-3.44716	0.433768	-3.19023	0.734321	-4.19158	0.459838	-3.37652	0.644323	-4.02971	0.841914	-4.24037
0.453552	-3.9167	0.338579	-3.67693	0.355394	-3.18054	0.425707	-3.5364	0.421987	-3.78988	0.44673	-3.99609	0.659695	-3.99643	0.759383	-3.45568
0.482993	-3.76348	0.3884	-3.48715	0.250281	-3.19276	0.393133	-3.34963	0.649974	-4.1971	0.649337	-4.16579	0.739303	-3.94211	0.689276	-4.12675
0.477573	-3.84374	0.436334	-3.93674	0.349498	-3.08703	0.447871	-3.54571	0.220875	-2.82146	0.623266	-4.15728	0.406977	-3.72827	0.400231	-3.79444
0.500549	-3.11506	0.362294	-3.31012	0.416318	-3.27591	0.424734	-3.42424	0.246587	-3.86598	0.470701	-4.23085	0.789645	-4.1311	0.811772	-4.01787
0.468841	-3.70022	0.404922	-3.89959	0.528316	-2.48366	0.476929	-2.4753	0.484304	-4.07706	0.698637	-4.04905	0.815229	-4.04083	0.712348	-4.05219
0.486355	-4.1306	0.346394	-3.23844	0.243805	-3.25079	0.403743	-3.28978	0.681004	-3.93434	0.3491	-3.58025	0.405695	-3.91127	0.823303	-4.32954
0.432316	-3.88879	0.446035	-3.88798	0.448729	-3.02096	0.328393	-2.93656	0.407401	-3.44675	0.81617	-4.21046	0.674686	-4.25431	0.690565	-4.152
0.419559	-3.92552	0.432875	-3.52292	0.181261	-3.90681	0.266684	-3.76173	0.335696	-3.70441	0.61776	-3.72592	0.590506	-4.18577	0.82586	-4.25035
0.330272	-4.10737	0.671612	-3.25578	0.442691	-3.23046	0.386467	-3.12377	0.761568	-3.97026	0.311054	-3.6526	0.55091	-4.06425	0.466121	-3.64957
0.421892	-3.93196	0.406032	-3.119	0.336163	-2.96566	0.321532	-3.08185	0.372261	-3.07215	0.347119	-3.43022	0.73033	-4.01798	0.665906	-4.19508
0.429486	-3.94964	0.484661	-3.83968	0.382531	-3.76605	0.252386	-3.03037	0.63332	-3.26336	0.731131	-4.15769	0.741028	-4.0046	0.706411	-4.2935
0.300809	-3.99932	0.491861	-3.93436	0.259841	-3.35093	0.266745	-3.88229	0.295268	-3.99661	0.771708	-3.92169	0.433369	-3.73015	0.777736	-4.17125
0.376172	-3.88334	0.467384	-3.763	0.429022	-2.90941	0.412622	-3.36846	0.30939	-3.3522	0.76237	-3.88087	0.631887	-3.79711	0.716157	-4.17711
0.313767	-3.80849	0.461936	-4.11421	0.345881	-3.26925	0.533278	-3.01699	0.575293	-3.97729	0.253924	-3.63889	0.771801	-4.06743	0.616103	-4.33288
0.427317	-3.8718	0.36258	-4.02201	0.411321	-3.31808	0.466161	-3.00514	0.673241	-4.04096	0.415373	-3.98546	0.796972	-4.23791	0.68257	-4.13857
0.487933	-3.55402	0.510934	-3.44873	0.355001	-3.17177	0.398697	-2.72614	0.360043	-3.84567	0.418563	-2.75541	0.630473	-4.09887	0.721947	-4.19248
0.419275	-3.94078	0.413327	-2.86256	0.442356	-2.7812	0.376965	-3.58462	0.220134	-3.60935	0.695778	-3.98681	0.600915	-4.04546	0.757263	-4.15623
0.385672	-4.07536	0.455103	-3.38143	0.465899	-3.48984	0.22637	-3.53074	0.319074	-2.75158	0.601936	-4.22609	0.64061	-4.00622	0.332717	-3.91989
0.447695	-3.69416	0.482664	-3.87634	0.428341	-3.61447	0.333585	-3.26331	0.363942	-3.99468	0.377634	-3.59705	0.72418	-4.0836	0.569266	-4.13188
0.512963	-3.89715	0.363688	-3.00024	0.69075	-4.00176	0.41712	-2.69267	0.475368	-3.68354	0.369976	-3.51515	0.717059	-4.22526	0.557608	-4.23718
0.476214	-4.03342	0.468715	-3.96856	0.389235	-2.45502	0.491675	-3.93672	0.469279	-4.02821	0.398479	-3.61615	0.666315	-4.12186	0.741385	-4.21604
0.426928	-3.98266	0.429256	-2.96057	0.448039	-3.04908	0.258449	-2.86741	0.576403	-4.08517	0.488029	-3.44772	0.736562	-4.04353	0.63534	-4.0767
0.426967	-3.75606	0.368378	-3.81018	0.419484	-2.81019	0.736152	-3.99066	0.566535	-3.35239	0.265798	-3.85967	0.777045	-4.12759	0.55573	-3.9199
0.470302	-3.85113	0.405371	-2.91169	0.35818	-3.10631	0.450582	-3.7573	0.318067	-3.73828	0.550678	-3.03932	0.487667	-3.75389	0.748927	-4.22
0.436636	-3.81004	0.485672	-4.04485	0.414776	-2.80666	0.359481	-3.50051	0.458899	-3.76058	0.46621	-2.72598	0.665061	-4.17785	0.742348	-4.01764
0.682798	-2.98003	0.450839	-3.87374	0.446482	-3.4177	0.387445	-3.52618	0.489301	-3.60707	0.426402	-3.63726	0.723692	-3.93235	0.383709	-3.89369
0.419033	-3.40581	0.466685	-3.91668	0.329601	-3.042	0.378483	-3.84334	0.466767	-4.10481	0.725256	-4.22365	0.589424	-4.06704	0.357895	-3.78896
0.552024	-4.05661	0.406911	-3.96104	0.489586	-2.87171	0.375197	-3.35117	0.66883	-4.15876	0.570377	-3.91096	0.570598	-3.915	0.811239	-4.1262
0.297076	-4.10427	0.571197	-3.54732	0.448563	-3.21622	0.285976	-3.63013	0.300107	-3.84911	0.518972	-4.01473	0.531776	-3.76828	0.707751	-4.23841
0.432364	-3.56649	0.397897	-3.93713	0.33698	-3.96696	0.410463	-3.34424	0.346999	-3.71227	0.413718	-3.44232	0.734588	-4.11274	0.676585	-4.13248
0.40058	-3.72882	0.450214	-3.83623	0.429429	-3.39935	0.433445	-3.67855	0.734352	-4.13655	0.440035	-3.05892	0.624167	-4.37271	0.550202	-4.13711
0.582212	-3.7423	0.47396	-3.10622	0.446875	-2.78262	0.372379	-3.29863	0.246845	-3.45253	0.441106	-3.10822	0.701454	-3.9351	0.406628	-4.06484
0.588055	-3.33043	0.430568	-4.00677	0.256482	-3.33606	0.402152	-3.57537	0.37526	-3.60429	0.481619	-3.3056	0.72456	-3.93973	0.781143	-4.14084
0.432565	-4.00936	0.397236	-3.71043	0.324019	-3.26412	0.389271	-3.82099	0.356721	-3.26752	0.421164	-4.2256	0.711446	-4.08421	0.592834	-4.22569
0.346419	-4.09221	0.45092	-3.9298	0.341493	-3.97911	0.371914	-3.14243	0.60113	-4.02478	0.389695	-3.16813	0.686836	-4.17668	0.72767	-4.25074
0.468532	-4.19404	0.429881	-3.05504	0.293635	-2.87298	0.471281	-3.73147	0.338193	-3.85931	0.386918	-3.33337	0.808977	-4.06383	0.693383	-4.10512
0.430609	-3.89645	0.447236	-3.97294	0.203213	-3.23872	0.734195	-4.12507	0.45398	-3.26446	0.417066	-4.17968	0.729454	-4.21064	0.657471	-4.22101
0.378939	-4.07385	0.444214	-2.88413	0.256141	-3.6117	0.476046	-2.99736	0.327449	-3.57128	0.738546	-4.13163	0.767234	-4.16881	0.239601	-4.03017
0.464559	-3.27955	0.454814	-2.25931	0.374359	-3.11536	0.378893	-4.11773	0.377699	-3.48133	0.369445	-3.9848	0.727887	-4.24917	0.474458	-4.13602
0.384394	-3.87617	0.482274	-3.59231	0.309178	-2.90361	0.490841	-2.9255	0.618496	-3.99896	0.683142	-3.73589	0.448678	-3.49231	0.727563	-4.1809
0.371655	-3.91214	0.311232	-3.83991	0.466254	-2.64958	0.293215	-3.25713	0.719888	-4.25743	0.384298	-3.61189	0.53167	-3.75343	0.611504	-4.24639
0.346556	-4.0249	0.463525	-3.86842	0.455616	-3.39114	0.702317	-3.90281	0.632988	-4.00649	0.823922	-4.07631	0.621412	-3.86681	0.683382	-4.10893
0.39766	-3.02784	0.448531	-3.46116	0.430393	-3.14192	0.308978	-3.32955	0.381032	-2.88632	0.737968	-3.76242	0.680554	-4.23812	0.825473	-4.23754
0.417694	-3.87295	0.3885	-3.82324	0.407358	-2.84419	0.297007	-2.69198	0.650403	-4.12957	0.471712	-3.40768	0.575362	-3.69871	0.751331	-4.04166
0.348127	-4.18079	0.429448	-4.01033	0.406046	-3.72985	0.37721	-3.1217	0.452091	-4.02972	0.70275	-3.77457	0.671503	-4.22185	0.762663	-4.2823
0.309982	-3.94743	0.354676	-3.43792	0.386538	-3.28145	0.328874	-3.65782	0.380891	-3.86574	0.377597	-2.96797	0.719521	-4.03461	0.583265	-4.03388
0.403793	-3.34167	0.532379	-3.48729	0.44473	-3.36396	0.38334	-2.90977	0.352041	-2.95315	0.447987	-3.29725	0.615663	-3.90745	0.775593	-4.29703
0.357889	-3.54878	0.378044	-2.66084	0.323671	-3.15743	0.379961	-3.19178	0.141666	-3.43174	0.763821	-4.15083	0.732201	-4.1557	0.586729	-4.15057
0.336989	-4.05962	0.440642	-4.05149	0.463516	-3.40785	0.385702	-2.57	0.425737	-3.3374	0.724658	-4.08938	0.71918	-4.20638	0.609138	-4.19875
0.402154	-3.9086	0.536155	-3.94097	0.453323	-2.63136	0.387112	-3.62017	0.51137	-3.18494	0.602478	-3.7047	0.623779	-3.99543	0.797877	-3.89166
0.399358	-3.9056	0.431991	-3.92104	0.471833	-3.0801	0.385589	-3.42277	0.393332	-3.84639	0.709829	-3.98043	0.729607	-3.98748	0.623297	-4.19112
0.33427	-4.17813	0.441832	-3.72326	0.479932	-3.02668	0.384121	-3.52638	0.365119	-3.17484	0.634606	-3.94132	0.611101	-3.97008	0.734013	-4.15852
0.410028	-3.82971	0.408928	-3.88864	0.613192	-2.69995	0.426962	-3.56957	0.337641	-3.75116	0.284946	-3.64439	0.728369	-4.20923	0.402226	-4.13975
0.398027	-4.12565	0.458532	-3.90056	0.418699	-2.89264	0.389949	-3.41722	0.67856	-3.84084	0.709343	-4.28199	0.677126	-4.12791	0.542587	-4.18091
0.374827	-3.96041	0.427699	-3.8735	0.403132	-3.85707	0.256606	-3.22868	0.420984	-3.69922	0.590825	-4.18387	0.707041	-3.91028	0.760733	-3.93171
0.376586	-4.06892	0.444971	-3.50672	0.366265	-3.99201	0.474196	-3.81039	0.464768	-3.85362	0.369104	-3.81806	0.594799	-3.98266	0.737872	-4.02869
0.405309	-3.70929	0.436836	-4.08028	0.429362	-3.16683	0.40378	-3.56798	0.400808	-3.10188	0.60334	-3.71125	0.643822	-4.12695	0.719181	-4.16272
0.454798	-3.93699	0.390575	-3.70688	0.251831	-3.17157	0.522186	-3.86414	0.386453	-3.64772	0.52969	-4.12407	0.673739	-4.00241	0.659843	-4.171
0.423594	-2.61248	0.471651	-3.71477	0.402346	-2.87621	0.309386	-3.34463	0.459229	-4.00954	0.493945	-4.13207	0.678164	-4.13552	0.681625	-4.27565
0.440108	-3.85688	0.369734	-3.30128	0.56552	-3.3486	0.376549	-2.69271	0.586269	-3.84278	0.750128	-4.29143	0.314841	-3.90834	0.667473	-4.13077
0.222033	-3.87062	0.610059	-3.65441	0.389518	-4.07654	0.337855	-3.65745	0.457511	-3.61149	0.579093	-3.94507	0.700103	-3.94382	0.727851	-4.18586
0.486877	-3.61966	0.373245	-3.75707	0.376274	-3.90703	0.42413	-3.55187	0.459918	-3.50827	0.613655	-3.75569	0.576779	-4.39257	0.742635	-4.1102
0.443622	-4.04435	0.34082	-3.1587	0.354678	-3.06292	0.253611	-3.8036	0.305561	-3.80435	0.574308	-4.13087	0.710803	-3.83679	0.810599	-4.15558
0.420702	-4.04664	0.379657	-3.18089	0.427824	-3.47674	0.361386	-3.95885	0.386753	-2.91398	0.390173	-3.00976	0.402925	-3.73725	0.781016	-4.03299
0.33144	-3.91555	0.345144	-3.54872	0.462339	-2.89294	0.435891	-3.42861	0.574885	-3.98321	0.736488	-4.2012	0.750668	-4.16516	0.819634	-4.11399
0.361192	-3.97612	0.467918	-3.27916	0.391423	-3.15194	0.361985	-3.13123	0.398237	-3.18163	0.603611	-4.24725	0.673905	-4.17832	0.475536	-3.91366
0.429274	-3.85884	0.395996	-3.98686	0.315791	-3.18889	0.162594	-3.25775	0.385411	-2.8947	0.733511	-4.31692	0.75077	-4.03153	0.644312	-3.60053
0.302018	-4.06193	0.465264	-3.71861	0.495617	-3.71536	0.412042	-3.624	0.35066	-3.56973	0.409808	-3.26882	0.68327	-3.40058	0.725016	-4.17951
0.506967	-3.98065	0.43251	-3.60147	0.384096	-2.90494	0.407153	-3.72383	0.326815	-3.75111	0.545187	-2.61869	0.721879	-4.12869	0.343658	-2.95548
0.244653	-4.14405	0.387878	-3.72137	0.358428	-3.07594	0.587004	-4.03548	0.26693	-3.33716	0.383319	-3.4229	0.658414	-3.87398	0.766204	-4.01876
0.423952	-3.79205	0.452556	-3.91069	0.393804	-3.83363	0.519186	-3.75146	0.360513	-3.62731	0.662179	-3.93667	0.732907	-4.19267	0.74772	-4.25702
0.486791	-4.1535	0.444772	-2.97258	0.427596	-3.18964	0.219471	-3.26296	0.470887	-3.57892	0.350845	-3.62882	0.49313	-4.36871	0.701851	-4.11091
0.404323	-3.51006	0.429338	-3.65229	0.308605	-3.08181	0.499299	-3.77635	0.377382	-3.38615	0.443165	-3.55841	0.686614	-4.08683	0.58727	-4.18693
0.199339	-3.91458	0.33531	-3.94722	0.353129	-2.78315	0.709962	-4.14047	0.304462	-3.23873	0.434747	-3.62179	0.682046	-4.02409	0.659352	-3.84133
0.42154	-3.78688	0.436052	-3.76	0.450271	-3.06052	0.348587	-3.80046	0.340946	-3.11304	0.567163	-3.87885	0.721675	-4.24958	0.736336	-4.18209
0.59496	-3.4687	0.424163	-3.934	0.504237	-2.79252	0.36719	-3.33827	0.499122	-4.03118	0.358002	-3.50387	0.479104	-4.36851	0.377808	-3.4368
0.43782	-3.86881	0.468792	-3.27966	0.43548	-2.73979	0.235106	-3.11077	0.463074	-3.89946	0.390983	-3.55819	0.647196	-4.11338	0.667542	-4.05964
0.399585	-3.9167	0.463341	-3.8325	0.360812	-3.80583	0.472918	-3.70017	0.38979	-3.54711	0.363766	-3.76072	0.705469	-4.13418	0.516612	-4.16405
0.479593	-3.90181	0.452902	-3.96239	0.356923	-3.22938	0.372909	-2.91723	0.126774	-3.81151	0.703215	-4.11555	0.747199	-4.09234	0.505787	-3.70636
0.461919	-3.57987	0.461704	-3.75656	0.402059	-3.35884	0.360477	-3.43327	0.638325	-4.07425	0.278378	-3.24167	0.597287	-4.10624	0.638771	-4.24206
0.394139	-3.49337	0.504466	-4.04991	0.453372	-2.5168	0.340973	-3.21926	0.752106	-4.06009	0.76216	-4.03795	0.778324	-4.16053	0.684771	-3.92016
0.45242	-3.42764	0.377713	-3.92352	0.451688	-3.12707	0.405262	-3.13305	0.485045	-4.04713	0.434601	-2.70064	0.767113	-3.56823	0.767181	-4.32499
0.398338	-3.96702	0.49022	-3.88238	0.406864	-2.98228	0.286563	-2.84523	0.336613	-3.53867	0.503732	-2.62002	0.722087	-4.0409	0.718588	-4.0967
0.425251	-3.59648	0.537834	-3.25815	0.431791	-3.1662	0.343731	-3.28812	0.359548	-3.52199	0.396098	-3.27172	0.385243	-3.42225	0.602806	-4.11456
0.416569	-3.97141	0.463386	-3.73417	0.201251	-3.25795	0.753421	-4.13772	0.34782	-3.84238	0.421931	-3.58183	0.731059	-3.57582	0.595512	-4.18902
0.464631	-3.94502	0.373634	-3.27485	0.402295	-3.16873	0.395142	-3.33053	0.374848	-3.77447	0.456144	-2.85012	0.672509	-4.0518	0.466466	-3.77248
0.493307	-3.90569	0.374833	-4.02242	0.260008	-4.17334	0.274013	-2.75843	0.425594	-3.84166	0.499267	-3.08913	0.653797	-4.28719	0.69358	-4.20252
0.373153	-3.90705	0.519995	-3.91443	0.492974	-2.79254	0.409205	-3.63214	0.403728	-3.51538	0.674088	-3.70728	0.392998	-3.34074	0.527896	-4.21363
0.471383	-3.62209	0.401756	-3.75421	0.46448	-2.93434	0.28059	-3.1557	0.490652	-3.46517	0.753414	-4.12579	0.688624	-4.25134	0.57978	-4.34663
0.536846	-3.30559	0.467607	-3.42767	0.329734	-3.61165	0.374729	-3.4409	0.390137	-4.08012	0.567122	-3.96474	0.614472	-4.27401	0.823148	-4.01846
0.430001	-4.03283	0.429028	-4.00007	0.365682	-3.18685	0.395125	-2.66483	0.503891	-4.11035	0.580806	-4.00552	0.592298	-3.25653	0.630009	-4.16544
0.362144	-4.06466	0.375029	-3.91542	0.260547	-3.29501	0.373563	-3.0643	0.22318	-3.82105	0.57678	-4.11553	0.332984	-3.78275	0.642852	-4.22312
0.370656	-3.89051	0.394015	-2.8771	0.369985	-4.042	0.459145	-3.12436	0.395115	-3.57174	0.366917	-3.62676	0.37335	-3.51147	0.499319	-3.89209
0.380551	-3.85752	0.492359	-3.80081	0.399433	-3.22909	0.442693	-2.9822	0.211187	-3.74354	0.778615	-4.05181	0.773226	-4.21163	0.682959	-3.95467
0.407778	-4.03102	0.436715	-3.71792	0.17295	-3.54385	0.404813	-3.56581	0.318342	-4.01045	0.596856	-4.19192	0.717052	-4.25912	0.615146	-3.93992
0.469512	-3.23125	0.421392	-3.91544	0.422288	-3.19344	0.450714	-3.07643	0.358507	-3.78809	0.373246	-3.808	0.691704	-4.19738	0.653629	-4.20509
0.4938	-3.77906	0.57658	-3.52589	0.300934	-3.08986	0.405124	-3.37423	0.408564	-4.01486	0.731298	-4.32366	0.697552	-4.14268	0.646855	-3.93205
0.409307	-3.23032	0.415923	-3.77445	0.30789	-3.13726	0.394502	-3.81176	0.397142	-1.9013	0.545047	-4.16519	0.431907	-4.01471	0.719532	-3.43938
0.324155	-4.00544	0.577457	-3.60456	0.402416	-3.24746	0.343212	-3.27916	0.757632	-3.54603	0.651763	-4.22044	0.614595	-4.29195	0.779239	-4.22689
0.400393	-4.01072	0.381378	-2.39215	0.433747	-3.34958	0.378993	-3.73312	0.478595	-3.67209	0.332301	-3.55702	0.639472	-4.05635	0.638957	-4.12906
0.393533	-3.98024	0.442119	-4.17561	0.346746	-3.41865	0.348315	-3.02699	0.596342	-3.60665	0.597768	-3.48997	0.516931	-3.8584	0.403259	-3.63748
0.463475	-4.02168	0.417868	-3.88823	0.73364	-3.76427	0.633718	-3.44161	0.346152	-2.94007	0.45056	-3.80459	0.729331	-4.03991	0.655503	-4.26444
0.421132	-3.70608	0.368168	-3.85702	0.360504	-3.36287	0.368179	-3.43913	0.658566	-4.3054	0.58269	-3.74284	0.735901	-3.97535	0.686633	-4.25086
0.417526	-4.02483	0.417737	-2.75649	0.456794	-2.85175	0.271679	-3.08056	0.589266	-4.01859	0.633164	-4.18549	0.441565	-3.67711	0.602252	-4.22692
0.374072	-4.01811	0.377999	-3.76386	0.430717	-3.61428	0.425778	-3.21306	0.67079	-3.90823	0.678474	-4.21401	0.26643	-3.86044	0.784586	-4.16757
0.351529	-3.98371	0.38705	-3.4361	0.353648	-3.20951	0.534675	-3.36903	0.65863	-4.0565	0.607706	-4.17142	0.761196	-4.09379	0.652779	-4.17175
0.344376	-3.85115	0.36687	-3.84903	0.451716	-3.56518	0.304642	-3.70066	0.29638	-3.55502	0.426667	-3.42757	0.736681	-4.21924	0.556614	-4.12235
0.292338	-4.1195	0.509064	-3.99486	0.448872	-3.59559	0.370538	-3.71749	0.470071	-3.43515	0.361269	-3.55838	0.595443	-4.21151	0.588791	-3.97176
0.37936	-4.04697	0.307814	-4.13556	0.34846	-3.635	0.407608	-3.3594	0.309928	-3.42425	0.596757	-4.00476	0.683314	-3.98613	0.614145	-4.14533
0.396837	-3.7448	0.418491	-3.74397	0.373124	-3.2645	0.277369	-3.22063	0.626801	-4.11351	0.730468	-4.21134	0.676927	-3.80096	0.693415	-4.2258
0.378434	-4.01667	0.402382	-4.0072	0.472855	-3.97831	0.210651	-3.18395	0.654495	-4.218	0.728214	-3.9144	0.394321	-3.94656	0.629975	-4.04921
0.482923	-3.79276	0.476746	-3.42096	0.397107	-3.09703	0.441924	-3.2152	0.600909	-4.05693	0.381943	-3.26153	0.766893	-4.108	0.391838	-3.33683
0.444253	-3.9677	0.435412	-3.8789	0.432582	-3.83304	0.711729	-4.19387	0.668039	-4.17474	0.577402	-4.04426	0.727118	-4.25332	0.437991	-3.6123
0.356569	-3.98185	0.409622	-3.85556	0.60192	-3.90289	0.538569	-3.10063	0.364581	-3.3713	0.632953	-4.04272	0.6303	-4.18394	0.793225	-3.2415
0.372708	-4.12019	0.365823	-3.4544	0.388548	-3.26117	0.597607	-4.13849	0.70531	-4.1001	0.683168	-4.20729	0.414407	-3.4946	0.717057	-4.25299
0.391745	-3.86066	0.420351	-2.69885	0.391291	-3.35193	0.345999	-3.25687	0.392266	-3.58907	0.767845	-3.91404	0.58224	-4.29179	0.407703	-3.27697
0.580035	-3.87396	0.291216	-4.01185	0.373362	-2.76109	0.299471	-3.43932	0.420062	-3.13703	0.432915	-3.58338	0.560807	-4.18794	0.452946	-4.17425
0.285177	-4.04165	0.441502	-3.94249	0.368796	-3.08829	0.237743	-3.54026	0.281759	-3.75616	0.458363	-3.02858	0.69049	-4.04527	0.536246	-4.20277
0.391888	-3.59694	0.288117	-3.1026	0.44244	-3.07457	0.575002	-3.55809	0.266411	-3.95149	0.721454	-4.0582	0.478582	-4.20819	0.76078	-4.17874
0.463581	-3.66336	0.460659	-4.01703	0.400422	-3.24801	0.418849	-3.33433	0.313202	-3.81465	0.413054	-3.68045	0.550665	-4.19224	0.693656	-4.19894
0.359936	-3.66058	0.438343	-3.83623	0.358981	-3.70681	0.514931	-3.55041	0.387852	-3.77488	0.587985	-4.2632	0.71747	-4.28172	0.631744	-4.14182
0.428158	-3.78616	0.438329	-3.21526	0.330141	-4.00763	0.518358	-4.07559	0.161242	-3.48229	0.593337	-3.97928	0.678528	-4.27629	0.465977	-3.56473
0.49466	-3.77774	0.512618	-3.73358	0.471589	-3.03656	0.251685	-2.95069	0.273332	-3.79412	0.55167	-4.22401	0.726962	-4.06629	0.631483	-4.01803
0.313798	-4.01746	0.440482	-4.08278	0.465097	-3.59535	0.30386	-2.90384	0.323403	-3.16029	0.54296	-4.15135	0.735971	-4.23322	0.780425	-3.9324
0.428583	-3.79014	0.545708	-3.69747	0.404938	-2.96878	0.252137	-3.55397	0.379875	-3.00426	0.459408	-3.45871	0.445113	-4.05249	0.554919	-4.16768
0.374035	-3.86165	0.250755	-3.86784	0.343962	-3.0183	0.696046	-3.42085	0.728272	-4.24588	0.384047	-3.30494	0.678697	-4.14629	0.751873	-4.16808
0.413679	-3.94589	0.390203	-3.67181	0.32829	-3.18491	0.349916	-3.25904	0.353533	-2.94701	0.649458	-4.16893	0.656652	-4.11205	0.712814	-4.14856
0.466512	-4.0659	0.417328	-4.12098	0.3574	-2.83095	0.401682	-3.23714	0.392728	-3.0644	0.729809	-3.78318	0.37725	-3.53584	0.777295	-3.82431
0.341558	-4.06196	0.489326	-3.91098	0.311649	-3.99922	0.453432	-3.83526	0.387722	-3.44831	0.437622	-3.4643	0.725323	-4.17884	0.715074	-4.16474
0.588172	-3.75121	0.508295	-4.0367	0.398286	-3.2948	0.402433	-3.18584	0.411403	-3.57896	0.375647	-3.71588	0.295783	-3.66195	0.763883	-3.91106
0.456464	-3.41319	0.430124	-4.14625	0.269359	-3.15188	0.440337	-3.43273	0.44666	-3.74988	0.664608	-4.16779	0.517361	-4.10261	0.330948	-3.17374
0.51686	-4.00485	0.486353	-3.56621	0.24361	-2.52115	0.376581	-3.12823	0.436738	-3.55677	0.569322	-4.04953	0.704964	-3.8357	0.686018	-3.86287
0.503915	-3.77122	0.373687	-3.74036	0.404482	-3.9694	0.291132	-3.44413	0.398641	-3.29053	0.436883	-3.2481	0.556536	-3.74778	0.36442	-3.31242
0.379585	-3.89849	0.46602	-3.84235	0.230419	-3.17311	0.446291	-3.6012	0.345064	-3.10749	0.359668	-3.32059	0.633905	-4.05605	0.525111	-4.20266
0.38256	-3.6774	0.351784	-3.18201	0.360525	-3.50034	0.384583	-3.57863	0.185902	-3.58747	0.764907	-4.22593	0.705683	-4.21328	0.710114	-4.09715
0.505384	-3.07524	0.454693	-4.00306	0.417192	-3.8566	0.423443	-3.39267	0.420943	-3.58515	0.749439	-4.19409	0.758186	-4.04422	0.656435	-3.66615
0.317315	-4.03103	0.336375	-3.68892	0.379431	-2.65946	0.43703	-3.51684	0.644794	-4.06956	0.677024	-4.21973	0.66357	-4.15724	0.412556	-3.78283
0.439305	-3.70186	0.41588	-3.30202	0.355363	-2.97714	0.391744	-2.11592	0.606683	-4.04584	0.498636	-3.95216	0.727047	-4.00827	0.649824	-4.27285
0.424958	-3.8822	0.478429	-2.71984	0.360974	-3.07494	0.364685	-3.16494	0.320052	-3.38842	0.498308	-3.68693	0.711431	-4.09765	0.3974	-3.45117
0.400328	-3.86647	0.424287	-3.89325	0.4366	-3.19985	0.385846	-3.70762	0.119316	-3.49676	0.456479	-4.24389	0.469438	-3.61473	0.525079	-4.14936
0.357293	-4.04974	0.492182	-3.98003	0.377966	-3.16506	0.380964	-2.87734	0.668873	-4.23761	0.717588	-4.227	0.685367	-3.88688	0.455889	-3.13321
0.431384	-2.89077	0.463834	-3.1679	0.388428	-2.9589	0.393437	-3.25658	0.816868	-4.1814	0.63751	-4.18154	0.715894	-3.85769	0.609304	-4.26629
0.418964	-4.08708	0.454117	-3.88829	0.395123	-3.62535	0.723119	-3.78643	0.427262	-3.52295	0.431482	-3.91398	0.672909	-3.92557	0.648112	-4.21514
0.422685	-3.72418	0.489181	-3.59559	0.456834	-2.89075	0.322091	-3.13011	0.394791	-3.28912	0.73136	-4.04506	0.693278	-4.07126	0.743713	-3.89923
0.453253	-3.43753	0.441082	-3.76664	0.46302	-3.32415	0.482346	-3.28431	0.579554	-4.07258	0.460972	-3.42922	0.75473	-3.94121	0.417589	-3.79714
0.359221	-3.94071	0.41581	-3.94288	0.33989	-2.6491	0.330097	-3.09073	0.418622	-2.71744	0.782099	-4.23258	0.713644	-3.64625	0.317599	-3.79202
0.388223	-3.59879	0.40521	-4.07582	0.291071	-3.38847	0.735723	-3.97681	0.237863	-3.44383	0.593051	-4.25902	0.441783	-3.59623	0.822705	-3.97847
0.418388	-3.77872	0.390224	-3.24558	0.320726	-3.40132	0.380756	-3.25631	0.355429	-2.75663	0.700512	-3.97907	0.456469	-3.83664	0.69032	-3.90769
0.412337	-4.01475	0.405027	-3.01561	0.442524	-3.27652	0.426698	-3.16751	0.454375	-3.63496	0.707146	-4.16697	0.812205	-4.16592	0.417061	-3.45286
0.373506	-3.95705	0.426202	-3.3574	0.750187	-3.89988	0.438641	-3.19789	0.372997	-3.61918	0.386205	-3.5484	0.730773	-3.74132	0.746037	-4.1565
0.594674	-3.84353	0.488085	-3.97764	0.382488	-3.08939	0.443848	-2.95999	0.679034	-3.98192	0.720259	-4.07179	0.674424	-3.99651	0.702518	-4.28343
0.33288	-3.93377	0.503707	-3.79678	0.414704	-3.84553	0.331069	-3.35483	0.520224	-3.58997	0.400731	-3.30655	0.413467	-3.94908	0.432138	-3.4899
0.449925	-2.9604	0.404355	-3.73339	0.355601	-3.25572	0.256045	-2.89628	0.356094	-3.49042	0.419398	-3.13136	0.647389	-4.28472	0.587824	-4.17872
0.456397	-3.81055	0.399214	-3.73755	0.180294	-3.11778	0.337157	-3.36933	0.617057	-4.03712	0.592451	-4.13041	0.746058	-3.96123	0.784986	-4.10671
0.410336	-3.75878	0.465907	-3.33156	0.445325	-2.9892	0.333571	-3.72833	0.356173	-3.88759	0.674687	-3.9739	0.754362	-4.22653	0.721773	-4.25373
0.411344	-3.66311	0.393987	-3.40175	0.432282	-2.94959	0.442096	-3.05586	0.504147	-3.79101	0.392158	-3.90682	0.459981	-4.09509	0.589767	-4.18486
0.44021	-3.76481	0.481782	-2.85781	0.39151	-2.96095	0.353175	-3.74474	0.639898	-3.87541	0.464135	-3.78116	0.767191	-4.22656	0.489656	-2.20843
0.330826	-3.94724	0.447282	-4.09546	0.358001	-3.21707	0.43056	-3.91309	0.507404	-3.46338	0.714198	-4.20833	0.72165	-3.66509	0.800699	-3.8277
0.607931	-3.56438	0.365545	-3.92088	0.366497	-2.65524	0.383793	-3.51786	0.388716	-3.55334	0.589767	-3.93549	0.380455	-3.5526	0.68422	-4.16892
0.421744	-4.04815	0.503685	-3.90015	0.634279	-2.46024	0.397149	-3.2197	0.46942	-2.79885	0.444426	-3.8183	0.423594	-3.52653	0.702926	-3.77472
0.401287	-3.76226	0.377348	-3.83185	0.391237	-2.94884	0.523139	-3.17972	0.423546	-3.46618	0.71065	-4.2498	0.435329	-3.69442	0.566831	-4.14591
0.454449	-2.97298	0.422502	-3.74096	0.360601	-3.25899	0.319377	-3.66668	0.735177	-4.21524	0.397403	-3.12005	0.738093	-4.02972	0.74346	-4.11669
0.504532	-3.69705	0.484599	-3.85648	0.349829	-3.41486	0.336982	-3.8535	0.227181	-3.48815	0.379566	-3.54972	0.661143	-4.15298	0.671332	-4.16799
0.360107	-3.83446	0.461427	-3.91013	0.447319	-2.52646	0.444915	-3.36605	0.297761	-3.66677	0.579255	-3.72105	0.690038	-4.18949	0.659179	-4.26773
0.495219	-3.99907	0.316593	-4.14094	0.365875	-3.95113	0.408151	-3.62863	0.579314	-4.08349	0.269788	-3.35965	0.696263	-3.87766	0.751567	-4.20547
0.634734	-3.11976	0.411217	-3.78963	0.434628	-2.87092	0.252527	-3.54997	0.353415	-3.65411	0.377456	-3.08862	0.635873	-4.25301	0.747777	-4.05941
0.46567	-3.84595	0.489885	-3.93105	0.217756	-3.43244	0.368745	-3.91112	0.427099	-3.49183	0.36844	-3.32767	0.642301	-4.2161	0.690606	-4.13622
0.557424	-3.71781	0.419194	-3.94874	0.248904	-3.0277	0.441823	-2.8372	0.399987	-3.52109	0.336576	-3.10139	0.382415	-3.90126	0.532578	-4.00919
0.405509	-3.90984	0.412401	-3.78204	0.242493	-3.02255	0.34215	-3.32741	0.457413	-3.71633	0.634024	-4.0062	0.551297	-3.65834	0.718626	-3.99697
0.389752	-4.0296	0.435802	-3.81045	0.306691	-2.92809	0.306324	-3.32638	0.411442	-2.98479	0.660059	-3.78837	0.758784	-3.91462	0.69698	-4.22321
0.385846	-4.10882	0.340538	-3.98922	0.257097	-3.00354	0.534759	-3.33123	0.447498	-3.57113	0.646716	-4.08257	0.713111	-3.43136	0.557493	-4.06322
0.422367	-3.8742	0.384082	-3.40019	0.234925	-3.02324	0.280267	-3.80163	0.189845	-3.14478	0.635202	-3.93065	0.571083	-4.05391	0.731024	-4.16153
0.368502	-3.75445	0.552442	-3.29368	0.424749	-3.76551	0.43805	-3.13786	0.24865	-3.35675	0.398254	-2.56994	0.489721	-4.13902	0.421721	-2.88636
0.431791	-3.88526	0.49534	-3.90151	0.302765	-3.05542	0.38339	-3.15879	0.426621	-2.90819	0.608303	-4.25619	0.742637	-3.76481	0.846004	-3.89222
0.423954	-3.82463	0.477386	-3.67586	0.433435	-3.41653	0.28786	-3.71663	0.665514	-4.0953	0.391543	-3.49009	0.419333	-3.69561	0.629501	-4.20474
0.436	-3.8312	0.37089	-3.72581	0.446978	-3.26039	0.340777	-3.67983	0.390289	-3.55275	0.458182	-3.66077	0.495538	-3.7759	0.68896	-4.25707
0.394454	-3.91131	0.416072	-2.67804	0.402154	-3.19339	0.3138	-3.87888	0.323621	-3.33252	0.668031	-4.01796	0.425654	-3.83479	0.730596	-4.12001
0.405578	-4.01382	0.483806	-3.91605	0.25297	-3.19756	0.440601	-2.53301	0.545668	-3.92761	0.458334	-3.82704	0.642032	-3.68789	0.74974	-4.27013
0.400366	-3.89327	0.35174	-3.61492	0.253407	-3.90546	0.224509	-3.29535	0.463467	-3.55071	0.467033	-3.9338	0.553086	-3.97554	0.442833	-3.37724
0.439786	-3.51625	0.321608	-3.81424	0.324725	-3.41929	0.396024	-3.67093	0.426489	-3.4506	0.394512	-3.58972	0.636497	-4.19782	0.647344	-4.11225
0.548975	-3.4661	0.380876	-3.82204	0.364049	-3.19431	0.361089	-3.08649	0.618982	-4.02489	0.440206	-3.14127	0.64567	-4.21805	0.697486	-4.2314
0.354131	-3.94141	0.478677	-3.94761	0.490327	-3.37422	0.440023	-3.64734	0.406469	-3.70794	0.453452	-3.18008	0.654598	-4.1847	0.70821	-4.25111
0.446525	-3.87657	0.394608	-3.38592	0.403422	-2.54911	0.436155	-3.43372	0.468541	-3.06522	0.385945	-3.50549	0.51408	-3.64339	0.609106	-3.86134
0.377125	-3.58297	0.388935	-3.48799	0.297091	-3.07166	0.615588	-4.13273	0.695778	-4.2093	0.367864	-3.74059	0.675958	-4.09875	0.612463	-4.03431
0.50026	-3.69623	0.576054	-3.15541	0.105754	-3.59478	0.316817	-3.39504	0.421895	-3.81183	0.643622	-3.99182	0.600816	-4.12293	0.737421	-4.21842
0.465624	-4.1039	0.355715	-4.04842	0.422533	-2.55823	0.382019	-3.30425	0.575699	-4.14025	0.576711	-3.49424	0.497729	-3.47568	0.751299	-4.06624
0.450172	-4.03291	0.42344	-3.7026	0.443164	-3.30275	0.506638	-3.5596	0.378248	-3.81088	0.714433	-4.12358	0.454388	-3.6843	0.736433	-3.99415
0.436855	-4.07939	0.44714	-3.53102	0.536367	-3.46537	0.285666	-3.02204	0.371249	-3.41911	0.607919	-4.17237	0.673542	-3.70695	0.759094	-4.04278
0.434032	-3.76961	0.394562	-3.94978	0.192545	-3.19078	0.390194	-3.19007	0.361135	-3.87099	0.747066	-4.08414	0.650069	-3.93565	0.453897	-4.24079
0.419999	-3.72395	0.414478	-3.94082	0.36241	-3.23732	0.24321	-3.3245	0.380936	-3.47001	0.668133	-4.087	0.651422	-4.1487	0.733911	-4.25711
0.276512	-4.2186	0.414305	-3.91191	0.416233	-3.0778	0.334372	-3.22137	0.513315	-3.48759	0.489373	-3.39587	0.692233	-4.16289	0.736479	-4.23635
0.391588	-3.87316	0.321338	-3.9859	0.490543	-3.9732	0.741411	-4.21335	0.449633	-3.23634	0.589406	-4.19518	0.771237	-4.18659	0.470478	-3.86748
0.604314	-3.38253	0.472733	-3.91772	0.356082	-3.1652	0.444426	-2.56397	0.673246	-4.04688	0.582557	-4.12334	0.757591	-4.1054	0.766039	-4.07201
0.385515	-4.0255	0.40198	-3.00589	0.372482	-3.24051	0.390154	-3.75688	0.192136	-3.21472	0.595199	-4.20556	0.664407	-3.87048	0.740815	-4.14513
0.464294	-3.8986	0.409394	-3.69263	0.450611	-2.88915	0.36108	-3.26437	0.340788	-3.35848	0.417316	-3.43039	0.6358	-3.90758	0.719156	-4.12306
0.261893	-3.75275	0.444316	-4.08031	0.434796	-3.44007	0.456305	-2.97796	0.394488	-3.49524	0.766858	-4.01048	0.66089	-3.57428	0.63731	-4.07057
0.394619	-4.0482	0.421637	-4.08856	0.439074	-3.25323	0.269153	-3.19348	0.509411	-4.12659	0.727381	-4.04828	0.651244	-3.92049	0.592995	-3.63209
0.291631	-3.7814	0.418277	-4.00366	0.261281	-2.9436	0.274558	-3.24958	0.552266	-3.86385	0.402378	-3.46552	0.625621	-4.02047	0.602245	-3.98531
0.392061	-3.96126	0.312466	-3.53404	0.317631	-3.18904	0.355783	-3.50405	0.402476	-3.88675	0.543888	-4.04327	0.684966	-3.96473	0.470051	-3.73012
0.43204	-3.93648	0.299849	-3.97922	0.452371	-2.96616	0.422939	-3.64492	0.626899	-4.12529	0.662322	-3.86651	0.45087	-3.57713	0.590619	-3.94589
0.459724	-3.81204	0.413578	-3.99608	0.415022	-2.89722	0.39529	-3.46588	0.41571	-2.70265	0.389863	-3.21975	0.679438	-3.74305	0.751799	-4.11943
0.398157	-3.56243	0.396845	-3.79616	0.365816	-3.14098	0.319237	-3.21539	0.426768	-3.48784	0.615352	-4.07344	0.742872	-4.05765	0.554921	-4.16409
0.377145	-3.80752	0.402315	-4.06182	0.468934	-2.50557	0.411016	-3.56697	0.424689	-3.63205	0.740268	-3.97488	0.737664	-4.10781	0.707123	-4.22644
0.355848	-3.74804	0.390163	-3.78832	0.31715	-3.19693	0.396944	-3.21618	0.370551	-3.09262	0.283379	-3.73464	0.710944	-4.0794	0.701291	-4.23117
0.549617	-3.4591	0.410142	-3.96194	0.516974	-3.75993	0.154274	-3.0277	0.428373	-2.80964	0.777706	-4.28306	0.698764	-3.05509	0.64179	-4.20036
0.373899	-3.89362	0.388439	-3.56502	0.209131	-3.04908	0.330482	-3.02178	0.508837	-2.69175	0.34314	-3.60462	0.718389	-4.0499	0.726788	-4.03375
0.42333	-3.94008	0.425373	-3.55559	0.386142	-3.08233	0.322898	-3.1957	0.300913	-3.8665	0.404188	-3.46122	0.72792	-4.0267	0.664127	-4.22906
0.500397	-3.93971	0.472597	-3.32327	0.360971	-3.2526	0.305178	-3.07712	0.434502	-3.49815	0.697132	-4.18031	0.626006	-4.28561	0.780878	-4.03754
0.393348	-3.67897	0.51059	-3.72648	0.302633	-2.86571	0.482619	-3.52306	0.429287	-3.16967	0.636226	-4.0198	0.65327	-3.91578	0.814452	-4.04515
0.495963	-3.79208	0.475777	-3.59622	0.388846	-3.11465	0.479196	-3.79563	0.668196	-3.02572	0.590334	-4.16201	0.764019	-4.14593	0.640365	-4.23248
0.436479	-3.74381	0.501408	-3.79313	0.381719	-3.26292	0.437116	-3.4051	0.677545	-4.17352	0.557886	-4.21392	0.71179	-4.29505	0.354638	-3.61368
0.531557	-4.02601	0.457616	-2.95024	0.427728	-3.79659	0.417188	-3.73667	0.241606	-2.56498	0.365095	-3.91795	0.529511	-3.16376	0.69188	-4.09908
0.429406	-3.88661	0.380747	-3.031	0.308447	-3.57451	0.299837	-3.12826	0.422863	-3.06544	0.730648	-4.05374	0.697792	-4.08791	0.703248	-4.08753
0.387713	-3.35961	0.479162	-3.78153	0.346748	-3.27105	0.353737	-3.55743	0.464148	-3.68774	0.688765	-4.21493	0.681391	-3.16264	0.748492	-4.06304
0.351781	-4.07036	0.439111	-3.8858	0.374698	-3.77847	0.448087	-3.31652	0.607318	-4.13523	0.663296	-3.65331	0.518967	-3.99556	0.398833	-3.5669
0.41739	-4.01614	0.449285	-4.00023	0.323908	-3.06263	0.395295	-2.3014	0.393642	-3.17771	0.24578	-3.40036	0.568207	-3.59429	0.776092	-4.04791
0.400293	-3.75478	0.44311	-3.01696	0.44799	-3.53684	0.406576	-2.81475	0.481058	-3.09612	0.385519	-3.70267	0.699045	-4.08964	0.727054	-3.78479
0.466963	-3.66714	0.312936	-3.14175	0.418633	-3.86393	0.432524	-3.06819	0.295379	-3.41071	0.335039	-3.65527	0.681789	-4.27065	0.750982	-4.0768
0.262114	-3.9304	0.537215	-3.60363	0.395132	-3.13383	0.425774	-3.54194	0.335117	-3.34168	0.459614	-3.36625	0.738954	-4.17887	0.660731	-4.19001
0.359779	-3.98291	0.392146	-2.42881	0.327015	-3.83487	0.348717	-3.24151	0.485669	-3.80145	0.708684	-3.98618	0.442501	-1.74793	0.614384	-4.21257
0.368415	-3.69641	0.403159	-2.77864	0.174015	-2.69774	0.243344	-3.21503	0.272524	-3.37606	0.492828	-4.21669	0.631921	-3.39305	0.450629	-3.64565
0.365809	-4.04567	0.436846	-3.77164	0.194316	-3.91515	0.457814	-2.61315	0.706079	-3.91165	0.676999	-4.1747	0.505964	-3.49968	0.669039	-4.04886
0.266285	-3.9893	0.397124	-3.55856	0.356729	-3.2178	0.494829	-3.91367	0.692797	-3.94096	0.523452	-3.62123	0.6367	-3.63889	0.504395	-3.98606
0.460598	-3.73469	0.433357	-3.45612	0.385791	-3.96715	0.34668	-3.21049	0.326241	-3.31572	0.763927	-4.2872	0.698401	-3.99777	0.606681	-4.22646
0.257791	-3.87318	0.33231	-3.5956	0.486425	-3.29112	0.413538	-3.47479	0.421049	-2.93301	0.699616	-2.91562	0.528449	-3.87033	0.597034	-3.74615
0.405312	-4.04264	0.412594	-3.73535	0.384754	-2.70036	0.353372	-3.62276	0.46126	-2.80552	0.435967	-4.09019	0.665597	-3.91026	0.781047	-4.17082
0.358107	-3.87749	0.448189	-3.7356	0.459124	-2.89875	0.424389	-3.6658	0.425807	-3.37524	0.498303	-4.11396	0.493067	-3.93023	0.707508	-4.25843
0.377168	-1.49363	0.425946	-4.03658	0.22687	-4.05767	0.346663	-3.33839	0.361584	-3.49913	0.482713	-4.21689	0.738137	-4.08588	0.654682	-3.5466
0.442673	-3.79807	0.434193	-3.25682	0.47331	-2.69251	0.328725	-3.5887	0.293916	-3.70006	0.465285	-4.01028	0.649433	-4.32802	0.689338	-4.02354
0.472201	-3.86654	0.357938	-3.66886	0.479802	-2.90431	0.227003	-3.19822	0.198284	-2.37019	0.622051	-4.00458	0.74975	-4.18768	0.626555	-3.84308
0.386359	-3.99869	0.423189	-4.02908	0.14833	-3.98578	0.345417	-3.32679	0.429289	-3.68559	0.341497	-3.78309	0.69761	-4.10864	0.671434	-4.2286
0.507402	-3.43577	0.415398	-3.05042	0.406836	-3.12239	0.379939	-3.64632	0.406238	-2.89654	0.563444	-4.10294	0.630617	-3.24549	0.423518	-2.95484
0.522452	-3.91243	0.427485	-3.97398	0.445492	-3.51695	0.829062	-3.97336	0.464361	-3.62872	0.43354	-3.46257	0.388677	-3.50569	0.672772	-4.23035
0.52548	-3.53851	0.453776	-4.03372	0.31327	-3.19612	0.725498	-3.79763	0.414175	-3.51366	0.312034	-4.00405	0.769196	-4.06531	0.633957	-3.38881
0.467049	-3.95142	0.422085	-3.81486	0.375947	-3.57142	0.306786	-3.2418	0.375827	-3.3265	0.479111	-3.76744	0.36454	-3.82801	0.669513	-3.87432
0.381317	-3.80192	0.438332	-3.76601	0.469781	-2.91738	0.252744	-3.65486	0.241696	-2.97809	0.650452	-4.10474	0.66688	-3.94702	0.757737	-4.10422
0.495236	-2.9223	0.330577	-3.90787	0.346454	-3.44971	0.291941	-3.3466	0.312629	-2.89511	0.389079	-3.69816	0.700474	-4.10104	0.710515	-4.13521
0.590033	-3.85433	0.61314	-3.60222	0.496787	-2.83279	0.347866	-3.26377	0.582022	-4.10998	0.723885	-4.16221	0.704721	-3.40667	0.511291	-3.97275
0.384879	-3.70614	0.434642	-3.78094	0.400334	-3.07097	0.260231	-3.52432	0.365979	-3.5515	0.365635	-3.3826	0.521331	-3.88132	0.707337	-4.17094
0.418161	-4.17963	0.484052	-3.90294	0.142921	-2.8334	0.317509	-2.77062	0.539157	-3.85072	0.689366	-4.21269	0.719933	-4.05112	0.767439	-3.99069
0.453778	-3.72868	0.522041	-3.8736	0.454269	-3.11971	0.302088	-3.19909	0.556205	-3.7394	0.287642	-3.2245	0.668593	-4.04367	0.68896	-4.0676
0.357898	-4.03129	0.415113	-3.40012	0.394805	-3.55159	0.381369	-3.80808	0.364774	-3.25866	0.394243	-3.27991	0.653611	-3.9396	0.708636	-4.17009
0.426556	-3.53454	0.589398	-3.63767	0.458049	-3.61161	0.319386	-3.41592	0.449165	-3.80121	0.65978	-3.60963	0.429238	-3.74664	0.722808	-4.18927
0.542387	-3.80283	0.53315	-3.48443	0.33967	-3.151	0.362356	-3.91111	0.452692	-3.14697	0.465963	-4.04706	0.684856	-4.19548	0.646989	-4.19852
0.278855	-3.95897	0.437391	-3.79082	0.447061	-3.357	0.183595	-3.54418	0.59327	-4.07734	0.590833	-2.88599	0.61114	-4.3437	0.7532	-4.11797
0.238555	-3.79874	0.276449	-3.47413	0.232362	-2.99601	0.37081	-3.00554	0.642988	-4.08474	0.365479	-3.89327	0.763082	-4.03169	0.773127	-3.95032
0.39627	-3.84122	0.42843	-3.73312	0.273225	-3.28036	0.439699	-3.80566	0.480882	-3.37937	0.495511	-3.67607	0.581322	-4.05101	0.630488	-4.07499
0.41777	-3.8234	0.328886	-3.90506	0.398492	-3.30927	0.375381	-3.30983	0.320684	-3.19002	0.399817	-3.57303	0.719278	-4.12589	0.653368	-4.21779
0.339576	-3.96453	0.415203	-3.26693	0.462343	-3.384	0.364783	-2.70406	0.28466	-3.80485	0.698016	-4.14241	0.547503	-3.63798	0.683385	-3.90158
0.423554	-4.02369	0.442703	-3.34394	0.300891	-3.22211	0.396537	-3.35413	0.410606	-3.74787	0.401686	-3.64438	0.550617	-4.21615	0.6991	-4.13014
0.375406	-3.9115	0.364212	-3.80552	0.404461	-3.53807	0.387212	-3.57143	0.285944	-3.02797	0.636615	-4.29329	0.499113	-3.89318	0.619929	-4.05041
0.497633	-3.34026	0.455875	-3.79482	0.26482	-2.79706	0.365292	-3.19745	0.583383	-2.7665	0.645646	-3.70637	0.43306	-3.69047	0.667953	-4.13635
0.32822	-3.70468	0.537743	-3.60868	0.449003	-2.77285	0.264702	-3.4866	0.433692	-2.89374	0.645362	-4.03506	0.657573	-3.95533	0.699179	-3.95047
0.44251	-3.73127	0.362184	-3.81675	0.435992	-3.34488	0.419289	-3.81679	0.355874	-2.99883	0.67747	-3.95079	0.740306	-4.21762	0.713766	-4.13969
0.400379	-3.78116	0.637819	-3.29516	0.348166	-3.00562	0.275127	-3.16792	0.243745	-3.3654	0.661836	-4.22389	0.601641	-4.13243	0.708084	-3.91546
0.435073	-3.25804	0.383219	-2.08278	0.324626	-3.78547	0.461718	-3.55073	0.357336	-2.92103	0.311927	-3.47334	0.644475	-3.98864	0.593492	-3.85212
0.179088	-4.0414	0.409736	-3.91905	0.476373	-3.16273	0.440078	-3.22452	0.232134	-3.37939	0.703983	-3.46847	0.626419	-3.81966	0.740566	-4.07141
0.461056	-3.8466	0.443923	-3.85903	0.240827	-3.57646	0.310517	-3.31617	0.723051	-4.07261	0.435078	-1.65588	0.655613	-4.06442	0.583633	-4.01386
0.43687	-3.52356	0.415048	-2.64004	0.165146	-3.9189	0.135512	-3.23578	0.469818	-3.21723	0.46003	-3.58051	0.642386	-3.65992	0.390389	-3.75987
0.397785	-3.81815	0.485035	-3.94747	0.246769	-3.34204	0.381196	-3.42946	0.246768	-3.1602	0.752018	-4.11853	0.455473	-4.11452	0.790422	-4.08998
0.479231	-3.33483	0.434098	-3.77977	0.400602	-3.32153	0.379549	-3.23835	0.459891	-3.8158	0.618261	-3.02973	0.526965	-4.03344	0.577961	-4.25907
0.478643	-3.75727	0.415998	-3.9101	0.324704	-3.118	0.48539	-3.21902	0.473942	-3.90801	0.345422	-3.61929	0.624558	-4.22095	0.665695	-4.26728
0.447109	-3.73837	0.354975	-2.74999	0.432613	-3.7047	0.391822	-2.95566	0.423866	-3.48163	0.589905	-4.05779	0.786741	-3.99995	0.642471	-4.28988
0.392877	-3.73168	0.450786	-3.40385	0.478233	-3.22786	0.375347	-3.1832	0.423417	-3.34379	0.613146	-4.21619	0.697278	-4.22678	0.695996	-4.16911
0.378575	-3.86834	0.479629	-2.62048	0.359204	-2.62113	0.475422	-3.74231	0.255203	-3.64716	0.479528	-3.62568	0.680278	-3.82324	0.772051	-4.10509
0.439703	-3.8316	0.362804	-3.75207	0.382771	-3.4336	0.491328	-3.20126	0.306252	-3.8018	0.453375	-2.61677	0.393028	-3.92127	0.625152	-3.86468
0.386764	-3.90717	0.442433	-3.79954	0.337622	-2.82766	0.440216	-3.36224	0.374491	-3.37802	0.416709	-3.02535	0.75159	-4.17028	0.722759	-4.18218
0.410594	-3.85934	0.485557	-3.86554	0.43781	-3.21883	0.378073	-2.60708	0.180543	-3.20559	0.821504	-4.18202	0.798388	-4.23226	0.567894	-4.12421
0.289295	-3.89823	0.426759	-3.91514	0.461962	-3.83175	0.417085	-3.60183	0.470988	-2.98884	0.617067	-4.14378	0.685198	-3.51559	0.63895	-4.1667
0.475626	-3.93911	0.401823	-3.07096	0.373959	-3.31422	0.430812	-3.40137	0.407329	-3.85506	0.683826	-3.7699	0.634955	-4.03442	0.741312	-3.97918
0.360619	-3.97074	0.105182	-3.37453	0.417472	-2.83955	0.386806	-2.7613	0.650245	-3.96614	0.539517	-3.95449	0.648237	-3.11212	0.715737	-4.21444
0.381568	-3.79019	0.428559	-3.88436	0.404235	-2.90959	0.222698	-3.07974	0.432637	-3.03533	0.723705	-3.92798	0.610444	-4.062	0.697622	-4.14337
0.701069	-3.81237	0.434221	-4.14356	0.449382	-3.49502	0.427938	-3.35487	0.394512	-3.647	0.436812	-4.02721	0.588403	-3.7416	0.77674	-3.66433
0.455345	-3.78893	0.392682	-3.71918	0.475213	-1.36496	0.33408	-3.72771	0.423524	-3.73737	0.399886	-3.56791	0.637496	-4.21375	0.588927	-4.16326
0.394387	-4.08518	0.470973	-3.64504	0.381541	-3.36992	0.463231	-2.68115	0.359787	-3.64047	0.58912	-4.02216	0.488889	-4.14806	0.683909	-4.16643
0.408116	-3.9544	0.0603718	-3.16204	0.401964	-3.59219	0.756094	-3.91235	0.441107	-3.86178	0.353935	-3.65348	0.534931	-3.98618	0.580573	-4.17712
0.418824	-4.02164	0.441693	-2.55404	0.373767	-3.29364	0.389781	-3.16849	0.446261	-3.74362	0.692284	-4.10011	0.619801	-3.60721	0.637686	-3.8985
0.448266	-3.95099	0.399337	-4.01168	0.386647	-2.62174	0.398429	-3.5429	0.420373	-3.60856	0.570859	-4.21323	0.57161	-4.11204	0.677756	-3.60343
0.415708	-4.1436	0.431629	-3.84452	0.384402	-3.38486	0.578976	-2.88755	0.454561	-3.3903	0.433685	-2.99338	0.72773	-3.43787	0.644983	-4.14476
0.634476	-3.11592	0.403674	-3.84935	0.237987	-3.12629	0.443698	-4.03141	0.272149	-3.88382	0.238777	-3.67243	0.745939	-3.95125	0.627866	-4.02681
0.43234	-4.15457	0.432634	-3.73238	0.4034	-3.64653	0.757189	-3.98849	0.422226	-3.94046	0.687363	-4.17347	0.647688	-4.01875	0.616919	-4.28588
0.460932	-3.55301	0.47439	-3.29875	0.334583	-3.28236	0.373869	-3.60461	0.396038	-3.86038	0.743614	-4.19169	0.703084	-4.13879	0.644618	-4.12459
0.464281	-3.90439	0.494037	-3.44186	0.365052	-3.11865	0.731621	-4.16753	0.341734	-4.00627	0.405826	-3.7822	0.602668	-4.12898	0.564177	-4.14694
0.471022	-4.0021	0.37064	-3.14049	0.459259	-2.93699	0.369769	-2.80468	0.494875	-3.35294	0.469052	-3.88593	0.467608	-4.1219	0.408699	-3.75946
0.355047	-3.80767	0.454967	-3.67608	0.460093	-3.16655	0.226057	-3.33798	0.497647	-3.59167	0.514509	-4.17951	0.620847	-4.05282	0.765879	-4.0696
0.496716	-3.76727	0.27872	-4.16348	0.285946	-3.26195	0.401582	-2.99148	0.263704	-3.44989	0.605253	-4.12124	0.70358	-4.17317	0.629474	-3.48776
0.417815	-3.96294	0.486307	-3.68249	0.426064	-3.50135	0.310451	-3.39246	0.295155	-3.64181	0.750322	-3.9933	0.644598	-3.76811	0.521638	-4.09784
0.350704	-3.99815	0.43646	-3.90251	0.624565	-2.02207	0.711171	-3.3963	0.38298	-3.86048	0.492507	-4.18084	0.755329	-4.04251	0.702104	-4.09032
0.434514	-3.69043	0.398649	-2.95119	0.284824	-3.05815	0.338414	-2.86937	0.443079	-2.93487	0.636615	-4.0822	0.702932	-4.03508	0.49354	-3.98434
0.405717	-3.35055	0.438614	-3.04755	0.425439	-3.38077	0.36338	-3.02294	0.452438	-4.09257	0.676627	-4.06197	0.631702	-4.3104	0.672733	-4.18999
0.429875	-3.98112	0.422577	-3.45302	0.362208	-3.08746	0.368031	-3.18444	0.451375	-3.07105	0.674068	-4.18674	0.671258	-4.17608	0.700833	-3.83806
0.458072	-4.09147	0.424777	-2.77406	0.388814	-2.86757	0.435957	-4.03848	0.427572	-4.12251	0.5144	-4.15903	0.528815	-3.86116	0.721165	-4.13516
0.354084	-3.97153	0.484875	-3.78768	0.304731	-3.05213	0.152826	-2.99169	0.400292	-3.96347	0.378493	-3.4012	0.631895	-4.16421	0.746481	-4.17992
0.367744	-3.95267	0.471631	-3.80503	0.335828	-3.48686	0.303219	-3.07924	0.343079	-3.79608	0.533631	-4.2182	0.266413	-3.22343	0.71761	-4.06656
0.373643	-4.02276	0.393724	-3.9114	0.366224	-3.06011	0.323344	-3.15978	0.285872	-3.55149	0.412135	-1.94484	0.683457	-3.76691	0.48979	-3.53242
0.422259	-3.86774	0.265492	-3.08893	0.223628	-2.94885	0.360932	-4.00932	0.468162	-3.17982	0.431242	-3.58604	0.787944	-3.47663	0.725288	-3.57649
0.404219	-3.33973	0.518512	-2.90739	0.449693	-3.22151	0.380204	-3.54648	0.138149	-2.87235	0.664053	-3.93606	0.436521	-3.61697	0.725688	-4.07755
0.392869	-3.77764	0.404288	-3.99066	0.424647	-3.16676	0.285929	-3.2145	0.428171	-4.00329	0.674074	-4.05645	0.330245	-2.99404	0.683562	-4.04186
0.520211	-3.30986	0.411601	-3.38499	0.494084	-3.30439	0.391112	-3.31372	0.469377	-4.15013	0.422575	-4.12061	0.761264	-3.99487	0.745961	-4.11003
0.53653	-3.26008	0.410554	-3.77627	0.39167	-3.99689	0.313361	-2.5221	0.448447	-3.68905	0.49283	-3.55818	0.342616	-3.12531	0.556187	-4.11641
0.32536	-4.0156	0.445263	-3.74325	0.588663	-3.45983	0.550294	-2.93458	0.446939	-3.92267	0.481415	-4.19123	0.778798	-4.22674	0.652003	-4.07934
0.434205	-3.91551	0.459117	-3.68894	0.40696	-3.81065	0.408425	-3.41075	0.425966	-3.55025	0.220103	-3.57769	0.301443	-4.06682	0.653051	-4.13243
0.378325	-3.85236	0.401892	-3.29785	0.49926	-3.98462	0.42324	-3.38039	0.284677	-1.8832	0.211396	-3.68666	0.38975	-3.26023	0.583615	-3.86615
0.419224	-3.8813	0.416927	-2.36479	0.491451	-3.55527	0.386123	-3.28941	0.507483	-3.19003	0.632071	-4.11646	0.723555	-4.30517	0.599196	-3.86754
0.55047	-3.70312	0.474483	-3.74197	0.377697	-2.94848	0.416705	-3.65891	0.426974	-2.91127	0.623539	-4.03943	0.674252	-4.18822	0.617079	-4.31596
0.323631	-4.06029	0.411086	-2.94859	0.351624	-3.32076	0.375286	-3.78639	0.524469	-3.87151	0.617675	-4.01302	0.656821	-4.16116	0.568082	-4.02858
0.427065	-4.14125	0.453859	-3.21572	0.351815	-2.48712	0.456077	-3.80197	0.32565	-3.57948	0.421381	-3.02888	0.621085	-4.22659	0.669829	-4.06994
0.319193	-3.89601	0.379177	-4.1356	0.283418	-2.63178	0.423418	-3.35751	0.367339	-2.88098	0.479457	-4.14943	0.627849	-4.27068	0.597667	-4.23809
0.358581	-4.00246	0.445016	-3.70722	0.33441	-3.59115	0.476013	-3.05663	0.351878	-3.88178	0.605245	-4.1742	0.682773	-4.28313	0.462109	-4.03443
0.447476	-4.10661	0.532378	-3.71223	0.424255	-2.73346	0.442951	-3.18497	0.448373	-3.35694	0.525794	-3.99447	0.621238	-4.19435	0.688633	-3.60616
0.511636	-3.69558	0.445934	-2.85379	0.326815	-3.15546	0.427125	-3.4674	0.387089	-3.95268	0.474411	-3.60317	0.660241	-4.24146	0.828673	-3.99299
0.37916	-3.91746	0.384	-3.84654	0.506877	-2.68438	0.430177	-3.43557	0.43911	-3.62916	0.673222	-4.15772	0.659496	-4.26295	0.772098	-4.1645
0.45873	-3.56329	0.472149	-3.77354	0.451604	-3.211	0.793294	-4.01635	0.468234	-2.88054	0.654553	-4.113	0.667984	-4.24227	0.600652	-4.11582
0.371698	-3.91439	0.448559	-3.3717	0.280739	-3.09518	0.402371	-3.15609	0.426136	-3.67268	0.377624	-3.25286	0.688975	-4.23645	0.667285	-3.60286
0.436423	-3.94254	0.467626	-3.35875	0.429431	-3.06403	0.209436	-3.29906	0.702714	-3.85291	0.538843	-4.19329	0.765729	-4.19887	0.63533	-4.04207
0.35472	-3.97033	0.434789	-3.71049	0.303944	-2.99226	0.417683	-3.95909	0.406871	-3.40834	0.559098	-3.63597	0.41885	-3.76245	0.725769	-4.16139
0.405478	-4.08723	0.356316	-3.63781	0.349	-2.82931	0.377891	-3.53947	0.354213	-3.62505	0.426391	-3.73934	0.333413	-3.1163	0.654124	-4.12681
0.431649	-3.98718	0.489186	-3.64364	0.638297	-3.32872	0.475719	-3.51812	0.282179	-3.85289	0.674875	-4.17521	0.670789	-4.24056	0.573779	-4.17232
0.48393	-4.07381	0.535769	-3.71101	0.446365	-3.67486	0.38513	-3.23118	0.708842	-3.96072	0.68161	-4.01402	0.712937	-4.10072	0.706342	-4.14864
0.414829	-3.7615	0.460519	-3.64038	0.487055	-3.27464	0.404219	-3.66593	0.427631	-3.83098	0.446616	-2.8495	0.688011	-3.43318	0.571677	-4.05234
0.440354	-2.19197	0.501029	-3.75608	0.237121	-2.95601	0.304786	-3.5381	0.407719	-3.36096	0.480775	-3.19433	0.758249	-4.16927	0.7469	-3.94588
0.40435	-3.88526	0.385145	-3.73462	0.264991	-3.39939	0.764593	-4.08263	0.687834	-4.27434	0.598309	-3.93403	0.705895	-4.30811	0.730841	-4.16316
0.408866	-3.9639	0.49166	-3.66087	0.365717	-3.43953	0.428866	-3.67118	0.211005	-3.33608	0.462646	-3.45683	0.717058	-4.20893	0.690223	-3.81103
0.400277	-3.93406	0.201705	-2.96214	0.426276	-3.20901	0.349674	-3.14306	0.489535	-3.88836	0.407911	-3.74027	0.575282	-4.04177	0.71105	-4.15133
0.438396	-3.74028	0.411	-3.37919	0.339609	-2.94619	0.43162	-3.45528	0.455351	-3.44635	0.442139	-3.42372	0.593874	-4.05636	0.684962	-4.23468
0.440785	-3.85375	0.45869	-3.63177	0.329562	-3.66025	0.412064	-3.31268	0.357819	-3.58306	0.556509	-4.04754	0.759911	-4.06085	0.653983	-3.99366
0.444658	-3.55914	0.392269	-3.23103	0.452355	-3.32154	0.40755	-3.48509	0.476936	-2.77025	0.681919	-3.98449	0.707314	-4.14802	0.779363	-3.91969
0.383815	-2.90779	0.57157	-3.59999	0.374057	-2.82472	0.455932	-3.32118	0.318607	-2.97859	0.392425	-3.67796	0.715574	-3.77963	0.749401	-4.17344
0.365938	-3.2026	0.420197	-2.89829	0.382402	-3.61666	0.451178	-3.64365	0.408005	-2.84497	0.618735	-4.02289	0.270951	-3.26616	0.59605	-3.92231
0.469235	-3.80829	0.395626	-3.54945	0.430805	-3.13268	0.388268	-3.75388	0.43664	-3.24348	0.657021	-3.95953	0.707343	-4.04865	0.729732	-3.62033
0.555516	-3.76589	0.368942	-2.99009	0.391789	-3.23936	0.409274	-3.49908	0.486315	-2.74603	0.597876	-4.10545	0.618562	-3.91348	0.587915	-4.136
0.427324	-3.61282	0.388373	-4.00519	0.382934	-3.09642	0.435189	-3.11573	0.244317	-3.68422	0.580286	-3.87204	0.698739	-4.34628	0.612102	-3.92138
0.39191	-4.00387	0.452047	-2.80148	0.130429	-2.7189	0.281479	-3.13125	0.48699	-3.91363	0.617531	-4.16309	0.720714	-4.08231	0.614875	-4.01545
0.604787	-3.85212	0.417386	-3.19584	0.454047	-2.9182	0.439117	-3.04423	0.565083	-3.61605	0.240773	-3.17242	0.58663	-4.2072	0.72104	-4.22843
0.375569	-4.01515	0.448751	-3.80718	0.387964	-3.47575	0.374397	-3.43768	0.394068	-3.84878	0.62378	-4.07339	0.660208	-4.02924	0.812196	-4.03996
0.284848	-3.97632	0.430488	-3.65904	0.434647	-3.01937	0.317665	-3.78461	0.63774	-4.07228	0.570137	-4.18532	0.688767	-4.34883	0.747101	-4.16505
0.423867	-3.79883	0.489937	-3.80826	0.271229	-2.83442	0.461825	-3.87348	0.413745	-2.95102	0.700448	-3.65044	0.566705	-4.24495	0.473255	-4.0951
0.347288	-3.98381	0.46565	-3.70843	0.308875	-3.44437	0.404353	-3.87429	0.70029	-4.19399	0.331948	-3.65699	0.676829	-4.0055	0.770697	-4.10651
0.477606	-3.73816	0.329163	-3.89106	0.283393	-3.72886	0.369702	-3.75899	0.599077	-4.14749	0.698082	-3.88684	0.698564	-3.5584	0.850054	-3.7782
0.477009	-3.86148	0.419921	-3.44405	0.440643	-3.05882	0.424842	-3.26572	0.412957	-3.63976	0.260772	-3.13076	0.730396	-4.14359	0.642071	-3.89857
0.247138	-2.80828	0.210022	-3.78429	0.428276	-3.46242	0.366268	-3.06716	0.352266	-3.86585	0.645148	-4.09768	0.621402	-3.87364	0.721843	-4.16343
0.430938	-3.95809	0.477441	-3.84661	0.302935	-3.17322	0.478441	-3.68447	0.229698	-3.76432	0.633407	-4.10168	0.700731	-4.16527	0.653931	-4.055
0.436826	-3.97551	0.488609	-3.78418	0.583523	-3.425	0.3533	-3.31609	0.77576	-3.90627	0.657429	-4.10959	0.632623	-4.31751	0.785774	-3.83797
0.418533	-3.86615	0.368036	-3.38273	0.467657	-3.35982	0.303208	-3.48115	0.49425	-3.91156	0.63976	-4.13871	0.257431	-3.24319	0.451536	-3.42958
0.249992	-3.74508	0.391264	-3.01769	0.446093	-3.55079	0.401867	-3.88437	0.364569	-3.47439	0.606574	-3.91592	0.631335	-4.03239	0.772515	-3.90452
0.385773	-3.95869	0.410385	-3.66568	0.357216	-2.43685	0.402868	-3.76775	0.436869	-3.78507	0.419684	-3.89086	0.673753	-3.94048	0.597634	-4.12459
0.331201	-3.73215	0.379562	-3.73126	0.337837	-3.58949	0.712898	-4.16923	0.416135	-3.87351	0.692044	-4.15612	0.49992	-4.27233	0.666078	-4.18847
0.434453	-3.97815	0.487275	-3.11942	0.245192	-3.74896	0.414757	-3.57171	0.407123	-3.91289	0.705216	-4.09147	0.493606	-4.35675	0.640464	-3.40867
0.412246	-3.63138	0.408868	-3.69347	0.452668	-3.72579	0.407972	-3.66227	0.497788	-3.62523	0.41159	-3.77951	0.694844	-4.00388	0.609532	-4.15379
0.386203	-4.05742	0.515783	-3.81029	0.381658	-3.04172	0.27501	-3.47616	0.389258	-2.81656	0.447936	-3.34986	0.43092	-4.3814	0.704906	-4.23085
0.450441	-3.77704	0.391507	-3.80536	0.351377	-3.79741	0.206878	-3.35209	0.344693	-3.56814	0.599146	-3.60385	0.672976	-3.67272	0.549872	-4.17321
0.439294	-4.01237	0.333966	-3.14334	0.399376	-3.49569	0.244386	-3.67748	0.439838	-3.20331	0.58109	-3.96266	0.60901	-4.15439	0.64529	-3.88427
0.473086	-3.79682	0.36641	-3.77983	0.430418	-3.74827	0.428923	-3.44488	0.405573	-4.0938	0.356657	-3.34848	0.687015	-3.97615	0.546567	-4.02441
0.409793	-4.05545	0.400321	-3.96406	0.215849	-3.10272	0.404239	-2.98867	0.360262	-2.03559	0.669344	-4.1689	0.53382	-4.08994	0.747197	-4.2177
0.358026	-3.743	0.355731	-4.02996	0.392985	-3.82755	0.417208	-3.30435	0.414151	-2.89778	0.413079	-3.77953	0.759765	-4.21067	0.465882	-4.20009
0.367479	-3.89428	0.467518	-3.20965	0.450227	-3.50398	0.770972	-4.08429	0.389544	-2.95632	0.755944	-3.86134	0.45289	-3.62944	0.735487	-3.96545
0.594992	-3.94196	0.523875	-3.7312	0.339957	-3.1364	0.424674	-3.6299	0.72329	-4.10079	0.381906	-3.55538	0.630624	-4.30672	0.705527	-4.20142
0.423456	-3.9869	0.499871	-3.90679	0.322529	-2.73201	0.474363	-4.17493	0.461054	-3.73698	0.559235	-4.03564	0.64095	-4.01616	0.838438	-3.8948
0.411717	-3.98235	0.423088	-3.8675	0.423346	-2.93278	0.453853	-2.87079	0.430121	-3.82075	0.421034	-4.07757	0.657811	-3.99124	0.761213	-3.92611
0.397497	-3.92488	0.456017	-3.5223	0.444616	-3.70925	0.441327	-3.58581	0.370086	-3.31623	0.291493	-3.43297	0.729769	-4.09179	0.497602	-3.93219
0.432313	-3.87231	0.384322	-3.78395	0.357984	-3.49467	0.26842	-3.74647	0.355245	-3.94872	0.637712	-4.05964	0.650041	-4.27904	0.743998	-4.01988
0.46663	-3.41445	0.398497	-3.16652	0.329904	-3.66669	0.382927	-3.6413	0.437045	-3.31776	0.535455	-4.01172	0.559891	-4.30638	0.631092	-3.18395
0.434043	-3.93381	0.438538	-3.94589	0.190931	-3.17476	0.418175	-3.141	0.4003	-3.41425	0.522427	-4.0684	0.750412	-4.26434	0.720899	-4.24642
0.375926	-4.01566	0.463073	-3.15338	0.420127	-3.45616	0.423942	-3.48755	0.390454	-3.62536	0.595742	-4.18379	0.541785	-4.28666	0.773819	-3.77218
0.458852	-2.97684	0.359481	-3.31347	0.436224	-3.2423	0.453953	-3.13841	0.550026	-3.81023	0.488557	-3.89103	0.662755	-4.34335	0.763765	-4.27988
0.390344	-3.83317	0.394949	-3.17001	0.396163	-3.33589	0.413216	-3.31575	0.464414	-3.57111	0.700242	-4.16399	0.458021	-3.66775	0.60305	-3.90669
0.352921	-2.45444	0.448896	-3.77763	0.429511	-3.82441	0.354138	-3.3334	0.576786	-4.15461	0.707036	-3.7241	0.769829	-4.23716	0.690711	-4.22377
0.393436	-3.79135	0.389825	-3.38332	0.155581	-2.70542	0.567269	-2.99857	0.404706	-3.31961	0.711695	-4.23462	0.544467	-4.27929	0.739022	-4.23539
0.355207	-3.9357	0.430669	-3.7005	0.358659	-3.43649	0.343402	-3.65985	0.46765	-3.7348	0.607802	-3.99234	0.560677	-4.26583	0.645624	-4.14376
0.339881	-3.97391	0.468066	-3.31814	0.330041	-3.26662	0.432655	-2.4898	0.677615	-4.19788	0.537512	-4.10956	0.463834	-4.3191	0.508545	-4.17197
0.382004	-4.14288	0.389815	-3.95002	0.464122	-3.05632	0.37556	-3.16005	0.557137	-3.81139	0.522466	-3.1409	0.683636	-4.28564	0.714813	-4.13199
0.445688	-3.51764	0.37702	-3.83286	0.554854	-3.47359	0.388666	-3.93772	0.452881	-3.27942	0.536303	-3.09704	0.534618	-4.10524	0.6977	-4.05596
0.420189	-3.84571	0.539404	-3.66079	0.381172	-3.27399	0.38996	-3.57257	0.355428	-3.43246	0.715736	-4.222	0.564888	-4.09906	0.722848	-4.22623
0.425185	-3.58262	0.409646	-3.61969	0.394967	-2.92844	0.433362	-3.02464	0.29886	-2.78316	0.367524	-3.70989	0.669327	-4.1659	0.718147	-3.88293
0.384695	-3.97208	0.300089	-3.87586	0.297535	-3.30024	0.484313	-3.66851	0.348906	-3.51585	0.364946	-3.76724	0.667165	-4.18932	0.496525	-4.10136
0.279166	-3.87601	0.392903	-3.44955	0.347453	-3.25622	0.39612	-3.45985	0.616636	-3.76875	0.680167	-3.97485	0.610192	-4.25715	0.61892	-4.17776
0.411307	-2.95714	0.13949	-3.96147	0.315988	-3.28786	0.412864	-3.1013	0.381367	-3.03663	0.63264	-4.09261	0.651532	-4.29604	0.694824	-3.92934
0.432628	-3.84391	0.498113	-3.26535	0.406047	-3.72879	0.431497	-2.66003	0.423332	-3.50615	0.391569	-1.70307	0.692541	-4.28321	0.762627	-4.08957
0.378563	-3.93814	0.426587	-3.63763	0.375286	-3.97563	0.337414	-3.86535	0.396546	-3.1094	0.775575	-4.03272	0.559644	-3.8989	0.486753	-3.97101
0.448673	-3.56029	0.409415	-4.09215	0.504874	-3.36376	0.182135	-3.65697	0.321416	-3.4191	0.55598	-3.87507	0.597384	-4.36526	0.613817	-4.12905
0.430318	-3.77121	0.431555	-3.85215	0.391344	-3.78251	0.308933	-3.73753	0.656602	-4.03258	0.371061	-3.80361	0.654592	-4.38149	0.376067	-4.0876
0.380943	-4.13574	0.370224	-3.14596	0.43706	-2.82978	0.424086	-3.90762	0.620834	-3.86208	0.673872	-4.09154	0.47581	-3.86675	0.714722	-4.24387
0.50061	-3.43992	0.448449	-3.13331	0.399227	-2.9185	0.443763	-3.57093	0.573869	-4.17051	0.73589	-3.94772	0.447559	-2.43219	0.787459	-4.15088
0.397813	-3.45493	0.382455	-3.37131	0.42712	-3.03172	0.727043	-4.07124	0.397181	-4.06942	0.753542	-3.79544	0.633055	-4.21022	0.68401	-4.23553
0.329879	-4.03322	0.621934	-3.78227	0.412548	-2.96823	0.444583	-3.1737	0.194997	-3.75648	0.729968	-3.87248	0.428635	-3.88024	0.793887	-4.0889
0.408046	-3.96458	0.331837	-4.13518	0.335154	-2.95071	0.387802	-3.74718	0.486133	-3.99446	0.733533	-4.04023	0.467945	-4.0959	0.665857	-4.09548
0.366255	-3.34588	0.364043	-3.89684	0.283438	-2.78573	0.380742	-2.64646	0.375854	-3.2571	0.494989	-3.91422	0.611557	-4.36641	0.740888	-4.19082
0.483292	-3.70642	0.364939	-3.90362	0.423956	-2.82915	0.25153	-3.01281	0.445423	-3.3912	0.55835	-3.85685	0.460409	-4.14764	0.613885	-4.26436
0.437121	-4.02371	0.407678	-3.99157	0.423672	-3.35397	0.357292	-3.46635	0.64635	-3.88792	0.395033	-3.519	0.609998	-3.99358	0.717293	-3.96999
0.45631	-3.67257	0.254007	-4.14913	0.377373	-3.37274	0.38874	-3.89833	0.389379	-2.3815	0.458395	-3.53282	0.63545	-3.83019	0.511741	-4.07552
0.422494	-4.02915	0.606274	-3.52972	0.367157	-3.73264	0.203419	-3.46989	0.346531	-3.28702	0.592903	-3.96823	0.596823	-2.66587	0.551395	-4.14564
0.445389	-3.66221	0.393944	-3.29385	0.353659	-3.34767	0.356022	-3.23674	0.663773	-4.1513	0.365629	-3.1231	0.701611	-4.0897	0.561384	-4.12626
0.413916	-3.79012	0.367513	-3.7474	0.383768	-3.95365	0.356529	-2.83594	0.65543	-4.08231	0.526653	-4.0579	0.602777	-4.08782	0.799614	-4.24721
0.38417	-3.74938	0.343467	-4.02256	0.39531	-3.42826	0.407582	-2.99577	0.388961	-3.4552	0.383146	-3.79517	0.621652	-4.09305	0.761322	-4.14399
0.465473	-3.89662	0.266711	-4.10724	0.377452	-3.54372	0.358749	-3.49378	0.689216	-4.12451	0.678734	-4.12257	0.471794	-4.08015	0.688144	-4.25444
0.547796	-3.89749	0.375727	-4.1282	0.10598	-3.35071	0.327407	-3.10746	0.34275	-3.4064	0.657344	-4.08665	0.682348	-4.2752	0.788668	-4.15462
0.520219	-3.99816	0.323722	-3.89907	0.400878	-3.60459	0.421483	-3.61976	0.389417	-3.19932	0.657706	-3.96769	0.688451	-3.99539	0.668086	-3.57694
0.428625	-3.85844	0.221022	-3.77485	0.457135	-3.40113	0.449213	-3.597	0.602198	-3.75665	0.721713	-4.03188	0.555375	-3.83488	0.577017	-4.34776
0.363285	-4.10504	0.348586	-3.88904	0.401488	-2.64697	0.477587	-3.55859	0.714805	-4.05253	0.62204	-4.24593	0.650876	-4.14576	0.622169	-2.8188
0.392786	-3.85762	0.44576	-3.06652	0.459803	-2.86665	0.467517	-3.86216	0.514048	-3.83131	0.723105	-4.11098	0.720369	-3.99019	0.515726	-4.20682
0.379262	-3.86158	0.417867	-3.89811	0.362626	-3.56106	0.231317	-3.47249	0.655701	-4.19523	0.492687	-2.99095	0.722846	-4.1647	0.737582	-3.92453
0.324453	-3.38828	0.380313	-4.0486	0.315513	-3.50615	0.427854	-2.90415	0.524768	-3.26472	0.417	-3.30452	0.77243	-4.13315	0.482884	-4.1939
0.511411	-3.54199	0.396939	-4.10025	0.326812	-3.24208	0.345674	-3.30177	0.402635	-3.38013	0.606584	-4.18865	0.646586	-4.00932	0.752434	-3.56986
0.34095	-3.91721	0.317461	-3.51646	0.204947	-3.27891	0.428263	-3.3248	0.365855	-3.07308	0.648881	-3.95375	0.672132	-4.2783	0.725879	-4.21686
0.344423	-3.93961	0.617163	-3.64199	0.397562	-3.39579	0.376124	-3.28087	0.388509	-3.69211	0.607507	-3.95426	0.532245	-4.26409	0.824585	-4.05255
0.413797	-3.68091	0.36423	-3.41859	0.303341	-3.35229	0.456963	-3.77909	0.475791	-4.02985	0.460894	-3.38187	0.689628	-4.32898	0.700073	-4.29718
0.407278	-3.71086	0.39458	-4.0195	0.410985	-2.76405	0.318776	-3.78706	0.382754	-3.48978	0.413911	-3.25883	0.50006	-4.23624	0.704452	-4.32639
0.349082	-3.74041	0.269348	-3.95972	0.42958	-3.05599	0.337125	-3.60346	0.561895	-3.56672	0.712118	-4.1098	0.585525	-4.30049	0.510754	-4.15772
0.439726	-3.72021	0.384847	-2.94703	0.365484	-3.07914	0.364677	-3.74134	0.368727	-3.42234	0.396328	-3.51695	0.458279	-3.5112	0.578818	-3.9727
0.427817	-3.67139	0.452197	-3.45476	0.457002	-3.76086	0.59925	-3.14873	0.365976	-3.32234	0.744168	-4.11092	0.766364	-3.87278	0.0879739	-3.90328
0.455051	-3.69223	0.399596	-3.17678	0.43471	-3.35475	0.431707	-3.28787	0.469731	-3.98895	0.371282	-3.47591	0.513335	-4.15254	0.549818	-3.87262
0.428812	-3.73049	0.377694	-3.87675	0.418225	-2.99382	0.33703	-3.73137	0.687851	-4.11014	0.655178	-3.98494	0.483036	-4.23469	0.704901	-4.12383
0.475339	-3.60906	0.22311	-3.23651	0.366789	-3.46602	0.418763	-3.55429	0.636368	-4.05197	0.630323	-4.11587	0.448322	-3.56633	0.776583	-4.09464
0.339024	-4.12562	0.388862	-3.71268	0.358905	-2.9762	0.722355	-4.01514	0.347518	-3.17607	0.580632	-3.33309	0.706761	-4.3066	0.585782	-4.21238
0.413776	-3.80686	0.457324	-3.16018	0.446028	-2.9043	0.425897	-3.70212	0.380356	-3.40869	0.413775	-4.04731	0.681232	-4.29095	0.673133	-4.28349
0.336867	-3.73039	0.461648	-4.07639	0.321864	-3.00356	0.448512	-2.78777	0.479216	-3.7495	0.289511	-3.83966	0.642039	-4.18862	0.750372	-4.21167
0.380283	-3.89106	0.445867	-2.35924	0.431318	-2.88812	0.336671	-3.7969	0.389304	-2.95552	0.671568	-3.86515	0.511377	-4.15934	0.723144	-4.2562
0.427889	-3.8024	0.453839	-4.14644	0.225716	-3.44138	0.429464	-3.26378	0.4104	-3.65501	0.66819	-3.95676	0.766733	-4.09419	0.709838	-4.27534
0.373357	-2.31397	0.419445	-4.05849	0.450048	-3.72838	0.737064	-3.50441	0.562799	-4.16783	0.558836	-3.98711	0.655248	-4.10712	0.348193	-3.72827
0.413089	-3.90565	0.269501	-3.89543	0.421918	-2.93031	0.448328	-3.6071	0.629582	-4.13739	0.392823	-3.14827	0.707082	-4.20057	0.364559	-3.9435
0.399355	-3.1553	0.358757	-3.42937	0.44804	-3.01404	0.390616	-3.43139	0.434581	-3.38615	0.560838	-4.0907	0.440492	-3.90857	0.57689	-4.29534
0.32296	-3.92882	0.43921	-3.98335	0.150583	-2.78956	0.477125	-3.82073	0.358531	-3.44586	0.325351	-3.84173	0.660713	-4.1904	0.550521	-3.00474
0.446715	-3.57169	0.334546	-3.33147	0.446125	-2.59431	0.345862	-3.26748	0.384234	-3.50255	0.418393	-2.97782	0.418728	-3.894	0.680162	-4.29011
0.303522	-3.68491	0.464612	-3.17455	0.175513	-3.34951	0.429848	-3.01655	0.488208	-3.84682	0.322157	-3.33237	0.715165	-4.17203	0.574209	-4.31766
0.423046	-3.86999	0.443828	-3.67946	0.375562	-3.61424	0.353001	-3.40664	0.398293	-3.02265	0.44745	-3.13989	0.621751	-4.23876	0.512826	-4.343
0.470863	-2.6787	0.47702	-4.02115	0.410148	-4.05527	0.339258	-3.27628	0.307981	-3.60637	0.670232	-4.15979	0.595458	-4.17333	0.743739	-4.34391
0.47442	-3.01926	0.54462	-3.95883	0.376762	-1.99172	0.399713	-3.77445	0.455578	-2.6654	0.6493	-3.93227	0.650759	-4.26788	0.496825	-4.14533
0.403341	-3.8557	0.411258	-3.97626	0.358286	-2.97838	0.207425	-3.54744	0.782313	-4.19718	0.452136	-3.12192	0.460106	-3.35405	0.787936	-4.2022
0.446886	-3.78942	0.373377	-4.09412	0.361028	-3.10397	0.46669	-3.2656	0.648137	-3.94879	0.445557	-3.39054	0.604624	-4.30048	0.538633	-4.35991
0.330756	-3.24908	0.501257	-3.26471	0.446375	-3.28291	0.437633	-3.74971	0.370212	-2.95828	0.37835	-3.64309	0.598109	-4.16544	0.698853	-4.19859
0.404531	-3.99016	0.412986	-3.89945	0.43514	-3.35169	0.441786	-3.45972	0.658205	-4.10093	0.444756	-3.4715	0.595464	-4.1585	0.640156	-4.18057
0.410501	-3.85278	0.391077	-3.89055	0.451374	-2.90819	0.327451	-3.62064	0.484791	-3.72366	0.668621	-4.11206	0.571606	-4.18233	0.671227	-4.33942
0.33657	-3.92768	0.474552	-3.92629	0.469332	-2.76423	0.396539	-3.42143	0.818815	-2.88967	0.623936	-4.17663	0.775273	-4.06875	0.230888	-4.13629
0.173386	-3.30373	0.453319	-3.46244	0.387519	-2.61168	0.50115	-3.70525	0.66797	-4.16	0.43241	-2.65495	0.61512	-4.1255	0.682791	-4.3662
0.450251	-4.07432	0.345679	-4.01009	0.244112	-3.36598	0.389331	-3.4666	0.585337	-4.14954	0.742027	-3.98056	0.699719	-3.86299	0.686709	-4.29258
0.383092	-3.91021	0.18251	-3.22548	0.384441	-3.20288	0.418774	-3.90872	0.433046	-3.35503	0.625428	-4.17635	0.730713	-4.16608	0.547195	-4.09112
0.562536	-3.82715	0.356816	-4.00829	0.366579	-3.16848	0.607417	-3.95964	0.567258	-3.96622	0.673069	-4.08539	0.504447	-3.91906	0.519566	-4.44039
0.426217	-3.9444	0.416297	-3.83119	0.399486	-2.79857	0.311663	-3.06459	0.428407	-3.92984	0.707072	-4.21942	0.58415	-4.29383	0.723288	-4.12528
0.424942	-3.59184	0.425821	-3.96988	0.425136	-3.75127	0.392115	-3.47434	0.803526	-3.77466	0.556034	-4.10047	0.695999	-4.07184	0.619803	-4.34781
0.473454	-3.53065	0.464918	-2.94277	0.391549	-3.78889	0.266717	-3.74338	0.338124	-3.54965	0.80073	-4.12613	0.62566	-4.35886	0.523631	-4.32571
0.485316	-3.02571	0.435217	-4.08215	0.417364	-3.59309	0.461221	-3.25762	0.380156	-4.04844	0.42519	-3.63584	0.702681	-4.1285	0.784632	-4.20852
0.386273	-3.98168	0.336338	-4.13917	0.389798	-2.95478	0.393572	-2.85883	0.455623	-3.75838	0.418445	-3.59659	0.805769	-4.21638	0.73938	-4.31538
0.427834	-3.59343	0.447999	-4.0652	0.405565	-2.5434	0.583853	-3.97886	0.33643	-3.35165	0.66504	-3.93024	0.721347	-4.16514	0.629843	-4.16011
0.382925	-3.26906	0.413616	-3.00335	0.464574	-3.46876	0.348036	-3.36625	0.782185	-4.2507	0.655146	-4.24332	0.68448	-4.10712	0.680133	-4.33335
0.315371	-3.9593	0.493854	-3.63393	0.413889	-2.75327	0.401803	-3.0461	0.303646	-3.56128	0.616391	-2.77499	0.720666	-4.08422	0.659859	-4.35015
0.450266	-4.01963	0.312443	-3.93971	0.36815	-3.72087	0.45797	-3.19171	0.333155	-3.68698	0.633056	-4.13069	0.668172	-4.15693	0.620711	-4.26188
0.262871	-4.02406	0.339943	-4.13277	0.394521	-2.90666	0.485029	-2.85888	0.382541	-3.33714	0.347596	-3.30159	0.561316	-4.22197	0.564274	-3.99011
0.419306	-3.85709	0.452453	-3.93476	0.401037	-3.13127	0.434944	-3.40964	0.315628	-3.39248	0.391647	-3.76101	0.494167	-4.08296	0.419694	-4.29955
0.440273	-3.70393	0.478028	-3.24413	0.41802	-3.15303	0.425246	-3.60814	0.687187	-3.9826	0.638123	-4.18831	0.582686	-2.92356	0.695144	-4.30877
0.579785	-3.67567	0.428274	-3.4042	0.366061	-2.93083	0.406542	-3.4818	0.711484	-3.96848	0.455312	-3.63554	0.59115	-4.22609	0.563104	-3.94415
0.448529	-4.01037	0.513242	-3.93718	0.285008	-2.95048	0.372981	-3.40509	0.444952	-3.59487	0.421528	-3.49727	0.686557	-3.89066	0.757914	-4.15007
0.456282	-3.51399	0.375933	-4.25395	0.347224	-3.8735	0.442903	-3.25879	0.375617	-2.68795	0.642351	-4.14843	0.60546	-4.17288	0.695217	-4.35716
0.434223	-3.67744	0.519148	-3.95457	0.416189	-2.82351	0.318016	-3.30812	0.301653	-2.89548	0.480628	-3.88309	0.720971	-3.95808	0.738112	-4.35205
0.285992	-4.06168	0.503988	-3.14529	0.517595	-3.53681	0.342254	-3.7177	0.336202	-2.98363	0.53252	-3.95176	0.723032	-4.0204	0.628467	-4.30292
0.399443	-3.92957	0.332807	-4.04597	0.495288	-3.10402	0.380724	-3.3803	0.441569	-3.2604	0.408863	-3.11526	0.770744	-4.16609	0.8217	-4.38441
0.370772	-3.25872	0.404548	-2.73048	0.138316	-3.76989	0.28182	-3.54074	0.367334	-3.44614	0.439406	-3.52673	0.677061	-4.24436	0.749658	-4.33003
0.425359	-3.8413	0.476218	-3.87345	0.402824	-3.3495	0.19987	-3.50512	0.633594	-4.19569	0.644584	-4.13323	0.532334	-4.30416	0.605087	-4.34514
0.495338	-3.42248	0.444011	-3.48189	0.345846	-2.76655	0.797275	-3.98939	0.590866	-4.2329	0.616938	-4.08714	0.455051	-3.50727	0.684619	-4.18716
0.408427	-3.93466	0.462596	-3.85325	0.405729	-3.42234	0.453333	-3.18118	0.481909	-3.93666	0.436384	-3.96564	0.656563	-4.3258	0.513469	-4.32598
0.372252	-3.3691	0.513562	-3.92591	0.381523	-3.79655	0.495321	-3.48058	0.422822	-3.79393	0.736377	-3.98791	0.69613	-4.3093	0.630163	-4.28643
0.491068	-3.68623	0.436605	-3.89637	0.424915	-3.55479	0.326406	-3.59581	0.582165	-4.22656	0.387596	-3.42964	0.674965	-4.05945	0.380957	-3.74312
0.423156	-3.7743	0.509474	-2.78286	0.374985	-3.26915	0.391523	-3.30321	0.673352	-4.23508	0.672194	-4.16069	0.737992	-4.13938	0.649157	-4.36242
0.280247	-3.7561	0.312139	-3.9611	0.168968	-3.35751	0.409704	-3.59502	0.789104	-4.26498	0.37543	-2.91097	0.749017	-3.97335	0.435611	-2.9778
0.521139	-3.91452	0.479956	-3.69785	0.350861	-3.24631	0.432406	-2.81117	0.406054	-3.10819	0.366646	-3.66648	0.736039	-4.18104	0.430605	-4.26882
0.511982	-3.6831	0.452088	-4.15409	0.358869	-3.94388	0.225397	-3.62176	0.539557	-3.95158	0.729194	-4.07456	0.711941	-3.98039	0.571214	-3.30538
0.450934	-3.96428	0.517896	-3.81735	0.337272	-3.39564	0.218302	-3.29225	0.433485	-3.40769	0.598859	-4.15103	0.638725	-4.13335	0.686436	-4.41682
0.478108	-3.70423	0.446304	-3.71374	0.295005	-2.97152	0.363872	-3.64634	0.355429	-3.17055	0.532037	-3.98606	0.554512	-4.22842	0.461091	-4.2503
0.325004	-3.51714	0.450246	-3.05072	0.356481	-3.04966	0.415675	-3.36901	0.61513	-4.10299	0.66432	-4.13983	0.507911	-4.39565	0.572086	-4.11648
0.423899	-3.61269	0.595507	-4.13028	0.322748	-3.14442	0.700777	-3.69518	0.430977	-3.917	0.637051	-4.15424	0.642045	-4.06709	0.474723	-4.31066
0.436637	-3.80088	0.396848	-3.95924	0.36447	-4.03381	0.736583	-3.95645	0.37782	-4.05579	0.518205	-3.62199	0.635474	-4.3422	0.515382	-4.16597
0.475813	-3.854	0.428688	-4.02588	0.443646	-3.15899	0.40471	-3.48124	0.378374	-3.62744	0.335321	-3.56754	0.569206	-4.00339	0.511531	-4.36885
0.43949	-3.73187	0.331464	-2.89954	0.396625	-3.12262	0.315738	-3.75923	0.435871	-3.33417	0.641908	-4.07448	0.578652	-3.45846	0.464531	-3.02742
0.47455	-1.95587	0.431908	-4.06771	0.480926	-3.04144	0.299964	-3.56431	0.450701	-3.44769	0.79274	-4.09674	0.426543	-3.31643	0.589491	-3.20446
0.422695	-3.47142	0.432215	-3.20142	0.374472	-2.98202	0.351506	-3.33799	0.398786	-3.36964	0.716798	-4.05367	0.642777	-4.10145	0.496617	-3.36037
0.417012	-3.89595	0.359244	-3.95179	0.353577	-3.08795	0.733912	-3.78593	0.267034	-3.89502	0.420598	-3.28334	0.656172	-4.13246	0.629704	-4.32064
0.44713	-3.82985	0.353962	-2.96277	0.435395	-3.4304	0.43117	-3.58586	0.512376	-3.80994	0.443219	-3.38436	0.606502	-4.23161	0.690644	-4.24119
0.419162	-3.87009	0.396661	-2.96311	0.415296	-3.42472	0.417099	-3.32011	0.34845	-2.98302	0.480648	-4.04348	0.713603	-4.22321	0.412514	-3.77394
0.464953	-4.00667	0.501224	-3.48746	0.356913	-3.88337	0.40667	-3.25101	0.436028	-3.78465	0.537396	-3.93194	0.816537	-4.21085	0.54893	-3.71006
0.441638	-1.61837	0.432024	-4.07377	0.363816	-3.03591	0.423271	-3.69824	0.772121	-4.20175	0.37962	-3.81164	0.510991	-4.13357	0.340027	-3.34926
0.433671	-3.84931	0.409827	-3.91239	0.390808	-2.87393	0.289699	-2.90104	0.350724	-3.25842	0.43657	-2.78329	0.78337	-3.4488	0.586829	-4.00897
0.365543	-3.4934	0.341009	-3.88287	0.297099	-3.40567	0.475066	-2.96499	0.556664	-3.97383	0.747532	-4.16847	0.693327	-4.25019	0.563315	-4.02142
0.425115	-3.77683	0.479552	-4.00379	0.500737	-3.85584	0.407859	-3.51289	0.462454	-3.7656	0.526859	-3.98218	0.347623	-2.79205	0.544054	-4.28222
0.356098	-3.98793	0.420197	-3.45816	0.279025	-3.63192	0.384661	-3.58912	0.376885	-3.54453	0.513538	-3.81081	0.563872	-4.15623	0.517599	-4.43821
0.498226	-3.93842	0.466456	-2.95998	0.333052	-3.04652	0.376031	-3.76719	0.344862	-3.10414	0.349765	-3.24839	0.587924	-4.09986	0.533564	-3.3386
0.439539	-3.86531	0.34365	-2.79028	0.428577	-3.14079	0.381446	-3.39673	0.304559	-4.08028	0.6728	-4.09416	0.659671	-4.35593	0.493247	-4.39404
0.457207	-3.24039	0.322355	-4.03155	0.248256	-3.67032	0.585584	-4.00534	0.418722	-4.11525	0.506069	-2.98228	0.587471	-4.18177	0.542489	-4.39941
0.400766	-3.82005	0.44547	-3.38921	0.343381	-3.23878	0.417139	-3.1277	0.362053	-3.73571	0.411372	-3.63598	0.684131	-4.18667	0.529535	-3.64121
0.348079	-4.03675	0.424806	-4.05946	0.195908	-3.5193	0.325841	-2.96028	0.220539	-3.5199	0.644603	-4.02943	0.645531	-4.07885	0.458956	-3.68167
0.395235	-3.87406	0.40324	-3.93983	0.257863	-3.68241	0.435483	-3.18151	0.429426	-4.03733	0.702892	-3.75296	0.751795	-3.9998	0.675601	-4.3797
0.438611	-3.94501	0.317791	-3.95858	0.451291	-3.86994	0.527428	-3.74209	0.357711	-3.67756	0.756273	-4.22462	0.730234	-4.00348	0.723564	-4.3905
0.321237	-3.49543	0.453412	-3.17835	0.447863	-3.0422	0.433386	-3.61145	0.319679	-3.2293	0.454841	-3.60927	0.409988	-3.65462	0.517385	-2.46132
0.424974	-3.0523	0.46809	-3.77345	0.542191	-3.18472	0.488657	-3.60864	0.308782	-3.79573	0.675715	-4.09363	0.644196	-4.10719	0.674836	-4.24669
0.456671	-3.9549	0.49185	-3.80731	0.36119	-3.25206	0.483774	-3.77119	0.460852	-3.62873	0.756851	-4.05483	0.325011	-3.77481	0.669127	-4.16503
0.471163	-3.60841	0.466464	-4.07815	0.389922	-3.19066	0.420147	-2.95649	0.444172	-3.52419	0.438484	-3.68882	0.773657	-4.01094	0.636257	-4.23702
0.529282	-3.99655	0.446678	-3.82962	0.30776	-3.78685	0.379435	-3.64802	0.434507	-3.64009	0.391917	-2.38829	0.641761	-4.01462	0.631965	-4.29997
0.462321	-3.86243	0.473797	-3.96253	0.304929	-3.04105	0.310004	-3.36492	0.41976	-3.59675	0.592415	-4.16838	0.687929	-4.30263	0.646136	-3.94767
0.41182	-3.91426	0.416072	-2.40257	0.27756	-2.76097	0.393825	-3.5998	0.354504	-3.00974	0.503002	-3.50491	0.342922	-3.95202	0.760232	-4.16549
0.447583	-4.04768	0.461408	-3.31894	0.349836	-3.23721	0.555904	-4.04665	0.450964	-3.87892	0.561975	-4.20182	0.666666	-3.94881	0.554573	-3.93824
0.413153	-3.79417	0.407101	-4.03088	0.412781	-3.13196	0.227086	-3.72279	0.725965	-3.4	0.563673	-3.80267	0.743457	-3.77967	0.609373	-4.25565
0.361866	-4.00831	0.517025	-2.61128	0.384876	-2.98349	0.393834	-3.79707	0.50996	-3.72874	0.378921	-2.52927	0.698217	-4.2153	0.665474	-4.31866
0.464517	-3.55273	0.446623	-3.91292	0.356699	-3.57183	0.428157	-3.56819	0.444123	-3.37362	0.583513	-2.92201	0.689217	-3.97433	0.641903	-3.99378
0.391063	-3.39044	0.322602	-4.04457	0.38627	-2.79121	0.544041	-3.7032	0.572952	-4.17129	0.581654	-4.11682	0.59491	-3.93726	0.718758	-4.40876
0.432981	-3.42501	0.429902	-4.06754	0.371406	-3.32967	0.441489	-3.21376	0.467907	-3.13348	0.605442	-4.01844	0.555064	-3.86026	0.591299	-4.3278
0.390384	-3.92069	0.539684	-3.53255	0.374967	-3.67844	0.240177	-3.3912	0.283332	-3.79819	0.379841	-3.30039	0.672536	-4.32105	0.461285	-3.24114
0.461114	-3.58655	0.35492	-3.59019	0.367952	-3.23577	0.386688	-3.26255	0.431956	-3.41206	0.422708	-3.9592	0.671348	-4.38785	0.528786	-4.15074
0.380093	-1.31257	0.453297	-3.95679	0.412813	-3.24425	0.405697	-3.56334	0.418995	-3.0714	0.510441	-4.0299	0.702466	-4.04232	0.583656	-2.8125
0.383427	-3.9434	0.374601	-3.88113	0.409358	-3.22614	0.369746	-3.90515	0.698123	-4.21503	0.407029	-3.82613	0.589374	-4.2014	0.619646	-4.34477
0.507337	-3.9681	0.457396	-3.85759	0.484461	-3.20102	0.309354	-2.8978	0.375904	-3.90518	0.391105	-3.43494	0.426166	-3.90936	0.433426	-4.08732
0.393677	-3.84215	0.287843	-3.65394	0.471936	-3.96434	0.3469	-3.22788	0.52636	-3.81738	0.445397	-3.79713	0.206619	-3.72533	0.602788	-4.37913
0.40341	-3.16445	0.55936	-3.73954	0.237951	-3.33174	0.440576	-3.30321	0.506465	-4.00883	0.578617	-3.95891	0.706476	-4.21074	0.611609	-4.2586
0.409598	-3.33174	0.285061	-3.94236	0.20698	-4.12495	0.139094	-2.90078	0.345341	-3.22919	0.669893	-3.7775	0.393154	-3.06367	0.739718	-3.98863
0.374531	-3.85524	0.538808	-3.90151	0.414235	-3.61783	0.475993	-3.59772	0.397287	-3.42703	0.297794	-3.80249	0.772788	-3.97644	0.51627	-4.44888
0.414526	-3.97555	0.463515	-3.87313	0.467817	-3.93048	0.260857	-3.76971	0.407036	-3.5378	0.43948	-3.7121	0.689491	-4.17258	0.692334	-4.06911
0.47391	-3.91092	0.473564	-1.77949	0.474609	-3.18224	0.513573	-3.03517	0.437092	-3.72166	0.408811	-2.72124	0.653831	-4.0993	0.630855	-4.06493
0.370537	-3.85973	0.557607	-3.71818	0.42639	-3.03652	0.39677	-3.5843	0.396379	-2.81394	0.762017	-3.92044	0.716077	-3.8045	0.654121	-4.22016
0.56284	-3.9792	0.445232	-2.61944	0.486174	-4.12647	0.328452	-3.24991	0.223785	-3.75023	0.722906	-4.13932	0.57363	-4.15169	0.654433	-4.35472
0.426528	-3.73577	0.481185	-3.65299	0.295291	-3.74861	0.40153	-3.69735	0.476537	-3.84733	0.547813	-4.03462	0.577928	-4.0762	0.498535	-3.07512
0.368583	-3.71655	0.462077	-3.36466	0.541406	-3.82918	0.439841	-3.29816	0.381883	-3.77811	0.500314	-2.82724	0.568803	-4.23711	0.681531	-4.02684
0.521855	-3.31121	0.397982	-3.19662	0.402747	-3.95985	0.433903	-3.88904	0.370411	-3.40835	0.620449	-4.22471	0.68493	-4.32944	0.69381	-4.25844
0.438262	-3.97832	0.452847	-3.97913	0.341251	-3.25426	0.380091	-3.34188	0.385387	-3.74212	0.407121	-3.54613	0.722927	-3.36902	0.569632	-4.21509
0.561574	-2.03225	0.402844	-2.7927	0.325285	-3.03778	0.32746	-3.3684	0.388317	-3.39086	0.505806	-3.89819	0.341459	-3.93187	0.654174	-4.31187
0.410352	-3.9184	0.447225	-3.60981	0.441822	-3.4166	0.420062	-3.53636	0.70727	-4.09816	0.408162	-3.17297	0.664855	-4.1269	0.563477	-4.15887
0.509557	-3.96583	0.498902	-2.9444	0.372203	-3.11738	0.287147	-3.28787	0.330616	-3.23742	0.372971	-3.11673	0.671418	-4.28676	0.520363	-4.0638
0.526712	-3.39948	0.614634	-3.81798	0.29037	-2.88381	0.419246	-4.0253	0.681392	-4.15577	0.733224	-3.91054	0.680812	-3.95667	0.645015	-4.06996
0.419755	-3.28361	0.364402	-4.00137	0.394493	-3.92686	0.390645	-3.092	0.382392	-3.55192	0.697381	-4.22036	0.641539	-4.18581	0.631476	-3.78921
0.410991	-3.9558	0.440972	-3.81212	0.479657	-3.22469	0.25446	-3.40619	0.379844	-3.15334	0.424261	-3.53904	0.734955	-4.01163	0.665001	-4.17591
0.489502	-3.7263	0.394688	-3.37079	0.390435	-3.47026	0.416458	-3.66102	0.522227	-3.72194	0.661754	-4.14164	0.496376	-3.50671	0.674071	-4.3232
0.394553	-3.75579	0.551014	-3.68643	0.414021	-3.8395	0.384778	-3.20082	0.560115	-3.52472	0.385601	-3.45802	0.667891	-3.96553	0.615331	-4.27768
0.407203	-3.73405	0.495453	-3.92042	0.382258	-3.94243	0.282682	-3.33742	0.428798	-3.60631	0.471013	-2.75423	0.702761	-4.20401	0.68856	-1.44659
0.405996	-3.78181	0.330715	-3.8788	0.359054	-3.81333	0.240193	-3.0078	0.656324	-4.16344	0.654107	-1.99387	0.540138	-3.91425	0.647251	-3.86065
0.337415	-3.92695	0.433886	-3.3151	0.199197	-3.6597	0.437904	-3.36257	0.338407	-3.35026	0.628235	-4.08031	0.373278	-3.7936	0.737189	-4.19297
0.525021	-3.36951	0.39905	-3.98561	0.259857	-3.58907	0.260697	-4.06989	0.586429	-3.63686	0.463133	-3.89098	0.744039	-4.30974	0.583147	-3.78715
0.462438	-3.695	0.358226	-2.76506	0.4869	-3.15854	0.255723	-3.8458	0.77896	-3.98115	0.365224	-3.54899	0.38146	-3.5722	0.66815	-4.06151
0.489875	-3.4069	0.478809	-2.95751	0.361786	-3.43242	0.452979	-3.40675	0.754071	-3.60578	0.656519	-4.24075	0.60771	-3.86859	0.483518	-3.64405
0.431911	-3.69866	0.462558	-3.00153	0.45103	-3.22778	0.471739	-3.22287	0.502292	-3.41409	0.458634	-3.35319	0.73675	-4.07813	0.59772	-4.33651
0.42946	-2.8944	0.364761	-3.94346	0.431099	-2.8324	0.35869	-2.68654	0.474222	-4.11815	0.453032	-3.79463	0.645075	-3.67922	0.686903	-4.17138
0.369399	-3.83011	0.522012	-3.44354	0.391492	-3.07867	0.483995	-1.90529	0.647774	-4.08684	0.647856	-4.24734	0.73171	-4.22533	0.623223	-4.14607
0.374873	-3.58413	0.444407	-4.07664	0.395793	-3.4653	0.422756	-3.58331	0.694743	-4.24171	0.744961	-4.04122	0.325823	-3.39918	0.345584	-3.11237
0.337343	-3.85401	0.375218	-3.80057	0.406707	-3.23225	0.425519	-3.331	0.417444	-3.48956	0.60378	-3.97488	0.533089	-3.53091	0.369676	-3.49978
0.305818	-3.78953	0.413339	-3.266	0.497444	-3.6527	0.464546	-3.72572	0.422268	-3.57402	0.430969	-3.35526	0.671742	-4.36932	0.707039	-4.26279
0.425013	-3.74204	0.319481	-2.88975	0.326297	-2.78689	0.295315	-3.10347	0.454183	-3.82259	0.416263	-4.01303	0.625832	-4.10246	0.348712	-3.91988
0.447671	-3.50481	0.444663	-3.95634	0.246156	-3.25529	0.514852	-2.92013	0.408305	-3.98834	0.666169	-3.76856	0.626813	-4.14501	0.736849	-2.53796
0.370325	-3.84048	0.385344	-3.42666	0.331586	-3.20887	0.490148	-3.37797	0.617115	-2.74036	0.71113	-3.99989	0.617812	-3.89415	0.186031	-3.12612
0.364979	-4.02549	0.365698	-3.18132	0.481381	-3.46554	0.327536	-3.74307	0.222625	-3.62422	0.542963	-4.05638	0.601577	-4.11652	0.778729	-3.98596
0.457052	-3.82427	0.459385	-3.55889	0.390424	-3.45261	0.255214	-3.4304	0.654644	-3.93662	0.60524	-4.22086	0.598836	-3.88735	0.755744	-3.88898
0.475456	-3.97326	0.502515	-3.70799	0.428992	-3.47856	0.382695	-3.38211	0.453951	-3.94868	0.428633	-3.97073	0.520479	-3.56975	0.659363	-3.6167
0.498885	-3.55806	0.479578	-3.90578	0.327269	-3.25076	0.223358	-3.36123	0.401566	-3.84021	0.355033	-3.54661	0.572149	-4.22791	0.496396	-3.84963
0.350959	-3.60903	0.373002	-3.51025	0.454573	-3.91605	0.427361	-3.97169	0.437539	-3.25843	0.416288	-3.73665	0.642785	-3.90142	0.668316	-4.40543
0.359129	-3.37361	0.435647	-4.03234	0.408435	-3.41848	0.364062	-4.00231	0.406059	-3.21884	0.372831	-3.73342	0.394062	-3.89881	0.293873	-3.12951
0.534062	-3.82605	0.503747	-2.95407	0.529688	-3.23313	0.29374	-3.60772	0.398804	-2.53849	0.675667	-3.81766	0.670392	-4.31749	0.747316	-4.35738
0.367972	-2.96682	0.416733	-3.07458	0.47991	-2.61992	0.380384	-3.03993	0.545516	-4.20262	0.629686	-4.1245	0.424813	-4.26859	0.728752	-4.27713
0.436255	-4.16619	0.375416	-3.25831	0.376944	-3.10414	0.40981	-3.13298	0.385093	-3.51194	0.467503	-3.50974	0.382222	-3.8058	0.718571	-4.11845
0.447696	-3.08929	0.413897	-3.93694	0.419843	-2.93592	0.371989	-3.24594	0.411462	-3.82461	0.325814	-3.6338	0.711075	-4.20559	0.681904	-3.90965
0.481387	-3.75482	0.392681	-4.06776	0.446289	-3.37236	0.39445	-3.57744	0.398043	-3.20745	0.655835	-4.14155	0.495058	-3.71346	0.786609	-3.81224
0.628464	-3.82094	0.47517	-3.61241	0.331421	-3.64412	0.432829	-3.72007	0.449804	-3.05438	0.30393	-4.01744	0.519731	-4.02877	0.592078	-4.05553
0.493764	-3.93729	0.471577	-3.93811	0.436171	-3.1133	0.415458	-3.27271	0.565524	-3.87697	0.506386	-4.13189	0.801695	-2.69908	0.692986	-3.95848
0.423705	-3.91853	0.382519	-3.26175	0.448272	-3.05601	0.510866	-2.90278	0.320254	-3.45468	0.684005	-4.27369	0.605795	-4.1257	0.796953	-3.69316
0.481659	-3.43333	0.413546	-3.40745	0.319528	-3.92401	0.471534	-3.27361	0.273668	-3.10205	0.303158	-3.62731	0.746051	-3.99519	0.629136	-3.70694
0.366188	-4.15777	0.413775	-3.77743	0.289067	-4.06422	0.366375	-2.85315	0.355305	-3.73357	0.394334	-3.49597	0.43057	-3.21606	0.4654	-3.21672
0.476302	-3.07822	0.430378	-3.11783	0.391919	-2.8965	0.575692	-3.9262	0.628837	-4.18912	0.483496	-4.03446	0.60848	-3.95452	0.552299	-4.40617
0.49284	-3.93349	0.457056	-2.85804	0.327106	-3.98362	0.187967	-3.69369	0.40853	-3.2754	0.438136	-3.78089	0.700534	-4.07481	0.651024	-3.70093
0.452634	-3.91884	0.44355	-3.95235	0.445206	-3.45353	0.448157	-3.59057	0.614825	-3.85812	0.620535	-4.25465	0.782217	-4.21849	0.669917	-4.34895
0.394073	-3.99653	0.388963	-3.01534	0.261621	-3.27885	0.471684	-3.29635	0.365226	-3.60225	0.640832	-4.32348	0.76079	-3.92525	0.766258	-4.19569
0.469461	-3.51246	0.48984	-2.80978	0.408249	-3.00982	0.380542	-3.51742	0.347118	-3.43968	0.573136	-4.17757	0.531668	-3.60165	0.672454	-4.3865
0.27217	-3.61634	0.525466	-3.89627	0.388887	-3.81565	0.420482	-3.78442	0.335347	-3.68983	0.354754	-3.64181	0.715591	-3.96433	0.469502	-3.22482
0.423039	-3.99614	0.463516	-3.72107	0.369249	-3.27827	0.365572	-3.61971	0.541702	-3.60756	0.398057	-3.72572	0.639832	-4.11345	0.741511	-3.38176
0.408002	-3.67702	0.441448	-3.13399	0.2332	-3.072	0.433841	-3.73377	0.495152	-3.17985	0.765404	-2.89085	0.366331	-3.91111	0.472086	-3.85126
0.444336	-3.96588	0.44603	-3.84426	0.465674	-3.20767	0.443621	-3.49782	0.374692	-3.30986	0.394501	-4.13844	0.429692	-3.64446	0.662579	-3.38634
0.396388	-4.02821	0.492133	-3.76194	0.346511	-2.72013	0.274552	-3.62957	0.446809	-2.88686	0.484149	-3.4487	0.754892	-4.28107	0.582461	-3.88643
0.345773	-3.42371	0.335787	-4.00266	0.346412	-3.03145	0.443622	-3.69072	0.726345	-4.07378	0.454656	-3.87516	0.649603	-4.27555	0.709537	-4.14902
0.308207	-3.99137	0.498394	-3.88838	0.379465	-2.94851	0.396839	-3.12037	0.513161	-3.68801	0.628439	-4.35125	0.709887	-4.11239	0.672269	-4.28999
0.393474	-3.80994	0.459695	-3.66609	0.420601	-3.96044	0.435754	-3.36563	0.587127	-3.7243	0.629471	-4.22084	0.743864	-4.06636	0.368302	-3.81148
0.418792	-3.55831	0.412127	-3.6927	0.474781	-3.69631	0.427903	-2.91965	0.685458	-4.08199	0.398545	-2.65599	0.330082	-3.65017	0.63774	-3.36584
0.535352	-3.81318	0.442954	-3.79973	0.459768	-2.49469	0.491603	-3.76063	0.381468	-3.15137	0.538824	-4.22318	0.618155	-3.94613	0.650286	-3.9355
0.363392	-3.07917	0.435684	-3.75142	0.299073	-3.11679	0.390192	-3.38423	0.313311	-3.69895	0.43715	-3.92999	0.569671	-4.27201	0.750385	-4.21392
0.405593	-2.54031	0.350848	-4.13292	0.438217	-3.88069	0.505641	-3.27159	0.407097	-3.68251	0.27401	-3.86223	0.813627	-4.12108	0.722017	-3.77235
0.388455	-4.15619	0.423067	-2.94889	0.355078	-3.6208	0.333662	-4.04248	0.444455	-3.99014	0.391856	-2.45705	0.827884	-3.92251	0.735081	-4.40548
0.178708	-4.10705	0.474351	-3.5814	0.298101	-4.07763	0.396394	-3.24569	0.620956	-4.12143	0.572166	-3.98417	0.395274	-3.41024	0.580491	-4.24859
0.30194	-3.90714	0.364309	-4.08083	0.358976	-3.22038	0.26029	-2.69364	0.337401	-3.45324	0.420807	-3.51687	0.688064	-4.06486	0.768183	-4.16855
0.437562	-3.8553	0.513753	-1.33774	0.469555	-3.57667	0.465921	-3.07883	0.493151	-3.22712	0.463351	-3.7856	0.670388	-4.23487	0.659492	-3.80883
0.386571	-4.16429	0.394754	-3.22711	0.506019	-3.51118	0.542891	-4.02236	0.754765	-4.20516	0.0723363	-3.6933	0.743543	-4.12935	0.728607	-4.17575
0.444308	-2.63937	0.47482	-3.90595	0.492243	-3.62831	0.378744	-2.9579	0.399882	-3.6988	0.597795	-4.20843	0.724055	-3.93242	0.629237	-4.3145
0.32183	-3.03246	0.420484	-3.79738	0.390945	-3.60083	0.377599	-3.61894	0.388999	-3.9354	0.53554	-3.60837	0.399921	-3.99704	0.788903	-4.12193
0.276783	-3.70739	0.434107	-3.72037	0.396902	-3.06517	0.258195	-3.44924	0.415456	-3.46767	0.535815	-4.13201	0.647501	-4.04361	0.644218	-3.37951
0.395986	-3.80223	0.228373	-3.29473	0.436934	-2.23521	0.437065	-3.56989	0.466361	-3.75109	0.415802	-3.9439	0.369738	-3.92551	0.561544	-4.06587
0.223992	-4.04491	0.421292	-3.86957	0.377378	-2.80574	0.696003	-4.16005	0.451935	-3.11717	0.465622	-3.93102	0.788075	-4.16337	0.570932	-4.01254
0.423286	-2.67968	0.383363	-3.94066	0.364182	-2.62833	0.398117	-3.14408	0.340876	-3.03104	0.503661	-3.87092	0.679695	-3.84346	0.695373	-4.37205
0.330274	-3.50439	0.402078	-3.69499	0.422131	-3.58417	0.493031	-3.17453	0.30854	-3.66717	0.527533	-4.19559	0.596096	-3.95302	0.65905	-3.99412
0.464952	-4.0214	0.427836	-4.15442	0.388074	-2.93137	0.393493	-3.43428	0.697766	-4.13432	0.383659	-3.79158	0.414706	-3.64752	0.546342	-3.74818
0.365206	-3.00568	0.372033	-3.72894	0.324607	-2.80778	0.698351	-3.98402	0.657777	-4.21426	0.788882	-4.41345	0.656918	-3.128	0.603869	-4.04163
0.450713	-3.61664	0.365711	-4.09723	0.402171	-3.23193	0.374164	-3.02167	0.705754	-4.18573	0.681684	-3.95453	0.69804	-4.11642	0.689041	-4.26753
0.295147	-3.67203	0.458238	-3.55012	0.397159	-3.02126	0.38184	-2.98954	0.664933	-3.58013	0.562824	-4.27345	0.351216	-3.04597	0.621097	-3.71285
0.50094	-3.52918	0.43877	-3.76455	0.470911	-3.6874	0.421377	-3.29593	0.403121	-3.92079	0.620174	-4.14172	0.449871	-3.72975	0.730811	-4.34407
0.272702	-3.82733	0.282547	-3.90356	0.214278	-3.15373	0.465565	-3.16054	0.665963	-3.9459	0.439561	-4.03961	0.606988	-3.92264	0.604014	-4.0707
0.455527	-4.03254	0.452947	-4.14603	0.428196	-2.34295	0.410467	-2.93898	0.5024	-3.53434	0.5808	-4.29478	0.395033	-3.10692	0.635613	-4.12554
0.407797	-3.61224	0.461106	-3.72933	0.405451	-2.80384	0.360448	-3.88822	0.751714	-4.18542	0.35951	-3.19058	0.69552	-3.59648	0.691729	-4.33845
0.383588	-4.07458	0.432676	-3.95806	0.372706	-3.29482	0.228132	-3.49423	0.338372	-3.7691	0.419133	-3.79455	0.787807	-4.27481	0.471896	-3.90485
0.203898	-3.61744	0.414455	-3.88923	0.255029	-3.11758	0.425436	-3.18788	0.385729	-3.92554	0.652215	-4.13275	0.71269	-4.12139	0.667039	-4.09283
0.500599	-3.95577	0.406467	-3.97768	0.388674	-3.12787	0.432513	-3.25694	0.496265	-3.90487	0.409144	-2.99092	0.736265	-3.56568	0.775649	-4.0093
0.378332	-3.95853	0.397205	-3.63893	0.0979642	-3.25407	0.384336	-3.05822	0.327822	-3.70072	0.334047	-3.89076	0.692095	-4.00004	0.557625	-3.24944
0.260769	-3.88751	0.423204	-3.50704	0.460873	-3.02441	0.370623	-3.12289	0.427314	-3.18601	0.401752	-3.34941	0.796816	-4.09939	0.472682	-3.76254
0.332789	-4.00342	0.43749	-3.71478	0.346149	-3.17235	0.324784	-3.2773	0.409402	-3.8264	0.441531	-4.32827	0.729501	-3.75813	0.6108	-3.86184
0.241827	-3.83428	0.438733	-4.02011	0.424692	-3.50755	0.431249	-2.56032	0.364678	-3.79747	0.128689	-3.53163	0.78116	-4.09381	0.647457	-3.65904
0.486114	-3.8414	0.498699	-3.82207	0.294083	-3.39402	0.529344	-4.10431	0.69507	-4.16543	0.0510206	-3.30372	0.412853	-3.40975	0.737367	-4.08064
0.217825	-3.86131	0.172183	-4.0489	0.388925	-3.22105	0.453401	-2.9288	0.412329	-3.60348	0.438014	-3.82107	0.752405	-3.80931	0.716476	-4.08793
0.317183	-3.91693	0.376527	-3.6202	0.368339	-2.72705	0.457502	-3.03967	0.635096	-4.0227	0.504752	-3.10876	0.40652	-3.34885	0.654046	-4.20051
0.369204	-4.02726	0.499538	-3.34374	0.468704	-3.91497	0.429524	-3.22435	0.562666	-4.12601	0.516097	-4.48137	0.445793	-4.07363	0.686238	-4.09655
0.205269	-3.98473	0.45173	-3.74014	0.413216	-3.37236	0.431136	-2.96478	0.453584	-3.59284	0.0962751	-3.47299	0.348333	-4.01481	0.608304	-4.0345
0.485782	-3.8788	0.42686	-3.10827	0.416515	-3.60781	0.290745	-3.57149	0.476672	-3.75642	0.329605	-4.09919	0.856992	-4.26508	0.725355	-4.1676
0.451177	-3.62556	0.373058	-2.46633	0.403104	-3.93292	0.38989	-3.30027	0.349165	-2.98715	0.79103	-4.43557	0.574919	-4.24621	0.672253	-3.71653
0.346065	-3.64589	0.441339	-2.7636	0.28566	-2.68825	0.407311	-3.21481	0.700967	-3.99651	0.300359	-3.98418	0.565157	-4.18063	0.657122	-4.14267
0.379697	-3.94255	0.415326	-2.72754	0.442561	-2.90938	0.435684	-3.45279	0.659091	-4.12647	0.417853	-4.0568	0.522635	-3.94765	0.700279	-3.53173
0.387399	-3.57742	0.403369	-3.61574	0.390862	-4.04292	0.359423	-2.88095	0.407284	-3.30331	0.310664	-3.89839	0.44929	-3.85234	0.40516	-3.85269
0.196409	-3.81627	0.478197	-3.94212	0.45142	-3.68894	0.261718	-3.53385	0.364008	-3.70495	0.397458	-3.02101	0.800927	-4.11435	0.737871	-3.99086
0.306626	-3.55032	0.432939	-3.9925	0.413407	-3.73558	0.36835	-3.56738	0.465504	-3.94171	0.71985	-4.11814	0.690868	-4.18036	0.63814	-3.91734
0.393763	-3.79616	0.441219	-3.32627	0.400429	-3.18958	0.61314	-3.64268	0.355331	-3.66893	0.2078	-3.33762	0.673421	-3.657	0.56747	-4.15464
0.407891	-3.96166	0.28662	-3.99204	0.350259	-2.75082	0.426181	-2.9016	0.655786	-4.09489	0.555498	-4.21968	0.687189	-4.13448	0.429146	-3.99787
0.470138	-3.80272	0.458742	-3.44791	0.364673	-2.97582	0.482135	-2.98823	0.367571	-3.49266	0.614142	-3.65669	0.370571	-3.71931	0.690151	-3.71501
[truncated: 4,118 more rows]

## Sheet: 1D
Gamma H2AX 0uM	Gamma H2AX 25uM	Gamma H2AX 50uM	Gamma H2AX 75uM	Gamma H2AX 100uM	Gamma H2AX 150uM	Gamma H2AX 200uM
-3.49834	-3.47389	-3.52948	-3.42146	-2.58721	-2.75312	-2.09067
-3.54641	-3.51235	-3.54181	-3.46506	-3.14819	-2.59524	-3.04521
-3.50593	-3.48744	-3.43274	-3.40478	-2.23885	-2.7691	-1.74192
-3.53888	-3.49166	-3.44626	-3.4932	-3.09579	-3.11138	-3.145
-3.51601	-3.50513	-3.39462	-3.42857	-3.15505	-2.44979	-1.96097
-3.49876	-3.49899	-3.48541	-3.41092	-2.99625	-2.37781	-1.80459
-3.5427	-3.48545	-3.49418	-3.50807	-3.39766	-3.31003	-3.02891
-3.53044	-3.53823	-3.47978	-3.41679	-3.02264	-2.3832	-3.00425
-3.51574	-3.43808	-3.48041	-3.45177	-3.30048	-3.38061	-3.05146
-3.565	-3.50635	-3.38509	-3.40544	-3.49155	-2.20908	-2.87266
-3.50214	-3.43782	-3.49787	-3.46302	-3.09789	-2.9273	-2.05482
-3.52575	-3.48091	-3.34103	-3.43214	-3.13859	-2.31502	-3.15155
-3.49225	-3.44668	-3.36903	-3.48004	-3.34781	-3.24426	-2.75738
-3.49401	-3.43928	-3.43691	-3.41181	-2.67844	-3.21371	-3.28069
-3.53467	-3.43791	-3.36537	-3.39376	-3.27685	-3.30055	-2.94687
-3.52308	-3.42675	-3.47867	-3.38955	-3.35628	-3.07247	-2.50987
-3.48597	-3.49877	-3.32895	-3.38759	-3.24676	-2.76434	-2.47101
-3.49469	-3.48804	-3.3521	-3.44925	-2.95887	-3.15404	-2.97051
-3.52609	-3.48196	-3.40585	-3.45844	-2.72956	-3.33021	-2.91496
-3.48519	-3.53133	-3.51855	-3.37668	-3.32448	-3.27366	-3.22406
-3.5312	-3.48012	-3.13976	-3.39296	-2.74253	-3.13126	-1.58067
-3.49155	-3.47763	-3.49074	-3.44439	-3.06789	-2.9842	-2.42025
-3.51842	-3.48022	-3.34015	-3.48366	-2.47561	-2.72858	-1.65846
-3.49689	-3.43931	-3.36497	-3.36872	-2.60492	-2.49312	-1.83064
-3.48398	-3.44626	-3.50592	-3.38052	-3.05063	-2.80015	-1.81097
-3.45327	-3.45406	-3.33377	-3.46914	-2.74835	-2.63045	-3.13515
-3.46898	-3.45838	-3.4991	-3.40647	-2.81005	-2.82524	-2.07513
-3.45927	-3.46632	-3.37428	-3.41586	-3.17703	-2.05111	-2.03539
-3.46894	-3.45914	-3.51459	-3.39081	-3.24727	-2.87591	-2.72522
-3.46927	-3.45265	-3.3475	-3.42024	-3.26174	-2.33168	-2.75803
-3.47685	-3.43895	-3.50041	-3.36943	-3.41201	-2.27815	-1.90582
-3.50422	-3.47974	-3.27995	-3.43398	-3.32331	-2.28019	-1.67871
-3.46873	-3.45534	-3.21536	-3.40503	-3.30972	-2.65055	-2.65141
-3.5022	-3.4466	-3.25916	-3.41647	-3.31705	-2.54355	-2.63343
-3.46581	-3.44611	-3.52089	-3.38278	-3.37617	-2.43879	-1.93968
-3.50962	-3.42828	-3.35679	-3.42864	-3.25896	-2.98765	-1.98053
-3.52718	-3.4369	-3.14285	-3.35443	-3.32102	-2.39497	-2.00627
-3.45631	-3.41646	-3.4781	-3.38269	-2.95831	-2.53487	-1.86994
-3.47992	-3.46086	-3.47551	-3.40268	-3.00545	-2.89427	-1.87053
-3.41417	-3.48892	-3.36649	-3.45256	-3.38957	-2.68492	-3.24505
-3.45334	-3.42686	-3.3383	-3.43455	-2.83518	-2.65462	-2.05013
-3.48219	-3.45094	-3.2871	-3.4425	-3.21185	-2.60562	-2.18501
-3.50761	-3.43836	-3.32669	-3.45113	-3.36199	-2.46794	-1.90741
-3.42348	-3.43406	-3.30609	-3.38414	-3.1533	-2.35789	-2.09302
-3.44349	-3.41221	-3.33573	-3.39362	-2.65887	-2.67598	-1.78011
-3.45127	-3.41822	-3.33676	-3.43249	-3.03422	-1.77965	-1.83952
-3.44911	-3.42273	-3.36088	-3.40792	-2.87755	-2.59306	-1.686
-3.49333	-3.44747	-3.51299	-3.38708	-2.96777	-2.95428	-3.18282
-3.45427	-3.42755	-3.27585	-3.35665	-3.24065	-2.43254	-2.16361
-2.99823	-3.44554	-3.33787	-3.41464	-3.29658	-1.25288	-2.18014
-3.33915	-3.43928	-3.31899	-3.38668	-3.33009	-2.89018	-3.15744
-3.42332	-3.38609	-3.47962	-3.30243	-3.19549	-1.96353	-2.78281
-3.42067	-3.4069	-3.37991	-3.33198	-3.35186	-2.80688	-2.04801
-3.48546	-3.39806	-3.4366	-3.41157	-3.23828	-2.72018	-2.07612
-3.43977	-3.39289	-3.30564	-3.35872	-3.12675	-1.53658	-2.98801
-3.47784	-3.41362	-3.36369	-3.35694	-3.07596	-2.78856	-2.90128
-3.43283	-3.44906	-3.39544	-3.38583	-2.91151	-2.22359	-2.52992
-3.26984	-3.40013	-3.35756	-3.41116	-3.35361	-2.60869	-2.03909
-3.45413	-3.32895	-3.31043	-3.42423	-3.18159	-2.77051	-2.16105
-3.45637	-3.43153	-3.32216	-3.34617	-2.93217	-1.91751	-1.89419
-3.44957	-3.40442	-3.49556	-3.35735	-3.21927	-2.03472	-2.55758
-3.47821	-3.43796	-3.24449	-3.39832	-3.22008	-2.4782	-1.65902
-3.48517	-3.36495	-3.24725	-3.38256	-3.05399	-2.51933	-2.0359
-3.3735	-3.39481	-3.25028	-3.42321	-3.36785	-2.21848	-2.26267
-3.41461	-3.44684	-3.41	-3.3955	-3.29926	-1.73791	-1.44221
-3.44652	-3.43775	-3.41933	-3.34214	-3.13697	-1.83641	-2.63977
-3.40133	-3.37559	-3.36199	-3.32993	-3.07822	-2.44093	-3.09188
-3.38874	-3.39816	-3.29374	-3.38533	-2.91493	-1.88125	-1.61201
-3.49096	-3.37777	-3.23484	-3.3869	-3.29588	-2.00611	-2.49721
-3.45438	-3.447	-3.39611	-3.37527	-3.14952	-2.89304	-1.54302
-3.42063	-3.43374	-3.38634	-3.3821	-3.19457	-2.3848	-1.45678
-3.41605	-3.40783	-3.36728	-3.39715	-2.93935	-1.86185	-1.59321
-3.41981	-3.37261	-3.35721	-3.35151	-3.22733	-2.68529	-2.98867
-3.44591	-3.28261	-3.46026	-3.31886	-2.956	-2.10543	-2.56967
-3.43076	-3.40193	-3.23491	-3.42681	-3.06772	-2.15057	-2.5299
-3.46741	-3.3847	-3.24308	-3.40395	-3.24951	-2.41804	-2.36993
-3.45704	-3.37772	-3.32691	-3.34153	-3.28617	-2.37226	-3.12562
-3.43649	-3.3954	-3.38992	-3.39844	-3.30256	-2.28757	-2.28734
-3.40072	-3.43488	-3.31658	-3.39104	-2.96293	-1.57076	-1.7428
-3.47527	-3.3709	-3.34995	-3.42888	-3.10234	-2.61254	-2.45709
-3.36387	-3.35043	-3.45083	-3.36707	-3.39415	-1.1597	-2.4224
-3.46213	-3.35725	-3.26863	-3.38379	-3.00237	-2.57464	-2.02968
-3.42311	-3.44145	-3.291	-3.30319	-3.28256	-2.42386	-1.41547
-3.40486	-3.39465	-3.21306	-3.33525	-3.272	-2.01624	-3.14025
-3.39352	-3.33534	-3.34903	-3.36277	-2.79876	-1.46684	-1.86273
-3.37724	-3.37672	-3.31238	-3.37351	-3.22456	-0.799607	-2.66009
-3.35949	-3.43571	-3.32809	-3.43631	-3.25669	-2.03445	-2.3277
-3.39499	-3.37272	-3.33005	-3.31687	-3.34648	-1.94005	-2.10094
-3.40955	-3.37676	-3.40763	-3.30179	-3.22655	-2.61818	-1.96919
-3.40331	-3.36187	-3.36273	-3.39865	-3.26206	-2.42275	-1.81278
-3.34369	-3.33646	-3.36885	-3.31789	-3.37835	-2.75269	-1.85592
-3.43623	-3.32014	-3.39011	-3.39808	-3.14255	-2.74417	-2.43917
-3.38878	-3.39029	-3.37468	-3.39066	-3.02496	-2.25639	-1.87321
-3.37369	-3.4111	-3.315	-3.37302	-3.24601	-2.38585	-3.06759
-3.47668	-3.39873	-3.20899	-3.37485	-3.25094	-2.68183	-2.47595
-3.4504	-3.36388	-3.34132	-3.39647	-2.9816	-2.38224	-1.99862
-3.41963	-3.33324	-3.2921	-3.3195	-2.53081	-1.70718	-2.8705
-3.40145	-3.3499	-3.40942	-3.36085	-3.34285	-2.25653	-2.4539
-3.40828	-3.30251	-3.2887	-3.32917	-3.09952	-3.02492	-2.50883
-3.44013	-3.30323	-3.30168	-3.36581	-3.11946	-2.65365	-3.05709
-3.43192	-3.34408	-3.45636	-3.40366	-3.19096	-0.736043	-2.64577
-3.34605	-3.34632	-3.3903	-3.40226	-3.11728	-1.497	-2.10419
-3.36566	-3.33763	-3.29725	-3.29918	-2.92909	-1.89472	-1.77686
-3.37603	-3.32011	-3.35743	-3.37532	-3.0547	-2.40783	-3.06744
-3.37785	-3.34978	-3.20638	-3.35863	-3.3776	-2.49482	-2.90733
-3.39117	-3.374	-3.31938	-3.39065	-3.12198	-2.24924	-1.85409
-3.39612	-3.33015	-3.35137	-3.36337	-3.22914	-1.51408	-2.51993
-3.36895	-3.29761	-3.35867	-3.36211	-2.95911	-2.09405	-1.59269
-3.3989	-3.44663	-3.32835	-3.3376	-3.13316	-2.71617	-2.97185
-3.35537	-3.35477	-3.37093	-3.28547	-3.25713	-2.38633	-3.07708
-3.36832	-3.35296	-3.38665	-3.41144	-2.44696	-2.30836	-2.48191
-3.37636	-3.30736	-3.35696	-3.35474	-3.28008	-2.28506	-2.78145
-3.44614	-3.37415	-3.20739	-3.31206	-2.30601	-2.25273	-1.80236
-3.36224	-3.35659	-3.33101	-3.35647	-3.2164	-2.75095	-2.87249
-3.38565	-3.37887	-3.40952	-3.38598	-3.18563	-2.61991	-2.83091
-3.35375	-3.33248	-3.36731	-3.31815	-2.92007	-2.03385	-1.64223
-3.36285	-3.31298	-3.34233	-3.38873	-3.00956	-2.126	-2.9968
-3.36929	-3.30145	-3.34566	-3.36403	-3.37483	-1.93615	-2.81823
-3.41463	-3.32411	-3.4406	-3.21712	-2.90516	-1.47439	-1.86138
-3.36245	-3.42187	-3.40617	-3.37999	-2.87833	-3.01746	-3.07455
-3.36354	-3.3225	-3.24641	-3.2613	-3.30385	-2.99016	-2.84839
-3.41035	-3.32799	-3.37003	-3.34465	-3.08884	-1.93074	-2.87923
-3.3882	-3.35492	-3.27634	-3.38169	-2.80763	-1.5214	-2.8627
-3.34184	-3.28908	-3.36902	-3.33548	-3.36473	-1.22196	-2.90978
-3.39365	-3.31836	-3.38714	-3.35099	-3.30555	-2.43899	-2.87733
-3.33611	-2.99335	-3.19525	-3.36939	-2.92183	-2.74661	-1.32796
-3.32933	-3.28838	-3.36054	-3.33054	-2.76229	-2.87765	-2.90961
-3.36137	-3.36828	-3.34649	-3.37951	-3.33961	-1.67042	-2.21757
-3.32088	-3.30906	-3.31826	-3.37852	-2.91184	-1.81218	-2.9375
-3.35001	-3.37728	-3.36005	-3.35686	-2.33814	-2.39503	-2.95208
-3.34965	-3.2639	-3.35339	-3.32984	-3.11293	-1.76871	-2.96758
-3.31977	-3.34638	-3.26906	-3.35433	-2.51533	-1.71188	-2.89695
-3.34763	-3.24713	-3.41023	-3.37944	-3.1023	-1.926	-2.87008
-3.31883	-3.30308	-3.45133	-3.36561	-2.86087	-1.69571	-3.02642
-3.33246	-3.28156	-3.33584	-3.31933	-2.81342	-1.84768	-2.02169
-3.39057	-3.35127	-3.28165	-3.46244	-2.91809	-2.20693	-2.86909
-3.34066	-3.24253	-3.0961	-3.3731	-3.01629	-2.30769	-2.78715
-3.29093	-3.3493	-3.39645	-3.31477	-2.86657	-2.35175	-3.16532
-3.40869	-3.33115	-3.39205	-3.25877	-1.829	-1.78002	-1.52172
-3.36589	-3.33095	-3.35586	-3.28888	-3.30156	-2.51319	-1.82249
-3.33546	-3.31001	-3.39836	-3.36581	-2.14603	-2.12043	-1.54193
-3.35126	-3.23807	-3.34093	-3.30517	-2.54417	-2.15011	-2.40827
-3.282	-3.24637	-3.17543	-3.29289	-2.26386	-2.92675	-1.64822
-3.33348	-3.23713	-3.28445	-3.27491	-3.2928	-1.44452	-1.58613
-3.34158	-3.29834	-3.44624	-2.97108	-3.15784	-1.57652	-1.10816
-3.33315	-3.24614	-3.32538	-3.35426	-2.68317	-3.06374	-2.53011
-3.34373	-3.19056	-3.2956	-3.34541	-2.1166	-1.69758	-2.62793
-3.32266	-3.25209	-3.32178	-3.34794	-2.39932	-2.07141	-2.57613
-3.33627	-3.32071	-3.36271	-3.33852	-2.62537	-1.30547	-2.90991
-3.2711	-3.23346	-3.33529	-3.39971	-2.38363	-1.98867	-1.36742
-3.33247	-3.28368	-3.22139	-3.26555	-3.29105	-3.04844	-1.37588
-3.34289	-3.28653	-2.62174	-3.40609	-2.78882	-2.43015	-2.49622
-3.2785	-3.23372	-3.3143	-3.35108	-3.25061	-2.61021	-2.78439
-3.29355	-3.30701	-3.35906	-3.37652	-2.91597	-2.55404	-1.71791
-3.33425	-3.27508	-3.45311	-3.32193	-2.89976	-3.03421	-2.89865
-3.32079	-3.29058	-3.36961	-3.32639	-3.26188	-2.6849	-2.7756
-3.27569	-3.26139	-3.42578	-3.26875	-3.22064	-3.01629	-3.06851
-3.2113	-3.22135	-3.28978	-3.16034	-3.24256	-2.00133	-2.05458
-3.3329	-3.26485	-3.32837	-3.25503	-2.44175	-2.06326	-1.57679
-3.18158	-3.23096	-3.14899	-3.33818	-2.58468	-2.07599	-0.90629
-3.30453	-3.30402	-3.37027	-3.28729	-2.96758	-2.93216	-1.74185
-3.37385	-3.21879	-3.437	-3.32818	-3.08598	-2.91332	-1.6241
-3.36759	-3.21176	-3.31227	-3.13959	-1.95127	-1.71592	-2.70077
-3.26543	-3.31107	-3.26929	-3.21789	-2.61066	-2.17411	-1.963
-3.23169	-3.19442	-3.30678	-3.36289	-2.85091	-2.405	-1.65216
-3.3153	-3.28608	-3.3231	-3.31083	-3.16981	-1.81661	-1.78553
-3.35027	-3.30912	-3.30401	-3.32329	-3.21842	-2.56772	-3.08271
-3.37892	-3.27944	-3.37759	-3.39253	-3.2871	-3.09798	-0.89665
-3.30304	-3.23293	-3.32925	-3.34633	-1.59954	-2.31617	-2.28827
-3.29652	-3.21464	-3.39604	-3.30819	-3.05927	-1.90159	-2.93531
-3.37647	-3.36998	-3.34247	-3.382	-3.14175	-1.89952	-2.46697
-3.32394	-3.30516	-3.24223	-3.31595	-2.48858	-3.00938	-2.11389
-3.24647	-3.30204	-3.28424	-3.40479	-1.4228	-2.49522	-2.78274
-3.35716	-3.20813	-3.35967	-3.30029	-3.32256	-1.92241	-1.28058
-3.35159	-3.18431	-3.29208	-3.23625	-3.2507	-2.44321	-2.40734
-3.3757	-3.25935	-3.11422	-3.31312	-3.2392	-3.13629	-1.97899
-3.40757	-3.25079	-3.38968	-3.25704	-3.14468	-3.04192	-1.88491
-3.21353	-3.3726	-3.42963	-3.30477	-2.88277	-2.99039	-3.11015
-3.28978	-3.23042	-3.31136	-3.3498	-2.94263	-2.61283	-3.0736
-3.27507	-3.26402	-3.31732	-3.34858	-2.80406	-1.48628	-1.35879
-3.29755	-3.24074	-3.33441	-3.17785	-2.7135	-2.76658	-2.30614
-3.30021	-3.24554	-3.32243	-3.16693	-3.03287	-2.47078	-2.0566
-2.94007	-3.16412	-3.22002	-3.33633	-3.15011	-3.09646	-2.30716
-3.36741	-3.3627	-3.15294	-3.26592	-3.15715	-2.13533	-3.11557
-3.21575	-3.18634	-3.3245	-3.4355	-3.15777	-2.15169	-2.34611
-3.35039	-3.14764	-3.4345	-3.30855	-2.78102	-2.06567	-3.08088
-3.3743	-3.28621	-3.29885	-3.24488	-3.17248	-2.10051	-2.68177
-3.2774	-3.36969	-3.26424	-3.38139	-1.56849	-2.85929	-2.56625
-3.36128	-3.21242	-3.33287	-3.28698	-3.13737	-2.5327	-2.97945
-3.31061	-3.32909	-3.31685	-3.30235	-3.00531	-2.32054	-2.64263
-3.36547	-3.1968	-3.32869	-3.38443	-2.66663	-2.95661	-0.609307
-3.30697	-3.3545	-3.31708	-3.34517	-3.05092	-2.97874	-1.13797
-3.34689	-3.32897	-3.06404	-3.21248	-2.36844	-1.57078	-2.52043
-3.38392	-3.20045	-3.41547	-3.34799	-2.52326	-1.61155	-2.29039
-3.34699	-3.2985	-3.33687	-3.26362	-3.11227	-2.9255	-0.816282
-3.38606	-3.25967	-3.29895	-3.22091	-0.835536	-3.12221	-1.92682
-3.28243	-3.35089	-3.2493	-3.11841	-2.81492	-0.5267	-3.10476
-3.38799	-3.35832	-3.05011	-3.34075	-3.33751	-3.11706	-2.99196
-3.31634	-3.1848	-3.09946	-3.23491	-2.99587	-1.94551	-1.18534
-3.36065	-3.36987	-3.43599	-3.3111	-3.09004	-2.31165	-2.91742
-3.34951	-3.27272	-3.22236	-3.08245	-3.26013	-2.36602	-2.91055
-3.28427	-3.32208	-3.25747	-3.31539	-3.13662	-2.45584	-2.8594
-3.37262	-3.35916	-3.1509	-3.40757	-3.11718	-2.85134	-2.10581
-3.36557	-3.44707	-3.35792	-3.30754	-2.87387	-3.07894	-2.49065
-3.35394	-3.21679	-3.26574	-3.25539	-3.04623	-3.02433	-2.54201
-3.29202	-3.27511	-3.19996	-3.28022	-2.54251	-2.35617	-2.93653
-3.27083	-3.35305	-3.32389	-3.3157	-3.16562	-3.16622	-3.05936
-3.27665	-3.21469	-3.44332	-3.21762	-1.88906	-2.34815	-2.935
-3.32601	-3.33673	-3.40613	-3.31134	-3.26202	-2.17637	-0.526074
-3.36657	-3.25194	-3.35024	-3.33052	-3.0544	-2.04497	-2.23679
-3.32596	-3.25215	-3.44596	-3.18699	-2.25571	-1.96821	-1.55889
-3.37507	-3.33738	-3.30408	-3.43424	-3.00664	-2.05874	-2.83621
-3.18465	-3.35893	-3.3364	-3.04512	-3.00447	-3.08793	-0.884098
-3.34194	-3.176	-3.37096	-3.23301	-2.54923	-3.12864	-2.51956
-3.25254	-3.38179	-3.4252	-3.32256	-2.43334	-2.8607	-1.35716
-3.13272	-3.39013	-3.34655	-3.43679	-3.00873	-2.05035	-0.926918
-3.31087	-3.24124	-3.28779	-3.27999	-0.765414	-1.94784	-1.32165
-3.19557	-3.36977	-3.18494	-3.22434	-2.31752	-3.01928	-1.42102
-3.18386	-3.12756	-3.19139	-3.14313	-2.47068	-3.0964	-2.65213
-3.33182	-3.30946	-3.34067	-3.28938	-2.88886	-2.7769	-2.70313
-3.28903	-3.3473	-3.25268	-3.41378	-2.37144	-3.00742	-2.80229
-3.20118	-3.37703	-3.05809	-3.26518	-3.18002	-2.09936	-2.94615
-3.41054	-3.37781	-3.27554	-3.36386	-3.02017	-2.93976	-1.08009
-3.09924	-3.23937	-3.43429	-3.2909	-3.07924	-2.96866	-2.38226
-3.35126	-3.12372	-3.36411	-3.26662	-2.34693	-3.22188	-2.02521
-3.01327	-3.24548	-3.3442	-3.28536	-1.0421	-2.12786	-2.95947
-3.39295	-3.13485	-2.90314	-3.33096	-3.17056	-2.84794	-2.32023
-3.18416	-3.38449	-3.231	-3.33335	-3.17704	-2.09909	-3.01149
-3.25399	-3.28018	-3.40632	-3.23168	-2.8694	-3.14803	-2.99903
-3.34387	-3.3882	-3.22238	-3.2809	-3.13241	-2.94425	-2.94653
-3.36234	-3.39369	-3.35048	-3.22492	-3.21406	-2.56803	-2.2071
-3.37895	-3.24517	-3.44121	-3.17565	-2.79791	-3.09397	-3.08732
-3.18604	-3.22105	-3.23282	-3.19526	-3.03182	-2.36503	-2.22568
-3.00935	-3.15374	-3.16462	-3.42629	-3.07602	-3.0015	-2.50306
-3.35503	-3.26381	-3.22271	-3.30203	-2.68178	-3.10799	-2.86489
-3.35791	-3.37551	-3.14759	-3.29495	-3.32163	-2.57474	-0.647104
-3.29476	-3.22058	-3.37788	-3.15351	-2.85876	-2.85949	-2.90844
-3.37668	-3.38028	-3.32153	-3.29237	-3.06104	-1.92574	-2.11355
-3.08835	-3.18232	-3.34326	-3.25262	-3.07849	-3.03775	-2.71142
-3.15479	-3.19004	-3.18051	-3.28199	-3.15272	-2.26775	-2.53948
-3.25072	-3.41415	-3.44042	-3.26737	-2.4689	-2.17179	-1.45959
-3.29322	-3.28092	-3.26759	-3.2974	-2.99772	-3.12959	-2.59334
-3.40307	-3.21787	-3.36137	-3.13714	-3.01745	-2.75929	-1.42231
-3.10326	-3.16406	-3.33232	-3.25835	-1.97037	-2.12263	-1.67194
-3.33038	-3.35242	-3.13965	-3.25286	-3.12237	-2.341	-2.66571
-3.04114	-3.25521	-2.83891	-3.25866	-3.2727	-2.74784	-0.839092
-3.31353	-3.28941	-3.37042	-3.29289	-3.12005	-2.66498	-2.52986
-3.19546	-3.33007	-3.17956	-3.2427	-3.28106	-2.87944	-2.90079
-3.33995	-3.25925	-3.23124	-2.89937	-3.03035	-2.93319	-1.11407
-3.37733	-3.24067	-3.24163	-3.26273	-3.03048	-2.48106	-2.75254
-3.39667	-3.27563	-3.28992	-3.42877	-2.25685	-2.13686	-1.12201
-3.39124	-3.30284	-3.31339	-3.21882	-3.03354	-3.05281	-3.09928
-3.39527	-3.35546	-3.24115	-3.23711	-3.24484	-2.08875	-1.58172
-3.37417	-3.38857	-3.20846	-2.90032	-2.8116	-0.943097	-2.96157
-3.3977	-3.39346	-3.3557	-3.2451	-1.64476	-2.57053	-2.66513
-3.32148	-3.28942	-3.46069	-3.27329	-2.97074	-2.54445	-1.44539
-3.24617	-3.26791	-3.24692	-2.9392	-3.15493	-2.32564	-2.0688
-3.40092	-3.38991	-3.36448	-3.29456	-2.35508	-3.08164	-2.54048
-3.06987	-3.28071	-3.44032	-3.27461	-2.89287	-1.99298	-1.19414
-3.33146	-3.36387	-3.2127	-3.26355	-2.85097	-2.14855	-3.01453
-3.38182	-3.4029	-2.9459	-3.27469	-3.14019	-2.82401	-2.85324
-3.46935	-3.38484	-3.32863	-3.27337	-2.59449	-2.55867	-1.93903
-3.40649	-3.23712	-3.20742	-3.41494	-3.08714	-2.10574	-0.900133
-3.18171	-3.29575	-3.23427	-2.97645	-1.9426	-2.40904	-1.57909
-3.38729	-3.26991	-3.36823	-3.22436	-1.60412	-2.81036	-1.97611
-3.25881	-3.24733	-3.24862	-3.1205	-3.15142	-2.89772	-1.7183
-3.38398	-3.17545	-3.28265	-3.37935	-3.19672	-2.77973	-3.02422
-3.42347	-3.17037	-3.18985	-3.23776	-2.14079	-2.55671	-1.87853
-3.10193	-3.39966	-3.31959	-3.32828	-2.79552	-2.26026	-2.00619
-3.38423	-3.39318	-3.46459	-3.26432	-3.05865	-2.9233	-2.793
-3.34505	-3.18682	-3.43291	-3.01168	-2.44432	-2.15036	-1.39661
-3.09776	-3.35946	-3.18212	-3.226	-2.74892	-2.14046	-2.57963
-3.37644	-3.2984	-3.18206	-3.12621	-3.32932	-2.52948	-1.72027
-3.32775	-3.26605	-3.2189	-3.29548	-2.72918	-2.0438	-0.84926
-3.16494	-3.36808	-3.25554	-2.99193	-2.96492	-1.84998	-3.03439
-3.46339	-3.22783	-3.32575	-3.37167	-2.64628	-2.35174	-2.14568
-3.26063	-3.29118	-3.1798	-3.23368	-2.94437	-3.14085	-3.0356
-3.38272	-3.28647	-3.35877	-3.19134	-2.27517	-1.85864	-3.09563
-3.41012	-3.38402	-3.36895	-3.16574	-3.14143	-2.4066	-1.26125
-3.34808	-3.17775	-3.36938	-3.41529	-3.08293	-2.46252	-1.90784
-3.13945	-3.17184	-3.32823	-3.29191	-2.66704	-2.04455	-1.21385
-3.34811	-3.27969	-3.34317	-3.02994	-2.45131	-2.22891	-2.91403
-3.42443	-3.34727	-3.44825	-3.18748	-3.09025	-2.4597	-3.03749
-3.47361	-3.27616	-3.35484	-3.27941	-2.48799	-2.01398	-1.901
-3.075	-3.39184	-3.27378	-3.21454	-2.0005	-2.76097	-2.92799
-3.09668	-3.31749	-3.29594	-3.21499	-2.71868	-1.89267	-3.07259
-3.13047	-3.22765	-3.25338	-3.28629	-2.29959	-2.71744	-1.94474
-3.17605	-3.37679	-3.20566	-3.23298	-2.96066	-0.88957	-1.85193
-3.41746	-3.22635	-3.26013	-3.20263	-3.24414	-2.46835	-1.65388
-3.34567	-3.28973	-3.35818	-3.21812	-3.0624	-2.00049	-1.85598
-3.12622	-3.21893	-3.14396	-3.28749	-2.7165	-2.54324	-1.55894
-3.1869	-3.38123	-3.09841	-2.96766	-2.66761	-2.94746	-2.99182
-3.23604	-3.27002	-3.24938	-3.16938	-2.74138	-2.85835	-2.09718
-3.43309	-3.30221	-3.35499	-3.26539	-3.23881	-2.00371	-1.6569
-3.42919	-3.33972	-3.3463	-3.12625	-2.44506	-2.0105	-3.05323
-3.43541	-3.23036	-3.45481	-3.23418	-2.59221	-2.98208	-3.06622
-3.15153	-3.26366	-3.33208	-3.15205	-2.96521	-2.37023	-2.29037
-3.37595	-3.23364	-2.74066	-3.23912	-2.79739	-2.00836	-3.04042
-3.42005	-3.30602	-3.38155	-3.20991	-2.95576	-2.10909	-3.02583
-3.23899	-3.31197	-3.25866	-3.24414	-3.03221	-2.24056	-1.78225
-3.47382	-3.35868	-3.26202	-3.13698	-2.61092	-2.3397	-1.7076
-3.26678	-3.28579	-3.25051	-3.08688	-2.40443	-1.92712	-2.94944
-3.47194	-3.38002	-3.14653	-3.3857	-2.85753	-2.99999	-2.9352
-3.14536	-3.27543	-3.16377	-3.34933	-2.36281	-2.16455	-3.07093
-3.36482	-3.25299	-3.38653	-3.13967	-3.04498	-2.56813	-3.13178
-3.2262	-3.24727	-3.45642	-3.37875	-2.96337	-2.8792	-1.94978
-3.37715	-3.34995	-3.41029	-3.24282	-2.52673	-2.82452	-2.06069
-3.40916	-3.36559	-3.22305	-3.18433	-3.23201	-2.95367	-2.29637
-3.4352	-3.26787	-3.33085	-3.20558	-3.13713	-2.94968	-3.11524
-3.28128	-3.38074	-3.23217	-2.98626	-2.39549	-2.0906	-2.76141
-3.31859	-3.23905	-3.16853	-3.21763	-3.00127	-2.84853	-1.59347
-3.46874	-3.24715	-3.13339	-3.27839	-1.94637	-3.02304	-2.54375
-3.27783	-3.33275	-2.96042	-3.22462	-2.62484	-2.59915	-1.91223
-3.50234	-3.3311	-3.08705	-3.38092	-3.02203	-3.06673	-2.70871
-3.45092	-3.28349	-3.36071	-3.31007	-2.01518	-2.96537	-2.42825
-3.26312	-3.33362	-3.43335	-3.14364	-3.04053	-2.86251	-3.1389
-3.45554	-3.28263	-3.35329	-3.20316	-3.02147	-2.74362	-2.93658
-3.43534	-3.27998	-3.18264	-3.1578	-2.48104	-2.14895	-1.99494
-3.2686	-3.25102	-3.24681	-3.27128	-1.59924	-2.97694	-2.19088
-3.28565	-3.30108	-3.10012	-3.34088	-3.10487	-2.71364	-2.11696
-3.47337	-3.31264	-3.41702	-3.36304	-2.93747	-2.99115	-2.25944
-3.2818	-3.29492	-3.18439	-3.06221	-3.21715	-2.96754	-2.16495
-3.36244	-3.29793	-3.26441	-3.14983	-2.97122	-2.34141	-2.75831
-3.46599	-3.28627	-3.10611	-3.1628	-2.08417	-2.8038	-1.85967
-3.55982	-3.3745	-3.20828	-3.21683	-2.41605	-2.8872	-2.05445
-3.47183	-3.2983	-3.01935	-3.09452	-2.84396	-2.95509	-3.07537
-3.51776	-3.33754	-3.20973	-3.01585	-2.01882	-2.2975	-2.12676
-3.4868	-3.31352	-3.34662	-3.31426	-3.11928	-2.96045	-3.00736
-3.52713	-3.18009	-3.32677	-3.25965	-3.15855	-2.71196	-1.90291
-3.57687	-3.3656	-3.0303	-3.35097	-2.44097	-3.05512	-3.1309
-3.49631	-3.33001	-3.14246	-3.19277	-3.08575	-2.76533	-3.12833
-3.52566	-3.30428	-3.0867	-3.34065	-2.90837	-2.9655	-2.32919
-3.47056	-3.23044	-3.35863	-3.15353	-1.84577	-1.99459	-1.98395
-3.53262	-3.23479	-3.38306	-3.18286	-2.53039	-2.80237	-2.37551
-3.50393	-3.31463	-3.12294	-3.14978	-3.11388	-2.9094	-2.03677
-3.46855	-3.33856	-3.12694	-3.11915	-1.65739	-2.9989	-2.7846
-3.46194	-2.92655	-3.30943	-3.18095	-2.91399	-2.94293	-2.92848
-3.46933	-3.26651	-3.19189	-3.16811	-3.16984	-2.91326	-2.70253
-3.48817	-3.29655	-3.13286	-3.33375	-2.17718	-2.91422	-1.89707
-3.54397	-3.27526	-3.2692	-3.17698	-2.5798	-3.06417	-2.55632
-3.50527	-3.20717	-3.14749	-3.24807	-3.07357	-3.01726	-2.59947
-3.56529	-3.26862	-3.14191	-2.59244	-3.0219	-1.42002	-2.29871
-3.48738	-3.33481	-3.12514	-3.29105	-2.14427	-2.9886	-2.8191
-3.51573	-3.22446	-3.41267	-2.65821	-2.66723	-3.01904	-2.64063
-3.54923	-3.2979	-3.14937	-2.86282	-2.66851	-2.9692	-2.25304
-3.52224	-3.32904	-3.25843	-3.13213	-3.21874	-3.04281	-3.01745
-3.45238	-3.31242	-3.16635	-3.33802	-2.9893	-2.63726	-3.13061
-3.53919	-3.29449	-3.21116	-3.21083	-2.85354	-3.03611	-1.77543
-3.49237	-3.27709	-3.16483	-2.91569	-0.37076	-2.66308	-3.15776
-3.44917	-3.27896	-3.35321	-3.11913	-3.15225	-3.10554	-2.40502
-3.45784	-3.31716	-3.25215	-3.2251	-2.55234	-2.98505	-3.07747
-3.52478	-3.33981	-3.29998	-3.10971	-2.99552	-1.40844	-1.84429
-3.51835	-3.37438	-3.35433	-3.3013	-3.03827	-1.54704	-2.23575
-3.48911	-3.3135	-3.19614	-2.98967	-2.27405	-3.08131	-2.46721
-3.51446	-3.20167	-3.15644	-3.13098	-1.99255	-3.01477	-2.52782
-3.47263	-3.31465	-3.41551	-3.34816	-2.26498	-3.0285	-2.86575
-3.51289	-3.2487	-3.18232	-3.1757	-2.48154	-3.07456	-3.08887
-3.5004	-3.28743	-3.24903	-3.13136	-2.34192	-3.06667	-1.96729
-3.47413	-3.34731	-3.20035	-3.2869	-3.06948	-1.68405	-2.42589
-3.53168	-3.39586	-2.79226	-3.06229	-2.78529	-2.42934	-2.08012
-3.48576	-3.41505	-3.19593	-3.09596	-2.98675	-2.98687	-2.97428
-3.50574	-3.29711	-3.33141	-3.10548	-0.144904	-2.29183	-2.05759
-3.44469	-3.24518	-3.24267	-3.10689	-2.49982	-3.13533	-1.8982
-3.43823	-3.26918	-3.09532	-3.165	-3.147	-1.52525	-2.97221
-3.52517	-3.35567	-3.30581	-3.07233	-2.92599	-2.36365	-2.44443
-3.4627	-3.4959	-3.17972	-2.87549	-3.06569	-3.14312	-2.50351
-3.46347	-3.49728	-3.12639	-3.14527	-2.62218	-3.08428	-1.8737
-3.4312	-3.50358	-3.33473	-3.27915	-2.93899	-2.84236	-2.41117
-3.44688	-3.53563	-3.40348	-2.98206	-3.17508	-2.94581	-2.06847
-3.50298	-3.53938	-3.26229	-3.15087	-2.9142	-2.91521	-1.99783
-3.43731	-3.43601	-3.20284	-3.07708	-1.7584	-3.02295	-2.48248
-3.41826	-3.58132	-3.26717	-2.28778	-2.62719	-2.31232	-2.82819
-3.42791	-3.54592	-3.28315	-3.09176	-2.78705	-3.05585	-1.71851
-3.42449	-3.52654	-3.39618	-3.11146	-3.16266	-2.69273	-1.8469
-3.51631	-3.49169	-3.34627	-3.13296	-2.85566	-3.16584	-1.56778
-3.37165	-3.53914	-3.21782	-3.31804	-2.89545	-3.06762	-2.9772
-3.45811	-3.46682	-3.14413	-3.23069	-1.70395	-3.13329	-2.54574
-3.46419	-3.52717	-3.17619	-3.2857	-2.91268	-2.77488	-2.49686
-3.42355	-3.47579	-3.28366	-3.12326	-1.84069	-2.25124	-2.72494
-3.40608	-3.46436	-3.18624	-2.9372	-2.29687	-1.59459	-2.80412
-3.43311	-3.47813	-3.00432	-3.08835	-2.42088	-3.12821	-2.98603
-3.39133	-3.44169	-3.21253	-3.20127	-2.40513	-2.28165	-2.08079
-3.39067	-3.40706	-3.29904	-3.16745	-3.10899	-1.75983	-3.14823
-3.44546	-3.4592	-3.39565	-3.14513	-2.79706	-2.5819	-2.55155
-3.41178	-3.42971	-3.26294	-3.31143	-2.60065	-2.56116	-2.39483
-3.40535	-3.45038	-3.12832	-3.17328	-2.78327	-3.11404	-2.95186
-3.43126	-3.3783	-3.3376	-3.13313	-2.12469	-3.09025	-2.0491
-3.45524	-3.50685	-3.17749	-3.12152	-3.174	-2.84179	-2.06906
-3.40851	-3.40929	-3.37649	-3.26908	-2.86023	-2.12503	-2.92473
-3.39707	-3.37527	-3.11978	-3.15615	-1.80871	-3.11341	-2.21468
-3.40861	-3.51083	-3.31892	-3.11647	-1.94337	-2.66117	-2.89054
-3.43267	-3.46639	-3.06816	-3.29597	-2.89125	-2.41115	-2.49316
-3.40939	-3.39587	-3.30659	-3.16498	-2.683	-0.422215	-2.73902
-3.4692	-3.33332	-3.16667	-3.26567	-2.31619	-2.81082	-2.19623
-3.42685	-3.49297	-3.20736	-3.26496	-2.31222	-3.16975	-2.22615
-3.41726	-3.47994	-3.40603	-3.04262	-2.9567	-2.77867	-2.85299
-3.40145	-3.45351	-3.17346	-3.21849	-2.28253	-2.76023	-2.14445
-3.40737	-3.43787	-3.28157	-3.28931	-3.06878	-3.1422	-2.49508
-3.41641	-3.34281	-3.23339	-3.31779	-3.19159	-1.98715	-2.5059
-3.48503	-3.4173	-3.24559	-3.15767	-2.14	-3.14251	-2.08794
-3.40588	-3.40861	-3.16228	-3.23965	-3.29628	-1.72948	-2.67211
-3.38992	-3.45952	-3.32916	-2.73228	-2.89531	-3.09734	-2.80905
-3.47457	-3.36942	-3.34606	-3.20459	-2.87393	-2.849	-2.27154
-3.40163	-3.47277	-3.37501	-3.04399	-2.43804	-3.14383	-2.83489
-3.41844	-3.43033	-3.32732	-3.28494	-2.83328	-3.17764	-2.2563
-3.37886	-3.49229	-3.31125	-3.19433	-1.909	-2.33694	-2.42843
-3.37376	-3.4169	-3.15703	-3.2188	-2.44624	-2.72287	-2.21227
-3.37049	-3.38492	-3.24302	-3.26899	-3.07417	-2.46906	-2.64359
-3.42307	-3.40336	-3.15228	-3.1308	-2.11642	-2.86766	-2.39594
-3.39302	-3.39223	-3.29681	-3.13117	-2.82847	-3.11265	-2.723
-3.37337	-3.48044	-3.21069	-2.88111	-3.10711	-2.88329	-2.08432
-3.39789	-3.38546	-3.3352	-3.25918	-2.90681	-2.85791	-2.43971
-3.43458	-3.40941	-3.33732	-3.19858	-3.31133	-2.84682	-1.66932
-3.38386	-3.36536	-3.38037	-3.30107	-2.58974	-3.15553	-2.96931
-3.38986	-3.45661	-3.30116	-3.12933	-2.6565	-2.85057	-2.19328
-3.38399	-3.39002	-3.18998	-2.76147	-2.73431	-2.3066	-2.08134
-3.39979	-3.43635	-3.26965	-3.1365	-2.33281	-3.10122	-3.01342
-3.36689	-3.47711	-3.26038	-3.24338	-2.63491	-2.4358	-3.01542
-3.41017	-3.40479	-3.14371	-3.33172	-2.94564	-2.97952	-2.7592
-3.41484	-3.40214	-3.35514	-3.2879	-2.59846	-3.04091	-2.24029
-3.37862	-3.35849	-3.29027	-3.20659	-2.53792	-3.16049	-1.75951
-3.34568	-3.41518	-3.20579	-3.14804	-2.16747	-2.8426	-2.88514
-3.38502	-3.39954	-3.24217	-3.28119	-2.31727	-3.12004	-2.59094
-3.38518	-3.38317	-3.19678	-3.24647	-2.63101	-3.16836	-2.22341
-3.47029	-3.37702	-3.25094	-3.18619	-2.24621	-3.13925	-3.00014
-3.43415	-3.38186	-3.27736	-3.1074	-2.976	-1.63308	-2.55371
-3.34969	-3.38321	-3.3151	-3.14997	-0.452304	-2.74185	-3.02918
-3.3724	-3.37692	-3.33467	-3.05009	-3.13	-2.03038	-2.34509
-3.35254	-3.34718	-3.26138	-3.15978	-2.65202	-3.14119	-1.69539
-3.35167	-3.4013	-3.20953	-3.23687	-2.81024	-3.05804	-2.32292
-3.37981	-3.48906	-3.20395	-3.18327	-3.04467	-2.87206	-2.66377
-3.44152	-3.36706	-3.12489	-3.20434	-3.01966	-2.79297	-2.94024
-3.36428	-3.46679	-3.26731	-2.88887	-2.8474	-3.14093	-2.66995
-3.36592	-3.39724	-3.27958	-3.14678	-2.58366	-3.13804	-2.42244
-3.35236	-3.45692	-3.29316	-3.23605	-3.15123	-2.92901	-2.02085
-3.39223	-3.40842	-3.31264	-3.31195	-2.52854	-2.8966	-2.90256
-3.37615	-3.37384	-3.22893	-3.32374	-2.5853	-2.51973	-2.94036
-3.36107	-3.29093	-3.26735	-3.14657	-2.74315	-3.11428	-2.97068
-3.36304	-3.42582	-3.26178	-3.21158	-2.53762	-3.15808	-2.46322
-3.37623	-3.36546	-3.25866	-3.06794	-2.65791	-2.63364	-1.88643
-3.43534	-3.39829	-3.23138	-3.23082	-2.85848	-3.18052	-1.73981
-3.35352	-3.36207	-3.31488	-3.25224	-2.4329	-3.04168	-2.85725
-3.33538	-3.36835	-3.22754	-3.13344	-3.16353	-3.17192	-2.49717
-3.30105	-3.36129	-3.24323	-3.00804	-2.61703	-3.1351	-3.00671
-3.18306	-3.33135	-3.16812	-3.31535	-2.97965	-2.97366	-2.52819
-3.2409	-3.48034	-3.3041	-3.25107	-2.79437	-3.19338	-2.22358
-3.38816	-3.42943	-3.2067	-3.08074	-2.6207	-2.76205	-2.52751
-3.32386	-3.35323	-3.34576	-3.24219	-2.6086	-3.09773	-2.00265
-3.33042	-3.34909	-3.25044	-3.24521	-2.75304	-3.14557	-2.64333
-3.35248	-3.34111	-3.27842	-3.16456	-1.82713	-3.21138	-2.03695
-3.2788	-3.3183	-3.38492	-3.29864	-2.20069	-2.89728	-2.75698
-3.38878	-3.4511	-3.27792	-3.30362	-2.9691	-0.534942	-1.40526
-3.35787	-3.31062	-3.04035	-3.15728	-2.51698	-3.08743	-1.86538
-3.32497	-3.44177	-3.31495	-3.32096	-2.25433	-2.85023	-2.4386
-3.33433	-3.40743	-3.18551	-3.29162	-3.07461	-2.45413	-2.98846
-3.33324	-3.35738	-3.22799	-3.27567	-2.96955	-3.21602	-1.42865
-3.39509	-3.39924	-3.23665	-3.13002	-3.21121	-2.75247	-2.95011
-3.39226	-3.34459	-3.14764	-3.31787	-2.72932	-3.01401	-2.68469
-3.36937	-3.41754	-3.17271	-3.21713	-2.97016	-2.54785	-2.80917
-3.38705	-3.36395	-3.34692	-3.2578	-2.73574	-3.16371	-2.18334
-3.37309	-3.32199	-3.34162	-3.19275	-2.47998	-3.16799	-2.99611
-3.38281	-3.32235	-3.24921	-3.33131	-3.12962	-2.94537	-2.9812
-3.34139	-3.4465	-3.19878	-3.28613	-2.14548	-3.0765	-3.00423
-3.32089	-3.25198	-2.79187	-3.23424	-2.93706	-2.96758	-2.51949
-3.38538	-3.36204	-3.18009	-3.23887	-2.16393	-1.55771	-2.54351
-3.34767	-3.29528	-3.26964	-3.26849	-2.60661	-2.22774	-2.93406
-3.34291	-3.41586	-3.24805	-3.29178	-2.6726	-0.662538	-2.38015
-3.44778	-3.39594	-3.18641	-3.26107	-2.6824	-2.78658	-2.31937
-3.37948	-3.46971	-3.21769	-3.24518	-3.23077	-2.67004	-2.79915
-3.3173	-3.32555	-3.26759	-2.99052	-2.62501	-2.59909	-2.95851
-3.36243	-3.30531	-3.37296	-3.29321	-0.53444	-1.00913	-2.44423
-3.45885	-3.35694	-3.32626	-3.32046	-2.85342	-3.20364	-1.78133
-3.31356	-3.39139	-3.25	-3.21751	-2.89933	-2.23919	-2.54153
-3.28476	-3.19841	-3.28972	-3.25446	-2.36548	-3.37398	-3.10808
-3.32146	-3.32241	-3.27008	-3.32879	-2.95561	-1.43422	-2.95418
-3.33739	-3.35927	-3.26395	-3.26487	-2.48029	-2.38772	-2.89237
-3.27347	-3.29077	-3.26059	-3.17173	-2.15309	-3.23053	-1.24087
-3.37508	-3.34088	-3.24348	-3.16712	-1.45369	-2.96965	-2.99443
-3.34941	-3.47262	-3.2426	-3.3562	-2.29793	-2.15468	-3.09396
-3.38009	-3.43765	-3.20198	-3.19091	-2.82457	-1.16851	-3.0438
-3.30386	-3.42718	-3.26036	-3.30342	-1.19206	-1.53759	-3.08937
-3.34558	-3.47636	-3.37531	-3.07088	-3.12535	-2.86372	-2.19903
-3.28918	-3.41785	-3.12125	-3.30007	-2.75518	-2.34987	-2.72915
-3.31618	-3.3291	-3.27597	-3.07267	-2.57632	-3.35894	-2.70535
-3.44232	-3.28363	-3.25407	-3.29177	-1.51798	-3.38684	-1.53616
-3.43913	-3.26624	-3.25268	-3.20312	-2.73861	-1.20729	-2.38943
-3.30118	-3.3438	-3.23808	-3.21828	-1.37402	-2.84434	-1.93352
-3.3699	-3.25343	-3.25019	-3.26369	-2.91942	-2.05888	-2.39168
-3.31808	-3.32717	-3.28503	-3.22037	-1.65696	-3.36439	-2.57363
-3.33384	-3.28931	-3.324	-2.59998	-1.98359	-3.45562	-2.7482
-3.27174	-3.44865	-3.35261	-3.08083	-2.43042	-2.2774	-2.81402
-3.28554	-3.2534	-2.56999	-2.98346	-2.4484	-2.68813	-2.54868
-3.27555	-3.44965	-3.21825	-3.1629	-2.34873	-3.28747	-2.80914
-3.33516	-3.42572	-3.30296	-3.23606	-2.19326	-2.17567	-2.39116
-3.33196	-3.34024	-3.2154	-3.2053	-3.18577	-1.33587	-2.9191
-3.32705	-3.21603	-3.30335	-2.72417	-2.18931	-0.98241	-2.97191
-3.26483	-3.43895	-3.30072	-3.21889	-2.34773	-3.41169	-2.68077
-3.28495	-3.31376	-3.25179	-3.28493	-2.99176	-3.0627	-2.19062
-3.38491	-3.25679	-3.2216	-3.31471	-1.6735	-2.52334	-2.77079
-3.38597	-3.44963	-3.27361	-3.27283	-2.68127	-2.49065	-1.93824
-3.28513	-3.49082	-3.26451	-3.24301	-3.16385	-2.16256	-2.60781
-3.30895	-3.23442	-3.27526	-3.21631	-2.69469	-2.16852	-1.51974
-3.34304	-3.24095	-3.28979	-3.06931	-1.57259	-1.25844	-1.76139
-3.3156	-3.17007	-3.34035	-3.1299	-3.41579	-1.40267	-2.22134
-3.3051	-3.25578	-3.24899	-3.20787	-3.43637	-3.08265	-2.01425
-3.33631	-3.21306	-3.21618	-3.20906	-3.4412	-3.3237	-2.95928
-3.31604	-3.35527	-2.85212	-3.20276	-3.45412	-2.45877	-2.1666
-3.32529	-3.3162	-3.20224	-3.28669	-3.38145	-2.10115	-2.75413
-3.27245	-3.45332	-3.27135	-3.30052	-3.45748	-3.08553	-1.12759
-3.30471	-3.1781	-3.298	-3.2268	-3.41213	-2.56306	-3.05925
-3.31599	-3.35733	-3.25573	-2.26362	-3.43212	-2.57529	-2.7135
-3.33503	-3.26458	-3.27381	-3.23827	-3.47866	-2.13339	-2.20936
-3.37837	-3.35707	-3.29497	-3.18197	-3.42204	-2.9823	-1.65451
-3.34318	-3.43578	-3.25254	-3.28526	-3.36229	-3.01656	-1.96591
-3.38161	-3.40393	-3.21691	-3.19852	-3.31175	-2.83154	-2.72295
-3.35461	-3.23616	-3.27147	-3.18985	-3.36742	-2.7692	-3.02305
-3.31566	-3.17332	-3.38113	-3.16018	-3.3999	-3.34792	-3.03333
-3.28904	-3.27283	-3.14993	-3.10372	-3.42709	-1.56366	-2.31764
-3.32759	-3.20664	-3.27736	-3.21511	-3.40141	-1.53311	-1.43539
-3.32401	-3.13636	-3.28757	-3.16142	-3.10776	-3.38727	-3.06242
-3.37021	-3.17245	-3.25134	-3.24976	-3.43123	-3.25181	-1.39899
-3.43001	-3.23169	-3.20957	-2.66578	-3.4383	-2.01484	-2.77116
-3.30203	-3.16218	-3.22197	-3.13898	-3.34565	-1.63269	-2.50984
-3.34613	-3.44804	-3.15276	-3.23413	-3.37415	-3.27216	-2.62691
-3.44754	-3.45451	-3.37098	-3.27326	-3.16357	-1.78107	-1.40851
-3.40585	-3.33976	-3.24936	-3.26869	-3.4218	-2.85765	-2.27349
-3.35733	-3.38317	-3.39073	-3.09752	-3.47163	-3.32975	-2.4433
-3.35084	-3.17259	-3.40654	-3.26496	-3.33165	-2.8319	-2.80886
-3.28057	-3.1649	-3.28892	-3.25749	-3.39622	-1.79472	-2.41776
-3.17614	-3.29822	-3.11906	-3.21198	-3.37454	-1.26246	-2.98115
-3.33479	-3.41514	-2.95236	-2.91977	-3.33814	-1.58273	-2.77125
-3.32254	-3.40544	-3.40003	-2.51247	-3.43306	-2.7496	-1.64612
-3.3529	-3.23081	-3.10651	-3.10728	-3.41056	-3.36203	-1.7085
-3.35162	-3.2483	-3.24065	-3.29789	-3.43167	-3.24214	-0.929721
-3.38002	-3.33442	-3.20208	-3.09497	-3.25772	-3.27572	-1.83007
-3.37521	-3.33651	-3.38557	-3.2475	-3.26355	-1.19382	-1.81343
-3.34711	-3.44976	-3.26866	-3.23434	-3.22616	-2.21767	-2.86814
-3.38287	-3.36917	-3.2997	-2.68043	-2.88363	-2.72803	-1.40928
-3.32453	-3.21909	-3.28128	-2.56317	-3.37408	-1.8927	-3.12811
-3.34346	-3.25891	-3.18919	-3.26673	-3.23789	-2.36974	-2.50129
-3.38439	-3.04563	-3.37239	-3.03079	-2.97046	-3.15116	-3.0195
-3.28489	-3.26571	-3.16686	-3.21594	-3.36926	-3.01327	-2.19766
-3.31704	-3.3965	-3.24916	-3.26393	-3.21909	-2.00346	-2.42
-3.35587	-3.43441	-3.25166	-3.23126	-2.64339	-2.48055	-1.94134
-3.43835	-3.2206	-3.0074	-3.24598	-3.37356	-1.63158	-2.49578
-3.36773	-3.40891	-3.36906	-2.99078	-3.40662	-2.08967	-2.36316
-3.33519	-3.32608	-3.29871	-3.15873	-3.38824	-3.13638	-3.35966
-3.29701	-3.20827	-3.38724	-3.25203	-3.44055	-3.04818	-2.37339
-3.41114	-3.48044	-3.32931	-3.04943	-3.40421	-0.812421	-2.69008
-3.31179	-3.24252	-3.24582	-3.26788	-3.40319	-3.23761	-2.07046
-3.35073	-3.15193	-3.29954	-3.12809	-3.16371	-3.113	-2.42015
-3.33322	-3.06815	-3.33334	-3.00444	-3.40019	-1.63483	-1.84598
-3.34681	-3.10069	-3.34225	-3.21982	-3.42114	-2.68385	-3.01926
-3.38718	-3.32345	-3.34277	-3.26644	-3.33433	-2.98173	-1.83111
-3.37816	-3.37677	-3.49115	-3.13027	-3.24146	-3.14997	-3.29773
-3.33688	-3.29921	-3.49209	-3.01153	-3.39257	-2.50175	-2.38905
-3.34481	-3.10615	-3.46748	-2.91715	-3.35456	-3.09362	-2.47863
-3.32946	-3.26342	-3.44865	-3.24336	-3.39031	-2.48601	-2.25998
-3.33323	-3.165	-3.47319	-2.71516	-3.29446	-2.94348	-3.0646
-3.35474	-3.36309	-3.48774	-2.98919	-3.32185	-3.28381	-2.29418
-3.35506	-3.13406	-3.46296	-3.25232	-3.37984	-3.08562	-2.71125
-3.38063	-3.32528	-3.46892	-3.20101	-3.307	-3.19191	-3.15712
-3.32737	-3.47498	-3.42223	-3.27408	-3.42014	-3.26781	-2.26789
-3.36687	-3.23589	-3.47214	-3.21644	-3.38251	-0.84008	-3.21661
-3.36682	-3.15813	-3.48212	-3.21146	-3.36893	-3.22273	-2.73849
-3.3763	-3.31215	-3.44551	-3.23551	-3.36768	-3.16265	-1.69813
-3.3602	-3.15497	-3.477	-2.9288	-3.36773	-2.47403	-3.13447
-3.32221	-3.01644	-3.46292	-3.02829	-3.35821	-3.26163	-1.77718
-3.36184	-3.20223	-3.47762	-3.27377	-3.04458	-2.905	-3.31736
-3.35211	-3.18899	-3.4133	-3.25389	-3.40732	-3.17386	-3.12135
-3.2939	-3.21415	-3.49101	-3.27625	-2.9295	-2.88585	-2.61299
-3.37957	-3.04932	-3.47566	-3.26538	-3.38388	-2.15841	-1.6093
-3.37781	-3.28728	-3.43185	-3.03099	-3.36538	-2.60785	-2.98413
-3.31222	-3.26389	-3.46208	-3.23188	-3.19705	-2.43855	-2.81706
-3.34693	-3.38682	-3.47798	-3.24193	-3.357	-2.24262	-2.8989
-3.40097	-3.20894	-3.39481	-3.10792	-3.36388	-3.28072	-2.53069
-3.38725	-3.17846	-3.42201	-3.27333	-3.36346	-1.22524	-3.04118
-3.37094	-3.23232	-3.40775	-2.75912	-3.14919	-2.90459	-3.23143
-3.40646	-3.31334	-3.48885	-2.55101	-3.31017	-2.42601	-3.06406
-3.37307	-3.16585	-3.40581	-3.1746	-3.37107	-3.04718	-3.22335
-3.3424	-3.2307	-3.44186	-3.29324	-3.29199	-2.56024	-1.7767
-3.37264	-3.33039	-3.42013	-3.32044	-3.07007	-3.07409	-1.36814
-3.37502	-3.17152	-3.46687	-3.30761	-3.24707	-2.37854	-2.6205
-3.40579	-3.33838	-3.43394	-3.28025	-3.13266	-2.17818	-2.06056
-3.36506	-3.25273	-3.41598	-3.2508	-3.35799	-1.87222	-3.17691
-3.37294	-3.14517	-3.47149	-3.15235	-3.11024	-3.24104	-2.50069
-3.36395	-3.33301	-3.25393	-3.25793	-2.71586	-2.34767	-2.81728
-3.37881	-3.21854	-3.46084	-2.65179	-3.38399	-2.68721	-2.4175
-3.38162	-3.30219	-3.45231	-3.26364	-3.36115	-2.70821	-3.07412
-3.36991	-3.44943	-3.43656	-2.50164	-3.05719	-1.3813	-3.07512
-3.33008	-3.19062	-3.45584	-3.23271	-3.33912	-2.53203	-3.09806
-3.37302	-3.31291	-3.41117	-3.28993	-3.33564	-2.24893	-1.29015
-3.4221	-3.12785	-3.4803	-3.24379	-3.33769	-2.40667	-2.57569
-3.38012	-3.26047	-3.30766	-3.08347	-3.38043	-2.59514	-3.15554
-3.35999	-3.23355	-3.3877	-3.2749	-3.33624	-2.12477	-0.742225
-3.38582	-3.08924	-3.44374	-3.27176	-3.31687	-3.12096	-1.90336
-3.37511	-3.22844	-3.44818	-3.29295	-3.37547	-2.53037	-2.79093
-3.39267	-3.37753	-3.43602	-3.25897	-3.32522	-3.20862	-1.61864
-3.3933	-3.37221	-3.44885	-3.28438	-3.35952	-2.42913	-2.83348
-3.39413	-3.16506	-3.42875	-2.44536	-3.34103	-0.792913	-2.8703
-3.46398	-3.38942	-3.48562	-3.2595	-3.32163	-2.36077	-1.97126
-3.32707	-3.18777	-3.44319	-3.21803	-2.94239	-2.46104	-2.89907
-3.40014	-3.32801	-3.42212	-2.75228	-3.3824	-2.8801	-1.50373
-3.42972	-3.24233	-3.20203	-3.10221	-3.3118	-2.56393	-2.75972
-3.51699	-3.44662	-3.43894	-3.26088	-3.3163	-2.68804	-1.00023
-3.49934	-3.13892	-3.45246	-3.25379	-3.27794	-2.75844	-2.19543
-3.51148	-3.3835	-3.42943	-3.26772	-3.26851	-3.12216	-2.54643
-3.45835	-3.337	-3.50844	-3.2874	-3.3378	-3.18184	-2.74367
-3.48846	-3.1916	-3.4135	-3.28175	-3.06185	-1.77494	-2.81778
-3.35946	-3.30614	-3.48241	-3.25546	-3.25126	-1.18876	-2.74141
-3.4841	-3.2679	-3.39236	-3.25653	-3.34248	-2.03271	-2.96572
-3.51227	-3.23372	-3.44009	-3.2828	-3.30844	-2.20724	-3.05571
-3.47132	-3.2007	-3.42123	-3.11097	-3.21443	-1.84328	-2.22581
-3.42201	-3.23445	-3.41929	-3.28248	-3.33557	-3.2038	-2.12945
-3.46254	-3.37812	-3.45391	-3.29333	-3.32776	-3.21948	-1.49687
-3.46113	-3.01127	-3.45782	-3.26304	-3.07076	-2.42537	-2.80933
-3.53029	-3.1758	-3.43853	-3.27195	-3.17403	-1.91602	-3.0334
-3.5006	-3.26836	-3.52065	-3.27056	-3.32174	-2.7688	-2.55731
-3.49235	-3.17074	-3.36298	-3.24758	-2.94527	-3.0792	-2.73127
-3.34278	-3.24638	-3.38036	-3.291	-3.16636	-3.1582	-2.4761
-3.41911	-3.24349	-3.34312	-3.263	-3.29964	-2.82522	-2.8396
-3.48945	-3.24323	-3.44783	-3.02486	-3.34187	-2.09005	-2.69072
-3.47057	-3.33269	-3.42505	-3.15613	-3.15228	-2.67635	-3.03953
-3.47107	-3.27649	-3.42081	-3.28905	-3.23006	-2.44491	-3.14108
-3.50186	-3.41031	-3.42293	-3.30013	-3.32872	-3.09059	-1.97537
-3.48525	-3.18741	-3.50868	-3.29136	-3.00851	-2.36078	-2.02919
-3.51259	-3.27248	-3.39374	-2.51876	-3.02087	-3.15963	-2.38944
-3.43673	-3.11986	-3.46676	-3.27563	-3.35073	-3.0412	-2.78258
-3.39666	-3.34512	-3.39802	-3.33212	-3.28353	-3.24816	-2.23996
-3.48135	-3.23568	-3.47978	-3.29271	-2.54939	-2.86485	-2.73319
-3.49426	-3.24396	-3.43496	-3.33283	-3.30671	-3.05076	-2.99619
-3.46072	-3.32707	-3.45062	-3.2547	-3.34527	-2.4764	-2.11767
-3.41724	-3.31573	-3.40892	-3.25865	-3.2836	-2.27171	-2.48457
-3.43953	-3.28957	-3.38336	-3.02364	-2.84484	-1.79378	-2.63921
-3.49314	-3.26145	-3.38404	-3.31012	-3.32579	-2.90029	-2.76949
-3.38038	-3.28651	-3.35609	-3.30859	-3.33643	-1.26904	-2.88209
-3.53069	-3.35257	-3.4634	-3.44946	-3.35398	-3.13821	-1.4751
-3.50351	-3.26344	-3.38754	-3.46075	-3.34069	-2.26979	-1.25208
-3.48546	-3.47177	-3.40062	-3.46163	-3.35919	-3.06032	-2.61895
-3.47078	-3.2531	-3.51899	-3.4278	-3.31245	-3.23658	-2.63833
-3.4009	-3.29872	-3.40351	-3.43751	-3.05378	-2.75087	-3.07843
-3.48802	-3.42494	-3.43974	-3.46397	-2.96903	-2.41613	-2.55298
-3.44491	-3.39729	-3.35579	-3.47892	-3.18809	-2.43352	-2.76292
-3.33091	-3.27629	-3.43502	-3.39299	-3.30581	-2.6324	-2.56544
-3.47474	-3.34546	-3.41624	-3.18726	-3.2526	-2.80239	-2.88437
-3.42558	-3.20132	-3.35852	-3.44709	-3.06681	-3.13564	-2.44913
-3.49677	-3.36796	-3.41681	-3.42345	-3.2695	-3.03853	-2.03327
-3.4611	-3.29259	-3.41443	-3.38092	-3.27019	-2.87121	-2.31567
-3.48988	-3.25692	-3.47635	-3.44479	-3.37283	-2.31649	-3.09214
-3.42995	-3.28714	-3.43686	-3.34301	-2.93804	-1.23426	-1.70482
-3.4016	-3.28163	-3.43106	-3.45185	-3.22278	-2.92124	-2.53921
-3.4232	-3.45255	-3.4492	-3.43748	-2.95949	-3.2462	-2.8111
-3.43427	-3.31337	-3.38754	-3.3853	-3.30013	-2.10642	-2.6611
-3.38514	-3.30705	-3.37504	-3.03373	-3.18727	-3.10082	-2.9086
-3.39079	-3.36572	-3.33207	-3.44523	-3.23483	-3.16266	-2.23648
-3.40088	-3.31345	-3.40864	-3.44684	-3.30127	-2.68376	-2.30268
-3.34367	-3.46128	-3.33655	-3.34519	-3.28053	-3.14454	-2.6917
-3.29098	-3.20251	-3.4209	-3.41768	-3.26592	-2.43222	-2.85782
-3.43131	-3.37059	-3.41836	-3.45129	-3.28592	-2.15214	-2.99412
-3.39026	-3.32916	-3.45837	-3.40469	-3.15879	-3.19224	-1.92513
-3.34594	-3.33262	-3.49874	-3.42828	-3.2013	-2.4501	-0.606223
-3.37547	-3.30877	-3.39704	-3.28132	-3.27825	-3.17626	-2.7379
-3.18713	-3.32244	-3.42589	-3.48916	-3.24393	-2.57809	-2.23423
-3.29148	-2.92513	-3.42848	-3.41782	-3.37531	-2.52819	-2.39374
-3.41237	-3.32581	-3.3988	-3.37363	-3.30203	-3.24459	-2.13101
-3.40881	-3.29928	-3.41533	-3.34514	-2.9202	-2.70703	-3.12042
-3.35791	-3.31066	-3.30985	-3.41595	-3.35034	-3.01495	-2.21976
-3.42244	-3.21198	-3.39849	-3.37832	-3.0447	-3.22434	-2.3236
-3.45776	-3.4187	-3.37262	-3.40045	-3.28588	-3.25612	-3.06844
-3.33946	-3.32329	-3.39368	-3.43629	-3.30114	-3.04724	-2.79763
-3.45999	-3.41384	-3.4729	-3.38342	-3.00626	-3.09032	-1.82369
-3.39228	-3.21178	-3.34275	-3.44804	-3.2872	-3.09364	-2.29303
-3.42413	-3.45043	-3.37312	-3.34608	-3.29563	-2.65435	-1.99396
-3.34431	-3.35695	-3.42128	-3.40971	-3.2807	-3.23638	-2.91913
-3.39103	-3.34584	-3.34928	-3.42284	-3.28329	-3.04433	-2.83428
-3.38144	-3.31107	-3.42289	-3.42435	-3.29551	-3.00727	-1.53789
-3.49875	-3.4424	-3.28669	-3.33068	-2.76205	-3.03705	-2.57785
-3.416	-3.33796	-3.18408	-3.38812	-3.25777	-3.19617	-1.96755
-3.45212	-3.33957	-3.37794	-3.3772	-2.69141	-3.20895	-3.03751
-3.3968	-3.2893	-3.38705	-3.29301	-3.34549	-2.85471	-2.21801
-3.42561	-3.32865	-3.32897	-3.37322	-3.3044	-3.09621	-2.40812
-3.38743	-3.30882	-3.30322	-3.34976	-3.26846	-3.03209	-2.86476
-3.46939	-3.35819	-3.45072	-3.41173	-2.84569	-2.92032	-2.785
-3.42791	-3.34277	-3.33939	-3.39534	-3.30654	-2.93118	-2.60269
-3.40027	-3.37967	-3.34471	-3.40114	-3.264	-3.02956	-1.97267
-3.37351	-3.2807	-3.35165	-3.38046	-3.28881	-2.99504	-2.92498
-3.43892	-2.9674	-3.29827	-3.42508	-2.65074	-3.1697	-2.33602
-3.30818	-3.37031	-3.37646	-3.39548	-3.29694	-2.60822	-2.04586
-3.4431	-3.35586	-3.38152	-3.26997	-3.25762	-3.13783	-2.67384
-3.37087	-3.35281	-3.36088	-3.22319	-2.39227	-3.22216	-1.94528
-3.42478	-3.41655	-2.68805	-3.37285	-3.27981	-3.10392	-2.12339
-3.43785	-3.20092	-3.465	-3.35959	-3.29404	-1.88789	-1.76384
-3.43517	-3.44733	-3.31091	-3.40922	-3.17985	-3.15968	-1.63955
-3.38271	-3.2947	-3.41011	-3.41158	-3.22367	-2.61559	-1.80066
-3.47992	-3.35672	-3.42992	-3.361	-3.19416	-3.14669	-2.79418
-3.33282	-3.24557	-3.43861	-3.34312	-3.31619	-3.11585	-2.10861
-3.40515	-3.39094	-3.37601	-3.41662	-3.27245	-3.23048	-1.8762
-3.43786	-3.36863	-3.31824	-3.42106	-3.24313	-3.2237	-1.93142
-3.40578	-3.24846	-3.33153	-3.37063	-3.00178	-3.04069	-1.59196
-3.3872	-3.41847	-3.44087	-3.33989	-3.28462	-3.20219	-2.34717
-3.39864	-3.08515	-3.196	-3.42221	-3.02909	-3.15961	-1.70827
-3.369	-3.29492	-3.38177	-3.27757	-3.13777	-2.67305	-2.25341
-3.4514	-3.32534	-3.35053	-3.36371	-3.02845	-2.61289	-1.48669
-3.3649	-3.44452	-3.42951	-3.40235	-2.51483	-2.39313	-2.16514
-3.23323	-3.43655	-3.4034	-3.40233	-3.29857	-3.20816	-2.11798
-3.41857	-3.13806	-3.07147	-3.35682	-3.31442	-3.06036	-1.86175
-3.35018	-3.35993	-3.33551	-3.38569	-3.35011	-2.94562	-2.22506
-3.45707	-3.35607	-3.39927	-3.2152	-3.00267	-3.1439	-1.84017
-3.3097	-3.16635	-3.38242	-3.36118	-3.24438	-2.09478	-2.14642
-3.36134	-3.34272	-3.36948	-3.31264	-3.30201	-3.06292	-0.86262
-3.29718	-3.45153	-3.40958	-3.42041	-3.07611	-3.18236	-1.96543
-3.38574	-3.37873	-3.37866	-3.38176	-3.16466	-2.99705	-1.86191
-3.34418	-3.37735	-3.28875	-3.07923	-3.09267	-3.04998	-1.98434
-3.45427	-3.41193	-3.12125	-2.90903	-2.41664	-3.02553	-2.0026
-3.33084	-3.27028	-3.31386	-3.40115	-3.21255	-3.00221	-2.07143
-3.44424	-3.37663	-3.44955	-3.41327	-2.77206	-0.704663	-0.828397
-3.36493	-3.25577	-3.24949	-3.37229	-3.03536	-2.24851	-2.42431
-3.32709	-3.34442	-3.23481	-3.34735	-3.31446	-3.00899	-2.18168
-3.35395	-3.1889	-3.31022	-3.34409	-3.04492	-3.10791	-0.789921
-3.39543	-3.29821	-3.31198	-3.42116	-3.28045	-3.18745	-0.734667
-3.4428	-3.1478	-3.34781	-3.40148	-2.86468	-2.59209	-1.9397
-3.32599	-3.3671	-3.25303	-3.34106	-3.2862	-3.17569	-2.56771
-3.38136	-3.39933	-3.40036	-3.37316	-2.61619	-1.28697	-2.02425
-3.27171	-3.29116	-3.42903	-3.385	-3.23741	-2.3318	-2.16551
-3.29683	-3.25455	-3.0828	-3.4174	-3.01053	-2.11225	-1.83536
-3.30427	-3.25721	-3.38329	-3.38356	-3.29255	-3.22266	-1.82174
-3.31687	-3.35675	-3.32372	-3.33284	-2.65771	-2.91311	-1.60303
-3.23173	-3.34767	-3.26233	-3.37394	-3.36007	-3.00556	-1.96455
-3.45608	-3.21525	-3.3491	-3.25424	-2.37785	-2.86243	-1.7497
-3.30613	-3.30572	-3.31184	-3.39801	-3.32536	-3.10568	-1.86856
-3.30178	-3.41061	-3.36141	-2.93586	-3.25314	-1.937	-1.79249
-3.36978	-3.34326	-3.48513	-3.35519	-2.93724	-2.41984	-1.41247
-3.40361	-3.32762	-3.36799	-3.40268	-3.15431	-2.34995	-2.72021
-3.41094	-3.32172	-3.45766	-3.3868	-2.69243	-0.962622	-2.05131
-3.32944	-3.25572	-3.37212	-3.34181	-3.03543	-2.17933	-1.64802
-3.43327	-3.35271	-3.37248	-3.25624	-2.62598	-2.69662	-0.6005
-3.29202	-3.31398	-3.45032	-3.35954	-3.08245	-2.40001	-2.37199
-3.30479	-3.35758	-3.34294	-3.39372	-2.09946	-3.12581	-2.76209
-3.38092	-3.27478	-3.36599	-3.40162	-2.15274	-2.68245	-2.69263
-3.29377	-3.42512	-3.45266	-3.16797	-1.52637	-3.10071	-2.30633
-3.29468	-3.46699	-3.02722	-3.40102	-3.0348	-2.81038	-1.43093
-3.45335	-3.32957	-3.32517	-3.38992	-3.29964	-3.13744	-1.48208
-3.24686	-3.45374	-3.35707	-3.36001	-3.36408	-3.1244	-2.39305
-3.29966	-3.27363	-3.43893	-3.33865	-3.28409	-3.14245	-2.35153
-3.36336	-3.36305	-3.36885	-3.34245	-2.60703	-3.1082	-1.99086
-3.30311	-3.46768	-3.30861	-3.30658	-1.23461	-3.09461	-1.64892
-3.30984	-3.32839	-3.47114	-3.31426	-1.99258	-0.836933	-1.60854
-3.4247	-3.2597	-3.25736	-3.31781	-3.03221	-1.46667	-1.39296
-3.2881	-3.25613	-3.38361	-3.35389	-2.5566	-2.886	-1.65511
-3.33776	-3.27162	-3.31409	-3.34902	-3.02053	-2.95224	-2.83294
-3.29208	-3.04835	-3.3164	-3.24489	-2.29182	-3.06281	-2.49452
-3.28635	-3.38007	-3.41603	-3.3776	-2.71426	-3.19017	-2.85219
-3.36174	-3.33125	-3.36803	-2.60131	-2.9255	-2.98306	-1.22209
-3.37557	-3.27208	-3.46191	-3.03709	-3.04784	-3.09789	-1.64372
-3.30291	-3.27945	-3.37809	-3.32987	-3.12803	-2.93891	-1.3177
-3.28423	-3.36636	-3.35182	-3.33377	-2.225	-2.49212	-2.91118
-3.43844	-3.45288	-3.25517	-3.39669	-1.80787	-3.13538	-2.12323
-3.43981	-3.45506	-3.38258	-3.15615	-2.70046	-3.14613	-2.43711
-3.42938	-3.377	-3.35688	-2.87126	-3.32256	-1.95645	-1.31105
-3.23845	-3.4618	-3.33769	-3.33037	-3.2052	-2.60651	-2.24128
-3.31667	-3.39406	-3.21832	-3.06654	-3.27335	-3.10225	-1.7584
-3.30132	-3.24825	-3.19973	-3.34613	-3.24234	-2.78384	-1.29661
-3.41292	-3.37586	-3.40793	-3.28037	-3.03362	-3.10645	-1.68206
-3.43665	-3.36267	-3.2832	-3.39241	-2.92	-1.39438	-1.02443
-3.29341	-3.30816	-3.33633	-3.2735	-2.64552	-0.752628	-1.60797
-3.37921	-3.29202	-3.36782	-2.96528	-3.29275	-2.56076	-0.769745
-3.46131	-3.39952	-3.46887	-2.89959	-3.3201	-1.72772	-1.88078
-3.36342	-3.38026	-3.43918	-3.4017	-3.20114	-2.96172	-2.30873
-3.28933	-3.25394	-3.40354	-3.28904	-1.79704	-3.09123	-1.60104
-3.24836	-3.30639	-3.46381	-3.21479	-1.73125	-3.13772	-1.27808
-3.26603	-3.41202	-3.33414	-3.12699	-2.79	-3.06558	-1.42266
-3.33889	-1.81291	-3.29191	-3.33557	-3.27529	-3.08097	-2.40399
-3.22925	-3.48751	-3.36061	-3.30946	-2.06004	-2.30337	-3.06678
-3.27079	-3.53224	-2.98582	-3.11729	-3.27079	-2.97573	-2.22999
-3.2979	-3.49083	-3.33936	-3.27788	-3.30088	-1.70864	-0.556984
-3.3092	-3.49599	-3.30515	-2.9982	-3.02744	-3.01678	-0.737709
-3.22159	-3.54286	-3.41773	-3.36483	-0.279261	-2.04107	-0.846125
-3.25436	-3.49044	-3.33674	-3.38234	-3.14647	-3.18052	-2.43583
-3.37428	-3.42691	-3.44901	-3.31438	-2.14714	-2.82294	-2.76284
-3.36181	-3.4686	-3.31843	-2.93113	-3.33992	-3.07473	-2.22369
-2.64344	-3.4949	-3.26208	-3.26661	-3.33981	-2.43441	-1.84493
-3.4417	-3.48551	-3.45509	-3.26798	-3.11346	-2.77048	-2.32548
-3.4187	-3.46562	-3.32018	-3.3571	-3.33673	-0.960878	-2.48094
-3.22211	-3.41553	-3.21439	-3.23853	-1.8058	-2.25771	-0.333506
-3.35068	-3.46808	-3.30243	-3.33392	-3.14145	-2.58406	-1.55886
-3.28115	-3.51132	-3.42372	-2.982	-3.07667	-2.67472	-0.91228
-3.37361	-3.45156	-3.1118	-3.30652	-3.21101	-3.15073	-1.48419
-3.27313	-3.4844	-3.43314	-2.93453	-2.92834	-3.04544	-0.180466
-3.27932	-3.50608	-3.34606	-2.62401	-3.30243	-1.08605	-0.384192
-3.3402	-3.54078	-3.12263	-3.13266	-2.67169	-3.12503	-2.61378
-3.35896	-3.45427	-3.33807	-3.20069	-2.09445	-2.74688	-1.55247
-3.3268	-3.48883	-3.34255	-3.33457	-3.27565	-2.60976	-1.54279
-3.28367	-3.42981	-3.36543	-3.20156	-3.28055	-1.99912	-1.71965
-3.3699	-3.43374	-3.22918	-3.3637	-3.20853	-3.11837	-2.74294
-3.44381	-3.47865	-3.22119	-3.37147	-3.32164	-2.66168	-0.210659
-3.41268	-3.51704	-3.45031	-2.89634	-3.30965	-3.19454	-1.52375
-3.36644	-3.47691	-3.33676	-2.80489	-1.83521	-2.85043	-1.12182
-3.36401	-3.44688	-3.29414	-2.84473	-3.31773	-2.57251	-2.28166
-3.2358	-3.45658	-3.3037	-3.1953	-1.90628	-2.57095	-2.40867
-3.24571	-3.44248	-3.21223	-3.33531	-1.8124	-2.43718	-0.319355
-3.37297	-3.50065	-3.36267	-3.35944	-3.27337	-3.00369	-0.152506
-2.78795	-3.45388	-3.29971	-3.12024	-3.21359	-3.13057	-1.21842
-3.31894	-3.44831	-3.39202	-3.21364	-2.64378	-1.93024	-1.7737
-3.33778	-3.45622	-3.27426	-2.91048	-3.26027	-3.16566	-1.75804
-3.30531	-3.46618	-3.33071	-2.55185	-3.10763	-3.08024	-1.88622
-3.38062	-3.46975	-3.43431	-2.87849	-3.32683	-1.96099	-1.69512
-3.23313	-3.44552	-3.43118	-2.80009	-3.18011	-2.07296	-1.41634
-3.42074	-3.48245	-3.33391	-3.29337	-2.79031	-3.03003	-1.23026
-3.35193	-3.46829	-3.20842	-3.32028	-3.17726	-3.06288	-1.39187
-3.30573	-3.46694	-3.45319	-2.93362	-2.74549	-1.54899	-2.2856
-3.29101	-3.51942	-3.42447	-2.65127	-3.278	-1.98157	-3.18446
-3.28659	-3.46638	-3.32644	-2.72817	-3.27778	-1.20481	-1.98227
-3.45409	-3.44272	-3.31472	-3.13879	-3.28737	-1.21407	-1.81961
-3.22669	-3.44277	-3.35848	-3.30924	-3.09188	-2.72635	-0.933785
-3.2742	-3.43969	-3.40753	-2.75905	-3.26843	-2.73715	-1.16198
-3.28698	-3.41942	-3.43964	-2.9854	-3.20834	-3.11981	-3.14358
-3.30779	-3.50712	-2.47524	-3.22162	-3.2313	-1.95355	-1.69943
-3.42179	-3.42441	-3.30455	-2.32412	-3.17561	-3.11738	-2.93286
-3.28127	-3.47448	-3.29241	-2.83483	-3.30793	-2.74429	-1.99071
-3.35381	-3.39037	-3.27496	-3.1391	-3.20071	-3.0045	-1.6932
-3.37014	-3.44173	-3.43879	-2.86403	-3.18921	-2.86891	-1.70543
-3.35358	-3.44572	-2.96776	-3.39001	-3.28471	-3.07128	-1.32959
-3.26555	-3.47133	-3.31048	-2.81964	-3.21081	-2.50121	-1.29126
-3.27685	-3.42899	-3.15593	-3.28213	-2.71637	-2.24113	-1.63981
-3.30725	-3.46949	-3.42035	-2.64679	-3.2984	-2.64266	-0.966948
-3.46448	-3.42012	-3.35042	-2.38637	-3.27932	-1.77846	-0.280571
-3.41329	-3.4307	-3.46459	-3.38452	-2.24068	-2.96844	-2.61684
-3.31749	-3.41339	-3.43718	-3.23341	-3.01538	-2.14888	-2.2228
-3.32395	-3.38576	-3.2294	-2.78535	-3.27468	-2.73202	-1.47099
-3.35811	-3.44376	-3.28932	-2.83366	-2.95629	-3.14875	-2.38973
-3.32712	-3.4262	-3.37231	-3.33907	-2.95593	-2.97304	-1.37205
-3.28957	-3.41005	-3.33886	-3.23789	-3.35654	-2.86488	-0.898556
-3.17192	-3.42448	-3.39396	-3.28359	-3.29765	-2.3137	-1.21962
-3.35597	-3.49515	-3.26567	-2.77408	-3.23735	-1.70783	-2.32759
-3.46658	-3.41187	-3.16831	-3.31315	-2.94082	-3.13703	-1.07983
-3.44393	-3.39775	-3.4462	-2.92343	-2.98937	-3.00719	-1.75122
-3.26231	-3.40571	-3.43839	-2.96644	-2.29801	-1.42984	-2.06019
-3.22367	-3.39201	-3.03617	-3.18429	-3.31442	-3.02296	-2.65989
-3.28661	-3.43262	-3.31218	-2.46073	-3.15259	-2.80483	-1.90424
-3.31547	-3.39096	-3.19594	-3.29239	-2.9227	-0.92978	-1.73675
-3.27926	-3.42868	-3.11716	-2.81521	-3.17779	-2.53424	-1.26112
-3.33234	-3.43376	-3.40382	-2.84924	-2.97388	-3.1653	-3.05406
-3.22653	-3.40505	-3.21044	-3.29316	-3.28172	-1.68876	-1.70673
-3.12874	-3.42425	-3.28477	-3.28487	-3.3103	-3.08937	-2.60409
-3.16753	-3.40755	-3.20681	-3.16732	-1.81222	-2.89954	-1.35402
-3.23501	-3.37884	-3.163	-3.30894	-3.32452	-2.12244	-1.21148
-3.24488	-3.43839	-3.34452	-2.40331	-2.24602	-1.71998	-0.69819
-3.26482	-3.39112	-3.42309	-3.34616	-2.94382	-2.7516	-3.01236
-3.25539	-3.42318	-3.44579	-3.29478	-3.03931	-2.44079	-1.20462
-3.42262	-3.36996	-3.28879	-2.92571	-3.29253	-2.09624	-2.06311
-3.29084	-3.40083	-3.28399	-3.01078	-3.06516	-1.09843	-2.01574
-3.44429	-3.38709	-3.19252	-3.23545	-3.32246	-1.98123	-1.99995
-3.21607	-3.41418	-3.46605	-2.91719	-3.30329	-2.49926	-1.25999
-3.34989	-3.38839	-3.3246	-3.3044	-3.34693	-0.572628	-2.02341
-3.31182	-3.40602	-3.39253	-2.80321	-3.16006	-2.85836	-2.99661
-3.12154	-3.3587	-3.10295	-3.1095	-2.36087	-2.41951	-3.01627
-3.3415	-3.36106	-3.09931	-3.14035	-3.34045	-2.03751	-2.3974
-3.40295	-3.4205	-3.18418	-2.84	-3.17461	-1.60016	-1.17314
-3.20314	-3.40689	-3.43972	-3.36747	-3.0995	-1.00154	-2.44926
-3.27032	-3.35512	-3.11058	-3.26305	-3.10917	-2.28445	-0.893766
-3.34744	-3.43013	-3.25578	-3.26195	-2.8366	-3.11833	-2.23597
-3.27211	-3.39791	-3.29823	-3.26411	-2.55048	-3.00339	-1.54983
-3.20103	-3.51372	-3.4535	-2.94372	-2.78188	-1.65896	-1.45106
-3.10077	-3.38276	-3.30195	-3.29007	-2.98921	-2.66106	-1.22513
-3.36796	-3.41034	-3.27723	-3.07421	-3.14507	-3.19054	-2.15093
-3.17618	-3.45176	-3.0828	-2.53657	-3.29925	-3.02206	-1.47612
-3.25138	-3.34482	-3.32831	-2.90242	-3.26573	-2.06342	-2.01571
-3.43637	-3.42505	-3.32265	-2.7649	-2.45999	-1.75416	-2.2262
-3.21116	-3.37891	-3.30072	-3.22826	-2.96921	-3.06762	-1.21211
-3.3404	-3.37646	-3.43634	-3.24417	-3.13438	-1.27663	-2.92896
-3.30094	-3.37836	-3.39343	-3.22863	-3.26714	-1.19442	-2.72295
-3.29162	-3.36575	-3.06561	-3.22852	-3.23323	-1.33338	-2.06021
-3.30667	-3.39408	-3.25108	-3.25728	-3.2823	-1.4222	-1.62986
-3.35319	-3.37855	-3.36125	-2.62998	-2.82623	-1.05664	-2.41593
-3.26621	-3.41401	-3.37094	-3.19093	-3.31171	-3.07613	-1.50548
-3.32613	-3.37248	-3.24312	-3.24516	-2.67739	-1.73732	-1.17457
-3.37183	-3.35459	-1.47995	-2.17124	-3.04941	-3.02196	-1.98107
-3.2507	-3.30796	-3.34415	-3.38263	-1.94784	-2.00542	-3.0706
-3.26009	-3.38519	-3.2755	-2.87995	-3.30314	-2.09724	-1.59552
-3.31595	-3.42087	-3.32861	-3.26964	-2.92853	-2.26329	-2.70483
-3.46295	-3.34934	-3.36741	-3.31684	-2.99431	-3.08788	-2.86254
-3.40488	-3.37984	-3.09681	-3.13954	-2.16148	-2.93907	-1.25137
-3.26801	-3.38753	-3.21966	-3.37967	-3.18375	-3.12636	-2.21183
-3.45836	-3.40499	-3.44864	-3.33371	-2.89207	-1.11625	-2.88758
-3.33398	-3.26779	-3.0679	-2.98318	-3.15062	-2.54858	-1.77893
-3.39105	-3.36077	-3.00818	-2.96613	-2.81472	-2.59958	-1.59212
-3.27408	-3.34594	-3.24614	-3.24427	-3.37186	-2.38766	-2.85557
-3.31678	-3.43428	-3.15081	-3.29483	-3.0662	-1.22988	-2.74005
-3.30853	-3.36001	-3.02764	-3.4006	-3.29688	-2.49517	-1.47338
-3.28201	-3.32602	-3.44667	-3.25269	-3.2515	-1.9399	-1.7267
-3.24594	-3.40411	-3.30613	-2.44435	-2.98903	-1.99946	-1.49059
-3.35212	-3.40213	-3.26105	-3.16726	-2.99643	-2.14982	-1.43398
-3.26822	-3.28774	-3.07645	-3.01067	-3.01472	-2.34099	-1.00446
-3.33707	-3.37197	-3.0574	-3.37597	-2.67808	-2.55414	-1.51805
-3.33829	-3.41115	-3.30829	-3.21189	-2.3384	-3.07283	-2.27015
-3.3173	-3.35788	-3.31714	-0.143538	-3.18012	-2.23693	-2.73141
-3.26684	-3.36426	-3.25239	-3.04396	-2.99468	-1.30052	-2.25074
-3.33605	-3.35872	-3.31756	-2.78533	-2.4228	-3.09743	-2.17342
-3.29966	-3.42236	-2.95281	-3.16436	-3.31703	-3.18669	-2.72692
-3.45302	-3.35101	-2.87167	-3.22526	-2.34082	-1.79395	-2.75259
-3.36093	-3.33751	-2.63592	-2.7898	-2.91395	-2.803	-2.70485
-3.33883	-3.26111	-3.45126	-3.19343	-3.04913	-2.99796	-2.18695
-3.29945	-3.34206	-3.0577	-3.23645	-2.72469	-1.05075	-1.86245
-3.27563	-3.30106	-2.78549	-3.37211	-3.03825	-2.03262	-1.42886
-3.34301	-3.34711	-3.18901	-3.28538	-3.01548	-2.23242	-1.0673
-3.3843	-3.33349	-3.32763	-3.40876	-3.29745	-2.10898	-1.1586
-3.3724	-3.33271	-3.29885	-3.3684	-3.26876	-1.5754	-1.94831
-3.32571	-3.31733	-3.23553	-3.32405	-3.06886	-2.59019	-2.8108
-3.35538	-3.38368	-3.32657	-3.25418	-3.27087	-1.53033	-2.93729
-3.31224	-3.39863	-2.68427	-3.24523	-3.20978	-1.52976	-1.81506
-3.32274	-3.36202	-2.95512	-3.24413	-3.12667	-3.11047	-2.91724
-3.45391	-3.44421	-2.5762	-3.192	-3.04321	-3.06295	-1.49459
-3.31907	-3.35929	-2.9481	-3.22462	-1.9835	-2.10939	-1.51637
-3.27513	-3.35051	-3.18331	-3.39782	-3.30102	-2.87088	-2.90857
-3.30523	-3.4619	-3.33457	-3.15872	-3.16419	-2.65398	-3.14875
-3.43418	-3.39543	-3.13376	-3.26677	-2.81328	-3.16291	-0.973226
-3.30854	-3.38281	-3.41109	-3.19715	-3.30008	-3.03385	-1.14501
-3.43277	-3.36597	-3.09198	-2.9826	-3.25392	-2.74092	-1.34603
-3.30337	-3.39004	-3.18564	-2.7099	-3.13053	-1.52222	-2.90512
-3.4086	-3.46799	-3.22007	-3.19777	-3.13658	-3.02677	-1.27455
-3.31698	-3.33424	-3.47042	-2.05634	-3.1695	-2.99747	-2.79229
-3.33002	-3.35296	-3.1808	-3.18346	-3.14867	-2.67211	-1.86017
-3.33253	-3.34002	-2.83222	-3.27182	-3.14943	-2.64399	-2.84864
-3.32345	-3.32357	-3.37933	-3.18771	-2.75034	-2.80706	-1.42256
-3.46557	-3.33698	-3.36925	-3.2581	-2.86913	-2.93056	-2.79195
-3.3835	-3.37255	-3.37244	-3.18315	-3.19477	-3.16769	-3.08164
-3.31287	-3.30555	-3.08656	-3.06469	-3.2954	-3.17841	-3.01799
-3.34425	-3.33323	-3.17625	-3.1735	-3.11502	-1.18856	-2.40594
-3.3553	-3.45934	-3.04755	-2.56387	-2.43692	-2.91195	-2.34294
-3.30669	-3.38498	-2.90897	-3.20409	-2.38677	-3.0534	-2.91373
-3.34857	-3.26296	-3.08094	-3.02617	-3.27738	-1.85054	-1.54487
-3.28273	-3.32607	-3.40002	-3.17946	-2.3173	-2.00632	-3.03651
-3.44497	-3.05161	-3.31657	-3.14801	-1.27212	-2.24464	-1.81034
-3.18572	-3.29889	-3.15376	-3.16578	-3.3154	-2.98627	-1.59176
-3.30793	-3.28173	-2.61881	-3.11518	-3.10589	-2.19496	-1.57247
-3.30941	-3.31596	-3.10964	-3.16636	-3.21037	-3.1104	-2.44104
-3.31468	-3.3906	-3.32032	-3.11813	-3.10972	-2.88394	-2.97218
-3.36964	-3.45578	-3.08065	-3.38256	-3.10654	-1.35698	-2.24094
-3.2688	-3.3993	-3.2427	-3.06151	-3.0118	-2.05658	-0.968101
-3.29455	-3.36145	-3.25772	-3.17277	-3.19972	-2.12555	-2.91619
-3.42738	-3.44256	-1.76732	-3.28673	-3.29283	-3.21914	-2.19383
-3.31535	-3.32435	-3.36108	-3.19029	-2.64745	-1.6479	-3.00755
-3.35439	-3.23385	-3.26069	-3.19648	-3.05272	-3.03238	-2.56245
-3.35838	-3.24445	-3.35431	-3.18407	-3.30528	-3.11754	-2.94753
-3.39623	-3.29361	-1.99283	-3.16855	-2.35739	-2.16877	-2.63881
-3.30793	-3.32337	-3.3634	-3.05656	-2.99487	-3.07987	-2.28298
-3.32319	-3.27682	-3.02356	-3.16993	-3.31849	-3.10553	-2.86308
-3.42224	-3.40719	-3.11909	-3.26798	-3.04527	-2.07989	-2.84761
-3.4167	-3.39359	-3.2401	-3.18735	-2.26021	-2.93469	-2.54735
-3.37313	-3.32343	-3.21359	-3.34829	-3.18886	-1.71894	-2.78069
-3.33165	-3.27305	-3.14133	-2.82079	-2.85328	-2.13982	-3.1139
-3.37825	-3.28673	-3.41656	-3.3684	-3.07573	-2.97461	-3.10899
-3.36389	-3.43406	-3.36625	-3.29212	-3.20271	-1.77544	-2.05538
-3.35563	-3.29673	-3.20674	-3.36907	-3.19053	-1.06445	-1.81391
-3.3412	-3.30247	-3.32443	-3.3377	-3.21449	-2.9476	-2.14981
-3.37111	-3.42684	-2.97267	-3.20958	-3.30551	-1.79553	-2.89041
-3.36943	-3.32195	-3.42373	-3.19104	-3.31689	-2.8585	-2.92462
-3.47464	-3.39103	-3.40282	-3.352	-3.29057	-3.02359	-1.89513
-3.34286	-3.29269	-3.38799	-3.13205	-3.04701	-1.74938	-1.50772
-3.38951	-3.3876	-3.30618	-3.17667	-2.88339	-3.01405	-2.45694
-3.39944	-3.41732	-3.29487	-3.13811	-3.16891	-1.40504	-3.05118
-3.35763	-3.2711	-3.0377	-3.203	-3.0008	-2.10573	-1.12867
-3.38393	-3.36236	-3.33376	-3.20177	-3.24974	-2.92986	-2.51232
-3.36257	-3.22917	-3.25056	-2.49642	-2.72433	-3.14947	-2.33158
-3.32134	-3.43783	-3.32662	-3.21652	-3.21018	-1.15703	-2.92336
-3.41697	-3.34699	-3.03317	-3.31408	-3.30091	-2.41924	-1.8902
-3.34417	-3.39008	-3.32214	-2.94998	-1.35125	-3.09298	-2.84857
-3.35105	-3.40036	-3.33139	-3.14302	-3.28991	-3.1435	-2.44402
-3.38786	-3.34101	-3.24902	-3.3718	-3.2504	-3.02949	-1.89481
-3.35471	-3.36791	-3.1614	-3.31185	-3.1273	-1.84328	-3.02992
-3.35612	-3.39237	-3.44923	-3.2774	-2.31467	-1.84612	-2.74216
-3.42896	-3.34445	-3.38414	-3.37303	-1.72408	-1.84467	-2.97765
-3.35312	-3.43959	-3.36927	-3.22407	-3.22103	-1.86501	-1.75831
-3.40114	-3.27322	-3.07777	-3.20616	-2.70181	-2.97912	-2.89185
-3.46786	-3.29557	-3.02953	-3.2928	-3.19819	-1.54809	-1.93141
-3.40294	-3.30194	-3.45981	-3.03084	-2.52986	-2.15645	-2.96591
-3.44444	-3.30422	-3.28597	-3.21761	-3.16236	-2.18603	-2.05607
-3.4142	-3.4219	-3.18919	-3.1887	-3.00833	-1.10584	-2.16026
-3.42496	-3.29681	-3.00611	-2.97896	-2.80279	-2.07256	-1.47852
-3.41705	-3.31478	-3.126	-3.16855	-2.52708	-1.40889	-2.95013
-3.40704	-3.32179	-3.21975	-2.87996	-2.85932	-1.50252	-2.64963
-3.41367	-3.34093	-3.35482	-3.14637	-2.10714	-3.07957	-2.4639
-3.37174	-3.39268	-3.34846	-3.41625	-2.59427	-2.71642	-2.87855
-3.38358	-3.34377	-3.23558	-3.2391	-3.12155	-2.83735	-3.02114
-3.53845	-3.25901	-3.37185	-3.33732	-3.3104	-1.91279	-2.83342
-3.49492	-3.43007	-2.70684	-3.1708	-3.26917	-2.69122	-2.96102
-3.50753	-3.29093	-3.15432	-3.34088	-3.27536	-2.17611	-1.16904
-3.53729	-3.32328	-3.23364	-3.24913	-3.26678	-1.02636	-1.25061
-3.50758	-3.32154	-3.29445	-3.172	-1.02732	-3.19462	-1.78207
-3.48133	-3.28363	-3.23092	-3.21826	-2.27613	-3.08461	-3.03355
-3.5185	-3.42995	-3.36726	-3.15078	-2.9292	-2.79743	-2.64984
-3.51187	-3.35097	-3.25465	-3.26763	-2.24388	-1.58334	-2.18779
-3.47489	-3.16354	-3.24815	-3.14447	-3.14967	-2.07331	-2.04215
-3.48133	-3.24576	-2.83216	-3.21916	-3.21148	-2.66315	-2.66342
-3.4996	-3.35757	-3.23979	-3.38994	-1.827	-1.48203	-3.0337
-3.52732	-3.32997	-3.23208	-3.2542	-3.20845	-2.58926	-2.50582
-3.52319	-3.2339	-3.26502	-3.27568	-2.20473	-2.18139	-2.28466
-3.47533	-3.28666	-3.24394	-3.20665	-3.26559	-2.78947	-2.69968
-3.53344	-3.28439	-2.97761	-3.281	-2.32942	-3.14146	-2.99423
-3.3451	-3.26865	-3.24098	-2.92782	-3.13266	-2.01392	-1.92417
-3.4708	-3.42384	-3.32009	-3.20074	-3.28439	-3.05742	-1.90942
-3.44646	-3.3949	-2.93242	-3.15161	-3.25654	-1.73784	-2.41748
-3.43878	-3.3671	-3.18786	-3.20261	-3.18337	-2.35406	-2.9298
-3.51889	-3.34631	-3.30387	-3.19807	-3.26452	-1.85542	-3.06582
-3.50633	-3.2361	-3.32207	-3.38785	-3.12163	-1.53579	-3.03599
-3.19121	-3.32785	-3.22878	-3.35674	-2.91818	-3.14637	-1.95082
-3.15001	-3.275	-3.06859	-3.26288	-2.86609	-2.50988	-1.68786
-3.50088	-3.3037	-3.41737	-2.9815	-3.35502	-2.11155	-2.29061
-3.4497	-3.31427	-3.35913	-3.16696	-3.16962	-1.9334	-2.90724
-3.39692	-3.30994	-3.35335	-3.04904	-2.18045	-2.89886	-2.51217
-3.45514	-3.29417	-3.17161	-3.06284	-3.30153	-2.41655	-2.8844
-3.50088	-3.25535	-3.38176	-3.36199	-2.87993	-1.83572	-2.83794
-3.442	-3.40769	-3.31405	-3.32801	-2.01463	-2.03323	-2.95063
-3.4091	-3.36792	-3.33955	-2.97723	-3.11536	-2.69159	-2.41858
-3.38608	-3.29915	-3.26376	-3.17122	-2.192	-3.0408	-2.25972
-3.11685	-3.26972	-3.29872	-3.21848	-3.31991	-2.5192	-3.04953
-3.42893	-3.29588	-3.26034	-2.9148	-3.30201	-2.62568	-2.5089
-3.39533	-3.30861	-3.37715	-3.06924	-2.07366	-2.19473	-2.96317
-3.45894	-3.30034	-3.29477	-3.23363	-3.32699	-2.64483	-2.0541
-3.49855	-3.43401	-3.28885	-3.19768	-2.97463	-2.85345	-3.00848
-3.49022	-3.28314	-3.21187	-2.94172	-3.14973	-2.43017	-2.56102
-3.47112	-3.33268	-3.35842	-3.02004	-2.59789	-2.07691	-2.63127
-3.45508	-3.40853	-3.33206	-3.21197	-3.3454	-1.81832	-2.5161
-3.39433	-3.25127	-3.26945	-3.25211	-3.06582	-1.1029	-3.03526
-3.49592	-3.20735	-3.24045	-3.25421	-2.44766	-2.98044	-2.45109
-3.40572	-3.234	-3.25936	-3.21155	-3.31337	-1.91981	-2.31046
-3.37941	-3.30909	-3.22692	-3.19145	-3.30935	-2.67415	-2.81573
-3.48877	-3.28857	-3.16939	-3.19033	-2.79919	-2.25312	-3.02073
-3.42114	-3.41732	-3.26911	-3.19515	-2.75916	-2.34226	-2.31248
-3.41116	-3.2849	-3.23628	-3.11971	-3.16309	-1.31798	-2.77593
-3.50698	-3.42336	-3.22355	-2.57929	-3.12186	-2.17796	-2.94044
-3.3869	-3.30174	-3.31178	-3.30389	-2.86402	-1.62239	-1.19018
-3.34401	-3.21333	-3.3648	-3.16163	-3.30842	-2.73676	-2.32537
-3.47337	-3.23462	-3.39054	-2.96468	-3.19195	-1.68379	-2.56389
-3.36832	-3.29538	-3.26297	-3.2625	-3.12549	-2.59477	-2.81769
-3.49369	-3.28122	-3.3393	-2.43864	-3.20131	-1.93914	-2.15131
-3.4598	-3.26819	-3.42375	-2.4357	-3.1608	-2.03852	-2.31645
-3.39759	-3.2125	-3.23095	-3.15137	-2.50373	-2.38674	-2.28973
-3.39161	-3.30505	-3.33568	-3.16746	-3.30654	-2.30919	-2.8997
-3.41057	-3.3477	-3.32041	-3.20439	-3.32603	-2.48555	-2.53151
-3.48039	-3.16889	-3.32258	-3.1057	-3.00637	-2.14536	-3.04908
-3.37094	-3.38775	-3.2669	-3.13494	-2.54974	-2.68976	-1.99679
-3.38908	-3.25645	-3.23369	-3.14219	-3.13823	-3.13236	-2.46557
-3.40168	-3.4105	-3.27232	-3.04767	-2.90077	-2.15712	-2.97054
-3.46	-3.26853	-3.32315	-2.68352	-3.10017	-2.66655	-2.65864
-3.37036	-3.31375	-3.42034	-3.39456	-3.30588	-2.14958	-2.56458
-3.38965	-3.32691	-3.21283	-3.18406	-3.22679	-1.97375	-2.46516
-3.38684	-3.38243	-3.28602	-2.7918	-2.9876	-2.34323	-2.62652
-3.45632	-3.23785	-3.29844	-3.04934	-1.99527	-2.51537	-2.82054
-3.42453	-3.33521	-3.24347	-2.75449	-3.12618	-3.11222	-2.28471
-3.41998	-3.30682	-3.34513	-3.0997	-3.22529	-2.45126	-1.81898
-3.40958	-3.1718	-3.08904	-2.95792	-2.16856	-2.5667	-2.02846
-3.35904	-3.29896	-3.34769	-3.37774	-2.31855	-2.41192	-2.4038
-3.4765	-3.1936	-3.29386	-2.70869	-3.25036	-3.12385	-2.12519
-3.42877	-3.29798	-3.43368	-3.3776	-3.26362	-2.62677	-2.17023
-3.46207	-3.29469	-3.14595	-3.00373	-1.91567	-2.41877	-2.66067
-3.38949	-3.45352	-3.32071	-3.22204	-2.90541	-1.87385	-2.70164
-3.35958	-3.36696	-3.38948	-2.82335	-2.25914	-2.65245	-2.84351
-3.37087	-3.24846	-3.22538	-2.69394	-3.35183	-2.86497	-2.43846
-3.37416	-3.26475	-3.32839	-2.51931	-2.48283	-2.45834	-2.24955
-3.35554	-3.1336	-3.38227	-2.92919	-1.968	-3.10773	-2.66543
-3.41579	-3.338	-3.11256	-2.85333	-3.22708	-2.54182	-2.60307
-3.42443	-3.18804	-3.07749	-3.1044	-2.9989	-2.12714	-2.48443
-3.39853	-3.33556	-3.18823	-3.17512	-3.33968	-2.36791	-2.19929
-3.43837	-3.32378	-3.23216	-3.24631	-2.37374	-2.91439	-2.45091
-3.42621	-3.12267	-3.3524	-3.36261	-1.58818	-2.56792	-2.36682
-3.42263	-3.30657	-3.32309	-3.27461	-3.11661	-2.63247	-2.77805
-3.41766	-3.24692	-3.33657	-3.0587	-3.18137	-2.07007	-2.50948
-3.34521	-3.39869	-3.37654	-3.20735	-2.19272	-2.79538	-2.62219
-3.38925	-3.33072	-3.1919	-2.75465	-3.31935	-2.26448	-2.1381
-3.39034	-3.40233	-3.20127	-3.05092	-3.21491	-2.39951	-2.8517
-3.33667	-3.1905	-3.41569	-2.78243	-3.15095	-2.2299	-1.54083
-3.41488	-3.3406	-3.39998	-3.01777	-3.29784	-2.57227	-1.72082
-3.4165	-3.30835	-3.38347	-2.68688	-2.5936	-2.41989	-1.78963
-3.40076	-3.17677	-3.06309	-3.33669	-3.34354	-2.71591	-2.21813
-3.43428	-3.24308	-3.34518	-2.458	-2.53528	-1.91864	-2.77795
-3.41087	-3.30427	-2.14612	-2.68507	-1.84902	-2.48258	-2.43451
-3.36525	-3.37482	-3.00224	-2.46611	-1.75391	-2.55838	-2.80451
-3.42413	-3.36479	-3.23472	-3.40193	-3.23733	-1.71923	-2.22538
-3.444	-3.04959	-3.24593	-3.10712	-2.95261	-2.6896	-1.73444
-3.34788	-3.32278	-3.33231	-3.14955	-3.2352	-2.57344	-2.50959
-3.27422	-3.30427	-3.36852	-2.91163	-3.17411	-2.51444	-2.55033
-3.37746	-3.44127	-3.335	-3.22978	-3.30452	-2.73305	-3.07908
-3.40429	-3.29887	-2.79998	-3.30039	-3.32688	-2.62465	-3.345
-3.40182	-3.19361	-3.45384	-3.35459	-3.22772	-2.83281	-3.26102
-3.39861	-3.32675	-3.40856	-3.16336	-3.28362	-2.23197	-3.18343
-3.33386	-3.3059	-3.43201	-2.93809	-3.37057	-2.59128	-2.86807
-3.43403	-3.27957	-3.43815	-3.10329	-3.23114	-2.58272	-3.41214
-3.35707	-3.29296	-3.06121	-2.74157	-2.85112	-2.22012	-3.31359
-3.37953	-3.28699	-3.33554	-2.88676	-3.24906	-2.64248	-3.37824
-3.32337	-3.30219	-3.44911	-3.27366	-3.2724	-2.52593	-3.27858
-3.38427	-3.26704	-3.33897	-3.11126	-2.55258	-2.84655	-3.36288
-3.3723	-3.3226	-3.36502	-2.92935	-3.12989	-2.67481	-3.11972
-3.356	-3.30752	-3.16871	-3.09243	-3.33549	-1.27429	-3.40493
-3.35907	-3.25827	-3.26202	-3.25695	-3.14251	-2.16469	-3.25382
-3.32062	-3.21698	-3.33348	-2.2917	-3.24657	-2.67078	-3.16995
-3.33263	-3.31153	-3.15269	-3.26131	-3.21548	-1.97602	-3.25758
-3.40843	-3.31727	-3.2833	-3.40496	-3.34685	-2.01104	-3.35095
-3.41785	-3.27225	-3.16326	-3.3811	-3.28361	-2.54679	-2.81673
-3.43065	-3.28723	-3.20117	-3.37689	-3.27585	-1.75646	-3.4389
-3.32891	-3.32995	-3.33888	-2.53907	-2.36488	-2.3661	-3.05335
-3.40958	-3.29472	-3.18301	-3.28274	-3.16624	-2.67815	-3.21978
-3.33717	-3.30146	-3.21576	-2.1377	-3.16738	-2.91906	-3.24546
-3.20256	-1.16491	-3.38902	-3.16804	-2.74787	-2.38322	-3.3049
-3.40038	-3.18065	-3.4381	-3.14452	-2.79674	-2.68684	-2.67712
-3.4471	-3.22176	-3.34178	-3.13069	-3.2617	-2.56335	-3.17761
-3.24508	-3.31495	-3.24562	-2.88419	-3.29813	-2.33025	-3.2552
-3.44271	-3.31101	-3.4011	-3.31861	-3.26359	-2.01559	-3.28652
-3.44693	-3.26137	-3.03263	-3.20778	-3.26543	-1.78262	-3.34789
-3.41898	-3.29659	-3.30913	-2.81807	-2.76014	-2.26736	-3.19143
-3.38232	-3.18177	-3.21178	-2.40645	-3.21226	-2.59631	-2.99341
-3.3158	-3.31992	-3.15478	-3.16583	-2.72039	-2.73124	-3.42425
-3.41161	-3.30805	-3.09959	-2.63351	-2.93383	-1.88289	-3.31333
-3.43805	-3.11973	-3.33559	-3.36748	-3.21898	-1.94306	-3.35145
-3.38911	-3.31692	-3.26728	-3.3489	-3.12408	-2.61401	-3.23645
-3.43445	-3.21565	-3.074	-3.30863	-3.19568	-2.15638	-3.34619
-3.39056	-3.32564	-3.02267	-3.15802	-2.58488	-2.46751	-3.13246
-3.37744	-3.24526	-3.28382	-3.13732	-2.49063	-2.25059	-3.29197
-3.35677	-3.32961	-3.28222	-3.16878	-3.22689	-2.06825	-3.29702
-3.33146	-3.27289	-3.15187	-3.3247	-2.95694	-2.30705	-3.27331
-3.3649	-3.16113	-3.35647	-2.43823	-3.26448	-2.55593	-3.051
-3.27191	-3.30453	-2.94408	-2.97717	-3.24844	-2.75922	-3.34038
-3.41373	-3.38984	-3.25667	-3.24057	-3.30787	-2.73097	-3.23447
-3.38542	-3.25714	-2.68148	-3.29929	-3.22153	-3.43126	-2.6886
-3.45207	-3.0768	-3.41617	-3.27631	-3.11901	-2.58442	-3.39882
-3.3849	-3.40897	-3.43859	-3.183	-3.3436	-3.4972	-3.27758
-3.31722	-3.36209	-3.27318	-2.39653	-2.46457	-2.75935	-3.16316
-3.30285	-3.22707	-3.42945	-3.05388	-3.20655	-2.68251	-3.30604
-3.35161	-3.21003	-3.10719	-3.23393	-3.27423	-3.35909	-3.31254
-3.35067	-3.36747	-2.53404	-3.23752	-3.13508	-2.46109	-3.31565
-3.40833	-3.37993	-3.24191	-3.24083	-3.32664	-3.43658	-3.19404
-3.31672	-3.32869	-3.2162	-3.32364	-3.22961	-2.89538	-2.68607
-3.20274	-3.33983	-2.68205	-3.21735	-2.61882	-2.42177	-3.34014
-3.33955	-3.25511	-2.98428	-2.7184	-2.96471	-2.47251	-3.28807
-3.40113	-3.32896	-3.12347	-3.32127	-3.21684	-2.64441	-2.58699
-3.26832	-3.31513	-3.43408	-3.23851	-2.5179	-3.29003	-3.15854
-3.33103	-3.25681	-3.31826	-3.24187	-3.25075	-2.27857	-3.40665
-3.35466	-3.25406	-3.35354	-3.30733	-3.32912	-2.89934	-3.26187
-3.3356	-3.20237	-3.36967	-3.22162	-3.13406	-2.70858	-3.31422
-3.31757	-3.36049	-3.32828	-3.20278	-3.21544	-2.68517	-3.24796
-3.33679	-3.27473	-3.43425	-3.22195	-2.79717	-2.38283	-3.34129
-3.4664	-3.39942	-3.38428	-3.22653	-3.16369	-2.65974	-2.76191
-3.295	-3.37627	-3.48885	-3.22439	-3.24993	-2.83612	-3.29197
-3.35815	-3.30882	-3.44827	-3.21591	-2.91735	-3.36539	-3.30299
-3.4219	-3.32229	-3.49547	-3.16745	-2.94088	-2.41863	-3.27876
-3.3449	-3.18095	-3.29658	-3.24815	-2.86684	-2.3157	-3.27815
-3.32872	-3.3206	-3.4984	-3.26995	-3.23634	-3.22734	-3.27856
-3.28663	-3.37951	-3.43868	-2.86742	-3.26193	-2.45765	-3.28734
-3.15173	-3.29638	-3.53511	-3.2405	-2.96871	-3.44201	-3.23238
-3.26508	-3.30618	-3.44068	-3.24018	-3.21019	-3.35226	-3.29378
-3.24872	-3.25209	-3.5001	-2.71142	-3.19379	-3.32299	-3.16923
-3.31321	-3.31284	-3.47812	-3.30791	-3.27204	-2.91431	-3.28569
-3.2451	-3.09557	-3.47901	-3.32284	-2.32797	-2.68338	-3.27917
-3.34623	-3.24197	-3.47947	-3.20038	-3.12757	-3.28579	-3.0174
-3.35726	-3.3348	-3.42302	-3.23474	-3.3247	-3.10366	-3.00313
-3.23685	-3.28959	-3.42331	-2.97468	-2.9616	-3.31222	-3.30912
-3.35284	-3.19633	-3.44142	-3.17149	-3.27574	-2.79366	-2.96378
-3.31667	-3.25678	-3.46592	-2.68699	-3.0785	-3.26014	-3.04538
-3.32427	-3.40531	-3.53589	-3.25244	-3.03859	-3.31617	-3.30595
-3.36544	-3.28129	-3.27431	-3.09513	-3.21372	-3.32292	-3.27987
-3.36892	-3.25539	-3.36622	-3.25332	-3.23037	-3.30189	-3.20634
-3.29078	-3.24044	-3.31035	-3.31511	-3.25961	-3.24273	-3.25038
-3.35215	-3.29459	-3.46499	-3.32891	-3.27998	-3.21924	-3.25285
-3.36681	-3.24265	-3.47389	-3.31831	-3.0389	-3.1066	-3.26706
-3.32803	-3.33705	-3.42391	-3.18894	-3.26766	-3.23723	-3.23046
-3.22434	-3.27921	-3.42938	-2.80771	-2.86887	-2.99071	-3.29441
-3.21472	-3.32374	-3.41906	-2.4994	-2.90788	-3.39402	-2.4435
-3.17069	-3.26018	-3.47571	-3.23031	-3.20578	-2.99056	-3.26153
-3.26943	-3.27461	-3.4709	-3.34064	-3.06757	-3.31993	-3.03347
-3.33401	-3.3359	-3.39695	-3.15943	-3.21033	-3.15835	-3.2685
-3.28816	-3.34079	-3.40594	-2.52724	-3.09914	-2.4996	-3.26579
-3.35435	-3.28871	-3.42025	-3.24504	-2.59686	-3.20042	-3.28748
-3.3448	-3.23516	-3.45491	-3.18156	-3.17705	-3.27134	-3.27087
-3.16104	-3.22818	-3.40478	-3.28069	-2.96343	-3.21404	-3.16856
-3.25143	-3.25123	-3.42532	-3.29181	-3.34396	-3.10403	-3.26586
-3.29956	-3.30367	-3.28318	-3.23037	-3.29246	-2.8213	-2.19563
-3.24734	-3.28739	-3.46715	-2.76236	-3.3052	-2.51712	-3.09911
-3.23354	-3.24852	-3.43383	-3.26895	-3.04145	-2.90184	-2.47425
-3.37732	-3.37924	-3.48309	-3.35491	-3.34599	-3.35177	-3.28273
-3.31292	-3.31611	-3.42721	-3.23106	-3.09514	-2.82105	-3.24787
-3.35286	-3.29854	-3.42731	-3.20349	-3.10223	-3.12158	-3.24817
-3.36089	-3.3291	-3.47134	-3.20066	-3.2473	-3.10901	-3.24123
-3.34538	-3.31882	-3.42396	-3.29129	-3.28107	-3.21488	-3.21446
-3.34301	-3.41431	-3.21194	-3.14408	-3.25523	-3.17561	-3.25175
-3.2698	-3.32991	-3.44336	-2.57066	-3.21796	-2.74514	-3.23071
-3.41805	-3.26272	-3.4421	-3.28541	-3.24141	-2.85074	-2.77007
-3.35335	-3.30913	-3.39007	-2.85381	-2.69272	-2.71446	-3.25963
-3.20067	-3.26	-3.34989	-3.25202	-3.24556	-2.70577	-3.24582
-3.22393	-3.28252	-3.46221	-3.31081	-3.08	-2.54106	-3.22538
-3.23188	-3.26347	-3.43455	-3.25245	-3.11083	-2.89535	-3.13404
-3.24706	-3.2774	-3.37954	-2.71368	-3.29829	-2.868	-3.23698
-3.34751	-3.32301	-3.49137	-3.21747	-3.23699	-3.02609	-2.54671
-3.35929	-3.31891	-3.37164	-3.24925	-3.09938	-2.69047	-2.82022
-3.39005	-3.292	-3.30408	-3.2076	-3.32999	-2.82507	-3.26088
-3.32623	-3.20727	-3.35694	-3.23444	-3.342	-2.5565	-2.93872
-3.36031	-3.42839	-3.44549	-3.14063	-3.21909	-3.18166	-3.17024
-3.31803	-3.24893	-3.50165	-3.16412	-2.89661	-2.95917	-1.91157
-3.29087	-3.24798	-3.45709	-3.2152	-3.30693	-3.16781	-3.22105
-3.28833	-3.33863	-3.43748	-3.2848	-2.44888	-3.19412	-2.89333
-3.23617	-3.32135	-3.37803	-2.92701	-3.14942	-2.5908	-2.95009
-3.4074	-3.44555	-3.45229	-3.28065	-2.92976	-2.65195	-2.95802
-3.24281	-3.21883	-3.41405	-3.26677	-3.47833	-3.07951	-3.22957
-3.28609	-3.45045	-3.42191	-3.29489	-3.41747	-2.82127	-2.71673
-3.29751	-3.37147	-3.45332	-3.37477	-3.40531	-2.56335	-3.08735
-3.24976	-3.37959	-3.21307	-2.53177	-3.41114	-2.67342	-3.28016
-3.40399	-3.39865	-3.44235	-3.03971	-2.86621	-2.99987	-3.21567
-3.31619	-3.39338	-3.44964	-3.27494	-2.55	-1.80086	-3.04198
-3.34703	-3.32243	-3.41831	-3.23131	-3.43361	-2.80004	-3.19413
-3.28718	-3.25894	-3.34304	-2.38683	-2.4931	-2.6973	-2.65205
-3.28697	-3.47883	-3.37585	-3.10884	-3.40084	-2.94816	-3.10357
-3.33124	-3.38491	-3.40628	-3.22181	-2.5604	-2.81776	-2.62191
-3.39911	-3.48063	-3.41949	-3.13242	-2.84144	-2.65895	-2.64899
-3.39127	-3.50785	-3.32066	-3.1318	-3.2642	-2.82373	-2.88527
-3.26515	-3.54424	-3.41794	-3.00022	-2.80452	-2.54905	-2.66764
-3.35825	-3.59468	-3.39165	-3.2574	-3.51953	-2.27616	-3.20957
-3.30398	-3.46552	-3.40712	-3.32225	-3.10076	-2.69005	-2.82997
-3.41884	-3.39475	-3.33526	-3.20468	-3.36638	-2.40983	-3.22068
-3.30508	-3.51715	-3.41568	-3.29849	-2.93163	-2.65712	-3.03561
-3.29488	-3.52102	-3.51299	-3.2856	-3.37868	-1.83511	-3.13311
-3.37004	-3.5219	-3.42718	-2.85546	-2.83289	-2.4774	-3.18861
-3.28262	-3.55831	-3.4246	-3.31844	-3.40468	-2.88234	-2.75999
-3.29635	-3.55407	-3.46609	-2.66966	-3.40846	-3.01047	-2.70606
-3.14672	-3.51712	-3.30759	-3.30564	-3.40142	-3.13572	-2.74486
-3.35503	-3.40816	-3.41871	-3.34911	-3.43565	-1.93415	-3.26011
-3.35273	-3.41659	-3.38829	-2.89782	-3.46382	-2.43319	-3.26146
-3.37203	-3.50878	-3.44621	-3.06027	-3.43018	-1.51115	-2.98545
-3.38958	-3.39997	-3.38917	-2.8455	-2.38717	-2.49684	-3.16141
-3.38638	-3.44799	-3.37716	-3.26957	-2.15197	-2.12523	-2.504
-3.30043	-3.40903	-3.44399	-2.43882	-2.68418	-2.88121	-2.56645
-3.2976	-3.52893	-3.40441	-3.25804	-3.37475	-2.75524	-2.6823
-3.27175	-3.45173	-3.3976	-3.3047	-2.92355	-2.46346	-2.95225
-3.2747	-3.48813	-3.30593	-3.11352	-3.15068	-3.26469	-3.0893
-3.3903	-3.50382	-3.46345	-3.34648	-3.11774	-1.97686	-2.3014
-3.2944	-3.40996	-3.3753	-3.37604	-3.3643	-2.80501	-3.2626
-3.37857	-3.36755	-3.32952	-3.04327	-3.39114	-2.61783	-3.26537
-3.30242	-3.39761	-3.23378	-3.32718	-3.29348	-2.68782	-3.21443
-3.29373	-3.35309	-3.37596	-3.23241	-3.1753	-2.49679	-2.98807
-3.44703	-3.48009	-3.35042	-3.29076	-3.31283	-2.69684	-2.38109
-3.3431	-3.57125	-3.38831	-3.31401	-2.93997	-1.79029	-3.07968
-3.34612	-3.39751	-3.4291	-3.30326	-3.44922	-2.83067	-2.71625
-3.37961	-3.38391	-3.44774	-3.37306	-3.35232	-3.23457	-2.20944
-3.39382	-3.48453	-3.29768	-3.26422	-1.92007	-2.60414	-3.18828
-3.26471	-3.48946	-3.37877	-3.35262	-3.34911	-2.78426	-3.09021
-3.34747	-3.45515	-3.36891	-3.34272	-3.11666	-2.80309	-2.06911
-3.25443	-3.41232	-3.36964	-3.2666	-2.95624	-2.99113	-3.16654
-3.38559	-3.49479	-3.36886	-3.44559	-3.36574	-2.30379	-3.10586
-3.39073	-3.53915	-3.32274	-3.42769	-3.28912	-2.01371	-2.77966
-3.30186	-3.47023	-3.38336	-3.39445	-1.938	-3.00503	-3.18095
-3.19093	-3.47809	-3.36168	-3.43139	-2.9446	-2.70027	-2.62134
-3.35548	-3.41339	-3.30113	-3.39974	-3.37798	-2.66773	-2.75447
-3.37362	-3.50504	-3.3709	-3.42574	-2.28226	-2.10909	-2.47242
-3.29775	-3.47632	-3.42757	-3.38182	-2.99041	-3.05378	-2.13766
-3.29749	-3.47791	-3.39483	-3.41596	-2.68521	-1.99411	-3.01277
-3.28705	-3.559	-3.40248	-3.41769	-2.76581	-3.17608	-3.13829
-3.27418	-3.3282	-3.39582	-3.41426	-2.02272	-3.19662	-3.23285
-3.26993	-3.46412	-3.37608	-3.43326	-3.19058	-2.41657	-3.17622
-3.39435	-3.48229	-3.35585	-3.43906	-3.37024	-2.93897	-0.956287
-3.27858	-3.49064	-3.29505	-3.43333	-2.23131	-1.78951	-1.10464
-3.33488	-3.34558	-3.32109	-3.42683	-3.39814	-2.00578	-2.85963
-3.34371	-3.49247	-2.79967	-3.449	-3.33214	-2.29842	-2.67099
-3.36975	-3.47195	-3.43872	-3.35775	-2.83425	-3.15053	-3.14635
-3.32105	-3.33814	-3.3678	-3.47454	-3.09785	-2.69759	-2.33124
-3.29403	-3.33857	-3.4252	-3.34522	-2.87246	-1.92589	-3.23123
-3.29723	-3.35139	-3.35022	-3.42859	-3.17099	-2.72716	-3.12909
-3.29255	-3.37185	-3.35355	-3.38313	-3.40875	-3.08965	-3.2189
-3.25579	-3.50631	-3.46072	-3.42831	-2.0811	-3.18796	-3.16745
-3.18152	-3.49937	-3.27324	-3.40379	-2.98861	-2.27706	-2.63219
-3.27899	-3.39156	-3.33075	-3.22461	-3.12349	-2.67763	-2.87274
-3.32522	-3.45424	-3.33087	-3.23281	-3.35608	-2.9407	-2.6746
-3.32474	-3.51925	-3.40603	-2.77926	-2.75877	-2.65699	-1.63326
-3.30354	-3.45951	-3.4309	-3.41474	-3.38358	-1.5955	-3.07452
-3.24396	-3.47131	-3.42413	-3.38703	-3.37865	-3.23754	-1.32494
-3.29087	-3.49052	-3.25867	-3.40052	-3.33916	-1.67825	-3.15361
-3.29559	-3.22667	-3.19151	-3.41127	-2.69388	-2.27683	-2.71246
-3.29546	-3.381	-3.31931	-3.48893	-3.39374	-2.37647	-3.08734
-3.36996	-3.2349	-3.37865	-2.64617	-3.0344	-2.98807	-3.24826
-3.30406	-3.37693	-3.29039	-3.40022	-2.52012	-2.32059	-2.40532
-3.33758	-3.44365	-3.31317	-3.3901	-3.26117	-2.82964	-2.07083
-3.38245	-3.48157	-3.2425	-3.32087	-3.39594	-3.19211	-3.04989
-3.36522	-3.43176	-3.44917	-3.3599	-3.1148	-3.19071	-3.102
-3.29338	-3.46427	-3.33273	-3.39394	-3.01946	-2.8816	-1.85978
-3.29321	-3.38313	-3.21849	-3.36003	-3.16818	-2.48462	-2.38461
-3.30266	-3.27388	-3.38169	-3.28416	-3.34365	-1.11357	-1.75421
-3.31462	-3.48079	-3.43662	-3.38744	-3.32923	-1.01874	-3.09132
-3.33822	-3.50799	-3.38033	-3.3882	-3.36121	-1.96753	-3.16671
-3.28921	-3.40165	-3.31411	-3.32878	-3.17364	-3.22109	-3.12175
-3.33731	-3.47881	-3.38716	-3.38283	-3.38715	-3.17781	-2.72868
-3.30221	-3.44571	-3.27575	-3.38438	-2.90446	-2.69526	-3.06074
-3.31423	-3.46786	-3.41083	-3.40925	-2.85137	-2.73873	-3.07112
-3.28654	-3.39151	-3.45245	-3.39894	-2.38596	-2.96896	-2.94758
-3.33194	-3.46761	-3.18656	-3.34657	-1.51334	-2.28671	-2.94359
-3.29935	-3.36067	-3.35454	-3.19118	-2.94138	-1.8456	-2.22836
-3.30065	-3.45161	-3.32195	-3.26805	-2.85401	-2.44742	-1.60235
-3.28343	-3.3909	-3.1901	-3.26288	-3.0624	-2.86392	-3.08073
-3.30408	-3.33091	-2.78401	-3.43338	-3.30553	-2.18339	-2.73279
-3.33604	-3.41588	-3.09384	-3.46109	-3.15991	-2.68797	-3.02873
-3.3144	-3.48718	-3.34331	-3.39406	-2.8834	-3.2386	-1.7007
-3.3036	-3.47511	-3.27739	-3.30967	-3.32836	-2.85723	-1.76994
-3.28981	-3.43787	-3.31156	-3.31693	-3.25719	-2.79623	-2.60192
-3.34562	-3.39927	-3.3658	-3.37532	-3.26444	-2.10039	-3.04888
-3.23925	-3.27364	-3.33022	-3.31758	-3.34424	-3.18286	-2.34039
-3.32549	-3.33731	-3.25496	-3.36414	-3.38031	-2.92559	-1.88125
-3.32806	-3.43985	-3.42924	-3.19761	-2.89705	-1.93507	-2.47686
-3.23272	-3.4536	-3.40669	-3.36681	-3.18828	-2.70207	-2.64629
-3.30975	-3.30888	-3.27236	-2.72125	-3.32035	-2.59366	-2.70042
-3.30131	-3.38946	-3.29366	-3.36516	-2.88011	-2.72326	-3.08022
-3.31388	-3.40858	-3.35342	-3.37738	-3.3251	-2.93344	-1.41407
-3.17966	-3.43126	-3.3381	-2.62003	-1.96343	-2.65932	-2.97444
-3.30277	-3.48643	-3.31264	-3.16047	-3.28913	-2.55256	-2.65302
-3.32037	-3.34112	-3.3239	-3.23584	-3.34152	-2.3856	-1.92935
-3.34653	-3.40144	-3.44612	-3.13967	-3.03959	-3.17952	-2.60576
-3.3097	-3.34174	-3.34246	-3.32691	-3.31432	-2.59441	-3.19535
-3.34605	-3.42152	-3.39155	-3.36762	-3.32348	-2.57309	-2.17589
-3.28226	-3.43001	-3.29346	-3.3577	-3.27196	-2.50514	-2.37603
-3.34307	-3.33844	-3.32633	-3.27739	-3.17619	-1.71252	-2.96965
-3.32483	-3.46379	-3.34788	-3.37754	-2.78097	-2.40987	-3.11852
-3.34219	-3.44048	-3.39863	-2.05886	-3.2599	-2.78722	-2.1664
-3.32347	-3.32444	-3.34207	-3.18384	-3.06981	-2.03069	-1.10826
-3.32147	-3.35381	-3.15093	-3.23911	-3.11057	-2.4709	-2.36874
-3.34483	-3.38086	-3.35277	-3.23289	-3.14653	-1.50296	-2.44755
-3.29244	-3.33935	-3.37024	-3.42684	-3.23516	-2.6822	-2.75015
-3.3367	-3.417	-3.2245	-2.48621	-3.02142	-2.5655	-2.34204
-3.35588	-3.36701	-3.24518	-3.11037	-3.32753	-2.57993	-2.94026
-3.30176	-3.30713	-3.33938	-3.33011	-3.12893	-1.30165	-2.09535
-3.34374	-3.34615	-3.29408	-2.80181	-3.32459	-1.60046	-2.767
-3.36573	-3.29232	-3.35121	-3.38163	-2.65544	-2.87056	-2.6531
-3.35621	-3.29877	-3.35312	-2.51037	-3.2687	-2.62018	-2.77982
-3.32264	-3.34913	-3.2463	-3.34289	-3.32019	-2.60955	-2.87831
-3.34376	-3.40576	-3.33031	-3.38812	-2.48059	-2.73687	-1.71795
-3.36955	-3.33677	-3.34548	-2.34532	-3.23557	-1.26026	-1.78592
-3.3412	-3.37217	-3.30692	-2.97783	-3.24356	-2.5518	-2.56165
-3.33262	-3.41973	-3.28437	-3.41954	-3.08996	-3.16148	-2.58935
-3.37872	-3.27877	-3.38812	-3.23238	-2.49891	-2.30014	-1.8131
-3.28281	-3.40834	-3.36324	-3.28182	-3.20541	-2.74875	-2.02694
-3.29645	-3.42716	-3.30243	-3.35496	-2.85543	-1.34755	-2.67862
-3.37174	-3.36957	-3.24288	-3.29868	-3.08391	-1.43516	-2.91447
-3.33711	-3.2567	-3.34786	-2.0224	-3.08361	-2.5176	-2.40919
-3.33001	-3.42816	-3.36353	-2.80966	-3.26917	-2.92158	-2.70766
-3.36694	-3.2958	-3.31577	-2.49615	-3.29436	-2.92515	-2.40881
-3.34234	-3.34615	-3.38677	-2.38329	-2.6127	-3.04011	-1.78088
-3.36352	-3.3649	-3.29987	-2.8947	-3.06868	-3.06431	-2.28578
-3.36423	-3.38335	-3.36571	-2.94588	-3.17155	-2.04156	-2.30423
-3.35999	-3.35383	-3.33569	-3.35826	-2.99614	-3.0504	-3.17962
-3.32211	-3.46585	-3.19587	-3.31409	-2.98257	-3.17631	-2.67982
-3.38107	-3.42191	-3.32188	-2.29572	-2.93529	-2.08313	-1.49048
-3.38427	-3.46964	-3.44166	-3.104	-2.99014	-3.01768	-2.79934
-3.33425	-3.33647	-3.29443	-3.36739	-2.873	-2.73109	-3.14529
-3.34542	-3.32212	-3.3904	-3.32737	-2.67246	-3.21515	-2.81946
-3.33236	-3.31254	-3.2563	-3.34248	-3.21778	-3.21979	-3.07018
-3.32706	-3.27595	-3.30272	-3.07019	-3.04371	-3.00041	-1.86762
-3.36149	-3.40279	-3.30943	-3.40599	-2.63515	-2.66285	-2.90213
-3.35234	-3.47676	-3.30494	-3.37642	-2.25671	-2.94974	-2.57867
-3.37099	-3.32413	-3.33847	-2.78874	-2.30913	-3.04874	-3.07747
-3.3498	-3.37476	-3.40113	-3.29949	-3.23809	-2.62448	-1.80714
-3.34199	-3.3579	-3.32293	-3.17859	-3.25865	-2.61051	-2.77882
-3.41635	-3.36702	-3.23243	-2.27473	-3.15684	-2.50337	-2.47597
-3.3556	-3.41202	-3.26057	-3.38708	-2.87843	-3.22085	-1.94973
-3.3396	-3.42782	-3.38998	-3.36563	-3.22629	-2.89032	-2.45826
-3.29681	-3.35762	-3.29917	-3.14937	-2.64417	-2.60915	-1.83475
-3.41295	-3.4429	-3.33753	-2.92823	-2.97924	-3.01982	-2.68103
-3.35966	-3.41283	-3.36155	-3.21601	-2.82117	-2.53627	-2.53235
-3.36543	-3.34163	-3.33562	-2.63409	-2.61602	-3.08029	-2.61402
-3.3861	-3.33719	-3.10897	-3.31543	-3.21354	-3.22741	-2.62698
-3.34031	-3.32576	-3.3889	-3.30168	-3.02633	-3.04928	-3.17724
-3.33379	-3.4102	-3.45106	-3.08683	-3.01761	-2.1019	-1.37681
-3.38119	-3.40775	-3.26202	-3.37363	-2.37521	-3.2484	-3.01917
-3.38709	-3.2962	-3.13003	-3.22297	-3.14615	-0.972738	-2.15134
-3.41024	-3.35502	-3.33481	-2.27793	-2.47726	-3.22372	-2.7416
-3.33196	-3.43894	-3.27776	-3.16476	-3.04792	-3.12584	-1.79251
-3.37746	-3.364	-3.39604	-2.64224	-3.21131	-2.53594	-2.26252
-3.36998	-3.33042	-3.30604	-3.20167	-3.04726	-2.3487	-1.75766
-3.20115	-3.36508	-3.37056	-2.69936	-3.18162	-2.71738	-2.98459
-3.3797	-3.35318	-3.38787	-3.17465	-2.40315	-2.82707	-3.03444
-3.3685	-3.32542	-3.42316	-2.63763	-3.08959	-2.3811	-2.35268
-3.42043	-3.38975	-3.30174	-3.33245	-2.98578	-2.10651	-0.115442
-3.34281	-3.36707	-3.36919	-3.28739	-2.84422	-2.73625	-2.31209
-3.31647	-3.38982	-3.40014	-3.28234	-3.05228	-2.48861	-2.08885
-3.38216	-3.43444	-2.84513	-3.13762	-2.4196	-2.13197	-1.88882
-3.34587	-3.4706	-3.3453	-3.31185	-3.11416	-1.41913	-2.71694
-3.4369	-3.38757	-3.45212	-2.71594	-2.70293	-1.46785	-2.33519
-3.39609	-3.33799	-3.38384	-3.33756	-3.04757	-2.69049	-3.1324
-3.37557	-3.32104	-3.44044	-2.66868	-2.92626	-2.50785	-2.15343
-3.31975	-3.28666	-3.31497	-2.44953	-2.63218	-2.57275	-2.77144
-3.3888	-3.32897	-3.35356	-3.0319	-3.12416	-0.674972	-2.54625
-3.39795	-3.33053	-3.31951	-3.29041	-2.84941	-2.20784	-3.01995
-3.26968	-3.21136	-3.47546	-3.32668	-2.15113	-2.72331	-1.59592
-3.32166	-3.42699	-3.30662	-3.30395	-2.69079	-2.08499	-2.41753
-3.40148	-3.34453	-3.4216	-3.37632	-3.1556	-1.83044	-3.09577
-3.39764	-3.34227	-3.35352	-3.35408	-3.05464	-2.63837	-2.68971
-3.39374	-3.3889	-3.32557	-3.18074	-2.97882	-2.11087	-2.3344
-3.42342	-3.23079	-3.23826	-3.19526	-2.38878	-3.11719	-2.16728
-3.46382	-3.37668	-3.4269	-2.83637	-2.76177	-2.61913	-2.50544
-3.37355	-3.25417	-3.39461	-3.19353	-2.73443	-2.19146	-2.22379
-3.45487	-3.38883	-3.42416	-3.36486	-2.62591	-2.46159	-2.92711
-3.57358	-3.25961	-3.09273	-3.19267	-2.41714	-2.89087	-1.69554
-3.53906	-3.31109	-3.34924	-3.12808	-1.5622	-2.64632	-1.33884
-3.53841	-3.32088	-3.34385	-3.00917	-2.58994	-1.67403	-2.06144
-3.54713	-3.41255	-3.31199	-3.36142	-2.39816	-2.57797	-1.18307
-3.53049	-3.2089	-3.34408	-3.31087	-1.74496	-2.5332	-2.73136
-3.57483	-3.48549	-3.05753	-2.32226	-2.23832	-1.92611	-1.64883
-3.53767	-3.30456	-3.43929	-3.34114	-3.12343	-2.61594	-2.47338
-3.55217	-3.33986	-3.24005	-3.1838	-2.31819	-1.65451	-2.62718
-3.57497	-3.34594	-3.2895	-3.03519	-2.08972	-2.12484	-3.0173
-3.50788	-3.30408	-3.32157	-3.27018	-2.39137	-2.20978	-2.10688
-3.46483	-3.30334	-3.27061	-3.06519	-1.64195	-2.23227	-3.15982
-3.51204	-3.31704	-3.36083	-3.40091	-2.81542	-2.30939	-2.25007
-3.49524	-3.23789	-3.24654	-2.94456	-2.40676	-1.99519	-2.67125
-3.50047	-3.24735	-3.2912	-3.2768	-2.12977	-1.5107	-2.58717
-3.51056	-3.27661	-3.34095	-3.05352	-2.39729	-2.15437	-2.98729
-3.51185	-3.16532	-3.32927	-2.21672	-2.04034	-2.5005	-1.88419
-3.52402	-3.24791	-3.29585	-3.37837	-1.8478	-2.69562	-2.4199
-3.49611	-3.07283	-3.33548	-3.38633	-2.80297	-1.93196	-2.18668
-3.56333	-3.21108	-3.43926	-2.78239	-2.58624	-2.00951	-1.48564
-3.46378	-3.31435	-3.28104	-3.0272	-2.45202	-2.50089	-1.51584
-3.51128	-3.25417	-3.26832	-2.60265	-2.27346	-1.52487	-3.16382
-3.48593	-3.26064	-3.10781	-2.43766	-2.96425	-1.94174	-2.70666
-3.47917	-3.38708	-3.29993	-3.19349	-2.68686	-2.17595	-3.20118
-3.49067	-3.15359	-3.2639	-2.72105	-2.15449	-2.65937	-1.36703
-3.50476	-3.30461	-3.33032	-3.14738	-3.04747	-2.54063	-2.63998
-3.52647	-3.26734	-3.45506	-3.26787	-2.47108	-2.63597	-2.61655
-3.52421	-3.08394	-3.19071	-3.32954	-2.94313	-2.51044	-2.57021
-3.5597	-3.20861	-3.29708	-2.61741	-2.18064	-2.56587	-3.10317
-3.46299	-3.33932	-3.04846	-2.97701	-2.68439	-2.19424	-2.14713
-3.48015	-3.36136	-3.41595	-3.30887	-2.15469	-1.71581	-1.89631
-3.46324	-3.10871	-3.19486	-3.31556	-2.43505	-2.44775	-2.03531
-3.51131	-3.07532	-3.25614	-2.50331	-2.38262	-2.70827	-1.63874
-3.49831	-3.24042	-3.32503	-3.28752	-3.26178	-1.99256	-2.56031
-3.36804	-3.24341	-3.07147	-2.59099	-1.91339	-1.58433	-1.91722
-3.51879	-3.40258	-3.37157	-3.14147	-2.87223	-1.53453	-2.82181
-3.55265	-3.21488	-3.36039	-3.18721	-3.17725	-2.42949	-1.89031
-3.4739	-3.30528	-3.35011	-2.92259	-2.47099	-2.51361	-3.01248
-3.47318	-3.17614	-3.12427	-2.95106	-3.05832	-1.80461	-3.15311
-3.47059	-3.30104	-3.35001	-3.32474	-1.36906	-2.66153	-1.91718
-3.4916	-3.40244	-3.17338	-1.91726	-2.91367	-2.17875	-2.25775
-3.47557	-3.09123	-3.32372	-2.83111	-3.09915	-1.49939	-3.09619
-3.47976	-3.22733	-3.43491	-3.27962	-1.50104	-2.28659	-2.69978
-3.52618	-3.1633	-3.301	-3.09731	-2.68518	-1.54014	-2.03576
-3.52679	-3.37824	-3.29436	-3.32258	-3.02395	-2.3786	-2.80775
-3.52816	-3.26784	-3.15482	-3.1921	-2.87824	-2.72199	-1.81785
-3.45409	-3.06816	-3.31606	-3.28301	-1.84671	-2.29214	-1.6679
-3.46354	-3.35892	-3.25623	-3.16991	-1.56757	-1.9181	-0.934229
-3.45623	-3.12714	-3.29205	-3.15459	-2.25088	-3.06108	-2.91045
-3.50126	-3.30342	-3.42067	-3.30451	-3.18214	-2.01663	-1.48838
-3.47379	-3.20053	-2.21572	-3.26004	-1.85415	-2.45095	-2.08224
-3.48516	-3.18623	-3.45278	-2.73669	-2.96532	-2.83837	-3.19188
-3.508	-3.22855	-3.33885	-3.12937	-2.92976	-1.77695	-3.0776
-3.46368	-3.36616	-2.93617	-3.25982	-0.857975	-2.95633	-2.43174
-3.54167	-3.28586	-3.2836	-3.01409	-3.13497	-2.85963	-2.381
-3.53917	-3.40803	-3.34394	-3.14149	-2.9661	-2.3588	-2.0021
-3.47941	-2.95231	-2.85499	-2.43472	-1.83787	-2.6759	-2.42617
-3.4713	-3.35755	-3.22168	-2.18848	-3.32574	-2.48377	-2.73241
-3.43995	-3.20367	-3.41656	-2.81167	-3.20379	-1.95503	-1.62803
-3.42392	-3.30328	-3.14165	-3.09744	-1.75465	-2.64463	-1.79598
-3.45143	-3.40398	-3.33916	-3.222	-3.00865	-2.85028	-2.76328
-3.52563	-3.32284	-3.42526	-3.38136	-2.92777	-1.94071	-2.6299
-3.47105	-3.051	-3.27656	-2.9293	-3.28251	-2.14114	-1.67794
-3.43325	-3.21996	-3.30102	-2.83404	-2.84784	-2.72694	-1.26067
-3.45204	-3.12208	-3.20527	-3.31193	-2.94235	-2.59357	-3.02014
-3.45877	-3.16791	-3.30861	-3.29362	-3.17889	-2.6702	-2.94204
-3.45957	-3.19836	-3.35247	-2.07467	-3.26624	-2.52756	-1.75457
-3.47199	-3.22517	-3.42575	-2.90127	-2.88143	-2.69832	-2.23781
-3.43254	-3.37642	-3.42704	-3.27373	-1.88217	-1.95735	-2.60466
-3.42061	-3.16974	-3.28185	-3.13932	-3.0968	-2.04273	-1.31589
-3.43626	-3.20021	-3.02442	-3.2189	-3.05795	-2.90916	-2.89956
-3.47366	-3.26363	-3.30118	-3.27121	-2.83365	-2.09066	-3.02532
-3.51627	-3.19833	-3.3513	-2.70565	-2.32431	-2.18156	-3.01549
-3.50633	-3.28582	-3.19728	-3.27942	-2.4896	-2.61478	-2.34111
-3.45013	-3.4213	-3.32557	-3.27181	-2.40355	-2.55121	-1.91137
-3.38742	-3.39883	-3.31216	-3.38466	-3.2936	-1.48519	-0.990984
-3.51352	-3.18227	-3.16357	-3.33151	-3.17107	-2.94567	-3.11321
-3.42477	-3.3776	-2.83819	-2.66327	-3.18355	-2.67923	-3.08969
-3.45017	-3.19929	-3.42709	-3.21848	-2.41815	-2.71837	-1.22859
-3.43803	-3.12617	-3.28456	-3.19871	-3.01095	-2.79122	-3.10476
-3.43868	-3.29689	-3.43921	-3.14318	-1.6352	-2.00557	-3.02561
-3.47291	-3.36087	-3.2314	-3.16479	-3.13514	-2.41149	-2.07007
-3.36416	-3.20438	-3.11521	-3.33906	-1.94687	-2.2157	-2.84754
-3.43895	-3.17669	-3.2948	-3.26758	-2.31662	-2.21405	-3.0321
-3.43891	-3.31364	-3.40096	-3.24477	-3.28275	-2.66147	-3.0674
-3.41356	-3.29454	-3.22524	-3.03632	-3.16598	-2.23015	-2.17863
-3.44346	-3.32078	-3.22088	-3.25831	-3.16281	-2.96681	-2.94783
-3.41743	-3.44281	-3.471	-3.21201	-1.72937	-3.1693	-2.4797
-3.39708	-3.39963	-3.36976	-3.33929	-3.32295	-2.50848	-2.99543
-3.41062	-3.23454	-3.25131	-2.9613	-0.591341	-2.41241	-2.98614
-3.43437	-3.26383	-3.32387	-3.18233	-2.88363	-3.12388	-3.18935
-3.38924	-3.27588	-3.37578	-3.22501	-2.96027	-2.75568	-2.55966
-3.4895	-3.29458	-3.16657	-3.27829	-2.88358	-2.6563	-1.74205
-3.44079	-3.39945	-3.31165	-3.27366	-2.664	-1.78386	-3.14191
-3.39028	-3.24711	-3.36149	-3.14172	-2.96624	-2.51549	-1.10141
-3.3876	-3.32028	-3.24069	-3.21569	-2.4356	-3.14459	-3.13048
-3.41359	-3.31222	-3.33916	-3.25454	-3.30694	-1.95646	-2.63834
-3.4459	-3.33164	-3.42952	-3.36424	-2.76275	-2.18181	-2.86694
-3.42031	-3.4676	-3.06293	-3.28131	-2.69896	-3.13694	-1.89108
-3.44219	-3.02553	-3.23482	-3.16782	-3.0262	-2.62096	-2.86321
-3.44423	-3.29941	-3.31777	-3.35135	-2.76476	-2.92386	-2.24574
-3.37904	-3.25308	-3.31153	-3.3691	-3.20088	-2.7829	-2.86305
-3.41821	-3.12147	-3.26024	-3.29133	-3.20884	-2.5809	-2.38452
-3.38576	-3.23306	-3.10656	-3.11817	-3.06673	-2.00395	-2.68888
-3.41954	-3.2957	-3.35978	-3.26527	-2.33567	-1.2316	-1.80926
-3.36197	-3.38478	-3.28291	-3.2426	-3.1619	-2.97657	-3.06134
-3.50557	-3.33415	-3.1483	-2.98536	-3.30713	-3.14764	-2.12172
-3.42696	-3.32152	-3.45039	-3.1907	-2.94177	-2.04058	-2.17264
-3.33008	-3.27668	-3.34085	-3.08153	-3.16632	-2.65541	-2.02516
-3.40674	-3.28134	-3.34633	-3.1273	-3.29885	-2.68883	-3.06199
-3.35417	-3.38884	-3.36062	-3.25296	-2.0502	-2.58021	-2.61861
-3.4317	-3.25705	-2.95811	-3.05742	-2.50651	-2.34602	-3.11118
-3.38268	-3.3394	-3.31943	-3.33808	-3.08512	-2.98602	-2.77217
-3.44763	-3.43252	-3.36742	-2.40235	-2.99272	-1.60713	-2.95177
-3.38014	-3.37102	-3.41943	-3.12883	-3.22968	-2.60731	-3.22592
-3.36452	-3.1995	-3.14358	-3.19271	-2.12823	-2.34202	-1.98952
-3.48285	-3.46628	-3.30749	-3.34878	-3.08505	-3.00182	-2.13351
-3.42873	-3.35489	-3.31546	-3.15361	-3.25804	-2.78231	-3.04106
-3.35199	-3.38004	-3.19515	-3.21428	-2.91567	-1.94017	-3.15312
-3.36122	-3.29577	-3.26222	-3.33097	-3.04422	-1.68137	-2.79202
-3.35402	-3.3049	-2.84701	-3.09847	-3.08004	-2.97317	-2.94448
-3.35292	-3.22151	-3.32109	-2.77938	-3.07245	-2.84734	-1.8023
-3.38515	-3.19481	-3.3688	-2.34285	-2.56828	-2.95555	-3.12931
-3.43416	-3.24847	-3.4583	-3.18422	-1.66265	-2.54558	-1.87457
-3.4722	-3.28495	-3.28925	-3.10902	-3.04192	-2.387	-1.47579
-3.42278	-3.46411	-3.26038	-3.31177	-2.20025	-2.46865	-3.18955
-3.48075	-3.41642	-3.33331	-3.34123	-2.69689	-2.92924	-3.12241
-3.42678	-3.30411	-2.82904	-2.98643	-3.24887	-2.75046	-2.35806
-3.39958	-3.44643	-2.96574	-3.01767	-2.9349	-0.627836	-2.88011
-3.3623	-3.36137	-3.34598	-2.84906	-2.97976	-2.67742	-1.39864
-3.49314	-3.28863	-3.30915	-3.09663	-3.20621	-2.44579	-3.21665
-3.40446	-3.17605	-3.33607	-3.38496	-2.7709	-2.53628	-2.66779
-3.46184	-3.28051	-3.35129	-2.99931	-3.09304	-2.48504	-2.69813
-3.40217	-3.30166	-3.26948	-2.60959	-2.76357	-0.0732155	-2.51498
-3.47106	-3.46367	-3.42425	-3.27881	-3.10597	-1.83308	-2.70296
-3.47974	-3.33155	-3.42209	-3.11051	-3.28698	-0.57751	-2.71483
-3.33225	-3.25877	-3.05092	-2.8614	-3.14914	-2.90293	-2.78506
-3.36085	-3.4336	-3.37482	-2.99629	-1.72367	-2.16679	-3.00898
-3.38078	-3.33585	-2.94626	-3.11691	-2.98144	-2.44804	-2.52647
-3.4662	-2.90683	-2.8727	-3.23726	-2.813	-3.03163	-0.933895
-3.35294	-3.44961	-3.43361	-3.29099	-2.91021	-1.87484	-3.15268
-3.40879	-3.15666	-3.2962	-2.81314	-2.97293	-1.73893	-2.04716
-3.50907	-3.0568	-3.31211	-2.88681	-2.35023	-1.00587	-3.13034
-3.35892	-3.26765	-3.2138	-2.98837	-2.7015	-2.15574	-3.06133
-3.30683	-3.33094	-3.30151	-3.2524	-2.20603	-2.57057	-3.10859
-3.4545	-3.32205	-2.57069	-3.08563	-3.0176	-2.0671	-3.20734
-3.39278	-3.43739	-3.35135	-3.2645	-3.25711	-2.96563	-2.48761
-3.42959	-3.15618	-3.357	-3.38768	-2.56584	-2.64448	-3.15297
-3.37479	-3.34503	-3.36849	-2.96338	-2.48923	-2.45023	-1.59956
-3.182	-3.3412	-3.19841	-3.20744	-3.04366	-3.12968	-3.11732
-3.25324	-3.11926	-3.33487	-2.62546	-2.63617	-1.28083	-2.92336
-3.35935	-3.29964	-3.34693	-2.83415	-3.26303	-2.90769	-2.35043
-3.39871	-3.31496	-3.30461	-3.19206	-3.06288	-1.60485	-3.13113
-3.41981	-3.25345	-2.98922	-2.86349	-2.84146	-2.85807	-2.28544
-3.38071	-3.34972	-3.33158	-2.91113	-2.93523	-3.04764	-1.14464
-3.41927	-3.15312	-3.29969	-2.767	-2.4622	-1.0235	-3.11974
-3.35154	-3.44333	-2.92973	-2.41925	-2.9284	-3.18847	-2.52691
-3.33192	-3.41854	-2.9823	-3.14134	-2.97945	-2.51338	-2.81953
-3.28938	-3.42179	-3.25973	-3.15324	-2.8725	-2.71634	-3.15238
-3.38666	-3.35847	-3.08639	-3.3187	-2.64618	-2.73459	-2.95829
-3.3537	-3.2819	-3.1946	-2.71786	-3.0861	-2.9574	-2.70175
-3.35514	-3.36371	-3.3132	-3.37805	-2.90328	-2.88925	-2.11787
-3.34538	-3.37686	-3.05329	-3.33009	-2.98467	-2.39333	-2.68788
-3.33364	-3.42295	-3.24389	-2.30095	-3.07235	-2.20439	-2.87879
-3.38499	-3.16043	-2.80696	-3.32354	-2.96698	-2.43417	-2.14849
-3.36344	-3.42341	-3.37655	-3.04581	-3.15177	-3.09853	-1.87909
-3.44026	-3.43521	-3.38861	-2.55915	-3.13771	-2.9599	-2.19413
-3.35264	-3.25303	-3.24575	-3.0898	-2.55106	-2.95361	-2.61558
-3.38124	-3.34082	-3.12167	-2.97206	-2.35459	-2.65667	-1.77245
-3.37349	-3.35727	-2.81314	-3.27725	-2.88685	-3.0653	-2.07179
-3.342	-3.41797	-3.21149	-3.36565	-2.4141	-2.86773	-1.31376
-3.44965	-3.30799	-3.10112	-3.29099	-1.9943	-2.10798	-3.09995
-3.46255	-3.27961	-3.17704	-2.98046	-2.53768	-3.13425	-2.61738
-3.34285	-3.3146	-2.87833	-2.96587	-3.04745	-2.02901	-3.04919
-3.44103	-3.35995	-3.36822	-2.80374	-2.92881	-2.51846	-2.14238
-3.49353	-3.42405	-2.98805	-2.99959	-2.58792	-2.80356	-1.30232
-3.38502	-3.33245	-3.2314	-3.2031	-3.14665	-3.2147	-2.75997
-3.4589	-3.42991	-3.33171	-3.03215	-2.85713	-2.84342	-3.23784
-3.37	-3.40242	-2.93909	-2.87244	-2.01309	-3.24291	-2.44488
-3.39469	-3.30379	-3.1175	-2.96883	-2.38252	-2.75901	-1.70494
-3.44013	-3.26894	-3.32669	-3.06688	-2.55959	-2.74661	-1.89323
-3.33406	-3.29381	-3.30402	-2.39823	-2.93116	-2.51993	-1.83855
-3.36868	-3.31767	-3.25065	-3.17278	-2.94665	-2.75644	-2.80105
-3.30173	-3.41629	-3.33245	-3.31915	-2.41127	-2.10225	-3.16905
-3.40059	-3.40788	-3.24931	-3.02188	-2.43682	-2.66966	-3.02106
-3.33513	-3.29961	-3.30271	-3.16672	-2.60968	-3.0521	-2.83734
-3.32998	-3.45075	-3.40517	-3.27327	-2.54929	-2.65401	-2.91652
-3.34132	-3.39071	-3.3795	-3.14261	-2.34634	-2.87185	-1.38996
-3.46176	-3.40224	-3.05342	-3.15241	-2.72624	-2.68829	-3.15458
-3.30864	-3.45193	-2.71762	-3.32928	-3.23038	-3.09056	-3.12216
-3.33507	-3.29452	-3.27804	-3.12699	-3.138	-2.68211	-3.0274
-3.32756	-3.43324	-3.31421	-3.32624	-3.17885	-2.63238	-1.49921
-3.34492	-3.40639	-3.32133	-2.40738	-2.29757	-2.77928	-3.1675
-3.36847	-3.33098	-3.03533	-3.35428	-2.71965	-3.26079	-2.03055
-3.3157	-3.291	-3.25933	-3.32093	-2.34748	-3.05754	-3.0869
-3.4992	-3.44473	-3.15981	-3.15255	-3.27868	-2.92362	-3.10736
-3.48052	-3.39545	-3.33526	-3.32976	-2.63071	-2.55366	-2.94815
-3.35279	-3.44573	-3.37692	-2.45749	-2.98815	-3.18309	-1.37872
-3.33917	-3.34733	-3.38585	-2.42057	-3.08307	-2.57365	-3.16233
-3.3308	-3.44882	-3.01537	-3.28941	-2.36439	-3.06856	-1.90427
-3.30286	-3.33252	-2.86994	-2.27838	-2.47973	-2.3094	-3.11836
-3.29328	-3.47248	-3.27442	-2.81981	-3.08128	-2.62514	-2.16809
-3.36363	-3.35062	-3.43935	-3.25884	-2.5099	-2.39104	-1.98441
-3.37961	-3.31309	-3.29396	-3.34689	-2.63999	-2.96042	-3.27067
-3.33537	-3.35634	-3.30058	-3.13136	-3.23484	-2.57164	-2.2347
-3.33548	-3.41086	-3.37473	-3.20837	-2.60661	-2.0392	-1.92044
-3.36321	-3.49402	-3.30019	-3.21561	-3.21595	-3.04565	-1.63659
-3.31748	-3.29414	-3.2267	-3.15748	-2.35768	-3.14065	-2.82256
-3.3446	-3.48237	-3.02334	-2.90782	-2.93333	-2.24914	-3.16721
-3.31495	-3.39406	-3.12718	-3.17568	-3.26951	-2.54624	-2.73857
-3.32891	-3.42274	-3.34101	-3.16183	-2.39534	-3.21785	-3.15503
-3.33008	-3.11467	-3.40529	-2.35356	-3.26372	-2.59885	-0.689165
-3.36696	-3.40944	-3.07991	-3.06148	-3.20021	-2.65071	-3.10845
-3.42247	-3.24255	-2.93244	-3.33197	-3.27886	-3.21135	-1.72816
-3.28664	-3.35241	-3.36986	-3.14254	-2.26464	-3.41732	-3.05125
-3.33934	-3.30577	-3.22198	-3.31243	-3.16093	-3.28083	-2.64488
-3.32777	-3.26232	-3.35818	-3.27087	-2.58682	-3.15159	-3.23417
-3.37328	-3.26394	-3.26256	-3.21866	-3.22965	-3.33965	-3.04845
-3.33033	-3.31664	-3.28913	-3.23955	-3.22243	-3.16622	-2.72935
-3.38254	-3.44672	-3.24591	-2.42195	-2.88527	-3.43368	-3.02786
-3.37595	-3.42668	-3.27996	-3.19927	-2.40082	-2.82672	-2.93711
-3.36955	-3.52567	-3.36477	-3.17218	-2.71915	-3.04905	-2.18775
-3.35069	-3.54457	-2.97386	-2.26885	-2.37372	-2.74249	-2.09628
-3.40035	-3.57641	-3.22009	-2.82429	-3.13576	-3.1522	-2.96358
-3.38006	-3.51084	-2.93485	-1.95462	-3.277	-3.14823	-3.07366
-3.34312	-3.53428	-3.22742	-2.93606	-3.17691	-3.44859	-3.17105
-3.36067	-3.07409	-3.12151	-3.12898	-3.03708	-3.31651	-2.36332
-3.32682	-3.55642	-2.43312	-3.11278	-2.59238	-3.41837	-2.99243
-3.3265	-3.57882	-3.36105	-2.83318	-2.86177	-3.35294	-2.90497
-3.33424	-3.52503	-3.18594	-2.96565	-2.72072	-3.44229	-3.09843
-3.36194	-3.50365	-3.33887	-3.14903	-3.23491	-3.2031	-0.798148
-3.30908	-3.5527	-3.34912	-3.14489	-2.89206	-3.01156	-2.75166
-3.33113	-3.50302	-3.29131	-3.1608	-3.20319	-3.32839	-2.41193
-3.45165	-3.51243	-3.12866	-3.35896	-3.24401	-2.8204	-2.98602
-3.36778	-3.49327	-3.01813	-3.3573	-3.1475	-3.45304	-3.1989
-3.28567	-3.53455	-3.27899	-3.13758	-3.09952	-3.42566	-2.58443
-3.33373	-3.49011	-3.31307	-3.34768	-3.10626	-3.36244	-2.96649
-3.3624	-3.51017	-3.24419	-2.464	-3.20273	-3.211	-2.3865
-3.16479	-3.52093	-3.36194	-3.16128	-3.20742	-3.35134	-3.13659
-3.32483	-3.45208	-3.32186	-2.8691	-3.23335	-3.32741	-2.89303
-3.31583	-3.48978	-3.27541	-2.73968	-3.2742	-3.3665	-2.13727
-3.34669	-3.37082	-0.79303	-3.19373	-3.0122	-3.2972	-2.56724
-3.08542	-3.53973	-3.24509	-3.32348	-3.16209	-3.44181	-2.95789
-3.34757	-3.51013	-3.31899	-2.84877	-2.97913	-2.89674	-2.52744
-3.31006	-3.48772	-3.37557	-2.37584	-2.63383	-3.29998	-2.64598
-3.33311	-3.463	-3.18332	-2.4354	-2.8501	-3.18808	-2.52271
-3.17227	-3.48931	-3.34681	-3.19357	-3.27287	-3.31154	-2.92485
-3.34065	-3.49183	-3.23593	-2.69255	-2.9727	-3.21665	-2.89649
-3.35597	-3.49734	-3.3084	-3.06838	-2.65332	-3.36515	-2.7868
-3.28839	-3.4719	-3.21793	-3.28579	-3.13884	-3.37287	-2.37711
-3.16988	-3.47401	-3.37794	-3.01647	-3.23209	-3.40194	-2.68873
-3.38781	-3.48365	-2.67776	-3.20345	-3.23591	-3.39036	-2.9812
-3.30216	-3.46767	-3.41032	-2.82365	-3.26426	-3.4684	-1.74669
-3.33879	-3.50887	-3.36813	-3.18309	-3.26243	-2.82038	-2.29608
-3.04245	-3.48041	-3.41257	-2.92107	-3.27875	-3.1647	-2.72924
-3.27049	-3.44177	-3.33027	-2.60083	-3.15909	-3.41296	-2.89497
-3.35643	-3.48721	-3.30995	-3.12505	-3.11877	-3.23965	-2.58147
-3.33184	-3.46111	-3.25874	-2.97762	-3.27107	-2.64942	-2.89003
-3.31019	-3.46852	-3.27068	-3.09032	-3.27744	-3.29253	-2.09802
-3.34891	-3.4596	-3.34241	-3.04995	-2.99897	-3.34494	-2.97021
-3.3584	-3.4893	-3.27158	-2.88504	-3.22753	-3.3127	-2.90454
-3.36618	-3.46315	-3.28081	-2.67982	-3.28521	-3.42583	-3.1337
-3.38208	-3.47039	-3.11585	-2.91469	-3.29456	-3.39919	-2.58361
-3.3581	-3.43431	-3.1618	-3.20397	-2.97754	-2.94322	-2.58244
-3.32432	-3.44918	-3.32285	-3.07782	-2.86606	-3.34567	-2.9583
-3.34965	-3.35603	-3.14907	-3.13984	-3.2526	-2.67796	-1.77218
-3.42362	-3.43137	-3.04507	-3.0157	-3.16594	-3.42827	-2.97631
-3.33402	-3.46622	-3.36683	-3.22349	-3.02176	-2.2982	-3.02945
-3.35946	-3.46625	-3.40132	-3.14676	-2.64706	-3.37275	-2.4682
-3.3737	-3.49514	-3.38782	-3.05374	-3.33152	-3.24104	-2.18717
-3.35224	-3.49744	-3.3351	-2.89693	-3.26151	-3.34992	-2.73047
-3.36132	-3.48247	-3.10885	-2.99016	-3.20468	-3.32899	-2.28561
-3.37196	-3.04675	-3.28094	-3.04806	-3.15792	-3.24283	-2.7364
-3.35235	-3.45047	-3.28459	-2.88044	-2.81135	-2.82113	-2.57627
-3.41536	-3.43301	-3.16136	-2.98061	-2.91802	-3.43259	-3.13896
-3.2986	-3.43767	-3.31937	-2.93529	-2.91542	-3.44511	-2.78859
-3.37498	-3.48711	-3.32885	-2.59332	-2.73702	-3.33039	-2.76956
-3.24464	-3.49541	-3.33161	-3.2205	-2.61633	-3.32099	-3.15636
-3.36125	-3.31156	-3.36318	-2.93042	-3.17445	-3.42325	-2.26712
-3.35468	-3.41744	-3.28403	-3.33908	-3.29598	-3.2254	-2.82562
-3.35451	-3.47967	-3.03638	-2.53846	-3.17235	-3.36297	-3.17
-3.38067	-3.43471	-3.44735	-2.82222	-3.26798	-3.09995	-3.11497
-3.37059	-3.44038	-3.28843	-3.13334	-3.35559	-3.00633	-2.27404
-3.29976	-3.44017	-3.37076	-3.27004	-2.57089	-2.48343	-1.67168
-3.38425	-3.45903	-3.21839	-3.34527	-2.98066	-3.38385	-2.52108
-3.3285	-3.46515	-3.12746	-2.80858	-3.25364	-3.40784	-2.01754
-3.31767	-3.47093	-3.26222	-2.65032	-2.0962	-2.63555	-3.10356
-3.37438	-2.85854	-3.0844	-2.79584	-3.35299	-3.28152	-3.10083
-3.42933	-3.43757	-3.47016	-2.30288	-3.27168	-3.24769	-2.01997
-3.37259	-3.44429	-3.38779	-2.39392	-3.28328	-3.34665	-3.14929
-3.38087	-3.49025	-3.35787	-2.78236	-3.12863	-3.29393	-2.14858
-3.38952	-3.38474	-3.37089	-3.17501	-2.56641	-3.31253	-3.16297
-3.3053	-3.47492	-3.32043	-3.39491	-3.24786	-3.42209	-3.26035
-3.32797	-3.44843	-3.36573	-3.0473	-3.30163	-3.24918	-2.92091
-3.37798	-3.2875	-3.11799	-2.72757	-3.35308	-3.33869	-2.88297
-3.33281	-3.39206	-3.29415	-3.04579	-3.25214	-3.26921	-2.76372
-3.32972	-3.43655	-3.1588	-2.98758	-2.98942	-2.30588	-2.92707
-3.34711	-3.39117	-3.31092	-3.15507	-2.91402	-3.2831	-2.21267
-3.34101	-3.34763	-3.14201	-2.97684	-3.15225	-3.36916	-3.2421
-3.36539	-3.42033	-3.34076	-2.82311	-2.4583	-3.33854	-3.26381
-3.3757	-3.43069	-3.29681	-2.96751	-2.91796	-3.27178	-1.99818
-3.40479	-3.41916	-3.46724	-2.70106	-2.19874	-3.2859	-2.3196
-3.37147	-3.44228	-3.33222	-3.35553	-3.02656	-2.21162	-2.78641
-3.40381	-3.47227	-3.37826	-3.37326	-2.72854	-3.13277	-3.21554
-3.32389	-3.37014	-3.01916	-2.96533	-2.72135	-3.32828	-2.40368
-3.28212	-3.29469	-3.33358	-3.26681	-2.89429	-3.33494	-2.18794
-3.34056	-3.46926	-3.27676	-2.69643	-3.20207	-3.3229	-2.15541
-3.36433	-3.37634	-3.01636	-2.10208	-3.26114	-3.30606	-3.2713
-3.38792	-3.32434	-3.36588	-2.83567	-3.27303	-3.32894	-2.42386
-3.27594	-3.44016	-3.38546	-3.01525	-3.37009	-3.11659	-3.11555
-3.36964	-3.43178	-3.36476	-3.2086	-3.19043	-3.23572	-3.25538
-3.41832	-3.41314	-3.45242	-3.37604	-2.57499	-3.33541	-1.40089
-3.39282	-3.37434	-3.19272	-3.06112	-2.95072	-3.42456	-2.9769
-3.36599	-3.23503	-3.36168	-2.96645	-3.29153	-2.90359	-2.54537
-3.35878	-3.39353	-3.4681	-2.93894	-3.09677	-3.23592	-3.26892
-3.39341	-3.45874	-3.45312	-3.1194	-2.76887	-3.28767	-3.30334
-3.42738	-3.40459	-3.42748	-3.1217	-3.30197	-2.35031	-3.32718
-3.39693	-3.3985	-3.41762	-3.04954	-3.20443	-2.7469	-3.09234
-3.33126	-3.16714	-3.48007	-3.07345	-2.76937	-3.37894	-3.23286
-3.36996	-3.39682	-3.45274	-3.34684	-3.13317	-3.27335	-2.74384
-3.38001	-3.44968	-3.39706	-3.03251	-3.36294	-3.21936	-3.25742
-3.40944	-3.42553	-3.44226	-2.73513	-3.26911	-2.87724	-3.34606
-3.30094	-3.42308	-3.47424	-3.04923	-3.34256	-3.3284	-2.9065
-3.39257	-3.42721	-3.4655	-3.30577	-3.40795	-3.37861	-2.97124
-3.37841	-3.41974	-3.42136	-3.33484	-3.34956	-3.00417	-3.39915
-3.33274	-3.36512	-3.4198	-2.57882	-3.23052	-3.32947	-3.14501
-3.37932	-3.40431	-3.44237	-3.14885	-3.17394	-3.35529	-3.00072
-3.37966	-3.42014	-3.43796	-3.31576	-3.39414	-3.28266	-3.40385
-3.30674	-3.44102	-3.47377	-2.76515	-3.33711	-3.30953	-3.1795
-3.36119	-3.42007	-3.42921	-3.16946	-3.37352	-2.71155	-3.3858
-3.37151	-3.40249	-3.47671	-3.24541	-3.39944	-3.40556	-3.29534
-3.4198	-2.9125	-3.38978	-3.12926	-3.32349	-3.36594	-3.35488
-3.38196	-3.33303	-3.37136	-2.87304	-3.37625	-3.27268	-3.44406
-3.46638	-3.42239	-3.45263	-2.95805	-3.29938	-3.32596	-3.32398
-3.34423	-3.41678	-3.36335	-3.19198	-3.28992	-3.26348	-2.0375
-3.45503	-3.3229	-3.45178	-3.38603	-3.31374	-3.30372	-2.80643
-3.56931	-3.43464	-3.42052	-3.43223	-2.87573	-3.29129	-3.36058
-3.59969	-3.40493	-3.39963	-3.31551	-3.26502	-3.27022	-3.19557
-3.56154	-3.28859	-3.33779	-3.25603	-3.33235	-3.25936	-3.35725
-3.50249	-3.41609	-3.38351	-2.8062	-3.30281	-3.24248	-3.25299
-3.49423	-3.31407	-3.40533	-2.38664	-3.11934	-3.24088	-3.27181
-3.551	-3.28417	-3.48911	-3.0357	-3.4306	-3.22283	-3.32158
-3.54814	-3.3681	-3.44302	-2.85385	-3.2474	-2.4997	-3.11346
-3.53288	-3.28257	-3.41493	-2.75696	-3.11692	-3.0278	-3.04317
-3.53447	-3.33957	-3.36777	-3.31256	-2.60952	-3.29627	-3.35393
-3.58688	-3.38709	-3.35243	-3.03823	-3.00053	-3.36968	-2.84575
-3.48104	-3.34176	-3.35023	-3.31211	-3.23823	-3.17438	-3.3336
-3.53692	-3.41906	-3.49053	-2.84808	-2.98257	-3.2345	-3.15237
-3.53098	-3.25438	-3.38612	-3.11998	-3.28458	-2.43849	-3.23193
-3.57945	-3.36541	-3.45225	-3.05863	-3.3039	-3.32388	-3.30756
-3.4809	-3.41063	-3.373	-2.20625	-3.34725	-3.08078	-2.96794
-3.51996	-3.27895	-3.38433	-3.34345	-2.82545	-3.3616	-3.40589
-3.52146	-3.38657	-3.44308	-3.33708	-3.31202	-3.30512	-3.22635
-3.49127	-3.38296	-3.39653	-3.3366	-3.27906	-2.67084	-1.70854
-3.4983	-3.3137	-3.47447	-2.51853	-3.23049	-3.34708	-3.11906
-3.51556	-3.41332	-3.18953	-3.33092	-3.20832	-3.39686	-3.11259
-3.49309	-3.38936	-3.36604	-3.14364	-3.29735	-2.46824	-3.3227
-3.52079	-3.32316	-3.43841	-3.17445	-2.80011	-3.22508	-2.95739
-3.47962	-3.44124	-3.30841	-3.0983	-3.23006	-3.20965	-3.33684
-3.49582	-3.33957	-3.34116	-3.34107	-3.03836	-2.51731	-2.94016
-3.48785	-3.40472	-3.46782	-3.3644	-3.35451	-3.09738	-3.29554
-3.50231	-3.27222	-3.44409	-2.82655	-3.12201	-2.00819	-3.34017
-3.50138	-3.2947	-3.22087	-2.69836	-3.39177	-3.27933	-3.32393
-3.51512	-3.31173	-3.29131	-2.83441	-3.37609	-3.35297	-3.24392
-3.48657	-3.30302	-3.40217	-3.15159	-3.22584	-3.21777	-2.74493
-3.46753	-3.39429	-3.30436	-3.00753	-3.2888	-3.1595	-3.35357
-3.46855	-3.29408	-3.50827	-3.17767	-3.20553	-2.93655	-2.78249
-3.49889	-3.44796	-3.34389	-2.76401	-3.17224	-3.30375	-3.40538
-3.47688	-2.84363	-3.4234	-3.13025	-3.33114	-3.33144	-3.30017
-3.48855	-3.36175	-3.36767	-2.91492	-3.31529	-3.17102	-2.46739
-3.47883	-3.39251	-3.44738	-3.39962	-3.32306	-3.22953	-2.84585
-3.47985	-3.31381	-3.20129	-3.341	-3.35073	-3.33774	-2.91994
-3.50906	-3.38902	-3.1676	-2.84523	-3.46755	-3.25911	-3.31802
-3.43431	-3.13387	-3.29144	-3.14611	-3.35679	-3.25105	-3.18705
-3.47361	-3.2517	-3.32338	-2.74932	-3.26635	-3.34643	-2.68062
[truncated: 12,037 more rows]

## Sheet: 1E
p53 0uM	p53 25uM	p53 50uM	p53 75uM	p53 100uM	p53 150uM	p53 200uM
[truncated: 13,805 more rows]

[truncated: 3 more sheets: 1F, 1G, 1H]
