# Supplementary material for: Temporal coordination of the transcription factor response to H2O2 stress
Source: Nat Commun. 2024 Apr 23;15:3440. doi: 10.1038/s41467-024-47837-w (PMC11039679; doi:10.1038/s41467-024-47837-w)
Supplement: Supplementary file 9 — Source Data [file 41467_2024_47837_MOESM9_ESM.zip › SourceData/Source Data Figure 2.xlsx]

## Sheet: Data Explanation
Each tab name indicates the concentration of H2O2 used and if the data represents Foxo1, p53, Divisions or Death. The cell IDs for each concentration of H2O2 match. For example cell ID 10 is the same cell for p53, FOXO1, Division and Death data
FOXO1 tabs	Each row contains the fraction of FOXO1-mVenus in the nucleus for a single-cell every 20 minutes for 24 hours. The first column indicates the cell ID. All subsequent columns correspond to successive 20-minute timepoints with 72 total timepoints. NaN values indicate that we were unable to properly measure the fraction of FOXO1 in the nucleus for this cell at that timepoint. This was either because…
p53 tabs	Each row contains the nuclear p53-mCherry intensities for a single-cell every 20 minutes for 24 hours. The first column indicates the cell ID. All subsequent columns correspond to successive 20-minute timepoints with 72 total timepoints. NaN values indicate that we were unable to properly measure the p53 intensities for this cell at that timepoint. This was either because the cell was dividing re…
Division tabs	Each row represents a single-cell every 20 minutes for 24 hours. The first column indicates the cell ID. All subsequent columns correspond to successive 20-minute timepoints with 72 total timepoints. A ‘0’ indicates that a cell did not start or end cell division at this time. The first ‘1’ in a row indicates a cell began dividing, i.e. rounded up. The subsequent ‘1’ indicates the end of a divisio…
Death tabs	Each row represents a single-cell every 20 minutes for 24 hours. The first column indicates the cell ID. All subsequent columns correspond to successive 20-minute timepoints with 72 total timepoints. A ‘0’ indicates that a cell did not die at this time. A ‘1’ indicates the cell died at this timepoint. There should be at most one ‘1’ per row as a cell only dies once.

## Sheet: Fig2 Foxo1 50uM
Cell Id
1	0.0511296	0.0578375	0.139285	0.212426	0.298539	0.296918	0.223714	0.249288	0.247136	0.286979	0.422875	0.303512	0.252153	0.357396	0.428831	0.538492	0.593769	0.584491	0.581303	0.580832	0.613654	0.558428	0.590032	0.58026	0.578728	0.563726	0.516852	0.542347	0.498954	0.531177	0.514192	0.499597	0.533202	0.538474	0.507112	0.473772	0.470967	0.520623	0.456692	0.477375	0.494677	0.456958	0.464237	0.420437	0.380851	0.460633	0.465954	0.467117	0.49151
2	0.0628431	0.232379	0.290475	0.273493	0.514568	0.504958	0.479561	0.483018	0.248753	0.171632	0.576204	0.378346	0.439768	0.349189	0.350679	0.527132	0.472279	0.33277	0.239661	0.253805	0.370483	0.452486	0.422017	0.34239	0.38987	0.402259	0.341632	0.294369	0.343249	0.407575	0.199857	0.195892	0.432562	0.192861	0.344314	0.187398	0.423026	0.468082	0.304481	0.341901	0.306326	0.316372	0.282203	0.298418	0.319121	0.163111	0.340902	0.354781	0.405628
3	0.0697629	0.460013	0.484815	0.187853	0.385602	0.138743	0.198879	0.228685	0.302002	0.269015	0.419268	0.14943	0.299947	0.343478	0.355801	0.296751	0.518443	0.430709	0.44928	0.440968	0.424693	0.425247	0.403459	0.514137	0.401794	0.432455	0.420054	0.429398	0.398137	0.437233	0.423228	0.406824	0.471121	0.445624	0.454884	0.415781	0.448475	0.436114	0.377156	0.449593	0.415556	0.440795	0.510988	0.474835	0.473245	0.416466	0.441591	0.485119	0.440307
4	0.0704977	0.209205	0.406905	0.05981	0.0892224	0.0806281	0.0931342	0.0942901	0.0550167	0.101295	0.138104	0.0656525	0.0906987	0.0984434	0.473868	0.258235	0.151335	0.216096	0.369603	0.408372	0.0936355	0.307194	0.280602	0.252782	0.0862649	0.301417	0.134345	0.341433	0.342521	0.264872	0.279851	0.168464	0.277269	0.290863	0.253017	0.177536	0.208775	0.24603	0.207422	0.289067	0.28243	0.299532	0.334139	0.324295	0.374714	0.32071	0.283839	0.329998	0.421865
5	0.0842914	0.175692	0.356675	0.265644	0.268125	0.278878	0.284189	0.306149	0.297157	0.331429	0.378501	0.39868	0.389666	0.384021	0.415775	NaN	NaN	NaN	NaN	NaN	NaN	NaN	NaN	NaN	NaN	NaN	0.369757	0.223298	0.180421	0.193953	0.130795	0.221597	0.128511	0.152119	0.140465	0.105568	0.100721	0.0964753	0.0993623	0.140792	0.165164	0.23859	0.287945	0.206267	0.129103	0.102636	0.0899943	0.0977586	0.0552146
6	0.0902276	0.155361	0.429065	0.153795	0.0659744	0.057	0.0840089	0.0759598	0.0770013	0.0806387	0.395017	0.0681974	0.0703627	0.417741	0.371348	0.332708	0.360784	0.436173	0.433554	0.444206	0.320935	0.291853	0.279995	0.229502	0.444307	0.321571	0.307737	0.419296	0.297583	0.266264	0.322224	0.25244	0.206516	0.288242	0.323429	0.492622	0.494713	0.218717	0.52664	0.179758	0.392274	0.360883	0.23745	0.15323	0.329467	0.286508	0.43796	0.38625	0.464521
7	0.0904601	0.102828	0.461352	0.106848	0.116558	0.186071	0.199104	0.214468	0.208778	0.222859	0.270049	0.102219	0.122723	0.114411	0.113228	0.0770337	0.0664082	0.242439	0.34158	0.29464	0.314256	0.343444	0.349605	0.241694	0.275404	0.364911	0.279073	0.327434	0.323741	NaN	NaN	NaN	NaN	NaN	0.308086	0.466986	0.30845	0.297632	0.334682	0.217385	0.314602	0.326317	0.265512	0.219571	0.221294	0.300579	0.259878	0.262933	0.257657
8	0.0960758	0.286135	0.427055	0.242783	0.1118	0.140439	0.143448	0.137224	0.105084	0.0993797	0.100532	0.15942	0.0991767	0.0904075	0.0865794	0.0735978	0.0542332	0.191715	0.176047	0.0956453	0.234544	0.24951	0.328353	0.230857	0.199159	0.271922	0.421438	0.267804	0.368546	0.339979	0.341231	0.337403	0.193129	0.310087	0.353724	0.354516	0.34851	0.334067	0.330559	0.355545	0.28629	0.286374	0.254874	0.272365	0.292931	0.243899	0.181995	0.282303	0.200809
9	0.134429	0.168342	0.419328	0.430105	0.401398	0.411376	0.394255	0.310138	0.327574	0.417	0.469096	0.480788	0.50165	0.446471	0.411137	0.420495	0.392732	0.416647	0.395268	0.413516	0.350302	0.443729	0.412968	0.442002	0.420314	0.449917	0.438166	0.416738	0.403801	0.422762	0.424536	0.440537	0.448316	0.459218	0.37426	0.406143	0.405471	0.438892	0.441297	0.433914	0.450116	0.422792	0.444567	0.459387	0.420056	0.461713	0.431139	0.421496	0.46666
10	0.158663	0.308669	0.41699	0.485212	0.204089	0.324715	0.47624	0.375667	0.311985	0.287058	0.301306	0.364491	0.382139	0.321918	0.393421	0.380523	0.367491	0.333945	0.381929	0.327685	0.335537	0.363665	0.416478	0.335902	0.426133	0.429162	0.370862	0.401048	0.42054	0.443398	0.422061	0.405937	0.476285	0.420057	0.436408	0.456647	0.437877	0.434875	0.471531	0.476162	0.430997	0.418288	0.415547	0.429249	0.44504	0.402756	0.511312	0.455384	0.476495
11	0.173358	0.233796	0.539078	0.267725	0.37003	0.445613	0.484058	0.366027	0.270231	0.189544	0.299157	0.293048	0.329616	0.454364	0.471065	0.465439	0.42687	0.387346	0.396493	0.387547	0.421047	0.443211	0.491526	0.402713	0.285768	0.280525	0.263849	0.296834	0.258668	0.218487	0.228635	0.309035	0.32456	0.346283	0.260125	0.297825	0.381206	0.316692	0.28741	0.257499	0.402413	0.321421	0.288058	0.408516	0.365658	0.390949	0.350374	0.29047	0.440178
12	0.187254	0.35025	0.604801	0.379334	0.326426	0.289244	0.298288	0.264247	0.162731	0.417947	0.182876	0.113984	0.108242	0.0973194	0.215571	0.11014	0.136345	0.100223	0.154521	0.218927	0.349467	0.210663	0.23457	0.113301	0.0752264	0.0620293	0.108985	0.113175	0.183955	0.12408	0.0848828	0.124032	0.309567	0.255119	0.378791	0.453795	0.274059	0.352085	0.335099	0.313909	0.262644	0.326066	0.310016	0.218153	0.396628	0.294272	0.265147	0.443456	0.302499
13	0.19576	0.303636	0.434108	0.313073	0.345233	0.453227	0.427647	0.356879	0.409126	0.370392	0.397777	0.404707	0.322439	0.430497	0.489411	0.402179	0.409326	0.414068	0.431094	0.446858	0.395103	0.470553	0.489231	0.416071	0.29126	0.341307	0.364797	0.42386	0.346705	0.346936	0.311889	0.278565	0.26402	0.257529	0.328111	0.377124	0.37987	0.37692	0.324838	0.385817	0.301337	0.385365	0.362894	0.356924	0.392326	0.298837	0.296775	0.336242	0.562636
14	0.207591	0.475428	0.579824	0.491162	0.466802	0.429102	0.418052	0.401507	0.39028	0.418798	0.386537	0.414247	0.340914	0.390422	0.340663	0.390462	0.395478	0.404523	0.381759	0.387207	0.52706	0.528309	0.531449	NaN	NaN	NaN	NaN	NaN	NaN	NaN	NaN	NaN	NaN	NaN	NaN	0.402452	0.402615	0.409087	0.369611	0.319856	0.350491	0.402139	0.317096	0.295482	0.328672	0.275923	0.433436	0.390569	0.437797
15	0.208697	0.452319	0.487367	0.262372	0.393023	0.337574	0.349606	0.331815	0.345605	0.356333	0.383421	0.412173	0.337132	0.381083	0.283892	0.400303	0.315854	0.385775	0.37474	0.415496	0.394947	0.455273	0.401607	0.430295	0.408082	0.451557	0.421406	0.490699	0.46133	0.438357	0.458494	0.425089	0.448714	0.450752	0.377576	0.407822	0.405337	0.457864	0.443743	0.427754	0.446396	0.424367	0.448363	0.458435	0.435308	0.462322	0.426994	0.430783	0.466325
16	0.216351	0.318229	0.614318	0.57954	0.504677	0.508521	0.463334	0.434605	0.444001	0.408539	0.404629	0.407726	0.410163	0.421373	0.430894	0.421489	0.433235	0.435923	0.518986	0.467154	0.579303	0.486956	0.428151	0.52692	0.42818	0.409399	0.37881	0.383884	0.448409	0.398873	0.407031	0.576007	0.440667	0.404143	0.371164	0.422802	0.397879	0.382276	0.433092	0.398968	0.450799	0.411058	0.342051	0.4194	0.423442	0.493841	0.457575	0.398488	0.387546
17	0.239989	0.379973	0.512655	0.392548	0.440562	0.407453	0.417004	0.409719	0.468014	0.463565	0.434686	0.514817	0.352144	0.371605	0.405346	0.416196	0.498743	0.469143	0.541976	0.503088	0.457471	0.429945	0.516606	0.593722	0.520752	0.500296	0.524378	0.422661	0.437834	0.495653	0.45984	0.445078	0.448106	0.464798	0.470827	0.474551	0.426296	0.410705	0.401544	0.377665	0.256116	0.258057	0.172242	0.239302	0.405834	0.418495	0.300609	0.331838	0.362971
18	0.240487	0.149955	0.39764	0.0984272	0.235118	0.240502	0.112525	0.13598	0.432084	0.373856	0.26255	0.286184	0.136453	0.109395	0.249011	0.150562	0.214593	0.270939	0.204894	0.106137	0.28775	0.381998	0.278525	0.192444	0.175445	0.160223	0.184901	0.303002	0.255815	0.336232	0.344425	0.337887	0.413541	0.314275	0.343406	0.353117	0.387624	0.386952	0.332	0.360542	0.29834	0.285966	0.248146	0.29169	0.355858	0.217284	0.37458	0.324675	0.320994
19	0.24992	0.26226	0.383	0.0760232	0.101204	0.346579	0.305154	0.192371	0.186755	0.0826594	0.107674	0.318	0.183211	0.107999	0.439835	0.527997	0.525086	0.333088	NaN	0.447882	0.438178	0.493106	0.451221	0.439259	0.466197	0.452336	0.464579	0.485858	0.460322	0.504195	0.545803	NaN	NaN	NaN	NaN	NaN	NaN	NaN	NaN	NaN	NaN	NaN	NaN	NaN	NaN	NaN	NaN	NaN	NaN
20	0.251705	0.343973	0.501014	0.361477	0.416718	0.431841	0.427886	0.376528	0.388558	0.388616	0.40989	0.418523	0.385718	0.406267	0.437898	0.426948	0.44405	0.42294	0.432227	0.404859	0.51416	0.456072	0.525428	0.441335	0.497752	0.488364	0.513729	0.492883	0.508065	0.557762	0.58061	0.595981	0.557852	0.599368	0.545631	0.541753	0.549673	0.619303	0.526349	0.264262	0.584139	0.624282	0.525731	0.474019	0.49886	0.550758	0.485126	0.47939	0.411614
21	0.253939	0.209307	0.412595	0.347873	0.29882	0.44703	0.387662	0.473158	0.281399	0.266104	0.279128	0.265926	0.251893	0.264519	0.275094	0.351954	0.311803	0.345351	0.368578	0.298142	0.263898	0.144153	0.18767	0.191243	0.240313	0.260359	0.143003	0.171196	0.533671	0.410742	0.4713	0.205864	0.221157	0.262027	0.295974	0.264652	0.240072	0.258577	0.223355	0.254011	0.234238	0.284101	0.251228	0.247369	0.248098	0.298663	0.273362	0.281514	0.226012
22	0.254435	0.278009	0.489588	0.363519	0.336823	0.379667	0.346859	0.321285	0.329877	0.487669	0.38793	0.409376	0.35114	0.3855	0.401844	0.364988	0.328358	0.363195	0.387984	0.347298	0.351861	0.363314	0.37298	0.323351	0.296835	0.418324	0.322282	0.378663	0.348609	0.313815	0.315873	0.225997	0.204219	0.346632	0.238425	0.391876	0.384813	0.203218	0.250689	0.160839	0.133759	0.340786	0.380909	0.390383	0.418497	0.439157	0.407223	0.418604	0.452515
23	0.25608	0.344274	0.475364	0.388198	0.378178	0.373095	0.341531	0.325928	0.247369	0.274286	0.29795	0.307613	0.38609	0.209609	0.299426	0.275828	0.427403	0.367155	0.538103	0.607524	0.605003	0.492141	0.408713	0.279988	0.373874	0.433003	0.378997	0.381399	0.440565	NaN	NaN	NaN	NaN	NaN	NaN	NaN	NaN	NaN	0.529413	0.496606	0.42688	0.429458	0.421295	0.409015	0.413857	0.426317	0.533234	0.47835	0.50022
24	0.258084	0.342632	0.464529	0.307648	0.361893	0.358496	0.37584	0.33855	0.370046	0.299785	0.25933	0.205379	0.11149	0.101321	0.221598	0.18041	0.241897	0.262051	0.314055	0.406185	0.339049	0.334009	0.329328	0.245511	0.254692	0.401374	0.345426	0.242419	0.316671	0.326877	0.351244	0.349388	0.358885	0.242633	0.181765	0.342776	0.181404	0.179438	0.134137	0.203563	0.386977	0.25477	0.323942	0.0716292	0.0816389	0.0701401	0.0671532	0.0899323	0.0822615
25	0.258998	0.345917	0.361207	0.287634	0.354495	0.365547	0.38005	0.411927	0.375941	0.372879	0.416159	0.433636	0.412456	0.387064	0.372203	0.317312	0.235576	0.199824	0.180518	0.103717	0.136743	0.180516	0.15446	0.127902	0.195123	0.233105	0.200471	0.191509	0.307001	0.290002	0.383171	0.258582	0.273305	0.408796	0.408036	0.368763	0.335805	0.372093	0.445811	0.473093	0.53759	0.533235	0.423844	0.405702	0.362382	0.324387	0.306578	0.366551	0.328296
26	0.277856	0.296116	0.46776	0.386865	0.406037	0.454632	0.441162	0.425872	0.368302	0.384202	0.365563	0.382727	0.36538	0.35845	0.373279	0.385217	0.405375	0.385005	0.408505	0.386725	0.371327	NaN	NaN	NaN	NaN	NaN	NaN	NaN	NaN	NaN	NaN	NaN	NaN	NaN	NaN	NaN	NaN	NaN	NaN	NaN	NaN	NaN	NaN	NaN	NaN	NaN	NaN	NaN	NaN
27	0.278037	NaN	0.504592	0.322036	0.28275	0.235004	0.278945	0.332681	0.443196	0.408293	0.394664	0.419071	0.383221	0.396681	0.39254	0.433518	0.435467	NaN	NaN	NaN	NaN	NaN	NaN	NaN	NaN	0.4291	0.297833	0.578913	0.445404	0.420827	0.473545	0.562989	0.528293	0.342602	0.395759	0.399996	0.446357	0.259849	0.25185	0.210908	0.461322	0.474843	0.371537	0.463911	0.462521	0.364024	0.21771	0.392406	0.332694
28	0.284091	0.252123	0.482926	0.299593	0.401954	0.336333	0.258342	0.233654	0.155177	0.17787	0.100174	0.0790723	0.0797635	0.132653	0.219279	0.199686	0.112477	0.115243	0.10768	0.0833075	0.14445	0.17404	0.161183	0.179481	0.245381	0.160572	0.14003	0.148607	0.140639	0.280311	0.277997	0.265469	0.297199	0.418319	0.383806	0.244138	0.310613	0.307486	0.247591	0.262125	0.204043	0.192597	0.175168	0.350039	0.370815	0.294752	0.290651	0.315886	0.300153
29	0.288115	0.499353	0.594282	0.233005	0.319848	0.448994	0.484546	0.424683	0.440413	0.469352	0.437034	0.449122	0.430076	0.485147	0.440815	0.326446	0.360517	0.35443	0.433225	0.426184	0.384272	0.300888	0.34805	0.293836	0.333023	0.276422	0.478287	0.388517	0.346589	0.353417	0.398812	0.284005	0.490887	0.458582	0.476119	0.460934	0.500831	0.383368	0.477651	0.432943	0.48239	0.467194	0.381501	0.389671	0.447092	0.212062	0.282369	0.351078	0.390443
30	0.288655	0.363222	0.496905	0.418851	0.439102	0.454566	0.43887	0.428167	0.430553	0.375163	0.381095	0.422618	0.398012	0.341468	0.334176	0.365496	0.300348	0.333501	0.316492	0.313812	0.296646	0.307421	0.321623	0.301058	0.322763	0.315995	0.316855	0.320937	0.314562	0.313671	0.287683	0.232417	0.43926	0.269439	0.285621	0.296825	0.258371	0.277758	0.273705	0.238346	0.223912	0.239224	0.318305	0.272288	0.252024	0.215292	0.28715	0.311975	0.173968
31	0.288778	0.309741	0.490727	0.394758	0.298332	0.276782	0.118093	0.134586	0.132888	0.113534	0.142153	0.209194	0.250883	0.162962	0.238403	0.277318	0.238582	0.181187	0.320298	0.21557	0.290293	0.232442	0.290208	0.316501	0.516581	0.433054	0.381856	0.465454	0.412162	0.505057	0.520987	0.513196	0.4837	0.478428	0.461859	0.466911	0.455447	0.416927	0.343676	0.59799	0.24883	0.242802	0.200596	0.28785	0.604219	0.375238	0.6295	0.616823	0.599467
32	0.289457	0.102297	0.517519	0.378833	0.319519	0.332919	0.325229	0.311751	0.320726	0.308754	0.319111	0.391885	0.391286	0.373662	0.415977	0.387925	0.337353	0.385007	0.319356	0.223272	0.26919	0.268593	0.23073	0.305388	0.324469	0.23443	0.561503	NaN	NaN	NaN	NaN	NaN	NaN	NaN	NaN	0.415555	0.373607	0.364951	0.390588	0.409237	0.435684	0.437572	0.43555	0.417151	0.446009	0.434352	0.430575	0.40015	0.423964
33	0.29241	0.290208	0.485056	0.302218	0.287185	0.287396	0.337302	0.374044	0.376824	0.219542	0.250615	0.237371	0.22533	0.254831	0.23972	0.337859	0.35306	0.292099	0.294862	0.352362	0.336356	0.346978	0.370189	0.421726	0.434014	0.381726	0.405552	0.435217	0.444272	0.431137	0.374777	0.37791	0.401265	0.229904	0.143087	0.318051	0.251129	0.174724	0.259472	0.184229	0.311412	0.286112	0.289652	0.247493	0.267606	0.26749	0.357334	0.198905	0.131958
34	0.293401	0.373211	0.547314	0.457724	0.438128	0.456751	0.477088	0.503872	0.444124	0.49184	0.478969	0.524087	0.520512	0.488267	0.474258	0.461543	0.49305	0.478415	0.459749	0.525707	0.465043	0.463597	0.476903	0.426857	0.48037	0.465384	0.51313	0.485951	0.490899	0.44906	0.475977	0.487113	0.40499	0.428007	0.410499	0.463959	0.391936	0.48267	0.362791	0.351499	0.422516	0.389862	0.402065	0.426852	0.455889	0.439291	0.448658	0.418264	0.444481
35	0.293857	0.362719	0.544695	0.45214	0.388981	0.431528	0.389254	0.410656	0.436705	0.449666	0.414865	0.420698	0.391389	0.369111	0.306345	0.268472	0.443874	0.330336	0.53682	0.354082	0.296101	0.302763	0.268357	0.32095	0.287309	0.303355	0.189155	0.319016	0.350907	0.308241	0.355898	0.335071	0.281674	0.340984	0.36225	0.316781	0.348924	0.296876	0.249932	0.279789	0.319776	0.280439	0.243466	0.35226	0.272127	0.318687	0.348469	0.371349	0.395786
36	0.297924	0.334977	0.540163	0.437473	0.357929	0.394667	0.40661	0.413492	0.383755	0.382901	0.363849	0.367431	0.338239	0.350908	0.437702	0.408807	0.457336	0.488188	0.491239	0.56238	0.566306	0.573499	0.512352	0.473341	0.463319	0.465606	0.445222	0.478274	0.477001	0.450454	0.476392	0.399214	0.458546	0.444366	0.455262	0.402217	0.415693	0.425021	0.391391	0.413717	0.445314	0.476098	0.476676	0.452378	0.40374	0.468365	0.477261	0.480197	0.479528
37	0.298262	0.355147	0.486948	0.418619	0.416979	0.425073	0.472143	0.468342	0.446128	0.39657	0.396016	0.419676	0.368446	0.355105	0.396404	0.401402	0.383112	0.384385	0.382003	0.427433	0.398898	0.431111	0.446141	0.44528	0.433684	0.390743	0.397128	0.437402	0.42557	0.357469	0.400943	0.374374	0.442625	0.411601	0.400902	0.391506	0.424614	0.428336	0.49712	0.487261	0.490816	0.472647	0.451169	0.432408	0.396309	0.41	0.453857	0.552347	0.472812
38	0.303378	0.339272	0.329275	0.293864	0.336477	0.321323	0.316091	0.288741	0.278594	0.313758	0.286179	0.267363	0.136468	0.116959	0.136515	0.123271	0.155534	0.10212	0.170837	0.141989	0.135778	0.120157	0.183004	0.150133	0.214652	0.178276	0.115319	0.0873057	0.152555	0.148643	0.120182	0.123438	0.152388	0.185549	0.248522	0.232381	0.214923	0.129709	0.194135	0.141959	0.218634	0.286981	0.16971	0.213928	0.293217	0.279408	0.284974	0.29509	0.306977
39	0.309991	0.150874	0.468448	0.200777	0.295599	0.385896	0.383932	0.352428	0.288707	0.218431	0.266478	0.26276	0.259215	0.446073	0.267561	0.273859	0.311848	0.300266	0.342067	0.291683	0.282847	0.293542	0.242758	0.274892	0.310657	0.273768	0.409886	0.279136	0.25982	0.384326	0.379522	0.456921	0.531155	0.427709	0.236034	0.163721	0.159901	0.172062	0.225779	0.286039	0.240803	0.180558	0.218239	0.14454	0.178686	0.185315	0.232152	0.141036	0.171291
40	0.313593	0.289001	0.634319	0.485724	0.491061	0.440331	0.50998	0.425477	0.434907	0.495732	0.493824	0.476012	0.478794	0.511733	0.48335	0.518991	0.497648	0.49488	0.46909	0.446697	0.415786	0.447324	0.405411	0.439812	NaN	NaN	NaN	NaN	NaN	NaN	0.478833	0.501333	0.519028	0.528624	0.504398	0.525221	0.495212	0.479675	0.435383	0.464499	0.400567	0.30532	0.183017	0.19445	0.257936	0.213376	0.417603	0.279476	0.297986
41	0.314213	0.426308	0.514668	0.413669	0.430225	0.36028	0.479135	0.463986	0.449705	0.429505	0.430465	0.394727	0.387491	0.394103	0.387862	0.387957	0.338775	0.309158	0.311757	0.329914	0.295265	0.15786	0.280671	0.304945	0.357916	0.164262	0.183413	0.283241	0.205537	0.207701	0.184796	0.280927	0.443636	0.347498	0.308407	0.31794	0.39139	0.248612	0.219649	0.429545	0.435537	0.417617	0.395269	0.356883	0.360767	0.357635	0.374122	0.305701	0.434913
42	0.315369	0.326369	0.490099	0.393187	0.433226	0.412353	0.348077	0.367704	0.374534	0.359868	0.374501	0.318591	0.316773	0.329051	0.281442	0.332793	0.320186	0.590736	0.616387	NaN	NaN	NaN	NaN	0.345147	0.343677	0.257988	0.188435	0.101493	0.0793104	0.104721	0.1071	0.0766924	0.103605	0.130228	0.169112	0.0741563	0.139696	0.169932	0.123456	0.0874548	0.114193	0.0729119	0.137687	0.107128	0.378322	0.461898	0.473185	0.357447	0.377179
43	0.316065	0.312254	0.487399	0.398236	0.444197	0.461598	0.518244	0.534198	0.499589	0.415682	0.33408	0.213959	0.301812	0.26686	0.327524	0.256917	0.257968	0.195394	0.509857	NaN	NaN	NaN	NaN	NaN	NaN	NaN	0.385669	0.372147	0.306845	0.3719	0.22225	0.258965	0.152542	0.0587802	0.0579747	NaN	0.0667807	0.0422795	0.104767	0.0857197	0.0670186	0.0455502	0.0664296	0.0393885	0.0550459	NaN	NaN	0.0387761	0.117682
44	0.319868	0.281016	0.568801	0.467584	0.457606	0.504814	0.514557	0.563726	0.456167	0.455701	0.52523	0.524539	0.560755	0.551987	0.40846	0.438754	0.4928	0.42781	0.438398	0.464644	0.475014	0.467913	0.441671	0.442608	0.455351	0.440819	0.434796	0.396586	0.44497	0.452732	0.468467	0.441632	0.432154	0.452269	0.429304	0.426192	0.424255	0.413958	0.365236	0.366459	0.340488	0.365163	0.379739	0.323181	0.427096	0.453775	0.378608	0.391035	0.390182
45	0.320191	0.25636	0.576411	0.429825	0.476558	0.326152	0.324842	0.301795	0.292732	0.366367	0.354744	0.368515	0.327499	0.296694	0.417867	0.276025	0.316794	0.524809	NaN	NaN	NaN	NaN	0.317696	0.293762	0.316549	0.260585	0.214328	0.241548	0.368603	0.418329	0.183824	0.144729	0.175313	0.324644	0.276679	0.242099	0.218432	0.250636	0.336537	0.321506	0.387891	0.250682	0.224704	0.206541	0.150495	0.174215	0.230218	0.209755	0.172102
46	0.321326	0.335704	0.558019	0.38851	0.215328	0.285614	0.309692	0.235039	0.272301	0.123536	0.277485	0.408501	0.489685	0.517939	0.473229	0.518607	0.522511	0.490084	0.497159	0.415511	0.428572	0.430487	0.405302	0.428162	0.433509	0.4111	0.471232	0.485673	0.444809	0.467402	0.452864	0.372426	0.395443	0.424355	0.428534	0.432222	0.442003	0.421539	NaN	0.421781	0.258163	0.313631	0.263652	0.282471	0.264128	0.332428	0.300132	0.267236	0.268189
47	0.324311	0.426645	0.516731	0.470592	0.452296	0.427898	0.440766	0.441862	0.398671	0.433542	0.410264	0.416792	0.467624	0.415203	0.426069	0.401223	0.422534	0.440002	0.441886	0.471626	0.483686	0.446309	0.528421	0.485903	0.456628	0.459628	0.485424	0.430164	0.472756	0.454315	0.434787	0.444478	0.408579	0.411718	0.405767	0.421433	0.416641	0.352914	0.405955	0.421729	0.399442	0.36013	0.369835	0.35778	0.368844	0.355865	0.349315	0.276694	0.324816
48	0.32585	0.29951	0.583307	0.476479	0.382727	0.408288	0.147005	0.136629	0.156447	0.0987608	0.259182	0.351755	0.295926	0.262809	0.276661	0.258588	0.265245	0.127516	0.17019	0.373768	0.390824	0.352024	0.37244	0.463854	0.47548	0.530237	0.491621	0.498915	0.469778	0.474737	0.502281	0.479905	0.46334	0.453485	0.473749	0.430361	0.454591	0.39898	0.372814	0.413733	0.429096	0.383321	0.396322	0.361134	0.330252	0.286569	0.306953	0.293404	0.284123
49	0.32754	0.209671	0.487993	0.206352	0.234234	0.217393	0.346264	0.310244	0.325327	0.353527	0.315357	0.322557	0.325891	0.346839	0.322614	0.286589	0.192957	0.306785	0.329448	0.132557	0.26539	0.0976556	0.270717	0.0915134	0.155663	0.151498	0.16907	0.156186	0.230073	0.182374	0.251162	0.202679	0.199304	0.158157	0.207044	0.16216	0.0557817	0.120472	0.180762	0.100631	0.105099	0.169133	0.166938	0.201398	0.191785	0.0568861	0.0474956	0.0366839	0.179545
50	0.330325	0.397547	0.502615	0.547444	0.48968	0.428908	0.42116	0.423121	0.363615	0.348072	0.422919	0.432546	0.428565	0.473572	0.42737	0.55231	0.509696	0.502132	0.53589	0.540877	0.579951	0.537549	0.545355	0.498974	0.402868	0.403947	0.374797	0.399015	0.409617	0.406697	0.392301	0.370326	0.361578	0.359059	0.302005	0.223197	0.286088	0.286312	0.254523	0.300702	0.307338	0.369465	0.385785	0.376556	0.366989	0.370556	0.362101	0.360876	0.365489
51	0.33226	0.398803	0.539232	0.446043	0.562658	0.417402	0.419793	0.422447	0.428218	0.434045	0.415017	0.451923	0.434461	0.451754	0.42008	0.425662	0.383943	0.366461	0.367953	0.351959	0.35643	0.363238	0.329277	0.347564	0.339928	0.303599	0.340102	0.536612	0.584416	NaN	NaN	NaN	NaN	NaN	NaN	NaN	NaN	NaN	NaN	NaN	NaN	NaN	NaN	NaN	NaN	NaN	NaN	NaN	NaN
52	0.332264	0.251396	0.494905	0.0820128	0.231889	0.471511	0.526261	0.502345	0.487096	0.36223	0.414698	0.407448	0.405496	0.246492	0.325694	0.32996	0.434854	0.374648	0.466464	0.437665	0.429137	0.34825	0.37722	0.344532	0.367768	0.279788	0.286703	0.159781	0.157436	0.312836	0.11292	0.30293	0.432908	0.100264	0.0907604	0.284691	0.228419	0.416871	0.501272	0.492357	0.500592	0.401145	0.47901	0.453619	0.457947	0.368836	0.40274	0.349914	0.415211
53	0.33277	0.404085	0.404529	0.358806	0.378825	0.31514	0.414452	0.435449	0.379712	0.348352	0.279718	0.249579	0.397852	0.346551	0.372568	0.236463	0.236186	0.311054	0.468501	0.226877	0.245796	0.372022	0.359853	0.419119	0.564081	0.561188	0.535996	0.523936	0.539993	0.481718	0.474388	0.473959	0.344525	0.344629	0.354671	0.347605	0.41781	0.378024	0.319403	0.201911	0.245884	0.187625	0.204004	0.237712	0.173591	0.221338	0.237905	0.237544	0.214082
54	0.337762	0.301009	0.4077	0.326504	0.42227	0.38448	0.403087	0.446465	0.429029	0.41406	0.457421	0.422342	0.414738	0.396453	0.359218	0.334968	0.355833	0.287164	0.271834	0.234964	0.273958	0.286066	0.311412	0.313476	0.321219	0.325643	0.426382	0.448639	0.428261	0.45054	0.418497	0.349291	0.318107	0.271336	0.245145	0.285879	0.266098	0.371532	0.368998	0.347379	0.376233	0.378563	0.347223	0.327991	0.378057	0.315126	0.22565	0.242663	0.232037
55	0.345249	0.423859	0.554767	0.472792	0.420725	0.417931	0.411531	0.413704	0.416081	0.410347	0.4386	0.437923	0.356193	0.417138	0.388627	0.329815	0.355885	0.36234	0.357191	0.3407	0.313088	0.405104	0.42076	0.395528	0.382794	0.335133	0.417139	0.294749	0.230127	0.236297	0.331924	0.372389	0.335891	0.321708	0.317276	0.334718	0.361677	0.329807	0.336176	0.140035	0.17647	0.109608	0.150039	0.223986	0.164154	0.159645	0.417038	0.347249	0.17231
56	0.346654	0.401408	0.548687	0.394745	0.412621	0.443845	0.326085	0.502206	0.343551	0.360925	0.332488	0.287396	0.323146	0.366014	0.438973	0.450446	0.435013	0.421187	0.443121	0.236675	0.465275	0.47007	0.421222	0.459438	0.425741	0.431684	0.396072	0.423939	0.42	0.440856	0.475612	0.446796	0.474662	0.432317	0.432867	0.442131	0.437496	0.438102	0.458076	0.455338	0.430342	0.422078	0.397814	0.440949	0.439014	0.433184	0.45189	0.452015	0.362902
57	0.350392	0.335603	0.594915	0.516368	0.520774	0.508317	0.505855	0.529495	0.571658	0.370306	0.345973	0.343417	0.328339	0.316322	0.286516	0.271392	0.250224	0.274078	0.537022	0.239927	0.279861	0.484595	0.56224	0.378136	0.353375	0.317291	0.352334	NaN	NaN	NaN	NaN	NaN	0.530095	0.550826	0.545171	0.562702	0.415779	0.320655	0.353389	0.329275	0.333358	0.273154	0.260699	0.218823	0.310884	0.272183	0.267586	0.290636	0.292679
58	0.350414	0.271604	0.501427	0.446472	0.190494	0.25302	0.276028	0.400744	0.347673	0.310139	0.324999	0.232417	0.221757	0.200775	0.259112	0.0972505	0.0892805	0.472276	0.489229	0.495419	0.47313	0.483631	0.296398	0.484943	0.431704	0.491933	0.313589	0.305773	0.32272	0.228381	0.378681	0.33982	0.377342	0.273739	0.307849	0.365937	0.412846	0.318454	0.318195	0.413901	0.393778	0.359864	0.335649	0.352816	0.37191	0.367209	0.418438	0.422986	0.3635
59	0.351367	0.306172	0.625144	0.328418	0.247705	0.444906	0.439232	0.424619	0.43313	0.327705	0.377099	0.21115	0.181557	0.252227	0.197923	0.192122	0.311503	0.38369	0.436711	0.409105	0.407266	0.335185	0.363268	0.378094	0.253778	0.281737	0.288941	0.332796	0.347571	0.292215	0.3543	0.289364	0.371544	0.528072	0.302681	0.18633	0.308993	0.177258	0.283256	0.303434	0.310587	0.318086	0.358105	0.310913	0.216397	0.28097	0.382389	0.4732	0.484404
60	0.352021	0.312542	0.514225	0.288046	0.344458	0.43837	0.42443	0.363188	0.378658	0.367913	0.422907	0.461953	0.379643	0.37178	0.372383	0.366778	0.392518	0.452549	0.522272	0.534795	0.533646	0.501704	0.487914	0.563344	0.563643	0.455226	0.419761	0.513931	0.510159	0.501446	0.48934	0.510586	0.557661	0.485543	0.560376	0.466733	0.477885	0.517469	0.568649	0.528767	0.53183	0.494915	0.608788	0.56169	0.486918	0.575529	0.463292	0.538986	0.513124
61	0.352387	0.398515	0.450033	0.379261	0.374079	0.283177	0.354226	0.368616	0.327978	0.341486	0.34627	0.335251	0.315825	0.312497	0.297369	0.30039	0.323658	0.276629	0.319885	0.321812	0.282635	0.335466	0.340974	0.314944	0.302232	0.270184	0.20758	0.189461	0.223477	0.23934	NaN	NaN	NaN	NaN	NaN	NaN	NaN	NaN	NaN	0.159346	0.206453	0.181572	0.188697	0.186338	0.222201	0.136898	0.134461	0.160798	0.193987
62	0.35445	0.3498	0.501687	0.35104	0.448334	0.400121	0.407655	0.432708	0.410136	0.406745	0.368218	0.332016	0.313902	0.3629	0.385249	0.395353	0.333224	0.400487	0.307048	0.421228	0.392844	0.298565	0.402284	0.366062	0.365072	0.36898	0.294137	0.299543	0.378581	0.363197	0.450777	0.435479	0.444301	0.453827	0.308548	0.420163	0.40856	0.430192	0.450895	0.374683	0.366517	0.485176	0.513947	0.480618	0.530598	0.517897	0.532292	0.493966	0.525843
63	0.356243	0.337718	0.46938	0.47589	0.455242	0.433537	0.488316	0.46653	0.411044	0.437248	0.439207	0.444779	0.386954	0.390788	0.521775	0.529972	0.545675	0.562268	0.531433	0.493981	0.568786	0.482622	0.459955	0.475422	0.426464	0.429206	0.451375	0.485016	0.498614	0.386411	0.285719	0.32575	0.408123	0.306688	0.522216	0.564357	0.53079	0.313298	0.307239	0.30745	0.324741	0.417452	0.398813	0.332886	0.256711	0.281849	0.375186	0.340948	0.409956
64	0.356261	0.389179	0.553557	0.433116	0.39222	0.416449	0.424988	0.406306	0.392894	0.400103	0.396256	0.393878	0.425796	0.400547	0.404375	0.400181	0.412708	0.400052	0.426074	0.430813	0.457769	0.41396	0.407269	0.425089	0.452213	0.433513	0.392136	0.413579	0.398061	0.383768	0.43417	0.381457	0.361882	0.361969	0.342465	0.374521	0.359415	0.357327	0.370965	0.357842	0.361407	0.321836	0.352079	0.393018	0.412521	0.397981	0.398105	0.434773	0.430931
65	0.356873	0.394703	0.596302	0.555622	0.442499	0.39043	0.424697	0.444842	0.439438	0.392153	0.390189	0.383475	0.445862	0.421405	0.389208	0.405735	0.40783	0.410061	0.336758	0.355728	0.322805	0.334514	0.267237	0.266035	0.192112	0.183877	0.141759	0.164078	0.106292	0.047269	0.172861	0.204116	0.148167	0.184764	0.122131	0.193507	0.314855	0.199543	0.152583	0.302278	0.0463398	0.070493	0.068928	0.0889244	0.118193	0.0889334	0.114765	0.0682168	0.103172
66	0.358856	0.346956	0.535631	0.340818	0.319371	0.377427	0.444673	0.448825	0.438292	0.447281	0.436412	0.460358	0.407826	0.399241	0.4328	0.410265	0.383668	0.406306	0.385998	0.401149	0.360672	0.433968	0.439246	0.425795	0.383873	0.394604	0.342861	0.346487	0.444661	0.362519	0.402331	0.389012	0.390534	0.38144	0.372787	0.299874	0.365541	0.338308	0.31553	0.288684	0.282583	0.371783	0.314837	0.374629	0.356022	0.322003	0.310336	0.289844	0.310379
67	0.359074	0.393533	0.514478	0.420548	0.38951	0.398868	0.379988	0.494595	NaN	NaN	NaN	NaN	NaN	NaN	NaN	NaN	NaN	NaN	NaN	NaN	NaN	NaN	0.334427	0.36828	0.564008	0.433113	0.449391	0.39139	0.515468	0.451413	0.4497	0.606456	0.525527	0.537934	0.48982	0.423405	0.502818	0.445831	0.486029	0.45685	0.486941	0.442282	0.449591	0.509678	0.488998	0.470655	0.39086	0.46403	0.522991
68	0.371814	0.397774	0.495182	0.444773	0.398896	0.425371	0.402995	0.402258	0.397712	0.375768	0.395335	0.384179	0.392735	0.408457	0.408097	0.426059	0.432606	0.435665	0.425775	0.467801	0.472769	0.46591	0.555552	0.482003	0.477045	0.432054	0.464739	0.51189	0.454495	0.551876	0.527123	0.58126	0.474637	0.480223	0.452582	0.497294	0.51013	0.465173	0.462524	0.482404	0.434663	0.474985	0.547798	0.57784	0.506598	0.447943	0.413709	0.489474	0.494907
69	0.373175	0.348319	0.444923	0.411558	0.392262	0.37884	0.408595	0.386963	0.396343	0.400678	0.398229	0.410865	0.415919	0.422481	0.41304	0.40149	0.409103	0.414072	0.413962	0.400361	0.416467	0.407426	0.408655	0.426149	0.420403	0.433863	0.421416	0.44507	0.394599	0.434306	0.46343	0.479664	0.46236	0.497312	0.495747	0.485802	0.519091	0.510231	0.535333	0.515654	0.517677	0.499334	0.499002	0.461403	0.455278	0.496123	0.472224	0.480561	0.473191
70	0.37406	0.432773	NaN	0.404406	0.37118	0.479189	NaN	NaN	NaN	NaN	NaN	NaN	NaN	0.409809	0.388605	0.343303	0.445178	0.458357	0.455761	0.457988	0.461008	0.478591	0.469532	0.37202	0.410532	0.409656	0.376335	0.34846	0.443872	0.434686	0.257412	0.443896	0.452876	0.46569	0.24611	0.351241	0.369657	0.308308	0.405099	NaN	0.306316	0.366316	0.332374	0.527174	0.473933	0.375816	0.474936	0.47945	0.368761
71	0.375504	0.335956	0.550358	0.367181	0.333019	0.341775	0.377956	0.297012	0.338506	0.408933	0.396842	0.376445	0.34894	0.321595	0.389822	0.333501	0.291656	0.32455	0.289559	0.328304	0.346848	0.297831	0.351886	0.366902	0.355126	0.379872	0.369167	0.381915	0.365882	0.400821	0.362111	0.353879	0.394203	0.351163	0.397156	0.40038	0.358754	0.311971	0.309056	0.274184	0.353981	0.309746	0.332774	0.278313	0.302973	0.299533	0.265604	0.257442	0.289298
72	0.3768	0.500639	0.558974	0.475574	0.510882	0.484572	0.456831	0.457081	0.462828	0.391096	0.428507	0.421156	0.435908	0.454525	0.407139	0.436329	0.409618	0.4173	0.454977	0.440116	0.51201	0.572702	0.444408	0.546053	0.476108	0.462633	0.468946	0.438171	0.456344	0.475906	0.504937	0.419516	0.386383	0.462855	0.488826	0.455938	0.43081	0.49199	0.499874	0.490099	0.487379	0.522789	0.488722	0.482467	0.503605	0.498182	0.527522	0.480743	0.498751
73	0.379422	0.371459	0.518453	0.457455	0.390825	0.402498	0.396951	0.397035	0.39319	0.377488	0.367419	0.383578	0.314903	0.327148	0.291078	0.271988	0.23818	0.270825	0.269721	0.261048	0.242085	0.198836	0.335329	0.240116	0.203108	0.181392	0.256463	0.262903	0.276796	0.183196	0.131387	0.107476	0.260845	0.157864	0.129127	0.0995123	0.104051	0.173522	0.146237	0.140093	0.136344	0.270483	0.246176	0.285618	0.114647	0.0976781	0.248308	0.147575	0.264669
74	0.380091	0.379673	0.418866	0.380515	0.371504	0.389861	0.388772	0.381509	0.399334	0.391883	0.401417	0.373034	0.369119	0.397836	0.384476	0.423942	0.430676	0.417276	0.44043	0.457989	0.47151	0.482207	0.473489	0.44502	0.436396	0.434754	0.434404	0.482271	0.420336	0.43329	0.413132	0.464457	0.474352	0.441047	0.387943	0.359175	0.415634	0.448232	0.453291	0.43473	0.436008	0.494307	0.475001	0.465102	0.475808	0.47217	0.463773	0.443547	0.438199
75	0.381074	0.273781	0.582226	0.44869	0.267197	0.544973	0.469517	0.512759	0.32501	0.408748	0.346251	0.440472	0.343373	0.35073	0.298536	0.314446	0.516537	0.333767	0.373356	0.341616	0.363072	0.359363	0.3393	0.364054	0.361297	0.440371	0.428508	0.438294	0.440652	0.3656	0.375969	0.349719	0.364661	0.346918	0.371413	0.388174	0.47666	0.473596	0.409577	0.444548	0.439168	0.402719	0.459674	0.462103	0.474802	0.465042	0.464204	0.445096	0.460351
76	0.381897	0.28617	0.544229	0.354795	0.405665	0.367002	0.368832	0.324822	0.394886	0.361793	0.412197	0.395575	0.387615	0.398758	0.368521	0.327384	0.390194	0.371829	0.389546	0.379546	0.42271	0.431226	0.426872	0.46099	0.449801	0.452281	0.458613	0.464869	0.472976	0.479961	0.517662	0.496987	0.474285	0.495965	0.470072	0.474599	0.509843	0.47563	0.448797	0.339036	0.444919	0.435506	0.386499	0.429394	0.464941	0.403012	0.342415	0.324016	0.36428
77	0.382842	0.262314	0.491677	0.340128	0.264295	0.240985	0.269234	0.354663	0.302619	0.349242	0.284182	0.241921	0.320952	0.307556	0.312053	0.248435	0.251951	0.335056	0.284074	0.289819	0.351695	0.134638	0.227568	0.262915	0.156799	0.252429	0.217055	0.165325	0.168405	0.164556	0.207735	0.264858	0.222743	0.3125	0.285335	0.263442	0.326612	0.334099	0.368578	0.346001	0.303221	0.231209	0.240522	0.373099	0.313159	0.321326	0.305461	0.316145	0.344374
78	0.382964	0.398974	0.566695	0.449108	0.450486	0.538612	0.545573	0.423826	0.405572	0.401681	0.472711	0.373321	0.409913	0.37856	0.397286	0.401807	0.362559	0.391314	0.390495	0.389905	0.42451	0.453206	0.41048	0.337739	0.355875	0.229294	0.427979	0.423137	0.385436	0.39987	0.212294	0.241768	0.367608	0.362137	0.373435	0.339272	0.368451	0.301181	0.224002	0.191967	0.255329	0.179753	0.125634	0.0941297	0.309488	0.331376	0.304284	0.410144	0.330509
79	0.383985	0.35807	0.450077	0.408563	0.453799	0.411886	0.40109	0.381458	0.411483	0.393741	0.393962	0.338772	0.341769	0.383138	0.355246	0.313663	0.336561	0.329131	0.359836	0.342701	0.398639	0.384836	0.353749	0.330649	0.349459	0.327831	0.35272	0.310693	0.336181	0.313966	0.285884	0.347584	0.335484	0.387245	0.288623	0.219694	0.255208	0.557524	0.548757	0.589808	0.561276	0.561953	0.573305	0.539334	0.553672	0.560078	0.55154	0.519162	0.526852
80	0.384021	0.34216	NaN	NaN	NaN	NaN	NaN	NaN	NaN	NaN	NaN	NaN	NaN	NaN	NaN	NaN	NaN	NaN	NaN	NaN	NaN	0.419164	0.416267	0.422188	0.387082	0.378069	0.389195	0.372384	0.361102	0.327231	0.394193	0.319044	0.365563	0.335925	0.398594	0.328877	0.349627	0.41646	0.412191	0.423826	0.407783	0.430921	0.359921	0.396252	0.45067	0.444783	0.472235	0.398669	0.421293
81	0.384741	0.37881	0.434278	0.397232	0.384126	0.412173	0.377265	0.336474	0.388064	0.393059	0.397537	0.390368	0.40173	0.391011	0.397249	0.411137	0.37726	0.399036	0.388269	0.41721	0.434488	0.409836	0.439969	0.428839	0.457331	0.453632	0.429119	0.42241	0.441865	0.42371	0.35943	0.471898	0.418799	0.457017	0.42425	0.464023	0.40272	0.48265	0.465534	0.480087	0.379077	0.376293	0.392243	0.449039	0.345985	0.212275	0.277743	0.355274	0.285137
82	0.385085	0.313775	0.587394	0.432158	0.422615	0.408062	0.412513	0.473306	0.418544	0.455824	0.435694	0.423654	0.416971	0.416729	0.436239	0.445331	0.465661	0.404447	0.443559	0.445885	0.405235	0.4117	0.419326	0.430606	0.441688	0.400747	0.427567	0.343889	0.40956	0.379641	0.448715	0.353061	0.498106	0.446846	0.478267	0.478693	0.489597	0.51622	0.452401	0.442609	0.423974	0.468187	0.473892	0.46608	0.536247	0.541357	0.388089	0.460596	0.492102
83	0.387898	0.304178	0.493665	0.454627	0.418228	0.40834	0.429474	0.382778	0.408429	0.407144	0.38761	0.42675	0.377609	0.409104	0.417841	0.433662	0.570624	NaN	NaN	NaN	NaN	NaN	NaN	NaN	NaN	NaN	NaN	NaN	NaN	0.468074	0.447692	0.47271	0.481937	0.479902	0.453697	0.429826	0.378243	0.359025	0.410532	0.347065	0.295295	0.359598	0.340794	0.296675	0.14729	0.192212	0.261188	0.151628	0.189735
84	0.38863	0.417506	0.492787	0.454763	0.424288	0.458067	0.455729	0.444862	0.427758	0.41058	0.417422	0.412289	0.383555	0.373473	0.391916	0.393068	0.407134	0.382919	0.388781	0.385222	0.388333	0.39999	0.398575	0.376222	0.40276	0.399605	0.425982	0.433885	NaN	NaN	NaN	NaN	NaN	NaN	NaN	0.244127	0.174897	0.116154	0.104592	0.190764	0.173188	0.200267	0.177379	0.198948	0.244808	0.146352	0.259299	0.193027	0.241497
85	0.389433	0.419361	0.473182	0.553006	0.462534	0.419422	0.42473	0.457336	0.431251	0.358523	0.230751	0.268351	0.337174	0.22971	0.0746627	0.104912	0.176234	0.144245	0.113539	0.116393	0.0893062	0.0809756	0.0897906	0.0789352	0.096775	0.14248	0.0881616	0.10102	0.0710876	0.0793381	0.086996	0.0824532	0.0667427	0.0869464	0.0774676	0.0816087	0.0798032	0.0888317	0.138119	0.109891	0.101604	0.0898319	0.0872561	0.085411	0.0958032	0.104208	0.108277	0.115105	0.127423
86	0.39002	0.444233	0.524162	0.464726	0.4462	0.427283	0.382961	0.423143	0.443541	0.390708	0.358943	0.397438	0.440367	0.462703	0.427539	0.423975	0.389773	0.343008	0.392813	0.370451	0.385874	0.382575	0.406799	0.358542	0.392075	0.395168	0.389032	0.3921	0.362152	0.36983	0.42454	0.429118	0.440935	0.410976	0.455828	0.357762	0.443353	0.425076	0.439522	0.38514	0.38801	0.38905	0.461075	0.413334	0.40777	0.470645	0.4302	0.442151	0.400023
87	0.391914	0.266425	0.543968	0.460441	0.432912	0.427722	0.37641	0.391492	0.363996	0.364195	0.378515	0.313194	0.303742	0.335321	0.393744	0.347516	0.308495	0.396591	0.26407	0.325509	0.379647	0.354094	0.379508	0.392518	0.407547	0.342707	0.369199	0.405025	0.298913	0.451306	0.433605	0.396337	0.468543	0.450081	0.455035	0.397672	0.419872	0.410502	0.438755	0.401013	0.393793	0.375856	0.403012	0.388653	0.354596	0.409972	0.430684	0.43907	0.414052
88	0.393846	0.362906	0.447336	0.411052	0.389225	0.370413	0.371117	0.36298	0.376887	0.378946	0.388321	0.172475	0.135191	0.168037	0.227073	0.12813	0.164259	0.223648	0.233698	0.211613	0.28878	0.215972	0.229456	0.304708	0.280458	0.300226	0.366073	0.331447	0.393454	0.284358	0.322348	0.332509	0.260845	0.35007	0.269135	0.33562	0.288735	0.329135	0.255601	0.204615	0.269519	0.239892	0.226801	0.276211	0.204404	0.388913	0.269007	0.295585	0.42407
89	0.39539	0.326939	0.549047	0.459976	0.436876	0.421216	0.442143	0.416458	0.455376	0.403585	0.404946	0.402086	0.401367	0.436215	0.431321	0.426213	0.432494	0.414282	0.431977	0.430519	0.416047	0.483461	0.466611	0.477386	0.445636	0.425126	0.418798	0.40832	0.424044	0.405416	0.393361	0.385279	0.363215	0.400897	0.367038	0.395475	0.418794	0.410699	0.378245	0.358879	0.357595	0.422774	0.434454	0.345496	0.400081	0.430081	0.432199	0.394462	0.396665
90	0.396993	0.324289	0.534968	0.397967	0.379082	0.396472	0.400374	0.320079	0.331842	0.404258	0.324293	0.377765	0.378662	0.359581	0.356009	0.399769	0.273605	0.46823	0.379693	0.42638	0.453674	0.408995	0.44239	0.476146	0.425949	0.425644	0.419229	0.408679	0.423741	0.407526	0.394455	0.386815	0.362578	0.400753	0.371139	0.396515	0.418264	0.365216	0.348156	0.358207	0.287839	0.428411	0.320364	0.343816	0.400963	0.421761	0.337279	0.396949	0.390062
91	0.397724	0.356964	0.474565	0.417939	0.345222	0.343806	0.387486	0.448259	0.377945	0.373273	0.422876	0.487429	0.470385	0.461081	NaN	NaN	NaN	NaN	NaN	NaN	NaN	NaN	NaN	NaN	NaN	NaN	0.390748	0.539446	0.526432	0.454117	0.492181	0.529825	0.548324	0.270108	0.517108	0.408544	0.492688	0.418559	0.474496	0.509228	0.428904	0.455637	0.518227	0.451997	0.515106	0.513164	0.564446	0.48096	0.498536
92	0.399627	0.3882	0.464156	0.454912	0.410263	0.412691	0.421895	0.431145	0.430135	0.435128	0.39872	0.449339	0.446254	0.449519	0.380929	0.372431	0.401708	0.386829	0.406655	0.410058	0.408255	0.444997	0.380532	0.394779	0.411053	0.369747	0.386256	0.373721	0.396396	0.386135	0.397003	0.397471	0.420704	0.414324	0.392849	0.420419	0.446275	0.426561	0.439221	0.411522	0.405761	0.457425	0.457651	0.418086	0.417364	0.409931	0.423049	0.366339	0.361825
93	0.399664	0.402074	0.485567	0.35448	0.368547	0.401441	0.430145	0.32746	0.384202	0.423745	0.410933	0.410612	0.444931	0.387147	0.398833	0.281179	0.225093	0.0841346	0.0797274	0.0850203	0.119374	0.101714	0.127522	0.150117	0.10335	0.142317	0.166036	0.30064	0.37108	0.407942	0.221022	0.174542	0.18599	0.14395	0.134767	0.217498	0.114406	0.116926	0.231825	0.103338	0.153827	0.18017	0.27057	0.313222	0.321949	0.276302	0.257345	0.274226	0.243345
94	0.404771	0.47035	0.510691	0.501411	0.435077	0.430032	0.4091	0.401897	0.415974	0.421621	0.400468	0.380837	0.354363	0.381999	0.377484	0.405238	0.398905	0.408084	0.44286	0.431663	0.42147	0.416531	0.461059	0.44205	0.43272	0.405192	0.400458	0.429343	0.440847	0.424173	0.454353	0.461546	0.459834	0.430826	0.452527	0.446114	0.492942	0.443918	0.459073	0.403765	0.457649	0.406873	0.466698	0.459739	0.436259	0.479195	0.477391	0.451368	0.461768
95	0.405118	0.364469	0.537455	0.461127	0.468848	0.47537	0.541141	0.307529	0.418795	0.266953	0.2327	0.435285	0.41543	0.426158	0.237982	0.356308	0.319984	0.238635	0.309304	0.260236	0.241785	0.339607	0.355982	0.368872	0.363702	0.346122	0.348234	0.327705	0.310856	0.397377	0.320599	0.287034	0.257321	0.301891	0.32067	0.327135	0.327661	0.322369	0.340693	0.408927	0.359427	0.357117	0.347674	0.371201	0.324398	0.353389	0.364086	0.312567	0.374175
96	0.405975	0.375302	0.4613	0.439146	0.388892	0.363768	0.361899	0.405764	0.380631	0.380475	0.401895	0.369039	0.405846	0.421228	0.358926	0.400183	0.392357	0.429153	NaN	NaN	NaN	NaN	NaN	NaN	NaN	0.398561	0.372866	0.430744	0.410712	0.424554	0.41253	0.447702	0.366143	0.379418	0.379971	0.360089	0.393229	0.329405	0.369046	0.356691	0.379608	0.418565	0.42853	0.468578	0.469021	0.466306	0.455827	0.464091	0.433521
97	0.40773	0.424439	0.535241	0.517724	0.501171	0.47109	0.436554	0.421617	0.428008	0.407476	0.375933	0.395702	0.39959	0.420681	0.372206	0.389297	0.414759	0.388145	0.407588	0.388903	0.410968	0.393009	0.419456	0.371777	0.410982	0.404063	0.325302	0.59416	0.597666	0.352613	0.375778	0.399537	0.393632	0.345392	0.319489	0.589868	0.569248	0.598056	0.396877	0.429149	0.54533	0.264546	0.312604	0.31724	0.277678	0.230996	0.348689	0.403261	0.428672
98	0.410213	0.550822	0.381367	0.415928	0.313955	0.410367	0.406772	0.265334	0.326776	0.138908	0.0951473	0.170681	0.391041	0.343808	0.260051	0.552055	0.520445	0.54026	0.423297	0.418849	0.395385	0.399521	0.407657	0.408409	0.412572	0.411488	0.381947	0.429558	0.385114	0.342354	0.346589	0.313428	0.302608	0.23982	0.284168	0.281186	0.193187	0.197519	0.214602	0.250332	0.337037	0.378895	0.362469	0.377701	0.339494	0.32373	0.298784	0.287676	0.33123
99	0.412126	0.493243	0.527967	0.41043	0.489052	0.467296	0.482485	0.491599	0.441438	0.423439	0.479589	0.458607	0.497158	0.451075	0.474003	0.520948	0.485301	0.429126	0.507435	0.450796	0.506913	0.488562	0.476842	0.456592	0.461521	0.504425	0.441463	0.455165	0.368142	0.35446	0.489588	0.333638	0.418339	0.507987	0.570554	0.484095	0.43089	0.473092	0.516336	0.474649	0.426618	0.42014	0.419885	0.416446	0.415922	0.476877	0.47236	0.371512	0.353612
100	0.412191	0.412745	0.4926	0.436009	0.430426	0.428934	0.400301	0.407122	0.372714	0.395406	0.401145	0.418913	0.406773	0.433391	0.394282	0.398546	0.410908	0.419181	0.386798	0.393954	0.430679	0.446746	0.451483	0.442994	0.434783	0.447113	0.441844	0.438285	0.432379	0.449541	0.470001	0.47074	0.456677	0.466177	0.465036	0.492361	0.448196	0.496843	0.44366	0.467702	0.470113	0.442819	0.448315	0.448797	0.465777	0.45462	0.492408	0.499082	0.463668
101	0.414235	0.491669	0.484726	0.547281	0.433603	0.428563	0.408799	0.393517	0.392151	0.3613	0.405179	0.405681	0.400131	0.410162	0.40292	0.432762	0.45026	0.419301	0.462288	0.488767	0.439156	0.446783	0.483965	0.484979	0.441438	0.435112	0.447858	0.437937	0.428702	0.440434	0.475451	0.458315	0.443979	0.464964	0.478067	0.507836	0.479289	0.515674	0.582842	0.57619	0.580091	0.555828	0.546684	0.568388	0.584729	0.612208	0.613709	0.630435	0.470206
102	0.414328	0.333172	0.49271	0.514757	0.434498	0.454921	0.479714	0.494999	0.489182	0.420649	0.490275	0.449014	0.489969	0.482336	0.481292	0.446161	0.445764	0.443258	NaN	NaN	NaN	NaN	NaN	NaN	NaN	NaN	0.104849	0.0646096	0.0512411	0.0576273	0.0476272	0.0502267	0.0456992	0.0789074	0.129514	0.180664	0.347315	0.142314	0.129523	0.0953651	0.154189	0.13771	0.214225	0.337666	0.20592	0.188282	0.24232	0.207934	0.265309
103	0.414508	0.356012	0.46958	0.506963	0.450724	0.508438	0.448029	0.464919	0.41147	0.392153	0.421308	0.440676	0.381767	0.386271	0.517079	0.513083	0.540212	0.568641	0.535936	0.491195	0.558483	0.492928	0.462401	0.411149	0.425553	0.496695	0.465347	0.490908	0.50436	0.380937	0.335252	0.411965	0.399046	0.335719	0.532091	0.303085	0.269339	0.315083	0.323135	0.30314	0.197269	0.459229	0.409495	0.131246	0.111597	0.153086	0.272083	0.198645	0.200593
104	0.416226	0.277187	0.460019	0.38433	0.309806	0.374567	0.400242	0.412357	0.425533	0.392995	0.392451	0.415027	0.407772	0.406249	0.404607	0.409437	0.355974	0.378982	0.332837	0.394245	0.395334	0.338067	0.367591	0.379811	0.381923	0.395018	0.376274	0.385836	0.369492	0.361439	0.316684	0.348375	0.313831	0.318812	0.336299	0.32497	0.349393	0.331235	0.367596	0.367462	0.340155	0.331019	0.293891	0.351237	0.369006	0.421178	0.413212	0.375101	0.411776
105	0.416774	0.374203	0.546177	0.357161	0.275331	0.35544	0.315567	0.325268	0.270914	0.261341	0.198291	0.122109	0.138758	0.391142	0.279754	0.244999	0.123123	0.183274	0.169308	0.150416	0.172934	0.299609	0.275864	0.222678	0.277624	0.255573	0.197701	0.363898	0.341697	0.389218	0.379621	0.352676	0.35393	0.330318	0.301851	0.337559	0.289431	0.345213	0.34263	0.239754	0.291859	0.384509	0.355892	0.398315	0.400401	0.417132	0.436309	0.373759	0.402131
106	0.41871	0.427043	0.473344	0.524772	0.459142	0.430187	0.42627	0.391552	0.413064	0.37718	0.414144	0.344801	0.3367	0.351269	0.323481	0.445248	0.42062	0.37289	0.436499	0.390405	0.349194	0.400293	0.355497	0.374893	0.387091	0.3146	0.362959	0.37294	0.358976	0.294612	0.389785	0.0958733	0.355198	0.216819	0.377523	0.346781	0.232207	0.32728	0.225581	0.38714	0.370359	0.489743	0.460045	0.341559	0.42027	0.391751	0.42405	0.429085	0.487151
107	0.419224	0.38739	0.323803	0.0969403	0.0962877	0.16131	0.143912	0.0780189	0.260393	0.117788	0.322434	0.288854	0.218009	0.301471	0.323597	0.374513	0.282273	0.146685	0.164059	0.297588	0.347646	0.402736	0.401847	0.478708	0.421816	0.486177	0.467365	0.480071	0.562218	0.43876	0.418207	0.429282	0.343639	0.358164	0.342809	0.351553	0.336889	0.365767	0.332401	0.325479	0.318247	0.351475	0.360062	0.312542	0.325107	0.316116	0.359333	0.281012	0.296882
108	0.421837	0.61003	0.574374	0.506861	0.512774	0.464055	0.472946	0.469681	0.465403	0.449766	0.404803	0.434573	0.442217	0.440584	0.444679	0.399172	0.471631	0.454799	0.440903	0.444836	0.469837	0.48685	0.527256	0.508364	0.447338	0.457826	0.498992	0.489168	0.482494	0.46146	0.486712	0.400737	0.457485	0.323324	0.475944	0.428732	0.452636	0.353139	0.384418	0.343334	0.363526	0.367873	0.404449	0.37722	0.405896	0.455354	0.413625	0.365324	0.325958
109	0.422295	0.482112	0.609421	0.449579	0.475145	0.454366	0.462595	0.425761	0.415048	0.411504	0.434998	0.400409	0.40167	0.406667	0.407293	0.421451	0.399988	0.507799	0.459813	0.454405	0.401527	0.450354	0.423914	0.443482	0.530117	0.491102	0.459951	0.433927	0.45536	0.440923	0.479262	0.415991	0.469606	0.532043	0.555777	0.500039	0.442316	0.399591	0.372483	0.417888	0.504103	0.394066	0.453489	0.516476	0.486842	0.434601	0.485753	0.495248	0.51623
110	0.422409	0.418875	NaN	0.319918	0.322524	0.513259	0.310432	0.199338	0.370895	0.400564	0.458831	0.403712	0.417084	0.174838	0.369216	0.173361	0.231369	0.341143	0.331024	0.292509	0.420937	0.373761	0.232472	0.455207	0.421463	0.417065	0.439774	0.462392	0.484352	0.309412	0.395637	0.442542	0.451964	0.420212	0.46075	0.500501	0.452988	0.47249	0.445347	0.443548	0.402148	0.380037	0.312485	0.435208	0.457423	0.291896	0.391538	0.386313	0.34041
111	0.424298	0.403575	0.53831	0.405518	0.411034	0.373884	0.388979	0.412568	0.29781	0.40222	0.395292	0.38918	0.417896	0.412431	0.423589	0.324892	0.406518	0.455309	0.474053	0.452742	0.522412	0.53829	0.571452	0.574976	0.536292	0.542701	0.540598	0.517611	0.504266	0.478156	0.490602	0.531799	NaN	NaN	NaN	NaN	NaN	NaN	NaN	NaN	NaN	NaN	NaN	NaN	NaN	NaN	NaN	NaN	0.39442
112	0.425229	0.431132	0.557191	0.451301	0.44313	0.414945	0.401159	0.39358	0.387067	0.458522	0.425284	0.38188	0.500635	0.41125	0.448916	0.405999	0.482304	0.407856	0.438571	0.424682	0.415785	0.37454	0.425084	0.431928	0.441033	0.433104	0.428811	0.451301	0.435832	0.42082	0.437788	0.347525	0.495651	0.362854	0.478343	0.469683	0.482458	0.503045	0.476385	0.45174	0.380762	0.444072	0.393319	0.507097	0.436535	0.377796	0.407689	0.491573	0.38103
113	0.425992	0.45104	0.539307	0.484374	0.491362	0.444156	0.447234	0.460953	0.446483	0.429689	0.404274	0.459271	0.474211	0.431808	0.439834	0.43519	0.458486	0.443208	0.378377	0.383171	0.258102	0.454976	0.498003	0.410941	0.408135	0.42579	0.393689	0.376626	0.439985	0.387715	0.445144	0.410604	0.410095	0.290603	0.353229	0.421536	0.401085	0.373708	0.378507	0.413607	0.390731	0.39254	0.364991	0.362791	0.376404	0.370982	0.368915	0.369836	0.37307
114	0.431697	0.387441	0.415769	0.443569	0.410655	0.449165	0.451144	0.413804	0.422181	0.433109	0.418623	0.338378	0.306563	0.332226	0.335086	0.363705	0.371602	0.361004	0.418559	0.437428	0.461847	0.464467	0.456829	0.497569	0.480472	0.468556	0.460879	0.452807	0.461127	0.449882	0.416993	0.364601	0.389992	0.408051	0.385345	0.402279	0.427967	0.398851	0.497486	0.433358	0.464716	0.460124	0.474078	0.375731	0.404701	0.43993	0.441438	0.269411	0.410159
115	0.432175	0.498974	0.509905	0.465383	0.436105	0.417664	0.410728	0.441252	0.393346	0.41293	0.454365	0.435577	0.504742	0.349938	0.348176	0.401001	0.424479	0.30147	0.355367	0.315554	0.403273	0.412321	0.446606	0.454242	0.435098	0.424886	0.471805	0.439161	0.47531	0.466565	0.418971	0.414598	0.429514	0.436319	0.440461	0.4373	0.431489	0.469513	0.430107	0.422552	0.387417	0.460717	0.476226	0.426308	0.497613	0.485877	0.450692	0.465046	0.453391
116	0.433053	0.442743	0.598029	0.513272	0.449024	0.466643	0.4577	0.42254	0.436705	0.440816	0.40565	0.428284	0.414451	0.396287	0.367936	0.434589	0.420949	0.42421	0.411431	0.414919	0.427004	0.395519	0.430596	0.42062	0.450876	0.499728	0.449986	0.483655	0.376612	0.384975	0.459674	0.493911	0.446416	0.442397	0.444972	0.436975	0.464612	0.431953	0.433145	0.425797	0.425206	0.44448	0.426289	0.438185	0.416161	0.42376	0.435136	0.449845	0.458441
117	0.433942	0.444499	0.496286	0.472269	0.460449	0.424224	0.45378	0.431007	0.443641	0.439207	0.41459	0.378997	0.44033	0.368844	0.43452	0.409744	0.480102	0.484363	0.468575	0.477412	0.438164	0.431166	0.359397	0.420957	0.475845	0.436616	0.374773	0.443304	0.414636	0.401469	0.434186	0.395721	0.406998	0.414379	0.373216	0.41165	0.39805	0.480314	0.379009	0.382526	0.403558	0.411216	0.415163	0.391312	0.441442	0.419927	0.424731	0.433875	0.428782
118	0.434127	0.423371	0.532034	0.428047	0.43959	0.459399	0.450826	0.458571	0.447284	0.425173	0.43581	0.417285	0.431565	0.443718	0.411778	0.410407	0.458047	0.446497	0.548689	0.485706	0.532151	0.528244	0.449255	0.485743	0.506876	0.489122	0.443366	0.488905	0.458815	0.432894	0.426193	0.420887	0.444012	0.46457	0.505169	0.47732	0.496105	0.488116	0.480879	0.477828	0.464255	0.468703	0.445765	0.461922	0.409157	0.459489	0.449641	0.472891	0.467456
119	0.435096	0.373415	0.513224	0.479528	0.505698	0.542946	0.385143	0.484376	0.488101	0.472618	0.495818	0.452873	0.438867	0.420245	0.420209	0.406946	0.480047	0.428065	0.434385	0.439496	0.414956	0.423907	0.426282	0.431132	0.401574	0.431927	0.414184	0.450738	0.410346	0.408523	0.427774	0.433703	0.397594	0.419503	0.433062	0.408102	0.420127	0.433025	0.42161	0.444258	0.498862	0.508279	0.517118	0.504567	0.546049	0.527487	0.571869	0.554778	0.537959
120	0.435853	0.430551	0.545865	0.434862	0.398449	0.405279	0.291328	0.342819	0.367378	0.33504	0.449305	0.37327	0.305263	0.567448	0.440926	0.434221	0.437519	0.347436	0.382863	0.417045	0.397405	0.432875	0.331176	0.421019	0.532542	0.367723	0.371491	0.413779	0.415359	0.467537	0.42996	0.475532	0.445008	0.427887	0.333835	0.361315	0.334109	0.26638	0.36894	0.402562	0.288204	0.401209	0.277534	0.408868	0.454468	0.436103	0.463005	0.472327	0.450956
121	0.436789	0.460817	0.545152	0.505715	0.484127	0.502464	0.490651	0.440219	0.483112	0.453716	0.430185	0.425827	0.45514	0.452927	0.428965	0.467562	0.435151	0.421599	0.457036	0.447939	0.429158	0.491069	0.453432	0.418752	0.446068	0.443841	0.446881	0.465575	0.488477	0.508706	0.48838	0.461497	0.499065	0.52085	0.498514	0.460924	0.408176	0.496205	0.495395	0.493825	0.483214	0.520716	0.488268	0.481883	0.506546	0.499416	0.5215	0.503649	0.515115
122	0.436957	0.421234	0.587435	0.469923	0.408995	0.447969	0.408217	0.395585	0.443161	0.462428	0.462896	0.446675	0.430828	0.463197	0.44514	0.42125	0.379405	0.39235	0.425147	0.395024	0.522514	0.512782	0.445018	0.539679	0.52643	0.495405	0.445301	0.471961	0.392175	0.432054	0.504646	0.347152	0.306296	0.378704	0.463369	0.453443	0.443148	0.384379	0.389203	0.484225	0.51184	0.412712	0.460896	0.369382	0.280044	0.566244	0.403571	0.343989	0.365266
123	0.437992	0.392999	0.540157	0.517554	0.446842	0.455107	0.432139	0.427073	0.416538	0.391511	0.394463	0.409555	0.389396	0.421074	0.410165	0.405935	0.379095	0.400153	0.385231	0.362078	0.378392	0.378489	0.388097	0.391119	0.347133	0.379763	0.378829	0.519557	0.372703	0.382535	0.277553	0.416791	0.442578	0.304832	0.333803	0.361325	0.293912	0.340368	0.440508	0.455754	0.415673	0.400513	0.350858	0.353401	0.392527	0.382266	0.396811	0.377139	0.411986
124	0.441024	0.381378	0.530772	0.353166	0.262561	0.303669	0.351299	0.457097	0.412279	0.422372	0.408519	0.415075	0.438345	0.398257	0.435488	0.429051	0.422733	0.46743	0.465797	0.461406	0.461246	0.413431	0.407017	0.415724	0.413029	0.384731	0.392018	0.397049	0.312985	0.358755	0.377299	0.353794	0.394198	0.391753	0.374991	0.37236	0.391374	0.392245	0.367096	0.345035	0.331664	0.32566	0.371343	0.382157	0.334216	0.426825	0.453146	0.313988	0.466352
125	0.441542	0.467296	0.568246	0.370129	0.462467	0.406848	0.399051	0.572371	0.455708	0.486727	0.433046	0.383339	0.42918	0.442489	0.36241	0.382681	0.433848	0.375188	0.266567	0.374828	0.334807	0.390947	0.435262	0.372204	0.425962	0.369443	0.417833	0.462356	0.495663	0.468997	0.466951	0.495206	0.451707	0.39976	0.439262	0.385714	0.402448	0.421567	0.409714	0.415256	0.425627	0.403307	0.357541	0.383916	0.446695	0.300469	0.34299	0.472915	0.326409
126	0.444696	0.477049	0.507021	0.437112	0.381678	0.417973	0.366966	0.405458	0.400897	0.38328	0.393695	0.394495	0.355772	0.378419	0.395463	0.394818	0.417136	0.395863	0.311314	0.462312	0.428867	0.429522	0.440712	0.418524	0.433435	0.504819	0.477281	0.473079	0.445998	0.45687	0.453158	0.474758	0.466783	0.442112	0.473561	0.440763	0.423703	0.444937	0.408564	0.369674	0.418316	0.289663	0.322155	0.350618	0.205095	0.415493	0.454802	0.139278	0.173642
127	0.445565	0.370215	0.568932	0.51498	0.475278	0.509976	0.465754	0.500437	0.505915	0.494845	0.456586	0.449781	0.42867	0.405629	0.443087	0.439908	0.45347	0.419947	0.459402	0.46801	0.468277	0.477268	0.478971	0.475582	0.470172	0.4384	0.434049	0.440455	0.449575	0.522221	0.543696	0.489571	0.448661	0.485119	0.499394	0.449471	0.465222	0.439472	0.464367	0.486109	0.488599	0.442401	0.426914	0.434345	0.426029	0.433869	0.412807	0.404623	0.388753
128	0.446922	0.469156	0.557018	0.451479	0.395292	0.423001	0.402991	0.393652	0.387003	0.395656	0.428405	0.381014	0.38594	0.413281	0.389145	0.415299	0.410263	0.449187	0.377891	0.471241	0.42506	0.478139	0.48782	0.43912	0.421093	0.393392	0.422025	0.444782	0.399113	0.393746	0.463315	0.360665	0.41167	0.345494	0.245617	0.263945	0.237432	0.449011	0.400933	0.407799	0.465246	0.47752	0.49802	0.506855	0.483554	0.547479	0.46165	0.422956	0.404699
129	0.447233	0.426295	0.535568	0.58328	0.58513	0.404553	0.407964	0.397762	0.386406	0.39113	0.393175	0.327666	0.328238	0.372812	0.310718	0.362287	0.344504	0.314872	0.383351	0.341002	0.39997	0.324137	0.32527	0.336309	0.362722	0.357979	0.364031	0.343476	0.373205	0.31619	0.377797	0.345378	0.33753	0.361152	0.361628	0.276178	0.289242	0.391521	0.349485	0.275124	0.171195	0.08825	0.0948794	0.113393	0.189773	0.149002	0.189939	0.244732	0.187054
130	0.447373	0.436302	0.615762	0.455759	0.382624	0.362175	0.383381	0.420044	0.415992	0.466115	0.357481	0.330805	0.399756	0.398857	0.426121	0.368583	0.404139	0.365366	0.3931	0.430039	0.400343	0.392395	0.434102	0.397236	0.438936	0.430975	0.435384	0.417266	0.462389	0.452062	0.466534	0.4605	0.410428	0.420067	0.423336	0.429672	0.419414	0.460497	0.435603	0.423657	0.415545	0.3564	0.466261	0.482935	0.399411	0.469978	0.465835	0.356165	0.370045
131	0.447589	0.428672	0.627152	0.585865	0.543862	0.512503	0.483248	0.480279	0.518462	0.526977	0.515166	0.503879	0.500814	0.481117	0.447653	0.474617	0.514563	0.484482	0.473518	0.440451	0.496356	0.471616	0.501163	0.455634	0.512872	0.409113	0.473209	0.566686	0.523541	0.546562	0.526189	0.480227	0.507698	0.433252	0.467362	0.39223	0.384477	0.422831	0.28452	0.228037	0.265418	0.236024	0.125782	0.117796	0.191994	0.128735	0.134846	0.12543	0.0939397
132	0.447893	0.402782	0.511422	0.434583	0.385787	0.435293	0.412572	0.431619	0.406449	0.423727	0.40043	0.426688	0.380686	0.400193	0.36883	0.375926	0.320614	0.312184	0.281846	0.237023	0.261772	0.136757	0.178245	0.163455	0.106006	0.133946	0.1282	0.208301	0.490297	0.248414	0.485847	0.46556	0.452055	0.437034	0.451876	0.454396	0.358086	0.508349	0.491814	0.402003	0.234501	0.169939	0.333694	0.412345	0.279206	0.419138	0.463414	0.444492	0.421575
133	0.447913	0.4902	NaN	0.502692	0.450382	0.482945	0.486972	0.458026	0.477713	0.457022	0.452332	0.454524	0.448844	0.436232	0.502237	0.507734	0.476841	0.477996	0.445886	0.424572	0.498859	0.498606	0.44803	0.469283	0.451395	0.419777	0.438333	0.452257	0.473796	0.470262	0.503736	0.428321	0.39888	0.37776	0.366097	0.363304	0.360408	0.403184	0.393988	0.38041	0.334306	0.379307	0.363744	0.380994	0.367949	0.396112	0.415348	0.398788	0.406864
134	0.448351	0.508033	0.557873	0.393907	0.441558	0.410907	0.419014	0.340701	0.322279	0.465429	0.464055	0.382279	0.378383	0.36348	0.180088	0.394956	0.388794	0.359196	0.432082	0.454846	0.501344	0.450148	0.487948	0.506424	0.506849	0.550534	0.468648	0.489976	0.464464	0.445647	0.500068	0.458948	0.414843	0.274383	0.300808	0.319908	0.253356	0.299291	0.362301	0.395172	0.366817	0.443456	0.302598	0.384183	0.33341	0.302431	0.522114	0.4223	0.322026
135	0.448406	0.474467	0.542551	0.488158	0.517529	0.529329	0.435448	0.427262	0.423674	0.44542	0.432343	0.442033	0.419263	0.405868	0.439085	0.43748	0.424942	0.408503	0.41209	0.402548	0.429177	0.402216	0.402772	0.415511	0.375278	0.384183	0.362198	0.336206	0.396565	0.373865	0.370343	0.384137	0.39213	0.408672	0.395488	0.424524	0.47872	0.419623	0.499772	0.489705	0.474459	0.47994	0.466114	0.49524	0.47531	0.463061	0.472745	0.51645	0.506268
136	0.448528	0.434204	0.478982	0.458458	0.449619	0.430056	0.425968	0.418278	0.449173	0.409074	0.380599	0.402792	0.41413	0.354753	0.36092	0.387131	0.372571	0.42119	0.42116	0.425214	0.434819	0.460724	0.416327	0.395033	0.425548	0.396829	0.425791	0.38744	0.426105	0.419204	0.424935	0.427912	0.447084	0.419832	0.423144	0.4723	0.409359	0.538235	0.448924	0.413063	0.423716	0.41318	0.448205	0.434624	0.459159	0.482517	0.462018	0.438565	0.46085
137	0.452304	0.53729	NaN	0.530245	0.326003	0.63214	0.622767	0.611641	0.513782	0.531744	0.535122	0.521448	0.431101	0.393121	0.367784	0.395299	0.373381	0.3678	0.344311	0.412123	0.355845	0.395407	0.431539	0.439889	0.395114	0.379649	0.40223	0.413359	0.40823	0.368049	0.418748	0.416464	0.41422	0.408972	0.397672	0.414438	0.448113	0.472121	0.436924	0.384179	0.375804	0.370138	0.355139	0.340163	0.348158	0.377253	0.375582	0.288955	0.338594
138	0.453624	0.436041	0.518101	0.467846	0.453564	0.432546	0.429652	0.437617	0.424269	0.420135	0.394423	0.416878	0.410636	0.384451	0.425811	0.446996	0.42359	0.428213	0.415297	0.426508	0.450323	0.41423	0.439525	0.433408	0.431157	0.43152	0.388723	0.50918	0.492396	0.428835	0.456438	0.482838	0.436049	0.423511	0.424634	0.415641	0.472731	0.433392	0.437798	0.43214	0.426158	0.444772	0.422929	0.436827	0.418571	0.430995	0.445313	0.461349	0.469058
139	0.455799	0.352003	0.549808	0.430362	0.440432	0.383867	0.404598	0.372202	0.360166	0.394384	0.373505	0.403063	0.375654	0.36566	0.364816	0.354635	0.332151	0.361801	0.370089	0.418018	NaN	NaN	NaN	NaN	NaN	0.363826	0.372014	0.378713	0.37131	0.400755	0.407007	0.419889	0.408358	0.373382	0.354532	0.332862	0.4021	0.421542	0.434293	0.397516	0.396464	0.350399	0.402555	0.404722	0.40233	0.396098	0.384374	0.374059	0.404257
140	0.456996	0.451307	0.523356	0.475123	0.484551	0.48716	0.434308	0.438671	0.429872	0.440403	0.432333	0.436535	0.409115	0.449598	0.440235	0.456879	0.449269	0.427173	0.408693	0.4034	0.430227	0.402216	0.400379	0.416651	0.374393	0.384353	0.362161	0.334807	0.393986	0.370671	0.363959	0.386134	0.392074	0.409697	0.393986	0.422638	0.478186	0.41947	0.499322	0.488481	0.475031	0.479987	0.466428	0.49473	0.474863	0.462485	0.475401	0.517237	0.508614
141	0.458613	0.434516	0.540305	0.410747	0.424077	0.421264	0.459673	0.443822	0.406002	0.494918	0.452198	0.46575	0.451961	0.479438	0.472174	0.503505	0.542529	0.548683	0.413488	0.436786	0.469048	0.489686	0.434718	0.386436	0.498708	0.416804	0.428745	0.386431	0.454981	0.409789	0.362038	0.34438	0.358431	0.368445	0.364609	0.377828	0.36099	0.378159	0.38505	0.360615	0.38627	0.379542	0.367249	0.364047	0.375711	0.377956	0.371132	0.371683	0.384581
142	0.462119	0.44583	0.557047	0.497298	0.454874	0.44643	0.449434	0.460312	0.448084	0.466062	0.489739	0.485369	0.481557	0.49491	0.375158	0.426156	0.42547	0.383137	0.425174	0.413587	0.44364	0.408865	0.463532	0.478209	0.46001	0.474808	0.476965	0.526803	0.4699	0.493138	0.51288	0.344182	0.340173	0.481241	0.318168	0.469686	0.441882	0.465068	0.293299	0.316833	0.290113	0.357005	0.32868	0.350954	0.307674	0.338812	0.200334	0.403781	0.303734
143	0.465517	0.402245	0.580295	0.443266	0.436393	0.471813	0.374932	0.454163	0.410682	0.373604	0.367178	0.391743	0.42679	0.429866	0.437437	0.402539	0.455367	0.425938	0.447524	0.454275	0.458468	0.394852	0.402108	0.369799	0.395183	0.38238	0.25787	0.392794	0.407155	0.351902	0.405275	0.377367	0.287133	0.342514	0.188617	0.346076	0.346317	0.209806	0.218537	0.331999	0.433688	0.472371	0.32353	0.338587	0.274052	0.410196	0.335133	0.45745	0.467027
144	0.46682	0.369704	0.442752	0.373756	NaN	NaN	NaN	NaN	NaN	NaN	NaN	NaN	NaN	NaN	NaN	NaN	NaN	NaN	NaN	NaN	NaN	NaN	NaN	NaN	NaN	NaN	NaN	NaN	NaN	NaN	NaN	NaN	NaN	0.31934	0.255041	0.186732	0.361697	0.28919	0.312536	0.206607	0.225386	0.315572	0.347262	0.326681	0.322858	0.320877	0.403381	0.561911	0.559403
145	0.469597	0.398224	0.570364	0.420872	0.400705	0.41825	0.455937	0.329414	0.42019	0.465252	0.44923	0.405816	0.407845	0.328789	0.276221	0.137514	0.0445351	0.0651495	0.0886106	0.0777038	0.0889821	0.0908777	0.115054	0.183007	0.168262	0.283241	0.214245	0.272493	0.205783	0.270131	0.0760295	0.0499198	0.157041	0.374681	0.15578	0.0992715	0.128243	0.245219	0.150004	0.0909166	0.0636439	0.0692248	0.0539428	0.088629	0.0983703	0.231268	0.207524	0.236838	0.284431
146	0.471259	0.434004	0.489264	0.422783	0.452846	0.420246	0.395804	0.400969	0.439409	0.401552	0.406861	0.437169	0.435351	0.425086	0.402279	0.369615	0.375476	0.395812	0.397959	0.39126	0.398806	0.388768	0.395287	0.406239	0.3797	0.374293	0.413614	0.377052	0.364592	0.386058	0.353686	0.334856	0.32187	0.343927	0.34266	0.322257	0.347044	0.310619	0.340998	0.363239	0.348307	0.376608	0.344599	0.307131	0.313511	0.331728	0.31235	0.294503	0.300709
147	0.471654	0.526233	0.61408	0.504502	0.526837	0.435531	0.47028	0.459228	0.44847	0.439413	0.415054	0.424304	0.433737	0.418983	0.394079	0.407595	0.426405	0.397155	0.386906	0.378921	0.446144	0.373981	0.387068	0.356716	0.326217	0.358174	0.424613	0.397817	0.450101	0.450852	0.396978	0.353871	0.418691	0.393337	0.414225	0.470848	0.369676	0.44952	0.488353	0.432037	0.362303	0.223812	0.359051	0.248212	0.304376	0.231014	0.396215	0.515284	0.161096
148	0.472587	0.366229	0.517406	0.521481	0.450004	0.460227	0.454507	0.428333	0.406542	0.410825	0.401678	0.420218	0.382102	0.407221	0.387526	0.37233	0.284625	0.370655	0.368159	0.367931	0.415694	0.362414	0.397722	0.395356	0.472566	0.387695	0.590352	0.556293	0.565297	0.477972	0.434236	0.414983	0.471888	0.4794	0.343355	0.426201	0.48658	0.399422	0.483486	0.557435	0.421147	0.361726	0.461293	0.367098	0.381962	0.362249	0.409333	0.363474	0.381123
149	0.47381	0.502614	0.464933	0.412589	0.443224	0.450328	0.453446	0.433773	0.409534	0.441929	0.440624	0.402397	0.392557	0.380443	0.350757	0.338649	0.346584	0.339134	0.355526	0.340883	0.318754	0.295115	0.325135	0.335901	0.310053	0.338515	0.382243	0.371953	0.390781	0.423997	0.375898	0.310068	0.374456	0.327733	0.365517	0.358208	0.344266	0.387651	0.411214	0.359047	0.350485	0.245242	0.265651	0.258085	0.252713	0.199611	0.343935	0.230509	0.257551
150	0.480743	0.546871	0.603105	0.518885	0.504784	0.594088	0.531507	0.521675	0.541485	0.339081	0.549418	0.390932	0.379538	0.404282	0.424997	0.548819	0.58009	0.539194	0.550293	0.558758	0.583025	0.535739	0.545102	0.498965	0.407093	0.409208	0.380492	0.390974	0.407792	0.401177	0.387884	0.346635	0.299342	0.355671	0.29572	0.202018	0.264802	0.251981	0.23034	0.303585	0.30456	0.391545	0.325063	0.361524	0.389688	0.381346	0.354008	0.365036	0.356586
151	0.482416	0.480534	0.560747	0.478698	0.458597	0.443727	0.432433	0.425703	0.338106	0.373235	0.401743	0.449376	0.415103	0.399891	0.354216	0.395521	0.301576	0.30671	0.369234	0.376259	0.345072	0.348623	0.258598	0.306063	0.294334	0.330529	0.362839	0.367103	0.419443	0.40077	0.413835	0.351478	0.383573	0.374895	0.391534	0.386491	0.382762	0.412472	0.400759	0.326818	0.357584	0.345654	0.370028	0.316065	0.349463	0.417293	0.397785	0.518059	0.351394
152	0.487711	0.466195	0.573175	0.462046	0.451428	0.456907	0.435818	0.422738	0.454468	0.412877	0.43127	0.403552	0.388127	0.359682	0.392552	0.413782	0.413556	0.392911	0.390759	0.386388	0.381432	0.387905	0.365432	0.382121	0.340381	0.341774	0.374378	0.366625	0.409647	0.357422	0.276064	0.332682	0.292113	0.301605	0.310496	0.302963	0.345079	0.335778	0.331108	0.391824	0.365416	0.358345	0.273403	0.309225	0.299069	0.422972	0.33758	0.264715	0.294121
153	0.491152	0.617653	0.628125	0.595581	0.521092	0.510272	0.453261	0.438817	0.476397	0.477905	0.448095	0.427375	0.528766	0.501377	0.460122	0.442637	0.511528	0.395329	0.440342	0.442055	0.436439	0.474024	0.451363	0.397319	0.425856	0.45908	0.393383	0.434487	0.424523	0.383479	0.378041	0.349725	0.221085	0.303714	0.282901	0.136657	0.111922	0.127005	0.196742	0.354637	0.194214	0.21017	0.138608	0.222866	0.150112	0.176706	0.184674	0.240052	0.217692
154	0.492988	0.454434	0.56363	0.490333	0.474338	0.434191	0.446902	0.420393	0.398649	0.418909	0.502894	0.379702	0.38362	0.401622	0.372533	0.362745	0.36405	0.40293	0.402943	0.377604	0.38607	0.456991	0.447953	0.445357	0.478322	0.341582	0.302822	0.351027	0.397376	0.213202	0.40282	0.244782	0.309099	0.366308	0.378755	0.26311	0.325935	0.314262	0.329753	0.272991	0.391195	0.406088	0.401194	0.370119	0.309237	0.366654	0.347827	0.359965	0.390796
155	0.494606	0.342713	0.543177	0.471136	0.396355	0.443465	0.426239	0.424008	0.392092	0.398238	0.430636	0.395945	0.415253	0.446771	0.4371	0.395778	0.33661	0.409198	0.355479	0.363207	0.468081	0.430218	0.463093	0.472317	0.467309	0.492833	0.476875	0.477343	0.515043	0.482559	0.492585	0.526314	0.513011	0.46475	0.520532	0.489134	0.51025	0.433458	0.445077	0.438386	0.42889	0.468985	0.45058	0.525744	0.457673	0.494142	0.415617	0.457422	0.43595
156	0.495553	0.500909	0.523451	0.45484	0.471353	0.439813	0.450607	0.412125	0.438695	0.420557	0.420278	0.34967	0.450316	0.390007	0.352832	0.432828	0.398999	0.394091	0.480839	0.488874	0.56519	0.527581	0.468576	0.475994	0.479317	0.460859	0.391062	0.416417	0.248272	0.440745	0.443897	0.414125	0.430451	0.396469	0.385063	0.390228	0.372149	0.372859	0.313111	0.181376	0.216099	0.378903	0.370815	0.384026	0.419924	0.419108	0.413254	0.454233	0.419815
157	0.504561	0.434058	0.550147	0.447866	0.432688	0.452249	0.402245	0.44429	0.418284	0.438204	0.456586	0.445899	0.460173	0.466161	0.497454	0.465382	0.443132	0.462729	0.547937	0.458962	0.504589	0.462563	0.454137	0.480709	0.461911	0.485642	0.423727	0.487977	0.39893	0.366527	0.451616	0.333939	0.378662	0.228424	0.359467	0.381847	0.291415	0.358957	0.339913	0.343236	0.364154	0.400295	0.432647	0.440302	0.451244	0.492303	0.475713	0.397427	0.434701
158	0.505198	NaN	0.591322	0.58574	0.474144	0.494022	0.412172	0.395512	0.380082	0.370224	0.407568	0.405362	0.359775	0.439258	0.319499	0.36624	0.399991	0.37981	0.396534	0.367578	0.373253	0.38129	0.583606	0.545716	0.570845	0.539067	0.561584	0.556649	0.550614	0.562243	0.467965	0.464611	0.401282	0.421945	0.420369	0.377746	0.366531	0.362631	0.36532	0.387979	0.413308	0.411378	0.399344	0.388963	0.266611	0.211965	0.186963	0.230107	0.211735
159	0.525877	0.498678	0.609334	0.628877	0.548817	0.439625	0.458874	0.431548	0.410967	0.420625	0.382661	0.420854	0.455257	0.447297	0.450973	0.434676	0.43249	0.386498	0.43412	0.488043	0.445097	0.412174	0.455733	0.467093	0.51909	0.512518	0.527268	0.542737	0.497966	0.524128	0.460543	0.439047	0.450581	0.43485	0.396668	0.402533	0.417955	0.41955	0.497157	0.504588	0.473241	0.453491	0.458369	0.421965	0.473304	0.370197	0.416268	0.410708	0.420736
160	0.543131	0.480238	0.599774	0.609874	0.521133	0.452786	0.441014	0.452177	0.414551	0.415848	0.373709	0.392318	0.392607	0.338574	NaN	NaN	NaN	NaN	NaN	0.412412	0.412525	0.381045	0.387231	0.319867	0.216774	0.309277	0.199182	0.290405	0.189101	0.112405	0.146642	0.236198	0.24549	0.107894	0.320101	0.315506	0.396564	0.396873	0.407632	0.445983	0.360169	0.380298	0.363136	0.375466	0.330009	0.318804	0.441383	0.290079	0.346548
161	0.552997	0.480564	0.529297	0.451835	0.426628	0.444979	0.439597	0.441433	0.44423	0.425544	0.445154	0.391072	0.447022	0.413671	0.459388	0.452048	0.450447	0.50036	0.536786	0.50642	0.53939	0.539923	0.485609	0.479658	0.474837	0.390622	0.396649	0.429552	0.42893	0.455813	0.437112	0.472115	0.47491	0.454349	0.469851	0.478495	0.525398	0.493726	0.478741	0.464168	0.409404	0.402656	0.446653	0.432732	0.452445	0.497016	0.524878	0.511273	0.40106
162	0.558477	0.58322	0.630234	0.583163	0.478991	0.406136	0.421224	0.449448	0.503008	0.539044	0.539675	0.527442	0.430816	0.403152	0.381658	0.379071	0.371891	0.386024	0.423556	0.446702	0.504052	0.421271	0.42454	0.445083	0.410804	0.408626	0.508623	0.442529	0.510534	0.541334	0.468299	0.464828	0.44183	0.450283	0.389585	0.436835	0.537023	0.541675	0.571052	0.508248	0.531543	0.385577	0.556702	0.55127	0.552095	0.539563	0.533287	0.572798	0.577606
163	0.573501	0.513837	0.480136	0.441616	0.409181	0.39837	0.406581	0.347327	0.351361	0.487766	0.389385	0.410667	0.429929	0.395102	0.3837	0.367623	0.378633	0.36111	0.394601	0.44181	0.374591	0.395945	0.390534	0.413529	0.421765	0.420197	0.418296	0.400596	0.338797	0.309257	0.352373	0.347262	0.340581	0.373808	0.407337	0.392378	0.390127	0.448335	0.429986	0.438403	0.467033	0.391185	0.427464	0.388341	0.403139	0.431007	0.404332	0.419989	0.409524
164	0.637705	0.503945	0.607251	0.409692	0.43085	0.309565	0.379648	0.11711	0.111993	0.0963404	0.144403	0.148007	0.0908159	0.120996	0.109301	0.137249	0.128408	0.0795529	0.0962526	0.138773	0.101787	0.0909809	0.0615782	0.0851837	0.112467	0.1061	0.153143	0.184011	0.164155	NaN	0.154054	0.24399	0.0936347	0.120395	0.100243	NaN	0.111884	NaN	NaN	NaN	NaN	NaN	0.136409	NaN	0.0833686	0.0997637	0.0896487	0.0602345	0.0894562
165	NaN	0.247774	0.456101	0.351296	0.418531	0.37943	0.436604	0.401539	0.329945	0.310849	0.345653	0.317721	0.408497	0.410281	0.426277	0.411586	0.391537	0.368398	0.411896	0.443049	0.432049	0.409776	0.431543	0.423061	0.434152	0.424674	0.440003	0.407013	0.430309	0.360295	0.337644	0.424936	0.458689	0.487859	0.400045	0.378397	0.436174	0.425652	0.465885	0.465094	0.423727	0.462579	0.437836	0.427477	0.461469	0.447122	0.447094	0.463536	0.399612
166	0.25048	0.350841	0.576731	0.424629	0.405029	0.417025	0.377389	0.355459	0.366928	0.352991	0.360499	0.256656	0.2912	0.306648	0.319571	0.3234	0.310478	0.317508	0.376749	0.366335	0.38399	0.37058	0.354198	0.620974	0.679485	0.635501	0.63314	0.52581	0.506193	0.473552	0.445544	0.416321	0.337204	0.346202	0.400318	0.344123	0.432189	0.391755	0.319702	0.312108	0.363227	0.131345	0.282416	0.146612	0.145806	0.120761	0.123113	0.14212	0.0834794
167	0.346602	0.314073	0.48102	0.266361	0.385009	0.440381	0.420404	0.468358	0.428202	0.392272	0.390267	0.424051	0.418309	NaN	NaN	NaN	NaN	NaN	NaN	0.112894	0.309528	0.362052	0.348514	0.433832	0.484442	0.512594	0.354966	0.186761	0.28353	0.181838	0.482831	0.417246	0.499562	0.503907	0.229781	0.278576	0.13733	0.376779	0.480423	0.434781	0.485624	0.465062	0.529669	0.544534	0.594432	0.544968	0.486624	0.336986	0.48355
168	0.363369	0.335965	0.455181	0.48138	0.419333	0.405459	0.425377	0.45175	0.455944	0.463169	0.43355	NaN	NaN	NaN	NaN	NaN	NaN	NaN	0.475209	0.479699	0.496692	NaN	0.503368	0.360041	0.426182	0.448602	0.428391	0.551402	0.407584	0.667483	0.452388	0.195128	0.307574	0.439206	0.287344	0.309478	0.23864	0.419848	0.258097	NaN	0.239031	0.326322	0.198521	0.306368	0.283105	0.514301	0.369614	0.385118	0.338492
169	0.367661	0.569023	0.640041	0.470788	0.446723	0.447948	0.496564	0.351559	0.446446	0.461346	0.428283	0.385314	0.481717	0.401231	0.444884	NaN	NaN	NaN	NaN	NaN	NaN	NaN	NaN	NaN	NaN	NaN	NaN	NaN	NaN	NaN	0.0908191	0.0711011	0.100096	0.0909757	0.518851	0.566413	0.065181	0.0786393	NaN	0.0678181	0.0932103	0.0662438	0.0401587	0.0441906	0.0679089	NaN	0.114887	0.0601564	0.0522534
170	0.390014	0.407925	0.562891	0.477931	0.408241	0.39956	0.383954	0.39833	0.394553	0.408206	0.411001	0.403135	0.424415	0.448435	0.432557	0.445464	0.446821	0.466196	0.469566	0.490281	0.501848	0.490939	0.514201	0.515559	0.511217	0.516876	0.496409	0.472944	0.526624	0.484368	0.461932	0.46013	0.487567	0.470145	0.442318	0.47869	0.451886	0.468361	0.488548	0.504204	0.478415	0.460031	0.466314	0.532511	0.452274	0.47612	0.483108	0.526712	0.533024
171	0.43274	0.410197	0.496704	0.416127	0.412378	0.457534	0.46355	0.429884	0.447894	0.462476	0.444873	0.440987	0.415649	0.431857	0.44968	0.443602	0.281073	0.349736	0.378021	0.413299	0.374259	0.403717	0.461243	0.434686	0.393895	0.344092	0.316058	0.356737	0.444805	0.425243	0.416862	0.438159	0.449754	0.419791	0.439365	0.507316	0.549015	0.473041	0.587416	0.553514	0.557404	0.599134	0.529758	0.584303	0.486126	0.557454	0.610378	0.518671	0.546644
172	0.46372	0.642139	NaN	0.423785	0.47309	0.352311	0.413555	0.466253	0.421419	0.392407	NaN	NaN	0.411896	0.437209	0.388946	0.436024	0.431203	0.475789	0.483176	0.361707	0.439609	0.349068	0.439327	0.449135	0.457339	0.467095	0.470602	0.485974	0.400124	0.448558	0.429034	0.471057	0.460089	0.45603	0.468723	0.486198	0.501924	0.46999	0.451256	0.417208	0.451914	0.449468	0.493277	0.467105	0.45951	0.30126	0.440261	0.423631	0.451033
173	0.465358	0.565629	0.599649	0.545134	0.500803	0.461373	0.461447	0.427023	0.416585	0.411134	0.449952	0.403632	0.418308	0.452634	0.506613	0.477688	0.491609	0.480138	0.474661	0.505176	0.440484	0.530805	0.529881	0.537036	0.533628	0.515453	0.523737	0.604163	0.538685	0.57615	0.559125	0.560208	0.462771	0.529465	0.520903	0.527118	0.532494	0.642148	0.484566	0.540479	0.395962	0.444568	0.305644	0.396296	0.444543	0.41191	0.4305	0.463074	0.458875
174	0.484382	0.52177	0.64277	0.545803	0.500834	0.498041	0.379675	0.430675	0.261139	0.232523	0.251269	0.281226	0.434634	0.418282	0.365458	0.485567	0.452851	0.359042	0.343597	0.302388	0.33495	0.104471	0.165837	0.214156	0.225478	0.225568	0.330818	0.244944	0.383694	0.317808	0.350768	0.349873	0.373508	0.528492	0.502207	0.562843	0.558135	0.550602	0.503056	0.457309	0.420923	0.453729	0.430879	0.426661	0.450847	0.428176	0.536395	0.490038	0.532009
175	0.516718	0.525262	0.530844	0.512673	0.499697	0.504954	0.502238	0.505394	0.51328	0.522796	0.518603	0.511942	0.521745	0.516661	0.518346	0.5305	0.545322	0.534745	0.54075	0.473024	0.430577	0.393635	0.393234	0.39662	0.387073	0.393961	0.349542	0.35289	0.405268	0.374644	0.392738	0.363079	0.373865	0.384387	0.379845	0.369811	0.383359	0.376767	0.378066	0.418565	0.32083	0.414881	0.425299	0.479346	0.533838	0.56002	0.537254	0.539427	0.548125
176	0.547501	0.488099	0.660521	0.620592	0.510882	0.531458	0.483964	0.397592	0.378604	0.373238	0.342791	0.354568	0.351251	0.432101	0.420796	0.538637	0.489715	0.562912	0.580764	0.56996	0.595298	0.530161	0.546651	0.546551	0.56771	0.565186	0.597193	0.568477	0.447701	0.551841	0.443441	0.59538	0.501174	0.624445	0.600143	0.519502	0.594571	0.491172	0.461993	0.405051	0.359203	0.584405	0.387449	0.409508	0.459952	0.453775	0.376245	0.412146	0.53877
177	0.566417	0.522426	0.662917	0.559274	0.457231	0.435166	0.419939	0.402869	0.397586	0.394056	0.379915	0.433997	0.437444	0.431307	0.438433	0.426347	0.420732	0.44443	0.469152	0.473114	0.452517	0.463866	0.510379	0.563145	0.531588	0.529916	0.594051	0.566484	0.50675	0.558146	0.540802	0.467028	0.53534	0.491426	0.514583	0.498885	0.423599	0.440002	0.401886	0.407791	0.455866	0.369633	0.402616	0.369336	0.382033	0.376092	0.374689	0.377124	0.380204
178	0.610257	0.634519	0.685106	0.619361	0.508362	0.506099	0.456928	0.473773	0.235496	0.263415	0.361443	0.369012	0.360702	0.210437	0.18765	0.141333	0.387197	0.429004	0.424935	0.384232	0.342653	0.20316	0.261057	0.418089	0.361164	0.37678	0.372663	0.276628	0.385848	0.554351	0.42828	0.297909	0.313445	0.283851	0.402412	0.236797	0.306973	0.348781	0.270047	0.295693	0.488899	0.495637	0.319456	0.2944	0.594725	0.634276	0.585108	0.428947	0.461767
179	0.343741	0.42672	0.516244	0.627369	0.762276	0.762319	0.356822	0.340304	0.334148	0.384039	0.421246	0.418558	0.420894	0.424622	0.373448	0.411531	0.426325	0.432367	0.419045	0.413736	0.398683	0.409441	0.4179	0.447883	0.460471	0.453844	0.458192	0.484998	0.47301	0.452491	0.438832	0.416516	0.395341	0.411452	0.363489	0.393001	0.426756	0.410643	0.571755	0.525398	0.498747	0.479823	0.491264	0.444838	0.475513	0.377992	0.427898	0.418825	0.425457
180	0.358565	0.424958	0.538526	0.584129	0.755992	0.733573	0.425411	0.401612	0.45038	0.420971	0.394485	0.419158	0.409035	0.452034	0.424266	0.432072	0.410864	0.46131	0.430631	0.467307	0.443434	0.450952	0.421491	0.403208	0.408827	0.505101	0.51089	0.511701	0.521153	0.368991	0.452309	0.453418	0.485458	NaN	NaN	NaN	NaN	NaN	NaN	NaN	NaN	NaN	NaN	0.447602	0.4371	0.435203	0.417247	0.421383	0.35843
181	0.366062	0.342635	0.494863	0.457879	0.753936	0.730474	0.299834	0.403412	0.293991	0.259915	0.371719	0.274955	0.28212	0.288599	0.313358	0.284928	0.32052	0.320529	0.627212	0.626682	0.57361	0.514414	0.416479	0.561415	0.559062	0.606782	0.581161	0.573294	0.548867	0.565719	0.563496	0.570043	0.580152	0.55516	0.581765	0.553884	0.567528	0.590131	0.507503	0.519628	0.408344	0.371543	0.421528	0.455092	0.276238	0.284793	0.344539	0.473247	0.375745
182	0.406717	0.462427	0.545743	0.52557	0.711618	0.730596	0.44071	0.43496	0.435077	0.44787	0.416081	0.417129	0.438808	0.422924	0.428589	0.437245	0.424616	0.424771	0.438084	0.421312	0.372448	0.420525	0.455737	0.433416	0.418316	0.401549	0.373632	0.362385	0.401741	0.374968	0.375993	0.415164	0.395833	0.403846	0.40213	0.417312	0.420822	0.416454	0.414353	0.423451	0.439636	0.40165	0.42484	0.415341	0.423425	0.406741	0.390992	0.402116	0.390373
183	0.474216	0.455243	0.524043	0.509358	0.50355	0.521644	0.549527	0.679187	0.506197	0.435626	0.397881	0.483457	0.396827	0.365336	0.662378	0.51307	0.623608	0.464283	0.491021	0.474171	0.517825	0.481253	0.51426	0.472921	0.494586	0.462644	0.454145	0.438869	0.471816	0.509653	0.474429	0.478113	0.454943	0.47573	0.505219	0.448685	0.434825	0.432043	0.444736	0.446497	0.43023	0.514151	0.429566	0.439329	0.442843	0.487026	0.48466	0.460323	0.477974
184	0.461804	0.470758	0.57509	0.52185	0.495208	0.473845	0.489768	0.481342	0.445221	0.410195	0.448522	0.46634	0.463972	0.462017	0.45395	0.468726	0.466128	0.478967	0.508534	0.493668	0.52694	0.531666	0.468519	0.586776	0.489321	0.505379	0.557635	0.511967	0.586697	0.599776	0.602611	0.531637	0.588484	0.551352	0.578599	0.569483	0.657774	0.57418	0.590537	0.542292	0.546501	0.538375	0.539138	0.481109	0.469614	0.465701	0.465981	0.482224	0.522092
185	0.402435	0.453744	0.539724	0.588602	0.77837	0.717155	0.436458	0.40371	0.406835	0.354667	0.402183	0.419482	0.39249	0.370632	0.44102	0.434801	0.420135	0.442459	0.409983	0.46615	0.412129	0.350969	0.415534	0.446348	0.390012	0.419074	0.547713	0.542721	0.447643	0.402189	0.435518	0.472772	0.376955	0.636257	0.602233	0.68094	0.671924	NaN	0.626887	0.404556	0.418002	0.40765	0.447931	0.451229	0.440538	0.438779	0.415725	0.41719	0.450129
186	0.403122	0.4056	0.651579	0.621905	0.498469	0.494727	0.440955	0.438167	0.304168	0.240383	0.323034	0.353639	0.434129	0.374991	0.439683	0.303365	0.417006	0.413242	0.451578	0.355655	0.496936	0.432328	0.388305	0.410019	0.433843	0.48552	0.483594	0.468291	0.429572	0.455573	0.464247	0.440469	0.448975	0.382127	0.373864	0.358684	0.436069	0.40257	0.427525	0.436931	0.418352	0.503895	0.455641	0.504439	0.478758	0.46655	0.515849	0.380198	0.427279
187	0.410257	0.414196	0.530695	0.636611	0.716032	0.744048	0.737284	0.740898	0.632675	0.55751	0.648831	0.547872	0.451383	0.404735	0.379377	0.380347	0.371633	0.386161	0.300891	0.323328	0.344175	0.418766	0.391512	0.392148	0.386237	0.385156	0.40333	0.439885	0.427642	0.403385	0.410984	0.419804	0.413645	0.392642	0.439047	0.456797	0.455451	0.485556	0.446251	0.399286	0.405546	0.3912	0.385928	0.354148	0.338631	0.336206	0.37849	0.204203	0.284867
188	0.428592	0.408794	0.55287	0.46038	0.400149	0.399173	0.422758	0.384768	0.367976	0.387531	0.426107	0.407485	0.38509	0.37924	0.378983	0.352824	0.394512	0.405332	0.460831	0.453985	0.399899	0.450428	0.422712	0.512671	0.593122	0.528362	0.594674	0.539669	0.55648	0.581168	0.478461	0.589548	0.644866	0.707763	0.681384	0.657845	0.608018	0.608847	0.587262	0.627515	0.648246	0.514191	0.511455	0.519042	0.488359	0.456907	0.491356	0.529367	0.515606
[truncated: 23 more columns]

## Sheet: Fig2 p53 50uM
Cell Id
1	3.7293	7.51911	33.5892	12.2102	13.8153	29.8885	29.0732	78.5828	104.022	157.475	191.236	218.987	191.815	124.459	91.2898	56.621	43.2611	55.4618	55.7325	39.8885	32.4873	57.1783	115.965	150.022	181.806	195.207	163.303	110.264	72.0446	69.0892	44.5955	56.4586	74.758	62.4777	73.051	124.191	160.586	101.688	96.5764	67.242	44.9013	30.1752	36.8344	51.2771	103.58	115.236	143.376	200.204	178.978
2	8.89809	36.5064	97.5	19.4936	23.8758	39.3662	42.4554	38.2611	71.5382	136.366	128.981	140.58	125.879	70.4395	26.051	24.0541	18.3503	27.4204	40.035	85.8121	123.389	165.732	211.159	242.873	312.07	229.424	135.01	67.0382	46.6274	56.5223	56.6752	46.5605	39.3917	47.8025	132.102	177.624	194.777	201.564	102.067	52.5892	31.2357	17.0637	16.8535	49.3917	77.914	99.3089	135.322	152.818	144.904
3	9.01911	6.98408	27.2006	18.3599	39.207	57.3535	70.449	109.089	87.8057	109.334	57.5478	54.0382	28.1752	19.449	27.7261	28.2452	57.0159	90.4618	90.5318	119.592	170.656	209.325	225.538	175.252	100.15	113.07	59.7803	79.3854	86.5064	81.2707	102.631	94.1497	98.4745	88.4873	67.9682	57.379	79.2898	105.548	55.5764	69.4108	57.8089	72.1879	59.242	136.694	57.535	112.952	105.268	107.42	129.217
4	9.41083	40.1975	70.5764	38.1943	37.1369	27.3312	51.3535	78.2834	79.9013	104.064	123.283	180.322	241.446	253.404	114.443	45.6592	48.6815	31.465	14.7038	47.5064	29.051	36.6752	24.0955	30.9108	23.4076	24.0669	40.5446	42.6975	45.793	66.1306	90.086	114.36	142.627	115.971	73.8057	36.2707	23.0987	21.7548	22	17.5828	31.2643	22.2834	32.0924	52.3694	55.3599	58.1051	72.9777	86.9682	53.3376
5	10.1529	3.40764	36.5446	31.0446	9.40764	32.9809	51.1019	73.0541	110.924	163.879	133.357	75.4013	32.742	19.621	15.8822	9.18471	6.5414	11.672	13.0764	41.1369	51.0605	119.045	184.554	247.185	256.58	142.787	52.5987	38.2197	31.9427	17.8567	20.0064	14.7102	18.9809	20.0191	17.4745	41.1497	57.6115	134.478	168.315	225.672	199.984	94.3439	59.2038	27.7261	25.8694	36.6592	28.0955	25.758	45.1879
6	10.5732	16.9045	77.7038	38.9873	55.2389	41.414	115.869	137.481	179.771	174.752	245.748	309.51	248.554	204.713	151.385	64.5605	15.3185	14.9777	15.4013	15.9936	62.4076	67.8535	41.4841	31.6051	28.4108	29.8217	79.7707	125.755	188.892	177.204	112.006	69.8662	34.2229	17.758	28.7962	27.6306	248.385	67.5064	112.089	125.411	170.65	188.439	121.987	33.0096	24.0541	29.4459	21.3503	42.7389	85.1369
7	11.2484	9.93949	10.1338	16.379	24.0127	40.7803	63.586	122.162	172.373	195.242	155.541	75.1338	73.7197	64.3662	49.8344	NaN	NaN	NaN	NaN	NaN	NaN	NaN	NaN	NaN	NaN	NaN	283.389	301.417	420.21	559.841	622.742	648.347	698.15	771.834	743.261	759.981	924.395	869.252	896.682	890.22	988.089	999.729	969.93	920.506	1110.62	1040.55	959.487	902.522	918.707
8	11.4968	8.57643	6.66561	18.2962	27.9618	30.7102	164.236	183.605	146.895	141.268	254.382	227.548	433.025	177.108	126.475	50.3885	19.8185	90.8217	37.9204	37.4045	75.3376	96.8089	86.086	161.229	186.223	278.073	267.761	193.175	103.264	87.8949	34.0764	19.2994	40.0669	47.3153	78.8408	117.146	178.366	239.994	201.229	145.768	51.0669	31.3439	45.2707	56.4936	25.4299	52.6592	91.4713	100.271	160.576
9	11.5064	5.9586	14.6083	12.621	29.7675	46.6242	53.1465	104.245	74.4904	100.146	134.841	149.392	150.525	101.15	77.0541	42.0223	22.8121	17.2038	18.6688	39.1465	50.5732	75.3981	97.6338	125.468	186.984	158.468	84.2962	45.1115	38.8981	232.987	128.955	34.8631	25.5446	26.2803	49.8694	56.551	86.7293	119.016	147.51	116.223	77.4968	29.4873	17.207	18.3344	19.1083	9.78981	18.5605	12.4904	16.6879
10	12.5669	11.6019	13.7166	24.2452	31.9427	32.551	58.258	40.7516	71.7006	160.073	198.328	206.092	154.516	96.7675	77	58.9236	36.0446	39.1465	47.1879	39.3025	93.5924	145.223	171.236	170.016	183.904	166.146	121.675	105.261	50.0414	39.6752	57.5287	42.1338	48.4204	65.3121	107.777	121.041	165.844	211.303	187.548	153.236	133.917	90.965	74.2389	93.5764	90.0223	102.704	152.981	187.602	195.557
11	12.9904	6.01911	20.5223	15.6688	45.5446	60.9268	55.4299	123.497	126.895	148.793	166.554	249.433	85.4299	17.7261	14.4427	18.9268	19.414	35.9809	10.8439	57.0096	52.1178	109.803	195.64	224.487	273.564	323.032	287.666	264.927	208.124	173.334	158.054	NaN	NaN	NaN	NaN	NaN	NaN	NaN	NaN	NaN	NaN	NaN	NaN	NaN	NaN	NaN	NaN	NaN	NaN
12	13.0828	6.3535	13.2484	9.8535	9.22293	14.3153	54.8694	82.8439	111.541	166.287	159.322	122.21	46.6306	31.7006	21.7771	23.7962	19.8185	6.67834	4.3121	16.172	8.71338	24.2994	60.7038	97.5191	143.366	151.959	116.637	61.879	29.914	22.207	15.4618	11.5478	11.8376	18.6083	24.5924	35.172	78.0796	112.475	112.299	56.5	13.3121	9.66561	18.3535	11.8312	14.6656	23.1274	46.379	66.9904	138.436
13	13.5127	22.3025	13.7834	28.6433	40.0892	68.1369	145.194	127.968	152.713	138.36	49.3567	22.949	16.0796	10.6561	18.258	20.5255	15.8408	22.7038	32.6688	76.793	143.955	172.051	152.99	73.586	19.8599	24.1847	16.2452	12.7484	33.7389	37.1051	73.7707	98.2261	141.344	190.541	134.717	55.0955	45.3758	32.2834	35.0732	27.2038	27.6465	50.2803	95.7325	116.994	152.003	176.936	197.076	163.006	108.29
14	14.1242	74.2038	67.0159	66.6274	41.4331	83.3057	119.599	169.271	154.306	171.232	233	230.334	180.793	110.277	66.2357	37.6465	22.1592	21.9076	24.6051	45.0478	39.8153	84.3885	119.529	168.522	201.449	251.971	228.49	228.834	136.083	71.6975	30.7739	25.2834	22.6083	16.4172	18.6592	21.793	48.0987	67.449	105.65	147.764	118.025	33.5987	14.9618	19.4108	12.0287	8.6879	12.9618	19.4268	11.0287
15	14.3503	25.1019	12.9363	13.414	23.0732	21.8503	16.0096	47.0032	33.7898	17.7516	28.8535	9.21019	24.2261	12.7389	15.7962	16.8439	15.0924	22.1783	25.0032	28.6688	23.0764	18.8376	15.0223	31.3535	19.4268	37.086	38.0064	30.2675	26.1497	NaN	NaN	NaN	NaN	NaN	41.0764	38.8344	59.2229	81.4172	106	120.045	150.373	170.793	177.385	157.99	123.156	101.108	79.8153	78.1083	52.1146
16	14.4713	14.1306	18.8057	15.8025	32.3312	35.3121	31.465	41.2166	15.0446	23.6975	28.051	25.3567	17.5096	11.8057	13.7771	29.0701	16.4108	16.4682	13.9045	14.379	9.94904	17.9013	14.4076	8.26115	13.6943	15.0701	20.7452	14.3121	18.2357	12.672	11.3057	15.1274	17.5987	13.2994	17.1911	17.2707	11.0541	9.93949	19.1115	19.6306	11.121	15.2102	22.1815	14.9331	13.4108	22.121	28.6242	16.6019	28.3885
17	14.8662	13.5032	14.3726	37.5637	54.4459	73.1847	93.9427	114.49	279.936	322.787	371.226	438.268	280.857	170.143	90.3439	55.0573	69.1943	43.8567	46.7707	21.4236	24.0191	29.6815	50.3981	89.6911	139.048	217.127	158.016	253.159	341.694	143.086	98.8631	50.0987	38.5223	52.8344	42.0637	48.9745	52.8726	79.2962	130.143	163.997	217.532	201.516	62.5446	68.3376	46.8503	37.8535	27.7484	44.0924	43.7994
18	14.8726	11.9522	42.0701	18.051	28.2834	55.5669	94.0382	102.108	118.748	154.048	111.229	53.0701	28.3535	32.5732	35.0732	32.6274	57.449	58.3694	31.8758	31.8344	33.6083	30.7962	41.4459	43.0446	44.3185	79.4682	97.9968	NaN	NaN	NaN	NaN	NaN	NaN	NaN	NaN	149.14	219.621	254.102	277.697	246.576	138.162	89.3599	57.8439	35.7611	48.4841	38.2484	51.172	50.1338	70.8025
19	15.965	13.4713	20.8408	20.2675	35.4363	44.0924	65.5701	68.8471	137.389	181.675	179.086	77.5064	32.9045	30.8567	32.6178	27.551	22.4013	31.6178	32.6401	15.2452	33.5732	29.2771	52.8248	87.1146	102.752	114.573	97.1178	52.2166	21.1051	32.2357	47.6656	34.6815	36.4682	43.828	51.8599	44.5478	82.1752	79.9904	97.5318	101.936	80.5159	61.1242	42.8248	44.8758	31.1656	35.035	25.2357	41.8121	44.9586
20	16.7803	25.242	39.7229	41.0223	38.035	55.5796	88.5127	79.1911	122.166	131.194	140.207	131.908	130.137	86.7643	90.0032	55.7325	43.7771	29.0446	29.1656	33.2261	46.7866	74.4045	98.1465	128.764	130.041	87.6369	44.2134	31.0541	20.6783	15.8726	19.5478	18.8312	26.8822	24.6146	38.6083	56.879	88.8248	124.478	87.4522	44.1624	20.6401	22.9395	20.3439	16.8599	14.9713	26.0064	18.4586	28.0892	41.8822
21	16.8726	12.1497	16.3567	21.414	31.3217	46.9554	64.2739	95.258	106.79	147.911	112.15	56.5223	21.379	14.1146	12.7548	18.0573	17.0796	17.4522	16.672	26.2389	36.0541	25.8535	51.328	65.4363	95.5096	127.618	146.379	148.127	78.0987	32.0701	14.4618	18.465	7.29618	10.051	9.42994	27.0414	19.2325	25.1465	35.3217	48.9682	85.2038	96.5127	69.1943	33.8185	15.8089	16.9013	12.8567	16.2675	18.5223
22	17.6146	10.2516	11.9554	20.8471	35.7866	38.8885	74.4459	122.949	220.793	199.497	191.43	156.548	70.7771	46.1879	33.7261	31.4076	60.9076	51.3471	67.6783	78.4363	110.863	145.392	208.717	213.697	188.178	129.452	42.7293	20.3025	22.0924	26.0605	44.9331	25.258	42.8121	44.2771	67.758	68.2516	94.2866	112.818	147.239	79.6561	27.2006	28.3758	27.3917	20.8822	16.8025	15.9745	17.8089	18.8312	16.9586
23	17.7229	30.0764	35.7197	28.0127	70.3694	127.172	161.541	199.207	301.815	349.637	392.083	408.656	323.43	226.78	145.261	107.545	103.191	85.0255	107.455	95.3153	115.812	120.471	145.806	184.873	255.745	303.318	337.838	374.717	337.366	203.096	91.4331	60.7771	68.7675	51.1433	82.7739	71.0318	63.3248	83.5446	108.064	146.022	183.08	219.936	223.675	153.226	88.0287	48.5637	29.0732	28.0828	22.0573
24	18.242	24.0064	25.6529	19.8408	88.707	68.242	78.0828	145.188	179.306	192.611	221.083	160.51	102.455	86.707	36.6879	40.5287	46.7803	40.7771	73.6051	79.3312	77.7611	150.092	166.443	146.879	270.182	103.911	161.424	74.3822	61.2898	94.4236	36.5191	64.5764	79.6752	60.4331	84.621	127.758	148.662	175.032	203.605	214.172	156.838	95.8153	42.1943	42.7389	51.621	36.5669	37.0287	26.9841	33.6688
25	18.5127	13.4745	13.414	44.6911	62.1815	116.793	149.239	213.599	288.64	327.487	290.564	195.768	54.4363	50.6274	27.8822	46.5796	13.7962	9.32166	37.828	38.6369	29.7229	73.6624	115.841	181.637	197.29	250.003	208.15	100.248	47.3312	25.9108	22.7166	40.1465	36.6306	33.5764	53.1433	46.3312	96.8312	125	143.529	166.908	153.411	54.7516	42.9841	18.2229	39.6943	21.4459	41.8248	47.965	60.9459
26	19.6624	28.0637	66.7548	124.978	102.949	121.564	122.889	81.5	131.373	153.503	149.854	67.672	141.051	107.796	96.5032	82.7357	62.0955	38.9777	47.2197	49.2739	52.0924	64.1019	38.4236	38.793	43.1688	40.8312	53.7325	97.4299	120.576	NaN	NaN	NaN	NaN	NaN	NaN	NaN	NaN	NaN	NaN	NaN	NaN	NaN	NaN	NaN	NaN	NaN	NaN	NaN	NaN
27	19.9713	26.7962	106.576	72.3439	88.2994	128.236	160.516	213.637	307.194	276.621	250.933	83.5032	67.3567	62.1306	54.2006	46.6656	47.9076	46.914	67.1051	82.3153	109.71	152.799	130.532	234.443	225.089	93.4331	50.1083	31.0127	33.8121	32.551	35.9682	39.9522	42.5796	87.5446	131.787	196.118	250.777	225.067	95.1783	49.6561	34.465	22.6975	23.3694	22.3503	35.9331	40.0446	39.4236	38.2866	55.9904
28	20.2293	13.7739	19.0669	15.3631	16.0637	29.9873	57.1051	93.4904	105.21	133.146	143.669	166.041	146.048	84.7707	41.4363	21.2484	26.3694	17.9268	19.1752	24.1083	52.2261	48.5605	75.793	114.834	165.21	243.548	242.439	181.07	102.573	65.2675	51.0382	49.5892	32.965	47.4554	44.7261	49.7707	58.3248	64.9013	121.341	165.503	127.646	66.5318	27.1911	24.121	11.1369	12.9045	16.4777	22.3121	20.0064
29	20.6083	37.3854	35.7484	35.2293	72.2962	97.5064	147.048	188.675	261.468	294.691	346.873	315.506	289.908	214.981	167.497	121.917	119.159	115.707	132.261	129.844	195.771	211.815	346.162	369.933	368.713	278.086	203.124	109.962	57.9968	67.0605	72.1847	123.064	109.818	130.455	229.041	300.5	400.924	388.783	293.013	170.768	109.153	91.3917	78.1051	100.35	101.5	113.433	152.624	200.105	277.914
30	21.4522	40.0828	34.0318	26.914	50.5255	65.3025	78.051	94.5478	135.873	137.939	112.516	64.3089	34.5223	29.6656	33.9586	44.7834	29.6688	35.3344	46.3535	54.5478	43.2006	65.1943	57.0382	59.7229	82.3822	87.8535	64.086	53.2166	26.2803	35.3662	47.6752	32.5191	30.6465	35.0096	40.7611	55.551	53.2516	61.7389	85.7803	94.7739	80.8248	63.9045	59.2484	46.0732	36.2994	28.6497	31.0892	35.7516	37.9968
31	21.586	26.7325	62.8758	86.6561	59.8726	110.936	184.143	161.554	302.631	293.408	344.551	257.207	121.885	104.685	94.0159	90.7611	106.85	110.166	110.561	176.704	210.825	278.701	350.675	399.061	391.694	392.398	305.006	201.605	144.121	112.369	62.6752	83.8503	84.5478	120.803	163.14	246.583	325.592	325.185	289.248	189.806	92.3089	47.9108	30.8025	48.0764	51.0032	45.9395	58.8885	112.892	138.433
32	21.6815	17.8439	107.787	128.911	17.7611	28.7548	25.7707	43.3981	58.2771	97.8917	110.226	111.484	142.882	40.5732	70.9873	133.618	51.7803	91.1274	111.774	33.1783	10.3153	10.9745	28.3471	44.0987	69.6847	123.28	140.815	141.258	115.29	28.9427	21.3057	34.1943	82.7229	37.6656	26.1879	32.1465	39.0732	44.8439	91.5764	92.1752	115.217	58.621	32.6592	12.5955	12.2834	7.34395	17.7452	12.0669	13.7261
33	21.8599	13.258	7.99363	32.2261	29.8376	41.6115	30.0764	29.5987	41.7389	44.9586	14.3631	24.6624	8.07325	15.0191	17.7516	8.94268	13.6847	22.9299	24.9045	24.5732	36.6688	23.8949	27.2643	42.207	36.3153	47.7102	81.2707	76.4873	73	51.2357	57.8248	66.0669	43.2516	24.6401	59.1146	28.9873	220.994	525.631	195.713	67.6561	158.589	31.5637	15.2707	27.6306	16.3471	20.6338	20.8217	26.914	41.5382
34	22.1497	62.9395	18.3217	21.6146	22.4777	40.8471	78.3057	92.742	98.3917	112.312	195.268	179.764	188.389	200.013	183.662	130.513	81.9204	49.7866	48.965	46.8726	34.4076	33.7325	35.6083	45.3471	53.7516	78.1338	99.3567	119.389	115.535	79.9076	52.4841	53.5669	30.1688	10.8981	14.3567	25.2484	41.172	50.2675	76.0541	87.3439	88.3025	74.9395	74.6019	44.3662	33.5382	40.2357	22.672	26.4395	17.7771
35	22.207	30.6592	168.764	125.14	364.631	117.573	139.987	131.688	159.535	202.344	178.204	87.293	48.8121	50.6338	31.4873	281.554	146.592	46.0732	65.8185	64.5796	123.471	88.8758	106.933	143.146	165.296	119.153	74.7134	59.4745	55.0287	31.8025	32.7707	41.7962	22.4618	36.379	32.9427	26.0287	56.2962	46.5669	74.0828	56.8089	67.0414	51.0573	24.9713	27.5159	17.3758	42.9936	62.3981	42.9682	23.3567
36	22.449	17.1146	30.1943	40.8217	38.4172	34.6943	82.793	63.9618	95.6497	97.6019	107.857	73.3981	61.9554	39.4459	24.965	38.2452	35.6975	41.3885	51.879	81.3822	136.761	192.955	217.083	238.646	242.659	168.029	117.844	73.9968	47.9682	53.2452	50.1815	68.9713	66.5127	97.6656	124.876	140.175	141.376	137.229	78.5637	43.6146	20.9459	19.8567	20.7261	16.0191	29.449	28.8312	27.6306	54.1338	61.4204
37	23.5	22.5255	49.2229	41.6083	53.8025	53.035	78.7548	80.6592	148.551	136.803	69.1306	52.3854	48.0764	39.242	49.4809	33.949	42.8599	30.672	40.2038	41.258	75.0127	64.9777	100.49	116.847	115.828	95.0955	131.331	113.51	89.4522	48.414	41.6624	57.0446	56.7389	55.8153	53.9554	50.9904	83.8089	87.7643	64.0701	60.9522	45.758	59.3248	25.8121	45.4108	75.5955	63.793	59.6178	71.3089	68.0096
38	24.6274	26.9395	83.3408	66.0701	73.0382	80.949	100.557	135.255	166.592	181.92	180.815	72.5414	29.4809	46.5732	31.9045	32.7611	19.2389	19.9713	22.0478	48.6242	100.752	123.156	113.93	60.6911	31.3153	20.9108	21.328	12.3822	14.8089	33.7803	23.4172	36.9554	46.5127	74.0191	95.2516	68.1783	30.2325	23.5414	11.7134	13.7643	9.96815	14.3758	10.7834	17.293	30.7389	34.9172	61.1911	75.7771	109.987
39	24.7548	23.5	21.8917	75.4204	78.0732	85.2962	99.6624	151.691	173.828	202.65	208.016	153.946	80.7834	54.4873	45.2166	45.5924	41.7994	36.1911	41.2675	58.328	67.0287	104.124	124.067	144.924	176.882	151.631	97.7866	64.5096	64.5701	54.2707	45.1847	65.0255	65.5382	50.0573	63.5541	73.1879	80.2675	110.529	108.739	112.771	120.678	102.478	76.7229	93.3981	104.704	121.43	100.873	108.041	64.2898
40	24.9777	97.621	39.7707	62.758	56.5732	105.404	97.5892	166.162	156.293	77.9777	67.6592	67.5032	56.5478	61.8822	97.6338	87.4395	63.6847	57.1178	92.0701	39.3662	48.1815	80.4331	54.1975	67.1338	NaN	NaN	NaN	NaN	NaN	NaN	50.8981	34.2197	71.3025	64.914	79.2166	63.9936	72.465	114.672	100.93	102.449	81.7261	72.8312	43.6783	19.8535	24.8503	33.586	36.3153	28.7452	25.7229
41	25.5255	3.63057	6.59236	47.9427	29.6943	33.8949	28.7739	51.9395	93.7038	94.2866	115.414	103.669	53.0064	18.6752	9.3758	10.1019	10.3631	18.5605	8.35669	83.3726	8.90127	11.5287	37.3376	48.6178	104.997	120.822	97.4841	23.4522	9.32484	3.53503	8.65605	5.32484	2.40764	8.72611	15.2994	13.449	11.9586	23.5255	51.0637	54.6401	97.0701	86.8057	38.7962	19.4586	19.0159	6.83758	12.5414	11.4713	5.2293
42	25.9554	15.8312	66.4395	84.621	114.838	146.605	77.5255	232.943	303.796	349.729	404.392	282.293	137.611	64.2261	48.3089	30.1433	52.672	30.8567	57.3535	62.2994	53.9459	75.9268	89.0732	109.248	169.561	198.806	197.86	173.14	145.111	105.997	85.4745	65.3217	49.207	64.2357	76.8854	107.981	143.484	202.624	264.796	173.924	107.685	72.8471	65.1752	44.7803	21.328	27.1624	25.7643	168.07	138.771
43	26.9331	18.9745	19.6847	25.8185	27.1561	30.7166	56.5191	80.6815	88.4936	66.2357	55.3121	42.1656	42.086	33.7548	43.1624	35.3822	48.1497	69.328	NaN	NaN	NaN	NaN	NaN	NaN	NaN	53.586	71.0287	122.99	175.185	192.551	212.847	118.357	80.2707	42.5446	28.7102	26.9268	29.6529	22.1688	43.2261	66.7006	94.6083	129.799	173.694	185.07	146.258	74.9936	34.6592	30.6624	26.2516
44	27.0414	7.28344	11.2006	21.535	38.0732	38	80.6465	113.924	156.567	155.879	119.545	61.4299	35.0318	33.1306	30.2516	28.2166	42.8567	46.2675	57.0064	56.6115	82.5732	141.414	195.936	268.389	276.637	256.936	113.627	52.1242	29.1433	18.5764	26.6529	33.4777	32.0541	37.4363	50.8885	69.1688	102.166	171.322	269.901	306.191	220.904	103.344	49.5796	33.707	33.9618	29.4682	29.7771	30.3758	31.1338
45	27.4172	7.1465	15.5064	40.1338	38.672	64.6752	23.3599	44.6529	61.5732	33.8567	49.2516	94.5414	36.7994	37.3408	6.36943	10.9268	7.40127	5.57643	3.66242	11.6815	7.02866	14.5478	31.1465	23.0382	21.3025	12.7771	6.54459	8.43949	7.71019	8.76752	6.25159	7.39172	7.11146	10.4268	15.6019	17.5732	9.48726	6.83121	7.82803	4	9.6879	10.535	5.52866	16.2548	17.3854	8.43312	19.8503	24.7006	11.3885
46	27.5032	54.2197	72.1115	71.449	125.379	140.459	175.818	194.576	248.618	334.481	336.806	332.984	284.318	153.408	95.5732	66.0701	91.9236	87.8758	85.6529	138.073	154.22	174.86	366.634	377.777	357.131	460.917	403.401	345.146	165.742	155.631	64.8057	85.8153	294.236	142.204	275.392	271.576	427.631	296.911	245.688	228.035	111.481	93.0159	49.9682	41.1433	52.4936	34.9299	114.102	133.99	209.245
47	27.6624	14.5382	44.5223	33.4045	53.7707	84.1178	104.08	129.873	181.697	206.93	271.529	223.236	94.0541	22.242	20.2325	31.8408	23.3599	23.7134	33.551	43.672	61.8121	102.809	176.72	242.978	286.513	255.825	160.882	86.5	32.2707	43.9172	29.2197	16.8949	27.5318	42.4873	60.6497	96.8471	170.662	193.232	201.783	168.834	87.3503	63.8089	42.7516	42.3471	37.8408	28.7197	47.6083	62.7134	110.341
48	27.9841	14.6688	53.5414	24.9682	42.3503	83.6465	79.8917	133.389	202.255	240.092	180.978	100.287	52.828	58.0382	35.0955	52.328	23.621	26	33.6433	38.6529	27.293	32.2325	54.2197	70.7102	102.713	134.347	233.631	169.347	149.318	67.5541	59.6752	31.3503	19.3567	25.9395	36.2166	42.465	38.4904	23.9586	61.7038	56.7038	55.5287	37.3949	95.0701	63.9682	32.5764	23.8981	62.4331	15.2898	24.8471
49	28.258	25.1624	28.551	20.6815	45.5732	78.0478	91.9586	135.611	204.013	211.061	165.806	63.4427	30.3854	23.6465	12.793	19.0191	20.1624	17.4331	16.1624	24.9013	38.1497	62.6688	96.4968	170.787	238.452	294.188	298.051	192.258	109.057	36.2484	26.8344	34.4968	28.3471	38.7166	33.172	35.1242	52.1242	56.9904	99.828	116.93	132.468	114.338	62.5287	28.1561	23.7293	12.7229	10.2134	17.8503	17.7611
50	28.9013	39.2707	64.2166	56.7006	52.6911	42.7134	50.1752	73.8949	77.1752	105.557	111.503	115.691	68.707	36.0446	15.4363	24.0191	13.2898	29.3694	30.7994	39.5892	31.2038	48.0701	62.8567	88.6146	110.363	110.197	122.137	122.102	92.4236	51.5955	28.1051	34.3662	18.3535	29.8631	27.9363	42.9013	31.0637	61.586	68.6497	103.229	89.449	53.9363	31.6624	25.3917	13.621	10.2484	14.7643	12.2516	14.0446
51	28.9013	25.9713	17.8662	23.0605	25.5573	40.7866	52.0318	68.1911	113.484	121.201	144.252	159.465	126.713	77.6592	61.9936	21.8662	19.3153	34.414	16.3471	21.5573	28.3121	46.3822	67.8089	110.22	113.748	149.236	122.822	75.9045	33.9299	38.6115	24.2675	26.0796	17.3662	30.8885	28.4809	44.9459	61.535	85.7102	96.4554	41.8694	32.9777	17.0828	14.6497	8.3535	15.8185	8.8949	10.1306	23.9745	36.1242
52	28.9172	80.8949	59.7962	100.49	76.2962	70.4172	114.038	124.013	148.637	147.545	191.545	191.729	185.232	149.404	105.764	71.3885	52.4682	44.586	53.4236	81.0924	88.1051	216.666	284.338	212.662	209.022	160.156	106.217	66.2643	36.4045	17.7803	28.1115	44.2134	44.0732	66.2325	81.3153	129.57	172.545	170.758	146.092	125.771	76.2739	27.6592	30.5573	21.6369	30.4363	25.9299	33.2261	46.9395	78.5764
53	29.7866	9.8758	16.5159	14.0987	12.8662	37.7898	46.3981	50.7389	78.1178	112.322	137.924	140.519	68.4682	26.6783	20.5318	14.3312	10.7707	8.85669	11.8503	14.2484	11.1783	38.1529	47.0414	73.4586	141.567	134.204	69.3503	24.586	26.6688	21.3885	21.9586	41.6178	205.411	99.172	33.5255	46.4299	102.025	113.624	119.245	72.1975	28.4809	22.0764	10.586	15.7866	18.6019	14.3599	20.5669	27.6529	42.551
54	29.9968	21.7739	56.7006	55.707	62.3567	51.8312	72.0605	73.7134	81.4363	118.5	56.8949	56.2994	42.4713	43.0605	43.7516	38.328	54.0541	67.1083	NaN	NaN	NaN	NaN	NaN	NaN	NaN	NaN	19.4013	19.1783	25.1146	28.949	40.4936	52.7134	52.4713	72.4873	118.815	110.389	113.892	68.3758	67.2707	38.7038	35.379	32.9236	24.1146	28.707	34.258	47.1497	27.3885	28.0541	32.6401
55	30.3885	6.20064	26.7325	21.5669	55.8599	33.4873	45.6592	56.7261	83.949	145.261	158.175	205.93	228.01	203.076	150.818	83.2803	38.8854	26.6624	27.4395	33.5637	20.5924	19.2038	26.0414	22.6752	48.8089	68.0287	79.2803	124.089	152.083	115.666	63.3822	49.7834	22.121	32.0955	20.6561	25.2771	16.449	25.3153	33.3312	33.1146	46.1433	34.879	33.9427	24.1752	21.3599	15.5318	8.00637	8.73567	11.7611
56	30.414	48.7484	43.2771	112.806	75.3185	118.535	133.777	155.051	167.866	174.99	158.185	165.917	145.427	72.6306	55.879	33.1146	50.9108	24.2038	20.7261	29.4809	63.3312	114.806	204.175	262.57	321.041	333.43	209.427	75.1497	27.2739	23.3153	25.6624	24.9363	18.4076	21.1401	35.2707	67.3089	115.452	161.131	209.971	183.143	107.121	32.6592	40.1083	29.9904	24.1178	20.7866	24.379	36.8185	65.9395
57	30.5732	37.8535	52.3726	28.5	50.2357	72.3312	65.6274	60.0287	64.3822	81.5255	85.0605	120.984	122.207	120.611	50.6624	25.1274	25.449	18.9586	33.3089	27.0478	29.3025	24.7006	26.6083	20.8344	32.586	35.5223	55.5955	59	83.8408	64.828	36.7994	39.0764	42.5669	42.0414	34.3439	70.1178	45.7229	61.5446	94.5	178.863	134.994	149.105	150.207	100.36	56.0732	36.5223	30.9777	34.379	39.0924
58	30.9522	77.8917	86.1847	87.6497	46.2325	89.0382	80.6401	125.379	141.602	118.067	48.9299	13.4363	36.2771	29.3535	19.6656	34.621	52.6178	55.2739	66.7611	67.3694	75.1306	93.3535	117.217	144.583	156.363	181.048	157.605	92.6051	58.5637	57.1146	34.1242	23.8599	30.8694	27.6783	37.0892	42.4936	49.5382	32.6847	68.6242	95.172	118.522	118.994	79.5064	48.6592	50.9522	79.7675	50.5446	45.0955	29.1369
59	31.0828	14.551	27.3344	18.7229	56.5255	149.723	165.277	182.497	206.248	283.245	239.978	166	86.0541	77.5637	40.3121	37.1752	38.2006	57.2516	48.7548	73.3822	127.411	NaN	NaN	NaN	NaN	NaN	NaN	NaN	NaN	NaN	NaN	NaN	NaN	NaN	NaN	NaN	NaN	NaN	NaN	NaN	NaN	NaN	NaN	NaN	NaN	NaN	NaN	NaN	NaN
60	31.3599	69.5637	33.6943	37.1242	45.5	46.9713	28.5	41.4013	22.3662	25.7452	53.8439	43.3153	21.2134	20.121	15.4809	21.8758	23.0955	21.6529	13.5064	20.414	13.0478	18.6815	26.9522	26.1497	20.4713	23.2994	28.3344	29.621	26.8535	46.1083	55.4013	65.6369	81.3312	118.732	107.758	88.9268	85.8121	51.8344	43.2261	31.6561	50.4936	42.465	44.8089	37.0732	49.7357	47.6592	56.0478	63.2484	54.9682
61	31.5955	15.0987	19.0924	48.3408	50.8535	34.3981	65.0541	71.5478	106.21	148.303	217.462	286.341	249.713	205.631	131.611	57.4076	45.8567	41.9618	21.9968	36.2962	42.9968	35.7803	54.3662	55.7452	95.1465	160.717	220.78	263.038	264.825	178.239	90.0987	71.4013	48.2962	55.5287	82.9809	105.723	155.057	207.261	205.72	228.468	169.315	82.0287	42.2325	34.7866	30.9108	38.7102	59.0446	64.1433	108.191
62	31.8089	19.9777	20.9682	13.707	14.4522	38.328	70.8121	133.303	155.51	205.818	266.561	287.768	302.398	262.213	185.236	115.799	78.5478	102.379	100.908	70.0032	40.2771	30.8822	39.4045	55.3854	64.051	102.293	139.468	142.573	151.828	107.424	101.003	52.1369	37.4936	54.4682	50.7197	60.4809	50.2261	67.3089	72.2707	52.2197	65.9713	70.6433	125.446	108.277	101.841	108.764	107.761	42.1369	82.1497
63	31.8121	34.1146	68.9459	52.3885	57.9713	76.9172	112.318	169.516	222.455	251.07	249.067	175.57	125.729	74.5	74.3726	56.2038	53.2516	74.2102	72.8217	89.5764	119.455	168.035	195.787	209.828	158.691	99.3535	40.6752	38.6688	26.3025	29.465	19.8248	21.4076	25.3471	25.3631	41.5255	36.6656	32.2038	56.6051	41.3344	40.4554	58.2834	45.8535	33.0669	30.6847	22.6497	29.7962	27.7102	37.6783	41.5701
64	32.551	18.4936	140.822	83.2357	49.2771	105.032	163.312	218.073	299.102	368.21	331.433	257.373	170.436	98.1752	NaN	NaN	NaN	NaN	NaN	NaN	NaN	NaN	NaN	NaN	NaN	NaN	244.194	392.946	487.433	611.083	699.194	820.01	718.137	788.236	955.328	863.685	950.758	918.774	731.424	761.484	785.726	671.379	523.904	489.72	464.137	436.876	443.968	440.908	393.057
65	34.2006	42.672	69.2357	82.3694	61.1497	84.9331	157.768	137.118	198.318	164.15	74.2293	39.6879	31.2771	33.3949	43.8503	73.3471	58.3344	59.5796	46.7229	59.7611	62.7038	75.6847	83.8949	59.8885	63.1783	60.8376	76.9331	103.879	105.822	124.21	NaN	NaN	NaN	NaN	NaN	NaN	NaN	NaN	NaN	80.4331	121.363	187.296	277.446	315.844	355.516	282.312	184.885	122.092	69.2866
66	34.5701	51.8057	47.4459	55.5223	48.9108	121.312	159.936	179.494	227.516	260.65	280.834	274.303	209.344	177.475	129.232	113.65	80.1783	68.6847	34.672	55.6656	53.6943	82.9108	126.127	195.726	248.564	302.436	245.373	159.245	70.2675	44.8376	49.2803	31.1561	23.5127	43.1624	43.3089	62.2675	130.338	179.586	199.449	180.732	100.783	54.6943	25.7197	37.3312	26.535	33.3439	31.1943	52.0796	72.9745
67	34.5924	52.8408	136.666	114.076	150.061	125.344	155.102	171.392	271.64	313.583	281.194	197.414	82.4554	114.882	65.9076	72.0924	105.659	72.7803	53.1943	39.2643	47.3949	60.5318	94.2675	146.137	204.691	241.697	292.366	182.541	60.0382	50.9777	53.379	29.9904	32.8885	29.8631	42.5127	60.7325	54.4809	75.7293	125.032	127.22	122.717	68.9459	17.8089	8.97771	4.50955	10.5255	32.0223	23.3217	8.68471
68	34.758	4.99045	4.93949	10.4554	8.06369	41.6465	34.5669	61.1911	79.6306	129.586	114.602	132.325	68.414	89.7452	56.4427	17.6274	10.051	5.65924	12.6975	9.15287	8.7707	9.50637	7.9586	12.9682	30.4363	45.6624	71.0892	130.522	61.9618	25.8599	11.742	7.49363	18.4713	7.85032	12.4586	8.29618	18.1879	13.3344	5.03503	10.9268	15.7197	34.3439	81.035	43.1815	15.1752	7.71656	8.29936	5.79299	7.3535
69	35.0955	61.4363	19.7038	17.5541	55.6783	96.2611	132.92	155.71	171.557	175.36	237.739	124.166	99.551	36.0064	45.8376	52.2293	44.828	19.7134	6.36624	66.914	84.1975	96.1943	159.92	214.672	248.646	294.841	253.707	85.3471	45.4873	26.4873	19.0064	43.0287	65.1433	110.328	165.006	198.58	295.478	332.131	321.822	346.79	161.315	60.4076	50.6815	20.8694	10.7994	13.449	18.4522	43.8822	67.5796
70	35.1815	35.621	46.6943	42.5159	60.293	88.2707	95.8854	143.834	164.411	73.2102	31.2293	26.0223	32.8822	19.8822	17.8662	17.207	22.6847	21.2102	40.5987	56.6592	77.5446	120.818	155.21	135.43	67.8535	42.2166	25.9172	32.8121	18.3694	26.4299	30.6433	40.2962	61.4554	101.417	108.089	109.076	116.968	91.3471	58.3217	29.9618	16.5446	25.5096	22.5414	18.0191	26.7166	44.8535	43.3535	64.7197	61.1624
71	35.3726	14.2357	22.9172	23.6592	32.7038	33.758	48.9013	42.7166	46.879	38.5573	18.551	12.3312	9.39172	16.0732	18.4204	16.8854	16.293	18.6306	16.7166	6.7293	19.1879	14.1624	22.9968	36.4873	32.449	26.621	29.3567	45.7452	25.0605	28.6465	23.3885	25.2197	29.9108	46.9618	25.1561	34.8949	42.2134	39.1369	21.3344	37.9013	18.2516	21.4045	21.8726	16.8312	6.85669	7.23248	4.71019	24.0255	822.793
72	35.449	83.9745	108.083	61.8949	133.226	161.879	210.596	213.197	253.013	290.487	232.771	115.621	72.1465	31.9713	39.5955	24.7006	36.2994	30.2994	47.5096	28.3408	38.3408	55.4459	72.8153	74.9299	71.6879	40.2102	35.5446	29.207	20.3854	21.6433	35.8471	19.0701	13.7707	26.3376	36.3312	52.4904	48.4713	92.5159	102.436	55.8631	19.8089	13.051	11.6115	6.3535	5.99363	3.77707	3.99363	5.52548	9.49363
73	36.8471	38.3631	59.551	58.4936	83.1465	81.6306	110.497	155.013	129.968	170.838	173.338	178.217	145.013	67.9522	65.9108	75.2739	41.7102	50.051	33.9682	60.4809	58.6911	79.2102	120.287	142.232	177.646	237.85	106.943	80.1083	47.2261	32.6497	55.8885	24.6847	89.9809	85.1529	124.443	109.847	139.869	191.605	201.076	151.411	74.6115	41.5223	39.2611	42.051	61.4745	59.9809	66.6529	71.5159	83.8599
74	36.9172	32.8408	68.4809	27.8758	83.449	153.369	247.21	254.366	284.019	331.949	263.904	320.064	189.898	224.583	130.545	101.748	71.3917	72.1115	72	84.6338	106.299	189.404	203.131	272.806	374.08	335.21	252.124	147.025	102.551	101.252	78.6401	58.6943	70.6019	89.2102	123.685	179.841	240.137	296.847	293.134	132.003	33.293	30.4108	33.4204	34.3631	25.758	43.0732	44.8312	39.758	97.8758
75	36.9713	35.7834	34.2293	31.0573	41.8694	73.7803	126.997	174.363	183.777	168.08	80.5064	31.8376	25.8439	30.5605	32.0701	22.758	14.758	32.7038	22.8726	61.1465	54.2866	41.1783	82.8471	51.2898	23.6783	19.2038	33.8439	33.1592	39.2834	41.8854	39.6242	61.7484	58.535	48.7389	71.5	58.5924	60.6911	44.8535	38.3726	52.4076	47.2707	55.7866	49.7739	34.7197	32.7261	65.6783	44.8185	27.3885	40.0796
76	37.6975	8.19427	8.32484	39.7357	98.0796	97.1497	44.2166	58.6306	97.7516	73.4809	60.0096	40.2293	44.8917	24.8694	18.2675	15.3057	10.9236	11.1369	4.6465	20.7166	10.1274	17.8726	19.0605	12.7803	33.7898	39.1529	38.1019	30.4522	31.4745	28.9013	24.7325	23.0637	23.1561	27.3503	23.9013	43.7771	49.6178	47.465	30.9586	58.8121	39.1338	52.9522	44.1561	36.3153	48.7866	49.3726	51.5732	42.6529	40.6401
77	38.1369	16.3917	22.1369	65.7548	97.7803	63.1975	127.271	129.185	172.92	217.72	244.242	233.717	139.439	135.092	98.6433	57.0064	48.6592	46.3535	30.2006	39.3535	39.7006	85.5414	125.793	196.299	203.478	207.073	156.191	87.2166	66.0478	55.1051	67.1911	52.3567	72.051	49.1497	74.0223	62.379	111.611	161.143	171.166	107.36	72.3822	49.3758	20.6815	29.5382	18.7006	20.6688	36.6433	30.535	47.7229
78	38.5159	12.414	56.6178	6.00955	10.258	15.6592	13.6879	42.9045	29.1051	46.7611	41.4363	39.8471	35.3471	55.6752	45.1242	26.9172	71.0828	NaN	NaN	NaN	NaN	NaN	NaN	NaN	NaN	31.5701	34.9299	17.9108	65.8057	37.4968	60.6752	78.6783	23.1115	66.1433	98.0987	105.041	129.487	54.7739	58.8567	58.1656	72.3885	90.6338	93.6975	57.035	96.3599	89.7898	72.0064	101.936	87.5955
79	40.0414	27.6274	40.3631	52.1879	59.9331	126.525	127.118	103.003	139.21	371.691	457.939	415.092	299.592	105.844	48.3121	44.2803	64.586	47.3535	36.6592	17.5669	48.672	51.6529	97.7134	166.564	197.615	237.328	164.806	132.611	51.086	62.5223	53.3854	51.1338	52.6083	40.8503	45.8885	72.2229	66.9554	110.803	174.85	166.841	111.592	66	48.7293	44.4873	31.9682	29.3981	19.6274	32.949	37.6497
80	40.4682	32.1688	50.1879	10.3694	27.742	44.086	NaN	NaN	NaN	NaN	NaN	NaN	NaN	121.478	177.092	235.242	204.14	188.242	197.207	80.3439	61.9395	59.5446	33.949	48.8854	45.8917	70.1815	101.564	150.898	217.844	267.006	280.809	210.108	93.2739	45.5732	39.6911	58.0605	65.5892	57.3408	87.4268	37.1051	143.545	194.815	424.255	325.118	420.857	381.704	284.691	241.984	178.449
81	42.207	38.1688	51.7102	21.7611	14.8376	36.2293	38.9236	69.5924	82.0828	110.089	119.959	56.0064	21.8344	10.121	49.0828	15.7516	12.8439	6.48089	9.8758	17.0127	13.5605	25.5287	16.2134	32.7166	59.8153	89.7166	73.9204	54.5223	35.2166	16.3439	23.9682	22.465	13.5955	10.2102	24.7038	40.3631	39.1369	73.4045	101.694	114.936	52.8312	20.3694	20.4682	10.1656	15.2102	28.2484	25.1688	46.2643	58.2834
82	42.879	39.7739	33.0764	62.0159	63.3057	106.153	162.602	175.831	190.43	282.812	288.054	298.016	179.061	92.1943	59.8344	46.7516	51.5287	50.8822	37.1943	57.4554	57.4459	56.0924	88.3726	114.981	136.503	189.662	242.21	266.723	281.414	192.385	120.436	68.7134	46.5414	66.9904	46.449	38.3344	58.7484	41.5096	77.4236	74.7803	82.7834	119.296	118.392	139.764	140.271	86.0191	62.2389	32.1847	17.2834
83	43.5701	9.71975	63.3885	54.2516	66.8599	53.8631	109.006	113.045	165.159	220.627	228.315	147.417	65.9745	66.2803	60.9427	63.914	52.3248	47.0732	49.0255	53.3694	74.8567	94.0223	109.545	158.408	175.955	152.787	126.624	69.7102	41.3822	26.5955	31.6911	23.0446	25.7293	27.4395	37.8121	54.4968	93.121	118.717	156.439	186.309	175.465	144.682	62.2134	37.5924	19.2866	23.4713	17.621	25.1274	19.1401
84	43.7293	8.38217	38.6497	94.8217	73.7102	181.79	245.755	313.051	346.35	368.153	359.707	248.755	118.338	70.7643	91.4045	65.7962	92.914	102.293	57.9268	131.287	146.854	173.764	237.134	340.93	337.067	271.303	175.01	138.245	86.4268	74.6242	88.6688	64.758	52.1815	79.6019	85.8599	133.583	169.551	282.513	319.487	343.197	300.682	155.025	86.0255	64.742	78.8057	60.4204	56.9777	45.4522	60.7834
85	44.2803	45.9745	100.567	59.4299	39.2866	50.535	45.6465	62.6879	97.5669	148.834	166.516	85.8854	25.5637	32.6274	23.2898	22.1879	24.0318	20.7898	33.9841	50.1783	39.6592	47.8758	82.5796	124.328	159.175	197.831	143.796	92.5446	61.6847	57.2994	56.7452	43.7484	36.086	21.8662	28.1561	36.3408	48.207	67.0255	70.3854	78.9268	90.2516	92.4236	75.5637	36.1242	42.2643	33.9299	28.3567	16.1083	21.2739
86	44.7994	16.707	36.6083	22.9809	70.7293	80.4268	65.051	111.379	150.949	159.646	86.7006	31.2197	63.5828	46.914	20.1783	70.3949	13.1083	76.3344	30.7548	60.8312	75.0382	62.3758	119.873	122.857	60.9204	74.8121	69.5987	49.8439	54.9968	32.3025	30.7611	31.0159	31.9841	52.465	58.672	61.1688	72.1943	98.828	143.382	72.1178	42.5828	25.7006	35.2229	23.2484	19.2293	28.3025	34.4204	38.5892	23.5255
87	45.0191	23.8758	34.0382	64.0414	91.965	106.605	118.557	170.736	219.032	278.041	200.965	115.939	37.258	37.3631	25.4331	34.8376	34.8025	46.6879	58.5255	53.7293	57.2771	83.2452	71.1146	NaN	NaN	NaN	NaN	NaN	NaN	NaN	NaN	NaN	NaN	NaN	NaN	255.554	282.548	330.697	242.939	173.707	121.65	99.7166	68.2707	97.9299	116.15	147.901	159.659	231.038	295.688
88	45.8822	34.6465	22.586	32.9299	101.022	74.9904	114.411	142.994	205.134	257.201	281	326.78	357.414	345.357	242.666	142.863	64.258	68.7994	45.449	39.8822	56.0127	69.5096	44.5032	66.8917	81.035	103.268	164.65	155.659	153.08	131.312	80.5064	60.949	49.3694	59.7611	39.8949	64.758	51.3248	89.9873	76.4809	126.611	142.943	179.162	132.287	59.2675	40.6242	51.1624	26.6274	27.0382	35.6019
89	45.9013	19.3057	79.4618	25.7866	32.9363	71.4395	106.497	168.334	226.322	210.879	152.083	71.9618	48.3662	38.5605	16.1592	36.828	22.035	23.0223	44.8567	55.3408	42.8631	54.6879	68.8885	58.3599	72.2898	82.7134	76.4045	85.8471	45.0223	27.5701	34.7516	31.4395	38.7325	45.6433	60.4013	44.1338	40.1815	41.3025	49.7006	49.6338	84.1433	101.385	103.885	94.2898	46.242	39.535	32.8854	32.5382	24.9395
90	46.4841	165.611	43.6146	44.3471	63.7611	133.389	147.503	365.631	378.627	397.65	420.392	265.943	151.615	185.315	165.143	195.669	113.943	172.475	171.717	214.637	271.274	338.169	424.573	456.809	378.115	238.882	138.783	132.242	109.334	136.924	122.799	130.873	179.924	244.551	327.229	419.07	492.669	470.828	399.889	274.153	181.494	139.013	120.997	101.522	115.255	101.325	97.6592	147.392	197.42
91	46.828	45.5828	81.0828	29.2357	61.5955	100.806	146.42	179.236	258.72	310.873	283.793	182.239	62.5096	42.5701	29.3217	30.6115	35.0764	17.5764	42.1019	45.586	36.7834	62.3949	142.707	184.755	238.682	159.678	80.9554	36.7134	34.7707	48.6369	22.5764	37.0287	53.672	48.742	74.6465	107.997	159.201	207.834	224.436	154.21	97.3217	57.5987	45.9045	31.6911	31.2771	53.7548	43.8057	68.3089	93.9427
92	46.9459	65.8312	103.914	79.2134	116.522	130.175	168.494	171.978	258.548	259.822	331.806	251.111	266.032	352.274	315.318	218.172	83.8153	61.793	56.5573	34.707	55.1497	57.5127	96.9204	131.223	203.576	289.226	358.115	395.14	405.086	357.519	370.283	332.427	274.85	233.93	190.898	144.564	105.255	104.322	131.857	137.373	146.385	181.949	203.656	182.866	146.096	118.92	107.666	89.0637	70.0287
93	47.0287	33.7452	93.293	22.3217	55.6178	139.229	81.8822	125.296	146.201	179.29	183.72	135.376	102.701	56.9745	66.1592	705.322	565.268	565.857	298.497	335.01	93.9554	102.111	146.866	128.025	144.373	93.9745	54.5096	39.2994	37.9172	28.8057	20.8408	33.621	41.0287	46.828	30.9904	56.0892	68.2675	103.803	110.013	138.459	141.984	111.93	100.048	79.879	71.1242	94.5	59.9331	79.4076	83.2898
94	47.3535	49.0987	42.5892	89.172	81.8822	119.65	135.341	206.799	274.312	222.615	117.408	49.3217	55.3981	40.2866	25.8344	53.6815	43.5032	62.3917	62.5318	80.7548	101.793	152.764	165.035	231.758	183.739	120.022	68.7803	54.9713	61.7452	46.3439	45.0287	42.8057	39.672	55.0255	63.1019	71.5159	83.7771	136.459	157.067	139.111	112.166	73.4331	24.9204	41.9299	26.7643	30.4395	33	44.086	29.2006
95	48.3344	27.8503	36.0478	38.328	47.0127	96.7771	73.7038	114.041	141.793	108.29	54.5032	48.3248	49.9809	26.9045	23.7707	23.2325	46.3822	90.9713	116.455	NaN	NaN	NaN	NaN	47.1688	62.7389	59.6497	73.1274	101.783	143.42	169.156	233.086	282.968	289.939	252.089	180.449	161.806	194.354	172.866	180.863	119.07	148.054	211.895	239.79	256.076	353.236	53.6401	62.5828	32.6497	29.5064
96	48.3726	62.1688	39.8599	15.2038	27.5955	28.4299	32.0796	74.0892	110.064	143.854	96.7643	102.127	131.92	70.8121	37.5892	21.6879	15.1975	24.5127	22.1943	40.7707	43.5573	79.4809	80.2325	123.541	149.019	168.901	178.72	161.933	127.994	59.1815	49.7834	67.0287	40.6815	50.7548	58.9045	89.672	105.879	185.248	213.809	234.764	224.146	171.748	127.707	97.758	60.2229	56.3057	58.7803	78.0637	91.7643
97	48.6656	25.5287	38.7643	31.2325	49.7452	61.0605	79.9777	102.748	131.325	169.516	188.124	180.236	132.36	57.051	46.3217	26.7994	28.3917	34.1051	36.5446	37.0382	55.0255	52.8662	90.9268	138.968	196.85	236.914	169.825	127.475	62.586	33.5159	46.2611	41.5892	27.2197	34.0318	39.6688	62.8312	77.1465	98.0478	139.828	155.379	120.812	78.172	62.3503	51.0701	46.7898	37.035	42.2166	53.5287	66.0541
98	49.5414	37.8662	59.2516	68.6815	93.1401	84.2102	120.583	159.255	196.303	225.777	232.318	257.828	286.064	212.086	137.108	98.3089	98.8248	66.551	78.8089	69.551	64.8758	74.0955	143.414	182.006	288.274	306.854	360.723	365.239	260.736	159.882	100.901	101.303	63.1274	66.3312	80.5637	69.707	133.799	117.341	184.229	234.713	295.975	228.892	162.71	102.997	55.6911	76.9045	65.8822	49.8153	48.4013
99	49.6975	5.74204	29.0255	58.4841	48.1083	80.2548	116.118	151.777	180.984	197.583	244.688	268.866	296.223	212.382	143.678	136.65	87.9172	100.357	110.876	90.914	101.682	173.309	258.057	293.748	322.869	312.382	229.694	140.599	83.0191	81.8694	63.0064	70.2293	88.4873	112.029	142.248	211.054	299.264	303.739	52.4427	104.576	45.6465	53.3567	27.086	54.4968	55.1274	82.3854	96.6306	145.376	191.459
100	49.7707	70.4522	24.4331	18.0637	24.3153	55.5223	69.6592	117.653	130.589	46.9809	15.2006	20.621	16.1561	22.051	44.6115	30.7006	55.172	76.7197	15.6115	29.3885	17.6688	14.2452	29.2803	13.7548	6.59236	10.5796	18.4076	15.6306	13.0701	5.11783	5.53503	11.4459	22.0637	3.28662	5.38217	2.30255	31.414	38.3344	40.8599	30.7357	25.4904	16.4586	17.3917	21.8758	23.9236	27.9968	25.6943	19.3439	21.672
101	50.1115	62.6178	98.4777	65.0541	83.3248	83.9395	41.8089	50.1688	35.9777	35.7452	71.2803	50.9076	28.9268	28.8025	31.4777	22.879	48.3089	60.0796	52.5669	50.4777	49.2293	33.1146	25.3057	25.6083	31.8344	46.4395	57.586	34.6943	58.0223	NaN	NaN	NaN	NaN	NaN	NaN	NaN	NaN	NaN	12.3981	37.9936	39.1688	40.2771	37.535	52.1497	33.4013	32.4904	49.2197	41.0064	47.414
102	51.1083	46.9968	51.6783	44.4713	97.2325	54.6338	84.4363	61.1943	60.3439	76.6847	47.9777	48.1242	41.2102	56.4873	49.3089	47.5541	70.6975	90.0318	103.605	131.22	NaN	NaN	NaN	NaN	NaN	43.8854	89.1624	76.5191	96.9713	115.041	136.271	225.545	299.576	318.869	396.092	409.43	363.182	216.65	131.57	120.318	111.185	105.752	136.494	121.732	115.535	142.248	124.605	118.596	122.876
103	51.5955	43.9108	84.1752	30.2771	60.9013	50.6242	78.1975	121.369	147.561	226.054	104.061	38.7771	22.8153	32.7994	31.5892	37.379	30.328	9.89172	22.4554	NaN	NaN	NaN	NaN	NaN	NaN	NaN	68.1401	105.637	105.487	135.159	156.758	226.293	266.873	296.092	287.175	289.809	286.248	219.803	188.268	169.252	162.567	162.707	187.462	203.943	211.038	245.917	300.567	273.067	272.873
104	51.6242	21.5223	35.6752	77.879	73.207	164.876	208.268	274.312	299.232	358.312	292.242	213.497	108.494	70.9108	65.9586	53.4809	44.5732	46.7834	56.5955	70.1274	96.2229	150.475	227.067	278.197	346.892	224.793	142.624	84.2261	57.9713	42.9236	28.3248	39.2739	53.949	67.3439	88.6561	153.271	196.029	235.685	170.608	90.6019	41.4682	24.5191	33.5382	26.7134	38.7038	55.5032	45.2484	60.6274	115.134
105	51.8726	36	79.4299	93.5159	198.694	249.207	298.771	368.538	436.895	453.436	351.599	258.917	161.889	73.5987	32.5987	18.7006	16.8376	26.4873	20.1561	34.7548	86.4682	105.369	148.965	192.822	219.318	108.169	61.1115	31.7707	18.9427	29.8089	32.793	23.6815	40.6688	57.672	106.589	135.408	170.318	212.194	230.185	127.697	27.9236	30.2611	17.379	24.5541	14.9236	28.586	18.2166	28.8025	19.6656
106	51.914	68.6401	71.9299	128.64	153.446	149.771	195.538	215.783	273.602	301.72	400.771	395.927	349.548	243.255	118.194	63.5382	71.4236	67.5828	66.5924	64.2548	84.1146	108.197	100.646	163.545	239.455	222.427	181.917	118.911	82.1146	62.9682	63.3025	39.914	43.4395	75.1943	117.006	151.411	227.334	304.076	363.115	312.357	184.761	151.892	74.6561	70.6401	66.9873	66.2197	83.5127	95.707	126.634
107	53.9395	110.465	56.707	62.7803	93.8185	112.283	130.067	172.525	216.822	218.863	237.723	170.987	122.653	84.258	55.6115	46.6879	44.1752	56.8726	62.8503	90.9459	122.01	161.045	203.812	242.041	264.596	268.369	244.389	178.134	97.9172	76.7866	52.7803	46.2484	70.9809	91.2611	123.92	163.118	231.239	265.051	280.236	212.583	106.723	99.2261	60.1338	77.9682	58.3694	38.5191	45.6306	74.4236	83.6369
108	54.4013	46.2994	115.127	108.646	89.207	188.041	80.9236	147.818	185.42	139.226	175.809	149.49	150.917	83.6465	45.4586	31.086	34.4076	55.1943	34.7229	51.5446	49.9936	55.207	76.7739	63.6975	96.4841	105.115	112.975	116.882	65.3631	44.914	22.0478	34.1338	17.8503	23.7261	32.3949	29.1943	44.0732	36.7834	52.7548	95.2484	114.608	111.838	84.2739	71.3248	48.0446	30.5287	25.6911	16.4108	28.8885
109	55.2994	37.3854	77.4013	76.9172	78.6624	83.1338	117.879	167.226	179.79	180.032	153.914	73.4522	23.6529	61.8089	57.2484	58.5955	39.5414	53.9713	55.8217	63.2516	67.6847	88.9013	117.146	137.812	187.675	211.019	171.605	122.299	73.3694	38.3885	73.6401	45.9713	37.3153	32.8981	41.9172	52.828	64.6019	75.7962	98.6465	129.729	112.596	116.605	64.0255	55.2006	23.2771	23.8917	15.0223	15.1401	15.207
110	55.3503	33.414	64.328	25.5764	24.1688	45.7006	25.6146	34.4299	40.6624	103.889	150.041	28.5637	31.0414	99.6338	26.5605	43.2643	37.6911	21.2771	20.8917	40.3535	57.8408	71.379	63.6847	85.4395	149.236	81.1879	34.0446	39.2866	54.8981	53.5796	47.8248	37.0669	30.1752	49.7357	50.207	55.0796	71.9682	57.5892	86.3694	42.7452	37.172	38.2994	17.6146	21.3567	22.4299	22.4682	20.7739	35.6306	37.4968
111	55.3599	49.3854	84.7357	40.3471	96.2516	120.108	149.768	212.076	260.787	251.283	218.5	89.2834	75.0796	74.5605	57.7771	56.0987	42.4363	24.0478	35.4586	22.8726	79.1178	96.3248	167.076	254.188	327.029	216.019	87.7739	42.586	40.172	31.7866	31.2516	46.6656	42.0605	49.4968	56.4108	85.4745	136.376	173.032	198.392	168.121	89.7771	44.207	35.2516	31.742	45.6656	42.4172	47.3185	50.2707	58.7197
112	57.5191	22.5287	28.6465	46.9904	87.4618	132.599	160.274	182.271	287.36	282.57	350.239	323.025	306.748	215.946	108.452	75.4427	31.9968	55.8089	59.3185	48.1401	86.9459	80.2994	97.3854	121.325	205.443	264.662	252.398	170.723	71.1115	40.2006	33.8503	40.0541	56.707	50.5605	65.6975	58.1401	78.9331	348.178	396.567	461.051	356.096	232.691	306.471	240.79	352.245	299.354	324.057	266.911	348.551
113	57.7962	11.551	84.6051	84.9395	59.2452	138.22	61.3376	54.1338	177.701	139.182	185.634	237.045	218.025	83.0828	39.3089	39.1146	65.1497	27.7166	15.2166	34.0414	33.1656	35.9076	40.449	67.8408	80.5637	104.529	85.5637	81.4554	38.2611	21.8439	22.0414	14.7866	17.1975	11.0764	15.328	13.3217	23.4809	21.8503	23.7197	38.7484	65.465	66.7452	45.2389	15.6783	15.6879	18.4777	15.1879	25.6306	7.78025
114	58.9618	21.9682	39.6083	57.2197	73.6561	132.831	172.637	226.755	293.182	352.551	411.478	318.038	216.025	136.309	82.621	99.9586	62.5478	97.7229	98.9777	136.707	215.271	293.602	368.207	308.42	209.599	106.089	104.857	78.207	91.3185	88.2261	70.035	90.2166	123.726	158.223	263.955	260.885	177.111	77.7166	64.7707	37.2325	33.086	36.0732	37.2548	33.0064	40.914	52.9108	86.3185	89.8822	149.338
115	61.7229	84.5701	44.2293	89.9427	105.672	191.51	202.599	129.462	141.812	211.783	155.777	64.9427	28.5318	25.551	24.3376	22.7516	20.5127	26.2548	31.828	41.051	68.4013	67.1146	89.6624	107.561	126.825	165.21	127.99	98.5127	65.0669	46.8057	33.5191	34.035	30.6115	31.9045	46.0924	55.8822	76.4395	98.7771	105.994	98.7484	64.8185	35.6847	26.3025	8.81529	9.30892	6.13376	9.74204	14.3854	16.3025
116	62.3694	39.8439	57.5446	23.2516	38.1019	42.5764	80.1879	115.334	123.019	170.503	142.223	100.599	45.6019	36.621	24.8822	24.535	14.3981	23.0764	19.3408	42.4045	50.3535	58.6497	84.8089	124.433	132.694	98.1911	40.6242	26.4682	19.3185	26.2389	26.0955	24.414	33.6497	33.4713	57.4363	84.551	98.3854	115.236	99.535	54.2548	20.6051	24.0191	16.8503	30.2134	16.828	20.535	21.9873	60.1433	46.6783
117	62.8025	61.1369	74.5032	33.7006	73.2357	103.975	130.424	155.124	188.153	226.589	255.997	203.732	94.6529	33.9841	44.742	36.5064	26.7707	40.5318	43.4586	44.9586	60.0287	66.0382	88.3981	132.382	159.417	200.803	232.446	199.455	NaN	NaN	NaN	NaN	NaN	NaN	NaN	26.3885	19.8981	15.4968	29.172	69.6656	78.7611	167.019	216.341	262.331	250.124	167.936	102	59	42.6624
118	62.9841	45.5541	91.5382	69.242	74.6847	69.3408	60.8758	85.6529	112.07	119.487	124.344	183.28	130.975	59.2675	54.535	38.8726	41.2261	23.8535	17.1083	33.6815	48.707	39.9904	88.1561	169.732	223.334	258.682	262.882	174.739	95.9586	69.8312	71.1879	55.3121	63.6783	76.4076	76.3758	109.904	136.812	149.016	189.213	175.933	149.395	105.404	62.6465	60.1338	61.3981	71.5764	53.9108	71.9522	86.7643
119	63.0446	94.6656	6.64968	98.6592	102.694	110.115	146.621	162.793	183.803	269.048	285.032	212.955	177.927	116.283	65.3822	73.6115	74.4618	66.5064	80.0605	82.2962	55.4554	77.1815	138.471	182.688	219.446	218.032	214.764	265.653	166.561	87.2898	103.889	64.7229	101.876	64.9172	88.4586	77.1274	107.07	152.102	178.408	225.159	222.366	168.984	139.777	108.185	50.8503	90.4809	52.4236	48.8758	57.5159
120	65.0159	62.6338	86.7516	170.341	144.561	174.92	242.207	294.08	380.379	480.768	518.475	565.659	440.529	278.016	166.338	90.8535	82.9172	58.6274	66.7293	98.3917	96.3153	211.137	209.621	397.828	200.35	382.01	302.048	178.455	124.433	79.3758	76.4459	70.9713	84.1338	85.3121	145.924	230.131	265.264	268.602	282.271	136.105	61.8121	30.3822	23.3567	20.4459	18.0573	38.6369	47.5669	83.3535	110.076
121	66.3439	21.6433	21.3025	39.9904	54.5605	88.5478	71.8694	88.1943	91.7834	94.4395	97.7229	154.535	107.21	55.293	48.2994	81.1242	47.8599	100.682	44.5541	70.4363	83.6529	100.548	157.608	169.201	139.143	60.551	25.8981	15.7643	20.7389	20.7675	11.6911	15.4459	16.6561	25.3726	43.035	80.0828	60.551	43.3599	18.2611	22.5796	13.2898	14.3854	16.1688	17.5191	19.9013	19.6242	16.4076	24.2293	53.8025
122	67.4968	126.197	94.6529	113.599	193.334	262.803	342.398	370.621	449.309	417.869	359.064	208.427	79.9459	48.0255	27.9108	23.6433	8.80573	14.8217	15.4745	39.828	37.3662	60.4076	78.7102	101.468	73.1401	28.172	11.2166	25.0255	7.99682	4.49682	4.7707	6.78981	20.8535	34.3631	45.6338	77.1624	70.9204	33.6975	11.5605	4.73885	4.7293	1.76433	6.59873	3.78025	4.74204	10.1497	17.2484	37.4331	35.7962
123	67.9936	68.7006	54.7803	39.1274	NaN	NaN	NaN	NaN	NaN	NaN	NaN	NaN	NaN	NaN	NaN	NaN	NaN	NaN	NaN	NaN	NaN	NaN	NaN	NaN	NaN	NaN	NaN	NaN	NaN	NaN	NaN	NaN	NaN	707.201	819.455	858.096	1037.51	1083.54	1201.49	1282.77	1432.87	1375.16	1384.74	1254.72	1324.01	1147.49	1065.2	889.131	634.768
124	68.3089	19.5191	28.535	21.2452	77.2229	111.707	159.07	163.51	194.758	266.306	193.357	124.761	62.5732	42.3758	41.086	25.8822	19.5637	45.8631	42.8885	47.9076	51.9809	45.8885	98.7293	116.952	108.096	128.162	110.717	92.0382	101.487	104.389	106.252	81.207	NaN	NaN	NaN	NaN	NaN	NaN	NaN	NaN	NaN	NaN	NaN	NaN	NaN	NaN	NaN	NaN	521.277
125	70.5414	68.3631	NaN	NaN	NaN	NaN	NaN	NaN	NaN	NaN	NaN	NaN	NaN	NaN	NaN	NaN	NaN	NaN	NaN	NaN	NaN	246.143	427.293	443.525	533.822	590.006	724.455	800.242	835.911	642.443	704.022	699.287	471.309	205.854	141.392	117.264	130.446	170.764	136.003	185.774	215.838	283.752	347.866	338.812	398.169	412.611	269.236	227.503	219.178
126	70.9522	118.771	74.879	26.1051	187.694	99.0478	137.166	274.589	280.07	387.608	544.223	435.118	405.197	178.21	46.9522	89.3694	117.102	25.2325	20.4554	52.6624	77.7006	90.1783	108.01	139.994	237.032	238.936	183.494	108.675	115.882	98.4968	106.994	103.475	91.6178	92.2962	167.787	213.987	335.669	322.022	203.917	75.8185	90.8185	79.0287	62.0318	36.6943	49.0573	65.4204	51.6752	108.939	142.268
127	71.2166	106.694	95.8344	105.764	87.6369	112.707	143.869	211.443	290.118	311.032	326.102	291.019	188.277	125.07	114.589	78.3057	41.4299	25.4873	18.3408	31.828	47.0096	21.1306	23.1338	42.8439	54.9395	65.9809	94.6051	101.748	136.073	82.2866	42.1306	40.0159	34.7197	32.8057	21.2134	27.7994	35.5191	29.5096	19.2102	42.3121	48.1274	65.8503	85.5414	118.49	139.28	140.373	70.2293	26.5541	10.0892
128	71.9172	60.7994	70.8758	54.6847	42.258	97.9745	148.025	188.076	225.258	330.92	199.592	68.7803	170.191	185.475	121.427	61.6497	30.3567	29.9968	58.7803	27.5318	53.2229	74.4236	90.5191	105.917	161.401	183.889	182.834	128.908	111.516	126.376	134.28	61.707	58.5701	42.8917	42.5127	32.4554	54.9745	80.242	97.3089	149.038	177.752	187.22	119.223	112.764	64.8439	46.6433	53.3217	18.9777	24.0414
129	73.742	22.4713	47.672	102.838	47.3631	84.2293	99.9618	151.704	122.901	369.736	312.707	415.911	237.799	429.07	707.452	482.752	351.315	96.1592	58.5191	14.1529	38.1242	27.9713	38.8567	73.5637	98.6847	134.822	224.911	283.436	338.863	326.49	237.691	120.914	57.6051	67.8185	61.8408	60.3153	45.8981	63.7197	51.8535	76.5446	122.236	186.108	220.325	229.946	175.761	91.5541	56.0637	40.2357	28.0796
130	75.0446	45.551	50.1274	45.242	74.1019	61.1624	78.8726	115.876	127.927	137.15	139.459	147.322	164.589	130.115	69.0032	45.2898	39.9459	49.3185	39.0637	52.4618	44.3694	54.0924	71.9809	114.863	141.36	191.398	243.713	254.755	279.191	201.939	199.71	149.72	122.822	119.949	119.656	162.605	148.376	151.373	165.061	198.898	243.156	288.166	333.22	363.357	354.927	378.895	355.201	276.822	230.739
131	79.3662	60.586	88.1561	89.9427	100.347	132.793	119.204	139.796	178.089	222.503	140.217	75.8344	23.914	45.6242	51.9809	58.2771	44.0669	30.9873	61.1624	59.621	74.0318	114.42	123.729	144.815	116.847	76.8471	50.6592	28.7261	16.7134	19.7771	25.9936	26.5318	34.2611	30.9713	27.4172	46.9809	43.3439	55.6369	58.3439	54.6019	43.5446	61.6624	38.5541	36.9013	19.2134	21.8376	18.1465	24.7389	17.7261
132	79.6178	101.14	144.204	100.685	173.796	139.64	176.408	166.818	231.398	279.908	334.685	324.248	347.541	166.984	63.4013	120.376	63.4586	51.4076	67.7229	54.0541	50.4076	120.611	84.7611	106.841	225.131	212.85	217.911	278.959	160.653	71.1529	42.3312	67.4045	70.5032	66.1465	69.4809	67.2134	85.9172	116.481	133.573	159.303	150.908	84.535	46.035	36.7516	52.207	55.7102	29.2197	40.1146	38.0701
133	79.8376	32.7611	49.4841	74.2229	77.6178	93.949	127.299	184.22	235.567	256.08	287.908	307.978	288.382	273.01	167.487	102.79	64.707	66.6752	74.4172	48.4618	57.8121	86.3535	81.0828	125.554	178.774	215.271	246.21	238.36	142.455	64.8503	52.8885	56.3949	64.1752	63.0764	62.828	89.3854	103.255	138.513	188.032	181.551	123	77.0637	57.7962	57.8631	38.7834	29.5287	36.2611	52.6369	62.1592
134	81.1943	83.6433	110.634	109.242	136.573	114.936	111.57	104.197	87.0414	94.5828	71.0955	77.9331	71.6879	60.8822	73.3217	76.8217	75.6019	29.6465	NaN	NaN	NaN	NaN	78.1338	85.8057	91.7197	62.6911	59.6815	73.1051	61.5191	104.771	90.1497	118.143	120.758	140.35	117.847	102.28	114.675	73.8344	98.7611	109.287	134.42	84.7739	60.1338	115.914	112.742	147.962	126.347	158.073	146.701
135	81.9745	48.2611	64.5318	32.5382	80.8726	128.701	153.363	188.646	157.885	197.484	231.691	208.79	185.465	125.535	119.376	84.328	69.9395	63.3217	80.1815	79.8567	90.6115	116.025	150.242	194.344	223.118	236.764	197.516	129.073	109.745	73.0605	66.6752	77.1433	115.745	142.182	194.825	238.898	317.774	355.127	310.019	196.035	75.7898	47.4554	38.8535	32.9841	25.2611	38.965	51.0573	81.5446	74.1752
136	82.051	56.3631	101.822	139.583	174.401	215.618	239.564	258.194	276.35	325.748	301.818	306.682	266.159	146.522	73.4045	59.5541	37.5573	68.1561	66.7166	79.328	76.6815	68.5223	78.6688	115.704	174.439	180.414	190.541	161.79	69.242	56.1083	39.8471	41.7293	37.0159	50.8822	43.5541	82.5764	126.669	138.825	173.038	132.796	86.6592	59.8726	41.6274	40.965	46.5796	49.9713	42.9904	62.3376	75.5159
137	82.2834	88.1943	81.672	88.551	86.1879	95.2452	151.828	149.076	168.688	195.57	204.382	227.975	247.72	211.414	204.564	150.013	76.7611	53.4522	30.0382	29.0318	13.9299	22.2962	38.242	52.8822	84.8121	123.213	135.338	124.252	90.3917	50.8567	24.0287	17.0032	8.69108	4.61783	14.6911	14.1752	10.5701	13.5828	20.4013	48.3121	66.9777	60.9108	51.6115	27.9236	20.742	10.9395	8.2293	11.328	12.3885
138	83.6688	69.5191	59.1752	219.226	165.911	103.723	127.36	147.134	87.3439	80.4236	67.2739	53.3854	50.2866	51.6019	55.5382	38.1879	47.9076	47.9331	46.4013	55.4013	36.1051	58.2006	84.6433	113.847	112.344	130.557	198.752	NaN	NaN	NaN	NaN	NaN	50.9873	64.5	79.4873	47.879	58.4108	60.7643	65.9936	53.207	58.4299	76.3726	87.4268	64.0987	61.2452	50.3344	39.1465	49.6529	48.0287
139	85.3758	49.9936	90.4968	117.197	68.3376	98.6943	151.653	229.924	274.207	291.538	304.863	238.389	130.637	57.6338	40.414	40.3822	54.5255	32.5064	45.3503	33.551	43.2643	69.5255	108.949	143.678	183.65	179.643	115.478	45.6911	56.2357	62.0669	46.7389	50.1401	82.5924	60.9682	66.4904	54.5987	59.8822	87.3439	103.475	122.627	135.041	127.904	83.9682	52.9936	74.7516	58.7834	61.5382	59.1688	63.8535
140	85.8981	69.6592	69.6497	73.2994	129.484	160.694	155.908	196.35	NaN	NaN	NaN	NaN	NaN	NaN	NaN	NaN	NaN	NaN	NaN	NaN	NaN	NaN	436.761	472.812	472.309	485.127	729.455	773.79	397.93	942.927	473.201	682.659	885.739	869.29	935.567	924.694	892.354	858.306	772.838	779.857	668.994	536.857	517.774	449.42	407.315	230.557	300.038	369.162	272.468
141	88.1051	101.513	180.927	135.822	207.334	161.408	210.646	261.115	296.71	310.691	337.592	342.182	254.452	147.366	72.0159	79.9236	98.0159	78.8153	82.1369	96.8121	65.4841	184.15	428.532	278.758	233.296	203.618	138.245	69.8439	76.4554	56.449	87.2166	61.6783	59.3344	66.4268	93.3185	167.357	180.42	150.032	97.5382	88.7707	58.328	53.5096	37.8344	39.9204	35.7994	44.1879	82.1369	107.917	169.306
142	90.0637	38.4713	95.2516	94.7771	124.688	138.946	206.675	245.723	265.771	270.414	213.089	103.191	90.4554	32.7389	35.2389	32.4713	49.672	61.4299	96.3885	138.268	158.904	142.369	147.538	176.283	111.035	63.2898	52.8599	52.5637	35.5382	45.3503	57.2357	52.6465	46.7197	69.6688	102.65	95.0764	93.5796	74.9809	33.0446	31.7452	20.9682	26.4459	19.2325	23.3408	42.3376	65.7484	87.8057	110.618	102.347
143	90.5032	81.0478	88.4268	122.939	155.911	175.494	206.277	257.519	296.42	400.723	358.08	268.892	183.841	116.169	132.041	126.685	136.541	NaN	NaN	NaN	NaN	NaN	NaN	NaN	NaN	NaN	NaN	NaN	NaN	1054.15	1058.74	911.025	814.169	574.809	453.369	360.417	313.064	299.611	286.631	293.777	307.382	341.064	371.615	343.914	340.178	326.564	313.331	287.417	285.694
144	90.9682	45.7166	83.1656	76.6497	93.258	115.936	154.799	182.952	272.032	311.287	310.669	257.79	148.589	92.0287	46.1115	61.6338	73.3439	42.414	61.7834	56.3758	55.4713	89.5032	91.6465	132.376	158.99	195.554	166.153	135.672	92.551	51.8471	46.3949	51.3408	33.4299	33.207	37.0223	38.5764	36.3917	35.8376	32.6146	56.6847	60.6561	57.4777	50.086	29.2452	23.8694	25.2102	10.5159	20.035	16.8344
145	93.6306	30.1815	83.8217	81.9618	68.121	105.045	146.242	175.025	167.637	199.586	242.93	315.29	331.452	342.443	529.5	513.414	356.57	143.602	87.3949	71.8567	39.1879	48.5732	44.1178	29.9873	30.0637	57.5127	46.4904	54.8185	87.6497	122.541	123.449	121.156	88.4841	56.0382	34.258	78.6178	41.258	114.968	113.153	86.914	89.1338	64.1369	52.5541	78.3662	82.172	92.4331	108.398	62.828	114
146	95.0892	45.3567	294.315	128.293	96.2643	107.538	133.618	160.287	159.178	423.818	295.108	318.834	240.264	247.312	209.653	176.994	127.86	146.58	128.242	148.532	109.389	124.962	160.812	181.529	202.188	264.561	242.93	264.841	250.793	190.739	113.178	119.057	100.334	76.3025	110.315	72.3694	95.8567	147.943	172.462	205.583	173.529	101.768	145.226	59.5955	80.5223	54.3758	42.2229	35.1783	43.672
147	95.7357	110.239	111.573	91.3917	80.8057	99.2739	140.303	173.172	201.143	214.828	177.844	181.666	160.293	120.025	80.9522	39.793	45.0223	20.4172	28.5159	42.9172	60.6656	103.787	131.096	161.914	198.975	185.025	113.809	64.3981	36.6178	50.0541	37.0573	57.7325	33.5414	65.1274	69.3408	131.688	166.223	220.392	138.984	88.4522	69.0032	45.586	25.4363	31.4554	38.258	52.6529	64.8631	104.197	141.497
148	97.621	96.6847	85.3121	82.9745	96.1115	96.7643	133.825	196.57	225.541	274.672	289.78	255.073	137.102	82.0541	30.3567	35.3885	22.7962	26.9936	33.5796	69.0159	92.1529	135.016	167.764	172.643	132.035	104.433	71.2898	48.5382	36.4904	29.8694	45.1656	53.9236	94.5573	110.592	137.914	174.914	191.188	187.245	132.745	86.3057	46.4873	44.8885	33.4236	27.3662	33.9904	48.4299	62.586	93.3726	107.764
149	98.5	67.0828	67.3726	71.051	155.379	145.401	203.124	246.169	287.245	321.596	361.968	340.729	226.328	135.605	95.4172	56.0701	39.8471	35.3917	25.8153	19.6815	38.2548	45.7675	74.2866	104.624	137.064	202.799	242.882	311.752	338.452	311.981	243.392	149.5	83.793	59.9968	52.9299	37.051	34.8344	37.0032	50.7357	75.5127	85.1529	122.691	194.261	242.15	320.439	393.554	500.385	592.497	634.36
150	98.8694	39.1783	47.828	51.9013	43.8885	103.07	163.538	208.901	298.14	377.65	349.175	256.554	99.4268	44.1338	18.5701	35.8726	32.8981	41.7293	50.8981	52.1688	71.8917	81.0446	131.293	190.051	210.013	119.602	63.551	37.6783	49.1847	58.0764	51.2166	64.1242	64.9586	80.3631	186.36	265.643	255.707	151.013	61.2166	35.2325	13.7898	4.52229	7.84076	4.98408	13.4809	32.7229	69.5	100.637	104.659
151	102.815	142.608	169.303	184.713	286.424	265.637	229.36	89.5159	47.8631	46.1656	34.8981	32.0669	30.7261	42.7548	61.3376	118.529	183.334	274.796	363.659	360.398	199.92	137.242	123.57	104.876	90.1911	110.844	160.207	215.019	275.232	340.331	340.334	224.041	131.596	81.1178	48.914	40.9968	49.7707	58.2866	61.7898	89.6497	100.5	187.838	188.669	251.506	166.854	140.408	49.9427	57.2834	32.9045
152	106.325	44.3439	148.943	184.22	199.124	251.296	348.089	438.535	405.946	274.166	135.153	109.596	66.2548	66.2484	71.465	73.1783	81.0223	91.035	104.232	120.717	142.857	182.78	235.873	324.236	375.475	380.369	239.086	142.229	99.7484	72.9522	77.7803	88.8217	99.0573	125	190.35	227.659	324.72	412.303	470.465	395.818	219.978	127.911	79.7548	82.6369	69.1083	72.414	90.2962	109.411	142.096
153	107.78	159.561	121.787	152.376	71.3949	110.567	101.334	114.038	156.631	211.408	170.691	67.5541	17.328	22.1656	35	31.7261	91.7739	30.4204	23.5764	48.379	40.4713	61.1847	108.949	128.678	127.025	88.2484	41.3312	52.2548	54.6752	32.0223	61.5414	48.4873	56.9331	82.3885	112.255	150.978	170.57	167.21	154.975	80.0287	66.9331	71.965	30.3185	39.9809	36.2452	33.0191	76.7166	63.0541	105.057
154	114.188	65.7866	102.78	118.602	90.9936	113.121	213.682	189.468	200.057	294.955	288.701	215.917	234.347	157.901	115.643	109.334	50.8822	122.051	100.016	55.4522	80.3057	99.3471	104.239	103.277	72.0955	65.4268	80.3567	62.8949	76.1083	64.1815	77.8471	74.2261	67.8694	72.6019	55.9236	70.5191	63.8439	67.2484	61.1975	57.4236	44.8025	51.379	56.9873	54.6019	58.5955	57.3312	58.4618	57.4904	103.984
155	123.879	112.401	98.2452	178.446	190.446	275.541	284.729	339.949	305.774	260.685	227.787	184.551	129.732	112.857	77.9904	61.1274	51.6019	36.3248	42.5414	55.7325	61.6624	83.8217	115.742	206.487	299.847	329.296	316.194	373.048	195.261	269.959	273.761	294.494	272.185	187.376	249.869	147.557	200.455	269.732	311.153	290	215.36	134.669	103.79	64.3599	78.5637	85.2006	96.6529	143.045	164.35
156	136.045	49.7484	160.226	125.672	124.328	153.742	189.115	215.143	218.223	234.01	179.621	127.143	138.067	73.5669	54.9554	43.3503	63.4459	74.1274	83.1369	54.1465	83.379	66.0573	109.659	83.9172	80.8248	102.389	144.599	105.156	48.414	53.3439	49.9586	48.9554	31.5892	43.7261	54.9936	55.1943	68.551	87.5796	103.882	121.933	122.006	103.201	41.1051	20.5287	27.5287	20.9713	34.2962	18.7611	22.4682
157	137.264	70.7548	50.4713	67.8631	80.4204	92.8567	110.124	156.169	166.15	209.487	269.621	289.252	272.742	233.29	128.191	110.051	76.9522	87.0955	60.0669	58.2866	58.6975	87.9968	68.742	87.3662	63.3025	81.7866	98.8567	74.4236	74.2707	108.656	79.4809	88.1338	102.481	98.8471	80.3885	65.3153	72.8503	51.7452	71.8885	89.2006	75.6879	86.449	82.7548	85.5987	32.2293	58.7898	70.6752	57.621	60.4331
158	141.589	114.389	168.344	146.726	121.78	156.978	146.939	133.201	137.306	111.449	84.1529	84.1242	85.758	72.2102	93.5414	93.0064	112.592	123.325	112.185	130.669	157.481	161.217	173.583	182.099	177.15	178.866	198.242	209.971	219.86	238.987	231.029	257.471	284.061	292.939	281.838	283.564	281.43	277.073	261.624	260.452	275.503	267.299	238.003	234.357	233.885	218.28	205.312	237.127	255.812
159	144.239	136.968	105.067	30.2357	15.7484	9.17834	4.48408	7.07325	6.58599	6.50318	2.89172	11.4268	14.1306	25.5127	21.793	22.8439	45.8312	48.8981	30.8949	22.7548	35.6178	38.6433	45.2293	54.0064	43.0255	56.8758	70.8376	80.9936	95.7834	99.2516	65.4713	66.5573	53.3248	45.6656	57.0955	57.7166	50.2611	41.7898	45.5637	42.4586	85.6847	124.834	151.392	95.9427	110.28	81.4395	24.4618	12.1146	18.5892
160	149.105	145.669	160.611	144.567	143.268	202.812	229.274	283.981	259.994	303.019	178.697	107.111	77.7548	106.694	NaN	NaN	NaN	NaN	NaN	100.908	87.7707	140.468	176.892	184.809	247.806	330.561	351.029	386.901	425.086	438.548	357.01	386.984	343.478	324.287	397.121	412.822	424.627	464.656	432.366	494.917	551.736	659.672	683.783	720.876	627.857	613.917	584.446	497.045	489.79
161	154.424	101.226	69.1465	42.2357	37.7389	76.7803	170.045	192.815	200.083	279.201	260.439	258.889	251.573	148.557	142.58	107.551	104.019	154.669	198.424	236.72	300.729	436.659	456.745	463.672	433.229	377.863	329.561	275.755	149.029	103.717	102.408	88.8503	94.0191	133.318	174.589	243.777	305.465	346.643	315.487	209.268	97.4713	45.7994	30.4172	45.7962	26.7134	36.1783	58.8153	70.3854	110.545
162	168.729	18.1465	23.1688	23.8726	188.207	159.268	189.822	264.067	308.471	289.551	287.831	270.882	204.99	132.943	95.2803	42.1019	51.5096	40.6497	31.7197	45.1306	35.4745	49.8121	73.9713	72.6943	102.637	206.312	206.439	211.146	223.806	173.815	81.9268	50.7548	38.0669	31.2229	35.1847	30.6369	33.0127	64.1433	118.93	255.809	422.392	338.863	210.978	101.949	44.1178	10.7102	8.34076	2.8121	4.45541
163	206.003	188.42	193.605	186.045	196.854	228.089	271.752	271.14	307.771	279.551	203.513	47.4299	17.1146	14.207	12.7325	6.7707	14.5159	14.9076	37.8121	83.2134	147.42	236.197	291.49	241.704	76.7038	28.6115	22.6815	4.67197	5.75796	6.32484	11.4586	23.6592	47.0032	107.449	168.691	230.261	121.608	15.6688	6.64013	27.2389	37.8949	20.793	8.72611	11.8854	54.4904	10.5605	49.4841	56.7548	102.949
164	217.013	261.032	235.86	148.21	82.3567	121.341	108.201	156.758	229.946	227.217	248.939	221.567	217.446	149.803	116.971	122.589	141.64	157.475	57.965	55.293	61.5955	217.965	48.7038	59.2866	72.7866	67.9777	86.5414	69.7484	56.5987	168.347	284.42	28.7006	13.9236	23.4013	42.1943	46.0382	31.793	33.4586	27.7675	41.8726	18.5127	23.8822	15.2484	13.9427	21.4809	18.1815	31.1561	19.0255	18.0414
165	300.503	210.822	236.411	197.748	168.691	293.914	372.379	459.901	496.822	575.847	551.538	616.124	524.268	428.172	308.21	160.213	113.487	94.6051	116.449	62.2166	111.166	139.408	143.532	183.777	270.815	320.411	354.436	286.535	168.503	174.831	102.783	84.3185	86.551	72.9395	67.0382	93.9777	145.761	148.5	208.303	236.226	296.914	224.634	136.818	104.475	81.3535	81.965	57.4586	77.6019	51.328
166	25.1911	57.3153	59.2643	70.4076	66.5637	74.9172	86.7866	141.758	131.462	134.248	145.166	90.0414	57.4299	53.5637	45.0637	35.9299	37.8503	18.1178	18.8567	14.6592	23.9363	27.0892	58.0478	95.1847	125.621	106.092	53.8217	22.4331	13.5541	18.5414	13.9522	30.8662	26.3025	38.0032	29.879	45.5573	51.8439	63.1242	93.9618	114.64	132.143	119.86	86.8758	55.3217	34.7962	44.2452	8.78344	24.293	55.2548
167	25.2803	16.7357	65.3758	57.0318	45.965	62.8631	103.987	125.739	189.334	170.535	188.207	163.207	152.261	83.2357	49.2452	32.5287	23.9841	65.1783	38.1306	34.0287	27.0255	18.4459	17.7516	33.0255	22.5478	21.7166	21.6561	21.6592	22.5223	38.1051	29.4554	27.6115	18.4809	29.3248	17.2389	11.172	14.7357	18.3153	18.3025	11.328	28.1815	24.1752	32.1688	29.7771	20.7707	18.3089	26.6592	32.9172	30.8917
168	27.6815	30.8408	21.535	23.6561	41.8121	43.5096	69.5828	89.2898	137.955	179.086	206.503	228.672	239.541	240.376	190.863	124.153	82.2484	55.7229	58.8185	43.5287	18.7866	35.465	37.0764	39.6433	37.0892	70.465	101.283	167.344	208.771	199.274	101.347	53.5764	33.9841	18.6146	23.3217	20.793	41.7357	61.0796	129.535	167.78	205.634	187.108	105.898	35.5732	31.8439	33.5669	17.0478	26.949	37.6019
169	30.3408	66.8662	2.36943	62.0796	43.7739	47.0032	115.465	138.994	200.745	119.013	61.4268	55.0637	31.7803	19.8121	50.8057	58.6561	52.5764	45.2962	33.0287	37.2548	134	136.997	265.713	326.557	299.328	249.207	190.312	98.965	36.6465	50.1497	39.0669	79.3153	104.006	127.516	151.86	172.201	172.366	96.8121	64.1975	32.0796	44.2548	37.9873	41.3471	47.0637	48.3949	61.7261	117.433	116.545	76.4873
170	33.6752	33.5605	39.2261	43.5955	61.1879	83.7038	90.7293	136.589	169.576	211.761	270.223	270.102	230.943	118.85	71.0796	55.5828	30.1274	39.4777	57.0446	53.8471	38.7962	41.6688	67.8153	69.1656	79.5541	112.783	159.277	185.01	130.242	111.344	87.4522	79.5159	68.3917	77.5764	78.7357	82.7102	92.6369	121.21	105.207	137.373	188.567	172.487	148.503	116.414	109.538	81.3312	73.1943	68.5414	64.8662
171	34.8567	40.8217	77.758	60.0064	72.5287	83.7548	119.131	83.4841	87.1019	89.6688	58.7866	NaN	NaN	NaN	NaN	NaN	NaN	NaN	53.5191	73.3503	51.4522	24.9427	50.7229	88.3854	197.038	211.93	188.414	77.4841	40.8471	18.3981	26.0382	91.7102	71.9554	68.1369	53.7675	49.3121	49.0478	140.468	109.264	110.226	143.287	221.586	144.541	56.1624	37.8344	111.064	59.535	107.701	96.9904
172	37.2866	34.121	44.7006	60.1561	62.3981	77.4045	80.8535	93.9745	135.041	326.666	180.904	226.882	281.315	306.844	268.567	284.538	276.624	291.258	259.124	221.252	184.073	163.325	118.016	130.045	198.331	306.58	400.93	498.283	438.783	455.752	394.92	417.003	420.726	375.376	446.729	449.105	407.971	388.264	262.506	235.325	294.736	378.873	415.92	454.146	266.774	237.481	195.5	167.325	153.344
173	42.1242	26	54.6497	60.4618	64.258	69.293	132.061	163.105	241.239	207.678	98.7611	53.6306	18.965	31.9841	18.1019	23.5255	20.3217	31.3185	37.3248	65.1401	88.6306	148.653	200.459	207.764	148.697	66.0478	41.5318	57.2516	36.7675	45.2675	39.1624	44.3185	40.4618	52.5478	71.6911	99.6242	135.207	141.354	104.153	86.7325	40.6051	33.9045	29.949	20.3248	34.0032	19.465	34.9013	26.2611	31.5541
174	62.6019	21.7803	72.5	74	71.965	99.9236	114.694	191.72	205.933	263.038	209.417	179.933	95.3662	80.3726	62.1656	66.5924	63.6083	48.5287	54.8917	50.4268	68.5764	55.0541	67.5414	86.9682	75.8408	110.803	126.01	108.111	60.7452	37.9268	30.6624	46.9172	28.4936	30.4013	26.4809	22.6529	27.6433	24.4459	26.6592	41.0255	50.6592	53.3949	51.4745	48.5955	66.6592	53.2389	39.8854	48.2134	34.5414
175	71.4236	68.3535	42.6592	33.9745	68.621	42.8217	29.6274	47.1178	54.1529	33.5796	28.9045	47.8567	39.258	NaN	NaN	NaN	NaN	NaN	NaN	16.8726	28.4618	24.379	18.5223	38.6369	35.465	33.7707	19.2994	14.1592	23.2771	13.0955	23.5382	18.7707	20.1656	13.793	22.2452	14.8185	13.1592	15.0414	19.0064	18.7739	15.2771	20.9172	14.3344	15.3599	16.5096	6.24841	9.02548	8.14013	18.0732
176	89.3057	61.8726	76.5255	78.6338	75.4427	47.8885	55.8408	45.1242	48.7134	38.8917	34.9554	25.0764	29.9331	29.9904	25.2771	NaN	NaN	NaN	NaN	NaN	NaN	NaN	NaN	NaN	NaN	NaN	NaN	NaN	NaN	NaN	238.334	286.831	264.854	391.137	412.172	396.611	326.468	336.111	255.545	219.019	193.691	166.099	161.854	146.92	177.022	197.895	239.029	303.121	404.264
177	96.621	82.0032	88.8217	143.621	67.172	60.758	68.6911	103.627	118.188	163.51	140.475	64.2771	29.3217	21.6783	11.4522	12.1338	10.3726	15.3631	26.9936	44.6497	74.3025	125.637	160.895	164.904	81.7611	38.465	32.7006	16.6624	29.465	19.9331	40.9331	15.3854	46.6146	96.4172	135.213	171.656	151.232	80.6242	26.9586	12.758	16.742	12.121	17.5159	23.4841	11.8248	14.5732	16.6529	25.4045	29.4268
178	197.226	243.892	160.799	198.885	173.134	173.656	174.398	228.602	192.885	243.131	232.105	250.506	243.908	213.258	245.583	249.232	279.713	266.646	306.016	289.86	330.675	339.656	340.051	373.675	383.936	412.494	419.414	427.417	435.029	543.035	619.166	656.366	617.557	734.959	765.21	862.331	1000.57	849.857	825.283	747.917	665.344	620.701	510.965	476.459	468.605	429.14	428.742	459.121	497.965
179	4.34395	3.42994	9.57962	10.0892	7.53822	16.2898	41.7516	10.1561	17.6624	52.2166	99.172	110.089	133.213	151.968	100.102	25.7707	43.2739	20.6274	29.9076	27.9204	35.9904	24.5191	28.8025	22.0732	29.6975	40.6975	60.5032	81.2834	120.615	81.4586	32.3854	41.2357	24.2994	24.828	22.0191	20.9745	27.2516	33.1815	27.5764	41.8854	35.9713	57.1529	45.8885	66.0446	61.8917	67.4395	74.1051	64.9682	55.3503
180	27.6624	17.8758	18.4904	33.2962	34.2357	42.9013	58.5701	98.0828	101.519	58.4745	67.1688	94.8025	120.36	131.561	131.809	84.0701	51.7898	36.0255	28.9204	50.3726	65.1815	74.8662	54.035	83.414	113.662	261.096	167.519	266.726	299.264	378.586	253.038	120.968	111.659	127.076	157.739	95.0414	148.465	123.051	161.366	108.105	117.35	145.42	170.895	182.863	172.029	172.401	118.29	107.513	73.0924
181	41.9013	23.4586	25.5924	43.3248	92.2452	85.086	109.631	136.955	157.067	177.452	225.86	279.876	354.092	354.806	341.271	285.513	140.818	70.3949	35.2452	48.414	27.2994	58.742	75.4586	51.8981	61.6975	49.1688	55.1369	72.2452	127.924	154.258	198.71	173.561	99.9045	82.6783	57.3885	52.5924	48.6815	49.3758	40.5191	54.0255	70.035	86.5924	144.067	158.548	191.678	225.045	242.382	204.968	108.232
182	69.7229	50.0541	75.0892	41.0318	82.379	117.357	253.318	71.3694	106.583	334.038	195.675	521.137	197.124	131.516	25.449	45.3694	72.258	38.0255	134.201	201.525	281.207	292.892	329.35	336.866	434.994	372.105	311.401	321.401	264.682	202.697	177.414	162.847	195.083	216.761	214.981	230.452	188.146	216.694	251.325	274.446	197.369	219.812	196.503	170.051	118.583	180.78	173.662	175.363	196.519
183	70.9522	67.172	123.35	121.016	148.303	174.417	226.567	187.777	130.643	214.029	257.127	268.646	214.175	175.283	76.621	54.4904	66.7261	102.847	84.1274	134.191	126.659	159.742	119.325	147.669	168.086	136.943	150.127	176.226	122.258	102.213	132.869	138.975	206.057	NaN	NaN	NaN	NaN	NaN	NaN	NaN	NaN	NaN	NaN	195.818	260.984	334.268	341.834	388.312	331.283
184	87.4076	61.4331	140.118	86.7739	168.204	217.389	236.771	285.952	304.003	361.818	381.255	376.592	346.914	256.567	135.325	82.0318	85.4554	56.6943	70.3153	51.5096	61.6433	85.3662	94.0318	84.4172	130.121	154.561	183.65	200.971	172.796	129.111	83.3854	79.2325	70.7994	69.5191	78.5796	79.1242	111.545	135.666	157.978	182.207	158.624	158.455	144.217	87.2102	54.0764	58.3057	31.3885	29.5191	47.7994
185	45.5446	74.8758	68.6975	50.1624	28.2803	64.7357	69.2325	52.7516	53.4427	66.8057	103.611	131.089	119.748	70.1019	32.965	27.3408	30.5669	20.9586	36.7611	33.0064	18.328	26.8885	23.0541	38.6592	57.3822	73.742	109.541	114.736	56.8822	15.7484	27.8949	17.5382	8.74522	11.7866	25.242	33.3726	41.5287	23.258	103.115	80.3885	75.4618	42.8567	25.3121	17.5159	22.4395	19.207	14.3439	22.3408	36.4682
186	58.0446	48.6783	83.7452	84.1433	93.3949	114.427	127.089	123.446	131.599	157.096	179.347	171.857	125.72	81.2197	47.5764	55.1083	56.0796	48.0287	45.8567	60.2548	120.701	184.048	230.787	299.838	264.573	211.01	138.529	89.5478	60.0223	62.6465	86.1274	93.8248	120.726	165.162	206.627	177.58	144.752	80.4204	55.6497	39.2771	40.8758	46.1656	60.4076	87.4459	134.656	140.003	159.911	134.917	65.2548
187	52.8631	72.1656	27.8217	86.086	76.1656	72.2898	76.4204	116.535	88.1401	89.121	84.1624	93.2803	82.8854	42.3535	53.0955	53.4586	80.3121	103.882	145.554	156.694	190.242	243.086	271.742	345.277	334.42	337.258	288.659	198.889	98.0255	79.3185	49.6401	36.2707	55.4395	36.8535	50.3854	67.9299	56.0159	50.949	49.672	48.8599	32.9236	29.0541	40.0127	77.5669	92.4618	110.869	99.2548	46.5191	26.3057
188	63.1306	32.9076	29.4331	27.4108	45.4936	53.0828	74.5223	95.8567	115.385	130.704	151.592	179.713	83.6242	61.8981	43.1624	42.2006	17.3662	19.5127	18.4745	18.7994	11.6306	18.1242	13.9809	20.879	22.707	15.551	14.5382	22.5924	16.6178	18.8185	14.5605	20.7707	25.3854	14.172	42.3758	41.9331	37.172	24.4809	34.1815	35.0732	34.8854	26.9809	22.0701	33.3376	23.7994	23.7739	30.121	32.121	20.3153
[truncated: 23 more columns]

## Sheet: Fig2 Division 50 uM
Cell Id
1	0	0	0	0	0	0	0	0	0	0	0	0	0	0	0	0	0	0	0	0	0	0	0	0	0	0	0	0	0	0	0	0	0	0	0	0	0	0	0	0	0	0	0	0	0	0	0	0	0
2	0	0	0	0	0	0	0	0	0	0	0	0	0	0	0	0	0	0	0	0	0	0	0	0	0	0	0	0	0	0	0	0	0	0	0	0	0	0	0	0	0	0	0	0	0	0	0	0	0
3	0	0	0	0	0	0	0	0	0	0	0	0	0	0	0	0	0	0	0	0	0	0	0	0	0	0	0	0	0	0	0	0	0	0	0	0	0	0	0	0	0	0	0	0	0	0	0	0	0
4	0	0	0	0	0	0	0	0	0	0	0	0	0	0	0	0	0	0	0	0	0	0	0	0	0	0	0	0	0	0	0	0	0	0	0	0	0	0	0	0	0	0	0	0	0	0	0	0	0
5	0	0	0	0	0	0	0	0	0	0	0	0	0	0	0	0	0	0	0	0	0	0	0	0	0	0	0	0	0	0	0	0	0	0	0	0	0	0	0	0	0	0	0	0	0	0	0	0	0
6	0	0	0	0	0	0	0	0	0	0	0	0	0	0	0	0	0	0	0	0	0	0	0	0	0	0	0	0	0	0	0	0	0	0	0	0	0	0	0	0	0	0	0	0	0	0	0	0	0
7	0	0	0	0	0	0	0	0	0	0	0	0	0	0	0	0	0	0	0	0	0	0	0	0	0	0	0	0	0	0	0	0	0	0	0	0	0	0	0	0	0	0	0	0	0	0	0	0	0
8	0	0	0	0	0	0	0	0	0	0	0	0	0	0	0	0	0	0	0	0	0	0	0	0	0	0	0	0	0	0	0	0	0	0	0	0	0	0	0	0	0	0	0	0	0	0	0	0	0
9	0	0	0	0	0	0	0	0	0	0	0	0	0	0	0	0	0	0	0	0	0	0	0	0	0	0	0	0	0	0	0	0	0	0	0	0	0	0	0	0	0	0	0	0	0	0	0	0	0
10	0	0	0	0	0	0	0	0	0	0	0	0	0	0	0	0	0	0	0	0	0	0	0	0	0	0	0	0	0	0	0	0	0	0	0	0	0	0	0	0	0	0	0	0	0	0	0	0	0
11	0	0	0	0	0	0	0	0	0	0	0	0	0	0	0	0	0	0	0	0	0	0	0	0	0	0	0	0	0	0	0	0	0	0	0	0	0	0	0	0	0	0	0	0	0	0	0	0	0
12	0	0	0	0	0	0	0	0	0	0	0	0	0	0	0	0	0	0	0	0	0	0	0	0	0	0	0	0	0	0	0	0	0	0	0	0	0	0	0	0	0	0	0	0	0	0	0	0	0
13	0	0	0	0	0	0	0	0	0	0	0	0	0	0	0	0	0	0	0	0	0	0	0	0	0	0	0	0	0	0	0	0	0	0	0	0	0	0	0	0	0	0	0	0	0	0	0	0	0
14	0	0	0	0	0	0	0	0	0	0	0	0	0	0	0	0	0	0	0	0	0	0	0	0	0	0	0	0	0	0	0	0	0	0	0	0	0	0	0	0	0	0	0	0	0	0	0	0	0
15	0	0	0	0	0	0	0	0	0	0	0	0	0	0	0	0	0	0	0	0	0	0	0	0	0	0	0	0	0	0	0	0	0	0	0	0	0	0	0	0	0	0	0	0	0	0	0	0	0
16	0	0	0	0	0	0	0	0	0	0	0	0	0	0	0	0	0	0	0	0	0	0	0	0	0	0	0	0	0	0	0	0	0	0	0	0	0	0	0	0	0	0	0	0	0	0	0	0	0
17	0	0	0	0	0	0	0	0	0	0	0	0	0	0	0	0	0	0	0	0	0	0	0	0	0	0	0	0	0	0	0	0	0	0	0	0	0	0	0	0	0	0	0	0	0	0	0	0	0
18	0	0	0	0	0	0	0	0	0	0	0	0	0	0	0	0	0	0	0	0	0	0	0	0	0	0	0	0	0	0	0	0	0	0	0	0	0	0	0	0	0	0	0	0	0	0	0	0	0
19	0	0	0	0	0	0	0	0	0	0	0	0	0	0	0	0	0	0	0	0	0	0	0	0	0	0	0	0	0	0	0	0	0	0	0	0	0	0	0	0	0	0	0	0	0	0	0	0	0
20	0	0	0	0	0	0	0	0	0	0	0	0	0	0	0	0	0	0	0	0	0	0	0	0	0	0	0	0	0	0	0	0	0	0	0	0	0	0	0	0	0	0	0	0	0	0	0	0	0
21	0	0	0	0	0	0	0	0	0	0	0	0	0	0	0	0	0	0	0	0	0	0	0	0	0	0	0	0	0	0	0	0	0	0	0	0	0	0	0	0	0	0	0	0	0	0	0	0	0
22	0	0	0	0	0	0	0	0	0	0	0	0	0	0	0	0	0	0	0	0	0	0	0	0	0	0	0	0	0	0	0	0	0	0	0	0	0	0	0	0	0	0	0	0	0	0	0	0	0
23	0	0	0	0	0	0	0	0	0	0	0	0	0	0	0	0	0	0	0	0	0	0	0	0	0	0	0	0	0	0	0	0	0	0	0	0	0	0	0	0	0	0	0	0	0	0	0	0	0
24	0	0	0	0	0	0	0	0	0	0	0	0	0	0	0	0	0	0	0	0	0	0	0	0	0	0	0	0	0	0	0	0	0	0	0	0	0	0	0	0	0	0	0	0	0	0	0	0	0
25	0	0	0	0	0	0	0	0	0	0	0	0	0	0	0	0	0	0	0	0	0	0	0	0	0	0	0	0	0	0	0	0	0	0	0	0	0	0	0	0	0	0	0	0	0	0	0	0	0
26	0	0	0	0	0	0	0	0	0	0	0	0	0	0	0	0	0	0	0	0	0	0	0	0	0	0	0	0	0	0	0	0	0	0	0	0	0	0	0	0	0	0	0	0	0	0	0	0	0
27	0	0	0	0	0	0	0	0	0	0	0	0	0	0	0	0	0	0	0	0	0	0	0	0	0	0	0	0	0	0	0	0	0	0	0	0	0	0	0	0	0	0	0	0	0	0	0	0	0
28	0	0	0	0	0	0	0	0	0	0	0	0	0	0	0	0	0	0	0	0	0	0	0	0	0	0	0	0	0	0	0	0	0	0	0	0	0	0	0	0	0	0	0	0	0	0	0	0	0
29	0	0	0	0	0	0	0	0	0	0	0	0	0	0	0	0	0	0	0	0	0	0	0	0	0	0	0	0	0	0	0	0	0	0	0	0	0	0	0	0	0	0	0	0	0	0	0	0	0
30	0	0	0	0	0	0	0	0	0	0	0	0	0	0	0	0	0	0	0	0	0	0	0	0	0	0	0	0	0	0	0	0	0	0	0	0	0	0	0	0	0	0	0	0	0	0	0	0	0
31	0	0	0	0	0	0	0	0	0	0	0	0	0	0	0	0	0	0	0	0	0	0	0	0	0	0	0	0	0	0	0	0	0	0	0	0	0	0	0	0	0	0	0	0	0	0	0	0	0
32	0	0	0	0	0	0	0	0	0	0	0	0	0	0	0	0	0	0	0	0	0	0	0	0	0	0	0	0	0	0	0	0	0	0	0	0	0	0	0	0	0	0	0	0	0	0	0	0	0
33	0	0	0	0	0	0	0	0	0	0	0	0	0	0	0	0	0	0	0	0	0	0	0	0	0	0	0	0	0	0	0	0	0	0	0	0	0	0	0	0	0	0	0	0	0	0	0	0	0
34	0	0	0	0	0	0	0	0	0	0	0	0	0	0	0	0	0	0	0	0	0	0	0	0	0	0	0	0	0	0	0	0	0	0	0	0	0	0	0	0	0	0	0	0	0	0	0	0	0
35	0	0	0	0	0	0	0	0	0	0	0	0	0	0	0	0	0	0	0	0	0	0	0	0	0	0	0	0	0	0	0	0	0	0	0	0	0	0	0	0	0	0	0	0	0	0	0	0	0
36	0	0	0	0	0	0	0	0	0	0	0	0	0	0	0	0	0	0	0	0	0	0	0	0	0	0	0	0	0	0	0	0	0	0	0	0	0	0	0	0	0	0	0	0	0	0	0	0	0
37	0	0	0	0	0	0	0	0	0	0	0	0	0	0	0	0	0	0	0	0	0	0	0	0	0	0	0	0	0	0	0	0	0	0	0	0	0	0	0	0	0	0	0	0	0	0	0	0	0
38	0	0	0	0	0	0	0	0	0	0	0	0	0	0	0	0	0	0	0	0	0	0	0	0	0	0	0	0	0	0	0	0	0	0	0	0	0	0	0	0	0	0	0	0	0	0	0	0	0
39	0	0	0	0	0	0	0	0	0	0	0	0	0	0	0	0	0	0	0	0	0	0	0	0	0	0	0	0	0	0	0	0	0	0	0	0	0	0	0	0	0	0	0	0	0	0	0	0	0
40	0	0	0	0	0	0	0	0	0	0	0	0	0	0	0	0	0	0	0	0	0	0	0	0	0	0	0	0	0	0	0	0	0	0	0	0	0	0	0	0	0	0	0	0	0	0	0	0	0
41	0	0	0	0	0	0	0	0	0	0	0	0	0	0	0	0	0	0	0	0	0	0	0	0	0	0	0	0	0	0	0	0	0	0	0	0	0	0	0	0	0	0	0	0	0	0	0	0	0
42	0	0	0	0	0	0	0	0	0	0	0	0	0	0	0	0	0	0	0	0	0	0	0	0	0	0	0	0	0	0	0	0	0	0	0	0	0	0	0	0	0	0	0	0	0	0	0	0	0
43	0	0	0	0	0	0	0	0	0	0	0	0	0	0	0	0	0	0	0	0	0	0	0	0	0	0	0	0	0	0	0	0	0	0	0	0	0	0	0	0	0	0	0	0	0	0	0	0	0
44	0	0	0	0	0	0	0	0	0	0	0	0	0	0	0	0	0	0	0	0	0	0	0	0	0	0	0	0	0	0	0	0	0	0	0	0	0	0	0	0	0	0	0	0	0	0	0	0	0
45	0	0	0	0	0	0	0	0	0	0	0	0	0	0	0	0	0	0	0	0	0	0	0	0	0	0	0	0	0	0	0	0	0	0	0	0	0	0	0	0	0	0	0	0	0	0	0	0	0
46	0	0	0	0	0	0	0	0	0	0	0	0	0	0	0	0	0	0	0	0	0	0	0	0	0	0	0	0	0	0	0	0	0	0	0	0	0	0	0	0	0	0	0	0	0	0	0	0	0
47	0	0	0	0	0	0	0	0	0	0	0	0	0	0	0	0	0	0	0	0	0	0	0	0	0	0	0	0	0	0	0	0	0	0	0	0	0	0	0	0	0	0	0	0	0	0	0	0	0
48	0	0	0	0	0	0	0	0	0	0	0	0	0	0	0	0	0	0	0	0	0	0	0	0	0	0	0	0	0	0	0	0	0	0	0	0	0	0	0	0	0	0	0	0	0	0	0	0	0
49	0	0	0	0	0	0	0	0	0	0	0	0	0	0	0	0	0	0	0	0	0	0	0	0	0	0	0	0	0	0	0	0	0	0	0	0	0	0	0	0	0	0	0	0	0	0	0	0	0
50	0	0	0	0	0	0	0	0	0	0	0	0	0	0	0	0	0	0	0	0	0	0	0	0	0	0	0	0	0	0	0	0	0	0	0	0	0	0	0	0	0	0	0	0	0	0	0	0	0
51	0	0	0	0	0	0	0	0	0	0	0	0	0	0	0	0	0	0	0	0	0	0	0	0	0	0	0	0	0	0	0	0	0	0	0	0	0	0	0	0	0	0	0	0	0	0	0	0	0
52	0	0	0	0	0	0	0	0	0	0	0	0	0	0	0	0	0	0	0	0	0	0	0	0	0	0	0	0	0	0	0	0	0	0	0	0	0	0	0	0	0	0	0	0	0	0	0	0	0
53	0	0	0	0	0	0	0	0	0	0	0	0	0	0	0	0	0	0	0	0	0	0	0	0	0	0	0	0	0	0	0	0	0	0	0	0	0	0	0	0	0	0	0	0	0	0	0	0	0
54	0	0	0	0	0	0	0	0	0	0	0	0	0	0	0	0	0	0	0	0	0	0	0	0	0	0	0	0	0	0	0	0	0	0	0	0	0	0	0	0	0	0	0	0	0	0	0	0	0
55	0	0	0	0	0	0	0	0	0	0	0	0	0	0	0	0	0	0	0	0	0	0	0	0	0	0	0	0	0	0	0	0	0	0	0	0	0	0	0	0	0	0	0	0	0	0	0	0	0
56	0	0	0	0	0	0	0	0	0	0	0	0	0	0	0	0	0	0	0	0	0	0	0	0	0	0	0	0	0	0	0	0	0	0	0	0	0	0	0	0	0	0	0	0	0	0	0	0	0
57	0	0	0	0	0	0	0	0	0	0	0	0	0	0	0	0	0	0	0	0	0	0	0	0	0	0	0	0	0	0	0	0	0	0	0	0	0	0	0	0	0	0	0	0	0	0	0	0	0
58	0	0	0	0	0	0	0	0	0	0	0	0	0	0	0	0	0	0	0	0	0	0	0	0	0	0	0	0	0	0	0	0	0	0	0	0	0	0	0	0	0	0	0	0	0	0	0	0	0
59	0	0	0	0	0	0	0	0	0	0	0	0	0	0	0	0	0	0	0	0	0	0	0	0	0	0	0	0	0	0	0	0	0	0	0	0	0	0	0	0	0	0	0	0	0	0	0	0	0
60	0	0	0	0	0	0	0	0	0	0	0	0	0	0	0	0	0	0	0	0	0	0	0	0	0	0	0	0	0	0	0	0	0	0	0	0	0	0	0	0	0	0	0	0	0	0	0	0	0
61	0	0	0	0	0	0	0	0	0	0	0	0	0	0	0	0	0	0	0	0	0	0	0	0	0	0	0	0	0	0	0	0	0	0	0	0	0	0	0	0	0	0	0	0	0	0	0	0	0
62	0	0	0	0	0	0	0	0	0	0	0	0	0	0	0	0	0	0	0	0	0	0	0	0	0	0	0	0	0	0	0	0	0	0	0	0	0	0	0	0	0	0	0	0	0	0	0	0	0
63	0	0	0	0	0	0	0	0	0	0	0	0	0	0	0	0	0	0	0	0	0	0	0	0	0	0	0	0	0	0	0	0	0	0	0	0	0	0	0	0	0	0	0	0	0	0	0	0	0
64	0	0	0	0	0	0	0	0	0	0	0	0	0	0	0	0	0	0	0	0	0	0	0	0	0	0	0	0	0	0	0	0	0	0	0	0	0	0	0	0	0	0	0	0	0	0	0	0	0
65	0	0	0	0	0	0	0	0	0	0	0	0	0	0	0	0	0	0	0	0	0	0	0	0	0	0	0	0	0	0	0	0	0	0	0	0	0	0	0	0	0	0	0	0	0	0	0	0	0
66	0	0	0	0	0	0	0	0	0	0	0	0	0	0	0	0	0	0	0	0	0	0	0	0	0	0	0	0	0	0	0	0	0	0	0	0	0	0	0	0	0	0	0	0	0	0	0	0	0
67	0	0	0	0	0	0	0	0	0	0	0	0	0	0	0	0	0	0	0	0	0	0	0	0	0	0	0	0	0	0	0	0	0	0	0	0	0	0	0	0	0	0	0	0	0	0	0	0	0
68	0	0	0	0	0	0	0	0	0	0	0	0	0	0	0	0	0	0	0	0	0	0	0	0	0	0	0	0	0	0	0	0	0	0	0	0	0	0	0	0	0	0	0	0	0	0	0	0	0
69	0	0	0	0	0	0	0	0	0	0	0	0	0	0	0	0	0	0	0	0	0	0	0	0	0	0	0	0	0	0	0	0	0	0	0	0	0	0	0	0	0	0	0	0	0	0	0	0	0
70	0	0	0	0	0	0	0	0	0	0	0	0	0	0	0	0	0	0	0	0	0	0	0	0	0	0	0	0	0	0	0	0	0	0	0	0	0	0	0	0	0	0	0	0	0	0	0	0	0
71	0	0	0	0	0	0	0	0	0	0	0	0	0	0	0	0	0	0	0	0	0	0	0	0	0	0	0	0	0	0	0	0	0	0	0	0	0	0	0	0	0	0	0	0	0	0	0	0	0
72	0	0	0	0	0	0	0	0	0	0	0	0	0	0	0	0	0	0	0	0	0	0	0	0	0	0	0	0	0	0	0	0	0	0	0	0	0	0	0	0	0	0	0	0	0	0	0	0	0
73	0	0	0	0	0	0	0	0	0	0	0	0	0	0	0	0	0	0	0	0	0	0	0	0	0	0	0	0	0	0	0	0	0	0	0	0	0	0	0	0	0	0	0	0	0	0	0	0	0
74	0	0	0	0	0	0	0	0	0	0	0	0	0	0	0	0	0	0	0	0	0	0	0	0	0	0	0	0	0	0	0	0	0	0	0	0	0	0	0	0	0	0	0	0	0	0	0	0	0
75	0	0	0	0	0	0	0	0	0	0	0	0	0	0	0	0	0	0	0	0	0	0	0	0	0	0	0	0	0	0	0	0	0	0	0	0	0	0	0	0	0	0	0	0	0	0	0	0	0
76	0	0	0	0	0	0	0	0	0	0	0	0	0	0	0	0	0	0	0	0	0	0	0	0	0	0	0	0	0	0	0	0	0	0	0	0	0	0	0	0	0	0	0	0	0	0	0	0	0
77	0	0	0	0	0	0	0	0	0	0	0	0	0	0	0	0	0	0	0	0	0	0	0	0	0	0	0	0	0	0	0	0	0	0	0	0	0	0	0	0	0	0	0	0	0	0	0	0	0
78	0	0	0	0	0	0	0	0	0	0	0	0	0	0	0	0	0	0	0	0	0	0	0	0	0	0	0	0	0	0	0	0	0	0	0	0	0	0	0	0	0	0	0	0	0	0	0	0	0
79	0	0	0	0	0	0	0	0	0	0	0	0	0	0	0	0	0	0	0	0	0	0	0	0	0	0	0	0	0	0	0	0	0	0	0	0	0	0	0	0	0	0	0	0	0	0	0	0	0
80	0	0	0	0	0	0	0	0	0	0	0	0	0	0	0	0	0	0	0	0	0	0	0	0	0	0	0	0	0	0	0	0	0	0	0	0	0	0	0	0	0	0	0	0	0	0	0	0	0
81	0	0	0	0	0	0	0	0	0	0	0	0	0	0	0	0	0	0	0	0	0	0	0	0	0	0	0	0	0	0	0	0	0	0	0	0	0	0	0	0	0	0	0	0	0	0	0	0	0
82	0	0	0	0	0	0	0	0	0	0	0	0	0	0	0	0	0	0	0	0	0	0	0	0	0	0	0	0	0	0	0	0	0	0	0	0	0	0	0	0	0	0	0	0	0	0	0	0	0
83	0	0	0	0	0	0	0	0	0	0	0	0	0	0	0	0	0	0	0	0	0	0	0	0	0	0	0	0	0	0	0	0	0	0	0	0	0	0	0	0	0	0	0	0	0	0	0	0	0
84	0	0	0	0	0	0	0	0	0	0	0	0	0	0	0	0	0	0	0	0	0	0	0	0	0	0	0	0	0	0	0	0	0	0	0	0	0	0	0	0	0	0	0	0	0	0	0	0	0
85	0	0	0	0	0	0	0	0	0	0	0	0	0	0	0	0	0	0	0	0	0	0	0	0	0	0	0	0	0	0	0	0	0	0	0	0	0	0	0	0	0	0	0	0	0	0	0	0	0
86	0	0	0	0	0	0	0	0	0	0	0	0	0	0	0	0	0	0	0	0	0	0	0	0	0	0	0	0	0	0	0	0	0	0	0	0	0	0	0	0	0	0	0	0	0	0	0	0	0
87	0	0	0	0	0	0	0	0	0	0	0	0	0	0	0	0	0	0	0	0	0	0	0	0	0	0	0	0	0	0	0	0	0	0	0	0	0	0	0	0	0	0	0	0	0	0	0	0	0
88	0	0	0	0	0	0	0	0	0	0	0	0	0	0	0	0	0	0	0	0	0	0	0	0	0	0	0	0	0	0	0	0	0	0	0	0	0	0	0	0	0	0	0	0	0	0	0	0	0
89	0	0	0	0	0	0	0	0	0	0	0	0	0	0	0	0	0	0	0	0	0	0	0	0	0	0	0	0	0	0	0	0	0	0	0	0	0	0	0	0	0	0	0	0	0	0	0	0	0
90	0	0	0	0	0	0	0	0	0	0	0	0	0	0	0	0	0	0	0	0	0	0	0	0	0	0	0	0	0	0	0	0	0	0	0	0	0	0	0	0	0	0	0	0	0	0	0	0	0
91	0	0	0	0	0	0	0	0	0	0	0	0	0	0	0	0	0	0	0	0	0	0	0	0	0	0	0	0	0	0	0	0	0	0	0	0	0	0	0	0	0	0	0	0	0	0	0	0	0
92	0	0	0	0	0	0	0	0	0	0	0	0	0	0	0	0	0	0	0	0	0	0	0	0	0	0	0	0	0	0	0	0	0	0	0	0	0	0	0	0	0	0	0	0	0	0	0	0	0
93	0	0	0	0	0	0	0	0	0	0	0	0	0	0	0	0	0	0	0	0	0	0	0	0	0	0	0	0	0	0	0	0	0	0	0	0	0	0	0	0	0	0	0	0	0	0	0	0	0
94	0	0	0	0	0	0	0	0	0	0	0	0	0	0	0	0	0	0	0	0	0	0	0	0	0	0	0	0	0	0	0	0	0	0	0	0	0	0	0	0	0	0	0	0	0	0	0	0	0
95	0	0	0	0	0	0	0	0	0	0	0	0	0	0	0	0	0	0	0	0	0	0	0	0	0	0	0	0	0	0	0	0	0	0	0	0	0	0	0	0	0	0	0	0	0	0	0	0	0
96	0	0	0	0	0	0	0	0	0	0	0	0	0	0	0	0	0	0	0	0	0	0	0	0	0	0	0	0	0	0	0	0	0	0	0	0	0	0	0	0	0	0	0	0	0	0	0	0	0
97	0	0	0	0	0	0	0	0	0	0	0	0	0	0	0	0	0	0	0	0	0	0	0	0	0	0	0	0	0	0	0	0	0	0	0	0	0	0	0	0	0	0	0	0	0	0	0	0	0
98	0	0	0	0	0	0	0	0	0	0	0	0	0	0	0	0	0	0	0	0	0	0	0	0	0	0	0	0	0	0	0	0	0	0	0	0	0	0	0	0	0	0	0	0	0	0	0	0	0
99	0	0	0	0	0	0	0	0	0	0	0	0	0	0	0	0	0	0	0	0	0	0	0	0	0	0	0	0	0	0	0	0	0	0	0	0	0	0	0	0	0	0	0	0	0	0	0	0	0
100	0	0	0	0	0	0	0	0	0	0	0	0	0	0	0	0	0	0	0	0	0	0	0	0	0	0	0	0	0	0	0	0	0	0	0	0	0	0	0	0	0	0	0	0	0	0	0	0	0
101	0	0	0	0	0	0	0	0	0	0	0	0	0	0	0	0	0	0	0	0	0	0	0	0	0	0	0	0	0	0	0	0	0	0	0	0	0	0	0	0	0	0	0	0	0	0	0	0	0
102	0	0	0	0	0	0	0	0	0	0	0	0	0	0	0	0	0	0	0	0	0	0	0	0	0	0	0	0	0	0	0	0	0	0	0	0	0	0	0	0	0	0	0	0	0	0	0	0	0
103	0	0	0	0	0	0	0	0	0	0	0	0	0	0	0	0	0	0	0	0	0	0	0	0	0	0	0	0	0	0	0	0	0	0	0	0	0	0	0	0	0	0	0	0	0	0	0	0	0
104	0	0	0	0	0	0	0	0	0	0	0	0	0	0	0	0	0	0	0	0	0	0	0	0	0	0	0	0	0	0	0	0	0	0	0	0	0	0	0	0	0	0	0	0	0	0	0	0	0
105	0	0	0	0	0	0	0	0	0	0	0	0	0	0	0	0	0	0	0	0	0	0	0	0	0	0	0	0	0	0	0	0	0	0	0	0	0	0	0	0	0	0	0	0	0	0	0	0	0
106	0	0	0	0	0	0	0	0	0	0	0	0	0	0	0	0	0	0	0	0	0	0	0	0	0	0	0	0	0	0	0	0	0	0	0	0	0	0	0	0	0	0	0	0	0	0	0	0	0
107	0	0	0	0	0	0	0	0	0	0	0	0	0	0	0	0	0	0	0	0	0	0	0	0	0	0	0	0	0	0	0	0	0	0	0	0	0	0	0	0	0	0	0	0	0	0	0	0	0
108	0	0	0	0	0	0	0	0	0	0	0	0	0	0	0	0	0	0	0	0	0	0	0	0	0	0	0	0	0	0	0	0	0	0	0	0	0	0	0	0	0	0	0	0	0	0	0	0	0
109	0	0	0	0	0	0	0	0	0	0	0	0	0	0	0	0	0	0	0	0	0	0	0	0	0	0	0	0	0	0	0	0	0	0	0	0	0	0	0	0	0	0	0	0	0	0	0	0	0
110	0	0	0	0	0	0	0	0	0	0	0	0	0	0	0	0	0	0	0	0	0	0	0	0	0	0	0	0	0	0	0	0	0	0	0	0	0	0	0	0	0	0	0	0	0	0	0	0	0
111	0	0	0	0	0	0	0	0	0	0	0	0	0	0	0	0	0	0	0	0	0	0	0	0	0	0	0	0	0	0	0	0	0	0	0	0	0	0	0	0	0	0	0	0	0	0	0	0	0
112	0	0	0	0	0	0	0	0	0	0	0	0	0	0	0	0	0	0	0	0	0	0	0	0	0	0	0	0	0	0	0	0	0	0	0	0	0	0	0	0	0	0	0	0	0	0	0	0	0
113	0	0	0	0	0	0	0	0	0	0	0	0	0	0	0	0	0	0	0	0	0	0	0	0	0	0	0	0	0	0	0	0	0	0	0	0	0	0	0	0	0	0	0	0	0	0	0	0	0
114	0	0	0	0	0	0	0	0	0	0	0	0	0	0	0	0	0	0	0	0	0	0	0	0	0	0	0	0	0	0	0	0	0	0	0	0	0	0	0	0	0	0	0	0	0	0	0	0	0
115	0	0	0	0	0	0	0	0	0	0	0	0	0	0	0	0	0	0	0	0	0	0	0	0	0	0	0	0	0	0	0	0	0	0	0	0	0	0	0	0	0	0	0	0	0	0	0	0	0
116	0	0	0	0	0	0	0	0	0	0	0	0	0	0	0	0	0	0	0	0	0	0	0	0	0	0	0	0	0	0	0	0	0	0	0	0	0	0	0	0	0	0	0	0	0	0	0	0	0
117	0	0	0	0	0	0	0	0	0	0	0	0	0	0	0	0	0	0	0	0	0	0	0	0	0	0	0	0	0	0	0	0	0	0	0	0	0	0	0	0	0	0	0	0	0	0	0	0	0
118	0	0	0	0	0	0	0	0	0	0	0	0	0	0	0	0	0	0	0	0	0	0	0	0	0	0	0	0	0	0	0	0	0	0	0	0	0	0	0	0	0	0	0	0	0	0	0	0	0
119	0	0	0	0	0	0	0	0	0	0	0	0	0	0	0	0	0	0	0	0	0	0	0	0	0	0	0	0	0	0	0	0	0	0	0	0	0	0	0	0	0	0	0	0	0	0	0	0	0
120	0	0	0	0	0	0	0	0	0	0	0	0	0	0	0	0	0	0	0	0	0	0	0	0	0	0	0	0	0	0	0	0	0	0	0	0	0	0	0	0	0	0	0	0	0	0	0	0	0
121	0	0	0	0	0	0	0	0	0	0	0	0	0	0	0	0	0	0	0	0	0	0	0	0	0	0	0	0	0	0	0	0	0	0	0	0	0	0	0	0	0	0	0	0	0	0	0	0	0
122	0	0	0	0	0	0	0	0	0	0	0	0	0	0	0	0	0	0	0	0	0	0	0	0	0	0	0	0	0	0	0	0	0	0	0	0	0	0	0	0	0	0	0	0	0	0	0	0	0
123	0	0	0	0	0	0	0	0	0	0	0	0	0	0	0	0	0	0	0	0	0	0	0	0	0	0	0	0	0	0	0	0	0	0	0	0	0	0	0	0	0	0	0	0	0	0	0	0	0
124	0	0	0	0	0	0	0	0	0	0	0	0	0	0	0	0	0	0	0	0	0	0	0	0	0	0	0	0	0	0	0	0	0	0	0	0	0	0	0	0	0	0	0	0	0	0	0	0	0
125	0	0	0	0	0	0	0	0	0	0	0	0	0	0	0	0	0	0	0	0	0	0	0	0	0	0	0	0	0	0	0	0	0	0	0	0	0	0	0	0	0	0	0	0	0	0	0	0	0
126	0	0	0	0	0	0	0	0	0	0	0	0	0	0	0	0	0	0	0	0	0	0	0	0	0	0	0	0	0	0	0	0	0	0	0	0	0	0	0	0	0	0	0	0	0	0	0	0	0
127	0	0	0	0	0	0	0	0	0	0	0	0	0	0	0	0	0	0	0	0	0	0	0	0	0	0	0	0	0	0	0	0	0	0	0	0	0	0	0	0	0	0	0	0	0	0	0	0	0
128	0	0	0	0	0	0	0	0	0	0	0	0	0	0	0	0	0	0	0	0	0	0	0	0	0	0	0	0	0	0	0	0	0	0	0	0	0	0	0	0	0	0	0	0	0	0	0	0	0
129	0	0	0	0	0	0	0	0	0	0	0	0	0	0	0	0	0	0	0	0	0	0	0	0	0	0	0	0	0	0	0	0	0	0	0	0	0	0	0	0	0	0	0	0	0	0	0	0	0
130	0	0	0	0	0	0	0	0	0	0	0	0	0	0	0	0	0	0	0	0	0	0	0	0	0	0	0	0	0	0	0	0	0	0	0	0	0	0	0	0	0	0	0	0	0	0	0	0	0
131	0	0	0	0	0	0	0	0	0	0	0	0	0	0	0	0	0	0	0	0	0	0	0	0	0	0	0	0	0	0	0	0	0	0	0	0	0	0	0	0	0	0	0	0	0	0	0	0	0
132	0	0	0	0	0	0	0	0	0	0	0	0	0	0	0	0	0	0	0	0	0	0	0	0	0	0	0	0	0	0	0	0	0	0	0	0	0	0	0	0	0	0	0	0	0	0	0	0	0
133	0	0	0	0	0	0	0	0	0	0	0	0	0	0	0	0	0	0	0	0	0	0	0	0	0	0	0	0	0	0	0	0	0	0	0	0	0	0	0	0	0	0	0	0	0	0	0	0	0
134	0	0	0	0	0	0	0	0	0	0	0	0	0	0	0	0	0	0	0	0	0	0	0	0	0	0	0	0	0	0	0	0	0	0	0	0	0	0	0	0	0	0	0	0	0	0	0	0	0
135	0	0	0	0	0	0	0	0	0	0	0	0	0	0	0	0	0	0	0	0	0	0	0	0	0	0	0	0	0	0	0	0	0	0	0	0	0	0	0	0	0	0	0	0	0	0	0	0	0
136	0	0	0	0	0	0	0	0	0	0	0	0	0	0	0	0	0	0	0	0	0	0	0	0	0	0	0	0	0	0	0	0	0	0	0	0	0	0	0	0	0	0	0	0	0	0	0	0	0
137	0	0	0	0	0	0	0	0	0	0	0	0	0	0	0	0	0	0	0	0	0	0	0	0	0	0	0	0	0	0	0	0	0	0	0	0	0	0	0	0	0	0	0	0	0	0	0	0	0
138	0	0	0	0	0	0	0	0	0	0	0	0	0	0	0	0	0	0	0	0	0	0	0	0	0	0	0	0	0	0	0	0	0	0	0	0	0	0	0	0	0	0	0	0	0	0	0	0	0
139	0	0	0	0	0	0	0	0	0	0	0	0	0	0	0	0	0	0	0	0	0	0	0	0	0	0	0	0	0	0	0	0	0	0	0	0	0	0	0	0	0	0	0	0	0	0	0	0	0
140	0	0	0	0	0	0	0	0	0	0	0	0	0	0	0	0	0	0	0	0	0	0	0	0	0	0	0	0	0	0	0	0	0	0	0	0	0	0	0	0	0	0	0	0	0	0	0	0	0
141	0	0	0	0	0	0	0	0	0	0	0	0	0	0	0	0	0	0	0	0	0	0	0	0	0	0	0	0	0	0	0	0	1	0	0	0	0	0	0	0	0	0	0	0	0	0	0	0	1
142	0	0	0	0	0	0	0	0	0	0	0	0	0	0	0	0	0	0	0	0	0	0	0	0	0	0	0	0	0	0	1	0	0	0	0	0	0	0	0	1	0	0	0	0	0	0	0	0	0
143	0	0	0	0	0	0	0	0	0	0	0	0	0	0	0	0	0	0	0	0	0	0	0	0	0	0	0	0	0	1	0	0	0	0	0	0	0	0	1	0	0	0	0	0	0	0	0	0	0
144	0	0	0	0	0	0	0	0	0	0	0	0	0	0	0	0	0	0	0	0	0	0	0	0	0	0	0	0	0	1	0	0	0	0	1	0	0	0	0	0	0	0	0	0	0	0	0	0	0
145	0	0	0	0	0	0	0	0	0	0	0	0	0	0	0	0	0	0	0	0	0	0	0	0	0	0	0	0	1	0	0	0	0	0	0	1	0	0	0	0	0	0	0	0	0	0	0	0	0
146	0	0	0	0	0	0	0	0	0	0	0	0	0	0	0	0	0	0	0	0	0	0	0	0	0	0	0	1	0	0	0	0	0	0	0	1	0	0	0	0	0	0	0	0	0	0	0	0	0
147	0	0	0	0	0	0	0	0	0	0	0	0	0	0	0	0	0	0	0	0	0	0	0	0	0	0	0	1	0	0	0	0	1	0	0	0	0	0	0	0	0	0	0	0	0	0	0	0	0
148	0	0	0	0	0	0	0	0	0	0	0	0	0	0	0	0	0	0	0	0	0	0	0	0	1	0	0	0	0	0	1	0	0	0	0	0	0	0	0	0	0	0	0	0	0	0	0	0	0
149	0	0	0	0	0	0	0	0	0	0	0	0	0	0	0	0	0	0	0	0	0	0	0	1	0	0	0	0	0	0	0	0	0	0	0	1	0	0	0	0	0	0	0	0	0	0	0	0	0
150	0	0	0	0	0	0	0	0	0	0	0	0	0	0	0	0	0	0	0	0	0	1	0	0	0	0	0	0	0	0	0	0	0	0	0	0	0	0	0	0	0	0	0	0	0	0	0	0	0
151	0	0	0	0	0	0	0	0	0	0	0	0	0	0	0	0	0	0	0	0	1	0	0	0	0	1	0	0	0	0	0	0	0	0	0	0	0	0	0	0	0	0	0	0	0	0	0	0	0
152	0	0	0	0	0	0	0	0	0	0	0	0	0	0	0	0	0	0	0	1	0	0	0	0	0	0	1	0	0	0	0	0	0	0	0	0	0	0	0	0	0	0	0	0	0	0	0	0	0
153	0	0	0	0	0	0	0	0	0	0	0	0	0	0	0	0	0	0	0	1	0	0	0	1	0	0	0	0	0	0	0	0	0	0	0	0	0	0	0	0	0	0	0	0	0	0	0	0	0
154	0	0	0	0	0	0	0	0	0	0	0	0	0	0	0	0	0	0	1	0	0	0	0	0	0	0	1	0	0	0	0	0	0	0	0	0	0	0	0	0	0	0	0	0	0	0	0	0	0
155	0	0	0	0	0	0	0	0	0	0	0	0	0	0	0	0	0	0	1	0	0	0	0	0	0	1	0	0	0	0	0	0	0	0	0	0	0	0	0	0	0	0	0	0	0	0	0	0	0
156	0	0	0	0	0	0	0	0	0	0	0	0	0	0	0	0	0	0	1	0	0	0	1	0	0	0	0	0	0	0	0	0	0	0	0	0	0	0	0	0	0	0	0	0	0	0	0	0	0
157	0	0	0	0	0	0	0	0	0	0	0	0	0	0	0	0	0	1	0	0	0	0	0	0	0	0	0	0	0	1	0	0	0	0	0	0	0	0	0	0	0	0	0	0	0	0	0	0	0
158	0	0	0	0	0	0	0	0	0	0	0	0	0	0	0	0	0	1	0	0	0	0	0	0	0	1	0	0	0	0	0	0	0	0	0	0	0	0	0	0	0	0	0	0	0	0	0	0	0
159	0	0	0	0	0	0	0	0	0	0	0	0	0	0	0	1	0	0	0	0	0	0	0	0	0	0	1	0	0	0	0	0	0	0	0	0	0	0	0	0	0	0	0	0	0	0	0	0	0
160	0	0	0	0	0	0	0	0	0	0	0	0	0	0	1	0	0	0	0	0	0	0	0	0	0	0	1	0	0	0	0	0	0	0	0	0	0	0	0	0	0	0	0	0	0	0	0	0	0
161	0	0	0	0	0	0	0	0	0	0	0	0	0	0	1	0	0	0	0	1	0	0	0	0	0	0	0	0	0	0	0	0	0	0	0	0	0	0	0	0	0	0	0	0	0	0	0	0	0
162	0	0	0	0	0	0	0	0	1	0	0	0	0	0	0	0	0	0	0	0	0	0	1	0	0	0	0	0	0	0	0	0	0	0	0	0	0	0	0	0	0	0	0	0	0	0	0	0	0
163	0	0	0	0	0	0	1	0	0	0	0	0	0	1	0	0	0	0	0	0	0	0	0	0	0	0	0	0	0	0	0	0	0	0	0	0	0	0	0	0	0	0	0	0	0	0	0	0	0
164	0	0	0	0	1	0	0	0	0	0	0	0	0	0	0	0	0	0	0	0	0	0	0	0	0	0	0	0	0	0	0	0	0	1	0	0	0	0	0	0	0	0	0	0	0	0	0	0	0
165	0	0	1	0	0	0	0	0	0	0	0	0	0	0	0	0	0	0	0	0	0	1	0	0	0	0	0	0	0	0	0	0	0	0	0	0	0	0	0	0	0	0	0	0	0	0	0	0	0
166	0	0	0	0	0	0	0	0	0	0	0	0	0	0	0	0	0	0	0	0	0	0	0	0	0	0	0	0	0	0	0	0	0	0	0	0	0	0	0	0	0	0	0	0	0	0	0	0	0
167	0	0	0	0	0	0	0	0	0	0	0	0	0	0	0	0	0	0	0	0	0	0	0	0	0	0	0	0	0	0	0	0	0	0	0	0	0	0	0	0	0	0	0	0	0	0	0	0	0
168	0	0	0	0	0	0	0	0	0	0	0	0	0	0	0	0	0	0	0	0	0	0	0	0	0	0	0	0	0	0	0	0	0	0	0	0	0	0	0	0	0	0	0	0	0	0	0	0	0
169	0	0	0	0	0	0	0	0	0	0	0	0	0	0	0	0	0	0	0	0	0	0	0	0	0	0	0	0	0	0	0	0	0	0	0	0	0	0	0	0	0	0	0	0	0	0	0	0	0
170	0	0	0	0	0	0	0	0	0	0	0	0	0	0	0	0	0	0	0	0	0	0	0	0	0	0	0	0	0	0	0	0	0	0	0	0	0	0	0	0	0	0	0	0	0	0	0	0	0
171	0	0	0	0	0	0	0	0	0	0	0	0	0	0	0	0	0	0	0	0	0	0	0	0	0	0	0	0	0	0	0	0	0	0	0	0	0	0	0	0	0	0	0	0	0	0	0	0	0
172	0	0	0	0	0	0	0	0	0	0	0	0	0	0	0	0	0	0	0	0	0	0	0	0	0	0	0	0	0	0	0	0	0	0	0	0	0	0	0	0	0	0	0	0	0	0	0	0	0
173	0	0	0	0	0	0	0	0	0	0	0	0	0	0	0	0	0	0	0	0	0	0	0	0	0	0	0	0	0	0	0	0	0	0	0	0	0	0	0	0	0	0	0	0	0	0	0	0	0
174	0	0	0	0	0	0	0	0	0	0	0	0	0	0	0	0	0	0	0	0	0	0	0	0	0	0	0	0	0	0	0	0	0	0	0	0	0	0	0	0	0	0	0	0	0	0	0	0	0
175	0	0	0	0	0	0	0	0	0	0	0	0	0	0	0	0	0	0	0	0	0	0	0	0	0	0	0	0	0	0	0	0	0	0	0	0	0	0	0	0	0	0	0	0	0	0	0	0	0
176	0	0	0	0	0	0	0	0	0	0	0	0	0	0	0	1	0	0	0	0	0	0	0	0	0	0	0	0	0	0	1	0	0	0	0	0	0	0	0	0	0	0	0	0	0	0	0	0	0
177	0	0	0	0	0	0	0	0	0	0	0	0	0	1	0	0	0	0	0	1	0	0	0	0	0	0	0	0	0	0	0	0	0	0	0	0	0	0	0	0	0	0	0	0	0	0	0	0	0
178	0	0	0	0	0	0	0	0	0	0	0	1	0	0	0	0	0	0	1	0	0	0	0	0	0	0	0	0	0	0	0	0	0	0	0	0	0	0	0	0	0	0	0	0	0	0	0	0	0
179	0	0	0	0	0	0	0	0	0	0	0	0	0	0	0	0	0	0	0	0	0	0	0	0	0	0	0	0	0	0	0	0	0	0	0	0	0	0	0	0	0	0	0	0	0	0	0	0	0
180	0	0	0	0	0	0	0	0	0	0	0	0	0	0	0	0	0	0	0	0	0	0	0	0	0	0	0	0	0	0	0	0	0	0	0	0	0	0	0	0	0	0	0	0	0	0	0	0	0
181	0	0	0	0	0	0	0	0	0	0	0	0	0	0	0	0	0	0	0	0	0	0	0	0	0	0	0	0	0	0	0	0	0	0	0	0	0	0	0	0	0	0	0	0	0	0	0	0	0
182	0	0	0	0	0	0	0	0	0	0	0	0	0	0	0	0	0	0	0	0	0	0	0	0	0	0	0	0	0	0	0	0	0	0	0	0	0	0	0	0	0	0	0	0	0	0	0	0	0
183	0	0	0	0	0	0	0	0	0	0	0	0	0	0	0	0	0	0	0	0	0	0	0	0	0	0	0	0	0	0	0	0	0	1	0	0	0	0	0	0	0	0	0	1	0	0	0	0	0
184	0	0	0	0	0	0	0	0	0	0	0	0	0	0	0	0	0	0	0	0	0	0	0	0	0	0	0	0	0	0	0	0	0	0	0	0	0	0	0	0	0	0	0	0	0	0	0	0	0
185	0	0	0	0	0	0	0	0	0	0	0	0	0	0	0	0	0	0	0	0	0	0	0	0	0	0	0	0	0	0	0	0	0	0	0	0	0	0	0	0	0	0	0	0	0	0	0	0	0
186	0	0	0	0	0	0	0	0	0	0	0	0	0	0	0	0	0	0	0	0	0	0	0	0	0	0	0	0	0	0	0	0	0	0	0	0	0	0	0	0	0	0	0	0	0	0	0	0	0
187	0	0	0	0	0	0	0	0	0	0	0	0	0	0	0	0	0	0	0	0	0	0	0	0	0	0	0	0	0	0	0	0	0	0	0	0	0	0	0	0	0	0	0	0	0	0	0	0	0
188	0	0	0	0	0	0	0	0	0	0	0	0	0	0	0	0	0	0	0	0	0	0	0	0	0	0	0	0	0	0	0	0	0	0	0	0	0	0	0	0	0	0	0	0	0	0	0	0	0
[truncated: 23 more columns]

## Sheet: Fig2 Death 50 uM
Cell Id
1	0	0	0	0	0	0	0	0	0	0	0	0	0	0	0	0	0	0	0	0	0	0	0	0	0	0	0	0	0	0	0	0	0	0	0	0	0	0	0	0	0	0	0	0	0	0	0	0	0
2	0	0	0	0	0	0	0	0	0	0	0	0	0	0	0	0	0	0	0	0	0	0	0	0	0	0	0	0	0	0	0	0	0	0	0	0	0	0	0	0	0	0	0	0	0	0	0	0	0
3	0	0	0	0	0	0	0	0	0	0	0	0	0	0	0	0	0	0	0	0	0	0	0	0	0	0	0	0	0	0	0	0	0	0	0	0	0	0	0	0	0	0	0	0	0	0	0	0	0
4	0	0	0	0	0	0	0	0	0	0	0	0	0	0	0	0	0	0	0	0	0	0	0	0	0	0	0	0	0	0	0	0	0	0	0	0	0	0	0	0	0	0	0	0	0	0	0	0	0
5	0	0	0	0	0	0	0	0	0	0	0	0	0	0	0	0	0	0	0	0	0	0	0	0	0	0	0	0	0	0	0	0	0	0	0	0	0	0	0	0	0	0	0	0	0	0	0	0	0
6	0	0	0	0	0	0	0	0	0	0	0	0	0	0	0	0	0	0	0	0	0	0	0	0	0	0	0	0	0	0	0	0	0	0	0	0	0	0	0	0	0	0	0	0	0	0	0	0	0
7	0	0	0	0	0	0	0	0	0	0	0	0	0	0	0	0	0	0	0	0	0	0	0	0	0	0	0	0	0	0	0	0	0	0	0	0	0	0	0	0	0	0	0	0	0	0	0	0	0
8	0	0	0	0	0	0	0	0	0	0	0	0	0	0	0	0	0	0	0	0	0	0	0	0	0	0	0	0	0	0	0	0	0	0	0	0	0	0	0	0	0	0	0	0	0	0	0	0	0
9	0	0	0	0	0	0	0	0	0	0	0	0	0	0	0	0	0	0	0	0	0	0	0	0	0	0	0	0	0	0	0	0	0	0	0	0	0	0	0	0	0	0	0	0	0	0	0	0	0
10	0	0	0	0	0	0	0	0	0	0	0	0	0	0	0	0	0	0	0	0	0	0	0	0	0	0	0	0	0	0	0	0	0	0	0	0	0	0	0	0	0	0	0	0	0	0	0	0	0
11	0	0	0	0	0	0	0	0	0	0	0	0	0	0	0	0	0	0	0	0	0	0	0	0	0	0	0	0	0	0	0	0	0	0	0	0	0	0	0	0	0	0	0	0	0	0	0	0	0
12	0	0	0	0	0	0	0	0	0	0	0	0	0	0	0	0	0	0	0	0	0	0	0	0	0	0	0	0	0	0	0	0	0	0	0	0	0	0	0	0	0	0	0	0	0	0	0	0	0
13	0	0	0	0	0	0	0	0	0	0	0	0	0	0	0	0	0	0	0	0	0	0	0	0	0	0	0	0	0	0	0	0	0	0	0	0	0	0	0	0	0	0	0	0	0	0	0	0	0
14	0	0	0	0	0	0	0	0	0	0	0	0	0	0	0	0	0	0	0	0	0	0	0	0	0	0	0	0	0	0	0	0	0	0	0	0	0	0	0	0	0	0	0	0	0	0	0	0	0
15	0	0	0	0	0	0	0	0	0	0	0	0	0	0	0	0	0	0	0	0	0	0	0	0	0	0	0	0	0	0	0	0	0	0	0	0	0	0	0	0	0	0	0	0	0	0	0	0	0
16	0	0	0	0	0	0	0	0	0	0	0	0	0	0	0	0	0	0	0	0	0	0	0	0	0	0	0	0	0	0	0	0	0	0	0	0	0	0	0	0	0	0	0	0	0	0	0	0	0
17	0	0	0	0	0	0	0	0	0	0	0	0	0	0	0	0	0	0	0	0	0	0	0	0	0	0	0	0	0	0	0	0	0	0	0	0	0	0	0	0	0	0	0	0	0	0	0	0	0
18	0	0	0	0	0	0	0	0	0	0	0	0	0	0	0	0	0	0	0	0	0	0	0	0	0	0	0	0	0	0	0	0	0	0	0	0	0	0	0	0	0	0	0	0	0	0	0	0	0
19	0	0	0	0	0	0	0	0	0	0	0	0	0	0	0	0	0	0	0	0	0	0	0	0	0	0	0	0	0	0	0	0	0	0	0	0	0	0	0	0	0	0	0	0	0	0	0	0	0
20	0	0	0	0	0	0	0	0	0	0	0	0	0	0	0	0	0	0	0	0	0	0	0	0	0	0	0	0	0	0	0	0	0	0	0	0	0	0	0	0	0	0	0	0	0	0	0	0	0
21	0	0	0	0	0	0	0	0	0	0	0	0	0	0	0	0	0	0	0	0	0	0	0	0	0	0	0	0	0	0	0	0	0	0	0	0	0	0	0	0	0	0	0	0	0	0	0	0	0
22	0	0	0	0	0	0	0	0	0	0	0	0	0	0	0	0	0	0	0	0	0	0	0	0	0	0	0	0	0	0	0	0	0	0	0	0	0	0	0	0	0	0	0	0	0	0	0	0	0
23	0	0	0	0	0	0	0	0	0	0	0	0	0	0	0	0	0	0	0	0	0	0	0	0	0	0	0	0	0	0	0	0	0	0	0	0	0	0	0	0	0	0	0	0	0	0	0	0	0
24	0	0	0	0	0	0	0	0	0	0	0	0	0	0	0	0	0	0	0	0	0	0	0	0	0	0	0	0	0	0	0	0	0	0	0	0	0	0	0	0	0	0	0	0	0	0	0	0	0
25	0	0	0	0	0	0	0	0	0	0	0	0	0	0	0	0	0	0	0	0	0	0	0	0	0	0	0	0	0	0	0	0	0	0	0	0	0	0	0	0	0	0	0	0	0	0	0	0	0
26	0	0	0	0	0	0	0	0	0	0	0	0	0	0	0	0	0	0	0	0	0	0	0	0	0	0	0	0	0	0	0	0	0	0	0	0	0	0	0	0	0	0	0	0	0	0	0	0	0
27	0	0	0	0	0	0	0	0	0	0	0	0	0	0	0	0	0	0	0	0	0	0	0	0	0	0	0	0	0	0	0	0	0	0	0	0	0	0	0	0	0	0	0	0	0	0	0	0	0
28	0	0	0	0	0	0	0	0	0	0	0	0	0	0	0	0	0	0	0	0	0	0	0	0	0	0	0	0	0	0	0	0	0	0	0	0	0	0	0	0	0	0	0	0	0	0	0	0	0
29	0	0	0	0	0	0	0	0	0	0	0	0	0	0	0	0	0	0	0	0	0	0	0	0	0	0	0	0	0	0	0	0	0	0	0	0	0	0	0	0	0	0	0	0	0	0	0	0	0
30	0	0	0	0	0	0	0	0	0	0	0	0	0	0	0	0	0	0	0	0	0	0	0	0	0	0	0	0	0	0	0	0	0	0	0	0	0	0	0	0	0	0	0	0	0	0	0	0	0
31	0	0	0	0	0	0	0	0	0	0	0	0	0	0	0	0	0	0	0	0	0	0	0	0	0	0	0	0	0	0	0	0	0	0	0	0	0	0	0	0	0	0	0	0	0	0	0	0	0
32	0	0	0	0	0	0	0	0	0	0	0	0	0	0	0	0	0	0	0	0	0	0	0	0	0	0	0	0	0	0	0	0	0	0	0	0	0	0	0	0	0	0	0	0	0	0	0	0	0
33	0	0	0	0	0	0	0	0	0	0	0	0	0	0	0	0	0	0	0	0	0	0	0	0	0	0	0	0	0	0	0	0	0	0	0	0	0	0	0	0	0	0	0	0	0	0	0	0	0
34	0	0	0	0	0	0	0	0	0	0	0	0	0	0	0	0	0	0	0	0	0	0	0	0	0	0	0	0	0	0	0	0	0	0	0	0	0	0	0	0	0	0	0	0	0	0	0	0	0
35	0	0	0	0	0	0	0	0	0	0	0	0	0	0	0	0	0	0	0	0	0	0	0	0	0	0	0	0	0	0	0	0	0	0	0	0	0	0	0	0	0	0	0	0	0	0	0	0	0
36	0	0	0	0	0	0	0	0	0	0	0	0	0	0	0	0	0	0	0	0	0	0	0	0	0	0	0	0	0	0	0	0	0	0	0	0	0	0	0	0	0	0	0	0	0	0	0	0	0
37	0	0	0	0	0	0	0	0	0	0	0	0	0	0	0	0	0	0	0	0	0	0	0	0	0	0	0	0	0	0	0	0	0	0	0	0	0	0	0	0	0	0	0	0	0	0	0	0	0
38	0	0	0	0	0	0	0	0	0	0	0	0	0	0	0	0	0	0	0	0	0	0	0	0	0	0	0	0	0	0	0	0	0	0	0	0	0	0	0	0	0	0	0	0	0	0	0	0	0
39	0	0	0	0	0	0	0	0	0	0	0	0	0	0	0	0	0	0	0	0	0	0	0	0	0	0	0	0	0	0	0	0	0	0	0	0	0	0	0	0	0	0	0	0	0	0	0	0	0
40	0	0	0	0	0	0	0	0	0	0	0	0	0	0	0	0	0	0	0	0	0	0	0	0	0	0	0	0	0	0	0	0	0	0	0	0	0	0	0	0	0	0	0	0	0	0	0	0	0
41	0	0	0	0	0	0	0	0	0	0	0	0	0	0	0	0	0	0	0	0	0	0	0	0	0	0	0	0	0	0	0	0	0	0	0	0	0	0	0	0	0	0	0	0	0	0	0	0	0
42	0	0	0	0	0	0	0	0	0	0	0	0	0	0	0	0	0	0	0	0	0	0	0	0	0	0	0	0	0	0	0	0	0	0	0	0	0	0	0	0	0	0	0	0	0	0	0	0	0
43	0	0	0	0	0	0	0	0	0	0	0	0	0	0	0	0	0	0	0	0	0	0	0	0	0	0	0	0	0	0	0	0	0	0	0	0	0	0	0	0	0	0	0	0	0	0	0	0	0
44	0	0	0	0	0	0	0	0	0	0	0	0	0	0	0	0	0	0	0	0	0	0	0	0	0	0	0	0	0	0	0	0	0	0	0	0	0	0	0	0	0	0	0	0	0	0	0	0	0
45	0	0	0	0	0	0	0	0	0	0	0	0	0	0	0	0	0	0	0	0	0	0	0	0	0	0	0	0	0	0	0	0	0	0	0	0	0	0	0	0	0	0	0	0	0	0	0	0	0
46	0	0	0	0	0	0	0	0	0	0	0	0	0	0	0	0	0	0	0	0	0	0	0	0	0	0	0	0	0	0	0	0	0	0	0	0	0	0	0	0	0	0	0	0	0	0	0	0	0
47	0	0	0	0	0	0	0	0	0	0	0	0	0	0	0	0	0	0	0	0	0	0	0	0	0	0	0	0	0	0	0	0	0	0	0	0	0	0	0	0	0	0	0	0	0	0	0	0	0
48	0	0	0	0	0	0	0	0	0	0	0	0	0	0	0	0	0	0	0	0	0	0	0	0	0	0	0	0	0	0	0	0	0	0	0	0	0	0	0	0	0	0	0	0	0	0	0	0	0
49	0	0	0	0	0	0	0	0	0	0	0	0	0	0	0	0	0	0	0	0	0	0	0	0	0	0	0	0	0	0	0	0	0	0	0	0	0	0	0	0	0	0	0	0	0	0	0	0	0
50	0	0	0	0	0	0	0	0	0	0	0	0	0	0	0	0	0	0	0	0	0	0	0	0	0	0	0	0	0	0	0	0	0	0	0	0	0	0	0	0	0	0	0	0	0	0	0	0	0
51	0	0	0	0	0	0	0	0	0	0	0	0	0	0	0	0	0	0	0	0	0	0	0	0	0	0	0	0	0	0	0	0	0	0	0	0	0	0	0	0	0	0	0	0	0	0	0	0	0
52	0	0	0	0	0	0	0	0	0	0	0	0	0	0	0	0	0	0	0	0	0	0	0	0	0	0	0	0	0	0	0	0	0	0	0	0	0	0	0	0	0	0	0	0	0	0	0	0	0
53	0	0	0	0	0	0	0	0	0	0	0	0	0	0	0	0	0	0	0	0	0	0	0	0	0	0	0	0	0	0	0	0	0	0	0	0	0	0	0	0	0	0	0	0	0	0	0	0	0
54	0	0	0	0	0	0	0	0	0	0	0	0	0	0	0	0	0	0	0	0	0	0	0	0	0	0	0	0	0	0	0	0	0	0	0	0	0	0	0	0	0	0	0	0	0	0	0	0	0
55	0	0	0	0	0	0	0	0	0	0	0	0	0	0	0	0	0	0	0	0	0	0	0	0	0	0	0	0	0	0	0	0	0	0	0	0	0	0	0	0	0	0	0	0	0	0	0	0	0
56	0	0	0	0	0	0	0	0	0	0	0	0	0	0	0	0	0	0	0	0	0	0	0	0	0	0	0	0	0	0	0	0	0	0	0	0	0	0	0	0	0	0	0	0	0	0	0	0	0
57	0	0	0	0	0	0	0	0	0	0	0	0	0	0	0	0	0	0	0	0	0	0	0	0	0	0	0	0	0	0	0	0	0	0	0	0	0	0	0	0	0	0	0	0	0	0	0	0	0
58	0	0	0	0	0	0	0	0	0	0	0	0	0	0	0	0	0	0	0	0	0	0	0	0	0	0	0	0	0	0	0	0	0	0	0	0	0	0	0	0	0	0	0	0	0	0	0	0	0
59	0	0	0	0	0	0	0	0	0	0	0	0	0	0	0	0	0	0	0	0	0	0	0	0	0	0	0	0	0	0	0	0	0	0	0	0	0	0	0	0	0	0	0	0	0	0	0	0	0
60	0	0	0	0	0	0	0	0	0	0	0	0	0	0	0	0	0	0	0	0	0	0	0	0	0	0	0	0	0	0	0	0	0	0	0	0	0	0	0	0	0	0	0	0	0	0	0	0	0
61	0	0	0	0	0	0	0	0	0	0	0	0	0	0	0	0	0	0	0	0	0	0	0	0	0	0	0	0	0	0	0	0	0	0	0	0	0	0	0	0	0	0	0	0	0	0	0	0	0
62	0	0	0	0	0	0	0	0	0	0	0	0	0	0	0	0	0	0	0	0	0	0	0	0	0	0	0	0	0	0	0	0	0	0	0	0	0	0	0	0	0	0	0	0	0	0	0	0	0
63	0	0	0	0	0	0	0	0	0	0	0	0	0	0	0	0	0	0	0	0	0	0	0	0	0	0	0	0	0	0	0	0	0	0	0	0	0	0	0	0	0	0	0	0	0	0	0	0	0
64	0	0	0	0	0	0	0	0	0	0	0	0	0	0	0	0	0	0	0	0	0	0	0	0	0	0	0	0	0	0	0	0	0	0	0	0	0	0	0	0	0	0	0	0	0	0	0	0	0
65	0	0	0	0	0	0	0	0	0	0	0	0	0	0	0	0	0	0	0	0	0	0	0	0	0	0	0	0	0	0	0	0	0	0	0	0	0	0	0	0	0	0	0	0	0	0	0	0	0
66	0	0	0	0	0	0	0	0	0	0	0	0	0	0	0	0	0	0	0	0	0	0	0	0	0	0	0	0	0	0	0	0	0	0	0	0	0	0	0	0	0	0	0	0	0	0	0	0	0
67	0	0	0	0	0	0	0	0	0	0	0	0	0	0	0	0	0	0	0	0	0	0	0	0	0	0	0	0	0	0	0	0	0	0	0	0	0	0	0	0	0	0	0	0	0	0	0	0	0
68	0	0	0	0	0	0	0	0	0	0	0	0	0	0	0	0	0	0	0	0	0	0	0	0	0	0	0	0	0	0	0	0	0	0	0	0	0	0	0	0	0	0	0	0	0	0	0	0	0
69	0	0	0	0	0	0	0	0	0	0	0	0	0	0	0	0	0	0	0	0	0	0	0	0	0	0	0	0	0	0	0	0	0	0	0	0	0	0	0	0	0	0	0	0	0	0	0	0	0
70	0	0	0	0	0	0	0	0	0	0	0	0	0	0	0	0	0	0	0	0	0	0	0	0	0	0	0	0	0	0	0	0	0	0	0	0	0	0	0	0	0	0	0	0	0	0	0	0	0
71	0	0	0	0	0	0	0	0	0	0	0	0	0	0	0	0	0	0	0	0	0	0	0	0	0	0	0	0	0	0	0	0	0	0	0	0	0	0	0	0	0	0	0	0	0	0	0	0	0
72	0	0	0	0	0	0	0	0	0	0	0	0	0	0	0	0	0	0	0	0	0	0	0	0	0	0	0	0	0	0	0	0	0	0	0	0	0	0	0	0	0	0	0	0	0	0	0	0	0
73	0	0	0	0	0	0	0	0	0	0	0	0	0	0	0	0	0	0	0	0	0	0	0	0	0	0	0	0	0	0	0	0	0	0	0	0	0	0	0	0	0	0	0	0	0	0	0	0	0
74	0	0	0	0	0	0	0	0	0	0	0	0	0	0	0	0	0	0	0	0	0	0	0	0	0	0	0	0	0	0	0	0	0	0	0	0	0	0	0	0	0	0	0	0	0	0	0	0	0
75	0	0	0	0	0	0	0	0	0	0	0	0	0	0	0	0	0	0	0	0	0	0	0	0	0	0	0	0	0	0	0	0	0	0	0	0	0	0	0	0	0	0	0	0	0	0	0	0	0
76	0	0	0	0	0	0	0	0	0	0	0	0	0	0	0	0	0	0	0	0	0	0	0	0	0	0	0	0	0	0	0	0	0	0	0	0	0	0	0	0	0	0	0	0	0	0	0	0	0
77	0	0	0	0	0	0	0	0	0	0	0	0	0	0	0	0	0	0	0	0	0	0	0	0	0	0	0	0	0	0	0	0	0	0	0	0	0	0	0	0	0	0	0	0	0	0	0	0	0
78	0	0	0	0	0	0	0	0	0	0	0	0	0	0	0	0	0	0	0	0	0	0	0	0	0	0	0	0	0	0	0	0	0	0	0	0	0	0	0	0	0	0	0	0	0	0	0	0	0
79	0	0	0	0	0	0	0	0	0	0	0	0	0	0	0	0	0	0	0	0	0	0	0	0	0	0	0	0	0	0	0	0	0	0	0	0	0	0	0	0	0	0	0	0	0	0	0	0	0
80	0	0	0	0	0	0	0	0	0	0	0	0	0	0	0	0	0	0	0	0	0	0	0	0	0	0	0	0	0	0	0	0	0	0	0	0	0	0	0	0	0	0	0	0	0	0	0	0	0
81	0	0	0	0	0	0	0	0	0	0	0	0	0	0	0	0	0	0	0	0	0	0	0	0	0	0	0	0	0	0	0	0	0	0	0	0	0	0	0	0	0	0	0	0	0	0	0	0	0
82	0	0	0	0	0	0	0	0	0	0	0	0	0	0	0	0	0	0	0	0	0	0	0	0	0	0	0	0	0	0	0	0	0	0	0	0	0	0	0	0	0	0	0	0	0	0	0	0	0
83	0	0	0	0	0	0	0	0	0	0	0	0	0	0	0	0	0	0	0	0	0	0	0	0	0	0	0	0	0	0	0	0	0	0	0	0	0	0	0	0	0	0	0	0	0	0	0	0	0
84	0	0	0	0	0	0	0	0	0	0	0	0	0	0	0	0	0	0	0	0	0	0	0	0	0	0	0	0	0	0	0	0	0	0	0	0	0	0	0	0	0	0	0	0	0	0	0	0	0
85	0	0	0	0	0	0	0	0	0	0	0	0	0	0	0	0	0	0	0	0	0	0	0	0	0	0	0	0	0	0	0	0	0	0	0	0	0	0	0	0	0	0	0	0	0	0	0	0	0
86	0	0	0	0	0	0	0	0	0	0	0	0	0	0	0	0	0	0	0	0	0	0	0	0	0	0	0	0	0	0	0	0	0	0	0	0	0	0	0	0	0	0	0	0	0	0	0	0	0
87	0	0	0	0	0	0	0	0	0	0	0	0	0	0	0	0	0	0	0	0	0	0	0	0	0	0	0	0	0	0	0	0	0	0	0	0	0	0	0	0	0	0	0	0	0	0	0	0	0
88	0	0	0	0	0	0	0	0	0	0	0	0	0	0	0	0	0	0	0	0	0	0	0	0	0	0	0	0	0	0	0	0	0	0	0	0	0	0	0	0	0	0	0	0	0	0	0	0	0
89	0	0	0	0	0	0	0	0	0	0	0	0	0	0	0	0	0	0	0	0	0	0	0	0	0	0	0	0	0	0	0	0	0	0	0	0	0	0	0	0	0	0	0	0	0	0	0	0	0
90	0	0	0	0	0	0	0	0	0	0	0	0	0	0	0	0	0	0	0	0	0	0	0	0	0	0	0	0	0	0	0	0	0	0	0	0	0	0	0	0	0	0	0	0	0	0	0	0	0
91	0	0	0	0	0	0	0	0	0	0	0	0	0	0	0	0	0	0	0	0	0	0	0	0	0	0	0	0	0	0	0	0	0	0	0	0	0	0	0	0	0	0	0	0	0	0	0	0	0
92	0	0	0	0	0	0	0	0	0	0	0	0	0	0	0	0	0	0	0	0	0	0	0	0	0	0	0	0	0	0	0	0	0	0	0	0	0	0	0	0	0	0	0	0	0	0	0	0	0
93	0	0	0	0	0	0	0	0	0	0	0	0	0	0	0	0	0	0	0	0	0	0	0	0	0	0	0	0	0	0	0	0	0	0	0	0	0	0	0	0	0	0	0	0	0	0	0	0	0
94	0	0	0	0	0	0	0	0	0	0	0	0	0	0	0	0	0	0	0	0	0	0	0	0	0	0	0	0	0	0	0	0	0	0	0	0	0	0	0	0	0	0	0	0	0	0	0	0	0
95	0	0	0	0	0	0	0	0	0	0	0	0	0	0	0	0	0	0	0	0	0	0	0	0	0	0	0	0	0	0	0	0	0	0	0	0	0	0	0	0	0	0	0	0	0	0	0	0	0
96	0	0	0	0	0	0	0	0	0	0	0	0	0	0	0	0	0	0	0	0	0	0	0	0	0	0	0	0	0	0	0	0	0	0	0	0	0	0	0	0	0	0	0	0	0	0	0	0	0
97	0	0	0	0	0	0	0	0	0	0	0	0	0	0	0	0	0	0	0	0	0	0	0	0	0	0	0	0	0	0	0	0	0	0	0	0	0	0	0	0	0	0	0	0	0	0	0	0	0
98	0	0	0	0	0	0	0	0	0	0	0	0	0	0	0	0	0	0	0	0	0	0	0	0	0	0	0	0	0	0	0	0	0	0	0	0	0	0	0	0	0	0	0	0	0	0	0	0	0
99	0	0	0	0	0	0	0	0	0	0	0	0	0	0	0	0	0	0	0	0	0	0	0	0	0	0	0	0	0	0	0	0	0	0	0	0	0	0	0	0	0	0	0	0	0	0	0	0	0
100	0	0	0	0	0	0	0	0	0	0	0	0	0	0	0	0	0	0	0	0	0	0	0	0	0	0	0	0	0	0	0	0	0	0	0	0	0	0	0	0	0	0	0	0	0	0	0	0	0
101	0	0	0	0	0	0	0	0	0	0	0	0	0	0	0	0	0	0	0	0	0	0	0	0	0	0	0	0	0	0	0	0	0	0	0	0	0	0	0	0	0	0	0	0	0	0	0	0	0
102	0	0	0	0	0	0	0	0	0	0	0	0	0	0	0	0	0	0	0	0	0	0	0	0	0	0	0	0	0	0	0	0	0	0	0	0	0	0	0	0	0	0	0	0	0	0	0	0	0
103	0	0	0	0	0	0	0	0	0	0	0	0	0	0	0	0	0	0	0	0	0	0	0	0	0	0	0	0	0	0	0	0	0	0	0	0	0	0	0	0	0	0	0	0	0	0	0	0	0
104	0	0	0	0	0	0	0	0	0	0	0	0	0	0	0	0	0	0	0	0	0	0	0	0	0	0	0	0	0	0	0	0	0	0	0	0	0	0	0	0	0	0	0	0	0	0	0	0	0
105	0	0	0	0	0	0	0	0	0	0	0	0	0	0	0	0	0	0	0	0	0	0	0	0	0	0	0	0	0	0	0	0	0	0	0	0	0	0	0	0	0	0	0	0	0	0	0	0	0
106	0	0	0	0	0	0	0	0	0	0	0	0	0	0	0	0	0	0	0	0	0	0	0	0	0	0	0	0	0	0	0	0	0	0	0	0	0	0	0	0	0	0	0	0	0	0	0	0	0
107	0	0	0	0	0	0	0	0	0	0	0	0	0	0	0	0	0	0	0	0	0	0	0	0	0	0	0	0	0	0	0	0	0	0	0	0	0	0	0	0	0	0	0	0	0	0	0	0	0
108	0	0	0	0	0	0	0	0	0	0	0	0	0	0	0	0	0	0	0	0	0	0	0	0	0	0	0	0	0	0	0	0	0	0	0	0	0	0	0	0	0	0	0	0	0	0	0	0	0
109	0	0	0	0	0	0	0	0	0	0	0	0	0	0	0	0	0	0	0	0	0	0	0	0	0	0	0	0	0	0	0	0	0	0	0	0	0	0	0	0	0	0	0	0	0	0	0	0	0
110	0	0	0	0	0	0	0	0	0	0	0	0	0	0	0	0	0	0	0	0	0	0	0	0	0	0	0	0	0	0	0	0	0	0	0	0	0	0	0	0	0	0	0	0	0	0	0	0	0
111	0	0	0	0	0	0	0	0	0	0	0	0	0	0	0	0	0	0	0	0	0	0	0	0	0	0	0	0	0	0	0	0	0	0	0	0	0	0	0	0	0	0	0	0	0	0	0	0	0
112	0	0	0	0	0	0	0	0	0	0	0	0	0	0	0	0	0	0	0	0	0	0	0	0	0	0	0	0	0	0	0	0	0	0	0	0	0	0	0	0	0	0	0	0	0	0	0	0	0
113	0	0	0	0	0	0	0	0	0	0	0	0	0	0	0	0	0	0	0	0	0	0	0	0	0	0	0	0	0	0	0	0	0	0	0	0	0	0	0	0	0	0	0	0	0	0	0	0	0
114	0	0	0	0	0	0	0	0	0	0	0	0	0	0	0	0	0	0	0	0	0	0	0	0	0	0	0	0	0	0	0	0	0	0	0	0	0	0	0	0	0	0	0	0	0	0	0	0	0
115	0	0	0	0	0	0	0	0	0	0	0	0	0	0	0	0	0	0	0	0	0	0	0	0	0	0	0	0	0	0	0	0	0	0	0	0	0	0	0	0	0	0	0	0	0	0	0	0	0
116	0	0	0	0	0	0	0	0	0	0	0	0	0	0	0	0	0	0	0	0	0	0	0	0	0	0	0	0	0	0	0	0	0	0	0	0	0	0	0	0	0	0	0	0	0	0	0	0	0
117	0	0	0	0	0	0	0	0	0	0	0	0	0	0	0	0	0	0	0	0	0	0	0	0	0	0	0	0	0	0	0	0	0	0	0	0	0	0	0	0	0	0	0	0	0	0	0	0	0
118	0	0	0	0	0	0	0	0	0	0	0	0	0	0	0	0	0	0	0	0	0	0	0	0	0	0	0	0	0	0	0	0	0	0	0	0	0	0	0	0	0	0	0	0	0	0	0	0	0
119	0	0	0	0	0	0	0	0	0	0	0	0	0	0	0	0	0	0	0	0	0	0	0	0	0	0	0	0	0	0	0	0	0	0	0	0	0	0	0	0	0	0	0	0	0	0	0	0	0
120	0	0	0	0	0	0	0	0	0	0	0	0	0	0	0	0	0	0	0	0	0	0	0	0	0	0	0	0	0	0	0	0	0	0	0	0	0	0	0	0	0	0	0	0	0	0	0	0	0
121	0	0	0	0	0	0	0	0	0	0	0	0	0	0	0	0	0	0	0	0	0	0	0	0	0	0	0	0	0	0	0	0	0	0	0	0	0	0	0	0	0	0	0	0	0	0	0	0	0
122	0	0	0	0	0	0	0	0	0	0	0	0	0	0	0	0	0	0	0	0	0	0	0	0	0	0	0	0	0	0	0	0	0	0	0	0	0	0	0	0	0	0	0	0	0	0	0	0	0
123	0	0	0	0	0	0	0	0	0	0	0	0	0	0	0	0	0	0	0	0	0	0	0	0	0	0	0	0	0	0	0	0	0	0	0	0	0	0	0	0	0	0	0	0	0	0	0	0	0
124	0	0	0	0	0	0	0	0	0	0	0	0	0	0	0	0	0	0	0	0	0	0	0	0	0	0	0	0	0	0	0	0	0	0	0	0	0	0	0	0	0	0	0	0	0	0	0	0	0
125	0	0	0	0	0	0	0	0	0	0	0	0	0	0	0	0	0	0	0	0	0	0	0	0	0	0	0	0	0	0	0	0	0	0	0	0	0	0	0	0	0	0	0	0	0	0	0	0	0
126	0	0	0	0	0	0	0	0	0	0	0	0	0	0	0	0	0	0	0	0	0	0	0	0	0	0	0	0	0	0	0	0	0	0	0	0	0	0	0	0	0	0	0	0	0	0	0	0	0
127	0	0	0	0	0	0	0	0	0	0	0	0	0	0	0	0	0	0	0	0	0	0	0	0	0	0	0	0	0	0	0	0	0	0	0	0	0	0	0	0	0	0	0	0	0	0	0	0	0
128	0	0	0	0	0	0	0	0	0	0	0	0	0	0	0	0	0	0	0	0	0	0	0	0	0	0	0	0	0	0	0	0	0	0	0	0	0	0	0	0	0	0	0	0	0	0	0	0	0
129	0	0	0	0	0	0	0	0	0	0	0	0	0	0	0	0	0	0	0	0	0	0	0	0	0	0	0	0	0	0	0	0	0	0	0	0	0	0	0	0	0	0	0	0	0	0	0	0	0
130	0	0	0	0	0	0	0	0	0	0	0	0	0	0	0	0	0	0	0	0	0	0	0	0	0	0	0	0	0	0	0	0	0	0	0	0	0	0	0	0	0	0	0	0	0	0	0	0	0
131	0	0	0	0	0	0	0	0	0	0	0	0	0	0	0	0	0	0	0	0	0	0	0	0	0	0	0	0	0	0	0	0	0	0	0	0	0	0	0	0	0	0	0	0	0	0	0	0	0
132	0	0	0	0	0	0	0	0	0	0	0	0	0	0	0	0	0	0	0	0	0	0	0	0	0	0	0	0	0	0	0	0	0	0	0	0	0	0	0	0	0	0	0	0	0	0	0	0	0
133	0	0	0	0	0	0	0	0	0	0	0	0	0	0	0	0	0	0	0	0	0	0	0	0	0	0	0	0	0	0	0	0	0	0	0	0	0	0	0	0	0	0	0	0	0	0	0	0	0
134	0	0	0	0	0	0	0	0	0	0	0	0	0	0	0	0	0	0	0	0	0	0	0	0	0	0	0	0	0	0	0	0	0	0	0	0	0	0	0	0	0	0	0	0	0	0	0	0	0
135	0	0	0	0	0	0	0	0	0	0	0	0	0	0	0	0	0	0	0	0	0	0	0	0	0	0	0	0	0	0	0	0	0	0	0	0	0	0	0	0	0	0	0	0	0	0	0	0	0
136	0	0	0	0	0	0	0	0	0	0	0	0	0	0	0	0	0	0	0	0	0	0	0	0	0	0	0	0	0	0	0	0	0	0	0	0	0	0	0	0	0	0	0	0	0	0	0	0	0
137	0	0	0	0	0	0	0	0	0	0	0	0	0	0	0	0	0	0	0	0	0	0	0	0	0	0	0	0	0	0	0	0	0	0	0	0	0	0	0	0	0	0	0	0	0	0	0	0	0
138	0	0	0	0	0	0	0	0	0	0	0	0	0	0	0	0	0	0	0	0	0	0	0	0	0	0	0	0	0	0	0	0	0	0	0	0	0	0	0	0	0	0	0	0	0	0	0	0	0
139	0	0	0	0	0	0	0	0	0	0	0	0	0	0	0	0	0	0	0	0	0	0	0	0	0	0	0	0	0	0	0	0	0	0	0	0	0	0	0	0	0	0	0	0	0	0	0	0	0
140	0	0	0	0	0	0	0	0	0	0	0	0	0	0	0	0	0	0	0	0	0	0	0	0	0	0	0	0	0	0	0	0	0	0	0	0	0	0	0	0	0	0	0	0	0	0	0	0	0
141	0	0	0	0	0	0	0	0	0	0	0	0	0	0	0	0	0	0	0	0	0	0	0	0	0	0	0	0	0	0	0	0	0	0	0	0	0	0	0	0	0	0	0	0	0	0	0	0	0
142	0	0	0	0	0	0	0	0	0	0	0	0	0	0	0	0	0	0	0	0	0	0	0	0	0	0	0	0	0	0	0	0	0	0	0	0	0	0	0	0	0	0	0	0	0	0	0	0	0
143	0	0	0	0	0	0	0	0	0	0	0	0	0	0	0	0	0	0	0	0	0	0	0	0	0	0	0	0	0	0	0	0	0	0	0	0	0	0	0	0	0	0	0	0	0	0	0	0	0
144	0	0	0	0	0	0	0	0	0	0	0	0	0	0	0	0	0	0	0	0	0	0	0	0	0	0	0	0	0	0	0	0	0	0	0	0	0	0	0	0	0	0	0	0	0	0	0	0	0
145	0	0	0	0	0	0	0	0	0	0	0	0	0	0	0	0	0	0	0	0	0	0	0	0	0	0	0	0	0	0	0	0	0	0	0	0	0	0	0	0	0	0	0	0	0	0	0	0	0
146	0	0	0	0	0	0	0	0	0	0	0	0	0	0	0	0	0	0	0	0	0	0	0	0	0	0	0	0	0	0	0	0	0	0	0	0	0	0	0	0	0	0	0	0	0	0	0	0	0
147	0	0	0	0	0	0	0	0	0	0	0	0	0	0	0	0	0	0	0	0	0	0	0	0	0	0	0	0	0	0	0	0	0	0	0	0	0	0	0	0	0	0	0	0	0	0	0	0	0
148	0	0	0	0	0	0	0	0	0	0	0	0	0	0	0	0	0	0	0	0	0	0	0	0	0	0	0	0	0	0	0	0	0	0	0	0	0	0	0	0	0	0	0	0	0	0	0	0	0
149	0	0	0	0	0	0	0	0	0	0	0	0	0	0	0	0	0	0	0	0	0	0	0	0	0	0	0	0	0	0	0	0	0	0	0	0	0	0	0	0	0	0	0	0	0	0	0	0	0
150	0	0	0	0	0	0	0	0	0	0	0	0	0	0	0	0	0	0	0	0	0	0	0	0	0	0	0	0	0	0	0	0	0	0	0	0	0	0	0	0	0	0	0	0	0	0	0	0	0
151	0	0	0	0	0	0	0	0	0	0	0	0	0	0	0	0	0	0	0	0	0	0	0	0	0	0	0	0	0	0	0	0	0	0	0	0	0	0	0	0	0	0	0	0	0	0	0	0	0
152	0	0	0	0	0	0	0	0	0	0	0	0	0	0	0	0	0	0	0	0	0	0	0	0	0	0	0	0	0	0	0	0	0	0	0	0	0	0	0	0	0	0	0	0	0	0	0	0	0
153	0	0	0	0	0	0	0	0	0	0	0	0	0	0	0	0	0	0	0	0	0	0	0	0	0	0	0	0	0	0	0	0	0	0	0	0	0	0	0	0	0	0	0	0	0	0	0	0	0
154	0	0	0	0	0	0	0	0	0	0	0	0	0	0	0	0	0	0	0	0	0	0	0	0	0	0	0	0	0	0	0	0	0	0	0	0	0	0	0	0	0	0	0	0	0	0	0	0	0
155	0	0	0	0	0	0	0	0	0	0	0	0	0	0	0	0	0	0	0	0	0	0	0	0	0	0	0	0	0	0	0	0	0	0	0	0	0	0	0	0	0	0	0	0	0	0	0	0	0
156	0	0	0	0	0	0	0	0	0	0	0	0	0	0	0	0	0	0	0	0	0	0	0	0	0	0	0	0	0	0	0	0	0	0	0	0	0	0	0	0	0	0	0	0	0	0	0	0	0
157	0	0	0	0	0	0	0	0	0	0	0	0	0	0	0	0	0	0	0	0	0	0	0	0	0	0	0	0	0	0	0	0	0	0	0	0	0	0	0	0	0	0	0	0	0	0	0	0	0
158	0	0	0	0	0	0	0	0	0	0	0	0	0	0	0	0	0	0	0	0	0	0	0	0	0	0	0	0	0	0	0	0	0	0	0	0	0	0	0	0	0	0	0	0	0	0	0	0	0
159	0	0	0	0	0	0	0	0	0	0	0	0	0	0	0	0	0	0	0	0	0	0	0	0	0	0	0	0	0	0	0	0	0	0	0	0	0	0	0	0	0	0	0	0	0	0	0	0	0
160	0	0	0	0	0	0	0	0	0	0	0	0	0	0	0	0	0	0	0	0	0	0	0	0	0	0	0	0	0	0	0	0	0	0	0	0	0	0	0	0	0	0	0	0	0	0	0	0	0
161	0	0	0	0	0	0	0	0	0	0	0	0	0	0	0	0	0	0	0	0	0	0	0	0	0	0	0	0	0	0	0	0	0	0	0	0	0	0	0	0	0	0	0	0	0	0	0	0	0
162	0	0	0	0	0	0	0	0	0	0	0	0	0	0	0	0	0	0	0	0	0	0	0	0	0	0	0	0	0	0	0	0	0	0	0	0	0	0	0	0	0	0	0	0	0	0	0	0	0
163	0	0	0	0	0	0	0	0	0	0	0	0	0	0	0	0	0	0	0	0	0	0	0	0	0	0	0	0	0	0	0	0	0	0	0	0	0	0	0	0	0	0	0	0	0	0	0	0	0
164	0	0	0	0	0	0	0	0	0	0	0	0	0	0	0	0	0	0	0	0	0	0	0	0	0	0	0	0	0	0	1	0	0	0	0	0	0	0	0	0	0	0	0	0	0	0	0	0	0
165	0	0	0	0	0	0	0	0	0	0	0	0	0	0	0	0	0	0	0	0	0	0	0	0	0	0	0	0	1	0	0	0	0	0	0	0	0	0	0	0	0	0	0	0	0	0	0	0	0
166	0	0	0	0	0	0	0	0	0	0	0	0	0	0	0	0	0	0	0	0	0	0	0	0	0	0	0	0	0	0	0	0	0	0	0	0	0	0	0	0	0	0	0	0	0	0	0	0	0
167	0	0	0	0	0	0	0	0	0	0	0	0	0	0	0	0	0	0	0	0	0	0	0	0	0	0	0	0	0	0	0	0	0	0	0	0	0	0	0	0	0	0	0	0	0	0	0	0	0
168	0	0	0	0	0	0	0	0	0	0	0	0	0	0	0	0	0	0	0	0	0	0	0	0	0	0	0	0	0	0	0	0	0	0	0	0	0	0	0	0	0	0	0	0	0	0	0	0	0
169	0	0	0	0	0	0	0	0	0	0	0	0	0	0	0	0	0	0	0	0	0	0	0	0	0	0	0	0	0	0	0	0	0	0	0	0	0	0	0	0	0	0	0	0	0	0	0	0	0
170	0	0	0	0	0	0	0	0	0	0	0	0	0	0	0	0	0	0	0	0	0	0	0	0	0	0	0	0	0	0	0	0	0	0	0	0	0	0	0	0	0	0	0	0	0	0	0	0	0
171	0	0	0	0	0	0	0	0	0	0	0	0	0	0	0	0	0	0	0	0	0	0	0	0	0	0	0	0	0	0	0	0	0	0	0	0	0	0	0	0	0	0	0	0	0	0	0	0	0
172	0	0	0	0	0	0	0	0	0	0	0	0	0	0	0	0	0	0	0	0	0	0	0	0	0	0	0	0	0	0	0	0	0	0	0	0	0	0	0	0	0	0	0	0	0	0	0	0	0
173	0	0	0	0	0	0	0	0	0	0	0	0	0	0	0	0	0	0	0	0	0	0	0	0	0	0	0	0	0	0	0	0	0	0	0	0	0	0	0	0	0	0	0	0	0	0	0	0	0
174	0	0	0	0	0	0	0	0	0	0	0	0	0	0	0	0	0	0	0	0	0	0	0	0	0	0	0	0	0	0	0	0	0	0	0	0	0	0	0	0	0	0	0	0	0	0	0	0	0
175	0	0	0	0	0	0	0	0	0	0	0	0	0	0	0	0	0	0	0	0	0	0	0	0	0	0	0	0	0	0	0	0	0	0	0	0	0	0	0	0	0	0	0	0	0	0	0	0	0
176	0	0	0	0	0	0	0	0	0	0	0	0	0	0	0	0	0	0	0	0	0	0	0	0	0	0	0	0	0	0	0	0	0	0	0	0	0	0	0	0	0	0	0	0	0	0	0	0	0
177	0	0	0	0	0	0	0	0	0	0	0	0	0	0	0	0	0	0	0	0	0	0	0	0	0	0	0	0	0	0	0	0	0	0	0	0	0	0	0	0	0	0	0	0	0	0	0	0	0
178	0	0	0	0	0	0	0	0	0	0	0	0	0	0	0	0	0	0	0	0	0	0	0	0	0	0	0	0	0	0	0	0	0	0	0	0	0	0	0	0	0	0	0	0	0	0	0	0	0
179	0	0	0	0	0	0	0	0	0	0	0	0	0	0	0	0	0	0	0	0	0	0	0	0	0	0	0	0	0	0	0	0	0	0	0	0	0	0	0	0	0	0	0	0	0	0	0	0	0
180	0	0	0	0	0	0	0	0	0	0	0	0	0	0	0	0	0	0	0	0	0	0	0	0	0	0	0	0	0	0	0	0	0	0	0	0	0	0	0	0	0	0	0	0	0	0	0	0	0
181	0	0	0	0	0	0	0	0	0	0	0	0	0	0	0	0	0	0	0	0	0	0	0	0	0	0	0	0	0	0	0	0	0	0	0	0	0	0	0	0	0	0	0	0	0	0	0	0	0
182	0	0	0	0	0	0	0	0	0	0	0	0	0	0	0	0	0	0	0	0	0	0	0	0	0	0	0	0	0	0	0	0	0	0	0	0	0	0	0	0	0	0	0	0	0	0	0	0	0
183	0	0	0	0	0	0	0	0	0	0	0	0	0	0	0	0	0	0	0	0	0	0	0	0	0	0	0	0	0	0	0	0	0	0	0	0	0	0	0	0	0	0	0	0	0	0	0	0	0
184	0	0	0	0	0	0	0	0	0	0	0	0	0	0	0	0	0	0	0	0	0	0	0	0	0	0	0	0	0	0	0	0	0	0	0	0	0	0	0	0	0	0	0	0	0	0	0	0	0
185	0	0	0	0	0	0	0	0	0	0	0	0	0	0	0	0	0	0	0	0	0	0	0	0	0	0	0	0	0	0	0	0	0	0	0	0	0	0	0	0	0	0	0	0	0	0	0	0	0
186	0	0	0	0	0	0	0	0	0	0	0	0	0	0	0	0	0	0	0	0	0	0	0	0	0	0	0	0	0	0	0	0	0	0	0	0	0	0	0	0	0	0	0	0	0	0	0	0	0
187	0	0	0	0	0	0	0	0	0	0	0	0	0	0	0	0	0	0	0	0	0	0	0	0	0	0	0	0	0	0	0	0	0	0	0	0	0	0	0	0	0	0	0	0	0	0	0	0	0
188	0	0	0	0	0	0	0	0	0	0	0	0	0	0	0	0	0	0	0	0	0	0	0	0	0	0	0	0	0	0	0	0	0	0	0	0	0	0	0	0	0	0	0	0	0	0	0	0	0
[truncated: 23 more columns]

## Sheet: Fig2 Foxo1 80uM
Cell Id
1	0.0572199	0.315502	0.534988	0.325366	0.480242	0.547753	0.54087	0.552838	0.523243	0.377554	0.337874	0.490281	0.514835	0.528491	0.523863	0.532005	0.511495	0.507171	0.5579	0.494614	0.482457	0.408746	0.420552	0.401355	0.401363	0.386869	0.274217	0.15767	0.26476	0.24754	0.180739	0.276291	0.235069	0.253292	0.206738	0.144664	0.226975	0.261416	0.224499	0.189033	0.190127	0.196661	0.166997	0.169584	0.134368	0.174414	0.159645	0.184795	0.393677
2	0.0664848	0.0852869	0.20371	0.137368	0.494146	0.612038	0.487745	0.491489	0.426368	0.164309	0.178478	0.154763	0.180004	0.205314	0.193806	0.171483	0.186397	0.166387	0.141212	0.245875	0.252209	0.346252	0.131382	0.131153	0.102418	0.174807	0.0945208	0.0946483	0.135125	0.173896	0.189925	0.219679	0.157362	0.144266	0.0939704	0.168671	0.164277	0.0795802	0.0658762	0.220911	0.292759	0.22034	0.126086	0.341106	0.272812	0.28563	0.338497	0.293286	0.297416
3	0.0722651	0.317087	0.509024	0.41133	0.3846	0.415722	0.428433	0.423756	0.420906	0.436302	0.382737	0.393369	0.433343	0.419744	0.428222	0.412525	0.426382	0.426299	0.415567	0.370046	0.373662	0.397524	0.371099	0.452124	0.468115	0.458343	0.43655	0.4792	0.445708	0.38542	0.446033	0.425348	0.414024	0.431108	0.443466	0.454632	0.458118	0.4512	0.445373	0.45944	0.472836	0.452306	0.450973	0.454137	0.435941	0.430518	0.430636	0.42886	0.425954
4	0.0798321	0.126745	0.235418	0.235733	0.301826	0.273045	0.296715	0.29055	0.301706	0.314311	0.327022	0.357067	0.3485	0.3565	0.358145	0.349338	0.341029	0.333607	0.328627	0.294469	0.274568	0.263098	0.246782	0.285186	0.27404	0.280875	0.293998	0.322376	0.391365	0.399973	0.368033	0.390213	0.414653	0.410209	0.386277	0.352528	0.400615	0.396423	0.432169	0.450058	0.467927	0.462431	0.436608	0.430271	0.449723	0.44746	0.430781	0.453532	0.46351
5	0.0859727	0.200324	0.45852	0.0760075	0.225032	0.187271	0.275255	0.303106	0.285373	0.198337	0.195583	0.296303	0.298191	0.23685	0.23636	0.147659	0.297468	0.112326	0.224454	0.234825	0.277971	0.232293	0.32174	0.209393	0.109469	0.139001	0.123202	0.195563	0.141505	0.128782	0.194754	0.130029	0.183108	0.358112	0.335139	0.308212	0.319783	0.324955	0.379931	0.318827	0.347985	0.412321	0.362288	0.341696	0.381033	0.119715	0.406576	0.345912	0.367375
6	0.0955588	0.499705	0.350365	0.110614	0.172983	0.352614	0.289179	0.20524	0.159861	0.197698	0.143529	0.141286	0.144778	0.189156	0.213713	0.278299	0.252373	0.233305	0.262524	0.294318	0.150863	0.131444	0.236329	0.185748	0.253179	0.217157	0.190906	0.201802	0.167559	0.119868	0.136666	0.162629	0.127368	0.175183	0.259626	0.274086	0.318483	0.325517	0.303607	0.312567	0.300137	0.366893	0.340043	0.351934	0.342915	0.334395	0.339426	0.284888	0.339473
7	0.114046	0.256815	0.51026	0.291052	0.245218	0.337864	0.340495	0.320147	0.344485	0.338063	0.276967	0.17698	0.376303	0.260947	0.290171	0.322027	0.352313	0.318004	0.243873	0.258334	0.287852	0.40422	0.457808	0.378739	0.356904	0.380465	0.406836	0.430635	0.430719	0.43927	0.426924	0.42415	0.38387	0.415573	0.402041	0.442381	0.403534	0.420837	0.429816	0.369933	0.418249	0.358006	0.417272	0.38686	0.427516	0.36975	0.403164	0.383289	0.392579
8	0.117975	0.259816	0.296306	0.30299	0.2444	0.345279	0.358158	0.365707	0.329868	0.328506	0.329329	0.400509	0.400883	0.326978	0.331275	0.309462	0.311316	0.268219	0.293876	0.284766	0.289529	0.269633	0.296753	0.307205	0.332341	0.332656	0.357164	0.365069	0.363759	0.452978	0.465144	0.453571	0.404871	0.411308	0.408776	0.425435	0.419764	0.419452	0.409609	0.402275	0.411743	0.409697	0.417363	0.398443	0.415381	0.418876	0.428083	0.41434	0.404934
9	0.121119	0.128597	0.553002	0.357247	0.472164	0.43007	0.394952	0.37701	0.429822	0.46411	0.45896	0.43155	0.363485	0.301176	0.183878	0.337591	0.415253	0.176022	0.152737	0.267033	0.385845	0.368762	0.382013	0.356542	0.414592	0.404787	0.358429	0.311373	0.292664	0.42184	0.334326	0.310249	0.365574	0.343443	0.182014	0.285254	0.259814	0.282788	0.395518	0.428463	0.364523	0.339591	0.496477	0.525086	0.276063	0.461412	0.492472	0.207277	0.462704
10	0.138655	0.303251	0.553816	0.154923	0.264293	0.290743	0.290327	0.333708	0.299502	0.290785	0.232709	0.303987	0.181175	0.320542	0.350057	0.2905	0.386366	0.120226	0.112781	0.123351	0.120532	0.118966	0.161658	0.117739	0.112194	0.144571	0.141688	0.222677	0.18887	0.182176	0.185723	0.164182	0.220689	0.27964	0.278046	0.240022	0.235429	0.254284	0.297835	0.323068	0.342654	0.362155	0.525189	0.311722	0.375485	0.329973	0.436683	0.357373	0.331007
11	0.154981	0.275426	0.569012	0.534108	0.579646	0.593047	0.496821	0.403319	0.354696	0.302775	0.269638	0.289335	0.343663	0.399917	0.390323	0.387275	0.416467	0.425578	0.438502	0.441224	0.471754	0.413924	0.418113	0.458241	0.496489	0.445767	0.444794	0.471485	0.414542	0.415972	0.432847	0.450215	0.468821	0.485899	0.451636	0.451249	0.409162	0.387998	0.462575	0.451738	0.464723	0.50107	0.463298	0.438277	0.439209	0.465863	0.4745	0.414616	0.417
12	0.169394	0.227126	0.367599	0.289163	0.276037	0.264206	0.27382	0.264523	0.290116	0.235126	0.22222	0.223689	0.253977	0.281235	0.294682	0.320208	0.296688	0.274714	0.284335	0.331789	0.282626	0.319327	0.238255	0.201235	0.245176	0.30256	0.28822	0.262037	0.275762	0.326487	0.331692	0.344055	0.407144	0.391076	0.326395	0.300745	0.310935	0.296712	0.318458	0.329635	0.312119	0.355263	0.33845	0.36024	0.32501	0.37517	0.343971	0.344147	0.365198
13	0.176391	0.198486	0.553797	0.167218	0.324885	0.396594	0.400994	0.385953	0.359723	0.352664	0.371449	0.348428	0.341097	0.261759	0.223482	0.191838	0.242263	0.339629	0.188485	0.232346	0.238982	0.319058	0.214835	0.370398	0.197144	0.20544	0.150995	0.166155	0.186756	0.274874	0.269569	0.231142	0.244755	0.200179	0.176844	0.141684	0.170163	0.196927	0.238439	0.228861	0.227563	0.162956	0.342759	0.298204	0.320032	0.312447	0.385731	0.408818	0.433894
14	0.17774	0.246986	0.533396	0.449971	0.553308	0.488396	0.475003	0.472024	0.458698	0.422079	0.438531	0.443684	0.389555	0.414411	0.391016	0.376992	0.462981	0.352685	0.373828	0.392155	0.388142	0.278838	0.351247	0.318666	0.298497	0.345643	0.288696	0.309408	0.387199	0.317457	0.397252	0.409829	0.394643	0.358569	0.29325	0.296597	0.228461	0.248146	0.453711	0.447173	0.380189	0.339594	0.400942	0.330778	0.429426	0.341658	0.350226	0.293271	0.525084
15	0.178832	0.339678	0.563743	0.494907	0.477616	0.379061	0.252539	0.244341	0.253739	0.265884	0.311468	0.260014	0.256202	0.269895	0.404105	0.424209	0.348318	0.337134	0.356062	0.338763	0.358655	0.36537	0.367564	0.354654	0.361362	0.358578	0.343442	0.328788	0.326472	0.263651	0.3006	0.310347	0.241377	0.30194	0.275843	0.254736	0.213451	0.234281	0.238334	0.257123	0.252133	0.270824	0.270895	0.323003	0.242861	0.275922	0.256389	0.278661	0.286144
16	0.183346	0.226052	0.38885	0.319326	0.338327	0.344702	0.299656	0.277687	0.288039	0.281627	0.296488	0.327642	0.318582	0.325653	0.332631	0.337586	0.339553	0.367314	0.435592	0.396628	0.411001	0.40787	0.329595	0.356591	0.364338	0.373903	0.418278	0.408428	0.404262	0.390429	0.383677	0.389112	0.354088	0.345811	0.378075	0.324066	0.353936	0.333932	0.30516	0.337217	0.335236	0.338305	0.335447	0.358337	0.344684	0.376279	0.357975	0.377153	0.406035
17	0.214398	0.346958	0.53419	0.460241	0.414651	0.56053	0.547377	0.519957	0.385039	0.365754	0.291477	0.21195	0.33466	0.282664	0.204759	0.114366	0.215199	0.203856	0.226513	0.20569	0.314482	0.279655	0.330065	0.34543	0.277387	0.284654	0.291438	0.257914	0.344134	0.278772	0.28704	0.198883	0.251134	0.320535	0.365146	0.399443	0.397841	0.399459	0.378214	0.373738	0.385265	0.388538	0.394763	0.387418	0.343255	0.354304	0.409639	0.345178	0.37872
18	0.230053	0.281998	0.428919	0.288365	0.295032	0.313865	0.28712	0.254828	0.254433	0.251491	0.252172	0.246529	0.266717	0.289155	0.295893	0.278344	0.260252	0.276946	0.289741	0.280569	0.266911	0.278407	0.262258	0.287212	0.269464	0.244584	0.212069	0.172572	0.201463	0.264961	0.316062	0.342624	0.374031	0.378993	0.37377	0.380735	0.353491	0.402879	0.420576	0.396958	0.398428	0.376898	0.412838	0.437456	0.394473	0.381594	0.350576	0.397992	0.440824
19	0.255361	0.324251	0.544287	0.38547	0.393063	0.401731	0.515302	0.321374	0.332438	0.372265	0.371729	0.368307	0.3685	0.360533	0.34464	0.381352	0.377561	0.392338	0.402819	0.410367	0.406173	0.368991	0.406692	0.413145	0.393806	0.410301	0.420509	0.40879	0.449446	0.466925	0.404699	0.390555	0.402039	0.421742	0.440628	0.433078	0.450039	0.429481	0.454138	0.442756	0.445123	0.455015	0.459426	0.428077	0.448229	0.456639	0.464402	0.481729	0.496152
20	0.272716	0.299069	0.422025	0.316032	0.344409	0.359336	0.35968	0.341682	0.386385	0.363901	0.313602	0.306346	0.344909	0.250092	0.18909	0.17319	0.215592	0.238337	0.318277	0.313267	0.357687	0.388869	0.429128	0.427717	0.420361	0.419397	0.407596	0.172536	0.154831	0.377861	0.27138	0.393226	0.405993	0.349341	0.368059	0.39376	0.386998	0.421023	0.423629	0.443503	0.420564	0.427637	0.402161	0.402782	0.419439	0.428987	0.440803	0.394702	0.420133
21	0.298857	0.315494	0.479721	0.436685	0.416966	0.474938	0.435377	0.411545	0.394222	0.357022	0.361665	0.35669	0.375212	0.384634	0.41293	0.312367	0.319191	0.349232	0.321571	0.360721	0.387586	0.413985	0.35812	0.37115	0.382576	0.445787	0.43376	0.430189	0.411394	0.424935	0.437537	0.431642	0.394464	0.442158	0.405716	0.443995	0.463127	0.463298	0.435514	0.405748	0.405549	0.431008	0.405129	0.373643	0.358572	0.359286	0.378157	0.360427	0.364188
22	0.317333	0.109437	0.396208	0.133028	0.250214	0.284388	0.355921	0.308129	0.304572	0.218835	0.253485	0.344272	0.351856	0.252505	0.250109	0.360224	0.547776	0.422289	0.345224	0.37011	0.338054	0.385147	0.369912	0.159812	0.264256	0.191845	0.147713	0.203422	0.157781	0.117416	0.143024	0.162742	0.147896	0.245747	0.20087	0.213385	0.231486	0.196847	0.229185	0.169736	0.247046	0.295931	0.250542	0.185919	0.186637	0.209357	0.2622	0.180747	0.213717
23	0.330794	0.396817	0.606529	0.323908	0.439522	0.507489	0.458415	0.187006	0.256873	0.212467	0.260825	0.160919	0.197785	0.242457	0.234368	0.286404	0.296855	0.23671	0.281057	0.271778	0.311234	0.344318	0.306207	0.257316	0.272742	0.18634	0.253788	0.326602	0.207768	0.162572	0.162638	0.27726	0.332644	0.40496	0.24455	0.317806	0.246232	0.337282	0.336733	0.31883	0.312388	0.346883	0.379185	0.343361	0.406144	0.405813	0.394137	0.298111	0.336189
24	0.331749	0.31593	0.524423	0.439371	0.422133	0.592897	0.503912	0.438298	0.549138	0.440598	0.403108	0.410354	0.395623	0.392001	0.399128	0.402893	0.3681	0.381149	0.386326	0.390753	0.417309	0.412051	0.433978	0.414673	0.428165	0.476004	0.448055	0.476468	0.45078	0.422048	0.491083	0.442502	0.413735	0.421844	0.417764	0.438702	0.414826	0.417896	0.387969	0.382791	0.415658	0.40151	0.386931	0.458871	0.431188	0.454783	0.452319	0.541605	0.392577
25	0.332951	0.385947	0.553323	0.497968	0.571044	0.606863	0.608282	0.558671	0.441307	0.55323	0.483253	0.400997	0.417777	0.396957	0.430619	0.149841	0.189148	0.241516	0.31928	0.255642	0.324416	0.342871	0.34272	0.383648	0.328073	0.327619	0.373256	0.338852	0.318437	0.292693	0.236945	0.300908	0.280928	0.27725	0.244488	0.213452	0.306849	0.149219	0.123342	0.174488	0.178774	0.135603	0.143279	0.182334	0.191571	0.241225	0.270644	0.215606	0.189944
26	0.335283	0.399195	0.548773	0.388087	0.498273	0.606892	0.576201	0.454037	0.290688	0.264155	0.394586	0.34019	0.281615	0.375659	0.286217	0.317963	0.339887	0.189187	0.177055	0.323095	0.394939	0.0962954	0.0900132	0.0978282	0.117652	0.112288	0.140382	0.139073	0.105032	0.111468	0.326901	0.113512	0.378564	0.0825756	0.245706	0.0823949	0.271125	0.271455	0.0872348	0.270439	0.324922	0.0767691	0.153286	0.204999	0.26714	0.205227	0.272429	0.322399	0.152634
27	0.335656	0.288875	0.445915	0.353576	0.400944	0.367904	0.397924	0.375346	0.352951	0.357137	0.369215	0.545444	0.50356	0.40075	0.405323	0.489584	0.534019	0.484367	0.504647	0.45207	0.481147	0.433302	0.416701	0.422003	0.397325	0.377857	0.41174	0.385583	0.420687	0.410525	0.417733	0.399278	0.3884	0.374539	0.387382	0.354965	0.316011	0.35199	0.350616	0.356705	0.29542	0.348431	0.338087	0.344698	0.319214	0.3133	0.2795	0.29086	0.282996
28	0.33901	0.357498	0.406183	0.319582	0.406834	0.443618	0.36891	0.377143	0.365281	0.41907	0.402489	0.36551	0.358516	0.307054	0.405642	0.385805	0.366133	0.386593	0.371786	0.388477	0.389325	0.344505	0.365101	0.389684	0.373259	0.373837	0.332242	0.319841	0.349537	0.380126	0.335698	0.385051	0.350243	0.354192	0.364855	0.452043	0.360951	0.372036	0.300624	0.360546	0.37466	0.329341	0.374461	0.372773	0.404306	0.382163	0.364083	0.388365	0.411223
29	0.340367	0.439598	0.563445	0.466115	0.473074	0.466753	0.45285	0.448117	0.415078	0.412372	0.450237	0.418047	0.399019	0.407019	0.416516	0.415672	0.417492	0.448969	0.452959	0.428083	0.448785	0.435756	0.456672	0.449519	0.464183	0.471682	0.455768	0.450264	0.447165	0.447834	0.428411	0.463066	0.432187	0.431575	0.449122	0.444807	0.440018	0.472047	0.481158	0.474363	0.463782	0.485121	0.477639	0.486083	0.469821	0.486002	0.482405	0.469074	0.461237
30	0.342108	0.272122	0.569062	0.284131	0.299502	0.276652	0.328695	0.177943	0.194454	0.241117	0.209408	0.273735	0.3093	0.367894	0.331758	0.391305	0.401379	0.389074	0.420229	0.523632	0.429649	0.390651	0.32389	0.391103	0.41375	0.366531	0.352943	0.368385	0.335469	0.323108	0.399178	0.400976	0.278181	0.314813	0.224626	0.330749	0.214154	0.192435	0.184556	0.158559	0.133446	0.119295	0.131678	0.121089	0.124825	0.101765	0.124417	0.0816304	0.130554
31	0.342877	0.31927	0.527013	0.406122	0.292346	0.35252	0.343276	0.289474	0.304061	0.285528	0.172345	0.256132	0.274188	0.298304	0.294205	0.298857	0.363275	0.341296	0.33056	0.396125	0.323276	0.288775	0.249828	0.250049	0.24864	0.203416	0.234192	0.186504	0.144015	0.215909	0.215026	0.203473	0.198571	0.193825	0.159425	0.278423	0.222412	0.218432	0.270681	0.320192	0.303107	0.245742	0.250033	0.302286	0.266402	0.233408	0.244205	0.301844	0.23117
32	0.34513	0.457843	0.5328	0.482301	0.486019	0.573348	0.601746	0.509163	0.38738	0.45393	0.387741	0.416475	0.447758	0.412318	0.409752	0.416887	0.372524	0.30404	0.367916	0.287924	0.374689	0.432351	0.433973	0.451458	0.404874	0.399181	0.406442	0.427319	0.396348	0.403557	0.435974	0.413201	0.400795	0.391251	0.378254	0.386407	0.417668	0.420762	0.411645	0.427617	0.42094	0.439621	0.436169	0.430927	0.419014	0.397105	0.41134	0.421752	0.417157
33	0.346626	0.37745	0.554462	0.551436	0.627545	0.621159	0.601749	0.602728	0.514063	0.337755	0.343618	0.367461	0.357195	0.328469	0.30818	0.328523	0.307565	0.358516	0.396348	0.386453	0.402836	0.439969	0.218987	0.410127	0.304572	0.423972	0.415388	0.460941	0.407663	0.447127	0.376725	0.344092	0.350676	0.250954	0.311441	0.292591	0.300002	0.262395	0.284118	0.408594	0.24414	0.300323	0.273623	0.178514	0.262833	0.277758	0.306599	0.232796	0.178997
34	0.348648	0.219141	0.425432	0.272797	0.427192	0.324814	0.312987	0.247513	0.353735	0.408746	0.373514	0.286505	0.15312	0.214136	0.203076	0.355984	0.248158	0.34908	0.2738	0.418375	0.41264	0.379988	0.417913	0.446425	0.463308	0.428784	0.431893	0.434114	0.438101	0.43659	0.51028	0.45917	0.444424	0.484194	0.497558	0.522379	0.478984	0.475998	0.430224	0.445054	0.411448	0.504191	0.473522	0.504266	0.484526	0.508556	0.434883	0.436057	0.462432
35	0.354892	0.456427	0.521154	0.496008	0.486422	0.573702	0.602752	0.456937	0.489862	0.457737	0.44636	0.433289	0.43817	0.412452	0.412905	0.41371	0.416138	0.403199	0.427405	0.39871	0.464537	0.461847	0.469391	0.450938	0.466548	0.436052	0.434259	0.431558	0.436751	0.429249	0.436535	0.41482	0.401097	0.393238	0.382634	0.415507	0.450515	0.419195	0.424884	0.427426	0.423215	0.438504	0.417514	0.422647	0.431751	0.402389	0.415248	0.427379	0.414086
36	0.355218	0.515665	0.605819	0.57198	0.494507	0.506176	0.489622	0.232376	0.151733	0.0921778	0.0765953	0.0721447	0.0710388	0.0942265	0.079469	0.0690803	0.0670714	0.0554983	0.0726157	0.058709	0.0824366	0.0832072	0.321973	0.309273	0.293588	0.377157	0.145106	0.0617608	0.0696885	0.0446913	0.0583839	0.0579839	0.0716271	0.0745767	0.055739	0.453621	0.420225	0.392814	0.0642849	0.0563705	0.123896	0.100631	0.183715	0.441486	0.452848	0.441167	0.448106	0.43125	0.436008
37	0.356926	0.425658	0.481883	0.433827	0.448935	0.441396	0.450459	0.427563	0.42426	0.435467	0.407468	0.393195	0.384591	0.355123	0.380357	0.403913	0.393857	0.411889	0.389685	0.40783	0.413622	0.4007	0.394138	0.41004	0.400331	0.426879	0.376386	0.365753	0.403359	0.434727	0.475999	0.505066	0.511724	0.497227	0.476711	0.388707	0.33856	0.263271	0.285502	0.406972	0.305912	0.346857	0.312911	0.31295	0.374198	0.303976	0.279968	0.251566	0.244712
38	0.364326	0.395236	0.549119	0.470328	0.42454	0.379356	0.365682	0.36139	0.349096	0.336915	0.312134	0.31147	0.337105	0.343811	0.321073	0.304077	0.318262	0.341632	0.350575	0.358137	0.368634	0.36846	0.408733	0.418813	0.423732	0.441133	0.460177	0.451556	0.469466	0.474316	0.465912	0.476602	0.463074	0.448557	0.468346	0.450571	0.449487	0.449559	0.434427	0.427544	0.429619	0.454325	0.465776	0.463947	0.473459	0.504125	0.500956	0.466092	0.463059
39	0.369091	0.352859	0.529103	0.42005	0.366676	0.372391	0.521036	0.37063	0.38423	0.403119	0.365979	0.332643	0.29438	0.285752	0.376937	0.374157	0.39579	0.383205	0.391593	0.375627	0.417547	0.358561	0.409565	0.377131	0.397184	0.367723	0.374376	0.368937	0.385419	0.408158	0.407424	0.410116	0.446467	0.452727	0.440769	0.452509	0.419602	0.436838	0.433123	0.405109	0.391323	0.381018	0.378653	0.370322	0.393073	0.378478	0.39192	0.405002	0.404801
40	0.374224	0.491029	0.451184	0.449239	0.454312	0.508231	0.44592	0.421134	0.435181	0.406275	0.399517	0.413006	0.428409	0.415436	0.444137	0.475005	0.454181	0.462175	0.470401	0.480151	0.484204	0.481677	0.515981	0.494076	0.507369	0.531807	0.515372	0.55175	0.565006	0.543846	0.55306	0.565893	0.568004	0.598731	0.597882	0.601131	0.600384	0.573302	0.579483	0.596616	0.600912	0.577076	0.591652	0.593708	0.576884	0.565952	0.607442	0.593835	0.55647
41	0.374339	0.525881	0.490685	0.398073	0.415161	0.424785	0.381695	0.320031	0.372124	0.365582	0.379909	0.387496	0.38162	0.371186	0.350995	0.364149	0.362669	0.362284	0.339651	0.376694	0.386647	0.397905	0.354652	0.390325	0.415582	0.467252	0.390149	0.35752	0.362221	0.36449	0.353043	0.372691	0.433646	0.450567	0.431356	0.410801	0.417871	0.419113	0.401475	0.396128	0.461663	0.469063	0.510196	0.510418	0.406659	0.474859	0.40846	0.401593	0.412552
42	0.374581	0.378235	0.391367	0.402682	0.405377	0.424591	0.407963	0.378687	0.368309	0.35972	0.360344	0.370531	0.363837	0.331983	0.346485	0.338145	0.304534	0.294506	0.280684	0.298809	0.31521	0.323449	0.290262	0.278671	0.298467	0.276202	0.284502	0.328466	0.319454	0.310202	0.330005	0.360968	0.338378	0.354498	0.355512	0.342642	0.327469	0.325195	0.308919	0.325358	0.329708	0.336213	0.347787	0.352948	0.342108	0.356892	0.358981	0.372318	0.406158
43	0.375678	0.411788	0.506283	0.371124	0.380636	0.377757	0.346648	0.324079	0.311538	0.325583	0.35495	0.347755	0.328221	0.333874	0.368783	0.359888	0.384729	0.413852	0.397606	0.352977	0.350303	0.391525	0.378106	0.370368	0.384339	0.394634	0.385628	0.348883	0.371076	0.382695	0.408533	0.372362	0.373602	0.368416	0.384237	0.362257	0.398297	0.354526	0.359367	0.364037	0.378985	0.377517	0.404138	0.388316	0.366093	0.364578	0.380638	0.384064	0.430641
44	0.377827	0.360793	0.481016	0.425478	0.44037	0.430497	0.431403	0.429269	0.422319	0.385599	0.392244	0.396427	0.384318	0.382734	0.400632	0.393316	0.381933	0.375558	0.386954	0.376834	0.386152	0.413703	0.399395	0.408676	0.39566	0.374982	0.388908	0.412607	0.419436	0.400062	0.396999	0.398914	0.397786	0.394208	0.409558	0.400316	0.395787	0.393561	0.390504	0.407197	0.409695	0.412788	0.408121	0.421617	0.417867	0.421442	0.399776	0.397026	0.386067
45	0.380346	0.410205	0.489967	0.47288	0.431287	0.431978	0.381769	0.380845	0.332602	0.317482	0.335506	0.359325	0.327721	0.313459	0.308644	0.329296	0.344423	0.399592	0.398779	0.379941	0.391076	0.366262	0.392461	0.381004	0.396808	0.397867	0.399645	0.396301	0.38696	0.370701	0.382769	0.370569	0.372334	0.340357	0.360232	0.355502	0.368025	0.361098	0.367813	0.349167	0.352277	0.382061	0.393731	0.38447	0.398887	0.393784	0.383644	0.386244	0.378317
46	0.38349	0.393685	0.492583	0.447516	0.513924	0.606172	0.626279	0.630797	0.480594	0.393262	0.407163	0.46631	0.385919	0.351941	0.344232	0.374619	0.354601	0.364671	0.373942	0.383331	0.386531	0.380017	0.328241	0.346735	0.38591	0.395972	0.385827	0.378254	0.377285	0.44345	0.366206	0.344344	0.352224	0.367887	0.353719	0.306257	0.217183	0.31448	0.284095	0.311133	0.23983	0.304164	0.30785	0.31179	0.216373	0.255583	0.227157	0.21168	0.249019
47	0.385391	0.430751	0.55076	0.592568	0.454289	0.547519	0.538066	0.473262	0.421639	0.485709	0.392353	0.471951	0.499814	0.437323	0.473408	0.456436	0.468093	0.44603	0.459705	0.465638	0.465065	0.443416	0.470646	0.444542	0.47753	0.479671	0.47136	0.497161	0.531839	0.520476	0.492484	0.522386	0.471233	0.433176	0.406886	0.458183	0.401058	0.450037	0.411572	0.42383	0.417875	0.41833	0.412328	0.42581	0.426553	0.432272	0.387515	0.412368	0.415284
48	0.385976	0.38902	0.493203	0.524202	0.551936	0.549039	0.428567	0.415962	0.424215	0.438138	0.388489	0.387194	0.429856	0.441642	0.442513	0.415476	0.420427	0.382666	0.414084	0.419225	0.436926	0.433501	0.447699	0.445585	0.430531	0.410784	0.394815	0.411578	0.405196	0.418396	0.438912	0.439235	0.428212	0.426749	0.42826	0.425928	0.434453	0.413712	0.423878	0.416131	0.421503	0.406178	0.377939	0.384877	0.342761	0.348782	0.324644	0.321116	0.365613
49	0.391411	0.435073	0.533845	0.492594	0.530314	0.537062	0.487542	0.484045	0.462209	0.465076	0.438542	0.404312	0.385021	0.404739	0.419026	0.416464	0.385467	0.397395	0.398202	0.392018	0.418548	0.371502	0.404909	0.37701	0.377341	0.424027	0.435386	0.407597	0.421752	0.386965	0.410922	0.410959	0.411926	0.421347	0.411617	0.443192	0.427719	0.445433	0.425732	0.425497	0.448379	0.431451	0.445636	0.43111	0.454027	0.458127	0.46867	0.477781	0.466553
50	0.395855	0.406587	0.403825	0.396841	0.637228	0.478074	0.401727	0.400822	0.376359	0.380291	0.402283	0.423656	0.400888	0.391534	0.39476	0.399661	0.359187	0.413891	0.422711	0.422605	0.445345	0.455134	0.434427	0.541408	0.506828	0.497091	0.50266	0.520996	0.556118	0.51347	0.556435	0.550365	0.507199	0.504789	0.553287	0.547097	0.396209	0.535738	0.532914	0.513235	0.467786	0.424426	0.441804	0.362621	0.472759	0.374722	0.369263	0.360229	0.411797
51	0.401417	0.431256	0.430865	0.395184	0.398904	0.321826	0.404849	0.375032	0.394996	0.408175	0.389326	0.401172	0.390343	0.400708	0.418714	0.413797	0.40394	0.41679	0.418948	0.410022	0.424215	0.40715	0.395396	0.399893	0.400118	0.380141	0.384386	0.394428	0.397135	0.383044	0.373416	0.390159	0.375131	0.374144	0.384168	0.382515	0.385125	0.358473	0.384694	0.375398	0.393278	0.383048	0.391526	0.399521	0.408316	0.373325	0.371	0.394806	0.367638
52	0.403198	0.428465	0.541128	0.451391	0.436394	0.390744	0.419794	0.545915	0.461523	0.299416	0.358577	NaN	0.571057	0.51749	0.423768	0.435842	0.536669	0.474706	0.412354	0.591261	0.412142	0.397121	0.442115	0.459395	0.411476	0.404769	0.420156	0.45332	0.431713	0.41165	0.431796	0.450432	0.452402	0.458361	0.433172	0.453655	0.488979	0.493943	0.470922	0.466678	0.468349	0.469799	0.502832	0.501725	0.474007	0.504474	0.492924	0.483493	0.473157
53	0.407618	0.245643	0.530932	0.479421	0.415416	0.12287	0.223188	0.0959696	0.121136	0.10958	0.0703921	0.0836759	0.0604081	0.0623766	0.0552866	0.117631	0.171111	0.113039	0.154582	0.170913	0.142903	0.210078	0.244261	0.233676	0.296854	0.219321	0.591264	0.432859	0.449217	0.449504	0.452282	0.463358	0.447335	0.456564	0.504542	0.52491	0.49216	0.482852	0.446585	0.437344	0.417105	0.472811	0.468771	0.49902	0.412175	0.362618	0.446886	0.434595	0.464479
54	0.407701	0.35741	0.467289	0.405353	0.370053	0.395506	0.393569	0.374681	0.382418	0.425618	0.433965	0.439669	0.412148	0.411628	0.403191	0.407742	0.399515	0.402129	0.396173	0.409147	0.403791	0.412761	0.407696	0.410433	0.417276	0.424461	0.429605	0.45141	0.4482	0.438316	0.447772	0.456241	0.450035	0.452789	0.453958	0.4409	0.476385	0.441132	0.463552	0.419463	0.456073	0.478447	0.469881	0.507956	0.482659	0.477371	0.463591	0.516472	0.502431
55	0.409327	0.397291	0.49493	0.411222	0.404058	0.392806	0.421835	0.484564	0.526789	0.5512	0.576185	0.520843	0.498877	0.471194	0.521876	0.430668	0.263497	0.50077	0.493195	0.529955	0.498727	0.480344	0.515133	0.466262	0.348784	0.207521	0.471895	0.449523	0.526723	0.498095	0.501499	0.563157	0.506488	0.538517	0.507495	0.477642	0.494379	0.412916	0.431955	0.497409	0.572263	0.562447	0.56055	0.545546	0.503877	0.483722	0.468091	0.477044	0.479286
56	0.414855	0.423565	0.485962	0.38954	0.618908	0.585855	0.594257	0.486428	0.434432	0.409431	0.376445	0.398512	0.3617	0.301078	0.266848	0.332209	0.370746	0.388767	0.390131	0.531619	0.405141	0.311918	0.27418	0.349737	0.266803	0.287231	0.313062	0.342458	0.327825	0.324439	0.346148	0.347986	0.390647	0.389641	0.44029	0.380218	0.467834	0.38214	0.404224	0.416771	0.368261	0.299623	0.307296	0.373286	0.448361	0.505724	0.49745	0.42463	0.374181
57	0.419712	0.446242	0.474207	0.447133	0.461558	0.452238	0.47235	0.4794	0.495464	0.483398	0.486196	0.497192	0.489436	0.479401	0.486514	0.499223	0.49603	0.508332	0.496847	0.469831	0.490611	0.501068	0.517302	0.488495	0.483748	0.482131	0.471631	0.473807	0.469896	0.49109	0.480243	0.489819	0.488531	0.471925	0.473528	0.461367	0.479547	0.480144	0.521279	0.494285	0.491725	0.491935	0.515915	0.514068	0.513594	0.516399	0.527313	0.556775	0.556576
58	0.426819	0.473771	0.517088	0.535276	0.462543	0.464099	0.474222	0.462124	0.425811	0.440255	0.436677	0.435035	0.415188	0.404289	0.42897	0.409304	0.440883	0.445005	0.416861	0.433972	0.414061	0.469173	0.433502	0.437029	0.441001	0.465737	0.4911	0.469982	0.437646	0.449677	0.42267	0.456875	0.464868	0.427346	0.431747	0.483791	0.535964	0.468614	0.510804	0.512361	0.488119	0.489817	0.467722	0.464283	0.456848	0.442741	0.460204	0.425536	0.517146
59	0.426916	0.415205	0.503508	0.435672	0.504335	0.579505	0.480727	0.45765	0.355621	0.411189	0.406935	0.38991	0.383333	0.382325	0.398812	0.409703	0.390198	0.423652	0.427484	0.429117	0.410911	0.441506	0.443578	0.442694	0.450302	0.450215	0.424221	0.454045	0.444773	0.433803	0.422723	0.427247	0.402096	0.416703	0.437475	0.42884	0.414114	0.444372	0.4348	0.430678	0.438729	0.422217	0.426654	0.429209	0.418218	0.513842	0.547971	0.539706	0.511443
60	0.428215	0.502105	0.527104	0.113276	0.198527	0.393777	0.448071	0.342208	0.40294	0.375614	0.340841	0.394562	0.401543	0.447942	0.453396	0.460423	0.440582	0.441767	0.449744	0.433878	0.47051	0.443969	0.49821	0.478586	0.482493	0.491293	0.48764	0.451657	0.387617	0.304544	0.243832	0.359652	0.315629	0.333107	0.352942	0.328142	0.313125	0.313609	0.436261	0.510662	0.509553	0.389134	0.368709	0.430819	0.428967	0.592922	0.599626	0.366604	0.434881
61	0.428579	0.429543	0.505375	0.471899	0.450576	0.466228	0.434891	0.462256	0.430326	0.403303	0.380908	0.374869	0.356603	0.32282	0.296692	0.324956	0.365892	0.338393	0.27729	0.267935	0.277034	0.272327	0.337052	0.331074	0.181495	0.201303	0.179371	0.266354	0.235403	0.248006	0.266146	0.267637	0.189966	0.219878	0.210377	0.190442	0.157801	0.159914	0.150528	0.15664	0.145812	0.110935	0.0968399	0.0817289	0.110687	0.0872177	0.0927953	0.09945	0.096474
62	0.431131	0.347	0.561304	0.433536	0.57588	0.370226	0.351325	0.332889	0.355922	0.31324	0.382254	0.367178	0.36173	0.415826	0.391445	0.436611	0.338612	0.438039	0.465547	0.470449	0.455443	0.458258	0.466675	0.470071	0.426374	0.427633	0.487839	0.468036	0.493729	0.458275	0.476914	0.457022	0.477204	0.422154	0.480122	0.471063	0.471257	0.368335	0.401286	0.378788	0.35386	0.458484	0.357971	0.32368	0.242745	0.423456	0.385849	0.309454	0.238108
63	0.432228	0.309245	0.592668	0.586599	0.506006	0.56672	0.456756	0.431419	0.397412	0.408252	0.404424	0.408557	0.40398	0.415426	0.398088	0.410213	0.442298	0.418786	0.395972	0.351947	0.391612	0.390714	0.331697	0.323925	0.325115	0.258735	0.296806	0.245019	0.183701	0.203251	0.37337	0.35853	0.363792	0.329422	0.27277	0.305302	0.25303	0.507029	0.292305	0.52027	0.47166	0.498309	0.221386	0.234016	0.295078	0.212652	0.327044	0.359105	0.362402
64	0.437683	0.382733	0.429527	0.557246	0.621232	0.633899	0.407171	0.389059	0.412354	0.612882	0.379358	0.568616	0.544413	0.538245	0.410418	0.554042	0.548915	0.526457	0.495315	0.499408	0.462919	0.468265	0.437499	0.430996	0.493555	0.500823	0.490282	0.478327	0.474533	0.502422	0.493758	0.496471	0.501649	0.509972	0.469084	0.475862	0.551788	0.476952	0.511138	0.549252	0.551999	0.550516	0.523425	0.506069	0.519093	0.497666	0.452386	0.442681	0.506195
65	0.439325	0.415838	0.537401	0.473743	0.501859	0.483259	0.467705	0.458568	0.447444	0.441012	0.42425	0.445686	0.44789	0.44386	0.452103	0.460852	0.451515	0.470078	0.457647	0.455369	0.398739	0.398476	0.404179	0.430814	0.442877	0.416584	0.442965	0.445329	0.43792	0.424955	0.416264	0.420904	0.42162	0.41295	0.383365	0.346245	0.359622	0.363778	0.372235	0.366979	0.372652	0.380619	0.380328	0.352546	0.345215	0.368074	0.376338	0.391149	0.385498
66	0.441293	0.351008	0.608239	0.569857	0.517693	0.427231	0.444675	0.416936	0.41959	0.457416	0.481117	0.449658	0.45395	0.466775	0.466176	0.408083	0.434124	0.431099	0.479926	0.484285	0.496538	0.488998	0.473402	0.480668	0.473363	0.35534	0.388738	0.418753	0.403003	0.377323	0.404316	0.3608	0.423943	0.45106	0.462445	0.447193	0.423405	0.42889	0.429652	0.4202	0.429094	0.346721	0.425944	0.368813	0.427218	0.370001	0.347683	0.40243	0.441476
67	0.44714	0.346142	0.541742	0.41074	0.441483	0.451369	0.577018	0.450601	0.401533	0.367326	0.328683	0.368755	0.396808	0.401992	0.375139	0.380824	0.441375	0.390385	0.369077	0.32509	0.356523	0.39104	0.430948	0.425965	0.425375	0.428591	0.426998	0.464579	0.485408	0.469055	0.475221	0.472556	0.408395	0.34933	0.518264	0.392811	0.391351	0.396181	0.420106	0.442303	0.423936	0.4335	0.401821	0.521086	0.493765	0.491719	0.440766	0.49217	0.434075
68	0.448448	0.443581	0.547613	0.540628	0.538065	0.451495	0.508239	0.459626	0.44732	0.458313	0.446491	0.433279	0.451822	0.43063	0.417581	0.424859	0.436561	0.455669	0.453112	0.423378	0.435979	0.419222	0.420682	0.429432	0.459173	0.430232	0.448966	0.435626	0.419901	0.422168	0.427373	0.40992	0.399744	0.409408	0.406275	0.383222	0.400801	0.398095	0.381654	0.392333	0.394505	0.403814	0.380479	0.391824	0.417821	0.411094	0.415696	0.427744	0.430183
69	0.450436	0.48555	0.536155	0.494214	0.519305	0.529905	0.517468	0.491712	0.44729	0.445815	0.424675	0.441603	0.444446	0.437501	0.422355	0.423556	0.428374	0.436988	0.38744	0.419338	0.422204	0.397858	0.415788	0.435126	0.423859	0.417362	0.405185	0.420565	0.388472	0.407101	0.414063	0.407389	0.340686	0.404834	0.368915	0.404038	0.39237	0.400634	0.392278	0.387781	0.379397	0.380102	0.37926	0.372889	0.370178	0.397871	0.389264	0.402293	0.422749
70	0.450813	0.408232	0.490859	0.448647	0.510359	0.526193	0.444316	0.409299	0.422156	0.409042	0.372297	0.383746	0.374763	0.374832	0.394711	0.390986	0.379319	0.403445	0.446441	0.457557	0.408934	0.403653	0.399388	0.432308	0.448845	0.441659	0.434186	0.445605	0.432226	0.452377	0.433145	0.436308	0.450638	0.447148	0.468288	0.456602	0.458291	0.452737	0.472112	0.407495	0.418283	0.394426	0.419856	0.392983	0.400701	0.398317	0.399563	0.394593	0.396504
71	0.451482	0.433031	0.417762	0.610285	0.582632	0.527684	0.54226	0.549164	0.553568	0.635179	0.518818	0.542517	0.601384	0.535226	0.621943	0.478373	0.535868	0.571367	0.491337	0.503242	0.519597	0.374624	0.51095	0.509429	0.4356	0.46708	0.412778	0.484157	0.490776	0.554484	0.428608	0.393953	0.411685	0.485581	0.454799	0.390095	0.376685	0.429105	0.485072	0.437897	0.440704	0.464431	0.434567	0.403276	0.407652	0.419269	0.442707	0.454284	0.367751
72	0.451707	0.402541	0.437882	0.422953	0.401609	0.409585	0.423844	0.439461	0.409537	0.37763	0.412361	0.405967	0.403405	0.399642	0.41295	0.432114	0.390402	0.421024	0.437629	0.443835	0.441881	0.430887	0.407166	0.3892	0.369613	0.363215	0.360753	0.372987	0.379494	0.4038	0.399149	0.387555	0.379803	0.369493	0.323889	0.397814	0.40762	0.39258	0.390389	0.420903	0.447154	0.488335	0.509005	0.489904	0.519654	0.45767	0.452123	0.431171	0.386128
73	0.453522	0.46967	0.533624	0.490096	0.511877	0.508194	0.501944	0.477165	0.437435	0.433222	0.424644	0.441056	0.445753	0.438189	0.422064	0.42316	0.427792	0.436836	0.421814	0.499919	0.464446	0.466413	0.424521	0.374688	0.397618	0.387341	0.367944	0.384631	0.346032	0.34194	0.367552	0.377586	0.347486	0.372433	0.349907	0.366117	0.347736	0.341913	0.334223	0.332131	0.347804	0.332375	0.330021	0.322578	0.319399	0.296054	0.320667	0.316121	0.276161
74	0.453946	0.461346	0.50774	0.496399	0.455237	0.45866	0.462646	0.400166	0.412662	0.428478	0.419528	0.419361	0.405755	0.428973	0.438923	0.422807	0.42202	0.422031	0.420775	0.409587	0.435724	0.378865	0.352973	0.349296	0.356657	0.347244	0.370605	0.362045	0.355779	0.361647	0.358744	0.338601	0.307274	0.295291	0.29158	0.301002	0.314248	0.327103	0.305616	0.323572	0.310607	0.325461	0.317362	0.330487	0.323028	0.312629	0.29972	0.289676	0.293593
75	0.454062	0.387082	0.540428	0.373187	0.385105	0.404422	0.515861	0.385162	0.375948	0.375454	0.375427	0.372684	0.376224	0.363091	0.340026	0.383667	0.37711	0.396697	0.405529	0.409667	0.408079	0.399266	0.402589	0.396782	0.396444	0.417813	0.422636	0.409147	0.456316	0.446753	0.404139	0.389649	0.398197	0.393957	0.412698	0.429131	0.441499	0.433403	0.457199	0.434374	0.437234	0.443472	0.440021	0.445419	0.410661	0.39792	0.412701	0.456611	0.459301
76	0.454093	0.47402	0.513659	0.538435	0.472134	0.471643	0.48327	0.472361	0.477444	0.445432	0.431077	0.440174	0.419901	0.436404	0.449995	0.42477	0.447793	0.426504	0.424305	0.41491	0.414631	0.379685	0.350548	0.348896	0.355811	0.347378	0.367633	0.35876	0.353604	0.320866	0.354648	0.335401	0.314018	0.336029	0.319066	0.329804	0.33381	0.323139	0.367262	0.353201	0.329012	0.355627	0.331211	0.340625	0.318139	0.312341	0.296597	0.35483	0.381988
77	0.455475	0.446275	0.527548	0.473741	0.575985	0.617922	0.609286	0.601959	0.592343	0.588295	0.616746	0.623295	0.611132	0.63556	0.538977	0.48732	0.450994	0.439729	0.487777	0.431313	0.425243	0.406275	0.403823	0.408453	0.438156	0.372668	0.380961	0.384735	0.401427	0.398129	0.372074	0.408102	0.414738	0.407166	0.407473	0.487433	0.490953	0.472556	0.501724	NaN	NaN	NaN	NaN	NaN	NaN	NaN	NaN	NaN	NaN
78	0.45598	0.473424	0.533243	0.50643	0.456485	0.461243	0.467317	0.43439	0.415073	0.434818	0.425758	0.419813	0.403311	0.353803	0.382871	0.402513	0.404048	0.433582	0.421948	0.428121	0.399258	0.379005	0.375298	0.348647	0.356547	0.348339	0.367161	0.409545	0.366089	0.378962	0.359715	0.34724	0.369176	0.368655	0.375223	0.364461	0.358959	0.35547	0.370701	0.374226	0.373562	0.370746	0.370848	0.394571	0.388721	0.37324	0.327434	0.32594	0.331898
79	0.462249	0.466776	0.591753	0.616197	0.632411	0.594374	0.490339	0.480662	0.407376	0.384826	0.395664	0.42337	0.416746	0.424117	0.452289	0.406276	0.417768	0.432188	0.416293	0.53626	0.290431	0.33686	0.384032	0.35602	0.333251	0.433591	0.476048	0.444906	0.447818	0.464946	0.425101	0.48516	0.418393	0.470271	0.474687	0.553008	0.505845	0.47463	0.493938	0.579318	0.541597	0.524535	0.493309	0.491296	0.478597	0.457914	0.438779	0.436157	0.488516
80	0.462628	0.453769	0.565879	0.47443	0.476929	0.48006	0.483286	0.459717	0.440327	0.476847	0.46845	0.464146	0.453791	0.472969	0.453645	0.497808	0.504928	0.504319	0.494348	0.496108	0.503896	0.520512	0.521411	0.529487	0.519532	0.531081	0.535123	0.525119	0.562643	0.523763	0.52419	0.572652	0.504435	0.463945	0.580673	0.585177	0.561156	0.576929	0.580836	0.595895	0.639134	0.559453	0.589202	0.53608	0.503691	0.553715	0.544842	0.575897	0.547462
81	0.462641	0.414362	0.536872	0.465283	0.499158	0.465716	0.457615	0.452054	0.435009	0.437437	0.43888	0.433613	0.421984	0.427778	0.435677	0.412255	0.398764	0.386794	0.407277	0.401062	0.420385	0.42278	0.405222	0.42101	0.407769	0.424588	0.412602	0.405633	0.409434	0.386728	0.399258	0.399631	0.388454	0.398069	0.360356	0.3889	0.423621	0.429479	0.435971	0.423036	0.432017	0.420857	0.562726	0.411658	0.406249	0.412175	0.422206	0.563611	0.401665
82	0.46826	0.439125	0.486832	0.446718	0.476497	0.46501	0.414347	0.382834	0.453928	0.437726	0.440072	0.460932	0.427455	0.45749	0.43537	0.438101	0.425264	0.433609	0.429867	0.44946	0.444857	0.432772	0.421761	0.451624	0.486788	0.4705	0.466565	0.476621	0.471074	0.478155	0.487534	0.469335	0.485711	0.510893	0.499317	0.484095	0.474542	0.47582	0.461035	0.47857	0.454655	0.505047	0.487355	0.490146	0.494032	0.488796	0.483715	0.503739	0.506153
83	0.47059	0.52837	0.560118	0.540984	0.515599	0.579781	0.59437	0.53735	0.524972	0.455968	0.462017	0.469963	0.477395	0.467029	0.472512	0.455778	0.438499	0.445871	0.462155	0.466475	0.4754	0.46287	0.482961	0.48963	0.475989	0.503976	0.5029	0.512529	0.486376	0.491038	0.514821	0.505709	0.487597	0.458722	0.466932	0.482068	0.483789	0.50482	0.484358	0.507856	0.498148	0.481707	0.465522	0.456334	0.457717	0.491075	0.491496	0.480042	0.514217
84	0.474715	0.518322	0.569691	0.520397	0.576039	0.544584	0.527839	0.49861	0.500865	0.519413	0.508229	0.490534	0.494666	0.495766	0.513844	0.491631	0.516387	0.506206	0.494597	0.421824	0.407021	0.446258	0.4184	0.463344	0.522305	0.57197	0.577488	0.549904	0.470255	0.580786	0.436787	0.463507	0.560705	0.576226	0.511313	0.528097	0.512087	0.552006	0.546945	0.533127	0.501853	0.503485	0.514507	0.405944	0.4738	0.48171	0.444783	0.37509	0.426876
85	0.477704	0.469323	0.566483	0.566181	0.526974	0.508476	0.449434	NaN	NaN	NaN	NaN	NaN	NaN	NaN	NaN	NaN	NaN	NaN	NaN	NaN	NaN	NaN	NaN	NaN	NaN	NaN	NaN	NaN	NaN	NaN	NaN	NaN	NaN	NaN	NaN	NaN	NaN	NaN	NaN	NaN	NaN	NaN	NaN	NaN	NaN	NaN	NaN	NaN	NaN
86	0.478292	0.443351	0.541245	0.475458	0.488068	0.461806	0.448042	0.464837	0.44632	0.449391	0.4367	0.42165	0.487962	0.446988	0.457487	0.462135	0.477688	0.451127	0.484431	0.485459	0.457829	0.442242	0.46696	0.42544	0.416799	0.407289	0.385497	0.418208	0.407819	0.414847	0.418898	0.429065	0.420185	0.417199	0.422298	0.433485	0.430752	0.420456	0.430883	0.433003	0.435358	0.42541	0.419403	0.38964	0.395257	0.373439	0.378759	0.390002	0.394188
87	0.478823	0.476917	0.547541	0.493067	0.514543	0.50174	0.494228	0.487862	0.466792	0.489375	0.477531	0.491583	0.464186	0.485507	0.467243	0.475137	0.49109	0.469996	0.455063	0.490844	0.46496	0.478858	0.469657	0.436306	0.44914	0.454934	0.451397	0.456947	0.452834	0.444595	0.487482	0.493571	0.493324	0.462523	0.469486	0.485071	0.50306	0.501247	0.484391	0.500877	0.507464	0.507477	0.510098	0.521898	0.496784	0.487294	0.472297	0.470799	0.471238
88	0.483299	0.442175	0.572982	0.555102	0.609972	0.590006	0.560308	0.449949	0.451276	0.452917	0.4585	0.46539	0.458003	0.447723	0.486945	0.452966	0.467333	0.462136	0.467585	0.460026	0.454518	0.462093	0.396966	0.414307	0.396355	0.411754	0.399525	0.416127	0.462429	0.401341	0.362498	0.340606	0.37869	0.359627	0.374892	0.362644	0.37236	0.391244	0.398626	0.418092	0.414306	0.368524	0.369894	0.357577	0.397644	0.401561	0.398369	0.417476	0.428306
89	0.489335	0.461713	0.543218	0.524765	0.492041	0.560201	0.400651	0.407878	0.39373	0.405586	0.413464	0.459249	0.499506	0.48224	0.490396	0.506558	0.544197	0.550283	0.54669	0.565807	0.553719	0.557955	0.554315	0.558948	0.561692	0.547803	0.525965	0.516318	0.529706	0.547839	0.562384	0.502891	0.538091	0.541951	0.552951	0.543588	0.528821	0.505819	0.47017	0.436938	0.411038	0.419241	0.483489	0.488361	0.502593	0.469441	0.484622	0.491749	0.433971
90	0.492837	0.471878	0.613573	0.523247	0.497853	0.415342	0.319214	0.27055	0.290387	0.338706	0.38817	0.354934	0.383855	0.355886	0.365157	0.362272	0.386525	0.38578	0.390764	0.367602	0.392112	0.357867	0.404636	0.386364	0.431954	0.405321	0.378384	0.394624	0.34684	0.385101	0.370791	0.39641	0.358455	0.388151	0.382746	0.331431	0.325977	0.316777	0.355138	0.329091	0.333786	0.326781	0.369624	0.39153	0.362877	0.344506	0.370377	0.361516	0.320411
91	0.498507	0.507957	0.488845	0.468758	0.46824	0.464137	0.462354	0.457836	0.443732	0.472475	0.466573	0.455489	0.448221	0.443419	0.45208	0.469172	0.484577	0.475252	0.458016	0.48489	0.466972	0.482586	0.458252	0.414507	0.428761	0.46167	0.453374	0.447188	0.388997	0.392885	0.442939	0.46287	0.470832	0.469409	0.458877	0.476163	0.438365	0.45286	0.444398	0.450612	0.451315	0.445254	0.471537	0.463055	0.468757	0.459603	0.458608	0.417023	0.45633
92	0.500875	0.488939	0.600438	0.51809	0.479436	0.62583	0.430411	0.454191	0.459255	0.432563	0.445171	0.4318	0.404645	0.4285	0.403648	0.435884	0.414409	0.426995	0.441828	0.438545	0.421578	0.354217	0.386593	0.375994	0.359811	0.411342	0.369581	0.342002	0.360086	0.331689	0.342168	0.322069	0.314612	0.316656	0.321928	0.349999	0.345442	0.377178	0.408179	0.410293	0.436874	0.413813	0.439024	0.445551	0.436073	0.380904	0.379032	0.39207	0.419869
93	0.503194	0.502903	0.595371	0.564974	0.574995	0.600121	0.559539	0.517709	0.481313	0.487108	0.434235	0.399546	0.426949	0.434457	0.471808	0.48728	0.477744	0.503296	0.499834	0.518014	0.515448	0.530798	0.523471	0.537732	0.472409	0.541754	0.483287	0.534366	0.549412	0.554175	0.548586	0.570059	0.539831	0.511213	0.498182	0.516793	0.494496	0.535959	0.526654	0.540464	0.559492	0.559235	0.580048	0.578852	0.595457	0.619968	0.591262	0.597261	0.533509
94	0.51956	0.524046	0.5335	0.532234	0.504533	0.525732	0.53617	0.544814	0.536807	0.540471	0.542252	0.532991	0.481198	0.359134	0.346632	0.336984	0.333924	0.330966	0.327104	0.326772	0.317158	0.303995	0.28825	0.298365	0.315886	0.282334	0.273073	0.248261	0.274985	0.241368	0.278136	0.265669	0.243437	0.302209	0.296031	0.302094	0.297445	0.267047	0.294571	0.316529	0.309677	0.328973	0.330717	0.32788	0.281567	0.349329	0.346147	0.345529	0.383854
95	0.535449	0.517116	0.632604	0.456272	0.43108	0.531322	0.510334	0.495888	0.469859	0.48176	0.45662	0.438568	0.468581	0.489619	0.455113	0.476898	0.430642	0.411239	0.465521	0.531615	0.489583	0.473696	0.562264	0.598809	0.52586	0.534859	0.593082	0.56042	0.541989	0.502269	0.409161	0.415384	0.555364	0.572667	0.523306	0.521878	0.510083	0.498797	0.529745	0.523024	0.522208	0.490789	0.498093	0.477768	0.472577	0.516703	0.536718	0.475362	0.524434
96	0.537688	0.572208	0.623288	0.537494	0.429116	0.448343	0.453903	0.445496	0.442994	0.443929	0.43296	0.448565	0.448256	0.436872	0.448559	0.555742	0.560817	0.558816	0.540518	0.451436	0.444185	0.513001	0.431705	0.452626	0.458051	0.441215	0.472261	0.420721	0.417203	0.409608	0.417277	0.385453	0.411266	0.40747	0.428162	0.392118	0.389169	0.397201	0.386712	0.393936	0.400872	0.421912	0.415602	0.409922	0.410675	0.404861	0.409839	0.426252	0.414049
97	0.541359	0.543194	NaN	0.591041	0.547355	0.51081	0.457775	0.436137	0.43483	0.452921	0.453794	0.434319	0.419796	0.409096	0.426982	0.437696	0.463139	0.464015	0.501245	0.499592	0.506141	0.492605	0.488701	0.528557	0.505807	0.52685	0.521877	0.505908	0.512715	0.507215	0.507889	0.532309	0.526791	0.535511	0.547705	0.568908	0.543882	0.548847	0.560865	0.553525	0.561301	0.553809	0.550478	0.547621	0.529652	0.532683	0.523111	0.512743	0.463755
98	0.545253	0.545071	0.58365	0.601552	0.590132	0.529028	0.482797	0.403388	0.365269	0.37823	0.389382	0.417711	0.419689	0.390402	0.405933	0.404976	0.41538	0.401709	0.405566	0.350054	0.415492	0.472062	0.494183	0.481045	0.526175	0.535738	0.531846	0.55415	0.531066	0.535823	0.53717	0.538583	0.522163	0.524972	0.537114	0.550902	0.550302	0.561169	0.549453	0.557049	0.55568	0.544815	0.546674	0.539835	0.550245	0.530605	0.541397	0.525301	0.506942
99	0.602523	0.596328	0.554007	0.476418	0.537494	0.428232	0.374705	0.35516	0.469521	0.37618	0.294324	0.380871	0.396876	0.355866	0.343142	0.335834	0.381861	0.378016	0.360549	0.42831	0.353034	0.412229	0.404911	0.405424	0.393619	0.496854	0.474635	0.48156	0.506194	0.444567	0.40767	0.479177	0.459313	0.414522	0.404346	0.513552	0.401371	0.420992	0.489152	0.426108	0.44231	0.499157	0.458647	0.457585	0.479185	0.480612	0.48787	0.426421	0.454821
100	0.217015	0.370947	0.602868	0.447566	0.444476	0.419524	0.443765	0.423996	0.427858	0.434887	0.425386	0.445308	0.394843	0.442942	0.425942	0.424367	0.420243	0.432245	0.417657	0.432826	0.350136	0.415729	0.36642	0.442275	0.419157	0.411418	0.390159	0.428623	0.442016	0.428948	0.462798	0.431957	0.455576	0.443984	0.452251	NaN	0.509846	0.495312	0.495203	0.493018	0.40172	0.447032	0.521838	0.700615	0.455491	0.444241	0.411405	0.401845	0.396909
101	0.234658	0.393714	0.466997	0.401199	0.635005	0.705729	0.53409	0.385288	0.351934	0.356193	0.321182	0.274649	0.343027	0.278774	0.300136	0.468544	0.312769	0.319661	0.282024	0.284882	0.460617	0.462264	0.394297	0.411704	0.392795	0.409307	0.397997	0.411832	0.395253	0.2592	0.354708	0.26137	0.235297	0.231485	0.262207	0.219156	0.262279	0.25823	0.234255	0.244852	0.227349	0.362241	0.365748	0.355474	0.397688	0.398735	0.395388	0.404819	0.422851
102	0.23518	0.356484	0.49679	0.406307	0.606558	0.662626	0.440234	0.390597	0.497602	0.349366	0.348442	0.370157	0.422741	0.416024	0.441266	0.412909	0.451569	0.388241	0.452374	0.453513	0.419504	0.39732	0.419491	0.460583	0.344028	0.440921	0.398138	0.378565	0.335147	0.243555	0.296289	0.301627	0.352913	0.37093	0.40657	0.408011	0.468814	0.403771	0.421877	0.407419	0.39929	0.391501	0.401702	0.382904	0.389492	0.481787	0.388934	0.347187	0.297837
103	0.254229	0.397337	0.417277	0.415582	0.436531	0.653502	0.5844	0.440295	0.441555	0.427487	0.459255	0.465657	0.480153	0.468148	0.444026	0.453709	0.466277	0.39836	0.386793	0.377739	0.401137	0.410375	0.459821	0.561428	0.475878	0.575972	NaN	NaN	NaN	NaN	NaN	NaN	NaN	NaN	NaN	NaN	NaN	NaN	NaN	NaN	NaN	NaN	NaN	NaN	NaN	NaN	NaN	NaN	NaN
104	0.268942	0.313866	0.501854	0.369654	0.444616	0.471956	0.708575	0.29631	0.241086	0.287818	0.325074	0.318774	0.275105	0.270237	0.27555	0.283591	0.360183	0.318206	0.299577	0.255509	0.355135	0.331793	0.0742951	0.183297	0.210564	0.0914792	0.0736064	0.32602	0.398448	0.356519	0.269517	0.373747	0.417398	0.327309	0.311404	0.346219	0.310491	0.324004	0.442912	0.473207	0.306269	0.431101	0.508057	0.492434	0.426789	0.389522	0.34721	0.390276	0.380082
105	0.274385	0.299798	0.468759	0.37128	0.309407	0.555119	0.671227	0.591227	0.276933	0.318482	0.290871	0.287187	0.296011	0.280684	0.295617	0.276071	0.308688	0.34675	0.325865	0.307521	0.349478	0.389429	0.346664	0.356996	0.316935	0.299489	0.291411	0.323536	0.307222	0.32626	0.350632	0.383184	0.384957	0.371847	0.36697	0.374479	0.407062	0.426559	0.402978	0.429458	0.45339	0.489171	0.5034	0.528878	0.509414	0.489199	0.46831	0.514385	0.529899
106	0.28706	0.312511	0.292513	0.126468	0.166062	0.226339	0.497054	0.679517	0.26684	0.344839	0.35702	0.362812	0.345152	0.364851	0.356225	0.33203	0.327663	0.342422	0.310197	0.32722	0.284571	0.271161	0.20995	0.237266	0.317242	0.285385	0.304824	0.344673	0.302406	0.297375	0.324348	0.335457	0.351364	0.376707	0.36529	0.350667	0.38455	0.367171	0.364403	0.3672	0.332377	0.340939	0.338424	0.307431	0.301534	0.327909	0.291568	0.338705	0.337337
107	0.30007	0.36912	0.510686	0.357032	0.561463	0.600584	0.679615	0.272901	0.25548	0.235598	0.241451	0.154812	0.207715	0.383753	0.396171	0.416495	0.433608	0.492017	0.511314	0.514005	0.489841	0.460554	0.463125	0.470794	0.466491	0.472401	0.437849	0.154116	0.418218	0.478384	0.45406	0.384175	0.373989	0.451132	0.435581	0.458672	0.408363	0.43601	0.425765	0.40335	0.475158	0.474293	0.450489	0.254652	0.26746	0.187313	0.145623	0.166555	0.15912
108	0.309543	0.491995	0.414377	0.385509	0.422543	0.553454	0.615152	0.66771	0.487056	0.379869	0.35795	0.306584	0.346607	0.387422	0.464735	0.461352	0.418964	0.274849	0.283321	0.320614	0.271535	0.321826	0.321173	0.330196	0.331178	0.375513	0.348804	0.381364	0.380469	0.391729	0.406489	0.403691	0.384616	0.367207	0.353829	0.369276	0.363869	0.388387	0.387699	0.381829	0.429383	0.424516	0.40708	0.383121	0.413857	0.385399	0.412707	0.426744	0.440168
109	0.328398	0.516371	0.525186	0.45089	0.748965	0.620927	0.602157	0.59885	0.540745	0.330405	0.44948	0.461165	0.349231	0.180143	0.337369	0.252558	0.205963	0.166592	0.10598	0.107611	0.104274	0.100029	0.0967835	0.079312	0.0754437	0.0760329	0.0819575	0.217401	0.23201	0.288738	0.312313	0.0865732	0.0742489	0.0489938	0.0353142	0.0487963	0.0530547	0.0964869	0.066718	0.221651	0.362164	0.292885	0.391147	0.4029	0.309456	0.343487	0.423719	0.305485	0.322653
110	0.343522	0.359077	0.513103	0.589314	0.658073	0.614914	0.391943	0.393441	0.398039	0.37966	0.317196	0.302028	0.417813	0.511402	0.545964	0.516178	0.535538	0.454024	0.474938	0.483913	0.42188	0.427697	0.448321	0.45199	0.439841	0.412398	0.48045	0.408983	0.350296	0.41354	0.400922	0.322315	0.295125	0.354013	0.36551	0.399332	0.395689	0.40136	0.376272	0.376251	0.441044	0.3859	0.394448	0.387941	0.348625	0.353183	0.409634	0.339219	0.374618
111	0.365669	0.360042	0.557852	0.424817	0.644524	0.632282	0.630489	0.362578	0.401486	0.405346	0.371794	0.375908	0.368145	0.39856	0.39402	0.395125	0.406151	0.32022	0.3237	0.390948	0.315073	0.19563	0.277998	0.268078	0.272793	0.241806	0.237602	0.260228	0.302099	0.253674	0.146187	0.241039	0.163469	0.170522	0.157889	0.278721	0.228756	0.230349	0.395828	0.373479	0.354523	0.435136	0.336918	0.333345	0.429486	0.448663	0.388101	0.271938	0.52874
112	0.386482	0.341663	0.651932	0.409541	0.425267	0.407116	0.399903	0.396086	0.398493	0.391061	0.349424	0.35918	0.567508	0.392615	0.343945	0.408417	0.431872	0.443526	0.433925	0.446709	0.436747	0.423565	0.446452	0.427617	0.420259	0.363684	0.38387	0.380546	0.380977	0.391094	0.382815	0.399078	0.395648	0.379117	0.393232	0.376239	0.364134	0.39466	0.392626	0.421462	0.415849	0.392634	0.384284	0.403485	0.403648	0.405193	0.378758	0.446563	0.439536
113	0.398731	0.311422	0.465876	0.422231	0.466524	0.460648	0.638152	0.677663	0.357704	0.374961	0.392758	0.366795	0.344899	0.360595	0.355139	0.383053	0.350808	0.388683	0.398156	0.370051	0.405457	0.384496	0.412955	0.428658	0.378317	0.391045	0.369138	0.383687	0.374283	0.324474	0.359132	0.365267	0.377924	0.390899	0.376674	0.327248	0.408779	0.386012	0.416152	0.388591	0.429972	0.409893	0.402516	0.408452	0.397538	0.406045	0.408511	0.414868	0.405366
114	0.403413	0.446017	0.561852	0.529788	0.577812	0.643951	0.632388	0.508144	0.536597	0.533219	0.503317	0.345438	0.34487	0.354894	0.335264	0.284394	0.255656	0.26558	0.275396	0.276608	0.29824	0.314101	0.330234	0.386448	0.381214	0.367567	0.351481	0.369077	0.333274	0.324237	0.321623	0.299827	0.297638	0.30849	0.31537	0.339505	0.363544	0.360802	0.364348	0.371531	0.36715	0.357121	0.344674	0.369417	0.376239	0.376454	0.382582	0.405535	0.384215
115	0.405735	0.460444	NaN	0.367817	0.480791	0.72943	0.478469	0.622653	0.449363	0.449082	0.416568	0.444076	0.577502	0.536914	0.350895	0.366427	0.390261	0.394505	0.34518	0.355866	0.34859	0.386102	0.375262	0.321539	0.354053	0.395003	0.410622	0.407716	0.421069	0.356221	0.392896	0.561086	0.344094	0.413471	0.425945	0.430678	0.409183	0.403426	0.466538	0.460217	0.479031	0.472139	0.463161	0.452511	0.448243	0.462533	0.441998	0.449729	0.478686
116	0.405895	0.389341	0.51554	0.469497	0.503778	0.672581	0.609503	0.597977	0.476793	0.469906	0.483845	0.493529	0.499641	0.519932	0.520018	0.529908	0.524074	0.547365	0.506126	0.58556	0.530627	0.503605	0.502351	0.447911	0.511759	0.50912	0.533569	0.524428	0.539931	0.41605	0.423498	0.403786	0.384029	0.376225	0.384031	0.451053	0.377474	0.383075	0.389248	0.395372	0.410372	0.410054	0.485578	0.468198	0.380195	0.372596	0.383717	0.390333	0.405402
117	0.410023	0.457634	0.489996	0.404463	0.579607	0.645671	0.624799	0.445007	0.470113	0.393421	0.404279	0.316747	0.303421	0.3169	0.340469	0.363856	0.415998	0.327729	0.295681	0.321847	0.342919	0.384995	0.396562	0.438799	0.430711	0.399435	0.397653	0.416522	0.396032	0.386047	0.332624	0.383218	0.39464	0.361432	0.346109	0.367744	0.408412	0.388849	0.420078	0.352481	0.512143	0.352806	0.413986	0.361034	0.410306	0.493908	0.504413	0.483568	0.480461
118	0.416197	0.455447	0.4886	0.363254	0.560352	0.651102	0.415941	0.448832	0.445816	0.442711	0.425768	0.401604	0.346281	0.376814	0.387943	0.386098	0.450497	0.440686	0.465495	0.394509	0.360013	0.323385	0.267389	0.252172	0.207404	0.218323	0.206792	0.215033	0.22335	0.230081	0.268408	0.247657	0.354206	0.340008	0.41773	0.381491	0.453224	0.42664	0.422454	0.252258	0.262781	0.398889	0.316501	0.248402	0.29329	0.301055	0.311204	0.258827	0.275582
119	0.422523	0.507401	0.621266	0.496923	0.474017	0.704387	0.503134	0.278027	0.298707	0.245185	0.252833	0.200583	0.188752	0.277102	0.208667	0.221915	0.272091	0.188864	0.26937	0.301264	0.225688	0.254456	0.316829	0.282104	0.317749	0.310605	0.344066	0.298964	0.238809	0.263909	0.321872	0.273671	0.270637	0.2598	0.28606	0.271604	0.317509	0.326242	0.333888	0.33321	0.246091	0.27738	0.353483	0.264779	0.253985	0.205184	0.201534	0.214335	0.240987
120	0.422543	0.407933	0.535941	0.460994	0.474369	0.453421	0.436817	0.583516	0.6742	NaN	NaN	NaN	NaN	NaN	NaN	0.446046	0.632091	0.454769	0.580636	0.473196	0.452958	0.474191	0.469603	0.468727	0.453418	0.463172	0.459818	0.460168	0.467923	0.45585	0.462749	0.48543	0.484931	0.49624	0.473074	0.445378	0.491536	0.460522	0.443201	0.44468	0.450229	0.444304	0.456531	0.456032	0.448377	0.444798	0.458372	0.479813	0.475016
121	0.423054	0.418288	0.516014	0.434413	0.411614	0.42362	0.430394	0.439546	0.427378	0.413124	0.412021	0.431113	0.417203	0.397158	0.378072	0.385348	0.381071	0.392172	0.375477	0.424127	0.404621	0.416912	0.427422	0.422043	0.422213	0.453028	0.442718	0.473166	0.476032	0.449238	0.4706	0.471077	0.426839	0.451854	0.577152	0.553513	0.564242	0.423145	0.482062	0.554256	0.441256	0.45455	0.482513	0.451054	0.53696	0.512883	0.544102	0.558784	0.574219
122	0.442844	0.41017	0.491465	0.397481	0.627852	0.58534	0.604976	0.688182	0.434215	0.150199	0.240691	0.318164	0.269964	0.298123	0.267087	0.333354	0.36796	0.306886	0.385597	0.530117	0.366374	0.326729	0.284309	0.351877	0.286607	0.30864	0.333913	0.276797	0.28749	0.304688	0.306043	0.272519	0.257425	0.270638	0.243728	0.262387	0.259055	0.250348	0.270022	0.216414	0.180603	0.267133	0.273015	0.211706	0.266874	0.262144	0.420605	0.212389	0.185383
123	0.444988	0.467488	0.644583	0.48196	0.459314	0.451221	0.469848	0.619132	0.617659	0.61139	0.618126	0.616068	0.608515	0.436473	0.446024	0.418853	0.438727	0.392746	0.398315	0.402667	0.356174	0.405942	0.374129	0.391464	0.448117	0.41124	0.435997	0.451934	0.484529	0.494397	0.471141	0.457	NaN	NaN	NaN	NaN	NaN	NaN	NaN	NaN	NaN	NaN	NaN	NaN	NaN	NaN	NaN	NaN	NaN
124	0.471141	0.358176	0.499672	0.23713	0.378195	0.549704	0.631914	0.649493	0.627781	0.59086	0.552125	0.57698	0.405493	0.250727	0.248395	0.483342	0.457502	0.488739	0.451933	0.392089	0.540824	0.445282	0.476382	0.312261	0.369948	0.296837	0.287666	0.375153	0.31389	0.309947	0.358589	0.338468	0.379591	0.357835	0.376008	0.319335	0.314683	0.2882	0.373117	0.36157	0.357433	0.351175	0.434613	0.439237	0.438372	0.44925	0.459331	0.468855	0.45692
125	0.488875	0.466013	0.670012	0.569464	0.50417	0.468013	0.404172	0.468083	0.423165	0.398956	0.46421	0.436616	0.438167	0.502147	0.475945	0.517323	0.561211	0.488248	0.510631	0.584422	0.604157	0.61863	0.576857	0.612738	0.597324	0.6133	0.525171	0.53499	0.545049	0.573715	0.573513	0.549104	0.452166	0.476925	0.50972	0.49809	0.492369	0.509776	0.549038	0.548737	0.484895	0.538581	0.492532	0.499242	0.509367	0.513796	0.507814	0.470355	0.524068
126	0.497766	0.513282	0.577351	0.514644	0.578923	0.686762	0.615804	0.555987	0.450748	0.463542	0.469063	0.47229	0.427406	0.446369	0.471848	0.475756	0.439078	0.448417	0.45991	0.512402	0.52528	0.501459	0.487287	0.473312	0.493665	0.478264	0.475681	0.450021	0.440044	0.417652	0.384658	0.441075	0.435051	0.395871	0.419928	0.428321	0.411481	0.416332	0.389404	0.408209	0.401196	0.372836	0.369668	0.377684	0.36198	0.333126	0.350812	0.34785	0.345072
127	0.521579	0.550988	0.629855	0.601313	0.58699	0.705023	0.448802	0.469705	0.448682	0.43833	0.432972	0.434834	0.388349	0.363918	0.36207	0.381809	0.419254	0.404395	0.372647	0.480453	0.475393	0.488791	0.469291	0.502334	0.443951	0.433766	0.454908	0.461056	0.467444	0.398027	0.397781	0.38906	0.419739	0.393834	0.342494	0.328481	0.349465	0.343505	0.394768	0.39636	0.360203	0.293527	0.271903	0.194137	0.26298	0.29751	0.315673	0.328755	0.326362
128	0.527255	0.612051	0.681618	0.608655	0.554684	0.510991	0.47744	0.4409	0.437633	0.42663	0.406802	0.432753	0.455027	0.450265	0.459072	0.450422	0.418719	0.42684	0.42897	0.483746	0.402452	0.469223	0.488941	0.473494	0.473457	0.483138	0.490852	0.498153	0.486657	0.473294	0.476616	0.423418	0.406585	0.396114	0.422092	0.420258	0.402907	0.412993	0.436608	0.43442	0.440932	0.434352	0.423876	0.42405	0.500716	0.517914	0.513829	0.533358	0.521971
129	0.536835	0.500727	0.550018	0.445462	0.71638	0.592897	0.60188	0.350559	0.388369	0.376611	0.36869	0.389856	0.390445	0.375887	0.375534	0.385355	0.375101	0.381406	0.403461	0.393368	0.434489	0.397471	0.409021	0.426929	0.418156	0.464884	0.435134	0.423688	0.412212	0.392597	0.368255	0.372893	0.298552	0.354885	0.322994	0.401208	0.309491	0.312293	0.265391	0.359172	0.388212	0.318923	0.298244	0.366074	0.260779	0.341592	0.393094	0.405138	0.355915
130	0.542551	0.564661	0.742568	0.526446	0.548136	0.592245	0.555399	0.597028	0.538423	0.489546	0.486097	0.485835	0.492765	0.481039	0.468269	0.475543	0.430106	0.491053	0.464823	0.394878	0.43023	0.498631	0.422065	0.418208	0.496836	0.499927	0.469284	0.443903	0.436512	0.453563	0.416992	0.378907	0.375631	0.488417	0.443221	0.397089	0.431284	0.316649	0.358502	0.355447	0.365724	0.379359	0.365532	0.352825	0.353637	0.381026	0.366343	0.374279	0.360577
131	0.609389	0.574956	0.642563	0.411192	0.454925	0.417195	0.454044	0.409801	0.408997	0.264593	0.424356	0.26034	0.241867	0.274249	0.271374	0.298356	0.254317	0.243208	0.319639	0.247816	0.216079	0.250212	0.245458	0.260193	0.286739	0.322905	0.273299	0.22562	0.225411	0.266233	0.195998	0.341711	0.374	0.299234	0.364321	0.375997	0.44868	0.397648	0.488744	0.419845	0.250177	0.429994	0.407898	0.464942	0.504676	0.520663	0.480309	0.44644	0.47878
132	0.250763	0.360052	0.412151	0.345614	0.64651	0.747813	0.454478	0.263823	0.300206	0.32624	0.35701	0.314085	0.320689	0.310066	0.356316	0.35974	0.342713	0.343048	0.344767	0.360596	0.348777	0.333877	0.349489	0.334692	0.346163	0.347791	0.466335	0.483245	0.488929	0.560917	NaN	NaN	NaN	NaN	NaN	NaN	NaN	NaN	NaN	NaN	NaN	NaN	NaN	NaN	NaN	NaN	NaN	NaN	NaN
133	0.301646	0.270267	0.567088	0.458455	0.626544	0.739745	0.742031	0.213973	0.364131	0.287045	0.243316	0.232245	0.180516	0.190588	0.166377	0.230323	0.262816	0.230858	0.347175	0.375598	0.398027	0.394218	0.386541	0.415904	0.388421	0.459013	0.521215	0.375201	0.366288	0.315221	0.384585	0.366341	0.294714	0.25207	0.144484	0.245029	0.204924	0.200912	0.227767	0.157607	0.145451	0.146772	0.151517	0.200844	0.272535	0.266468	0.20096	0.211032	0.226674
134	0.321507	0.44145	0.500408	0.384505	0.608662	0.69045	0.661169	0.564247	0.512138	0.237263	0.210164	0.266895	0.287388	0.320398	0.32178	0.328706	0.38473	0.299099	0.253305	0.432203	0.404011	0.279534	0.377098	0.417775	0.229582	0.415696	0.356343	0.36083	0.374982	0.353103	0.33664	0.385221	0.467866	0.393002	0.461595	0.317516	0.265549	0.271471	0.336446	0.354522	0.341757	0.313794	0.306553	0.373087	0.361629	0.351061	0.371567	0.347237	0.34412
135	0.33057	0.42834	0.528499	0.336228	0.527061	0.557571	0.652423	0.701161	0.41772	0.418528	0.444659	0.435596	0.441244	0.417911	0.561023	0.562685	0.535492	0.544219	0.439843	0.384266	0.444896	0.534533	0.423591	0.439957	0.3865	0.441965	0.457942	0.449668	0.445662	0.422553	0.330626	0.393612	0.388928	0.350113	0.349683	0.336446	0.383744	0.421865	0.386888	0.381071	0.393528	0.371209	0.438535	0.440451	0.436474	0.427799	0.434951	0.401376	0.43285
136	0.347597	0.363656	0.484239	0.430919	0.64772	0.574505	0.600244	0.669871	0.318229	0.308042	0.45615	0.429265	0.430277	0.426454	0.407839	0.366365	0.373514	0.435687	0.373589	0.321265	0.435208	0.370791	0.429591	0.393154	0.466949	0.437253	0.436723	0.428211	0.435548	0.33519	0.436232	0.417193	0.417226	0.419454	0.433576	0.418645	0.450446	0.420865	0.421576	0.3183	0.431461	0.431373	0.43282	0.425765	0.424239	0.413559	0.42011	0.436072	0.43142
137	0.369509	0.45703	0.632889	0.511348	0.714642	0.723951	0.369878	0.364378	0.356552	0.345919	0.348765	0.348873	0.372918	0.392314	0.389363	0.409159	0.41581	0.447322	0.40048	0.425554	0.437043	0.412915	0.408317	0.387957	0.403247	0.378214	0.399529	0.384558	0.425106	0.403453	0.376419	0.380689	0.383194	0.409317	0.403587	0.399363	0.329184	0.344164	0.371686	0.387251	0.408114	0.409435	0.397059	0.406084	0.368009	0.425699	0.412705	0.420066	0.384738
138	0.37652	0.380035	0.480224	0.429368	0.704667	0.723242	0.443119	0.365836	0.3557	0.377894	0.403102	0.424042	0.400807	0.395351	0.402282	0.396533	0.382374	0.398008	0.385621	0.360122	0.394682	0.383543	0.401469	0.394689	0.391402	0.402653	0.512589	0.411185	0.403295	0.439692	0.416922	0.544114	0.537128	0.513435	0.553086	0.495313	0.399609	0.540902	0.591949	0.551044	0.468167	0.430927	0.448141	0.415837	0.352635	0.39828	0.391015	0.381356	0.334647
139	0.380788	0.394655	0.510944	0.465975	0.546371	0.6932	0.695378	0.493997	0.404476	0.398856	0.428701	0.389562	0.373314	0.381567	0.392275	0.396786	0.392905	0.372382	0.410973	0.372916	0.368963	0.139892	0.414615	0.370681	0.149242	0.145701	0.120314	0.433954	0.26402	0.192384	0.153576	0.207219	0.21537	0.228284	0.409221	0.460744	0.460611	0.46249	0.417998	0.421049	0.450155	0.427931	0.382638	0.413099	0.412462	0.419202	0.460482	0.453395	0.449649
140	0.383579	0.440545	0.53046	0.451788	0.529898	0.674336	0.726967	0.578675	0.400297	0.449008	0.400149	0.368224	0.511213	0.382988	0.517933	0.421429	0.410865	0.51665	0.368097	0.267198	0.332019	0.429548	0.349121	0.310418	0.387034	0.392859	0.346267	0.343659	0.348116	0.310815	0.443344	0.335083	0.360148	0.379315	0.376362	0.352347	0.283212	0.269099	0.33888	0.385199	0.402519	0.386411	0.401492	0.392541	0.419336	0.414945	0.423922	0.377738	0.397206
141	0.411094	0.346657	0.454719	0.393329	0.592305	0.734149	0.721833	0.449378	0.415675	0.404144	0.399974	0.425254	0.405384	0.397096	0.402494	0.377023	0.468906	0.41665	0.42693	0.422209	0.441583	0.455443	0.434878	NaN	0.470957	0.481067	0.505042	0.526733	0.523016	0.499986	0.524966	0.513465	0.488384	0.526425	0.517613	0.525671	0.511097	0.521207	0.517868	0.543847	0.47667	0.43951	0.440834	0.447941	0.462289	0.452441	0.438235	0.449225	0.437336
142	0.411258	NaN	0.516351	0.3614	0.591015	0.747212	0.74121	0.579618	0.392405	0.388537	0.396942	0.346123	0.353759	0.359285	0.408504	0.391796	0.395664	0.401909	0.422274	0.45701	0.447813	0.439271	0.422684	0.346967	0.399836	0.357992	0.369245	0.400909	0.42306	0.467184	0.285378	0.43208	0.414556	0.357446	0.338327	0.378214	0.271775	0.225587	0.354929	0.366776	0.336687	0.356178	0.298684	0.402424	0.343176	0.37056	0.342678	0.364109	0.394383
143	0.421591	0.22663	0.573124	0.321826	0.554245	0.667519	0.684013	0.33211	0.341721	0.587269	0.503107	0.33601	0.413831	0.40482	0.437167	0.390352	0.380742	0.382464	0.38495	0.408127	0.416616	0.431744	0.442706	0.431419	0.403492	0.40765	0.380031	0.453181	0.399826	0.360925	0.392006	0.383956	0.362787	0.272068	0.382332	0.366487	0.349689	0.270201	0.357501	0.329081	0.301042	0.339241	0.313398	0.313029	0.340977	0.331854	0.305982	0.269366	0.315351
144	0.42494	0.415403	0.549219	0.536982	0.566514	0.675704	0.709294	0.505833	0.318141	0.325488	0.330697	0.349828	0.32696	0.314991	0.297426	0.329593	0.37284	0.356406	0.405716	0.374978	0.418797	0.42453	0.406595	0.450797	0.440902	0.428994	0.398268	0.368034	0.398364	0.402264	0.404523	0.413984	0.412288	0.405093	0.399899	0.361321	0.344273	0.389244	0.394737	0.396405	0.419695	0.397366	0.408554	0.398506	0.347784	0.397961	0.385539	0.394103	0.415659
145	0.431168	0.405779	0.514716	0.428881	0.434957	0.466705	0.694998	0.731771	0.437252	0.432828	0.434802	0.451709	0.457956	0.412779	0.403444	0.404755	0.404189	0.42646	0.423613	0.400116	0.396994	0.446637	0.446901	0.464436	0.442645	0.462861	0.440023	0.472505	0.543855	0.584677	0.539186	0.630623	0.600969	0.501831	0.517749	0.512395	0.544091	0.525546	0.537168	0.501104	0.510977	0.505408	0.497088	0.493483	0.492081	0.505249	0.51428	0.512074	0.469392
146	0.442707	0.277008	0.622498	0.264134	0.23031	0.7099	0.743084	0.402978	0.354078	0.342071	0.245808	0.217052	0.386977	0.332621	0.334323	0.241049	0.317936	0.303976	0.278151	0.278348	0.328813	0.249675	0.205159	0.209797	0.2172	0.263107	0.235504	0.30007	0.38133	0.422367	0.435098	0.39114	0.378487	0.365226	0.422032	0.39544	0.401717	0.413072	0.392158	0.38789	0.414724	0.38837	0.449385	0.43927	0.410804	0.417224	0.424881	0.424211	0.430242
147	0.522016	0.442012	0.520197	0.496708	0.548399	0.61525	0.646363	0.666994	0.590539	0.457544	0.428162	0.434545	0.427024	0.404721	0.394153	0.413514	0.349514	0.36316	0.363511	0.395927	0.311005	0.312998	0.333249	0.389277	0.307245	0.318134	0.376139	0.420677	0.384229	0.429776	0.344439	0.364029	0.406739	0.360865	0.420622	0.356915	0.395646	0.42962	0.449706	0.444617	0.453957	0.422425	0.451301	0.474414	0.499702	0.455528	0.400835	0.391873	0.431536
148	0.552517	0.539684	0.626867	0.53739	0.498254	0.664628	0.687337	0.598411	0.576468	0.350182	0.348121	0.353952	0.370043	0.347664	0.340142	0.323122	0.316105	0.325124	0.346121	0.364417	0.38303	0.384801	0.401942	0.376384	0.371126	0.392213	0.408427	0.395494	0.397033	0.429476	0.426209	0.444421	0.424275	0.455878	0.437934	0.422154	0.426172	0.42799	0.407264	0.405074	0.393205	0.433181	0.520772	0.548263	0.533904	0.447562	0.540668	0.485737	0.438409
149	0.101947	0.216875	0.500111	0.360033	0.541932	0.669019	0.713285	0.720774	0.305855	0.242812	0.295345	0.32402	0.321789	0.334273	0.221182	0.318362	0.313628	0.275357	0.283514	0.222177	0.264801	0.286409	0.320647	0.286689	0.239579	0.261305	0.253759	0.274992	0.294767	0.375381	0.365369	0.377016	0.410414	0.406105	0.349044	0.387506	0.341698	0.313071	0.387872	0.292112	0.300706	0.476148	0.511257	0.544594	0.525016	0.543148	0.504794	0.478368	0.510619
150	0.235091	0.446616	0.581176	0.211698	0.405872	0.699527	0.73314	0.644931	0.389851	0.375718	0.400429	0.455325	0.523881	0.515478	0.550507	0.499786	0.427153	0.298628	0.507011	0.336988	0.550429	0.604202	0.405864	0.383979	0.430118	0.357168	0.48155	0.414611	0.40416	0.456698	0.494047	0.537529	0.485251	0.576657	0.514156	0.546989	0.447075	0.490606	0.555045	0.587863	0.450747	0.470708	0.486136	0.476144	0.553069	0.517354	0.387264	0.409198	0.440217
151	0.244397	0.35432	0.51924	0.406064	0.665226	0.745319	0.71982	0.369775	0.429591	0.371801	0.329336	0.347385	0.393835	0.300885	0.325702	0.314871	0.302844	0.26891	0.270983	0.263844	0.297433	0.23541	0.328608	0.319909	0.333533	0.256116	0.332089	0.270716	0.24929	0.287306	0.169369	0.341612	0.152321	0.107402	0.101135	0.187598	0.120605	0.111308	0.194227	0.128983	0.174079	0.108194	0.176772	0.313046	0.175868	0.246296	0.295848	0.281589	0.280738
152	0.26313	0.277476	0.662866	0.466262	0.39879	0.390687	0.392591	0.403477	0.433739	0.449953	0.502669	0.46403	0.192765	0.449349	0.417176	0.362249	0.288208	0.153443	0.247092	0.225283	0.173087	0.252026	0.13307	0.08784	0.193875	0.302922	0.262675	0.19808	0.167608	0.164837	0.0797293	0.119105	0.15445	0.625121	0.167791	0.190783	0.231286	0.607987	0.579616	0.227774	0.664718	0.610936	0.673327	0.633067	0.591245	0.596275	0.588209	0.527994	0.544884
153	0.275377	0.165631	0.509691	0.320503	0.674423	0.734362	0.682443	0.379384	0.397072	0.369553	0.261277	0.165799	0.37503	0.204903	0.342496	0.218278	0.338702	0.320943	0.269053	0.276597	0.330789	0.255061	0.237796	0.234844	0.262935	0.288027	0.28793	0.322018	0.29409	0.377666	0.515307	0.249526	0.457839	0.478516	0.494272	0.456948	0.466172	0.511371	0.500239	0.510186	0.535225	0.352957	0.326363	0.286106	0.510312	0.499271	0.320197	0.271109	0.312754
154	0.277781	0.373561	0.334587	0.268282	0.399261	0.683189	0.708159	0.667348	0.4108	0.308627	0.308203	0.285391	0.292601	0.258937	0.272427	0.265347	0.251595	0.260992	0.247357	0.26268	0.211972	0.202321	0.202445	0.166895	0.245963	0.25417	0.267446	0.242028	0.222585	0.20072	0.299238	0.288091	0.435354	0.389662	0.309765	0.246965	0.248498	0.267287	0.234973	0.236204	0.249921	0.270925	0.260829	0.253941	0.250385	0.260131	0.235242	0.229093	0.236641
155	0.286907	0.383723	0.576039	0.496302	0.783506	0.802172	0.769216	0.494502	0.130021	0.234765	0.354614	0.36423	0.404893	0.382236	0.250083	0.236408	0.276805	0.218112	0.267738	0.270454	0.22813	0.29494	0.299963	0.229373	0.311495	0.26519	0.272952	0.270709	0.217438	0.285086	0.235143	0.269971	0.247021	0.254195	0.18009	0.212948	0.143067	0.123172	0.1853	0.253758	0.168944	0.237347	0.211438	0.218356	0.217243	0.19962	0.227642	0.217864	0.227786
156	0.310158	0.387208	0.547837	0.427011	0.612248	0.398995	0.670321	0.698957	0.382181	0.416243	0.683168	0.37176	0.593571	0.583305	0.242136	0.330498	0.320939	0.244432	0.32544	0.276751	0.237273	0.166974	0.159262	0.239408	0.273787	0.352953	0.419679	0.440051	0.238673	0.246171	0.272137	0.327647	0.457848	0.303933	0.174567	0.373003	0.416521	0.449365	0.327231	0.319918	0.434235	0.43814	0.325972	0.367918	0.329948	0.31589	0.408019	0.406667	0.420672
157	0.316297	0.275647	0.495192	0.251273	0.555884	0.697577	0.733983	0.716993	0.277025	0.286298	0.233968	0.259362	0.270891	0.251242	0.244302	0.243036	0.289932	0.334654	0.350542	0.365881	0.334141	0.345246	0.327438	0.313306	0.371751	0.34309	0.308887	0.298574	0.305393	0.25626	0.293493	0.300263	0.282704	0.310303	0.254215	0.271469	0.258363	0.248634	0.245593	0.266439	0.243048	0.240203	0.241263	0.23504	0.254178	0.250508	0.26892	0.298728	0.2704
158	0.348036	0.400928	0.489545	0.432698	0.614239	0.721041	0.69421	0.691939	0.372984	0.335155	0.373807	0.352338	0.374422	0.373625	0.372577	0.390387	0.378005	0.402788	0.392043	0.319163	0.407272	0.404237	0.401489	0.386354	0.315714	0.341834	0.37485	0.371917	0.368498	0.400474	0.396082	0.404555	0.37474	0.363238	0.339723	0.363534	0.34676	0.36342	0.38788	0.40639	0.420559	0.397572	0.419797	0.398128	0.404176	0.404707	0.401362	0.3965	0.400175
159	0.355863	0.382437	0.543486	0.449207	0.635383	0.757773	0.779896	0.745252	0.464448	0.441089	0.423074	0.40115	0.334096	0.387925	0.341946	0.335614	0.333499	0.312369	0.356855	0.348448	0.310383	0.336231	0.389119	0.350128	0.328454	0.364702	0.381046	0.3388	0.477035	0.518911	0.33877	0.451891	0.523811	0.431573	0.49462	0.444876	0.457063	0.532636	0.516009	0.490991	0.511636	0.479615	0.512439	0.488496	0.471779	0.530485	0.475115	0.488441	0.441772
160	0.368671	0.304123	0.594482	0.29041	0.685798	0.794519	0.792649	0.152756	0.202786	0.24987	0.247245	0.293016	0.284267	0.268525	0.241745	0.238044	0.249585	0.267195	0.251649	0.295452	0.350841	0.325789	0.313998	0.341648	0.346579	0.338645	0.395079	0.31229	0.306432	0.340976	0.341475	0.367838	0.405062	0.34548	0.354411	0.407792	0.401659	0.421984	0.437786	0.444016	0.454254	0.437291	0.403884	0.409272	0.328822	0.230624	0.257986	0.275718	0.266216
161	0.374309	0.399487	0.445137	0.356658	0.435629	0.680343	0.760824	0.757259	0.631267	0.635432	0.360601	0.378009	0.630883	0.609239	0.604011	0.594079	0.358672	0.541473	0.345123	0.318881	0.309622	0.304297	0.276033	0.275398	0.276819	0.279599	0.278738	0.287826	0.463225	0.4852	0.550588	0.57449	NaN	NaN	NaN	NaN	NaN	NaN	NaN	NaN	NaN	NaN	NaN	NaN	NaN	NaN	NaN	NaN	NaN
162	0.379233	0.357175	0.542647	0.439382	0.655654	0.664873	0.503654	0.329719	0.535498	0.367526	0.277462	0.204667	0.304784	0.417499	0.383739	0.413844	0.3148	0.228808	0.230269	0.349339	0.262553	0.346945	0.349881	0.394129	0.349086	0.383028	0.317145	0.253499	0.18863	0.271432	0.201598	0.232285	0.313609	0.357869	0.373913	0.382228	0.383251	0.393671	0.567774	0.733276	NaN	NaN	NaN	NaN	NaN	NaN	NaN	NaN	NaN
163	0.406249	0.408823	0.456396	0.453082	0.608242	0.665394	0.661124	0.621485	0.647636	0.589868	0.582358	0.594168	0.587799	0.548025	0.515102	0.572517	0.430089	0.434394	0.445221	0.432779	0.460387	0.468511	0.455195	0.451394	0.441003	0.446701	0.450581	0.449686	0.481827	0.449856	0.446693	0.457717	0.455472	0.43404	0.42639	0.447749	0.464529	0.417468	0.446839	0.466817	0.438982	0.430686	0.475201	0.399367	0.223797	0.213432	0.188971	0.239059	0.235467
164	0.424292	0.528235	0.634352	0.489631	0.717408	0.776345	0.760679	0.41954	0.408821	0.383233	0.397502	0.380138	0.35828	0.410098	0.413472	0.449116	0.424834	0.429604	0.425756	0.409505	0.431614	0.444241	0.438196	0.446297	0.456193	0.446175	0.447201	0.453233	0.436105	0.424742	0.447827	0.447095	0.439427	0.453766	0.464374	0.472387	0.435246	0.46571	0.460189	0.474416	0.480763	0.494378	0.497724	0.496637	0.490948	0.503084	0.482669	0.508516	0.518733
165	0.435928	0.505538	0.53347	0.496708	0.503037	0.699904	0.741691	0.759834	0.436344	0.41276	0.387339	0.399859	0.551779	0.492504	0.412454	0.455872	0.538837	0.35168	0.378189	0.35241	0.380581	0.390335	0.426113	0.41673	0.379684	0.444677	0.546524	0.501314	0.483085	0.563874	0.545336	0.56263	0.434857	0.46706	0.373153	0.439151	0.476969	0.489993	0.38239	0.396423	0.432723	0.33973	0.447187	0.400716	0.311513	0.342781	0.298768	0.353297	0.409196
166	0.473945	0.421205	0.541664	0.551576	0.68113	0.715578	0.690721	0.43001	0.454575	0.484383	0.508278	0.491812	0.502272	0.541146	0.493468	0.470572	0.410766	0.444748	0.410329	0.404978	0.431488	0.391782	0.425189	0.429141	0.436708	0.438134	0.462038	0.46696	0.468283	0.464473	0.477794	0.478944	0.452962	0.422785	0.405612	0.402639	0.389672	0.407311	0.414971	0.419046	0.463635	0.428222	0.423946	0.440873	0.4473	0.432436	0.419802	0.414189	0.397882
167	0.479905	0.508942	0.531135	0.602151	0.759151	0.742207	0.607026	0.620424	0.632274	0.635924	0.630573	0.655481	0.628708	0.618826	0.504817	0.41742	0.396203	0.397736	0.414775	0.424999	0.429297	0.419253	0.457635	0.485246	0.472352	0.467225	0.485535	0.477897	0.479571	0.483173	0.506429	0.45494	0.516787	0.40153	0.407409	0.437464	0.493895	0.470637	0.369333	0.394028	0.426954	0.445817	0.402959	0.411223	0.462143	0.429303	0.440131	0.442336	0.409777
168	0.518065	0.56588	0.567356	0.569123	0.679819	0.710428	0.704931	0.427749	0.42655	0.406022	0.387737	0.37936	0.386409	0.390407	0.407337	0.410067	0.40335	0.433168	0.417992	0.404428	0.414533	0.427433	0.425801	0.415903	0.425123	0.430617	0.43372	0.44389	0.435664	0.439251	0.42982	0.418858	0.424119	0.420524	0.40683	0.406978	0.405667	0.407595	0.406833	0.405595	0.414909	0.436227	0.443234	0.440677	0.436169	0.430366	0.435683	0.42602	0.442245
169	0.574845	0.591452	0.610185	0.595521	0.815494	0.776645	0.744813	0.372547	0.305312	0.247333	0.343154	0.36124	0.350396	0.272754	0.233712	0.315667	0.280026	0.284266	0.28769	0.269605	0.353465	0.206205	0.202091	0.198068	0.36245	0.406666	0.381989	0.353616	0.421741	0.434972	0.421416	0.442443	0.231134	0.235119	0.270148	0.294439	0.407283	0.42357	0.409621	0.36581	0.336509	0.356328	0.272429	0.214952	0.191576	0.319984	0.37035	0.372877	0.34074
170	0.640414	0.630509	0.646801	0.674609	0.583361	0.558591	0.577322	0.506209	0.559983	0.59212	0.598998	0.54929	0.545796	0.556011	0.572559	0.530303	0.536064	0.519516	0.541838	0.509777	0.536421	0.554628	0.546075	0.531799	0.529855	0.522471	0.421104	0.579094	0.582242	0.539127	0.53841	0.572529	0.606354	0.58784	0.578312	0.587882	0.592922	0.54265	0.541569	0.564853	0.481114	0.577888	0.514972	0.53386	0.557789	0.534866	0.508238	0.4924	0.475081
171	0.739369	0.499564	0.543259	0.381462	0.475913	0.424959	0.705592	0.752806	0.429946	0.390798	0.374577	0.361548	0.393417	0.369198	0.377015	0.488396	0.432599	0.255382	0.268744	0.269688	0.294587	0.359092	0.386738	0.303101	0.323371	0.380458	0.372578	0.345004	0.498244	0.379585	0.381754	0.335593	0.348033	0.407442	0.426724	0.399649	0.417926	0.405241	0.417174	0.38994	0.397315	0.379433	0.392534	0.369842	0.416495	0.439897	0.394255	0.393981	0.427546
172	0.0709117	0.148223	0.526633	0.127389	0.357813	0.684973	0.746539	0.750986	0.740479	0.267774	0.147269	0.239397	0.186769	0.19772	0.158521	0.09931	0.209584	0.204749	0.180706	0.149494	0.146236	0.169653	0.23413	0.178103	0.14236	0.117373	0.149908	0.165824	0.172589	0.322788	0.208376	0.348333	0.23529	0.340752	0.126308	0.102243	0.355832	0.319513	0.354248	0.336853	0.331613	0.384595	0.333609	0.397845	0.40137	0.376525	0.391395	0.392821	0.381047
173	0.0896189	0.128964	0.56556	0.346665	0.330338	0.555212	0.704409	0.735847	0.743904	0.729539	0.351031	0.3052	0.29049	0.229301	0.255404	0.225416	0.212064	0.134633	0.0984118	0.0604999	0.0990638	0.10535	0.127064	0.291316	0.313312	0.413717	0.28741	0.3666	0.236254	0.345863	0.243558	0.319213	0.338539	0.481916	0.480426	0.468191	0.503484	0.47875	0.490042	0.495318	0.473377	0.490186	0.519444	0.506021	0.476572	0.522367	0.474592	0.504555	0.505671
174	0.137382	0.378672	0.446972	0.213215	0.20057	0.715935	0.726962	0.734882	0.42056	0.37777	0.335273	0.313824	0.260455	0.107023	0.122056	0.0760498	0.0873438	0.117244	0.101786	0.0725171	0.082922	0.0993125	0.12651	0.190262	0.139998	0.450223	0.181243	0.209053	0.230084	0.644588	0.147119	0.211398	0.269767	0.166816	0.178143	0.249438	0.172453	0.299617	0.272781	0.327607	0.3229	0.360415	0.276707	0.292468	0.300073	0.257362	0.212924	0.246048	0.249273
175	0.173861	0.409861	0.451141	0.338167	0.607399	0.713984	0.653179	0.608647	0.444175	0.379739	0.419939	0.665936	0.666975	0.548071	0.416056	0.325708	0.375974	0.397242	0.37638	0.357549	0.270329	0.376039	0.435338	0.39914	0.53111	0.430322	0.473426	0.501268	0.44183	0.399711	0.379402	0.406267	0.422503	0.463416	0.435804	0.463145	0.395379	0.358659	0.387973	0.331452	0.413526	0.394588	0.386879	0.39178	0.384005	0.384717	0.380373	0.410803	0.376927
176	0.257952	0.236211	0.466542	0.340399	0.6388	0.73328	0.75115	0.719621	0.707011	0.309686	0.312517	0.328706	0.343995	0.297809	0.294226	0.281741	0.256728	0.258123	0.233699	0.242865	0.242251	0.276978	0.267513	0.279171	0.302304	0.284639	0.33987	0.348752	0.303754	0.332356	0.31971	0.282541	0.309553	0.332971	0.317076	0.276528	0.311675	0.302412	0.29052	0.352941	0.352133	0.333658	0.387415	0.412517	0.348222	0.332694	0.344055	0.431189	0.476467
177	0.280879	0.193107	0.552663	0.238766	0.519773	0.777003	0.783936	0.76648	0.736146	0.441919	0.230937	0.225685	0.25487	0.617577	0.587409	0.592634	0.574738	0.326021	0.322721	0.358665	0.204948	0.12438	0.11785	0.129226	0.074685	0.0758438	0.0850559	0.23339	0.306585	0.318974	0.528456	0.519649	NaN	NaN	NaN	NaN	NaN	NaN	NaN	NaN	NaN	NaN	NaN	NaN	NaN	NaN	NaN	NaN	NaN
178	0.281723	0.401403	0.608971	0.609767	0.754753	0.748897	0.692043	0.642071	0.414641	0.399635	0.376496	0.410284	0.39113	0.401502	0.409978	0.374047	0.321812	0.338282	0.381399	0.383744	0.335211	0.363571	0.347875	0.285852	0.306543	0.362637	0.407919	0.365013	0.261328	0.379271	0.335558	0.361847	0.298385	0.386161	0.271349	0.296172	0.297724	0.295939	0.152036	0.221563	0.44839	0.443083	0.515002	0.51499	0.473075	0.50587	0.512528	0.467038	0.495263
179	0.297055	0.263434	0.300544	0.318303	0.601347	0.702763	0.716587	0.678266	0.613528	0.649876	0.596795	0.466423	0.393461	0.366969	0.398603	0.414015	0.399594	0.404717	0.392349	0.414596	0.461742	0.427329	0.420131	0.376731	0.432519	0.419166	0.37997	0.366296	0.398156	0.418485	0.385677	0.410279	0.386629	0.382276	0.441743	0.451005	0.425831	0.432534	0.446397	0.446642	0.439943	0.439612	0.450359	0.44075	0.438205	0.47869	0.471724	0.486251	0.44838
180	0.321435	0.367887	0.443005	0.215598	0.731322	0.754562	0.703502	0.521219	0.41969	0.376668	0.306371	0.17054	0.146653	0.193654	0.152658	0.231767	0.230793	0.250344	0.151197	0.181584	0.343334	0.26789	0.258619	0.246475	0.328152	0.478319	0.489631	0.661767	0.587113	NaN	NaN	NaN	NaN	NaN	NaN	NaN	NaN	NaN	NaN	NaN	NaN	NaN	NaN	NaN	NaN	NaN	NaN	NaN	NaN
181	0.338794	0.340911	0.377721	0.218024	0.29353	0.675215	0.742971	0.770614	0.673612	0.312068	0.287435	0.297048	0.251358	0.214831	0.223245	0.272099	0.262086	0.278315	0.533807	0.504378	0.316118	0.312948	0.310208	0.28831	0.277533	0.217155	0.257412	0.44139	0.336657	0.274036	0.267347	0.245628	0.250393	0.21559	0.239403	0.242346	0.250655	0.283502	0.274437	0.278631	0.271523	0.321052	0.293575	0.299298	0.284096	0.281626	0.306302	0.31318	0.285699
182	0.368257	0.273931	0.5491	0.37373	0.745326	0.808375	0.806721	0.751394	0.374435	0.292199	0.255101	0.177408	0.343887	0.255622	0.312115	0.306992	0.326515	0.291295	0.255902	0.295305	0.28092	0.241545	0.244195	0.258321	0.194479	0.370127	0.27617	0.259954	0.316181	0.314506	0.206235	0.205496	0.148069	0.176227	0.214619	0.165237	0.12048	0.103425	0.116161	0.369168	0.287467	0.351731	0.326596	0.387446	0.373183	0.354945	0.29178	0.365156	0.298965
183	0.375909	0.332333	0.513322	0.445447	0.568141	0.731588	0.743839	0.738681	0.721935	0.504028	0.417817	0.384289	0.394402	0.394369	0.361404	0.332345	0.274681	0.267936	0.283797	0.324572	0.335986	0.313449	0.29949	0.307906	0.472478	0.352866	0.479762	0.389451	0.391386	0.358608	0.402967	0.399372	0.415062	0.3846	0.414418	0.420638	0.423004	0.416334	0.42036	0.441303	0.424853	0.439477	0.436019	0.459876	0.44368	0.435203	0.426559	0.439521	0.443309
184	0.38193	0.421673	0.535317	0.527021	0.60851	0.656839	0.647004	0.598053	0.646227	0.663616	0.617695	0.607994	0.614791	0.612256	0.588511	0.398202	0.437344	0.43214	0.414656	0.382955	0.35056	0.354365	0.27523	0.313628	0.270205	0.285178	0.374707	0.372753	0.276497	0.33651	0.420038	0.363698	0.380188	0.372387	0.360072	0.379389	0.357156	0.371555	0.42368	0.441624	0.398431	0.459615	0.450807	0.412315	0.295914	0.373447	0.349207	0.33192	0.273093
185	0.383693	0.283543	0.487994	0.471222	0.709205	0.787306	0.777213	0.650213	0.639802	0.597214	0.563825	0.512688	0.516533	0.522963	0.408164	0.387157	0.486321	0.499863	0.434956	0.404804	0.407181	0.388574	0.383359	0.364937	0.367787	0.370867	0.371096	0.372733	0.366088	0.362866	0.357912	0.38737	0.398389	0.408035	0.385554	0.403792	0.399153	0.367445	0.384231	0.386274	0.382643	0.38139	0.398753	0.391544	0.404837	0.396435	0.39403	0.405322	0.45818
186	0.384073	0.390272	0.59187	0.34934	0.67438	0.753288	0.757923	0.749453	0.622906	0.384763	0.331902	0.281829	0.301242	0.308805	0.344351	0.357707	0.350501	0.340356	0.377095	0.348851	0.362785	0.354585	0.360799	0.354871	0.380617	0.383998	0.411161	0.399518	0.402471	0.436389	0.409859	0.418741	0.386968	0.410756	0.382685	0.34833	0.233612	0.290204	0.341616	0.362717	0.300402	0.362815	0.385162	0.3986	0.355793	0.412404	0.375116	0.359878	0.388414
187	0.400072	0.417082	0.54309	0.481006	0.64521	0.718635	0.65649	0.626466	0.639646	0.658658	0.628764	0.624843	0.503777	0.406055	0.4042	0.418547	0.388626	0.369153	0.376058	0.391076	0.370413	0.407018	0.363972	0.334041	0.429041	0.46742	0.474769	0.38988	0.462388	0.47391	0.40526	0.501274	0.45663	0.428648	0.441907	0.433472	0.399149	0.3822	0.462494	0.349166	0.418311	0.434584	0.413513	0.498873	0.468136	0.51987	0.469391	0.420711	0.48192
188	0.407033	0.515718	0.632967	0.678461	0.629956	0.72711	0.705061	0.684707	0.323725	0.32253	0.30235	0.205675	0.220222	0.28184	0.400817	0.356809	0.363446	0.411313	0.491914	0.503265	0.505202	0.52158	0.498648	0.577951	0.608149	0.512785	0.535545	0.517016	0.345437	0.377796	0.413444	0.330974	0.231428	0.223115	0.203117	0.265093	0.257906	0.498813	0.493728	0.263956	0.53352	0.26315	0.299935	0.312337	0.213288	0.250631	0.480112	0.336729	0.319915
189	0.414483	0.432434	0.550536	0.592398	0.779396	0.775707	0.759447	0.736835	0.598686	0.488858	0.396795	0.482986	0.501345	0.451778	0.481485	0.462945	0.486752	0.456876	0.475656	0.436548	0.430514	0.441161	0.445288	0.437145	0.440931	0.441001	0.431516	0.438908	0.464011	0.445084	0.485665	0.49057	0.450755	0.38317	0.385484	0.38047	0.39652	0.391064	0.390854	0.385348	0.368923	0.373291	0.376571	0.369034	0.390136	0.372723	0.376748	0.396492	0.416305
190	0.448866	0.410436	0.541578	0.472671	0.663623	0.650035	0.692382	0.676446	0.469646	0.400355	0.422823	0.385458	0.366871	0.375094	0.390001	0.406573	0.379136	0.372995	0.345023	0.382725	0.351544	0.382366	0.321911	0.353468	0.351347	0.375994	0.387915	0.400361	0.383047	0.403712	0.38809	0.438463	0.429162	0.4519	0.453634	0.433531	0.395326	0.268234	0.272679	0.331182	0.263933	0.325697	0.296458	0.329846	0.310962	0.363361	0.375421	0.34416	0.38752
191	0.455841	0.192473	0.403342	0.384565	0.52489	0.674962	0.682495	0.665679	0.659605	0.527378	0.456828	0.427384	0.440468	0.412742	0.347733	0.326939	0.328778	0.298274	0.414756	0.350489	0.313728	0.367111	0.359396	0.373968	0.392804	0.395032	0.40448	0.387596	0.420195	0.408657	0.407813	0.409999	0.43706	0.428492	0.419209	0.406194	0.393407	0.410715	0.387141	0.39218	0.383752	0.402367	0.481531	0.41048	0.414786	0.390453	0.385154	0.392806	0.408634
192	0.116248	0.133865	0.563584	0.382547	0.704701	0.714751	0.713315	0.697047	0.693828	0.549504	0.266857	0.553978	0.483505	0.38036	0.352912	0.300101	0.244165	0.0933134	0.148581	0.134613	0.124906	0.0724273	0.0735534	0.204317	0.200117	0.212268	0.230161	0.313516	0.275338	0.34558	0.275767	0.311189	0.235017	0.372108	0.414971	0.37675	0.383204	0.339299	0.354851	0.301258	0.341321	0.407444	0.407867	0.383693	0.410047	0.380687	0.36986	0.354316	0.357739
193	0.134198	0.219916	0.571147	0.383794	0.628723	0.659947	0.759922	0.754163	0.749096	0.718593	0.578997	0.473987	0.130786	0.167181	0.151096	0.311089	0.340061	0.349357	0.302585	0.300935	0.30643	0.247263	0.286961	0.252635	0.309103	0.307343	0.328887	0.266594	0.231276	0.114525	0.244147	0.212342	0.376359	0.408204	0.393081	0.422568	0.422898	0.423026	0.426847	0.427289	0.431103	0.434697	0.484489	0.42221	0.406397	0.389481	0.476037	0.465745	0.458767
194	0.230222	0.220599	0.381077	0.193172	0.30578	0.641892	0.732625	0.732538	0.737368	0.721462	0.569558	0.508944	0.373234	0.100229	0.132989	0.230095	0.202002	0.117912	0.0765427	0.0899126	0.106805	0.120838	0.0954799	0.162428	0.118731	0.103405	0.147404	0.557299	0.141568	0.124933	0.0821346	0.078778	0.0801526	0.0658748	0.0850542	0.0760969	0.0914396	0.144502	0.0923177	0.136666	0.158691	0.14343	0.160104	0.108735	0.153823	0.1317	0.152071	0.109887	0.116343
195	0.330673	0.20973	0.581921	0.493149	0.733523	0.762251	0.745631	0.699705	0.650042	0.560625	0.372174	0.351446	0.324715	0.274059	0.276317	0.366736	0.331634	0.372148	0.320369	0.303749	0.294002	0.265932	0.220302	0.226809	0.106332	0.166828	0.066608	0.0571642	0.0707158	0.187084	0.218935	0.2669	0.187741	0.187716	0.241571	0.264158	0.203899	0.147186	0.194126	0.0837555	0.128287	0.119027	0.101032	0.552296	0.0886183	0.510188	0.548386	0.537023	0.540582
196	0.334825	0.485802	0.525697	0.470748	0.657943	0.74115	0.724223	0.680365	0.37329	0.325232	0.317675	0.361931	0.462261	0.420005	0.405505	0.257943	0.264886	0.347296	0.235861	0.18556	0.179063	0.225963	0.247494	0.285997	0.28172	0.0828757	0.123945	0.139089	0.255167	0.269519	0.212828	0.184837	0.327232	0.284645	0.339035	0.357602	0.336001	0.273813	0.278763	0.334635	0.29747	0.215221	0.493676	0.28529	0.277799	0.43279	0.400169	0.445316	0.42369
197	0.349337	0.3764	0.597148	0.321965	0.671414	0.730642	0.748526	0.721304	0.746398	0.511264	0.307115	0.204556	0.15533	0.238596	0.241602	0.179852	0.17229	0.266081	0.268144	0.294924	0.389862	0.328486	0.483207	0.163145	0.183275	0.448918	0.427043	0.403916	0.406246	0.458613	0.416576	0.428047	0.388444	0.346585	0.37343	0.366684	0.335527	0.329022	0.312116	0.285278	0.284188	0.272875	0.153142	0.163818	0.150086	0.191802	0.299612	0.342759	0.321067
198	0.362425	0.426968	0.614438	0.436889	0.697885	0.722902	0.749773	0.729786	0.646879	0.439329	0.384733	0.397949	0.399567	0.378032	0.386185	0.393429	0.396878	0.379278	0.377905	0.371063	0.372202	0.390789	0.385341	0.398956	0.390371	0.377522	0.381615	0.383854	0.352756	0.340515	0.34552	0.340716	0.301685	0.352269	0.323147	0.299194	0.263868	0.286199	0.308318	0.325078	0.319345	0.366411	0.326548	0.360898	0.309551	0.347749	0.342501	0.334006	0.2841
199	0.363166	0.329873	0.501273	0.559595	0.767471	0.789566	0.785663	0.753518	0.721927	0.572142	0.510278	0.362149	0.342508	0.319377	0.34901	0.347365	0.33227	0.335299	0.299715	0.320704	0.294477	0.332955	0.319755	0.204458	0.243559	0.267773	0.157461	0.222813	0.273903	0.226613	0.245112	0.243472	0.245331	0.240083	0.188235	0.305039	0.22062	0.288581	0.333809	0.374453	0.371367	0.38866	0.463164	0.471634	0.466327	0.552273	0.57074	0.538742	0.469466
200	0.370489	0.316061	0.487054	0.447828	0.687728	0.739556	0.73878	0.753856	0.714999	0.427475	0.423242	0.43435	0.399447	0.338192	0.368953	0.388379	0.364739	0.415939	0.388908	0.401591	0.414672	0.413433	0.333383	0.341185	0.42229	0.365892	0.373572	0.390797	0.366683	0.413083	0.42324	0.396141	0.398281	0.398639	0.396775	0.368472	0.24088	0.352176	0.338989	0.259488	0.264513	0.277458	0.298282	0.30723	0.276567	0.361116	0.320679	0.337329	0.284562
201	0.37952	0.47403	0.449039	0.511421	0.648843	0.676608	0.632603	0.664469	0.743898	0.600722	0.622514	0.457578	0.334791	0.325173	0.308753	0.298385	0.326952	0.362328	0.306513	0.318482	0.359853	0.30703	0.424491	0.430989	0.416405	0.479841	0.486659	0.325507	0.358718	0.365959	0.360735	0.372382	0.378127	0.408433	0.363451	0.487944	0.508623	0.488245	0.503532	0.400116	0.451848	0.431318	0.403325	0.370224	0.374392	0.360671	0.331285	0.356038	0.314978
202	0.410186	0.361909	0.498184	0.398138	0.613441	0.707177	0.695273	0.731241	0.676113	0.641521	0.433839	0.426832	0.400578	0.451345	0.437469	0.448468	0.446097	0.463127	0.453048	0.456517	0.48265	0.467846	0.499968	0.377496	0.396431	0.399637	0.518518	0.524997	0.386847	0.443493	0.379676	0.383577	0.370041	0.420691	0.418944	0.419372	0.389903	0.438706	0.423581	0.33015	0.386955	0.325195	0.361687	0.386648	0.338086	0.237499	0.320747	0.26074	0.288638
203	0.421678	0.352007	0.581258	0.47221	0.694	0.70816	0.678086	0.676571	0.694293	0.591756	0.37474	0.386798	0.388271	0.389037	0.438561	0.430943	0.346211	0.373207	0.322161	0.33851	0.369924	0.333816	0.312712	0.382601	0.342789	0.323305	0.328459	0.306666	0.311731	0.332081	0.358566	0.400332	0.407103	0.419354	0.432833	0.36311	0.381763	0.463763	0.367427	0.433167	0.430897	0.375346	0.391685	0.289402	0.290892	0.307233	0.315415	0.330561	0.354265
204	0.427586	0.444581	0.546451	0.442458	0.732891	0.781589	0.777901	0.785268	0.756655	0.386278	0.374903	0.332585	0.323498	0.323233	0.327906	0.281623	0.305548	0.313811	0.397399	0.370479	0.397517	0.36549	0.412623	0.394025	0.399465	0.416398	0.380244	0.439253	0.450433	0.424883	0.414831	0.391311	0.358775	0.414961	0.380111	0.341553	0.43576	0.443359	0.45236	0.444249	0.424727	0.412076	0.423913	0.41422	0.410734	0.383438	0.392994	0.382219	0.406126
205	0.519038	0.519824	0.625061	0.623323	0.750371	0.770629	0.752894	0.7482	0.67986	0.434936	0.481291	0.445139	0.444368	0.466535	0.445785	0.436179	0.48021	0.499664	0.510716	0.486856	0.469527	0.476844	0.570049	0.563393	0.61517	0.632513	0.617399	0.593435	0.601327	0.498743	0.526141	0.521799	0.541259	0.486684	0.525539	0.502598	0.533541	0.533767	0.53786	0.58607	0.525125	0.559719	0.601956	0.572802	0.603934	0.621071	0.593148	0.605466	0.586589
206	0.553551	0.471124	0.599868	0.492532	0.773753	0.766182	0.774169	0.770384	0.712382	0.0936555	0.149192	0.0674189	0.0562534	0.0741166	0.0754449	0.0717629	0.0694003	0.0631998	0.0745253	0.0638596	0.0455691	0.060976	0.0366698	0.0372435	0.0603405	0.0854953	0.211345	0.113762	0.173238	0.105617	0.103199	0.223355	0.279414	0.292654	0.300229	0.194825	0.18847	0.249733	0.382223	0.443897	0.278136	0.411381	0.472368	0.438512	0.437453	0.384501	0.45032	0.417604	0.416016
207	0.363538	0.43129	0.534097	0.486832	0.613625	0.6567	0.689672	0.696395	0.642964	0.666724	0.625644	0.641322	0.532562	0.426118	0.515972	0.591102	0.507318	0.482218	0.374156	0.372926	0.350983	0.358253	0.382518	0.334342	0.356692	0.356915	0.339173	0.254329	0.306958	0.366803	0.292208	0.361964	0.419176	0.386893	0.387665	0.432334	0.371639	0.378008	0.357981	0.345519	0.363954	0.395777	0.366016	0.369387	0.371335	0.518572	0.362533	0.374916	0.459055
208	0.375818	0.268755	0.415282	0.530954	0.701191	0.720308	0.733534	0.715404	0.657937	0.561748	0.368908	0.354942	0.357735	0.357245	0.358544	0.276479	0.288661	0.303268	0.355657	0.348374	0.359531	0.472613	0.365996	0.38459	0.376273	0.374703	0.358027	0.37186	0.391738	0.351186	0.277794	0.265873	0.232156	0.206525	0.180839	0.17844	0.158078	0.16589	0.193861	0.136161	0.556549	0.648671	0.631835	0.637072	0.634912	0.59238	0.593881	0.588423	0.597903
209	0.413674	0.4487	0.51209	0.314488	0.378219	0.640336	0.640972	0.744394	0.736909	0.779718	0.692747	0.62382	0.611387	0.555037	0.22926	0.252536	0.220162	0.270928	0.263109	0.244422	0.193808	0.241107	0.261483	0.151949	0.0730313	0.21503	0.199357	0.225831	0.173958	0.0744622	0.183913	0.223917	0.0676282	0.312963	0.267362	0.317141	0.358267	0.353979	0.47517	0.496772	0.440424	0.444434	0.456896	0.475648	0.415447	0.390298	0.425035	0.433159	0.432328
210	0.126882	0.176656	0.470091	0.165053	0.778639	0.778621	0.78919	0.788361	0.786457	0.790692	0.785049	0.585605	0.197434	0.0972326	0.131124	0.229241	0.16032	0.220679	0.239157	0.254386	0.254393	0.120931	0.125791	0.105723	0.103893	0.114261	0.140565	0.310065	0.288393	0.209472	0.267769	0.269425	0.295056	0.353772	0.371849	0.527317	0.499472	0.566234	0.557536	NaN	NaN	NaN	NaN	NaN	NaN	NaN	NaN	NaN	NaN
211	0.205286	0.343438	0.442026	0.243933	0.662617	0.782643	0.813335	0.768891	0.730693	0.683128	0.674116	0.306878	0.334779	0.331924	0.567231	0.330037	0.45471	0.454873	0.468816	0.28259	0.46456	0.397752	0.418128	0.397754	0.417157	0.409065	0.405053	0.25361	0.264998	0.229336	0.226667	0.206356	0.191311	0.238747	0.219775	0.2578	0.335977	0.288571	0.317642	0.349743	0.376152	0.375475	0.388842	0.356468	0.364097	0.372367	0.368917	0.363307	0.379544
212	0.353629	0.346816	0.51869	0.424644	0.613958	0.731468	0.752766	0.741728	0.731264	0.698879	0.681609	0.670619	0.607823	0.594844	0.473673	0.335733	0.31253	0.234944	0.331417	0.245745	0.198343	0.143112	0.101789	0.0921561	0.121102	0.222109	0.183731	0.268655	0.25675	0.202312	0.226478	0.295533	0.264946	0.29824	0.17933	0.302786	0.240966	0.263607	0.247843	0.239703	0.311608	0.203127	0.345087	0.267604	0.382233	0.348753	0.328309	0.351665	0.382668
213	0.356287	0.330931	0.379571	0.35099	0.578264	0.69386	0.711131	0.677235	0.665446	0.667678	0.677227	0.648161	0.496548	0.363021	0.35107	0.352554	0.344195	0.34863	0.361645	0.365014	0.367187	0.389237	0.377406	0.344806	0.283656	0.253139	0.288231	0.216165	0.212439	0.192248	0.17995	0.17322	0.158952	0.106489	0.0736944	0.116025	0.132799	0.0769464	0.0632533	0.113007	0.0761389	0.155516	0.112057	0.16539	0.244901	0.245489	0.257441	0.345601	0.301786
214	0.45724	0.341877	0.589646	0.376693	0.657527	0.729964	0.731316	0.735658	0.73254	0.762404	0.681644	0.493042	0.394016	0.371437	0.391956	0.39653	0.383731	0.404919	0.392071	0.333512	0.346801	0.310575	0.218841	0.178901	0.240958	0.251036	0.224443	0.195137	0.295668	0.372978	0.321767	0.314489	0.347226	0.338345	0.31707	0.384899	0.40158	0.39788	0.366028	0.422912	0.435212	0.374696	0.417894	0.442653	0.473779	0.375295	0.322018	0.381899	0.364417
215	0.342428	0.364555	0.414799	0.293124	0.55503	0.756589	0.75553	0.762477	0.761284	0.725482	0.714166	0.663892	0.658497	0.542026	0.41432	0.422112	0.375152	0.396495	0.369489	0.354656	0.413722	0.376355	0.360231	0.380046	0.387923	0.406173	0.403274	0.387052	0.424352	0.384808	0.37322	0.404207	0.431611	0.34929	0.317843	0.407485	0.405962	0.367057	0.390286	0.342622	0.316009	0.401279	0.387361	0.384811	0.406402	0.395491	0.392143	0.411036	0.384932
216	0.354013	0.437445	0.483921	0.497546	0.718179	0.771052	0.788221	0.714474	0.695049	0.672164	0.652064	0.595723	0.528836	0.447016	0.414169	0.377974	0.328398	0.320963	0.317792	0.36282	0.214592	0.304218	0.312807	0.251675	0.32507	0.612326	0.642837	0.533721	NaN	NaN	NaN	NaN	NaN	NaN	NaN	NaN	NaN	NaN	NaN	NaN	NaN	NaN	NaN	NaN	NaN	NaN	NaN	NaN	NaN
217	0.394965	0.342567	0.617281	0.608054	0.738279	0.745005	0.742065	0.740337	0.734018	0.760166	0.75246	0.748963	0.409697	0.358859	0.354539	0.392367	0.322628	0.308041	0.319016	0.321866	0.301116	0.312369	0.338252	0.333682	0.39118	0.371542	0.380814	0.314774	0.385291	0.396914	0.354169	0.352178	0.364254	0.366279	0.344419	0.351076	0.266356	0.271457	0.329937	0.339719	0.2951	0.299582	0.332807	0.352654	0.336627	0.327045	0.352195	0.364803	0.358721
218	0.290248	0.385799	0.450181	0.503411	0.695073	0.762712	0.728832	0.727083	0.737649	0.726673	0.651305	0.688508	0.615428	0.530108	0.262598	0.253223	0.366549	0.185164	0.170057	0.211435	0.185716	0.310981	0.313561	0.313256	0.301886	0.462008	0.449586	0.456714	0.454391	0.391322	0.397151	0.373102	0.514348	0.51412	0.535644	0.341537	0.44928	0.467813	0.500313	0.43869	0.402143	0.353034	0.420909	0.519217	0.729015	0.368397	0.485522	0.632652	0.474601
219	0.387092	0.410666	0.411507	0.385752	0.54429	0.672316	0.715905	0.71345	0.673809	0.730279	0.735225	0.727346	0.73464	0.710837	0.443329	0.420389	0.412338	0.408513	0.395856	0.394685	0.413262	0.385092	0.382017	0.382949	0.393942	0.398174	0.405404	0.39663	0.40789	0.400743	0.421664	0.41011	0.391672	0.391225	0.419042	0.363214	0.410736	0.351777	0.386846	0.386953	0.380561	0.380455	0.401904	0.385569	0.380209	0.381929	0.401139	0.395688	0.387209
220	0.427829	0.453612	0.563135	0.545501	0.605388	0.726238	0.765551	0.75571	0.747205	0.725772	0.739176	0.741903	0.751417	0.715322	0.690228	0.5437	0.51313	0.457171	0.437623	0.429972	0.427247	0.462603	0.474242	0.488345	0.487083	0.486044	0.498432	0.500827	0.487593	0.483793	0.480547	0.484863	0.491002	0.488688	0.482195	0.477034	0.477901	0.466474	0.4591	0.460186	0.457483	0.434433	0.434536	0.441538	0.467538	0.4453	0.466319	0.480942	0.447514
221	0.533003	0.449373	0.501043	0.294014	0.627701	0.735628	0.738833	0.736583	0.721797	0.712852	0.702769	0.657948	0.691516	0.689486	0.643504	0.407104	0.374766	0.338632	0.318988	0.324421	0.291432	0.31595	0.327006	0.17082	0.122793	0.134549	0.330873	0.0774879	0.0542153	0.0626847	0.14584	0.0998642	0.109647	0.157592	0.28259	0.260538	0.30553	0.235196	0.533462	0.52624	0.264239	0.523426	0.315791	0.279228	0.268676	0.283816	0.245865	0.1653	0.156568
222	0.561312	0.474954	0.665871	0.655609	0.739731	0.763747	0.764957	0.768944	0.750498	0.765402	0.739596	0.413817	0.344615	0.376457	0.390897	0.655866	0.637039	0.617891	0.223126	0.221548	0.17327	0.162334	0.260405	0.219721	0.208427	0.318749	0.235486	0.208765	0.230894	0.250439	0.274837	0.264668	0.207979	0.245416	0.250071	0.2607	0.273467	0.332837	0.378927	0.374942	0.357466	0.346168	0.365716	0.382554	0.359084	0.389482	0.346696	0.38453	0.317637
223	0.372236	0.177671	0.556262	0.411098	0.70035	0.742148	0.750369	0.758514	0.733897	0.733372	0.717104	0.612251	0.737127	0.74836	0.76017	0.72441	0.352094	0.334295	0.24774	0.263549	0.292698	0.30974	0.401073	0.363048	0.33251	0.368746	0.35033	0.35033	0.411712	0.398466	0.430098	0.411245	0.342874	0.274777	0.320227	0.368695	0.305737	0.310924	0.306748	0.389384	0.388658	0.412652	0.391949	0.424442	0.402366	0.39331	0.418004	0.412509	0.409055
224	0.387295	0.382243	0.48405	0.473305	0.439702	0.57238	0.621797	0.63572	0.659643	0.675615	0.682829	0.678514	0.650535	0.661925	0.682891	0.626004	0.652197	0.661045	0.676629	0.669236	0.603188	0.458026	0.471038	0.470456	0.455411	0.460822	0.392077	0.454488	0.463695	0.454753	0.387982	0.367002	0.374972	0.384814	0.36942	0.376676	0.373702	0.39853	0.373129	0.383905	0.383643	0.379138	0.398331	0.357173	0.369963	0.355244	0.362467	0.346943	0.342391
225	0.378155	0.435239	0.541327	0.646999	0.74747	0.771024	0.772011	0.762751	0.730965	0.765796	0.768423	0.789861	0.785343	0.778093	0.790456	0.789494	0.788273	0.534114	0.480339	0.482628	0.483943	0.460461	0.421896	0.413952	0.402278	0.391395	0.385879	0.403207	0.409109	0.408906	0.414622	0.40628	0.406771	0.406855	0.395268	0.415067	0.392852	0.408783	0.509354	0.429954	0.368055	0.423862	0.46183	0.463275	0.407619	0.427551	0.423635	0.363933	0.450794
226	0.387636	0.360539	0.496545	0.423074	0.777533	0.796996	0.802638	0.800941	0.782983	0.793038	0.785988	0.795196	0.783897	0.794502	0.746418	0.775251	0.78591	0.743399	0.516076	0.428472	0.37523	0.263024	0.299975	0.240717	0.201263	0.317631	0.210126	0.238618	0.235916	0.137088	0.189103	0.233902	0.489697	0.324534	0.259352	0.314027	0.342595	0.517742	0.561882	0.404797	0.400348	0.352491	0.439661	0.431826	0.404888	0.503023	NaN	NaN	NaN
227	0.412431	0.358526	0.433238	0.426993	0.704317	0.753137	0.691783	0.709132	0.740681	0.750574	0.755228	0.764309	0.752754	0.732818	0.715194	0.711607	0.76579	0.740695	0.617107	0.47952	0.493179	0.476259	0.438152	0.424461	0.390574	0.343782	0.327586	0.335091	0.389027	0.38357	0.381977	0.378641	0.365384	0.405584	0.4092	0.38484	0.41858	0.402551	0.410551	0.428552	0.407798	0.417166	0.324431	0.417705	0.419749	0.385017	0.386655	0.397471	0.434029
228	0.462266	0.479632	0.546512	0.650847	0.752015	0.75823	0.77158	0.758842	0.766829	0.771409	0.762622	0.776094	0.75941	0.760177	0.769828	0.78074	0.787069	0.777764	0.764247	0.619874	0.54598	0.504639	0.461961	0.430263	0.373931	0.366251	0.344265	0.353087	0.282114	0.295651	0.293172	0.253085	0.285609	0.283274	0.310367	0.31487	0.283177	0.216995	0.29008	0.347033	0.338129	0.332082	0.355868	0.339851	0.362417	0.353887	0.368254	0.392356	0.420181
229	0.377584	0.44079	0.552309	0.561638	0.697551	0.745928	0.742024	0.725312	0.732054	0.746001	0.738932	0.74963	0.746639	0.759547	0.766712	0.775905	0.760333	0.747088	0.744033	0.735904	0.716893	0.565958	0.544667	0.524722	0.521004	0.51112	0.512606	0.508473	0.487942	0.46522	0.474471	0.59939	0.581331	0.492125	0.578782	0.573145	0.572185	0.599804	0.611006	0.590862	0.613868	0.586823	0.603012	0.589736	0.580463	NaN	NaN	NaN	NaN
230	0.331704	0.304212	0.523802	0.403967	0.676428	0.758458	0.773881	0.760802	0.74959	0.758496	0.776616	0.795779	0.790404	0.785423	0.779807	0.792758	0.783003	0.777916	0.774708	0.787694	0.775219	0.750788	0.736284	0.520227	0.33348	0.3213	0.321021	0.296981	0.29278	0.268224	0.304294	0.28398	0.299775	0.36069	0.340568	0.347487	0.309809	0.350037	0.345213	0.34914	0.301194	0.347447	0.329054	0.338061	0.316199	0.301598	0.28207	0.299445	0.283892
231	0.412746	0.256202	0.405921	0.398936	0.694724	0.768367	0.767677	0.757705	0.758556	0.790395	0.783122	0.795962	0.795942	0.793416	0.799373	0.803047	0.796425	0.791276	0.780055	0.779289	0.767677	0.76813	0.761363	0.756642	0.753771	0.732607	0.713183	0.690801	0.531196	0.529408	0.53638	0.530134	0.499012	0.550161	0.506869	0.526167	0.48838	0.492701	0.475249	0.529407	0.514192	0.522863	0.608433	0.428349	0.419715	0.416141	0.401275	0.38173	0.383894
232	0.426983	0.357937	0.533352	0.590671	0.730596	0.738959	0.717403	0.710414	0.738828	0.749572	0.757779	0.777604	0.771191	0.774833	0.776293	0.775559	0.770285	0.767093	0.765873	0.75685	0.755865	0.697596	0.556627	0.505519	0.467674	0.431947	0.430412	0.408763	0.407396	0.404133	0.427177	0.621638	0.626664	0.642393	0.609844	0.608165	0.617866	0.672777	0.691126	0.718169	0.721605	0.70058	0.683028	0.627901	0.544198	NaN	NaN	NaN	NaN
233	0.37534	0.399561	0.636531	0.496325	0.581869	0.733144	0.731886	0.696389	0.686601	0.584275	0.730393	0.623259	0.628194	0.617291	0.585906	0.591776	0.612862	0.624696	0.596656	0.603434	0.602404	0.79647	0.736638	0.75934	0.777553	0.634537	0.651596	0.710078	0.684131	0.762403	0.634504	0.677536	0.71171	0.676645	0.745905	0.68744	0.78667	0.750245	0.757908	0.696447	0.658511	0.711253	0.663245	0.622533	0.627184	0.690668	0.66975	0.696667	0.65139
234	0.432533	0.352722	0.536339	0.385345	0.594138	0.671542	0.717443	0.727462	0.728163	0.719188	0.710957	0.703844	0.709567	0.679381	0.707102	0.556967	0.61638	0.711439	0.609661	0.71347	0.721241	0.727133	0.729612	0.732907	0.722256	0.716214	0.732843	0.730229	0.729018	0.730369	0.728911	0.732425	0.728961	0.723081	0.730489	0.728438	0.717391	0.727163	0.725939	0.72596	0.731046	0.718454	0.718129	0.716325	0.710759	0.565328	0.565596	0.576602	0.577984
235	0.514718	0.403569	0.402875	0.581098	0.755943	0.77306	0.766383	0.747469	0.729053	0.612905	0.755274	0.752034	0.742091	0.734843	0.732431	0.637817	0.753016	0.762945	0.694203	0.664131	0.658949	0.659998	0.664245	0.645317	0.715573	0.595621	0.587141	0.57801	0.59354	0.675793	0.67583	0.696611	0.677211	0.730561	0.783118	0.799366	0.767942	0.808991	0.780635	0.707575	0.661154	0.765981	0.776409	0.781845	0.797584	0.794254	0.81002	0.808247	0.829334
236	0.269624	0.2207	0.387839	0.176801	0.556014	0.628989	0.744135	0.76123	0.760557	0.758863	0.768076	0.771563	0.780633	0.763948	0.746466	0.792603	0.7916	0.763484	0.762699	0.612191	0.764114	0.769239	0.775691	0.767928	0.747164	0.739354	0.75048	0.734665	0.738539	0.768154	0.768061	0.758193	0.76136	0.729141	0.73961	0.729046	0.724549	0.724799	0.732778	0.719774	0.725336	0.729226	0.749679	0.730873	0.732334	0.717615	0.704038	0.717993	0.719563
237	0.450194	0.419803	0.541858	0.580535	0.716243	0.725074	0.713128	0.728255	0.742397	0.761831	0.764896	0.792944	0.793911	0.781347	0.781003	0.783841	0.767955	0.739128	0.748078	0.749205	0.765122	0.760369	0.748102	0.769737	0.770678	0.786619	0.787513	0.779388	0.77257	0.76145	0.725824	0.700807	0.759322	0.740666	0.745533	0.723001	0.72374	0.751584	0.745958	0.71059	0.735994	0.710391	0.719576	0.715072	0.725238	0.711722	0.675793	0.682587	0.671129
238	0.384552	0.404928	0.554517	0.576934	0.70077	0.731472	0.721316	0.729461	0.742397	0.760124	0.768024	0.791872	0.793191	0.779624	0.783284	0.786364	0.771198	0.76796	0.752706	0.787062	0.781646	0.760318	0.773908	0.758113	0.774301	0.751117	0.748291	0.7634	0.767139	0.767557	0.793714	0.78186	0.765229	0.770806	0.737856	0.767424	0.76792	0.768335	0.749193	0.71773	0.751364	0.741941	0.729039	0.700245	0.697641	0.700763	0.711177	0.711202	0.70483
[truncated: 23 more columns]

## Sheet: Fig2 p53 80uM
Cell Id
1	3.57325	4.88854	20.9427	13.5924	30.051	51.6401	76.586	56.6083	80.8408	104.624	115.752	135.548	146.936	149.43	207.169	206.188	179.14	101.984	39.2102	38.5955	58.8599	55.242	41.1656	25.4299	67.9586	40.3599	54.7484	39.2166	59.8248	84.7293	130.847	131.076	69.9013	43.2134	26.7166	29.4076	39.3949	28.4841	71.5732	77.379	67.7611	156.634	236.704	289.398	287.376	172.818	177.436	58.5318	114.694
2	4.92675	17.1879	25.7038	12.9013	21.3121	45.4904	58.0255	54.1879	76.4618	127.28	161.586	159.395	240.726	277.936	367.258	366.15	432.468	476.057	453.745	437.064	413.325	270.847	169.118	92.5637	76.1529	60.379	28.5605	39.6242	62.5032	38.3726	33.2898	29.8726	34.2643	41.8376	48.9331	59.0669	62.2229	85.2166	98.6624	118.672	184.908	183.911	189.201	148.758	69.0573	66.9331	48.7643	49.672	49.5892
3	5.57006	3.93631	4.66879	1.80892	13.3758	36.3217	69.0032	86.5127	78.3471	83.0127	109.752	106.318	129.678	174.933	205.124	232.274	232.223	172.535	97.3344	54.4427	46.172	37.8631	35.7452	32.2516	34.1783	30.1019	20.4682	34.5924	38.9236	46.1115	76.8694	131.965	170.185	150.194	138.611	65.6847	60.5605	44.3376	51.5701	56.7261	53.1624	46.3726	75.0223	84.4873	107.755	131.981	183.516	203.385	187.646
4	8.31847	12.3408	19.3376	58.0318	85.4299	93.2739	88.1592	101.605	78.4968	88.3917	61.051	90.5701	113.131	137.535	173.102	221.226	263.688	324.742	350.392	435.169	449.338	469.997	489.178	485.156	441.548	369.847	288.732	173.134	76.2134	47.793	24.3503	18.0924	18.707	16.7611	17.9204	22.4045	19.9713	34.7038	49.8344	62.2548	99.8057	152.892	179.338	225.997	268.217	234.404	161.672	79.6847	48.5318
5	9.05096	15.1401	15.7707	11.3662	17.2166	25.7675	46.6879	45.7834	85.3408	90.4395	160.462	171.115	170.382	167.404	229.334	222.124	167.115	98.5159	71.3535	33.4841	43.0223	34.4904	31.1369	35.1306	30.3121	42.2994	41.4076	52.9809	69.4904	78.4682	115.691	167.223	219.599	261.096	263.666	282.85	229.061	180.841	130.701	107.984	85.7548	73.8694	59.3917	74.5828	88.6401	129.309	158.01	188.49	199.111
6	9.40446	7.3535	11.1338	18.5987	15.1561	18.1561	37.8503	20.1433	39.551	60.1338	109.143	130.774	147.889	140.796	136.879	79.9395	35.2962	71.9904	74.2803	62.4586	45.0223	39.9076	34.293	19.4904	18.1911	26.6146	33.449	81.4873	97.4968	115.787	110.118	94.6369	49.4586	34.3248	23.5669	10.2006	19.7739	37.4363	22.9713	42.1975	65.2962	86.4013	95.4713	81.5924	59.3057	32.7898	33.9777	9.96178	13.9459
7	9.92994	13.8057	10.1019	26.8217	31.5732	43.7643	102.36	118.58	163.787	212.303	225.067	267.019	211.691	120.876	53.2803	29.828	20.1465	30.6911	20.9236	44.9459	73.4395	123.188	222.726	316.869	400.162	372.834	260.755	128.064	62.7516	47.4395	51.672	85.293	121.685	113.64	198.201	297.277	380.232	432.545	358.064	235.917	139.334	76.707	36.8599	27.3822	37.8822	37.0828	58.9204	77.5064	146.771
8	11.1975	19.5159	50.5573	14.3439	12.4618	93.0255	52.0032	41.2898	61.6783	37.6146	67.4172	28.2484	40.9299	58.3121	87.0255	152.401	179.003	189.258	242.331	124.006	177.761	96.6338	56.3408	39.6688	25.5605	16.2166	41.0732	20.1051	35.9108	31.9236	26.0414	17.551	16.7548	17.3599	59.5892	83.7516	81.9236	121.503	114.334	50.5828	37.7261	17.3631	19.0255	13.9363	13.8599	13.0414	17.0541	36.9236	35.7866
9	11.9968	9.10191	13.0764	17.3599	37.9204	51.2166	71.8376	118.978	81	95.7134	99.1943	122.567	118.35	67.2707	32.1433	17.9936	26.2452	19.7611	33.879	28.414	23.051	23.6178	42.172	77.5828	128.427	99.0924	231.159	191.172	117.573	73.8503	33.3694	33.5573	38.8694	40.8662	45.4395	64.2994	55.6401	77.4841	90.7962	115.624	131.338	151.959	166.188	144.978	89.5732	71.9873	36.1115	27.4873	31.6465
10	12.8376	12.4459	8.38217	13.1401	16.6943	12.2643	23.8854	42.0191	53.5796	66.7389	81.3822	121.376	172.041	198.564	176.971	216.857	176.373	124.885	64.6943	32.7548	32.1306	20.2643	35.8949	15.5223	18.9713	17.8312	21.8344	33.0127	40.4076	82.6561	61.9809	81.0255	106.073	129.924	137.564	148.815	168.86	160.162	155.659	135.611	88.0796	87.2389	60.8949	42.5127	67.2866	62.2357	50.8567	56.879	82.172
11	14.2325	42.6115	28.8758	11.3822	40.5032	85.6592	70.9554	103.736	131.538	179.497	219.863	249.07	326.105	367.882	394.901	371.252	319.338	218.939	119.5	73.1465	60.0541	76.9427	31.4554	64.9586	27.8153	55.9331	66.8662	75.6688	115.197	183.389	191.016	224.729	213.439	196.287	116.478	88.3758	64.8758	64.7803	51.3217	56.8981	72.2643	75.3662	109.379	138.194	199.519	219.825	163.446	91.7834	59.8217
12	15.1338	18.1433	21.8408	25.465	41.4554	66.7611	74.5924	98.9809	116.366	146.436	156.879	196.516	201.869	217.701	229.067	177.382	104.223	47.6274	43.3025	30.1847	43.7898	22.5382	25.9968	26.6592	24.742	32.0064	28.586	47.121	58.621	73.5159	114.624	192.78	256.589	312.127	354.659	351.223	307.045	218.793	150.42	118.213	76.7325	71.3153	76.0414	66.8471	99.0191	126.605	160.022	155.36	195.089
13	15.9745	13.7293	23.2771	19.8376	48.5669	55.5955	33.2866	57.4395	77.2739	119.538	100.159	126.341	148.682	178.29	207.366	167.564	145.29	94.2803	58.8599	35.7739	27.4522	37.8344	39.2325	21.7866	34.9554	289.561	264.796	415.748	157.325	206.49	160.188	192.981	160.436	140.675	66.6783	92.1306	219.503	66.2389	65.0701	64.3981	52.4045	290.236	103.541	122.172	158.312	203.296	239.21	131.268	92.3503
14	16.7134	8.34713	33.9331	27.1497	49.0032	87.414	88.4108	36.2038	134.43	134.599	93.5096	43.2134	142.847	631.338	327.5	233.513	165.108	201.914	139.436	96.0828	75.4204	59.5032	28.9713	88.0892	98.0127	176.965	238.318	327.283	321.783	302.707	464.729	374.723	176.933	114.449	79.9395	128.793	121.783	106.927	178.895	228.067	334.599	427.287	469.71	412.535	245.933	190.287	161.646	154.58	135.468
15	17.1306	56.9554	35.5955	19.6783	31.1115	44.1083	69.4968	91.828	138.615	185.885	195.127	229.481	272.162	183.051	97.7006	57.1497	35.5191	42.7229	11.0892	25.414	12.5287	9.34713	11.1051	19.2898	19.2325	33.5955	52.3854	101.385	81.9554	57.6975	15.4013	21.2102	43.3854	27.1146	13.5064	25.5796	55.7611	88.5892	143.742	180.175	199.513	200.908	119.701	79.828	61.6529	55.7261	38.0255	45.1433	53.414
16	17.3503	31.7611	43.535	48.1115	113.825	58.8854	118.067	71.2739	87.4809	90.0382	115.755	160.901	129.666	169	173.535	154.293	112.911	88.6879	59.8758	65.0478	78.2834	50.879	86.7611	63.9363	66.9108	78.7994	96.0255	86.6688	83.9013	76.1592	80.3089	114.398	105.318	79.3503	63.9777	42.1752	28.1624	41.4841	32.3089	32.0701	18.6943	55.2611	49.2675	78.5	52.1338	80.9713	75.0892	69.0637	45.1561
17	17.4459	17.3025	62.5318	35.2994	61.7548	94.9618	93.7739	121.688	114.959	138.309	163.28	211.344	230.401	224.248	252.952	225.49	170.283	84.8981	45.9873	27.4904	42.3185	38.293	43.5892	35.1178	44.3535	52.9236	48	73.7516	86.7293	142.478	194.955	253.115	284.459	278.774	202.685	110.385	75.7548	53.4522	39.086	38.2866	53.6561	69.7452	94.3057	114.373	127.678	174.93	223.704	248.968	275.029
18	18.0669	15.3312	6.2293	7.59236	14.8408	32.9586	41.1815	40.7229	54.1146	73.8949	108.653	181.726	194.748	189.599	212.408	170.596	72.0318	20.6975	9.6242	18.3885	18.3121	14.0669	38.7229	22.7006	20.5	16.8057	25.8439	25.6752	59.8025	118.777	150.847	111.022	37.8025	17.4873	5.86624	7.82803	7.52866	11.8854	10.2962	39.8885	75.7643	119.325	156.787	167.108	58.0287	25.2771	10.2866	17.6529	11.8439
19	18.207	32.0541	34.4268	37.9554	143.901	179.596	207.65	204.85	203.736	215.516	230.892	282.188	332.803	354.465	393.889	387.65	342.688	276.131	182.395	107.608	105.825	80.5318	69.9268	64.6433	71.2707	48.4618	51.3822	63.7357	83.6051	136.65	142.955	192.615	220.309	199.312	128.71	71.4968	65.2452	65.2134	62.1401	52.4045	46.3822	79.586	93.6242	99.8153	135.182	176.048	193.857	174.051	99.6051
20	18.8599	14.4682	4.39809	9.01274	18.6656	16.6561	32.6592	50.5669	64.6688	75.7866	97.0318	126.197	134.535	140.815	118.389	62.3822	32.9045	11.2293	11.8981	9.83121	10.6401	12.8917	21.4331	26.8822	18.6561	29.3822	75.0446	124.895	147.239	179.975	183.981	171.901	112.092	63.6847	30.2229	28.1146	14.9968	23.0096	26.2707	29.4363	62.4076	87.8854	113.242	154.701	203.793	175.169	176.099	177.258	127.535
21	19.5032	37.1943	63.1369	52.9873	72.0987	72.1465	78.1306	103.774	136.22	159.146	132.443	179.841	231.583	282.701	349.984	467.761	491.073	555.048	597.952	599.557	524.073	434.911	314.602	200.159	138.64	75.9522	68.9013	57.949	54.5032	70.0892	83.9172	115.21	144.755	206.188	268.516	330.732	347.229	343.293	304.519	225.697	164.755	123.089	106.338	83.1624	101.618	98.4554	142.22	162.089	202.197
22	19.6306	27.7452	18.2643	17.8662	15.258	93.8599	39.1592	25.8885	15.414	21.2548	39.0478	42.9204	86.449	140.529	185.583	188.561	239.226	289.726	346.15	370.965	227.653	111.847	75.6401	36.414	30.9045	40.4936	36.5955	28.6752	43.3057	36.3248	38.1401	36.9427	47.3217	57.6497	77.6656	88.949	145.86	151.911	161.586	142.159	68.5	32.2548	28.051	36.0605	40.1115	36.5127	31.3025	54.7006	50.2548
23	20.6242	42.5701	46.0064	52.4841	71.6401	43.0064	35.465	54.121	61.3344	73.379	99.5127	134.019	132.876	148.697	168.713	90.8025	50.3217	42.3599	17.6401	26.2293	19.3599	51.7166	40.5096	39.6592	47.5701	77.4968	119.58	171.191	146.436	105.605	73.293	84.4682	77.1401	31.0732	34.2261	52.0446	61.9459	60.4395	109.159	107.057	154.904	186.08	161.436	164.946	127.943	94.8408	98.7229	45.8631	53.0287
24	22.1369	23.3885	14.8726	46.2707	45.414	50.5796	37.4554	NaN	NaN	NaN	NaN	NaN	NaN	NaN	NaN	NaN	NaN	NaN	NaN	NaN	NaN	NaN	NaN	NaN	NaN	NaN	NaN	NaN	NaN	NaN	NaN	NaN	NaN	NaN	NaN	NaN	NaN	NaN	NaN	NaN	NaN	NaN	NaN	NaN	NaN	NaN	NaN	NaN	NaN
25	22.7866	81.0127	117.258	34.9682	121.774	119.659	163.602	187.774	191.376	191.748	213.478	258.564	329.768	334.325	379.815	438.424	443.248	474.914	441.484	301.471	172.092	129.876	65.2994	61.9522	51.1561	74.0892	70.1529	47.6783	52.0318	40.051	35.8949	49.9745	94.1943	135.15	169.376	226.013	216.462	173.261	77.6624	50.4682	38.0127	49.0828	53.0732	59.1911	87.2038	77.2102	110.573	131.815	158.019
26	23.8917	33.6242	13.449	9.31847	12.3885	17.7166	37.8662	52.0414	59.2229	85.6338	94.8854	113.831	131.815	134.201	62.7643	52.7197	23.8662	28.5987	30.828	29.9777	27.8949	17.4268	32.4331	32.7994	39.8312	32.8439	55.0414	76.7611	119.755	147.299	122.64	56.4331	44.121	22.5382	28.258	32.242	29.8121	44.0732	30.258	53.3949	106.029	113.841	163.299	178.936	226.583	163.255	82.0287	37.051	21.4395
27	24.465	10.4745	32.5223	131.764	68.9331	75.6688	91.8599	87.8089	138.236	184.443	216.854	270.471	304.471	364.306	402.156	454.541	469.045	454.494	331.914	207.857	136.777	98.4459	98.7516	98.5764	130.484	111.917	125.806	129.427	170.787	154.936	294.952	362.36	481.99	541.838	653.729	546.404	439.045	321.306	218.943	207.959	168.847	154.143	182.105	139.315	243.64	314.975	290.984	475.127	486.672
28	24.4777	34.0318	38.9427	52.8312	30.6115	54.7389	76.035	68.3153	109.748	151.704	152.79	185.736	222.901	262.535	268.083	283.054	354.411	401.57	455.21	469.191	451.223	370.637	263.099	136.178	83.3344	57.2898	32.9331	44.5637	63.242	84.3089	60.535	51.7548	61.9809	79.6465	76.9204	102.904	106.72	120.459	121.685	130.064	206.952	273.331	369.748	366.299	343.933	282.213	224.946	189.834	159.71
29	25.1624	71.6497	60.9904	97.1752	54.7134	69.5732	30.9968	26.6529	20.8854	44.5796	111.411	97.4586	106.134	68.2261	44.5541	21.6019	15.2771	53.5892	35.3662	14.9395	43.8885	54.6433	34.3599	64.6401	81.035	89.6688	31.2389	46.6529	40.8949	37.707	60.8726	77.3089	68.4777	88.3089	89.121	57.4108	24.0764	14.2548	13.1879	9.89809	20.2102	24.3089	23.6592	24.6242	33.2038	51.7197	72.5	90.0541	76.5032
30	25.3153	21.1369	29.9777	58.7994	42.621	130.105	103.175	134.178	184.083	205.484	253.57	258.965	260.134	275.146	449.631	565.258	579.003	239.175	103.72	42.2866	34.3822	25.8885	12.4873	26.7675	34.551	20.9268	27.8885	50.4204	58.4841	53.8312	63.0478	72.9045	129.685	209.048	294.083	397.395	474.43	461.971	289.981	131.166	88.2325	96.707	90.4331	72.9809	106.201	141.917	191.729	269.917	361.376
31	25.4172	21.2994	34.3917	61.0955	53.4713	71.1178	96.4045	99.8854	133.806	202.131	272.707	292.436	374.879	459.003	520.573	593.303	582.191	467.656	342.771	216.264	99.9713	33.0669	31.1561	28.2038	26.7484	43.1083	67.0796	87.1529	137.943	107.01	179.787	202.92	288.583	350.424	455.828	531.318	292.175	207.264	143.175	110.468	88.6465	79.4204	98.6401	110.513	124.268	131.787	172.242	276.541	360.64
32	28.5478	24.2611	7.42994	9.32166	11.8949	19.7771	28.9204	58.7484	92.2898	100.815	107.185	163.943	198.124	245.643	239.392	233.086	174.191	97.8057	33.5223	40.3153	24.8567	15.8631	17.6433	23.1115	12.5478	11.3121	28.9363	12.6369	19.2898	21.4809	19.1019	36.879	40.2102	88.8567	105.146	88.8822	28.6338	32.4809	18.7771	24.9459	51.258	35.0255	28.0255	24.828	42.0255	67.8631	112.092	132.586	154.14
33	28.5669	21.5955	25.0318	62.5127	71.6465	70.1688	70.7452	103.268	53.3153	72.5732	86.3408	56.4745	65.2166	99.3567	165.038	200.889	253.99	287.487	256.761	290.688	140.156	95.4936	68.5955	23.9777	47.0573	34.2325	11.2134	17.4204	32.0127	19.0701	16.7134	17.8631	22.8535	63.2771	33.3567	22.1019	37.4363	26.4618	20.9936	32.5573	83.914	76.1401	91.0987	91.2834	45.7452	34.7197	24.6943	18.6847	23.2325
34	28.7866	24.9395	40.7675	6.90446	34.9873	67.5159	78.9873	86.3981	125.796	161.408	225.987	242.006	269.14	344.054	358.099	438.389	474.064	505.274	445.873	367.885	260.513	135.79	99.8057	48.8599	56.621	57.0764	43.414	37.1019	54.1561	69.742	60.0987	62.965	85.4459	141	205.981	339.736	426.385	543.838	640.799	732.732	635.029	420.487	266.003	183.468	134.15	107.787	128.774	123.981	126.611
35	33.1879	69.6624	57.3854	92.7452	123.561	121.013	195.411	209.662	269.522	270.796	350.93	370.997	399.22	392.427	272.573	191.666	114.92	88.4682	91.8822	92.3153	99.1274	95.5032	102.666	174.051	213.538	244.051	320.828	365.618	274.732	96.3822	137.268	164.475	204.404	195.717	185.79	144.768	187.038	134.35	190.274	203.764	264.949	215.462	121.717	99.6338	65.0255	105.264	99.8248	95.914	98.6338
36	34.7229	51.5955	53.2389	77.2643	99.7389	128.162	192.303	197.045	225.818	195.701	146.242	148.248	147.72	127.57	120.172	125.182	134.341	152.287	175.182	176.516	222.42	229.799	261.717	265.946	320.946	335.841	368.997	382.726	438.01	503.07	511.159	460.239	442.545	366.242	230.061	115.363	66.0064	39.5255	33.8248	45.6274	46.9045	41.8949	42.8535	44.121	62.5287	79.3631	99.621	118.742	196.911
37	35.6051	51.1465	29.0955	30.465	70.793	63.3408	113.882	116.471	107.624	146.535	157.777	196.774	257.086	300.86	365.223	402.338	471.382	504.885	563.525	576.306	622.369	544.774	499.28	297.035	186.29	93.9299	69.3376	61.5159	62.3662	63.4522	78.5223	75.5732	120.309	151.602	189.392	269.287	292.022	266.045	182.624	133.914	101.318	71.2962	74.1306	66.8694	79.2389	60.2548	93.9586	116.49	159.048
38	37.9459	39.5573	63.4268	56.8949	69.1656	151.207	154.025	102.653	113.949	117.981	117.019	149.503	183.258	214.223	318.057	348.981	379.803	423.516	398.481	366.85	311.064	244.717	147.771	117.478	93.4968	85.7293	52.2962	68.1497	47.4299	61.3376	69.1242	94.5382	99.3185	113.783	146.981	153.58	152.752	119.952	73.2643	54.4586	38.5064	40.2102	37.3822	52.1019	52.242	63.5955	90.4299	145.182	214.955
39	38.6879	47.8121	51.6338	64.6911	104.182	146.15	124.774	169.318	140.36	166.14	135.809	173.427	172.459	201.889	169.952	109.449	62.4904	65.0828	58.9936	43.2357	39.449	32.9045	36.1369	26.0828	49.2643	39.3917	53.4045	81.2261	175.185	217.796	250.096	177.952	117.51	70.0669	43.5541	55.1146	49.0732	35.1083	74.2134	71.8631	108.484	153.656	199.908	257.548	288.637	258.643	172.841	167.739	91.4013
40	39.5573	45.7357	40.2803	90.7994	93.3567	107.213	213.573	200.949	225.86	273.08	310.153	373.366	389.111	536.694	599.959	568.21	502.57	517.376	281.312	351.911	147.427	216.452	268.519	91.535	42.5732	4.16561	7.3758	303.962	506.099	266.554	88.4904	103.513	216.016	232.815	309.131	311.564	303.299	106.417	56.9554	57.5987	58.4427	31.1688	39.2038	77.0732	115.462	191.675	259.713	341.959	373.261
41	39.8153	24.6051	49.3185	52.9331	64.7197	62.6433	61.621	82.9236	110.229	149.519	173.857	213.111	285.736	341.271	413.796	451.478	512.29	543.866	513.417	393.551	243.462	150.455	63.2134	27.6306	44.3662	38.5446	43.8694	44.6115	54.5669	53.1242	78.0096	85.4809	127.898	195.701	265.15	393.385	453.525	362.182	198.366	95.742	48.0924	39.5701	47.3567	66.7134	74.6529	107.309	122.446	201.599	269.939
42	40.2643	65.7484	81.8567	110.889	180.124	117.369	161.389	179.605	175.035	181.589	132.876	182.108	232.513	233.876	136.42	85.7643	83.7611	51.8312	61.9427	63.793	63.0924	61.3917	80.051	118.175	82.1656	121.01	122.369	143.229	203.949	182.643	205.111	110.395	84.0924	90.6752	85.1274	77.7898	94.7134	81.7102	121.86	153.185	168.156	174.194	201.146	126.828	82.1497	66.1592	58.965	62.1752	62.0382
43	41.0127	15.9459	98.7962	73.9299	62.793	80.1529	133.115	213.752	232.611	223.443	233.258	300.207	335.089	411.169	456.519	566.258	575.535	637.678	644.78	598.927	607.656	673.796	579.519	399.309	191.118	91.0573	62.8758	78.3694	52.2134	50.3854	52.793	65.8567	109.831	120.914	175.927	267.172	372.605	448.334	374.643	315.752	159.115	126.984	93.0764	72.9841	59.7134	80.4873	111.5	154.379	220.054
44	41.0318	70.0541	125.363	125.662	143.876	183.404	171.287	184.682	253.373	264.758	383.984	449.5	471.484	582.054	691.71	599.143	355.793	185.834	109.401	77.9108	59.8694	57.0414	56.1083	44.0446	30.7739	26.4013	31.1401	47.2548	73.1911	87.4745	117.567	176.363	204.201	230.15	182.01	113.439	71.2739	43.8567	56.0796	52.7516	80.2866	95.8854	141.315	125.857	161.525	202.102	236.748	223.468	158.803
45	44.8471	67.3248	35.3854	49.4554	32.8217	62.8981	124.446	175.264	238.545	264.822	338.946	388.462	430.268	461.248	540.812	506.36	413.357	279.516	371.102	251.892	164.258	222.908	118.137	162.162	226.229	178.729	493.045	487.108	391.987	431.904	500.78	568.58	444.554	335.204	249.803	173.713	123.048	86.6943	174.994	182.608	183.904	276.076	459.201	547.666	517.771	577.29	552.793	493.968	442.758
46	45.9172	38.3758	11.3025	79.0287	64.1911	134.745	108.682	139.182	204.051	259.188	243.58	305.608	381.975	426.478	471.895	519.414	555.096	567.01	479.806	427.914	304.261	149.723	118.083	120.933	84.7548	35.8758	79.0573	109.369	76.6815	78.2962	70.7261	109.946	135.277	222.576	274.487	275.28	259.268	149.51	75.7484	73.2866	77.5127	92.6592	78.4204	106.404	112.672	150.618	171.041	156.545	249.061
47	47.2261	74.1624	95.914	63.1561	97.0223	92.3153	115.306	128.076	153.452	233.057	253.255	329.994	384.806	423.338	501.701	516.917	516.134	491.752	323.939	183.78	84.9013	56.6752	42.7611	46.1369	55.0955	53.7866	76.2866	70.3694	59.6146	69.9713	116.395	119.914	227.261	236.076	320.704	387.481	462.414	547.516	523.968	467.035	335.124	263.369	193.01	150.78	156.51	152.271	171.366	189.857	237.736
48	47.8248	14.6146	20.207	21.5127	27.3408	62.3917	70.0382	58.1688	85.3503	76.2261	102.318	139.35	178.955	213.608	232.99	275.557	236.812	175.239	75.3822	49.9076	25.9745	29.8662	25.9554	25.086	29.6847	20.3344	29.5637	30.8758	41.3917	56.1338	66.9395	80.3758	131.799	175.787	137.051	78.8057	61.1115	40.1274	39.7197	37.0255	85.7389	49.7675	37.914	60.3344	64.7102	109.057	118.369	154.118	205.067
49	48.3121	36.9968	103.965	30.5955	35.8185	51.4236	41.0987	90.4236	113.771	119.111	162.01	140.484	149.532	142.182	123.764	50.8376	23.6847	25.2548	18.949	22.3854	15.0764	14.8471	28.7134	25.1847	26.7866	39.6592	41.4586	62.4395	100.156	125.707	122.71	104.58	71.2675	43.621	27.4682	22.0828	22.3981	21.828	28.5541	48.8885	61.0732	83.3854	118.322	156.541	204.599	206.685	143.127	93.9236	42.3121
50	48.551	70.4427	81.7389	75.7325	74.5987	80.3662	105.93	119.901	135.083	141.182	156.557	184.717	224.85	200.71	176.831	98.6465	56.5191	52.8631	48.7038	42.121	48.5605	61.1688	57.6975	57.0064	55.3089	70.3376	78.914	104.045	143.328	163.637	209.631	189.42	130.525	83.6911	60.914	42.7898	43.4713	37.3439	45.4076	67.758	89.8981	118.038	165.946	208.334	206.863	192.659	120.43	96.5127	66.3662
51	49.9904	18.0096	40.0414	56.1847	72.6178	74.6338	70.6465	84.5605	82.9745	134.605	134.854	166.656	185.318	239.054	262.379	215.822	166.236	119.29	78.3535	64.8917	53.8949	40.7166	34.9618	55.7229	44.3726	70.6115	71.2643	82.9936	157.729	205.08	230.124	168.895	131.758	97.0287	78.4682	90.742	57.4522	64.5191	95.1815	97.1815	111.822	167.946	210.908	237.713	162.338	118.404	82.3121	34.3758	67.0414
52	50.7834	64.7516	54.1433	87.2357	84.4809	122.646	111.968	114.191	171.624	199.248	210.863	256.822	285.236	344.65	263.42	224.385	178.844	123.917	93.5573	69.0064	89.3854	82.8599	85.879	60.4045	83.9968	81.6083	81.8344	47.2707	65.6051	51.2803	49.3185	46.6879	48.8535	60.8344	112.153	137.752	174.146	205.691	239.182	227.315	160.223	121.038	109.194	102.494	92.7962	83.9586	68.6847	104.857	100.659
53	52.1306	40.4395	11.949	32.7548	32.6083	70.1847	54.6178	54.0223	92.1051	98.8471	118.006	148.102	160.841	200.748	224.178	211.389	173.134	109.984	68.5159	59.6529	48.0924	27.7484	26.3854	27.742	27.6433	47.7548	61.3312	86.8376	124.172	146.322	119.487	69.3503	39.2739	44.1815	26.465	31.9873	20.1465	31.7293	36.3217	54.8567	57.5223	87.3758	90.6592	98.0573	75.258	50.7803	41.7675	32.2962	23.6306
54	52.672	224.038	69.3471	84.4459	199.815	213.643	232.424	336.58	295.812	352.525	368.796	451.997	511.838	354.118	483.01	672.347	496.608	544.895	261.022	130.134	175.006	55.3981	188.5	122.134	59.9554	103.678	30.4395	77.949	71.5032	180.774	112.857	104.857	182.322	278.102	353.131	311.752	254.815	345.083	242.917	107.64	99.7038	110.949	87.6688	83.914	106.137	150.239	183.436	230.051	235.494
55	52.7357	80.6401	68.9395	76.5701	74.4809	99.3121	86.1943	109.443	139.732	167.787	205.411	206.417	226.541	245.271	137.01	91.2866	76.5064	29.0573	50.3376	27.5573	37.5701	18.5064	27.3153	32.7707	26.4682	39.2134	43.6943	35.8599	84.2229	108.662	177.398	195.178	217.201	161.605	88.2229	51.9745	46.6433	44.2102	43.8535	39.2484	70.9363	82.8376	134.137	196.156	285.631	330.468	449.815	481.252	431.592
56	53.0955	59.7898	56.1146	62.086	66.3439	64.7548	92.8535	152.694	154.914	228.306	222.035	293.016	360.748	433.965	453.487	592.137	641.494	547.541	446.608	233.229	126.191	75.8726	61.6592	73.5127	94.8599	76.5828	47.2293	60.0605	128.159	128.487	144.739	185.204	200.646	259.971	230.436	306.325	278.471	240.627	202.717	NaN	NaN	NaN	NaN	NaN	NaN	NaN	NaN	NaN	NaN
57	54.2452	19.3662	79.7834	52.0382	45.8057	44.6943	90	127.713	152.127	161.15	185.443	173.325	179.003	156.618	122.455	52.4331	21.5223	57.7325	33.035	29.8917	64.3471	56.6975	94.586	81.1115	74.9936	125.615	79.8599	146.599	201.041	142.545	112.92	85.707	98.2611	126.099	119.701	106.096	130.863	114.541	146.637	176.258	150.096	285.745	228.146	199.946	161.952	176.446	129.328	132.089	85.4713
58	58.2739	89.1688	132.659	92.6624	148.898	209.475	131.299	158.697	127.863	127.465	159.99	229.516	228.124	246.873	273.796	244.089	156.799	73.7866	77.3854	117.64	32.0446	34.3025	46.5892	48.9682	44.4745	75.9586	108.471	163.975	170.618	187.293	131.207	109.723	63.535	58.742	60.3567	69.6146	87.3089	89.5064	135.146	212.057	253.331	246.475	244.908	186.172	130.07	79.965	61.3885	74.8217	66.2261
59	62.6019	19.1975	18.6592	17.5127	33.6083	52.1624	56.3408	61.1051	85.8312	129.717	204.373	230.959	228.481	185.675	88.8662	58.1497	28.3854	36.8121	27.086	25.1178	22.8917	30.0478	27.7643	37.328	39.0541	40.7006	40.8471	65.621	99.0701	165.917	265.532	352.025	460.51	533.207	588.592	466.522	281.226	168.334	116.519	76.1465	108.873	99.5828	130.462	135.538	142.382	203.341	266.283	330.064	388.522
60	62.6401	72.4172	83.4172	63.9459	103.427	121.427	113.373	158.873	194.86	194.707	222.016	244.787	238.28	174.933	77.2675	47.0382	42.3822	36.5255	39.3025	26.2643	47.4618	48.535	51.3121	69.1051	109.22	175.729	276.847	269.669	117.08	40.3217	39.8312	36.3726	30.1847	39.2166	45.0096	61.535	74.7357	119.156	186.567	224.78	202.427	99.2866	43.8535	34.1752	26.6083	41.9586	50.465	80.6178	136.694
61	63.0287	53.1369	75.2166	86.5701	131.293	172	193.761	211.299	171.99	235.631	278.328	366.675	460.118	491.898	585.309	694.573	709.815	707.373	816.92	724.774	631.43	445.341	258.643	158.796	80.1369	74.9745	81.3471	51.449	49.535	51.7866	79.4013	79.1274	85.6911	174.296	274.643	357.293	456.43	395.806	227.032	109.306	88.6783	78.7707	75.8025	66.4427	67.535	142.637	146.08	208.838	227.57
62	64.0127	64.8312	83.6783	45.6369	76.9363	107.334	123.704	198.204	206.331	232.939	288.764	316.331	320.844	232.497	175.675	117.965	94.3822	57.2006	53.9713	51.9204	45.7452	55.9522	68.4809	60.742	79.6146	103.436	157.713	174.943	197.242	145.29	132.194	66.3471	30.0955	21.7898	17.3631	33.1879	24.7102	27.8471	35.1783	62.2389	75.2548	83.1051	101.576	119.624	133.516	80.6115	51.2898	31.8376	21.207
63	66.4076	109.204	94.0605	137.229	194.589	219.146	214.312	249.07	250.78	277.624	321.455	375.296	410.685	464.248	435.169	471.471	534.274	564.857	539.455	540.01	1101.89	1112.4	1094.03	617.411	664.172	675.885	578.656	566.761	446.172	399.032	359.971	519.404	667.252	503.392	436.462	448.067	477.637	454.904	505.226	690.003	816.742	1053.17	959.64	979.099	1024.85	858.357	1113.51	1029.18	947.541
64	66.6146	81.9968	90.5637	60.1975	77.793	118.803	116.048	146.618	54.1847	75.8025	87.121	85.0159	67.8025	42.2962	14.4427	2.60828	5.13057	8.63694	7.61146	5.52866	5.38854	15.0955	19.4936	28.5605	61.2962	96.2166	117.532	98.3471	47.4236	29.2134	19.4108	16.4809	6.11783	12.2675	13.1146	23.7994	50.0701	70.242	89.4968	74.879	30.0892	17.8854	21.4172	22.3535	35.3312	31.4045	33.4904	61.9204	72.8949
65	69.293	92.6338	50.7611	103.01	123.752	137	132.908	173.519	203.025	197.732	249.064	336.93	449.86	484.866	613.58	610.471	654.962	668.449	747.764	634.108	461.111	253.296	89.1879	47.0191	54.8248	69.7675	45.0127	62.0255	41.3599	45.328	91.3758	98.8885	129.045	179.182	201.631	307.634	306.331	320.016	249.032	177.274	135.726	120.446	110.468	114.984	132.908	136.143	149.736	144.287	204.475
66	71.2834	40.6815	39.879	81.0127	96.6624	154.924	178.646	193.793	254.436	268.662	285.309	305.303	313.417	368.726	452.318	486.115	508.303	505.5	526.369	444.21	383.274	334.07	240.955	170.169	134.013	142.764	116.911	126.169	135.895	169.048	215.029	270.892	307.701	347.369	382.538	361.522	312.803	223.694	175.121	142.978	141.561	138.156	131.742	163.354	225.49	273.433	340.675	368.127	394.344
67	72.2452	36.7707	115.79	74.828	63.0924	110.624	124.153	127.525	162.796	173.213	195.465	227.134	258.666	290.803	273.185	259.561	251.857	164.615	123.707	65.2675	65.5573	44.586	42.6178	76.3185	65.9522	73.9777	161.624	180.768	246.541	273.449	305.561	258.439	146.889	91.9108	40.2516	16.1911	24.7261	27.6242	42.3822	55.8185	78.3567	134.271	166.946	223.363	232.936	236.143	227.105	179.357	123.5
68	74.3185	90.5924	109.191	101.908	89.0924	143.111	157.761	179.455	163.79	191.535	196.478	223.076	270.564	286.717	268.255	194.452	112.834	69.7834	39.3726	36.8312	22.9331	36.7803	32.5318	28.1592	45.949	79.465	141.704	184.653	233.064	340.694	362.038	282.755	210.917	109.248	66.0032	49.965	70.7771	53.2389	39.3471	61.0191	73.5064	91.7484	147.271	209.917	255.729	280.936	215.962	124.682	58.0414
69	74.3535	22.9586	53.0446	75.8822	62.3312	113.564	115.557	138.411	153.965	212.159	233.271	313.803	352.51	355.924	220.271	103.72	67.5255	42.1146	50.793	29.5127	75.3025	49.2134	40.5924	49.5828	66.8217	100.236	165.611	209.398	301.169	314.061	304.525	244.93	129.745	100.067	77.742	68.4554	63.3535	61.8089	76.6338	131.494	156.557	264.054	277.717	318.615	310.834	137.258	67.0255	14.0032	38.2994
70	74.4395	44.8344	75.5191	57.9108	82.5414	74.1911	70.449	71.2516	63.2261	59.0796	59.8567	74.5955	105.341	90.8662	99.3535	100.207	115.232	96.9172	83.9522	35.3854	25.879	30.7452	21.7707	38.551	26.4076	58.0287	70.2229	108.475	136.487	164.838	213.739	217.688	257.732	258.564	303.596	304.379	339.019	348.86	382.646	422.016	430.49	445.417	428.427	494.318	473.959	469.981	482.589	513.516	442.854
71	74.5446	76.8599	123.748	111.529	106.497	144.204	178.682	192.771	231.14	235.908	253.532	254.984	266.099	272.331	258.182	262.092	204.879	108.414	71.5382	49.2611	41.0255	26.4968	45.6338	44.7994	61.9013	101.369	127.166	191.879	195.854	192.204	134.248	79.8854	71.242	48.3949	32.1688	49.9522	73.7675	103.968	151.414	194.395	271.5	320.178	335.726	226.239	129.911	76.1019	73.051	49.6178	42.7325
72	74.6943	55.4522	65.6019	50.7994	117.669	178.621	263.736	286.22	327.713	415.621	505.978	571.79	606.675	691.981	726.959	732.643	654.873	549.223	367.016	181.554	127.401	99.6433	72.4873	74.7261	78.0032	97.8535	76.1083	74.6242	103.901	82.6146	125.672	163.592	193.038	271.045	293.086	342.271	351.232	299.901	232.561	159.57	117.678	88.9204	84	96.621	89.9618	132.392	175.904	201.207	256.516
73	76.5032	129.299	101.188	113.758	112.127	153.704	164.016	178.538	172.414	181.245	221.303	234.545	298.111	326.997	382.35	397.58	411.414	272.596	200.777	174.694	189.522	103.159	122.115	114.64	93.0318	115.92	86.0478	95.2325	129.783	133.624	129.433	149.035	175.121	235.589	293.535	356.551	404.608	369.022	338.685	271.484	198.49	206.229	160.602	145.748	162.599	179.038	181.662	225.248	213.481
74	80.0159	66.2675	66.2548	41.4809	63.7611	48.5892	82.7006	68.2134	79.7038	106.561	124.42	155.032	149.748	161.978	163	131.35	69.8153	61.8599	54.9236	37.1561	47.3949	48.9777	46.2134	84.6274	121.914	109.522	126.857	177.672	184.882	165.713	152.43	178.869	133.857	148.93	122.841	125.755	116.828	109.85	86.0924	147.806	178.099	178.605	177.054	151.277	138.971	106.398	82.1624	49.465	29.3439
75	80.5096	64.4299	99.2452	106.659	142.242	140.073	144.041	164.79	215.752	184.236	174.981	206.704	262.793	308.137	392.815	458.303	512.914	668.433	754.134	817.869	866.064	908.411	1011.73	1062.04	1214.89	1290.88	1346.05	1276.66	1203.23	1105.72	893.764	600.631	360.217	199.35	131.567	95.7516	72.3503	69.9841	113.748	148.398	153.739	197.274	276.895	332.863	362.255	426.392	415.713	394.475	322.347
76	81.7611	39.1752	39.4268	76.6433	72.672	80.4554	110.083	130.411	136.586	165.755	194.659	219.175	289.038	297.637	331.452	290.535	165.398	107.131	62.9522	52.2229	43.8631	49.7229	47.6242	53.8312	58.7994	79.5446	98.4936	146.834	202.965	276.373	328.207	381.354	402.089	339.322	275.312	166.885	135.85	114.704	108.682	122.675	144.395	161.656	220.736	279.191	361.013	432.252	469.697	485.914	444.895
77	83.4108	96.0955	104.707	86.051	116.825	110.713	138.564	173.57	218.943	282.57	354.194	425.089	512.892	588.828	647.379	703.739	709.933	633.427	497.573	297.85	149.29	86.0573	69.5032	53.1975	78.0382	87.3662	79.6592	109.621	87.3439	133.732	174.153	212.656	267.564	322.169	283.863	150.089	90.9809	81.8121	76.2643	62.3631	76.4777	82.0064	100.207	131.672	170.07	209.309	232.841	299.707	309.436
78	83.5701	77.7293	71.4554	80.2006	109.987	138.892	180.904	202.503	233.045	251.736	265.85	290.487	305.869	340.701	415.446	452.796	453.545	417.624	378.748	284.592	233.481	128.908	109.471	72.3344	55.7325	54.7134	54.449	70.4395	90.2771	91.6911	111.424	150.061	186.605	240.736	255.627	301.29	362.111	337.876	335.815	266.631	254.118	192.732	164.538	125.532	124.732	123.366	135.137	153.952	161.857
79	83.6497	69.1115	85.5	99.0764	117.519	135.984	147.146	155.239	143.118	138.487	177.166	231.548	274.5	270.455	202.449	158.041	91.7357	83.5955	62.1815	62.9968	61.465	88.7611	75.0223	24.8025	93.6115	115.621	118.847	156.621	185.586	246.49	189.376	125.255	119.111	103.758	125.204	61.1465	70.3599	75.4045	133.78	168.322	92.3503	94.6306	116.382	165.376	165.038	212.025	237.15	158.172	135.347
80	87.2166	73.5255	63.1847	41.8854	74.9204	130.764	108.592	120.933	129.519	166.71	179.303	242.124	251.58	277.745	311.532	283.121	253.924	185.255	115.599	73.2102	71.1242	44.5605	51.3662	48.8471	89.3917	61.7994	55.2357	70.1975	89.5382	121.36	140.627	175.968	225.618	231.901	241.156	196.793	120.713	81.8694	69.9427	66.5955	74.7134	71.8376	60.949	86.1369	101.146	128.188	142.656	195.417	225.417
81	90.1879	122.997	84.8471	37.8344	33.5223	40.2994	62.207	82.6274	104.389	147.443	150.439	160.325	284.252	333.589	270.901	284.573	180.844	110.232	29.8185	45.0573	20.707	21.7866	14.2452	21.4809	16.8854	15.207	24.7102	46.9395	56.3758	102.841	153.264	187.659	122.592	96.9395	39.4172	26.1879	13.6561	16.1083	12.8153	14.4522	52.9427	39.1497	47.258	87.2006	115.666	156.414	203.955	222.955	192.468
82	91.5828	87.7611	136.513	180.532	197.882	166.124	200.955	192.939	218.35	209.643	200.131	189.898	161.153	231.624	271.013	273.076	278.462	318.535	343.293	339.634	340.334	391.261	475.911	464.338	446.51	492.003	427.436	290.417	135.395	102.962	126.869	26.9459	41.1529	41.4554	42.8949	38.9395	41.7134	46.2197	50.8662	53.4363	87.0191	97.086	119.153	114.943	132.331	83.5478	62.8631	40.5287	43.4268
83	93.6815	103.379	101.166	114.264	121.385	148.752	181.166	198	230.306	249.567	236.076	269.108	332.287	364.111	384.162	333.914	247.761	150.768	100.42	110.637	89.3185	112.86	89.5	72.8662	118.93	100.525	108.29	103.099	128.672	150.885	195.796	226.252	303.048	298.5	309.347	305.965	391.637	504.245	692.707	804.019	1005.98	1153.94	1296.14	1532.73	1593.46	1306.89	578.847	1168.22	1600.19
84	96.4236	71.7643	51.4809	56.8822	79.828	110.818	141.949	163.646	183.201	201.57	276.659	358.713	397.121	374.646	363.465	270.159	157.21	95.5	67.1529	54.0318	57.1943	49.1369	56.1529	61.4522	78.1879	90.3949	111.041	137.631	210.201	257.185	298.755	338.261	333.949	307.997	146.01	120.863	74.4809	70.6019	42.9172	42.6338	55.1975	84.7325	93.0255	121.159	150.277	248.382	286.452	303.436	184.783
85	97.3981	102.175	110.268	95.5637	95.7771	176.182	176.904	158.111	201.717	230.755	290.662	347.952	365.083	441.497	430.325	467.303	518.076	401.968	253.134	181.449	134.825	116.108	119.561	84.828	98.4841	98.465	76.8248	88.2548	90.965	57.4777	70.8535	89.3185	140.153	156.656	177.729	228.768	243.755	181.382	101.796	61.949	72.9904	58.8344	50.9873	65.9204	67.4459	64.3885	66.2261	94.7834	105.185
86	98.4586	61.4554	86.0414	67.7357	75.535	124.194	152.694	216.264	252.822	293.51	395.761	453.86	514.242	473.662	263.525	98.6178	69.6051	73.2357	67.6369	69.3153	71.5637	71.4331	58.7166	65.035	77.4076	63.8758	74.5032	76.3631	87.7803	93.9777	114.172	112.863	166.382	243.532	294.525	393.854	429.354	359.232	272.573	166.847	134.439	111.828	96.207	113.287	131.924	173.045	186.554	275.857	342.621
87	112.462	80.0318	86.8535	83.9904	103.446	126.178	155.226	172.914	227.252	301.876	361.978	418.551	470.309	460.334	297.041	133.271	135.634	94.3376	45.7994	32.9363	25.0382	34.6624	49.621	32.9395	45.0892	49.035	66.4108	136.003	213.204	270.354	293.236	190.92	99.6911	47.621	47.9236	31.5	40.1146	36.7803	33.3503	52.8981	75.3025	103.312	150.15	189.334	230.949	221.787	148.898	69.8917	42.8981
88	124.691	74.6975	140.583	131.322	118.739	171.465	165.701	181.29	216.045	231.755	179.65	122.315	56.2707	29.4363	29.6592	18.3567	21.0892	12.7038	21.9236	19.1369	14.9013	18.3503	16.9554	33.6083	52.1497	70.4904	106.156	103.197	58.121	27.3822	18.4777	18.2675	12.8312	24.5159	17.0191	21.3949	33.4745	29.6274	50.8599	59.7389	72.3758	59.4618	81.6465	75.9172	44.5223	23.9204	14.7452	14.0127	14.8599
89	125.057	153.92	185.525	152.752	176.882	150.232	154.487	175.745	175.475	184.404	245.459	293.15	441.264	424.889	572.662	671.108	745.191	767.5	840.561	996.771	924.758	964.404	1096.12	872.564	741.003	699.303	633.981	427.596	365.064	358.869	392.478	296.825	410.71	307.803	353.717	382.739	503.35	549.968	1030.3	1394.25	1653.34	1816.54	1441.97	1497.18	1183.52	1176.96	1131.95	1020.75	631.79
90	135.14	102.783	115.541	132.092	171.726	176.707	162.239	168.003	232.134	247.554	223.185	259.045	220.166	159.306	111.818	73.086	63.7643	56.3121	44.2325	41.3471	49.949	91.551	92.8567	127.818	185.478	184.984	115.65	85.5223	67.1783	67.4459	49.4936	76.6688	73.7643	83.2229	128.803	219.755	249.994	283.099	330.752	303.07	177.121	188.36	149.86	176.768	137.105	152.869	178.277	194.866	247.898
91	135.322	112.624	161.439	151.29	191.541	227.898	253.328	308.111	295.229	381.013	447.981	544.382	591.439	517.561	300.338	179.729	101.162	74.9586	67.5446	66.0892	74.7739	87.3535	116.478	150.191	199.78	276.373	366.659	426.43	501.245	462.669	295.713	167.656	81.4236	52.3854	65.0382	66.1274	60.0637	71.8535	98.449	151.481	232.299	284.599	332.344	218.338	80.6019	50.1274	42.6975	26.5191	32.9076
92	135.742	167.131	215.675	195.162	247.889	304.242	265.586	231.895	249.159	240.239	242.506	269.557	300.341	346.994	382.643	431.678	420.643	544.131	607.131	651.283	707.108	779.468	817.471	900.618	939.207	979.618	997.436	909.79	694.704	433.013	202.873	112.952	94.414	118.398	104.166	118.914	141.748	149.583	164.79	187.854	252.172	318.086	450.389	541.038	465.146	303.997	176.032	172.631	181.815
93	135.895	122.752	178.051	129.439	181.975	196.946	249.185	248.357	203.022	346.379	378.662	421.739	482.933	573.156	702.535	777.379	934.895	1055.32	1069.78	1152.4	1143.25	1080.39	911.596	686.455	453.331	335.328	263.987	229.487	229.806	223.013	215.424	231.576	217.901	213.803	250.774	258.64	270.975	329.389	364.92	430.924	520.71	564.01	568.86	555.299	437.01	324.924	251.01	225.803	220.07
94	135.955	104.745	120.455	92.0096	130.01	126.978	160.111	154.914	166.169	188.694	211.443	299.596	349.682	413.662	437.248	407.809	314.127	201.455	133.793	77.1879	88.8376	71.7102	90.3503	87.7357	93.7484	102.169	102.153	120.264	114.261	122.535	124.051	126.831	168.01	175.424	198.159	204.36	228.258	219.019	192.124	219.111	177.296	141.825	130.318	119.076	144.561	141.236	111.79	148.258	168.783
95	143.602	104.175	101.255	78.0541	147.089	105.599	180.943	194.806	169.49	243.414	311.146	361.866	432.64	456.153	528.064	507.318	549.146	743.067	691.866	780.732	803.78	812.229	663.417	582.175	593.799	592.532	411.099	309.309	288.93	242.245	131.557	100.28	85.2834	88.6752	88.172	187.43	131.382	223.277	271.822	219.672	300.105	387.127	488.624	394.019	297.248	384.755	310.962	423.115	357.067
96	147.971	113.608	190.634	32.4809	70.8344	163.694	211.105	246.277	166.494	178.576	193.389	264.844	303.264	329.936	232.032	127.924	67.1592	30.9268	43.328	38.7006	102.019	212.022	56.2197	74.5414	73.449	87.4682	162.105	236.283	292.487	270.799	180.79	82.6465	97.3344	92.328	59.8694	43.0955	74.4395	63.328	66.0701	97.8185	125.895	173.806	241.812	285.57	309.605	205.032	116.471	84.5478	90.5764
97	163.978	100.71	118.245	96.0478	128.745	153.045	197.984	186.793	175.188	222.927	299.777	360.586	343.713	429.631	425.318	422.446	437.274	353.121	173.838	105.051	95.9841	59.0732	60.6783	71.4745	45.9204	39.0318	77.2389	67.0223	55.9013	68.4904	111.656	177.576	240.484	307.347	347.962	336.589	245.22	148.484	94.5446	82.3726	80.1242	69.3471	78.8885	94.8025	135.561	157.605	237.296	309.22	346.637
98	175.924	82.5892	134.908	132.5	145.529	256.806	260.156	204.137	186.341	138.309	185.169	217.096	213.121	278.838	278.271	305.287	309.178	346.532	340.596	328.634	333.376	370.287	326.328	316.522	246.21	178.697	113.449	77.8535	26.8662	40.6752	28.5318	19.0159	29.7611	38.6529	44.7134	64.4299	64.5	422.917	104.879	176.137	326.067	149.908	62.914	60.6115	37.1178	35.2229	39.1561	49.1752	79.9522
99	178.334	169.191	126.554	149.344	186.264	170.761	218.917	246.462	224.818	279.016	332.5	388.29	475.232	531.64	589.344	595.111	555.879	507.637	456.096	326.955	243.245	142.656	115.796	110.175	113.105	123.768	181.72	242.904	319.363	390.131	492.185	542.003	512.901	418.401	284.328	145.685	99.5637	93.2643	87.0414	88.207	100.217	122.124	160.392	212.704	242.917	283.166	354.475	382.433	419.484
100	11.3694	23.8917	24.9076	31.0127	84.2675	98.6338	105.525	71.9936	60.7675	88.9873	95.7834	116.755	63.1274	68.6975	39.1019	113.115	162.669	168.72	237.723	305.506	397.752	392.538	567.449	448.564	497.86	541.481	525.771	524.742	548.596	591.666	532.475	1889.14	441.468	319.08	206.398	144.602	74.9554	70.5127	91.0287	96.9236	105.917	98.1561	136.016	148.551	206.264	209.605	290.793	331.277	339.408
101	11.5924	8.66879	22.5605	19.1433	26.5287	35.6369	46.4395	41.4108	41.1401	43.4013	53.9268	74.3185	103.736	153.022	226.86	285.376	358.166	453.917	450.15	375.115	207.105	76.207	29.8885	28.9268	26.9554	30.3217	41.742	27.7548	38.2038	47.242	45.3121	56.7962	78.0605	90.9809	153.602	202.309	240.137	263.022	225.889	140.659	117.968	78.7675	66.8344	44.4363	78.2389	70.4841	117.975	117.169	154.481
102	19.1083	8.39809	9.30573	13.8599	31.8344	42.2898	39.742	49.328	34.9936	44.8217	75.1879	110.653	121.962	128.548	170.885	216.213	209.274	209.315	129.847	63.586	23.9459	15.7834	12.1083	13.6529	8.76115	10.9904	10.7739	4.42994	33.1433	45.1529	44.2484	83.2006	111.704	167.825	232.685	154.312	64.1178	56.7803	67.5828	52.2134	29.5764	50.8854	77.7293	86.5764	78.9108	119.854	156.771	203.803	237.067
103	19.9713	21.3949	25.7357	38.3949	85.465	132.357	60.2707	101.662	133.723	154.408	225.694	293.936	322.146	354.146	320.401	191.764	111.646	41.2611	23.8471	23.258	39.5382	38.0127	44.6847	34.586	53.0764	79.3917	91.4427	171.424	230.455	246.545	238.449	133.669	56.4172	36.672	31.5287	40.5096	42.7675	61.6083	55.7994	103.672	164.102	213.016	255.459	294.981	252.506	144.185	86.9554	56.0701	29.9045
104	21.2389	11.6051	56.0064	53.2866	85.4204	97.8217	119.146	131.697	146.019	153.223	185.688	211.223	184.857	185.892	315.971	300.818	247.258	149.803	102.22	93.2834	46.7834	93.9936	51.2611	84.6083	75.449	92.8885	108.312	122.838	177.927	185.01	251.787	283.449	358.755	418.223	396.573	182.71	200.554	169.334	167.825	87.9968	113.962	93.5064	108.774	91.8057	147.866	181.022	179.468	227.115	277.245
105	31.5382	28.7771	32.8599	13.6656	34.9204	57.1783	54.0924	42.6975	51.7675	67.3089	58.6369	75.6242	104.742	132.328	180.175	217.373	282.366	333.787	371.688	483.86	596.825	631.506	663.742	607.758	650.564	684.656	610.169	680.557	541.315	449.398	317.541	183.019	138.631	85.6688	69.9522	64.6178	44.535	41.8631	61.1369	73.9045	66.9427	99.414	92.0064	146.599	149.92	145.513	181.038	208.102	276.341
106	31.7707	24.3057	39.6083	49.8885	94.3089	131.341	111.564	122.325	145.815	143.07	151.787	204.965	287.599	281.076	329.58	296.338	304.605	262.869	217.634	159.93	99.9904	84.9236	65.1083	44.465	56.4522	74.6019	90.0318	116.51	158.57	166.325	198.045	202.373	198.102	205.707	197.315	140.475	100.774	67.1051	47.8726	34.1274	37.1083	42.6529	48.6338	42.672	48.6019	62.9745	96.5955	113.643	110.468
107	33.4236	43.293	74.3471	100.831	175.535	175.557	170.449	134.946	142.277	136.417	140.541	156.755	156.838	147.634	216.271	219.924	252.261	252.729	246.003	259.331	241.564	298.783	319.344	279.519	284.646	260.959	248.478	166.755	96.3631	80.1369	55.9172	42.6369	34.8535	43.9331	37.4013	32.5764	51.0478	77.2643	103.596	142.484	210.115	257.554	309.723	408.605	277.653	185.156	118.369	109.854	97.1083
108	37.2548	31.9777	29.5605	54.7166	81.8599	71.8344	90	124.602	106.634	154.841	162.971	194.65	236.933	259.197	303.366	358.662	338.022	272.573	126.968	95.4904	62.0159	46.5732	43.965	44.5796	63.4618	72.6274	77.3662	91.1752	81.4777	106.503	118.013	171.016	209.825	228.417	171.545	120.815	104.5	90.1146	68.6592	63.0159	59.1975	82.6592	80.4299	106.955	125.541	147.494	194.653	208.685	246.191
109	37.742	68.1656	58.121	52.1433	60.2293	90.742	77.2166	59.5924	68.3854	177.325	181.01	150.459	116.446	242.43	468.529	510.232	349.392	152.866	174	117.312	107.949	239.143	44.2739	145.207	2529.22	2832.29	NaN	NaN	NaN	NaN	NaN	NaN	NaN	NaN	NaN	NaN	NaN	NaN	NaN	NaN	NaN	NaN	NaN	NaN	NaN	NaN	NaN	NaN	NaN
110	40.0191	44.1688	48.2261	46.3408	88.4777	94.2229	84.0478	131.092	94.8567	118.796	145.166	199.382	196.127	173.143	146.283	79.3503	65.0796	30.0159	38.6497	54.035	53.9809	51.4363	52.1019	58.9299	85.3408	147.102	163.061	203.229	221.535	112.328	72.1242	50.0414	51.7516	49.8631	50.5892	39.4554	60.7643	65.7357	117.799	147.576	214.248	204.841	183.373	130.475	66.1465	51.4013	54.6051	69.621	45.2675
111	41.6879	115.197	131.137	66.7675	111.182	118.159	100.146	94.8025	100.07	94.5955	107.182	101.146	83.3981	148.975	164.602	159.159	221.634	219.051	257.688	145.172	145.994	109.073	70.965	75.7707	32.207	48.2325	11.8949	25.6561	42.0414	34.5605	155.43	78.0924	112.468	140.678	178.146	198.108	200.261	148.682	88.3599	46.7675	21.9331	21.0318	7.98726	7.5828	10.8121	18.9331	26.0478	30.1497	44.9299
112	44.9172	12.2229	104.799	81.8854	121.382	159.322	122.908	128.777	148.404	148.627	168.127	205.013	285.283	368.398	406.729	456.121	497.885	488.137	581.048	605.914	672.175	730.016	831.217	852.459	861.812	768.611	800.975	674.758	587.172	493.197	364.631	298.49	211.369	175.771	169.073	158.369	160.232	210.252	236.583	255.102	282.513	318.736	419.538	465.318	538.162	545.261	592.08	632.818	623.153
113	45.3153	22.4522	96.6624	43.551	66.2166	89.6592	115.054	123.943	120.611	156.777	192.417	232.277	248.557	232.471	200.092	124.882	89.4363	63.2134	58.5637	41.7389	65.0159	51.7197	64.7325	82.6529	82.1497	83.3949	96.5541	133.408	175.111	212.354	208.318	167.525	151.376	110.239	91.5223	63.449	52.0669	73.1592	83.672	77.5127	97.9331	119.035	111.42	126.672	164.5	164.306	128.334	81.9459	82.1975
114	45.7261	35.7739	50.4299	53.6306	73.8376	132.987	139.385	168.895	165.92	169.889	195.959	220.567	188.93	207.5	227.541	245.885	278.624	241.016	191.739	122.637	85.9363	64.8949	54.2803	46.2389	64.3057	63.5605	54.3408	76.2197	95.0828	130.538	189.924	302.739	317.398	322.073	227.726	136.462	81.914	105.038	98.5159	170.315	83.6242	115.232	193.376	274.503	314.006	351.312	394.631	404.911	287.818
115	52.7197	126.959	12.8854	9.82803	25.0605	24.2643	41.7516	48.2006	92.4236	131.01	146.296	192.175	221.729	282.596	341.901	401.755	402.462	472.812	527.338	578.401	609.809	666.118	725.366	731.701	749.459	768.748	786.876	776.904	749.185	707.083	616.032	543.334	428.656	291.347	230.825	183.691	152.197	182.089	142.143	165.016	144.354	148.768	152.398	198.21	181.889	228.379	289.166	306.395	329.283
116	53.0096	44.2675	72.3376	43.1465	77.0605	112.761	62.242	78.4777	57.4682	77.9268	88.7898	150.006	171.433	204.175	231.503	191.08	72.172	38.7803	32.3376	31.2898	25.0287	22.1656	38.8694	17.742	37.1911	31.1338	29.3567	35.5573	56.4618	85.5478	109.869	171.987	206.64	152.43	87.0924	68.9873	52.0701	51.3185	35.0573	38.9936	39.2675	37.9713	63.7229	86.172	112.796	150.446	203.522	241.889	247.318
117	55.0127	14.0924	49.9395	95.1178	138.627	117.624	122.51	143.567	111.003	132.924	131.436	203.634	218.847	226.035	226.143	176.252	122.232	70.8217	45.8854	26.6306	18.0732	44.4745	16.9713	18.8025	25.3599	44.535	66.5669	125.379	159.962	204.898	206.471	162.303	63.5478	23.242	12.3439	12.0318	121.962	31.0701	38.5796	44.1051	73.2771	66.8631	86.5669	119.083	190.182	213.825	196.373	99.6178	47.8662
118	55.1274	22.6561	24.7994	28.0287	57.121	64.4395	74.3917	50.1115	75.7962	72.4427	91.5573	153.446	186.42	230.427	261.357	290.49	225.389	73.1019	50.4395	100.806	33.1401	22.1433	38.9809	51.8758	32.672	24.3567	53.6146	76.2229	77.7293	83.7611	102.736	139.118	84.2229	56.1115	43.4108	44.2229	42.8121	52.3503	54.2516	83.0828	79.379	103.774	146.554	187.376	221.596	234.048	210.605	167.395	210.92
119	57.4076	37.0764	95.7325	39.3885	39.0191	99.5828	84.3758	111.669	112.962	98.293	72.3694	94.2611	142.809	184.879	188.341	262.373	289.758	292.261	281.717	338.869	225.869	108.538	76.465	72.8057	46.2166	34.3248	32.7866	35.2261	57.3217	45.2803	24.2357	44.4172	57.0732	48.0064	87.3025	55.9777	89.2389	105.08	99.3885	129.965	127.252	162.745	155.303	123.29	98.8694	65.5223	52.5955	38.6178	27.1815
120	57.965	46.7261	55.5446	74.8025	60.5127	71.4299	88.3885	94.5955	129.067	131.768	190.076	236.936	248.774	279.573	295.328	319.299	308.701	297.22	258.723	194.662	180.443	132.497	113.217	110.898	85.5032	105.169	64.4745	78.3631	90.2739	98.0255	109.576	131.739	152.277	179.863	209.143	212.061	204.5	182.51	169.538	151.096	140.643	108.459	97.5828	128.022	111.398	102.796	120.484	124.911	130.226
121	58.5287	68.0032	113.5	75.051	136.65	99.5796	99.9172	109.427	107.583	92.2739	116.459	152.465	201.605	240.51	288.717	225.217	261.344	305.315	308.42	297.131	315.561	289.599	247.162	178.188	112.704	85.4554	58.6815	47.7166	32.3981	28.9841	20.9013	36.1401	46.4076	57.1656	86.707	125.675	196.806	216.436	179.554	162.404	119.959	68.6783	51.6911	43.4968	36.6656	71.0191	77.6242	50.6051	88.1433
122	62.0287	13.4076	84.793	91.2994	35.2325	66.4427	160.127	124.21	95.9459	164.325	206.478	241.831	235.959	250.331	248.952	129.889	89.4777	55.2102	77.5701	45.6051	40	55.3248	67.6624	63.9713	38.0032	48.2771	63.8662	152.013	152.379	176.764	149.497	76.4554	72.8949	58.0064	76.2707	89.1274	71.7229	57.551	108.436	124.892	147.436	144.685	175.162	173.478	134.041	64.5828	58.9745	40.6401	26.3662
123	72.8408	97.3248	59.2739	50.9968	105.248	128.583	121.656	144.153	172.586	194.016	252.019	300.118	362.761	413.761	508.14	571.057	577.134	568.834	612.955	530.146	493.465	405.032	318.624	247.535	195.818	149.608	111.22	112.019	109.318	131.777	133.465	197.831	295.414	308.398	376.191	432.022	400.197	301.067	278.271	208.124	216.971	175.408	191.178	192.232	153.939	202.242	254.341	271.58	280.185
124	75.2675	91.8631	183.596	175.261	219.809	215.357	301.666	341.105	372.707	378.455	402.726	323.347	454.605	511.076	665.783	749.879	778.713	797.567	988.452	1023.21	937.261	1097.88	1103.43	788.758	1309.74	1073.08	1301.83	1131.38	766.678	591.764	441.032	206.048	NaN	NaN	NaN	NaN	NaN	NaN	NaN	NaN	NaN	NaN	NaN	NaN	NaN	NaN	NaN	NaN	NaN
125	76.4172	36.9395	36.6019	64.2962	68.3694	114.57	120.21	104.248	186.592	192.153	228.172	293.962	302.048	396.71	393.242	424.748	422.882	439.439	420.217	396.025	429.99	299.08	194.411	150.596	125.64	112.793	120.389	80.6497	123.962	117.325	118.806	138.866	198.309	295.105	387.213	396.809	463.408	450	426.204	320.799	227.994	160.258	123.548	104.834	117.013	106.395	128.615	128.621	141.245
126	86.5446	38.2293	126.408	56.3503	63.465	71.2834	80.2452	56.0446	44.2357	36.8089	73.9809	104.045	170.758	194.108	323.65	364.169	424.232	406.745	344.191	196.831	268.092	209.35	160.589	139.519	95.6051	76.7994	55.0924	45.8599	217.42	41.5764	29.3439	42.1879	37.1497	22.9586	31.8344	45.9459	59.7102	60.8981	46.4427	80.0318	98.1911	84.8758	83.707	203.914	113.35	144.051	152.844	151.726	150.822
127	102.229	70.793	71.379	82.5605	106.904	111.602	105.748	120.643	146.729	142.968	156.076	219.901	201.309	192.723	229.573	254.258	273.774	262.682	179.707	109.299	52.1051	51.4395	56.2866	40.1879	45.5287	41.6083	34.5318	27.0032	33.4172	39.7452	52.9268	104.834	151.723	178.516	171.271	148.713	64.0287	41.6529	33.0191	29.1242	33.0573	19.0637	11.7803	241.758	230.885	274.975	563.064	619.159	359.312
128	103.248	82.3217	70.949	96.8153	137.943	147.373	229.468	206.427	193.42	210.669	236.191	258.369	232.513	175.994	80.3312	43.8822	46.9013	51.4873	54.5573	62.7102	62.8949	73.9013	74.0796	106.076	112.427	169.959	210.159	209.503	152.42	107.787	70.0637	47.3885	42.3662	39.9554	51.9936	53.8248	73.5255	107.404	158.723	192.08	210.701	205.548	199.213	140.529	115.287	78.6051	43.4777	50.5064	49.586
129	115.838	140.924	161.901	153.096	155.522	173.468	181.723	181.713	179.758	204.408	229.506	233.111	301.414	358.761	350.363	332.844	241.952	138.803	89.4108	62.9809	76.2611	57.7006	81.7739	95.3057	83.5637	94.1051	109.016	118.605	165.277	186.981	163.771	105.659	41.2102	48.1019	39.6465	47.7675	106.978	194.446	57.0127	55.0478	270.863	307.325	308.354	343.615	304.994	263.49	244.656	211.822	206.064
130	186.885	215.019	259.882	314.035	423.548	506.952	555.131	514.328	515.503	559.589	548.978	528.621	503.541	338.952	245.924	143.401	73.7006	59.4236	55.9013	60.0828	41.4363	55.7484	60.1975	68.0637	105.468	145.838	228.92	355.245	464.506	627.768	572.92	391.258	159.455	123.618	99.2197	100.583	90.258	104.006	111.057	110.424	149.624	222.277	292.048	457.038	535.398	595.334	278.054	149.892	63.1752
131	190.573	66.1561	158.035	178.414	205.516	218.561	294.373	260.554	283.07	244.745	298.28	322.65	367.22	388.519	366.818	367.204	428.427	443.038	457.882	468.29	474.567	417.516	333.236	249.309	226.443	135.955	122.761	88.7548	114	116.115	127.328	434.809	136.554	151.239	217.424	229.688	261.134	324.529	382.525	406.143	418.818	452.357	449.701	437.768	360.892	301.924	262.303	207.968	205.812
132	18.9395	19.379	38.8917	17.0159	17.8949	22.1019	45.6911	42.2611	33.414	40.3121	46.2898	50.7229	61.8057	87.3758	142.939	196.299	257.834	283.631	317.79	327.866	238.481	139.917	84.1497	41.3312	39.9586	32.2675	17.4618	32.328	45.242	31.9268	35.3025	51.3248	41.2134	58.7389	58.793	73.5669	71.465	99.0955	101.831	151.93	161.736	154.166	164.752	153.697	99.4904	78.3599	40.8758	30.3248	28.2516
133	19.4682	52.6083	29.7771	74.8662	63.1019	71.5191	75.3949	86.0701	80.3822	131.631	152.287	216.369	280.774	304.016	345.732	374.239	259.525	126.054	57.9236	61.7166	45.3567	55.8089	91.586	63.5892	52.9713	59.1975	51.2803	92.1306	90.7834	106.573	172.815	239.28	258.401	284.803	330.105	293.277	151.726	95.2261	89.5414	87.5255	76.7675	36.2166	43.2516	52.9777	68.5732	95.7962	133.882	162.828	208.248
134	32.1943	47.7006	42.1051	7.45541	50.4682	109.309	146.599	134.309	103.586	91.2484	96.0987	120.293	139.111	150.892	194.146	278.21	311.338	347.309	292.201	171.146	98.0255	59.3758	42.6943	49.5191	53.5191	45.7038	84.7229	94.5096	140.863	114.287	92.4809	88.6306	143.331	180.328	193.879	230.892	236.468	202.621	165.857	147.752	129.197	115.019	113	86.5032	93.4076	137.92	174.487	198.217	189.344
135	47.5287	17.4682	34.1338	22.3089	9.55096	17.8917	35.2006	72.5127	54.4204	60.1561	48.7962	53.5159	68.5605	103.863	146.895	134.551	79.3567	34.2166	47.5287	28.2484	5.3758	17.0701	20.4777	36.1178	16.3185	2.71019	6.48408	7.52229	24.2962	24.4013	21.6433	66.7006	45.2261	55.3949	14.1178	19.4777	15.9045	40.5955	36.6338	20.8949	31.328	23.9172	43.2452	67.3376	77.8248	99.707	85.9968	39.5127	38.0764
136	51.8376	48.2643	66.1624	106.857	94.7962	72.6274	68.2803	106.646	93.4554	134.768	108.79	125.605	32.8439	89.1847	206.169	168.494	265.586	255.153	58.6178	42.6783	29.9204	51.4172	38.0637	37.3376	54.4904	38.6051	47.172	42.1083	50.1879	58.449	80.379	120.105	171.42	250.682	293.713	294.131	162.169	74.8949	34.0032	36.2739	22.4904	31.8949	38.3217	44.8726	47.5764	92.4395	132.854	183.197	224.363
137	57.0223	76.2102	35.6274	55.0605	87.293	136.583	79.4713	125.182	159.519	157.729	162.637	150.946	179.315	247.666	230.344	230.255	217.159	181.497	132.927	80.9236	65.7484	60.3631	58.707	61.9936	61.6911	77.2325	81.6178	76.1561	82.621	92.1943	129.92	153.449	214.506	182.252	183.885	172.519	146.003	106.968	87.4554	88.2261	75.6624	67.535	58.258	67.7484	108.943	108.42	94.4076	122.242	139.299
138	67.1146	25.1688	44.914	24.3726	28.9777	58.6178	42.4554	43.4299	54.3631	83.758	85.7452	170.863	218.172	236.471	280.984	286.739	269.121	251.901	173.121	100.978	77.1369	62.8567	33.3376	24.2548	41.1847	43.2229	53.293	84.449	124.538	159.427	200.092	247.379	261.736	315.188	279.188	177.701	124.822	98.2357	84.3121	100.064	82.4331	97.8439	77.5	78.5732	65.051	116.484	134.185	156.166	183.646
139	72.5255	79.035	65.8344	106.825	137.229	127.105	126.341	133.917	145.799	173.188	208.287	246.885	258.121	315.745	363.35	409.172	487.127	576.089	619.564	708.204	712.806	796.987	868.78	843.478	876.36	853.255	805.822	1387.57	1911.16	1786.65	NaN	NaN	NaN	NaN	NaN	NaN	NaN	NaN	NaN	NaN	NaN	NaN	NaN	NaN	NaN	NaN	NaN	NaN	NaN
140	73.6083	81.3981	193.064	26.1465	85.9236	82.2229	63.4618	120.236	127.201	144.608	151.146	139.411	177.411	187.373	194.041	146.293	104.803	38.5764	20.2866	27.7134	31.3662	28.9459	21.9013	40.4554	48.1465	35.3376	43.5032	41.9745	77.7962	114.35	144.213	220.481	224.71	224.818	200.933	108.984	90.2452	89.051	102.92	104.427	124.72	158.111	169.662	239.022	271.408	298.22	256.15	179.85	162.293
141	81.5446	106.755	107.917	82.4459	171.768	204.809	142.573	106.771	133.876	130.602	94.1592	149.605	181.089	225.347	274.252	359.634	432.838	430.825	458.102	461.207	393.586	327.987	221.363	178.748	134.347	125.245	99.0987	86.4204	68.2197	110.357	76.1688	283.723	234.952	279.048	258.978	67.1178	107.299	125.417	194.019	163.889	114.35	161.895	111.045	105.777	102.303	192.003	161.911	151.685	137.952
142	83.7834	57.0701	98.1752	66.9873	120.997	98.9013	60.7452	72.2675	65.4841	109.261	105.965	129.248	160.57	206.322	237.799	291.213	271.494	259.156	209.35	90.4936	59.6019	47.6911	44.3885	45.0032	38.5	40.1115	49.3662	59.3981	51.3376	82.3694	83.8631	69.5	86.914	111.981	127.669	154.605	129.408	118.984	78.3503	54.3885	65.3408	38.0764	25.3408	24.051	42.3535	64.9427	50.3344	56.1529	51.1688
143	86.7484	24.8694	105.226	40.0191	65.3662	195.073	233.201	213.599	218.745	238.261	265.592	299.322	377.828	349.471	338.592	391.803	356.911	245.36	174.682	106.599	59.6242	67.5414	37.4936	44.258	46.7994	50.6879	48.621	47.258	61.3217	89.2229	38.5955	90.258	75.2643	83.6752	131.962	178.341	158.14	95.1306	101.755	52.6242	63.4904	65.4809	51.293	53.5	57.6975	54.9586	67.4713	101.653	151.185
144	92.7197	60.3153	75.6529	106.828	130.178	187.169	184.08	186.379	175.217	182.318	227.331	254.646	315.102	375.707	439.822	458.309	505.111	499.959	416.946	305.675	163.07	96.8949	101.965	73.3217	82.9331	87.3439	74.7707	111.564	104.045	106.28	181.271	233.057	263.854	257.134	209.739	153.975	89.6019	79.8503	71.6465	53.7771	99.3726	93.8089	104.236	118.707	126.691	174.774	179.217	223.691	245.303
145	112.682	101.596	132.519	161.742	223.758	239.806	285.156	314.758	274.911	302.207	365.096	403.968	452.006	494.439	555.449	590.892	648.774	689.255	677.07	721.538	795.182	732.427	707.873	663.901	565.07	448.936	360.325	237.503	193.64	156.497	143.443	147.248	186.997	184.318	250.424	285.57	344.592	387.217	478.637	493.93	531.551	526.58	483.029	466.096	431.478	373.64	301.707	232.822	194.732
146	127.404	60.6433	52.3567	101.156	137.675	144.159	164.841	178.115	173.866	173.255	181.433	181.519	249.599	302.981	411.879	452.048	608.197	568.338	621.806	572.697	505.242	378.783	288.809	76.758	214.92	243.436	135.07	149.615	136.146	155.21	174.545	229.545	267.978	170.78	300.258	322.615	455.115	427.78	434.363	341.108	395.911	328.411	268.204	221.124	243.678	251.583	228.315	245.146	287.809
147	146.433	118.229	142.605	113.701	249.771	223.522	211.07	215.503	190.478	172.71	170.729	159.78	164.264	168.831	202.255	245.268	299.051	330.64	369.551	368.822	356.191	444.608	475.78	443.347	385.229	313.245	245.666	178.299	139.15	159.414	103.408	110.29	154.732	156.328	185.908	192.707	189.975	236.818	258.653	302.828	312.096	307.914	321.844	341.729	334.197	344.236	297.838	321.777	324.729
148	151.382	80.8599	150.917	50.9204	114.573	145.089	170.49	156.682	132.694	132.42	114.659	153.398	169.51	163.682	143.481	172.258	191.962	234.535	237.854	202.006	189.739	174.936	69.7357	73.2389	79.4873	64.0924	56.8822	62.9522	58.4522	85.2611	73.2166	99.3408	110.739	144.309	185.904	221.704	283.576	306.828	294.363	240.232	142.914	135.841	147.325	572.146	449.159	170.131	152.742	193.013	276.768
149	21.1943	12.5828	33.8981	8.19108	30.0669	28.8726	35.4936	32.2452	30.1051	44.7675	47.1242	58.5924	95.3408	136.943	147.726	170.783	199.589	192.873	130.121	61.2803	22.5955	12.758	13.9522	15.0032	14.1752	22.3758	13.4682	28.914	53.1975	49.242	115.761	137.793	137.564	123.268	105.124	73.6338	27.3439	21.9459	12.1051	17.0382	9.89809	14.035	6.17197	6.15605	9.48089	12.7325	15.2452	25.7834	51.4459
150	21.6783	19.3885	16.7898	14.4522	67.4841	64.3153	85.6051	98.5446	90.8121	68.5605	102.847	70.0764	75.3981	55.707	78.4745	96.1561	130.175	168.357	198.637	232.898	266.682	263.143	325.713	399.86	368.197	391.197	421.917	409.911	402.752	327.073	398.417	207.354	137.232	115.997	55.3535	26.5318	25.3662	20.6656	60.1656	85.5127	74.8057	60.6083	55.4076	96.3153	112.697	142.36	178.029	200.669	236.354
151	24.3726	14.8758	38.5732	4.5	39.4204	46.4172	43.9013	51.5892	47.3949	49.4363	26.9936	44.5796	57.7643	50.4459	63.6656	96.914	138.99	101.854	113.844	185.21	163.083	148.624	100.182	99.6274	64.0446	50.0732	42.3439	20.7134	16.9522	22.6847	39.9427	36.4076	58.8885	53.6911	81.5446	102.857	113.65	138.439	157.78	123.729	91.379	50.2771	61.449	49.0382	64.2994	44.3981	76.3949	64.3471	49.1401
152	25.9363	40.6624	60.2675	15.3185	90.1879	33.6815	123.439	109.876	75.0382	78.3599	83.8121	59.8822	73.449	106.197	130.908	131.465	156.376	138.475	153.723	99.4268	52.9236	48.4459	50.0955	23.6083	26.6943	33.9522	41.1178	40.4045	26.4331	9.42994	37.6752	32.449	32.4841	47.1879	72.8185	80.914	110.994	110.443	92.1274	65.258	65.0732	50.1083	31.2452	26.2866	45.5223	27.3822	29.5573	56.4268	57.0255
153	29.8599	18.7707	39.535	92.2611	89.793	124.946	108.685	125.618	91.1274	124.064	117.42	174.799	202.71	208.682	285.076	246.283	266.869	278.315	291.771	253.404	201.016	140.14	86.1624	49.9076	58.2038	77.4745	71.1656	105.127	92.3471	92.2325	130.175	142.857	221.182	233.134	239.309	298.838	199.038	141.653	77.5796	74.9554	71.7229	74.5796	65.5828	95.9809	113.427	148.484	181.287	249.701	262.258
154	32.086	31.9395	37.414	37.3726	92.3631	76.3217	103.49	102.92	93.3439	181.427	180.468	191.51	223.917	252.28	284.736	313.019	283.822	209.309	115.111	70.3662	47.8758	35.2166	18.121	18.3439	24.8662	31.1497	37.6656	27.8121	40.6911	27.0446	53.207	141.427	227.914	660.443	101.229	95.1943	61.7197	43.2261	36.8822	23.4777	115.338	636.131	132.71	409.952	621.971	867.904	918.783	1011.82	728.713
155	35.4236	10.5828	74.0127	72.8312	127.392	182.895	153.312	137.373	170.592	155.436	179.949	288.78	358.678	370.003	452.49	440.946	390.557	240.51	103.471	45.3726	45.1401	19.0796	44.121	30.0637	43.7516	50.328	74.0541	97.1433	163.653	243.366	328.885	378.194	327.226	200.401	86.5828	31.8599	34.0541	28.4586	36.2102	33.0287	43.621	64.3153	93.7739	149.424	222.016	252.554	251.959	177.503	111.01
156	35.8567	24.6019	66.7548	25.3408	95.3217	117.207	73.6115	65.4904	91.9076	73.9172	72.9459	96.9586	109.576	171.328	187.662	223.398	308.057	322.771	339.455	289.36	356.436	268.841	222.035	115.978	81.5892	64.0892	60.0478	35.4045	38.5159	47.7994	31.3408	172.93	340.159	141.14	231.299	104.061	117.08	443.354	280.137	268.707	393.064	197.417	130.029	137.662	469.812	597.057	231.72	255.86	103.758
157	36.4076	43.586	101.946	72.0669	93.0446	76.3217	95.2962	92.258	82.4745	85.3758	96.6847	119.525	156.532	205.863	222.443	163.882	85.793	61.758	46.1401	56.4427	33.0892	31.9013	44.6624	40.0796	27.9108	34.4013	31.7834	55.1879	103.576	182.057	250.583	323.07	323.796	255.662	137.57	79.2006	63.8599	56.5096	53.4299	35.5478	39.7803	56.2548	58.6975	113.475	175.252	240.971	242.707	192.834	78.8567
158	41.3408	23.5955	31.9554	26.1975	17.8854	32.4363	25.3631	25.5127	94.742	82.1369	84.0255	80.7452	102.882	168.615	204.58	180.93	221.548	246.946	272.452	250.755	250.538	211.169	125.561	85.5637	56.3408	39.8312	27.5223	36.6497	22.0159	32.4554	32.2325	39.5382	70.8121	85.9331	149.729	188.723	245.592	294.389	320.981	274.436	191.159	141.847	109.127	77.0446	48.2229	28.0541	53.121	77.6688	87.4554
159	42.6656	58.6433	52.7994	50.3057	24.0414	69.5637	81.2102	113.325	147.102	176.497	235.197	194.952	199.615	373.58	394.252	412.099	387.656	334.484	181.49	99.1401	100.156	68.4904	66.4363	58.0828	78.2771	68.8248	77.4076	78.3694	78.8121	110	168.924	214.01	246.462	224.067	151.143	87.1433	83.6274	54.6306	62.4777	55.7803	69.3854	90.6592	108.115	139.825	158	207.57	248.175	259.984	195.334
160	43.0637	16.5191	67.2102	53.1529	81.8503	92.3885	99.1847	98.8503	110.385	102.146	88.5987	110.102	127.739	169.296	193.981	231.28	252.646	309.901	287.357	272.516	200.487	118.516	49.3567	42.5064	62.9268	42.6115	67.0064	66.1911	54.7452	54.4076	59.6592	54.0318	37.6051	51.586	64.4395	65.7643	69.5924	86.3153	142.717	165.398	192.096	191.029	143.758	69.8248	59.6943	63.5605	58.7834	60.3981	54.5605
161	43.1146	57.6943	57.3089	61.7261	139.876	126.003	87.586	95.7962	95.1975	103.586	152.675	174.927	205.369	210.742	227.363	264.857	292.086	322.14	358.637	313.955	311.729	271.229	235.978	161.898	135.815	90.7675	35.1083	28.7834	31.6019	51.914	43.5701	67.6051	68.7994	64.4076	103.882	113.882	131.287	130.822	126.134	132.185	127.841	95.258	64.3917	75.6656	56.5064	59.7134	50.1592	48.7261	50.6465
162	50.6115	25.3599	21.4331	29.4586	41.2707	48.2038	113.42	133.803	94.3439	131.637	193.723	274.879	375.895	460.439	462.287	450.111	172.427	83.1019	122.312	77.2611	64.0892	145.713	60.121	58.3376	61.8503	75.1146	110.436	105.408	152.134	176.567	248.57	207.223	134.471	169.481	110.471	123.134	41.4013	100.914	100.471	175.201	75.2611	102.153	149.717	151.503	187.299	246.538	185.643	181.236	218.006
163	54.8694	29.586	29.758	70.4331	38.3822	90.7484	100.554	105.08	127.777	186.207	214.809	258.424	311.646	374.978	429.809	386.264	317.322	171.895	69.6242	32.0541	23.8567	49.2325	22.0573	18.6943	10.9395	22.8567	29.5191	53.6433	109.71	147.204	191.863	231.398	179.656	72.1115	42.4618	31.914	44.7834	48.3535	48.4522	34.1146	85.6943	118.382	181.997	208.92	245.697	178.248	101.306	53.586	46.0764
164	68.4108	112.971	202.694	50.7771	116.949	198.761	134.322	179.232	226.908	150.682	184.917	154.85	219.662	195.248	161.532	76.9172	45.5159	23.2325	17.6911	75.0223	80.2739	55.9427	105.659	91.8025	17.0446	107.793	71.8503	88.8089	84.4809	111.032	98.9586	75.6178	117.182	119.984	134.124	151.93	123.032	175.462	160.21	163.073	NaN	NaN	NaN	NaN	NaN	NaN	NaN	NaN	NaN
165	94.5605	54.1274	73.5987	65.9236	52.6847	62.1529	82.5096	76.7038	118.876	145.573	167.401	153.927	203.79	195.793	203.506	163.952	109.748	69.0446	41.0796	24.4076	34.9682	36.0701	45.2516	43.965	49.8949	53.1911	54.7006	81.2038	113.847	116.522	132.108	96.9586	57.8567	47.5191	37.3567	36.5446	39.2197	63.9427	72.9045	81.9841	78.6306	112.057	116.443	138.245	123.389	118.357	126.299	104.022	95.2293
166	97.3376	117.217	138.255	182.462	263.697	279.939	283.064	218.188	185.229	176.691	173.933	152.194	147.054	141.376	119.955	67.1115	127.201	172.532	182.118	219.076	267.669	288.548	338.513	392.468	412.468	377.994	325.061	249.503	173.58	111.398	73.2038	70.7452	59.4299	69.2516	58.414	93.0828	83.8344	105.602	122.475	139.111	83.3025	137.338	131.736	157.057	142.952	169.838	174.965	154.943	131.873
167	104.159	61.8089	143.478	81.5414	125.815	157.688	141.347	199.182	169.401	199.885	231.586	287.984	345.003	393.21	388.223	307.296	155.713	81.8376	47.5478	31.0223	19.6338	28.7452	33.5924	27.5223	40.2834	55.258	68.9713	85.6688	165.949	225.605	242.726	220.717	102.35	58.551	51.2771	58.4268	40.672	59.4013	57.3822	63.6815	92.8567	143.627	193.306	249.197	298.748	311.025	307.035	239.736	190.169
168	112.535	158.551	50.449	94.1051	97.5924	151.959	166.366	198.764	163.901	171.796	169.78	234.312	240.516	300.503	302.5	368.803	454.357	465.64	511.927	505.019	545.583	589.748	571.99	562.92	577.153	534.131	493.666	473.704	526.688	583.309	1031.29	831.959	NaN	NaN	NaN	NaN	NaN	NaN	NaN	NaN	NaN	NaN	NaN	NaN	NaN	NaN	NaN	NaN	NaN
169	142.752	219.452	142.809	80.2102	69.3535	65.3631	97.586	147.411	133.038	124.379	127.309	131.016	59.3376	136.854	215.796	355.029	271.478	206.904	242.599	258.634	277.86	257.443	197.29	127.952	107.596	70.5478	65.4618	61.7452	87.2038	38.3694	54.0159	49.9299	79.5573	92.3949	127.602	203.315	230	272.768	193.5	123.659	80.0382	67.7707	64.0096	57.586	72.5382	56.9841	93.4904	70.8376	133.707
170	158.49	172.054	177.092	158.79	232.462	206.828	232.631	282.834	289.188	300.411	337.943	349.484	343.522	441.038	533.51	495.771	558.761	572.723	591.863	551.283	561.264	557.207	522.204	532.21	552.424	530.818	480.083	488.115	467.102	449.525	434.748	434.79	401.166	379.449	338.752	348.815	365.121	376.357	408.28	433.522	474.697	485.908	534.939	501.239	526.911	519.615	456.854	417.127	406.303
171	192.328	193.299	244.787	159.774	148.258	178.013	167.175	142.589	137.764	164.615	194.15	256.175	258.615	284.303	276.758	321.258	262.573	327.354	352.299	325.217	228.631	235.296	226.048	216.618	170.621	297.398	244.379	300.723	302.003	332.025	355.924	346.608	303.389	304.879	371.025	399.545	119.551	214.643	55.0287	175.487	152.395	80.3981	83.0191	132.535	108.796	123.162	131.118	144.58	157.092
172	5.70064	2.89809	7.85987	7.21019	18.7643	53.2038	81.0605	107.08	81.0064	103.465	30.6338	46.8981	50.7771	97.2675	114.576	154.615	199.924	248.385	257.592	266.287	289.242	296.347	272.646	229.51	155.303	55.6306	29.3153	38.1115	32.5987	36.8248	17.258	26.0669	24.6115	33.5573	33.8854	61.949	56.3439	106.92	118.159	140.646	126.516	176.373	141.717	130.701	97.0191	70.6943	51.1369	45.8599	47.4331
173	13.2261	25.1083	16.7707	27.3917	65.1688	116.162	110.713	98.0382	127.143	78.9841	106.293	75.2739	107.914	65.6497	108.675	166.85	180.64	248.653	354.296	333.277	234.971	255.137	213.239	131.678	88.465	103.28	106.857	97.2389	135.538	114.188	67.5	96.7803	116.885	91.5892	128.366	107.414	154.662	126.497	163.303	114.869	78.4013	95.0987	28.5637	73.2293	71.8185	52.0764	54.621	77.5764	55.5637
174	13.7038	12.4331	28.6146	52.7548	36.0924	66.4013	62.0541	100.357	97.9936	85.9172	88.4204	78.5414	97.8758	112.29	126.831	156.946	212.146	237.051	199.57	268.436	303.573	325.895	426.299	531.268	514.481	514.277	509.796	476.965	418.576	373.258	283.089	152.283	102.35	96.5318	83.8217	104.344	120.232	107.803	129.213	144.334	131.452	206.245	223.462	262.631	248.917	254.971	281.885	273.713	292.287
175	14.4331	13.9618	12.1497	13.414	27.8025	21.3567	15.1688	38.0541	41.7643	67.4841	33.5191	40.742	61.4809	116.408	108.739	64.6847	55.8089	22.8025	9.53822	12.4427	13.7675	6.70701	19.2452	12.6178	11.5637	14.3631	11.3025	17.9331	30.1306	47.758	17.3726	11.4713	10.0637	8.25478	8.88217	7.0828	14.7898	16.879	20.3822	23.1561	32.4045	42.465	76.1369	64.465	63.258	43.949	18.0032	22.8535	41.5924
176	21.0191	40.5924	25.5382	7.48408	30.293	38.2516	64.5414	47.8885	37.6847	28.6242	26.8758	68.9076	58.6688	52.0573	123.029	169.675	204.124	244.834	280.379	323.099	402.143	330.618	232.946	130.096	73.2452	31.9172	15.9745	9.94268	17.4108	8.41401	2.62102	4.28981	3.80255	1.55732	6.34395	11.1752	9.42675	10.2038	21.6529	49.5096	77.3089	139.815	158.662	82.2038	43.5669	26.2484	18.414	15.1592	14.0223
177	21.5732	15.121	4.1465	21.742	36.7834	40.5318	38.6783	59.9713	53.5127	72.8408	67.4108	67.6465	81.2611	106.831	165.965	178.946	176.468	66.2357	25.3726	20.3854	9.63057	22.3185	17.6433	14.0828	25.0796	33.2325	30.3758	41.172	52.3089	99.0255	125.197	150.621	157.631	133.089	54.4554	48.8822	43.8185	32.8694	46.8854	49.7197	50.7643	48.7293	70.9522	102.678	129.904	149.032	167.863	195.277	214.054
178	27.6656	31.4331	57.9936	46.7261	84.5223	146.252	248.596	214.85	139.481	94.5223	63.6592	79.0414	73.8822	122.764	150.783	178.573	225.067	249.869	272.481	184.532	113.369	61.7484	31.7675	44.4522	28.6178	36.828	62.1274	39.414	56.5032	64.1465	69.7197	71.6401	108.357	131.331	175.239	163.812	142.366	83.1083	46.2261	55.2962	27.672	27.8726	23.8089	39.051	38.7293	49.3121	41.6401	63.0191	68.0191
179	32.3344	24.6592	51.0096	83.328	102.102	151.847	154.108	157.35	142.914	126.232	130.656	155.029	155.949	195.452	189.389	235.242	229.283	257.949	328.911	326.487	263.634	148.882	79.2166	65.8408	59.3662	77.621	62.4204	86.2261	60.0255	57.8376	69.2325	88.9236	98.9554	128.175	202.844	230.78	264.424	285.041	173.79	168.936	117.675	115.373	86.3344	118.201	97.9204	111.806	118.175	135.334	143.459
180	33.6178	11.258	51.8312	16.6975	52.5127	91.7102	55.5892	79.414	67.4172	82.0127	93.1019	132.621	96.242	137.713	169.468	262.818	315.389	350.436	383.497	364.398	328.984	307.465	253.688	174.439	117.643	85.8217	78.035	69.4904	64.9236	47.6051	79.621	54.6815	87.2516	70.035	47.0605	91.0541	88.2675	93.5255	53.3248	93.8694	73.5064	102.713	241.987	277.933	316.51	270.102	267.108	257.127	171.64
181	43.9013	32.0127	49.3344	56.0414	139.99	141.274	123.994	80.4172	74.586	65.5796	54.6656	77.4108	77.0223	67.0255	53.1783	70.0924	81.4777	79.8981	60.3567	102.105	76.2898	103.124	149.631	162.166	139.013	181.471	183.541	324.519	280.172	322.274	336.14	329.662	283.748	208.271	175.334	124.666	60.9968	54.035	48.3217	40.7102	34.4172	72.7707	35.1783	30.1083	37.0191	42.2643	54.3376	14.9045	22.5955
182	44.828	25.2229	35.2611	35.3758	68.9809	36.7611	49.1752	55.4904	89.4618	79.5955	80.3599	63.6497	74.449	98.2643	178.124	255.255	200.169	181.557	270.79	328.271	445.838	516.914	604.732	638.971	705.041	923.825	869.806	1218.92	1502.11	NaN	NaN	NaN	NaN	NaN	NaN	NaN	NaN	NaN	NaN	NaN	NaN	NaN	NaN	NaN	NaN	NaN	NaN	NaN	NaN
183	45.4076	19.2357	28.5955	12.5	53.3631	117.822	100.908	81.0096	71.9522	79.8631	109.49	122.357	203.277	261.844	347.662	452.955	515.201	528.761	514.748	436.194	251.745	109.099	68.3822	48.1752	35.2771	59.4013	49.5414	32.5637	49.7548	56.4522	57.3089	112.01	101.465	118.675	173.175	259.844	339.471	412.793	454.949	503.277	479.146	396.764	272.382	181.306	120.701	115.955	113.847	117.799	138.669
184	51.2707	31.1242	30.742	50.293	80.8567	96.8885	105.462	103.334	115.968	110.175	113.529	89.9395	99.2484	141.541	190.414	202.178	240.385	234.755	257.038	262.519	277.146	216.392	224.729	181.975	153.226	138.217	116.561	104.016	54.9586	76.9936	65.328	52.2771	65.9968	37.3599	47.1783	35.5764	31.3726	42.7197	83.0955	94.1433	115.404	124.627	125.882	109.245	86.3981	79.4586	50.1178	57.9554	67.2261
185	58.7166	16.1465	56.758	80.1975	114.717	122.28	122.959	135.713	120.831	140.143	144.398	177.417	185.838	183.306	170.038	190.369	236.854	261.64	208.573	350.389	342.672	345.532	242.911	181.5	122.369	117.889	101.653	100.885	85.9395	73.7006	69.4586	92.3408	90.5382	73.672	53.7643	90.4236	111.36	148.631	135.373	137.586	174.217	173.764	155.197	97.9076	85.242	61.0732	62.3662	94.1019	101.971
186	62.1146	42.2962	125.481	91.949	108.675	119.984	50.621	54.5573	99.4745	156.092	189.261	223.838	269.274	317.529	352.777	378.713	441.452	425.844	467.325	423.255	316.029	130.191	61.121	87.5287	41.9108	48.0828	54.7452	55.8185	31.8312	47.6943	27.8535	54.0032	148.904	201.927	260.264	307.815	304.704	220.392	113.064	55.0732	112	56.7898	59.6815	36.2962	82.7484	94.9522	135.048	149.761	223.376
187	64.5541	47.2771	43.2389	108.092	104.987	121.175	120.424	111.217	147.131	142.5	155.261	173.656	224.78	302.312	330.994	373.341	402.589	360.854	301.338	175.5	84.3408	49.7261	43.3025	11.2166	25.8885	31.9268	50.551	28.7038	13.7452	38.3121	57.9013	98.5701	114.089	168.213	194.121	191.92	80.9809	19.6497	27.8694	29.9586	15.1656	24.0732	44.5414	30.5955	38.6529	54.0987	87.7962	118.863	193.564
188	82.6465	13.9745	13.3248	20.5478	32.6083	57.293	52.4618	54.4236	58.3471	56.9586	71.5446	57.5255	92.0096	98.3599	151.742	294.115	537.341	661.901	684.382	608.385	569.42	571.959	485.589	357.029	277.086	191.172	125.379	138.806	76.3408	111.455	168.828	60.3153	71.758	82.5446	124.089	162.178	175.185	211.019	237.22	239.726	198.484	174.532	90.4395	92.9045	108.869	87.8535	181.847	139.194	108.229
189	94.6146	30.2866	79.6338	83.0669	95.086	160.322	157.58	159.904	163.213	121.242	129.561	40.1465	96.3248	90.1911	126.573	109.105	131.153	175.975	260.064	271.096	304.236	290.726	196.908	244.111	235.513	229.834	211.137	258.045	324.634	409.656	540.783	662.43	NaN	NaN	NaN	NaN	NaN	NaN	NaN	NaN	NaN	NaN	NaN	NaN	NaN	NaN	NaN	NaN	NaN
190	99.5828	94.6624	130.707	139.611	171.939	163.857	116.287	138.71	207.796	199.723	276.217	178.85	196.984	233.427	358.554	244.414	290.108	242.497	137.576	75.7357	78.0032	44.5605	39.8439	72.1975	76.3981	73.8885	78.7261	88.9268	92.379	99.2102	142.525	181.22	176.866	189.309	207.092	185.127	150.379	104.096	65.2166	48.8567	45.5382	65.5032	32.2389	46.8758	44.7006	63.4204	80.0382	117.172	137.309
191	175.296	190.525	245.201	250.803	331.035	267.564	272.115	245.261	254.446	218.927	251.99	309.217	308.061	294.22	318.459	312.299	291.522	369.376	372.653	448.303	491.299	483.277	458.701	446.436	384.045	337.277	274.752	195.197	137.484	102.529	80.6306	65.5414	87.4809	81.3822	52.1752	87.8917	97.9554	115.194	142.825	176.755	211.796	182.153	206.293	190.424	132.71	84.4936	57.172	61.0796	93.1433
192	18.1497	14.9172	13.9236	11.5159	31.8567	74.5159	64.8567	70.328	72.9427	76.7357	100.217	107.169	120.662	181.248	230.717	267.64	299.643	351.933	360.904	399.433	389.863	372.452	324.242	326.634	286.022	254.669	218.672	206.532	145.325	128.873	122.79	112.955	106.739	89.8503	67.4268	79.1847	70.7166	88.2707	79.0669	117.373	137.943	172.803	196.271	210.564	226.064	199.475	157.092	134.535	103.29
193	27.2229	14.0828	30.2739	27.5414	28.0701	32.6338	44.8089	31.2548	58.0287	63.5605	55.9936	62.4427	74.8121	94.293	136.669	114.831	170.936	153.818	84.086	39.793	32.5987	41.9936	26.172	32.2548	23.3981	24.7898	15.4395	40.0255	38.4108	45.8822	69.3153	53.7962	109.035	142.229	160.857	170.296	128.701	76.0892	55.0255	43.5414	50.7962	43.1943	53.742	40.9108	46.6369	66.7675	91.1815	119.608	178.076
194	29.1115	11.5318	5.81529	5.04459	15.9395	31.5796	41.2898	42.2771	55.3885	95.5892	73.2962	83.3917	49.0255	17.0382	38.7898	140.048	124.471	96.8822	147.752	201.057	243.15	336.704	373.675	461.564	492.468	561.962	642.439	654.949	675.545	715.532	859.484	830.72	845.659	915.395	796.787	790.994	551.624	343.041	167.653	72.9204	34.7102	28.172	19.0159	20.4809	38.551	30.3312	33.1911	39.5159	35.8057
195	30.1465	19.0446	25.6911	9.09554	28.8153	34.1943	43.1401	57.7516	55.1274	22.9713	48.535	56.2675	56.9713	74.1592	96.035	93.2771	169.92	208.914	239.535	263.866	289.092	267.959	246.669	127.083	88.6688	25.8535	25.5318	24.293	24.7834	29.9522	19.8121	25.3153	28.0127	35.0605	60.3471	81.7739	115.917	148.204	160.924	147.414	92.7325	58.8248	32.8439	28.4968	13.707	17.7548	14.3662	22.2548	31.0955
196	38.4427	23.6783	19.2102	43.0191	49.6815	65.4172	107.338	117.561	91.3662	60.8694	51.4108	132.818	142.22	166.331	225.379	219.414	191.366	162.726	137.51	54.4013	28.0669	14.949	27.6369	36.5318	37.8631	28.742	56.1561	24.2389	40.2548	85.2229	25.3726	46.4395	49.5637	91.8217	100.885	117.768	106.127	125.551	143.761	162.417	147.032	148.809	140.557	108.691	101.965	60.465	44.035	24.2675	50.7516
197	42.9299	142.312	73.4363	136.36	161.962	225.573	250.978	184.799	125.615	99.4968	126.675	115.271	116.818	118.984	110.962	141.264	226.634	270.127	322.433	401.172	407.57	440.21	473.774	487.758	284.869	696.057	601.787	801.541	583.72	644.373	865.618	742.389	802.481	701.764	495.939	400.889	254.643	220.376	191.771	176.446	143.392	137.182	182.57	124.764	162.306	119.156	192.105	253.955	184.076
198	53.7771	27.6847	30.4809	100.532	128.697	103.312	139.379	119.268	129.436	137.939	176.013	188.029	197.258	257.838	298.557	388.589	444.815	506.955	553.334	614.904	605.389	502.854	345.392	256.354	149.732	131.58	93.2675	83.1529	77.2134	68.3185	77.0478	94.1879	121.111	173.828	223.92	290.217	331.268	292.803	174.067	95.4809	56.8854	43.2261	51.379	73.3089	64.6783	67.6146	75.742	87.6274	93.5382
199	55.9809	41.7516	63.1178	79.5318	110.965	96.4682	92.8057	101.064	83.9331	72.4745	83.4236	68.8312	84.5	110.417	129.506	161.519	196.484	220.449	233.229	186.745	113.137	69.4395	55.0573	41.0223	46.8981	60.6529	60.5892	64.7134	88.9331	117.608	132.519	168.395	173.71	221.124	228.462	229.111	243.627	232.054	118.889	108.965	64.8408	73.3854	85.949	75.0318	98.8248	90.5382	124.799	109.65	120.166
200	60.0573	65.1306	133.516	129.175	205.481	249.812	216.93	179.634	196.261	166.691	170.634	136.146	119.522	102.191	208.758	284.204	294.064	397.596	441.561	486.586	489.771	551.952	549.475	491.392	512.92	497.876	450.605	368.041	367.86	210.022	161.863	127.178	88.242	89.4045	85.9968	119.611	38.0287	41.6879	87.949	86.5382	110.459	95.9331	105.261	124.933	132.475	150.564	239.124	235.245	216.685
201	78.8153	51.3025	87.7707	41.4299	34.0637	26.4427	30.9777	39.551	34.5987	49.0637	37.2325	32.4268	26.0637	62.8694	51.3089	41.707	60.1656	25.9873	81.1178	202.615	191.185	219.283	158.322	132.264	259.561	1209.6	1176.67	336.318	413.411	148.115	129.392	70.3089	51.4395	23.3822	15.4045	24.7197	21.5987	13.5159	10.0955	25.3631	18.5287	15.3471	10.6306	13.9777	20.0669	11.9968	25.9968	51.9713	48.3949
202	83.0255	54.9682	55.5764	71.3917	187.885	166.303	113.892	132.086	129.643	120.092	75.1051	118.49	109.465	163.723	173.264	234.732	266.016	180.806	352.019	371.277	229.71	425.783	327.959	246.471	157.624	158.548	94.5287	96.6083	108.213	101.736	66.3121	130.016	89.2484	71.4204	118.624	192.016	207.258	193.363	209.885	282.118	231.914	193.271	107.742	68.9873	51.2675	33.9363	40.5223	36.9299	79.793
203	98.328	89.4873	99.2611	83.5414	179.395	169.79	207.997	199.605	155.07	138.72	141.701	202.704	212.22	250.382	340.57	340.389	398.134	424	451.669	452.946	558.602	626.086	577.408	571.096	521.758	427.873	293	222.513	174.468	137.576	61.9236	53.7293	106.803	113.596	92.3217	128.354	178.162	221.939	247.245	267.99	259.041	263.369	320.363	206.586	140.08	153.713	129.424	411.885	134.545
204	115.201	71.6975	128.589	114.529	196.271	220.392	210.376	172.557	188.713	209.328	213.07	174.277	211.436	287.086	350.283	400.946	439.07	462.252	637.79	692.713	557.484	365.283	218.975	189.099	138.188	152.481	139.373	103.293	129.369	141.341	179.061	177.656	180.182	217.025	260.621	367.446	459.427	429.732	333.344	241.363	185.946	192.927	165.809	170.28	178.567	182.959	200.962	233.264	259.239
205	119.494	149.057	142.07	245.389	291.545	301.245	270.338	228.067	176.347	130.283	178.516	109.742	148.653	171.025	208.678	223.745	295.468	330.073	365.783	414.503	466.379	443.621	441.22	413.242	381.927	391.857	355.548	266.841	228.134	215	192.58	192.15	200.768	239.567	221.997	236.459	283.78	291.299	320.946	338.847	399.01	424.713	416.303	455.105	476.08	452.978	390.889	407.134	333.838
206	156.204	80.9076	102.672	113.194	147.57	193.713	214.131	245.497	246.146	222.564	159.908	183.707	191.545	235.366	310.637	368.656	388.952	421.162	489.175	529.312	547.726	565.857	578.404	523.656	479.121	368.159	271.538	199.541	114.105	95.3599	80.5064	76.8217	96.6178	93.9076	82.5191	81.6975	115.876	134.207	163.914	211.255	229.761	267.43	283.637	277.65	305.427	285.172	269.185	218.936	193.92
207	27.7643	143.72	55.621	141.752	190.551	392.955	262.312	112.408	55.1624	65.9427	68.0764	109.239	118.538	117.041	105.045	103.045	103.029	132.07	163.108	212.764	278.748	335.433	395.334	396.455	293.933	218.42	136.834	61.9586	57.6592	52.7643	37.0828	50.7675	44.8981	38.5064	42.4299	32.3025	54.379	51.1624	38.2739	54.8854	43.2006	57.4363	64.3471	28.8822	59.2898	88.5414	59.8631	48.9395	51.7994
208	45.207	56.8503	44.4522	50.6783	99.1847	84.9841	101.424	90.1465	61.828	61.5924	37.8312	43.9427	70.449	59.758	98.2771	92.4968	159.697	209.869	217.468	238.959	287.519	231.65	208.723	91.3726	64.4682	20.0255	16.4618	12.6529	12.6242	11.0159	3.07643	9.76752	10.449	5.6879	7.5	7.17516	7.71019	11.4363	10.5191	42.5732	48.5637	65.6911	46.7739	68.9172	79.5987	103.818	83.5669	41.8981	16.1975
209	52.3121	28.121	111.561	102.175	151.605	166.892	194.567	154.344	140.086	139.697	125.264	142.78	115.646	122.78	131.118	133.271	167.726	242.554	296.29	326.978	398.672	445.172	536.704	554.49	592.258	577.436	504.172	427.36	351.118	232.36	125.885	115.962	101.93	77.2548	91.3758	114.863	90.2866	95.1975	60.3949	49.0446	65.1879	73.0287	77.1561	104.175	104.506	1188.32	147.261	180.564	189.194
210	10.6911	22.879	20.8057	27.4299	83.1497	66.9363	82.8312	42.035	83.9618	32.3471	45.1847	56.5701	56.3248	88.3885	100.459	118.736	137.669	194.812	223.376	286.675	324.882	380.003	364.869	372.226	353.102	237.159	161.414	99.6242	74.1815	81.8631	61.8471	61.1274	60.121	85.8439	67.5732	64.5541	61.5541	95.742	103.099	102.627	109.92	125.981	119.911	138.666	183.889	174.583	184.901	171.551	171.538
211	11.1338	5.71975	12.207	25.3599	18.7229	34.8471	41.4363	49.5924	50.2898	68.7197	54.8408	86.9968	83.2102	107.134	133.092	163.844	126.296	94.7994	153.029	149.936	138.315	156.146	189.21	116.223	63.7293	53.2548	29.3153	27.2452	19.8089	17.4873	22.4013	22.7803	23.7803	30.5541	15.1338	37.4395	41.9299	55.4713	84.1146	107.038	149.576	150.828	161.338	145.682	127.854	135.704	90.6815	64.9522	74.9618
212	15.6051	25.3025	12.8981	13.8057	46.8185	68.7166	97.1115	53.8599	33.3376	42.5573	34.0064	49.2006	29.6274	23.4904	74.9236	81.121	112.503	164.264	213.153	275.545	331.828	405.446	491.545	593.328	639.806	665.325	689.36	733.404	679.621	599.248	483.815	349.519	192.487	223.408	390.213	594.048	570.58	348.162	424.771	NaN	NaN	NaN	NaN	NaN	NaN	NaN	NaN	NaN	NaN
213	48.6561	47.1879	89.0159	9.28662	127.694	191.898	181.43	124.134	105.596	173.589	133.242	127.455	82.2962	96.7389	66.8535	71.9363	60.6019	96.2166	118.812	160.561	174.385	181.389	260.051	336.876	372.876	443.478	457.994	468.525	491.283	471.583	421.924	360.682	326.761	223.283	133.105	85.121	77.7739	81.6401	76.828	93.8057	37.707	55.3089	43.7166	38.6561	70.0701	60.8917	62.258	74.5414	78.3376
214	75.0287	52.6656	52.0573	75.2516	58.9459	106.939	164.475	197.188	149.038	122.194	126.99	146.086	105.334	77.3503	75.2803	86.3822	92.7771	105.08	120.408	164.36	178.831	247.904	223.414	219.287	233.669	299.701	361.102	447.347	483.143	493.373	467.252	400.143	253.36	98.7197	38.8408	17.7898	16.0828	16.9809	21.9236	23.5127	25.1847	18.5096	24.8599	23.5605	32	133.312	179.694	240.073	302.248
215	43.8503	39.8121	19.1465	7.76115	15.2197	21.7006	43.051	37.3153	38.1178	62.1178	65.4936	86.3439	94.5318	90.2389	109.847	139.414	150.131	138.863	195.083	247.169	380.971	445.067	504.385	557.347	639.818	574.71	665.439	468.411	431	488.968	336.325	217.49	125.471	73.5573	30.0987	46.5478	69.7166	67.2134	77.5637	68.0573	64.0987	72.9841	58.0382	100.452	106.503	105.369	116.092	132.236	157.115
216	74.6688	60.7739	76.551	67.7866	115.131	139.994	132.252	140.49	153.646	144.516	149.013	124.102	159.137	145.949	130.732	144.341	161.564	201.764	262.93	340.408	393.889	492.099	609.07	668.277	816.809	895.01	1017.31	1099.63	1200.54	1440.85	1475.83	1701.44	1814.5	1791.61	1857.45	1961.16	1775.14	1749.16	1901.92	1979.75	1879.82	1862.13	1804.23	1675.73	1498.92	1149.45	912.382	616.573	408.936
217	121.478	75.9745	112.067	106.748	170.401	203.783	202.312	213.955	246.344	258.975	249.914	279.15	235.873	235.847	188.131	190.908	189.85	194.557	199.984	268.5	221.825	230.809	315.809	383.933	379.268	978.153	914.118	708.484	NaN	NaN	NaN	NaN	NaN	NaN	NaN	NaN	NaN	NaN	NaN	NaN	NaN	NaN	NaN	NaN	NaN	NaN	NaN	NaN	NaN
218	35.2898	41.586	24.707	69.9204	90.0318	109.115	94.9522	105.914	124.076	133.264	100.927	99.0032	84.1592	90.2771	69.2261	78.6656	90.9522	107.153	153.083	174.637	195.65	312.07	349.166	520.828	503.627	456.455	271.417	170.443	104.567	83.3439	18.0287	61.6847	74.8758	100.904	108.834	165.777	144.242	200.427	195.532	126.083	123.774	134.669	158.984	199.561	46.4682	151.424	204.796	185.057	414.943
219	41.8758	28.9968	48.3185	43.7229	156.471	216.131	183.936	185.545	174.939	180.656	166.051	163.656	153.818	168.07	168.22	163.525	160.303	167.968	218.793	266.156	359.245	392.51	504.118	584.573	593.873	563.777	463.185	308.392	180.325	99.3981	76.5764	58.0637	63.5955	62.4522	47.5159	64.0191	53.1465	48.7006	91.9172	103.401	142.583	195.038	241.545	258.608	265.271	236.844	138.188	91.0924	84.0573
220	48.7834	40.6752	52.051	49.1115	82.6975	93.0032	68.7962	107.513	88.3185	108.207	109.462	107.341	106.35	79.0064	130.035	149.697	192.621	236.857	285.78	362.755	433.49	523.978	545.328	628.334	615.083	664.019	559.987	546.439	488.468	383.889	244.834	161.838	88.0541	86.535	84.4904	68.0669	41.914	86.051	85.0764	54.1783	58.1688	96.5064	55.5573	96.6401	83.3025	104.908	126.449	146.427	151.64
221	93.5892	50.086	18.4745	20.2325	47.242	46.4459	48.3121	44.1529	42.0669	48.828	77.5764	77.2166	57.2229	60.7739	78.1943	78.2611	81.8662	89.3694	82.8885	121.726	139.283	154.322	164.599	183.742	196.213	376.678	515.153	317.111	327.554	288.646	313.818	212.627	201.621	134.169	97.1401	61.6465	53.5987	85.9873	89.6975	71.6656	70.535	42.7325	56.6624	60.2357	66.2675	87.9904	79.7197	40.1433	54.6274
222	100.723	75.0255	103.134	143.252	184.166	210.58	198.64	191.659	175.153	187.965	234.5	228.952	207.277	198.334	219.745	224.936	218.35	193.876	166.303	169.274	157.102	200.545	231.271	248.08	309.882	328.624	378.385	403.096	411.697	451.306	483.745	609.293	636.49	617.669	720.061	657.15	669.519	628.959	485.548	331.048	215.803	133.605	110.433	82.9682	89.4299	73.8217	68.2197	72.0541	87.4522
223	86.8185	35.3471	40.8153	30.1051	79.0318	98.3248	109.487	119.038	83.2357	69.1019	64.0382	51.7484	78.5669	88.8503	83.5924	84.6497	66.1879	89.6975	88.3885	115.596	137.857	200.045	260.672	327.452	382.5	338.035	318.557	264.58	163.71	111.471	80.3471	39.3631	28.9618	31.3758	37.0255	49.328	59.3854	101.166	137.236	208.385	259.029	291.777	267.924	239.548	132.742	81.7261	82.0828	63.9299	93.4076
224	119.15	51.2006	95.7707	146.901	159.312	165.92	225.911	220.697	216.968	226.462	235.949	237.111	229.032	236.866	240.618	251.398	282.755	256.939	282.984	258.306	240.022	231.5	211.054	183.85	177.484	192.452	193.847	179.449	210.331	244.411	250.513	286.704	315.325	268.742	174.71	117.752	89.1975	57.8025	73.0669	94.0541	57.0255	51.3694	65.4904	47.207	82.4236	88.672	105.411	111.169	135.72
225	21.0796	9.42994	7.95541	11.0732	22.758	30.4809	44.1083	33.2006	42.0446	42.5478	76.5541	56.2548	58.9299	45.3185	48.9968	49.7675	33.7739	25.1338	27.535	29.5924	50.2643	43.5287	70.7898	77.7548	68.2707	115.5	153.207	216.315	271.513	311.245	385.631	442.844	404.404	365.016	264.277	120.411	103.341	76.5	56.6752	54.2548	68.8089	40.4459	14.0732	50.0955	36.8885	31.6051	43.6783	37.3376	86.8822
226	31.2261	44.1624	61.6369	10.9841	31.551	46.9777	52.9236	70.5191	74.3662	66.449	58.8217	47.2739	62.8917	64.6783	84.9554	74.1497	70.2197	75.1975	81.9172	71.1146	51.1274	61.9713	70.465	113.226	154.389	203.589	280.401	326.602	402.688	452.057	574.557	679.723	760.669	777.102	988.073	1143.57	1229.64	1632.24	1668.54	1615.75	782.21	764.264	843.382	864.207	858.748	760.643	NaN	NaN	NaN
227	49.293	55.9204	20.4395	66.9745	77.9236	68.8981	65.5764	56.1306	46.7866	44.3248	40.3567	41.449	55.0637	55.0605	81.6529	108.344	44.9841	76.6465	118.723	167.946	170.863	132.742	139.178	194.949	214.952	301.548	341.583	407.755	524.293	594.631	586.793	677.414	780.146	830.71	974.599	935.061	1058.83	1016.13	991.115	879.65	841.564	843.08	676.717	498.207	267.624	141.182	103.755	54.8153	67.9713
228	89.5924	77.4745	69.0478	139.615	179.379	213.424	248.917	219.717	190.363	175.299	187.357	189.828	199.443	195.892	162.908	163.038	163.038	165.538	153.357	139.987	121.927	119	132.796	153.975	157.732	195.131	222.274	265.22	251.261	325.697	359.395	398.927	459.433	508.519	574.971	614.468	649.156	693.223	725.054	714.296	673.908	543.331	388.557	181.828	103.812	68.3854	54.5796	66.2675	70.5701
229	58.9013	102.185	107.013	269.223	620.723	599.748	437.303	318.417	230.134	163.334	116.261	144.268	133.65	77.9204	95.8885	75.0159	97.672	115.758	107.271	114.653	127.331	148.908	159.296	160.255	180.484	199.592	222.882	269.309	342.908	440.583	574.392	693.669	798.086	905.707	1089.74	1219.47	1363.41	1613.27	1690.84	1984.72	2420.02	3240.59	2747.63	2311.85	2872.93	NaN	NaN	NaN	NaN
230	14.9299	21.0573	18.3153	7.84076	33.7293	45.7166	34.0669	23.8503	36.3057	43.5191	25.535	29.7389	31.0605	17.5032	34.2166	23.4299	37.0605	25.5987	26.5287	27.1847	30.3471	27.6497	26.6943	18.6783	27.3153	15.9682	22.4395	18.586	15.9395	25.0541	32.7548	32.3631	48.9045	50.8153	69.9745	76.5159	91.5605	115.08	128.662	132.341	135.35	174.5	168.589	164.338	131.035	137.742	89.8854	43.4236	17.8885
231	61.0478	30.9713	22.9108	40.1879	47.1561	49.8376	73.4299	87.0637	83.1783	58.258	43.1274	62.0159	79.5191	52.5255	42.7962	61.6051	49.1656	93.7357	203.815	166.188	73.9045	42.5764	44.2548	40.3439	36.8694	35.5796	33.3981	35.9586	39.3885	34.7389	32.4618	42.0573	33.0064	33.3121	40.2898	23.9968	32.5096	31.3217	38.7261	32.535	36.2548	41.8535	38.8057	47.6847	51.4172	57.035	72.9713	60.0701	70.1592
232	103.443	68.4682	79.0446	145.373	244.815	186.519	142.248	163.038	146.911	123.822	101.5	111.5	143.637	139.309	125.92	129.669	122.373	119.424	121.879	121.822	109.752	107.029	141.927	118.742	135.271	150.443	182.111	191.911	246.166	270.185	347.971	382.768	420.981	528.822	369.248	555.799	634.771	801.739	846.825	874.016	588.697	629.111	1049.3	985.054	623.363	NaN	NaN	NaN	NaN
233	46.6433	12.7166	132.025	72.9045	150.449	148.293	88.6306	81.6561	55.5287	56.6752	51.8185	50.8662	56.6815	48.6975	74.6369	44.1688	43.2803	49.9331	45.8089	55.4554	42.3822	58.8503	78.9618	82.5924	54.8599	147.71	223.322	124.758	90.5382	48.4204	636.159	62.1051	62.8185	76.1783	50.8089	35.8121	45.914	44.4459	58.4936	84.4459	76.0637	81.5414	96.7325	105.541	133.889	82.8185	76.1115	84.7834	106.863
234	10.5796	7.91083	19.1401	10.0637	18.8662	16.6115	21.8854	20.1656	19.7962	26.9172	33.8758	32.5	42.0987	37.5255	38.3981	20.5414	34.5796	29.6051	45.2643	43.8312	44.1783	22.8535	28.5828	25.8567	24.5191	28.0541	35.3089	44.6019	49.9586	49.0127	55.6911	51.2548	51.5701	46.8503	50.5637	47.4554	46.5828	43.2739	53.2739	60.0478	58	60.0159	59.1433	44.2962	50.9363	67.2866	66.8153	66.7197	107.057
235	53.2038	39.8694	37.6338	69.1274	129.589	104.962	94.4268	104.325	108.704	102.729	97.7038	92.0446	108.618	120.656	121.653	121.204	104.086	119.162	137.662	120.576	118.146	131.624	142.965	161.694	104.357	204.669	149.035	152.917	176.497	167.914	156.379	159.707	138.847	154.729	169.443	178.389	159.688	155.904	163.818	189.449	213.997	197.806	197.057	178.955	208.22	221.261	200.822	206.468	188.315
236	14.6051	13.5924	31.2866	21.4268	46.7803	50.4618	71.1911	59.0796	51.9904	76.3981	63.6624	76.1752	72.6752	79.6401	81.1465	80.965	73.672	87.535	96.4745	78.6624	106.398	109.815	104.175	106.554	105.86	98	106.748	93.0287	104.72	110.134	104.459	123.484	126.723	106.414	105.965	106.003	115	105.822	116.328	118.22	112.573	114.57	109.15	122.217	122.363	118.322	119.901	106.038	115.86
237	84.7962	24.9777	54.3376	85.1752	106.529	120.71	155.07	169.204	158.49	174.293	151.159	173.885	187.038	144.994	145.742	181.245	156.873	184.739	154.548	181.519	192.169	172.838	168.096	159.452	164.774	170.213	179.831	181.885	175.844	175.468	164.519	186.777	178.194	169.229	177.831	195.908	184.567	165.678	148.879	167.49	180.398	189.589	187.736	193.029	201.924	214.933	212.752	195.21	229.755
238	70.3599	94.9522	53.6338	98.4554	169.201	167.36	184.197	173.115	193.857	184.927	207.573	209.484	202.124	203.672	186.551	193.341	200.156	214.962	219.185	229.892	228.799	209.061	222.879	192.831	195.742	215.42	227.162	225.608	223.201	259.003	229.92	217.188	236	208.946	197.908	197.283	213.79	209.392	201.503	207.283	221.525	260.561	257.924	277.22	237.08	284.538	237.217	255.019	257.366
[truncated: 23 more columns]

## Sheet: Fig2 Division 80uM
Cell Id
1	0	0	0	0	0	0	0	0	0	0	0	0	0	0	0	0	0	0	0	0	0	0	0	0	0	0	0	0	0	0	0	0	0	0	0	0	0	0	0	0	0	0	0	0	0	0	0	0	0
2	0	0	0	0	0	0	0	0	0	0	0	0	0	0	0	0	0	0	0	0	0	0	0	0	0	0	0	0	0	0	0	0	0	0	0	0	0	0	0	0	0	0	0	0	0	0	0	0	0
3	0	0	0	0	0	0	0	0	0	0	0	0	0	0	0	0	0	0	0	0	0	0	0	0	0	0	0	0	0	0	0	0	0	0	0	0	0	0	0	0	0	0	0	0	0	0	0	0	0
4	0	0	0	0	0	0	0	0	0	0	0	0	0	0	0	0	0	0	0	0	0	0	0	0	0	0	0	0	0	0	0	0	0	0	0	0	0	0	0	0	0	0	0	0	0	0	0	0	0
5	0	0	0	0	0	0	0	0	0	0	0	0	0	0	0	0	0	0	0	0	0	0	0	0	0	0	0	0	0	0	0	0	0	0	0	0	0	0	0	0	0	0	0	0	0	0	0	0	0
6	0	0	0	0	0	0	0	0	0	0	0	0	0	0	0	0	0	0	0	0	0	0	0	0	0	0	0	0	0	0	0	0	0	0	0	0	0	0	0	0	0	0	0	0	0	0	0	0	0
7	0	0	0	0	0	0	0	0	0	0	0	0	0	0	0	0	0	0	0	0	0	0	0	0	0	0	0	0	0	0	0	0	0	0	0	0	0	0	0	0	0	0	0	0	0	0	0	0	0
8	0	0	0	0	0	0	0	0	0	0	0	0	0	0	0	0	0	0	0	0	0	0	0	0	0	0	0	0	0	0	0	0	0	0	0	0	0	0	0	0	0	0	0	0	0	0	0	0	0
9	0	0	0	0	0	0	0	0	0	0	0	0	0	0	0	0	0	0	0	0	0	0	0	0	0	0	0	0	0	0	0	0	0	0	0	0	0	0	0	0	0	0	0	0	0	0	0	0	0
10	0	0	0	0	0	0	0	0	0	0	0	0	0	0	0	0	0	0	0	0	0	0	0	0	0	0	0	0	0	0	0	0	0	0	0	0	0	0	0	0	0	0	0	0	0	0	0	0	0
11	0	0	0	0	0	0	0	0	0	0	0	0	0	0	0	0	0	0	0	0	0	0	0	0	0	0	0	0	0	0	0	0	0	0	0	0	0	0	0	0	0	0	0	0	0	0	0	0	0
12	0	0	0	0	0	0	0	0	0	0	0	0	0	0	0	0	0	0	0	0	0	0	0	0	0	0	0	0	0	0	0	0	0	0	0	0	0	0	0	0	0	0	0	0	0	0	0	0	0
13	0	0	0	0	0	0	0	0	0	0	0	0	0	0	0	0	0	0	0	0	0	0	0	0	0	0	0	0	0	0	0	0	0	0	0	0	0	0	0	0	0	0	0	0	0	0	0	0	0
14	0	0	0	0	0	0	0	0	0	0	0	0	0	0	0	0	0	0	0	0	0	0	0	0	0	0	0	0	0	0	0	0	0	0	0	0	0	0	0	0	0	0	0	0	0	0	0	0	0
15	0	0	0	0	0	0	0	0	0	0	0	0	0	0	0	0	0	0	0	0	0	0	0	0	0	0	0	0	0	0	0	0	0	0	0	0	0	0	0	0	0	0	0	0	0	0	0	0	0
16	0	0	0	0	0	0	0	0	0	0	0	0	0	0	0	0	0	0	0	0	0	0	0	0	0	0	0	0	0	0	0	0	0	0	0	0	0	0	0	0	0	0	0	0	0	0	0	0	0
17	0	0	0	0	0	0	0	0	0	0	0	0	0	0	0	0	0	0	0	0	0	0	0	0	0	0	0	0	0	0	0	0	0	0	0	0	0	0	0	0	0	0	0	0	0	0	0	0	0
18	0	0	0	0	0	0	0	0	0	0	0	0	0	0	0	0	0	0	0	0	0	0	0	0	0	0	0	0	0	0	0	0	0	0	0	0	0	0	0	0	0	0	0	0	0	0	0	0	0
19	0	0	0	0	0	0	0	0	0	0	0	0	0	0	0	0	0	0	0	0	0	0	0	0	0	0	0	0	0	0	0	0	0	0	0	0	0	0	0	0	0	0	0	0	0	0	0	0	0
20	0	0	0	0	0	0	0	0	0	0	0	0	0	0	0	0	0	0	0	0	0	0	0	0	0	0	0	0	0	0	0	0	0	0	0	0	0	0	0	0	0	0	0	0	0	0	0	0	0
21	0	0	0	0	0	0	0	0	0	0	0	0	0	0	0	0	0	0	0	0	0	0	0	0	0	0	0	0	0	0	0	0	0	0	0	0	0	0	0	0	0	0	0	0	0	0	0	0	0
22	0	0	0	0	0	0	0	0	0	0	0	0	0	0	0	0	0	0	0	0	0	0	0	0	0	0	0	0	0	0	0	0	0	0	0	0	0	0	0	0	0	0	0	0	0	0	0	0	0
23	0	0	0	0	0	0	0	0	0	0	0	0	0	0	0	0	0	0	0	0	0	0	0	0	0	0	0	0	0	0	0	0	0	0	0	0	0	0	0	0	0	0	0	0	0	0	0	0	0
24	0	0	0	0	0	0	0	0	0	0	0	0	0	0	0	0	0	0	0	0	0	0	0	0	0	0	0	0	0	0	0	0	0	0	0	0	0	0	0	0	0	0	0	0	0	0	0	0	0
25	0	0	0	0	0	0	0	0	0	0	0	0	0	0	0	0	0	0	0	0	0	0	0	0	0	0	0	0	0	0	0	0	0	0	0	0	0	0	0	0	0	0	0	0	0	0	0	0	0
26	0	0	0	0	0	0	0	0	0	0	0	0	0	0	0	0	0	0	0	0	0	0	0	0	0	0	0	0	0	0	0	0	0	0	0	0	0	0	0	0	0	0	0	0	0	0	0	0	0
27	0	0	0	0	0	0	0	0	0	0	0	0	0	0	0	0	0	0	0	0	0	0	0	0	0	0	0	0	0	0	0	0	0	0	0	0	0	0	0	0	0	0	0	0	0	0	0	0	0
28	0	0	0	0	0	0	0	0	0	0	0	0	0	0	0	0	0	0	0	0	0	0	0	0	0	0	0	0	0	0	0	0	0	0	0	0	0	0	0	0	0	0	0	0	0	0	0	0	0
29	0	0	0	0	0	0	0	0	0	0	0	0	0	0	0	0	0	0	0	0	0	0	0	0	0	0	0	0	0	0	0	0	0	0	0	0	0	0	0	0	0	0	0	0	0	0	0	0	0
30	0	0	0	0	0	0	0	0	0	0	0	0	0	0	0	0	0	0	0	0	0	0	0	0	0	0	0	0	0	0	0	0	0	0	0	0	0	0	0	0	0	0	0	0	0	0	0	0	0
31	0	0	0	0	0	0	0	0	0	0	0	0	0	0	0	0	0	0	0	0	0	0	0	0	0	0	0	0	0	0	0	0	0	0	0	0	0	0	0	0	0	0	0	0	0	0	0	0	0
32	0	0	0	0	0	0	0	0	0	0	0	0	0	0	0	0	0	0	0	0	0	0	0	0	0	0	0	0	0	0	0	0	0	0	0	0	0	0	0	0	0	0	0	0	0	0	0	0	0
33	0	0	0	0	0	0	0	0	0	0	0	0	0	0	0	0	0	0	0	0	0	0	0	0	0	0	0	0	0	0	0	0	0	0	0	0	0	0	0	0	0	0	0	0	0	0	0	0	0
34	0	0	0	0	0	0	0	0	0	0	0	0	0	0	0	0	0	0	0	0	0	0	0	0	0	0	0	0	0	0	0	0	0	0	0	0	0	0	0	0	0	0	0	0	0	0	0	0	0
35	0	0	0	0	0	0	0	0	0	0	0	0	0	0	0	0	0	0	0	0	0	0	0	0	0	0	0	0	0	0	0	0	0	0	0	0	0	0	0	0	0	0	0	0	0	0	0	0	0
36	0	0	0	0	0	0	0	0	0	0	0	0	0	0	0	0	0	0	0	0	0	0	0	0	0	0	0	0	0	0	0	0	0	0	0	0	0	0	0	0	0	0	0	0	0	0	0	0	0
37	0	0	0	0	0	0	0	0	0	0	0	0	0	0	0	0	0	0	0	0	0	0	0	0	0	0	0	0	0	0	0	0	0	0	0	0	0	0	0	0	0	0	0	0	0	0	0	0	0
38	0	0	0	0	0	0	0	0	0	0	0	0	0	0	0	0	0	0	0	0	0	0	0	0	0	0	0	0	0	0	0	0	0	0	0	0	0	0	0	0	0	0	0	0	0	0	0	0	0
39	0	0	0	0	0	0	0	0	0	0	0	0	0	0	0	0	0	0	0	0	0	0	0	0	0	0	0	0	0	0	0	0	0	0	0	0	0	0	0	0	0	0	0	0	0	0	0	0	0
40	0	0	0	0	0	0	0	0	0	0	0	0	0	0	0	0	0	0	0	0	0	0	0	0	0	0	0	0	0	0	0	0	0	0	0	0	0	0	0	0	0	0	0	0	0	0	0	0	0
41	0	0	0	0	0	0	0	0	0	0	0	0	0	0	0	0	0	0	0	0	0	0	0	0	0	0	0	0	0	0	0	0	0	0	0	0	0	0	0	0	0	0	0	0	0	0	0	0	0
42	0	0	0	0	0	0	0	0	0	0	0	0	0	0	0	0	0	0	0	0	0	0	0	0	0	0	0	0	0	0	0	0	0	0	0	0	0	0	0	0	0	0	0	0	0	0	0	0	0
43	0	0	0	0	0	0	0	0	0	0	0	0	0	0	0	0	0	0	0	0	0	0	0	0	0	0	0	0	0	0	0	0	0	0	0	0	0	0	0	0	0	0	0	0	0	0	0	0	0
44	0	0	0	0	0	0	0	0	0	0	0	0	0	0	0	0	0	0	0	0	0	0	0	0	0	0	0	0	0	0	0	0	0	0	0	0	0	0	0	0	0	0	0	0	0	0	0	0	0
45	0	0	0	0	0	0	0	0	0	0	0	0	0	0	0	0	0	0	0	0	0	0	0	0	0	0	0	0	0	0	0	0	0	0	0	0	0	0	0	0	0	0	0	0	0	0	0	0	0
46	0	0	0	0	0	0	0	0	0	0	0	0	0	0	0	0	0	0	0	0	0	0	0	0	0	0	0	0	0	0	0	0	0	0	0	0	0	0	0	0	0	0	0	0	0	0	0	0	0
47	0	0	0	0	0	0	0	0	0	0	0	0	0	0	0	0	0	0	0	0	0	0	0	0	0	0	0	0	0	0	0	0	0	0	0	0	0	0	0	0	0	0	0	0	0	0	0	0	0
48	0	0	0	0	0	0	0	0	0	0	0	0	0	0	0	0	0	0	0	0	0	0	0	0	0	0	0	0	0	0	0	0	0	0	0	0	0	0	0	0	0	0	0	0	0	0	0	0	0
49	0	0	0	0	0	0	0	0	0	0	0	0	0	0	0	0	0	0	0	0	0	0	0	0	0	0	0	0	0	0	0	0	0	0	0	0	0	0	0	0	0	0	0	0	0	0	0	0	0
50	0	0	0	0	0	0	0	0	0	0	0	0	0	0	0	0	0	0	0	0	0	0	0	0	0	0	0	0	0	0	0	0	0	0	0	0	0	0	0	0	0	0	0	0	0	0	0	0	0
51	0	0	0	0	0	0	0	0	0	0	0	0	0	0	0	0	0	0	0	0	0	0	0	0	0	0	0	0	0	0	0	0	0	0	0	0	0	0	0	0	0	0	0	0	0	0	0	0	0
52	0	0	0	0	0	0	0	0	0	0	0	0	0	0	0	0	0	0	0	0	0	0	0	0	0	0	0	0	0	0	0	0	0	0	0	0	0	0	0	0	0	0	0	0	0	0	0	0	0
53	0	0	0	0	0	0	0	0	0	0	0	0	0	0	0	0	0	0	0	0	0	0	0	0	0	0	0	0	0	0	0	0	0	0	0	0	0	0	0	0	0	0	0	0	0	0	0	0	0
54	0	0	0	0	0	0	0	0	0	0	0	0	0	0	0	0	0	0	0	0	0	0	0	0	0	0	0	0	0	0	0	0	0	0	0	0	0	0	0	0	0	0	0	0	0	0	0	0	0
55	0	0	0	0	0	0	0	0	0	0	0	0	0	0	0	0	0	0	0	0	0	0	0	0	0	0	0	0	0	0	0	0	0	0	0	0	0	0	0	0	0	0	0	0	0	0	0	0	0
56	0	0	0	0	0	0	0	0	0	0	0	0	0	0	0	0	0	0	0	0	0	0	0	0	0	0	0	0	0	0	0	0	0	0	0	0	0	0	0	0	0	0	0	0	0	0	0	0	0
57	0	0	0	0	0	0	0	0	0	0	0	0	0	0	0	0	0	0	0	0	0	0	0	0	0	0	0	0	0	0	0	0	0	0	0	0	0	0	0	0	0	0	0	0	0	0	0	0	0
58	0	0	0	0	0	0	0	0	0	0	0	0	0	0	0	0	0	0	0	0	0	0	0	0	0	0	0	0	0	0	0	0	0	0	0	0	0	0	0	0	0	0	0	0	0	0	0	0	0
59	0	0	0	0	0	0	0	0	0	0	0	0	0	0	0	0	0	0	0	0	0	0	0	0	0	0	0	0	0	0	0	0	0	0	0	0	0	0	0	0	0	0	0	0	0	0	0	0	0
60	0	0	0	0	0	0	0	0	0	0	0	0	0	0	0	0	0	0	0	0	0	0	0	0	0	0	0	0	0	0	0	0	0	0	0	0	0	0	0	0	0	0	0	0	0	0	0	0	0
61	0	0	0	0	0	0	0	0	0	0	0	0	0	0	0	0	0	0	0	0	0	0	0	0	0	0	0	0	0	0	0	0	0	0	0	0	0	0	0	0	0	0	0	0	0	0	0	0	0
62	0	0	0	0	0	0	0	0	0	0	0	0	0	0	0	0	0	0	0	0	0	0	0	0	0	0	0	0	0	0	0	0	0	0	0	0	0	0	0	0	0	0	0	0	0	0	0	0	0
63	0	0	0	0	0	0	0	0	0	0	0	0	0	0	0	0	0	0	0	0	0	0	0	0	0	0	0	0	0	0	0	0	0	0	0	0	0	0	0	0	0	0	0	0	0	0	0	0	0
64	0	0	0	0	0	0	0	0	0	0	0	0	0	0	0	0	0	0	0	0	0	0	0	0	0	0	0	0	0	0	0	0	0	0	0	0	0	0	0	0	0	0	0	0	0	0	0	0	0
65	0	0	0	0	0	0	0	0	0	0	0	0	0	0	0	0	0	0	0	0	0	0	0	0	0	0	0	0	0	0	0	0	0	0	0	0	0	0	0	0	0	0	0	0	0	0	0	0	0
66	0	0	0	0	0	0	0	0	0	0	0	0	0	0	0	0	0	0	0	0	0	0	0	0	0	0	0	0	0	0	0	0	0	0	0	0	0	0	0	0	0	0	0	0	0	0	0	0	0
67	0	0	0	0	0	0	0	0	0	0	0	0	0	0	0	0	0	0	0	0	0	0	0	0	0	0	0	0	0	0	0	0	0	0	0	0	0	0	0	0	0	0	0	0	0	0	0	0	0
68	0	0	0	0	0	0	0	0	0	0	0	0	0	0	0	0	0	0	0	0	0	0	0	0	0	0	0	0	0	0	0	0	0	0	0	0	0	0	0	0	0	0	0	0	0	0	0	0	0
69	0	0	0	0	0	0	0	0	0	0	0	0	0	0	0	0	0	0	0	0	0	0	0	0	0	0	0	0	0	0	0	0	0	0	0	0	0	0	0	0	0	0	0	0	0	0	0	0	0
70	0	0	0	0	0	0	0	0	0	0	0	0	0	0	0	0	0	0	0	0	0	0	0	0	0	0	0	0	0	0	0	0	0	0	0	0	0	0	0	0	0	0	0	0	0	0	0	0	0
71	0	0	0	0	0	0	0	0	0	0	0	0	0	0	0	0	0	0	0	0	0	0	0	0	0	0	0	0	0	0	0	0	0	0	0	0	0	0	0	0	0	0	0	0	0	0	0	0	0
72	0	0	0	0	0	0	0	0	0	0	0	0	0	0	0	0	0	0	0	0	0	0	0	0	0	0	0	0	0	0	0	0	0	0	0	0	0	0	0	0	0	0	0	0	0	0	0	0	0
[truncated: 166 more rows]
[truncated: 23 more columns]

## Sheet: Fig2 Death 80uM
Cell Id
[truncated: 238 more rows]
[truncated: 23 more columns]

## Sheet: Fig2 Foxo1 100uM
Cell Id
[truncated: 288 more rows]
[truncated: 23 more columns]

[truncated: 7 more sheets: Fig2 p53 100uM, Fig2 Division 100uM, Fig2 Death 100uM, Fig2 Foxo1 300uM, Fig2 p53 300uM, Fig2 Division 300uM, Fig2 Death 300uM]
