# Supplementary material for: Temporal coordination of the transcription factor response to H2O2 stress
Source: Nat Commun. 2024 Apr 23;15:3440. doi: 10.1038/s41467-024-47837-w (PMC11039679; doi:10.1038/s41467-024-47837-w)
Supplement: Supplementary file 9 — Source Data [file 41467_2024_47837_MOESM9_ESM.zip › SourceData/Source Data Figure 3.xlsx]

## Sheet: Data Explanation
Each tab name indicates the concentration of Glucose Oxidase used and if the data represents Foxo1, p53, Divisions or Death. The cell IDs for each concentration of H2O2 match. For example cell ID 10 is the same cell for p53, FOXO1, Division and Death data
FOXO1 tabs	Each row contains the fraction of FOXO1-mVenus in the nucleus for a single-cell every 20 minutes for 24 hours. The first column indicates the cell ID. All subsequent columns correspond to successive 20-minute timepoints with 72 total timepoints. NaN values indicate that we were unable to properly measure the fraction of FOXO1 in the nucleus for this cell at that timepoint. This was either because…
p53 tabs	Each row contains the nuclear p53-mCherry intensities for a single-cell every 20 minutes for 24 hours. The first column indicates the cell ID. All subsequent columns correspond to successive 20-minute timepoints with 72 total timepoints. NaN values indicate that we were unable to properly measure the p53 intensities for this cell at that timepoint. This was either because the cell was dividing re…
Division tabs	Each row represents a single-cell every 20 minutes for 24 hours. The first column indicates the cell ID. All subsequent columns correspond to successive 20-minute timepoints with 72 total timepoints. A ‘0’ indicates that a cell did not start or end cell division at this time. The first ‘1’ in a row indicates a cell began dividing, i.e. rounded up. The subsequent ‘1’ indicates the end of a divisio…
Death tabs	Each row represents a single-cell every 20 minutes for 24 hours. The first column indicates the cell ID. All subsequent columns correspond to successive 20-minute timepoints with 72 total timepoints. A ‘0’ indicates that a cell did not die at this time. A ‘1’ indicates the cell died at this timepoint. There should be at most one ‘1’ per row as a cell only dies once.

## Sheet: Fig3 Foxo1 .5mU GO
Cell Id
1	0.264898	0.239218	0.289439	0.331716	0.512934	0.642402	0.65149	0.42772	0.233917	0.238347	0.220897	0.216722	0.215654	0.211061	0.228553	0.210005	0.224734	0.240368	0.264815	0.270979	0.287213	0.278877	0.27276	0.305929	0.288813	0.294162	0.371913	0.589002	0.719712	0.750592	0.749497	0.76146	0.760359	0.760176	0.768614	0.77058	0.773638	0.786294	0.780431	0.779949	0.776349	0.772421	0.783961	0.779366	0.776472	0.782135	0.792352	NaN	NaN
2	0.407495	0.354991	0.384803	0.364683	0.405491	0.452994	0.602799	0.559362	0.423967	0.420561	0.51265	0.517789	0.557211	0.529812	0.382046	0.32164	0.34299	0.309668	0.335885	0.315434	0.332899	0.392236	0.332905	0.354541	0.395271	0.349575	0.292618	0.334311	0.286062	0.223874	0.22968	0.238278	0.246874	0.227523	0.480441	NaN	NaN	NaN	NaN	NaN	NaN	NaN	NaN	NaN	NaN	NaN	NaN	NaN	NaN
3	0.403147	0.385227	0.295698	0.30822	0.302302	0.440617	0.57673	0.627491	0.689636	0.664164	0.529536	0.388179	0.318136	0.294855	0.347288	0.344407	0.349251	0.387322	0.400479	0.384713	0.364619	0.32534	0.365654	0.379365	0.410181	0.441385	0.658309	0.718982	0.760798	0.757953	0.774787	0.763223	0.759924	0.762324	0.756659	0.756127	0.749248	0.766026	0.765328	0.74768	0.762589	0.751655	0.759033	NaN	NaN	NaN	NaN	NaN	NaN
4	0.24907	0.246326	0.275317	0.285921	0.500424	0.508069	0.218746	0.617476	0.581201	0.255467	0.258395	0.47639	0.206848	0.190104	0.201404	0.190716	0.185528	0.206569	0.221343	0.235769	0.238196	0.229719	0.232221	0.240676	0.243996	0.244526	0.248549	0.246992	0.266868	0.252045	0.25277	0.275178	0.419145	NaN	NaN	NaN	NaN	NaN	NaN	NaN	NaN	NaN	NaN	NaN	NaN	NaN	NaN	NaN	NaN
5	0.291682	0.314632	0.3176	0.243754	0.150213	0.570038	0.569113	0.299681	0.449656	0.64605	0.769008	0.785201	0.728017	0.355669	0.249132	0.221551	0.213967	0.19964	0.200348	0.212867	0.192716	0.160814	0.169188	0.189294	0.217156	0.236671	0.270598	0.268985	0.297428	0.301976	0.321433	0.35146	0.345017	0.365338	0.360744	0.366132	0.362033	0.360284	0.372975	0.359986	0.350126	0.351942	0.348916	0.336499	0.338359	0.331958	0.337618	0.341512	0.33032
6	0.367891	0.372528	0.372698	0.398829	0.407279	0.414159	0.389122	0.374546	0.340378	0.340206	0.335233	0.311392	0.393649	0.488517	0.581871	0.628166	0.568272	0.327848	0.22405	0.230571	0.229899	0.251803	0.25631	0.255725	0.242984	0.248528	0.237703	0.205472	0.207633	0.24621	0.25868	0.318464	0.281771	0.284187	0.317565	0.349678	0.464741	0.628938	0.694934	0.715893	0.716607	0.699654	0.640147	0.408727	0.334527	0.310885	0.284468	0.296308	0.315909
7	0.404064	0.418859	0.41635	0.421018	0.412561	0.409118	0.413334	0.420412	0.408756	0.4001	0.385595	0.390345	0.407201	0.410708	0.40128	0.530192	0.728934	0.793886	0.812458	0.821233	0.817052	0.815231	0.808688	0.79416	0.801548	0.763588	0.695401	0.706266	0.72115	0.746082	0.753083	0.757774	0.759167	0.762126	0.763283	0.764376	0.756689	0.76023	0.764245	0.754342	0.744948	0.74684	0.75545	0.753568	0.751379	0.748705	0.749905	0.751003	0.753339
8	0.445448	0.432972	0.555243	0.441572	0.427884	0.41391	0.409438	0.397317	0.372877	0.350564	0.358109	0.389009	0.394234	0.414689	0.415956	0.458926	0.550728	0.596167	0.631328	0.645827	0.656538	0.650605	0.640881	0.598279	0.429902	0.324599	0.298646	0.300646	0.301078	0.302693	0.321168	0.313638	0.292965	0.294735	0.275558	0.289899	0.307151	0.324096	0.317012	0.33846	0.336257	0.392828	0.625781	0.717318	0.755309	0.749117	0.755524	0.758234	0.758498
9	0.441899	0.406886	0.419753	0.422267	0.422568	0.409062	0.398019	0.363317	0.348002	0.357726	0.336649	0.354928	0.36174	0.375769	0.396578	0.389286	0.390432	0.403456	0.572834	0.674292	0.721467	0.74026	0.759779	0.764889	0.766389	0.77057	0.772321	0.76555	0.766891	0.760956	0.760525	0.756377	0.758611	0.760347	0.759771	0.753916	0.748129	0.754126	0.744698	0.742583	0.74956	0.753285	0.750164	0.749575	0.7563	0.754582	0.74662	0.750662	0.747947
10	0.375314	0.373465	0.35892	0.346445	0.339418	0.318806	0.326866	0.322945	0.331276	0.31287	0.306465	0.327706	0.359679	0.388761	0.415066	0.429155	0.434009	0.440617	0.4543	0.612313	0.64205	0.779515	0.801124	0.808322	0.822378	0.809863	0.813603	0.792526	0.814937	0.815346	0.815205	0.819024	0.812511	0.802738	0.807446	0.802908	0.802918	0.784996	0.779101	0.785263	0.779448	0.78243	0.766349	0.774992	0.77603	0.779239	0.783193	0.776802	0.785838
11	0.356065	0.339391	0.382955	0.353471	0.318352	0.292176	0.281647	0.252733	0.245856	0.248628	0.25892	0.274654	0.292809	0.295987	0.301172	0.315493	0.313727	0.328273	0.343471	0.366618	0.551066	0.70002	0.733187	0.747696	0.746429	0.745953	0.743838	0.753981	0.750665	0.745321	0.737698	0.739569	0.732239	0.742489	0.734249	0.736007	0.729067	0.736009	0.736375	0.735577	0.731936	0.718911	0.716753	0.721039	0.715388	0.717063	0.713834	0.710192	0.711978
12	0.497913	0.486772	0.48014	0.443293	0.428879	0.428223	0.367308	0.372894	0.384267	0.32999	0.332295	0.303579	0.292156	0.295116	0.299725	0.315342	0.313308	0.328357	0.343582	0.365455	0.550562	0.653114	0.708033	0.726588	0.735536	0.745401	0.751642	0.74456	0.737938	0.734504	0.72935	0.720482	0.726189	0.720963	0.716204	0.725006	0.715866	0.718066	0.724665	0.724906	0.727998	0.723461	0.725742	0.72251	0.718996	0.722614	0.718977	0.717403	0.723812
13	0.25286	0.284991	0.371432	0.302635	0.330662	0.224881	0.203351	0.22199	0.169256	0.164846	0.148198	0.162977	0.136627	0.267752	0.269717	0.268631	0.38515	0.39693	0.33502	0.248867	0.350864	0.649879	0.756516	0.77345	0.78226	0.789578	0.790742	0.805817	0.801992	0.798937	0.806436	0.807363	0.805415	0.804858	0.811463	NaN	NaN	NaN	NaN	NaN	NaN	NaN	NaN	NaN	NaN	NaN	NaN	NaN	NaN
14	0.333995	0.348162	0.326417	0.346817	0.351589	0.355509	0.25646	0.321257	0.314186	0.315178	0.293984	0.258834	0.195668	0.204431	0.170765	0.217078	0.219122	0.218735	0.146795	0.147633	0.140241	0.397689	0.656274	0.700821	0.575967	0.611131	0.624133	0.622728	0.679932	0.680384	0.678203	0.68295	0.677609	0.664072	0.664412	0.675436	0.66627	0.692686	0.730573	0.708261	0.717834	0.71719	0.711838	0.7051	0.712343	0.703112	0.700686	0.698385	0.697834
15	0.456816	0.419526	0.442819	0.425009	0.380078	0.348444	0.394859	0.286885	0.319176	0.269901	0.280413	0.262536	0.257726	0.248746	0.280197	0.328047	0.343048	0.384925	0.409482	0.411618	0.3959	0.399956	0.648417	0.679376	0.674227	0.679476	0.716285	0.727338	0.728885	0.744567	0.747657	0.746354	0.752044	0.749518	0.753295	0.754037	0.747576	0.747633	0.74199	0.750565	0.741568	0.742051	0.738585	0.745947	0.742512	0.745004	0.752957	0.750272	0.751243
16	NaN	0.520315	0.336552	0.396338	0.361495	0.177962	0.164742	0.147313	0.0674304	0.0582521	0.141748	0.141439	NaN	NaN	NaN	NaN	0.0883938	0.0742304	0.0682465	0.0845905	0.258869	0.598626	0.709995	0.727309	0.712322	0.714273	0.744953	0.729866	0.753785	0.746823	0.744699	0.742524	0.753486	0.752841	0.757276	0.762398	0.762245	0.775907	0.795782	0.807243	0.840074	NaN	NaN	NaN	NaN	NaN	NaN	NaN	NaN
17	0.126916	0.275627	0.248921	0.204881	0.115761	0.211231	0.260052	0.239142	0.228913	0.207248	0.192585	0.231965	0.195546	0.113063	0.122868	0.146675	0.136668	0.142923	0.14718	0.146804	0.148437	0.528295	0.693281	0.732206	0.684521	0.702098	0.711572	0.712603	0.723178	0.730911	0.775907	0.789527	0.788307	0.785891	0.772978	NaN	NaN	NaN	NaN	NaN	NaN	NaN	NaN	NaN	NaN	NaN	NaN	NaN	NaN
18	0.317951	0.296963	0.339839	0.356603	0.35538	0.300549	0.24165	0.23569	0.239235	0.237255	0.223281	0.221992	0.21422	0.25288	0.283328	0.269027	0.293927	0.305401	0.284054	0.292345	0.279776	0.378214	0.681839	0.733113	0.762416	0.775062	0.780425	0.782445	0.788474	0.791786	0.784184	0.763229	0.758297	0.733509	0.721263	0.716951	0.740368	0.764012	0.766015	0.778549	0.764019	0.724086	0.717963	0.717959	0.723543	0.726678	0.721875	0.732686	0.732219
19	0.440753	0.410673	0.442382	0.472791	0.431931	0.453907	0.427516	0.428746	0.433789	0.393061	0.354484	0.445774	0.425566	0.456011	0.518998	0.518025	0.545153	0.53145	0.551086	0.553398	0.57662	0.572211	0.577121	0.602402	0.575396	0.612985	0.566833	0.642047	0.637692	0.745754	0.753691	0.650201	0.648293	0.742229	0.677661	0.724615	0.721493	0.780094	0.778151	0.785017	0.71353	0.700379	0.670305	0.695658	0.721776	0.740143	0.599282	0.740551	0.733193
20	0.250023	0.252704	0.341503	0.324392	0.326954	0.324317	0.396956	0.400419	0.39842	0.385389	0.400513	0.389838	0.387886	0.40526	0.398226	0.339264	0.376121	0.204952	0.208736	0.202237	0.174301	0.132485	0.445511	0.714187	0.785807	0.804493	0.806555	0.801217	0.813945	0.795664	0.81788	0.794514	0.804577	0.792928	0.782598	0.798541	0.786172	0.775557	0.786623	0.791879	0.778854	0.773166	0.780427	0.779932	0.77814	0.798908	0.795119	0.778265	0.786732
21	0.163523	0.109163	0.0890223	0.108664	0.101481	0.0925852	0.114257	0.118122	0.125472	0.111489	0.135154	0.123957	0.137734	0.153933	0.167616	0.182458	0.170388	0.210172	0.19223	0.187614	0.193178	0.223588	0.268113	0.428833	0.659679	0.662477	0.661601	0.659778	0.691013	0.707151	0.705043	0.679452	0.311613	0.210008	0.195287	0.172251	0.17975	0.158575	0.15414	0.164832	0.169754	0.164107	0.158148	0.16182	0.180864	0.470496	NaN	NaN	NaN
22	0.282835	0.301323	0.406645	0.352436	0.385623	0.403823	0.444258	0.382731	0.395815	0.404882	0.381899	0.290873	0.211289	0.2086	0.238896	0.238286	0.291567	0.306911	0.391693	0.362163	0.38267	0.403595	0.407145	0.527692	0.690899	0.72949	0.754212	0.762783	0.770755	0.768111	0.768474	0.757909	0.758411	0.743819	0.745854	0.753923	0.75888	0.762008	0.753653	0.759235	0.763668	0.753506	0.765974	0.760408	0.755023	0.76435	0.764337	0.765906	0.761761
23	0.314779	0.304825	0.283843	0.268267	0.293477	0.277691	0.273617	0.278173	0.234332	0.212311	0.203463	0.168827	0.154497	0.159096	0.140235	0.104437	0.148093	0.176773	0.165151	0.200011	0.213218	0.196832	0.198744	0.219177	0.625073	0.717743	0.745194	0.768965	0.771841	0.781869	0.784611	0.782573	0.789369	0.78454	0.78186	0.789524	0.788804	0.795107	0.792646	0.795936	0.797014	0.798223	0.803533	0.797365	0.798154	0.797428	0.797359	0.80344	0.805513
24	0.319773	0.355696	0.296823	0.319257	0.305396	0.327769	0.292182	0.268197	0.223924	0.249036	0.249342	0.213625	0.205108	0.198444	0.148122	0.109333	0.193514	0.206822	0.193596	0.199861	0.173057	0.16882	0.267416	0.450387	0.722635	0.581382	0.795557	0.790453	0.799765	0.813172	0.810833	0.808931	0.804873	0.798264	0.785805	0.783775	0.768679	0.773815	0.770655	0.768198	0.762728	0.761879	0.764387	0.756893	0.762808	0.752171	0.750545	0.745711	0.747954
25	0.402476	0.382624	0.39716	0.417141	0.397709	0.41138	0.387367	0.289972	0.224965	0.24152	0.25698	0.241609	0.247264	0.210658	0.171235	0.195247	0.233851	0.249555	0.260936	0.291323	0.286347	0.332231	0.291779	0.330982	0.695143	0.757573	0.786988	0.796812	0.81041	0.812732	0.809407	0.792498	0.791723	0.785247	0.785344	0.790751	0.784746	0.788603	0.777981	0.790746	0.780357	0.778986	0.78646	0.77995	0.782665	0.779173	0.783025	0.775711	0.768067
26	0.302844	0.306501	0.291561	0.263105	0.244048	0.247846	0.234033	0.22909	0.248412	0.230932	0.24053	0.243136	0.232088	0.26359	0.267561	0.302829	0.259986	0.260996	0.225495	0.182155	0.16795	0.187082	0.329939	0.482957	0.618272	0.679471	0.697808	0.716003	0.729043	0.73899	0.714469	0.712582	0.70581	0.715664	0.735468	0.749519	0.76181	0.76279	0.762714	0.762971	0.76958	0.763904	0.76848	0.765253	0.763566	0.764008	0.763384	NaN	NaN
27	0.384049	0.409867	0.40327	0.401249	0.410814	0.372376	0.349459	0.306558	0.308523	0.293399	0.310399	0.283175	0.264465	0.267146	0.277659	0.317724	0.310449	0.318299	0.299117	0.289045	0.289685	0.451957	0.574006	0.592121	0.595055	0.63786	0.685313	0.738666	0.670484	0.685838	0.737904	0.762803	0.758584	0.768536	0.773432	0.768315	0.770587	0.767688	0.772195	0.772479	0.778938	0.776084	0.772366	0.77658	0.778357	0.76975	0.779437	0.777856	0.778441
28	0.396741	0.427523	0.470869	0.458421	0.4413	0.415446	0.416307	0.394245	0.366694	0.357112	0.343662	0.346137	0.352346	0.349288	0.301879	0.31797	0.310326	0.319319	0.305828	0.293195	0.29241	0.453575	0.281849	0.309513	0.541343	0.621698	0.631671	0.620574	0.625747	0.66016	0.685958	0.691167	0.702423	0.712695	0.736381	0.75086	0.748613	0.761186	0.77299	0.762102	0.766544	0.773323	0.761829	0.761986	0.771842	0.77054	0.766181	0.781168	0.794069
29	0.216188	0.189167	0.186057	0.218606	0.232742	0.149837	0.156068	0.1706	0.114578	0.111757	0.126883	0.146397	0.107384	0.262032	0.288698	0.232085	0.185594	0.173611	0.176474	0.198692	0.191458	0.32115	0.339925	0.34358	0.446374	0.664891	0.707994	0.742037	0.718343	0.692487	0.754531	0.730109	0.750511	0.767955	0.644449	0.630157	0.599665	0.585904	0.571726	0.555673	0.540336	0.530053	0.526047	0.508822	0.512015	0.508469	0.498401	0.496478	0.482795
30	0.301625	0.315878	0.322562	0.38931	0.323787	0.300367	0.274914	0.302716	0.313001	0.418658	0.378555	0.26267	0.248596	0.266161	0.267863	0.267724	0.261869	0.26616	0.274012	0.265199	0.268029	0.281331	0.323365	0.339652	0.537267	0.66987	0.714881	0.733148	0.756112	0.765862	0.768859	0.775723	0.787965	0.80963	0.814448	0.781136	0.730629	0.722782	0.715837	0.71818	0.717754	0.728939	0.739365	0.740518	0.750768	0.747329	0.753595	0.750352	0.757024
31	0.380878	0.423115	0.394494	0.389768	0.389794	0.37812	0.359692	0.354776	0.384804	0.355084	0.356948	0.376441	0.37238	0.317898	0.331223	0.348136	0.354946	0.357954	0.337559	0.339976	0.377805	0.359684	0.358595	0.368841	0.472955	0.641858	0.665415	0.688003	0.710051	0.731751	0.741922	0.749533	0.753553	0.753504	0.758372	0.765209	0.772621	0.773983	0.761694	0.767697	0.775972	0.76596	0.756409	0.753538	0.755617	0.758239	0.759163	0.764721	0.758888
32	0.340416	0.371946	0.329532	0.305033	0.320223	0.289967	0.302232	0.315797	0.351395	0.348708	0.341102	0.332493	0.347693	0.353534	0.346649	0.331444	0.310981	0.270393	0.230289	0.320538	0.269505	0.268893	0.259506	0.309963	0.53096	0.6944	0.735647	0.74919	0.768933	0.770366	0.762483	0.72895	0.733663	0.723741	0.729008	0.750387	0.747765	0.758311	0.765112	0.753268	0.748652	0.761403	0.759161	0.764182	0.761103	0.757771	0.754591	0.756121	0.762777
33	0.360847	0.439431	0.334695	0.385532	0.430866	0.486713	0.460454	0.384252	0.366011	0.376234	0.361143	0.292388	0.40138	0.398284	0.407915	0.357406	0.358572	0.313675	0.302764	0.362361	0.389468	0.411982	0.415261	0.521263	0.29224	0.576223	0.77358	0.79935	0.816524	0.812965	0.799098	0.800306	0.801975	0.789298	0.793745	0.802705	0.792484	0.777237	0.777724	0.778557	0.774995	0.770499	0.750626	0.759198	0.762832	0.764949	0.763448	0.763552	0.763229
34	0.286304	0.276511	0.450519	0.399835	0.366632	0.336985	0.261356	0.389542	0.395352	0.42453	0.438117	0.413858	0.430027	0.344428	0.312053	0.260854	0.247991	0.226215	0.199441	0.216651	0.199325	0.218518	0.203657	0.201676	0.583641	0.594857	0.602496	0.60334	0.602728	0.603945	0.157964	0.158945	0.140865	0.147099	0.143772	0.150109	0.153598	0.159482	0.181685	0.160834	0.189111	0.15775	0.146766	0.167383	0.202997	0.171038	0.160077	0.168584	0.192637
35	0.487648	0.489856	0.49852	0.495699	0.531867	0.505211	0.527774	0.510512	0.500087	0.499018	0.496059	0.491956	0.519743	0.517914	0.47995	0.467771	0.45654	0.40407	0.423906	0.408419	0.396493	0.437705	0.442772	0.447039	0.539193	0.586329	0.611202	0.606626	0.615999	0.604769	0.582633	0.615436	0.587906	NaN	NaN	NaN	NaN	NaN	NaN	NaN	NaN	NaN	NaN	NaN	NaN	NaN	NaN	NaN	NaN
36	0.418662	0.413576	0.3518	0.374654	0.341617	0.378431	0.37109	0.375161	0.374151	0.346049	0.338234	0.334273	0.291663	0.271831	0.261755	0.27235	0.308241	0.31236	0.363327	0.328582	0.339252	0.349884	0.338895	0.348671	0.361055	0.489216	0.65945	0.73672	0.75654	0.76757	0.762654	0.754025	0.742454	0.739471	0.730401	0.70393	0.701361	0.703407	0.70819	0.696671	0.709954	0.707807	0.718025	0.727687	0.725316	0.725928	0.715729	0.715612	0.717264
37	0.156338	0.0719588	0.11356	0.120399	0.0830451	0.104674	0.124691	0.103599	0.130927	0.106546	0.0952027	0.115528	0.1644	0.124828	0.182805	0.181436	0.166933	0.151319	0.211936	0.220611	0.234844	0.231502	0.231843	0.233246	0.199646	0.33485	0.60935	0.687198	0.703819	0.718986	0.733788	0.718482	0.724764	0.720529	0.724726	0.727053	0.717863	0.717628	0.729033	0.731556	0.731638	0.740793	0.745764	0.738756	0.738688	0.7293	0.744161	0.747607	0.752571
38	0.149649	0.0825148	0.0930549	0.0797315	0.089253	0.0650401	0.123889	0.113931	0.130366	0.129273	0.128524	0.0919813	0.13238	0.194598	0.225781	0.186316	0.147794	0.188961	0.177671	0.211726	0.181577	0.191719	0.188942	0.191584	0.202154	0.489187	0.672372	0.714319	0.734537	0.754436	0.755018	0.7513	0.760602	0.729568	0.60777	0.494903	0.429431	0.424137	0.51217	0.557674	NaN	NaN	NaN	NaN	NaN	NaN	NaN	NaN	NaN
39	0.430027	0.341497	0.262664	0.291526	0.189482	0.196384	0.129301	0.229864	0.207158	0.147876	0.18387	0.167551	0.148914	0.175393	0.158366	0.180058	0.289456	0.317104	0.294464	0.29013	0.21784	0.193817	0.192954	0.25621	0.35184	0.481113	0.629165	0.678292	0.686776	0.691455	0.692824	0.694255	0.695231	0.690533	0.68943	0.694468	0.66714	0.675589	0.668817	0.664826	0.699631	0.723242	0.724646	0.724642	0.731051	0.741075	0.739107	0.7276	0.734473
40	0.308948	0.172561	0.0712249	0.0723256	0.0707645	0.0690161	NaN	NaN	0.0982763	NaN	0.0901296	NaN	0.104383	0.135749	NaN	0.0582116	0.0788676	NaN	NaN	NaN	NaN	0.130944	0.131212	0.0694014	0.189257	0.581827	0.698821	0.719995	0.731623	0.743323	0.772831	0.776949	0.778515	0.768436	0.778237	0.783098	0.781744	0.790708	0.801065	0.817832	0.835704	0.834284	0.838607	0.840481	NaN	NaN	NaN	NaN	NaN
41	0.128322	0.0479295	0.199645	0.107832	0.202376	0.0716725	0.166849	0.0776715	0.176434	0.0675804	0.123908	0.118423	0.0719129	0.133932	0.123134	0.144022	0.19626	0.169533	0.104492	0.101027	0.0709414	0.0677387	0.0859772	0.0468778	0.0696382	0.480908	0.617539	0.644281	0.626855	0.663138	0.660412	0.668723	0.65664	0.663486	0.667292	0.657475	0.693935	0.723903	0.738528	0.739117	0.72268	0.766448	0.799609	0.797389	0.827097	NaN	NaN	NaN	NaN
42	0.412243	0.440947	0.438172	0.433194	0.409696	0.402692	0.380372	0.370146	0.378435	0.360628	0.375624	0.380135	0.367225	0.36168	0.366582	0.378069	0.390117	0.386836	0.369473	0.393025	0.40721	0.405756	0.406354	0.391977	0.390224	0.572566	0.675122	0.719729	0.771193	0.768424	0.769906	0.765546	0.76597	0.757804	0.607378	0.558492	0.633674	0.70405	0.735826	0.748629	0.755452	0.757348	0.759134	0.765387	0.76583	0.764934	0.784928	0.792791	0.765102
43	0.397687	0.368895	0.427088	0.369574	0.41073	0.391709	0.394362	0.397427	0.394607	0.401754	0.371225	0.415351	0.387203	0.379962	0.362512	0.385318	0.368676	0.380224	0.385028	0.378556	0.382283	0.269361	0.284413	0.410833	0.453364	0.500955	0.554461	0.614428	0.67322	0.698242	0.695517	0.70927	0.709823	0.632749	0.589135	0.571011	0.583553	0.599942	0.628611	0.643821	0.637645	0.665062	0.658261	0.655645	0.650896	0.813824	0.636756	0.666211	0.650451
44	0.263513	0.275123	0.333368	0.337406	0.324861	0.308476	0.283911	0.291552	0.29092	0.302926	0.271185	0.254113	0.258836	0.245607	0.262688	0.273057	0.321049	0.332224	0.360178	0.324497	0.32512	0.334491	0.34565	0.332501	0.356053	0.364139	0.409894	0.725044	0.785255	0.7964	0.798667	0.802817	0.789244	0.782475	0.7692	0.767013	0.75924	0.760295	0.774912	0.76636	0.768939	0.771547	0.772206	0.785093	0.788234	0.782493	0.788887	0.786848	0.782665
45	0.105609	0.0872122	0.0585068	0.0631093	0.065138	0.0512338	0.0430431	0.0326324	0.0360452	0.0599618	0.0722899	0.0683872	0.0805212	0.0605477	0.0449472	0.0614999	0.0732581	0.0887334	0.0977833	0.0908966	NaN	NaN	0.0689418	0.0836713	0.113077	0.35414	0.586406	0.67734	0.701301	0.704526	0.709415	0.72617	0.718906	0.737852	0.733234	0.725847	0.734719	0.723034	0.71353	0.711627	0.714686	0.717858	0.71317	0.723453	0.718694	0.729069	0.727381	0.724894	0.733177
46	0.276185	0.27256	NaN	NaN	NaN	NaN	0.576329	0.492123	0.32938	0.287607	0.239307	0.187848	0.146262	0.1526	0.313236	0.398947	0.297858	0.319664	0.304919	0.268858	0.242504	0.244999	0.262657	0.307523	0.304528	0.353706	0.55909	0.608886	0.593532	0.6161	0.597604	0.609963	0.590023	0.596163	0.594503	0.584011	0.61709	0.584177	0.554271	0.549211	0.534001	0.526166	0.5363	0.620015	0.650511	0.653688	0.663995	0.653704	0.665882
47	0.268733	0.250004	0.296916	0.305987	0.299269	0.244667	0.324348	0.268197	0.239367	0.14799	0.151466	0.137255	0.182305	0.191276	0.151471	0.138123	0.169767	0.144778	0.193596	0.195727	0.162952	0.153103	0.177444	0.450017	0.162598	0.581093	0.408386	0.691788	0.780014	0.802534	0.809195	0.814646	0.81084	0.826802	0.816905	0.819276	0.815107	0.81883	0.820481	0.813197	0.809861	0.810071	0.819337	0.817302	0.814523	0.812193	0.807842	0.801725	0.809952
48	0.338568	0.216434	0.117088	0.171613	0.160144	0.165253	0.200655	0.250423	0.263955	0.253453	0.243862	0.162836	0.2036	0.235297	0.222014	0.210296	0.239702	0.270124	0.360101	0.316517	0.270469	0.269692	0.256474	0.250451	0.322281	0.37571	0.386278	0.62408	0.707732	0.743369	0.747842	0.750156	0.744399	0.743644	0.707309	0.737329	0.726064	0.61855	0.749141	0.781207	NaN	NaN	NaN	NaN	NaN	NaN	NaN	NaN	NaN
49	0.274132	0.267557	0.32806	0.313323	0.298688	0.249489	0.237275	0.246114	0.245769	0.311281	0.287565	0.23202	0.217362	0.213286	0.204251	0.223711	0.246598	0.233521	0.262024	0.271818	0.267376	0.249485	0.268184	0.268977	0.315126	0.465835	0.562756	0.625957	0.669906	0.709743	0.720571	0.739843	0.746968	0.744948	0.731961	0.710798	0.697121	0.678687	0.665575	0.660881	0.6618	0.659323	0.664807	0.653188	0.642198	0.65142	0.676065	0.68485	0.684645
50	0.392245	0.373399	0.339663	0.305165	0.276809	0.335883	0.251018	0.233449	0.213623	0.209543	0.198162	0.195463	0.186274	0.197955	0.191786	0.207966	0.210967	0.23948	0.27233	0.271225	0.283493	0.321117	0.320018	0.298035	0.313777	0.454622	0.500788	0.612564	0.714212	0.745064	0.755051	0.752403	0.741791	0.742289	0.739717	0.736417	0.734156	0.736116	0.7315	0.726777	0.728596	0.727348	0.716819	0.724186	0.722149	0.721463	0.72537	0.717688	0.717798
51	0.360184	0.303177	0.421789	0.340087	0.351419	0.419094	0.318451	0.428838	0.323045	0.310972	0.409272	0.395074	0.372841	0.358188	0.346889	0.361919	0.265734	0.269576	0.282594	0.268235	0.262207	0.274736	0.272742	0.267295	0.304163	0.494862	0.57598	0.608451	0.66154	0.71716	0.751492	0.756881	0.768423	0.771337	0.780793	0.785637	0.791571	0.833539	0.796297	0.786315	0.795121	0.792364	0.796339	0.795928	0.797255	0.794361	0.797988	0.800877	0.802148
52	0.285815	0.35201	0.473891	0.453572	0.459828	0.451217	0.473132	0.507824	0.501474	0.517583	0.513163	0.493112	0.528837	0.526764	0.513373	0.508175	0.49151	0.520803	0.522237	0.513605	0.478879	0.481311	0.481466	0.491494	0.521368	0.523315	0.554487	0.625151	0.659214	0.654181	0.666552	0.698889	0.709323	0.705523	0.69085	0.678015	0.658452	0.686931	0.69631	0.727607	0.726099	0.722877	0.721841	0.711716	0.713459	0.706581	0.707849	0.703576	0.697049
53	0.340234	0.318276	0.429166	0.373827	0.350157	0.433638	0.432405	0.419437	0.407616	0.378488	0.393321	0.378613	0.393867	0.418	0.37024	0.343327	0.406304	0.372901	0.376495	0.373086	0.379981	0.403126	0.422791	0.419984	0.415709	0.39897	0.430914	0.51142	0.62437	0.656811	0.668129	0.665657	0.741701	0.731783	0.749734	0.765282	0.679275	0.74191	0.754389	0.752181	0.752154	0.740344	0.669242	0.679935	0.673982	0.659729	NaN	0.683388	0.693939
54	0.450529	0.45645	0.47219	0.415118	0.410121	0.380632	0.38936	0.390645	0.407752	0.301983	0.317295	0.319294	0.285567	0.280932	0.363413	0.368433	0.35207	0.358749	0.367654	0.357222	0.371928	0.358721	0.511809	0.379825	0.345301	0.29698	0.305953	0.36784	0.602953	0.701491	0.721255	0.734078	0.766995	0.768874	0.769186	0.767481	0.761648	0.75389	0.759095	0.743286	0.749304	0.738982	0.744844	0.737852	0.745263	0.765494	0.756827	0.757539	0.76207
55	0.114782	0.106886	0.0866168	0.0829562	0.0985085	0.0679724	0.0828911	0.0843126	0.0775922	0.0838209	0.0783251	0.0799684	0.0854338	0.0945128	0.0652063	0.065284	0.0994253	0.100791	0.0728935	0.0763242	0.116789	0.111249	0.09168	0.107289	0.38168	0.523197	0.577487	0.576391	0.632042	0.604094	0.620544	0.6238	0.639403	NaN	NaN	NaN	NaN	NaN	NaN	NaN	NaN	NaN	NaN	NaN	NaN	NaN	NaN	NaN	NaN
56	0.368134	0.370843	0.416513	0.379269	0.386333	0.374732	0.383981	0.393449	0.418449	0.405046	0.387478	0.385015	0.362951	0.368753	0.406638	0.405644	0.40163	0.394827	0.388868	0.390426	0.387511	0.370426	0.374345	0.448998	0.464315	0.532019	0.581579	0.599731	0.615948	0.609782	0.594141	0.5806	0.584755	0.566911	0.646891	0.623043	0.572382	0.582049	0.570474	0.563801	0.671414	0.69708	0.682729	0.710003	0.717374	0.730483	NaN	NaN	NaN
57	0.492308	0.475426	0.499205	0.510138	0.518937	0.508418	0.496742	0.491439	0.47576	0.47442	0.480873	0.390516	0.410988	0.495558	0.466466	0.488417	0.480943	0.498671	0.492855	0.448493	0.427603	0.409064	0.337855	0.334152	0.356736	0.500905	0.574214	0.592161	0.610539	NaN	NaN	NaN	NaN	NaN	NaN	NaN	NaN	NaN	NaN	NaN	NaN	NaN	NaN	NaN	NaN	NaN	NaN	NaN	NaN
58	0.232458	0.210343	0.25794	0.267334	0.238544	0.232893	0.241437	0.250243	0.235962	0.239047	0.241189	0.27168	0.277349	0.216417	0.237262	0.25424	0.230039	0.222304	0.199672	0.202944	0.184842	0.149422	0.125589	0.124536	0.144557	0.183734	0.24096	0.530289	0.668797	0.731366	0.764201	0.770707	0.753134	0.742212	0.742554	0.734274	0.727659	0.722404	0.70235	0.679608	0.673149	0.653408	0.648707	0.653511	0.674059	NaN	NaN	NaN	NaN
59	0.378194	0.374682	0.331931	0.357793	0.320574	0.289158	0.302974	0.312736	0.212485	0.252549	0.278	0.27841	0.250994	0.315888	0.34425	0.349425	0.306106	0.319057	0.279103	0.265859	0.289222	0.314485	0.301808	0.297862	0.310636	0.309515	0.354048	0.523725	0.629289	0.660561	0.736418	0.739861	0.752205	0.753269	0.749184	0.751832	0.743553	0.733737	0.731237	0.727035	0.730646	0.729812	0.725653	0.714639	0.722127	0.724007	0.72717	0.734296	0.732441
60	0.441902	0.410986	0.49513	0.402567	0.428973	0.447501	0.342963	0.396068	0.326486	0.421473	0.321286	0.396763	0.401659	0.446437	0.456922	0.45652	0.436811	0.442073	0.453828	0.45118	0.401684	0.392043	0.409791	0.435004	0.400894	0.373041	0.409372	0.425175	0.525794	0.619376	0.689176	0.723569	0.731558	0.754639	0.693082	0.703106	0.699999	0.699735	0.699529	0.705129	0.711148	0.707436	0.703493	0.696156	0.685545	0.697969	0.685867	NaN	NaN
61	0.272502	0.27645	0.278664	0.29074	0.256115	0.256213	0.233725	0.230845	0.232899	0.232254	0.206476	0.182246	0.181539	0.174724	0.165372	0.176311	0.209479	0.259474	0.278455	0.299641	0.303213	0.313314	0.333023	0.340565	0.352207	0.344831	0.34333	0.358047	0.508037	0.705255	0.784679	0.823313	0.830502	0.838981	0.837839	0.826382	0.771016	0.750899	0.759726	0.770181	0.777317	0.784126	0.78565	0.784348	0.788525	0.785275	0.781957	0.78632	0.784423
62	0.468456	0.456639	0.485592	0.467921	0.455258	0.446321	0.450239	0.463486	0.442081	0.412035	0.414711	0.373882	0.336608	0.307054	0.292324	0.349577	0.342185	0.360469	0.353597	0.385882	0.36561	0.376172	0.400403	0.379769	0.370042	0.380076	0.398852	0.376326	0.595547	0.634723	0.652257	0.689438	0.669495	0.674845	0.726129	0.728143	0.740942	0.753252	0.781894	0.779812	0.782749	0.787764	0.790357	0.795463	0.791784	0.793018	0.791058	0.781244	0.78336
63	0.434185	0.449728	0.493689	0.276429	0.43097	0.264662	0.454824	0.277233	0.386414	0.420034	0.4117	0.412753	0.40793	0.41138	0.397497	0.364349	0.371016	0.362173	0.349237	0.347862	0.369281	0.314916	0.381958	0.384023	0.35817	0.375912	0.345306	0.378333	0.437502	0.601914	0.637682	0.629102	0.626883	0.64991	0.6541	0.643935	0.685191	0.732474	0.754776	0.750178	0.750806	0.767166	0.748426	0.74553	0.748871	0.748108	0.747367	0.754139	0.756189
64	0.488176	0.485773	0.502316	0.48251	0.499805	0.481293	0.484731	0.471377	0.46729	0.475622	0.466766	0.467867	0.464236	0.457691	0.490761	0.47138	0.467817	0.478469	0.463059	0.475764	0.468713	0.46883	0.459223	0.452968	0.459281	0.459432	0.466592	0.477334	0.542427	0.621108	0.664437	0.688739	0.700084	0.707392	0.705956	0.717443	0.722327	0.722675	0.728934	0.734735	0.735583	0.738622	0.740273	0.7388	0.741466	0.742891	0.737554	0.731664	0.732144
65	0.20939	0.220921	0.245659	0.217939	0.225395	0.236136	0.243092	0.195723	0.151849	0.186654	0.191821	0.179668	0.145453	0.139767	0.151923	0.157418	0.159575	0.180353	0.201812	0.214308	0.201702	0.193031	0.214024	0.242162	0.246513	0.234705	0.250904	0.267278	0.549808	0.665129	0.740893	0.748727	0.753361	0.749111	0.752072	0.749844	0.746355	0.748072	0.738561	0.734713	0.725968	0.719419	0.723054	0.711368	0.712236	0.721316	0.730965	0.733987	0.735182
66	0.420167	0.439583	0.41916	0.426593	0.402906	0.385484	0.327874	0.325809	0.328693	0.322987	0.305085	0.297651	0.321616	0.336651	0.331877	0.33993	0.3238	0.299817	0.281685	0.267986	0.319722	0.33076	0.326057	0.328201	0.340389	0.297265	0.293044	0.345505	0.447929	0.569559	0.678453	0.71984	0.736422	0.757218	0.776599	0.778198	0.794114	0.788209	0.785541	0.784562	0.790679	0.787393	0.780555	0.795337	0.798499	0.793552	0.803051	0.807886	0.809276
67	0.337265	0.365607	0.37728	0.381429	0.362387	0.356526	0.392704	0.339148	0.327396	0.32873	0.3145	0.29526	0.265152	0.258298	0.281668	0.265764	0.340005	0.318932	0.350181	0.351314	0.313076	0.307401	0.267448	0.247227	0.219826	0.207781	0.240945	0.246359	0.288054	0.281988	0.617702	0.718216	0.752749	0.765088	0.747852	0.767356	0.762757	0.758319	0.768738	0.758083	0.75904	0.766048	0.771661	0.771198	0.764319	0.776494	0.786036	0.788235	0.77962
68	0.395272	0.277837	0.201983	0.287154	0.201072	0.183225	0.213912	0.142255	0.134068	0.130438	0.117191	0.116921	0.408044	0.0848148	0.105828	0.105248	0.066225	0.0924846	0.0938831	0.0734576	0.218107	0.239587	0.213406	0.316347	0.385997	0.46336	0.503803	0.531109	0.539598	0.57144	0.567755	0.601387	0.659661	0.702777	0.71471	0.741926	0.718589	0.72045	0.575289	NaN	NaN	NaN	NaN	NaN	NaN	NaN	NaN	NaN	NaN
69	0.228699	0.187773	0.429622	0.439094	0.396972	0.373517	0.368498	0.361488	0.332519	0.284862	0.328611	0.304448	0.294736	0.307245	0.320721	0.285821	0.328014	0.337811	0.329436	0.313981	0.353756	0.32842	0.327626	0.328876	0.304694	0.287606	0.331145	0.329354	0.354486	0.362353	0.40183	0.521211	0.645266	0.698845	0.723176	0.750347	0.744355	0.752953	0.711509	0.647416	0.613675	0.586803	0.562866	0.535886	0.515522	0.493957	0.478484	0.438269	0.41569
70	0.329538	0.324756	0.344024	0.346577	0.356445	0.342633	0.310607	0.283266	0.263516	0.245554	0.245176	0.251291	0.235388	0.21207	0.21718	0.20599	0.248268	0.27243	0.281132	0.244515	0.267802	0.262495	0.22815	0.222599	0.235993	0.254926	0.266325	0.392126	0.49183	0.531203	0.554985	0.594318	0.674365	0.707307	0.716932	0.718969	0.714255	0.703826	0.688063	0.656386	0.625179	0.631616	0.648554	0.659368	0.663045	0.653479	0.640104	0.634348	0.631265
71	0.221978	0.304467	0.261411	0.290101	0.208273	0.183986	0.268331	0.222044	0.167458	0.230182	0.222689	0.305068	0.289312	0.253653	0.211212	0.239765	0.207489	0.217002	0.215968	0.227387	0.194881	0.170985	0.163799	0.231276	0.254328	0.255312	0.277567	0.489393	0.546036	0.38378	0.594866	0.568552	0.602087	0.613179	0.64161	0.665229	0.58816	0.614031	0.661956	0.673292	0.669601	0.69358	0.68973	0.725974	0.734102	0.744129	NaN	NaN	NaN
72	0.267246	0.25282	0.250804	0.258642	0.225287	0.253248	0.241337	0.240949	0.226911	0.248464	0.298249	0.385638	0.423571	0.287755	0.210112	0.197827	0.181445	0.209413	0.218239	0.210363	0.21029	0.216468	0.212496	0.186985	0.175538	0.170242	0.18974	0.175499	0.239204	0.419356	0.542221	0.599433	0.633844	0.648768	0.65426	0.595154	0.294298	0.25766	0.251531	0.251228	0.289704	0.30764	0.303915	0.347624	0.346708	0.635352	0.642866	0.648301	0.648682
73	0.22834	0.255066	0.239324	0.197347	0.191356	0.191951	0.154945	0.155451	0.14786	0.16527	0.162998	0.161361	0.149352	0.13118	0.119285	0.104838	0.118081	0.12707	0.142978	0.11765	0.132491	0.136239	0.160896	0.153405	0.133437	0.139781	0.158819	0.181273	0.194424	0.199843	0.217659	0.237295	0.317924	0.605007	0.716826	0.73928	0.747735	0.726487	0.386613	0.288037	0.282779	0.291566	0.280574	0.301813	0.310029	0.320042	0.336354	0.381132	0.39113
74	0.295977	0.31134	0.306031	0.296699	0.295477	0.310067	0.350454	0.338152	0.323389	0.318452	0.310142	0.288009	0.254916	0.247655	0.211756	0.189818	0.20295	0.194708	0.213256	0.225435	0.253848	0.269484	0.256413	0.256543	0.251778	0.234168	0.26398	0.269154	0.287416	0.291703	0.313571	0.347676	0.520472	0.608977	0.668607	0.73589	0.773382	0.79242	0.805124	0.811013	0.79676	0.793454	0.792077	0.794172	0.791325	0.793606	0.789599	0.781502	0.777541
75	0.369246	0.377924	0.403118	0.345741	0.395162	0.436239	0.303706	0.287821	0.272632	0.239526	0.248327	0.331325	0.221724	0.232895	0.199298	0.203755	0.249856	0.280254	0.293457	0.333536	0.335899	0.33192	0.367546	0.39484	0.407949	0.419227	0.435907	0.447553	0.445147	0.440225	0.439604	0.461702	0.513423	0.618043	0.705396	0.742831	0.754396	0.758073	0.759145	0.756462	0.740665	0.695372	0.659018	0.621562	0.601968	0.600398	0.663521	0.699456	0.712955
76	0.172514	0.178511	0.273766	0.174719	0.161096	0.119766	NaN	NaN	NaN	NaN	NaN	0.0712662	NaN	NaN	NaN	NaN	NaN	0.114063	0.104235	0.123727	0.123211	0.110878	0.14698	0.160493	0.170289	0.1786	0.182624	0.17023	0.20011	0.206413	0.217601	0.204594	0.435359	0.685522	0.7348	0.745747	0.761908	0.768452	0.78256	0.793851	0.79557	0.79425	0.796836	0.792038	0.785769	0.790996	0.75315	0.730761	0.724849
77	NaN	NaN	0.506787	0.31355	0.305754	0.25516	0.2259	0.239621	0.237531	0.200577	0.213524	0.233761	0.23478	0.225248	0.249172	0.365932	0.39478	0.28417	0.343633	0.205757	0.389955	0.142772	0.169358	0.164341	0.152475	0.220369	0.249502	0.27807	0.239434	0.250619	0.248822	0.251735	0.204571	0.78259	0.7619	0.726379	0.751191	0.7013	0.728225	0.730792	0.725279	0.697915	0.764894	0.775546	0.786598	0.759076	0.655777	0.685717	0.728782
78	0.38548	0.370897	0.388546	0.378155	0.372743	0.387782	0.376436	0.391757	0.39102	0.421283	0.450945	0.449728	0.39773	0.359538	0.315842	0.304332	0.283674	0.275285	0.275163	0.281145	0.264188	0.25859	0.2466	0.260586	0.270854	0.273676	0.285361	0.2702	0.305287	0.288068	0.284291	0.305484	0.357327	0.628502	0.71208	0.721706	0.737714	0.735785	0.741171	0.735705	0.732053	0.735472	0.746507	0.737489	0.741935	0.735963	0.747709	NaN	NaN
79	0.366886	0.54958	0.475478	0.445454	0.482462	0.45502	0.305369	0.450151	0.444704	0.432831	0.384246	0.254466	0.253798	0.279678	0.325326	0.253884	0.251044	0.26284	0.272544	0.272415	0.295272	0.509413	0.422713	0.42902	0.443965	0.462488	0.450843	0.436624	0.380373	0.342057	0.340677	0.294233	0.402848	0.603476	0.610009	0.668297	0.699981	0.772389	0.648428	0.572417	0.438164	0.513788	0.524237	0.539917	0.528906	0.541859	0.544328	0.55755	0.529597
80	0.425401	0.414941	0.422278	0.382538	0.365734	0.36859	0.302646	0.344302	0.296427	0.293194	0.294599	0.293513	0.276893	0.261968	0.260204	0.260654	0.253095	0.235404	0.240726	0.24118	0.230016	0.272335	0.276745	0.304856	0.328078	0.351352	0.385332	0.400169	0.367942	0.341547	0.363161	0.40001	0.41934	0.660378	0.729973	0.731047	0.730195	0.739798	0.723717	0.737082	0.758863	0.767329	0.773632	0.78866	0.785394	0.786298	0.775273	0.790888	0.779075
81	0.285165	0.28569	0.370201	0.332236	0.387438	0.367025	0.321598	0.336594	0.363171	0.406607	0.394291	0.382564	0.349737	0.332821	0.322579	0.28582	0.309975	0.292931	0.282756	0.260738	0.209782	0.216761	0.233951	0.25211	0.232214	0.196292	0.215441	0.247713	0.42344	0.465039	0.405246	0.354459	0.380502	0.485392	0.657143	0.727048	0.754641	0.754661	0.755644	0.755828	0.747879	0.74689	0.728277	0.749754	0.749999	0.746298	0.744894	0.748704	0.732767
82	0.372034	0.362646	0.416484	0.440484	0.446295	0.441903	0.417411	0.426334	0.398573	0.385665	0.480383	0.383183	0.369532	0.336031	0.32927	0.316596	0.31481	0.312971	0.296892	0.296398	0.293258	0.334236	0.288387	0.294318	0.291514	0.280601	0.306129	0.280387	0.293676	0.30826	0.301501	0.315791	0.341836	0.488846	0.656472	0.707866	0.733909	0.737787	0.746231	0.760769	0.770439	0.763629	0.770459	0.768844	0.782075	0.787185	0.785907	0.786044	0.794986
83	0.445288	0.282008	0.371174	0.232602	0.225638	0.250913	0.206294	0.401759	0.412507	0.379494	0.253631	0.23787	0.25335	0.253286	0.285772	0.294981	0.214893	0.278724	0.243243	0.238528	0.208285	0.2166	0.220827	0.245406	0.272396	0.305957	0.304481	0.317096	0.332477	0.353396	0.357948	0.34403	0.456938	0.593665	0.637365	0.66003	0.660087	0.620881	0.507628	0.353454	0.350501	0.332732	0.329205	0.337796	0.332067	0.348341	0.348038	0.404698	0.489844
84	0.226602	0.19056	0.227067	0.218247	0.209965	0.219066	0.186263	0.213089	0.216329	0.23735	0.210327	0.194751	0.179421	0.185713	0.190597	0.227856	0.231806	0.214961	0.237419	0.239811	0.244904	0.218242	0.233284	0.222921	0.226527	0.277846	0.272152	0.289371	0.291063	0.285286	0.288122	0.291204	0.320715	0.313683	0.408997	0.62974	0.673137	0.67543	0.617499	0.376314	0.330319	0.334333	0.367448	0.421428	0.369376	0.389586	0.390218	0.415912	0.435144
85	0.283505	0.284218	0.345494	0.33103	0.28856	0.296951	0.300404	0.296665	0.296977	0.317157	0.293095	0.267916	0.261243	0.24025	0.235552	0.259307	0.254178	0.239973	0.227241	0.225416	0.22245	0.228308	0.223819	0.209013	0.244283	0.253468	0.287345	0.328294	0.39068	0.440987	0.455499	0.430891	0.442345	0.462312	0.448257	0.469524	0.69454	0.761307	0.776895	0.782542	0.781343	0.787049	0.777191	0.770584	0.758562	0.747419	0.73469	0.739362	0.756534
86	0.3184	0.292156	0.28619	0.328795	0.337698	0.33989	0.265329	0.309756	0.29408	0.283119	0.29137	0.309914	0.32298	0.354373	0.36542	0.372191	0.385562	0.35069	0.310946	0.210005	0.230628	0.227838	0.235822	0.23296	0.235184	0.208577	0.219752	0.208594	0.212956	0.226221	0.263793	0.263555	0.311357	0.31455	0.311544	0.491332	0.698714	0.752474	0.767385	0.772847	0.782355	0.799211	0.799883	0.794126	0.781242	0.789234	0.781324	0.780538	0.776685
87	0.309395	0.301469	0.369863	0.321153	0.330469	0.339687	0.333565	0.32336	0.325473	0.316146	0.321911	0.34386	0.332398	0.362322	0.262494	0.150052	0.208701	0.185695	0.258929	0.215716	0.194237	0.191884	0.218802	0.331911	0.275142	0.327648	0.34563	0.304356	0.276266	0.313634	0.33018	0.297033	0.315143	0.305038	0.418196	0.586237	0.613667	0.317611	0.33455	0.350764	0.364308	0.366596	0.349049	NaN	NaN	NaN	NaN	NaN	NaN
88	0.381544	0.358094	0.339817	0.326052	0.462994	0.396137	0.337562	0.309383	0.301589	0.295543	0.300791	0.327715	0.304156	0.295583	0.297221	0.306697	0.305475	0.291964	0.314903	0.310052	0.319718	0.289198	0.318125	0.29242	0.271491	0.273865	0.28464	0.268742	0.286935	0.266694	0.297051	0.299726	0.361434	0.356895	0.350238	0.336568	0.6105	0.649002	0.653134	0.662288	NaN	NaN	NaN	NaN	NaN	NaN	NaN	NaN	NaN
89	0.481191	0.453055	0.355697	0.442558	0.434702	0.426597	0.414743	0.386189	0.389732	0.398558	0.392183	0.392405	0.364904	0.308571	0.354858	0.386014	0.365597	0.344339	0.292874	0.286002	0.340132	0.353647	0.364704	0.359124	0.37456	0.326454	0.37221	0.408026	0.434535	0.419466	0.421287	0.423297	0.422839	0.432492	0.471381	0.541102	0.636727	0.645172	0.668145	0.697843	0.702574	0.670093	0.639863	0.641021	0.644342	0.657759	0.656745	0.645439	0.657146
90	0.202294	0.220001	0.185704	0.225231	0.167307	NaN	0.344396	0.326678	0.251978	0.163785	0.133467	0.169079	0.270146	0.236813	0.229826	0.228158	0.236545	0.271239	0.269856	0.250783	0.250111	0.224469	0.21214	0.228947	0.368629	0.444754	0.498586	0.502176	0.516497	0.545718	0.342271	0.387984	0.281162	0.304612	0.268408	0.240278	0.482705	0.66931	0.680606	0.689685	0.687171	0.708089	0.691547	0.695136	0.701913	0.705247	0.703849	0.71403	0.707211
91	0.218107	0.184522	0.27542	0.282492	0.291172	0.238242	0.215227	0.194804	0.19786	0.175844	0.156104	0.162896	0.190254	0.206566	0.208925	0.209429	0.216717	0.216779	0.233992	0.246104	0.268636	0.288574	0.319225	0.348786	0.366284	0.365186	0.368128	0.364894	0.402577	0.371215	0.391683	0.409492	0.421838	0.369193	0.442786	0.44521	0.43659	0.612186	0.600234	0.47153	0.384239	0.410682	0.44862	0.448771	0.47934	0.489147	0.500169	0.507633	0.491134
92	0.404037	0.427271	0.469537	0.436071	0.433057	0.430637	0.456896	0.439612	0.446391	0.415295	0.413633	0.445643	0.531366	0.40765	0.363788	0.36811	0.376555	0.378541	0.377004	0.376551	0.426011	0.410941	0.407497	0.39183	0.394958	0.378585	0.371009	0.362393	0.388558	0.386836	0.396261	0.392545	0.385764	0.418061	0.429238	0.449225	0.458705	0.617303	0.680596	0.687321	0.688784	0.598681	0.596271	0.601144	0.637852	0.690844	0.68852	0.675337	0.675022
93	0.406074	0.53723	0.53111	0.532602	0.525407	0.532172	0.511822	0.487408	0.483971	0.49599	0.515372	0.434066	0.489506	0.339382	0.338545	0.317287	0.290578	0.291726	0.287288	0.48491	0.144837	0.106894	0.136486	0.1768	0.187935	0.201206	0.201456	0.176938	0.156445	0.165195	0.222459	0.262104	0.284085	0.293536	0.296171	0.390039	0.505933	0.598492	0.618558	0.616257	0.615837	0.617572	0.639382	0.648231	0.609276	0.614881	0.630956	0.65279	0.66029
94	0.325911	0.376622	0.497523	0.414689	0.400486	0.379337	0.412588	NaN	NaN	NaN	NaN	0.491899	0.43818	0.418386	0.376358	0.401009	0.387191	0.35393	0.36868	0.374306	0.398742	0.35376	0.353481	0.313762	0.320761	0.329478	0.293183	0.292244	0.29245	0.328705	0.341066	0.363352	0.373598	0.50189	0.326507	0.304495	0.293087	0.552188	0.619592	0.626453	0.65593	0.664872	0.604515	0.676	0.661242	0.631156	0.64291	0.645817	0.623011
95	0.330642	0.284582	0.28864	0.379147	0.419416	0.36729	0.272691	0.221943	0.132415	0.0951401	0.186403	0.206649	0.311691	0.274898	0.157139	0.13388	0.192118	0.197481	0.189758	0.145857	0.137971	0.134529	0.149092	0.13745	0.170276	0.213434	0.242336	0.187795	0.173177	0.203972	0.178411	0.136498	0.118148	0.161976	0.194705	0.149515	0.250772	0.339192	0.53511	0.602814	0.662726	0.678188	0.682295	0.693949	0.677778	0.680506	0.688703	0.685905	0.68647
96	0.459137	0.462205	0.51731	0.485193	0.485038	0.420269	0.472622	0.446089	0.426435	0.476314	0.482878	0.442818	0.466314	0.432452	0.447028	0.460664	0.459343	0.448013	0.434537	0.420913	0.419248	0.424054	0.400845	0.382657	0.378074	0.346354	0.368383	0.365778	0.371449	0.392388	0.369629	0.402869	0.382302	0.387022	0.393896	0.406586	0.398604	0.422647	0.405467	0.610412	0.670193	0.700588	0.710195	NaN	NaN	NaN	NaN	NaN	NaN
97	0.463472	0.416276	0.368285	0.377623	0.419748	0.394106	0.419267	0.418902	0.418233	0.383738	0.403199	0.400519	0.40277	0.383578	0.367206	0.377482	0.350483	0.339575	0.342327	0.346994	0.2793	0.249036	0.328926	0.310071	0.275766	0.297073	0.259549	0.308176	0.244558	0.237533	0.338119	0.325554	0.329717	0.340158	0.338993	0.357526	0.346715	0.333054	0.312653	0.46116	0.675386	0.717216	0.74618	0.7488	0.755485	0.758889	0.763562	0.771858	0.776311
98	0.382695	0.574829	0.562633	0.510451	0.46915	0.302636	0.255045	0.471112	0.464332	0.495885	0.398575	0.069587	0.082381	0.0752321	0.0881084	0.0804117	0.110074	0.122698	0.204143	0.103714	0.0812343	0.0716341	0.0795029	0.0909592	0.109824	0.0755263	0.0962538	0.0833766	0.0728958	0.0925189	0.097349	0.143431	0.133587	0.165699	0.174023	0.123168	0.134376	0.338859	0.533168	0.598242	0.666789	0.677999	0.679952	0.700512	0.676663	0.704902	0.709283	0.689308	0.686184
99	0.39862	0.441058	0.468196	0.432109	0.428495	0.429793	0.448546	0.436503	0.436893	0.411417	0.405462	0.379679	0.372676	0.373206	0.349622	0.339326	0.341301	0.373536	0.369978	0.317194	0.296561	0.279539	0.294365	0.293155	0.279395	0.266799	0.264108	0.26035	0.268246	0.254518	0.251812	0.245136	0.252678	0.258606	0.278023	0.27804	0.295399	0.32046	0.313551	0.32378	0.605759	0.602719	0.602644	0.602022	0.649154	0.694528	0.722308	0.727578	0.723002
100	0.399725	0.395665	0.498465	0.496759	0.44706	0.419715	0.408033	0.420406	0.422866	0.373775	0.229586	0.212365	0.221226	0.233898	0.26839	0.276471	0.187616	0.250635	0.208647	0.27213	0.267909	0.207288	0.242761	0.253677	0.248395	0.269644	0.273818	0.279031	0.277571	0.280287	0.269255	0.264179	0.289587	0.276552	0.302434	0.311887	0.300537	0.501149	0.529307	0.539301	0.639234	0.641161	0.533521	0.651105	0.664643	0.633627	0.369037	0.40611	0.493187
101	0.359943	0.431987	0.430148	0.389574	0.430296	0.422762	0.413234	0.453002	0.401062	0.421613	0.3288	0.388358	0.433431	0.344581	0.372189	0.364085	0.359212	0.367737	0.354479	0.32287	0.320264	0.271994	0.209599	0.196312	0.173819	0.221633	0.22423	0.242933	0.285063	0.230382	0.245174	0.248723	0.265844	0.257674	0.252529	0.263627	0.316129	0.341779	0.382492	0.351816	0.407456	0.666005	0.760342	0.799623	0.810317	0.812886	0.82253	0.830745	0.82967
102	0.468326	0.365279	0.388095	0.377777	0.470261	0.420814	0.473453	0.484876	0.460154	0.456202	0.44899	0.469626	0.477864	0.479337	0.445797	0.471637	0.533952	0.435597	0.430344	0.36161	0.459743	0.370451	0.377066	0.345282	0.303526	0.245258	0.23643	0.240712	0.257454	0.254436	0.246015	0.257445	0.264453	0.266203	0.275129	0.291067	0.337187	0.335083	0.350089	0.359232	0.351786	0.363224	0.379342	0.392876	0.654845	0.744289	0.773108	0.784615	0.797051
103	0.274916	0.271541	0.3551	0.322674	0.283786	0.25307	0.215649	0.206066	0.181693	0.212382	0.188695	0.161327	0.158859	0.168956	0.17755	0.171211	0.165666	0.168405	0.248477	0.268888	0.263873	0.273516	0.234583	0.216312	0.193263	0.197347	0.226156	0.210285	0.208316	0.186076	0.201653	0.193614	0.21729	0.219874	0.226778	0.329138	0.429028	0.225913	0.197722	0.210253	0.210011	0.218414	0.236516	0.346376	0.56254	0.648645	0.682179	0.696872	0.705835
104	0.311354	0.304118	0.373968	0.322335	0.33395	0.339193	0.33192	0.320397	0.324436	0.317665	0.321894	0.333967	0.326958	0.360751	0.385408	0.357252	0.340218	0.325923	0.292445	0.213005	0.200625	0.205898	0.229274	0.251447	0.202363	0.282427	0.308065	0.304825	0.27665	0.299155	0.309487	0.330413	0.344889	0.342165	0.369471	0.398156	0.380163	0.509263	0.542242	0.311841	0.258129	0.290379	0.334676	0.374406	0.566225	0.675411	0.713319	0.711661	0.719538
105	0.37208	0.343395	0.269917	0.325152	0.428133	0.293306	0.314021	0.352208	0.349749	0.35181	0.338707	0.341183	0.341294	0.301287	0.316327	0.295181	0.267196	0.191267	0.258455	0.271612	0.269776	0.234567	0.241562	0.220713	0.242386	0.268499	0.245003	0.24524	0.234647	0.244163	0.273194	0.304514	0.300225	0.313892	0.319512	0.332526	0.355098	0.346805	0.320433	0.506383	0.319631	0.5029	0.504356	0.498775	0.344781	0.485404	0.524502	0.641951	0.615178
106	0.274988	0.257378	0.297619	0.307994	0.338949	0.344742	0.292194	0.284479	0.253803	0.252593	0.236246	0.219508	0.208131	0.203375	0.19443	0.198756	0.232009	0.20004	0.202712	0.185096	0.171159	0.241219	0.171676	0.194028	0.17295	0.179884	0.187665	0.178772	0.172666	0.20084	0.211532	0.231791	0.241594	0.237806	0.210297	0.195807	0.198055	0.140918	0.149806	0.163982	0.175343	0.207933	0.184413	0.180288	0.203281	0.172566	0.197942	0.286806	0.63962
107	0.404897	0.37617	0.404673	0.394534	0.381282	0.366537	0.363469	0.375145	0.384234	0.414271	0.373497	0.342114	0.359703	0.400567	0.402623	0.393963	0.405475	0.41118	0.438249	0.446035	0.451071	0.42839	0.392921	0.406066	0.36952	0.358758	0.350654	0.335405	0.338588	0.353808	0.339917	0.356368	0.35213	0.360612	0.362496	0.372149	0.406665	0.415457	0.378219	0.392742	0.387201	0.375168	0.3587	0.37319	0.358661	0.368774	0.496087	0.589689	0.63519
108	0.318453	0.343761	0.30273	0.448965	0.36861	0.356038	0.344713	0.368867	0.352072	0.318413	0.326362	0.320746	0.318617	0.292282	0.27781	0.284816	0.268958	0.265064	0.279553	0.270617	0.265991	0.209329	0.222898	0.231171	0.201881	0.219821	0.197359	0.255304	0.249503	0.284613	0.281262	0.254125	0.243654	0.263555	0.274358	0.227556	0.235296	0.217826	0.214984	0.231414	0.224329	0.248419	0.256302	0.258883	0.273258	0.264637	0.259817	0.587523	0.604768
109	0.443806	0.459502	0.438583	0.47795	0.488783	0.438641	0.478918	0.494672	0.445682	0.420504	0.425426	0.448089	0.438384	0.440567	0.450191	0.442174	0.438004	0.435923	0.409845	0.403985	0.399611	0.415893	0.372457	0.354733	0.373468	0.280044	0.276437	0.236118	0.24242	0.2261	0.251742	0.234024	0.227105	0.223334	0.24935	0.270622	0.275399	0.276086	0.267752	0.259073	0.21735	0.222224	0.208664	0.213575	0.199992	0.215113	0.219542	0.559151	0.556858
110	0.360005	0.433447	0.513467	0.475299	0.425332	0.444142	0.495244	0.485129	0.487277	0.529099	0.482819	0.493998	0.469969	0.451469	0.372986	0.314172	0.340713	0.31788	0.299638	0.262468	0.283644	0.295301	0.285217	0.295471	0.303815	0.32475	0.344284	0.324583	0.317285	0.31893	0.312771	0.293783	0.331175	0.321041	0.324663	0.309223	0.281132	0.266719	0.284145	0.295776	0.298951	0.310515	0.29982	0.281189	0.279393	0.288656	0.290928	0.326907	0.53272
111	0.423281	0.400393	0.403068	0.40259	0.388472	0.380425	0.379836	0.38354	0.263488	0.347428	0.333805	0.274167	0.226628	0.16222	0.157019	0.0981055	0.0777877	0.219371	0.29692	0.193987	0.213836	0.171374	0.161772	0.157834	0.194339	0.191692	0.169428	0.149973	0.176312	0.123417	0.163331	0.169743	0.215648	0.238141	0.194456	0.208198	0.221483	0.196177	0.18977	0.148079	0.192688	0.245443	0.224656	0.213155	0.248598	0.218676	0.226787	0.2133	0.230732
112	0.334816	0.294291	0.355622	0.377639	0.357414	0.3316	0.3555	0.358959	0.289797	0.308579	0.257369	0.178419	0.250639	0.233116	0.215024	0.234478	0.219321	0.216754	0.129395	0.19263	0.237153	0.166293	0.178004	0.198779	0.243405	0.220636	0.224106	0.256933	0.257183	0.179964	0.191816	0.187672	0.178617	0.188497	0.183064	0.19085	0.223474	0.218412	0.194429	0.172713	0.164611	0.177758	0.177602	0.182374	0.179581	0.204516	0.184347	0.212407	0.165937
113	0.367111	0.394174	0.404272	0.389627	0.384922	0.397602	0.400159	0.39588	0.399167	0.386367	0.39724	0.349137	0.377253	0.393621	0.381574	0.334357	0.341365	0.329011	0.31797	0.313435	0.285345	0.298283	0.302146	0.304672	0.294094	0.287985	0.287568	0.264532	0.274811	0.28717	0.260268	0.255192	0.262192	0.237596	0.192096	0.219554	0.237129	0.24842	0.2541	0.264469	0.273776	0.257012	0.234859	0.247039	0.243967	0.231139	0.234179	0.232403	0.217304
114	0.235802	0.181999	0.196974	0.220067	0.249804	0.252672	0.251644	0.248387	0.244208	0.284756	0.573113	0.574997	0.57732	0.558063	0.555383	0.496167	0.377131	0.373388	0.379184	0.382398	0.376391	0.383484	0.380264	0.369605	0.347965	0.383251	0.360369	0.340636	0.359853	0.407728	0.483633	0.495647	0.514976	0.514703	0.506864	0.481356	0.138623	0.16866	0.169653	0.181058	0.166545	0.177721	0.142813	0.15487	0.122489	0.117481	0.122781	0.114261	0.141125
115	0.318054	0.352718	0.412975	0.27201	0.244137	0.289653	0.355784	0.453434	0.38327	0.271224	0.268913	0.302512	0.285394	0.263487	0.263753	0.286931	0.26893	0.25854	0.275636	0.282459	0.271941	0.272439	0.257791	0.261111	0.245614	0.237664	0.2316	0.230997	0.231338	0.240244	0.226705	0.252183	0.244841	0.251089	0.564639	NaN	NaN	NaN	NaN	NaN	NaN	NaN	NaN	NaN	NaN	NaN	NaN	NaN	NaN
116	0.353548	0.310852	0.31499	0.343312	0.344376	0.316628	0.29536	0.312973	0.313374	0.320329	0.321824	0.300467	0.307754	0.287595	0.246928	0.254592	0.187508	0.174197	0.124385	0.122825	0.0835893	0.0762064	0.114471	0.107276	0.121477	0.126631	0.177612	0.178208	0.219621	0.243933	0.254595	0.263954	0.267593	0.259934	0.289105	0.278757	0.253157	0.250499	0.251387	0.270203	0.280657	0.298676	0.308866	0.286671	0.302976	0.312199	0.305005	0.327178	0.324327
117	0.365064	0.363065	0.328964	0.318398	0.316507	0.337055	0.334592	0.348398	0.328558	0.294521	0.299982	0.291291	0.281321	0.262349	0.16388	0.162982	0.167304	0.162358	0.17911	0.197735	0.185226	0.194042	0.226387	0.217546	0.244844	0.250994	0.24229	0.236791	0.330261	NaN	NaN	NaN	NaN	NaN	NaN	NaN	NaN	NaN	NaN	NaN	NaN	NaN	NaN	NaN	NaN	NaN	NaN	NaN	NaN
118	0.377399	0.395943	0.416038	0.43496	0.390813	0.39963	0.380839	0.366849	0.357255	0.313465	0.32831	0.351966	0.305349	0.212809	0.203535	0.23987	0.288775	0.297015	0.319596	0.229501	0.17189	0.233054	0.2295	0.247906	0.256574	0.285673	0.302127	0.314873	0.316778	0.278038	0.307064	0.398604	0.343268	0.294648	0.294211	0.268064	0.304831	0.280625	0.289565	0.262701	0.254998	0.294281	0.476758	0.546282	0.534824	0.548463	0.54748	0.552443	0.548537
119	0.321694	0.316501	NaN	NaN	NaN	NaN	NaN	NaN	NaN	NaN	NaN	NaN	NaN	NaN	NaN	NaN	NaN	NaN	NaN	NaN	NaN	NaN	NaN	NaN	NaN	NaN	NaN	NaN	NaN	NaN	NaN	NaN	NaN	NaN	NaN	NaN	NaN	NaN	NaN	NaN	NaN	NaN	NaN	NaN	NaN	NaN	NaN	NaN	NaN
120	0.366232	0.341792	0.326663	0.326685	0.335044	0.334225	0.31945	0.326719	0.332109	0.332756	0.36893	0.391458	0.398718	0.411468	0.442472	0.435884	0.430649	0.454308	0.422048	0.365472	0.346667	0.388366	0.371762	0.342261	0.348272	0.319261	0.333509	0.350021	0.346977	0.354291	0.350919	0.378747	0.380767	0.379983	0.382678	0.387707	0.402474	0.39843	0.408596	0.414243	0.423865	0.411288	NaN	NaN	NaN	NaN	NaN	NaN	NaN
121	0.218811	0.231249	0.263	0.228673	0.197798	0.25922	0.236002	0.216163	0.221775	0.214639	0.236506	0.232569	0.25369	0.241794	0.258399	0.232382	0.245831	0.222397	0.230866	0.214588	0.226657	0.249285	0.26439	0.268013	0.275247	0.272614	0.288401	0.254095	0.244222	0.234163	0.235646	0.247501	0.211376	0.260591	0.266384	0.268546	0.242288	0.251159	0.251783	0.293268	0.334937	0.338977	0.30377	0.279718	0.258116	0.298778	0.319355	0.285373	0.242172
122	0.211085	0.130642	0.142	0.177194	0.156285	0.133233	NaN	NaN	NaN	NaN	NaN	NaN	NaN	NaN	NaN	NaN	NaN	NaN	NaN	NaN	NaN	NaN	NaN	NaN	NaN	NaN	NaN	NaN	NaN	NaN	NaN	NaN	NaN	NaN	NaN	NaN	NaN	NaN	NaN	NaN	NaN	NaN	NaN	NaN	NaN	NaN	NaN	NaN	NaN
123	0.227131	0.206254	0.286139	0.262659	0.237628	0.255284	0.266201	0.227543	0.231084	0.286521	0.290803	0.311927	0.324164	0.353658	0.36542	0.372079	0.388652	0.350489	0.317355	0.234078	0.231196	0.239302	0.218628	0.21237	0.214835	0.159101	0.165249	0.177428	0.18053	0.207668	0.244904	0.248681	0.265445	0.235673	0.243147	0.229926	0.215537	0.239215	0.249777	0.247408	0.265418	0.277418	0.309342	0.32185	0.308011	0.301961	0.306023	0.310807	0.362449
124	0.295433	0.271305	0.293626	0.291719	0.291017	0.304257	0.270462	0.257846	0.245968	0.274983	0.250112	0.295109	0.264902	0.195296	0.18421	0.156559	0.198699	0.184338	0.190075	0.209173	0.249886	0.261872	0.284035	0.32144	0.326819	0.32978	0.33438	0.313672	0.305698	0.273078	0.207268	0.217802	0.233789	0.244102	0.228514	0.275621	0.19616	0.252411	0.276356	0.277729	0.352132	NaN	NaN	NaN	NaN	NaN	NaN	NaN	NaN
125	0.463409	0.37911	0.379046	0.476874	0.470752	0.471388	0.447474	0.47581	0.500255	0.52958	0.53126	0.539119	0.511094	0.522238	0.497977	0.501212	0.513558	0.491659	0.495169	0.499773	0.505309	0.448688	0.447186	0.458045	0.457155	0.454735	0.463111	0.459603	0.464837	0.457806	0.429095	0.420135	0.394106	0.428307	0.448742	0.459027	0.454224	0.460047	0.447197	0.457089	0.480937	0.484023	0.460352	0.475888	0.464935	NaN	NaN	NaN	NaN
126	0.417345	0.445577	NaN	NaN	NaN	NaN	NaN	NaN	NaN	NaN	NaN	NaN	NaN	NaN	NaN	NaN	NaN	NaN	NaN	NaN	NaN	NaN	NaN	NaN	NaN	NaN	NaN	NaN	NaN	NaN	NaN	NaN	NaN	NaN	NaN	NaN	NaN	NaN	NaN	NaN	NaN	NaN	NaN	NaN	NaN	NaN	NaN	NaN	NaN
127	0.451934	0.449808	0.388601	0.380832	0.403043	0.414142	0.427873	0.4257	0.452427	0.41562	0.413102	NaN	NaN	NaN	NaN	NaN	NaN	NaN	NaN	NaN	NaN	NaN	NaN	NaN	NaN	NaN	NaN	NaN	NaN	NaN	NaN	NaN	NaN	NaN	NaN	NaN	NaN	NaN	NaN	NaN	NaN	NaN	NaN	NaN	NaN	NaN	NaN	NaN	NaN
128	0.388585	0.399764	0.377206	0.370879	0.368448	0.396403	0.414811	0.434443	0.419564	0.401022	0.39668	0.400391	0.396674	0.386673	0.332372	0.360725	0.363983	0.363391	0.348135	0.342674	0.290945	0.253809	0.252215	0.251672	0.223417	0.223428	0.224574	0.20906	0.23265	0.288771	0.265158	0.297299	0.310327	0.279714	0.264871	0.270076	0.308919	0.310264	0.313329	0.310706	0.319232	0.314074	0.260358	0.252374	0.250381	0.251218	0.252533	0.258883	0.251118
129	0.341267	0.325735	0.304176	0.295484	NaN	NaN	0.501924	0.390159	0.363375	0.366467	0.383649	0.390947	0.355015	0.34049	0.356168	0.336695	0.28542	0.281189	0.237556	0.221723	0.198584	0.196556	0.192531	0.18686	0.174936	0.225592	0.252123	0.336092	0.425662	0.378212	0.349504	0.326686	0.353659	0.349892	0.302203	0.417401	NaN	NaN	NaN	NaN	NaN	NaN	NaN	NaN	NaN	NaN	NaN	NaN	NaN
130	0.305473	0.308107	0.253406	0.23538	0.250942	0.313764	0.422706	0.33415	0.346902	0.333241	0.442797	0.392387	0.28773	0.168756	0.183575	0.185666	0.166853	0.146971	0.114894	0.120505	0.116686	0.124667	0.141523	0.113336	0.111013	0.0994533	NaN	0.0846084	NaN	NaN	NaN	0.123337	0.16716	0.186598	0.178291	0.188692	0.184521	0.189296	0.221368	0.234259	0.205823	0.187516	0.216745	0.187054	0.402634	0.258516	0.266417	0.20541	0.205888
131	0.343846	0.304897	0.34358	0.26172	0.181433	0.187106	0.146167	0.178532	0.169931	0.171986	0.209442	0.142992	0.129607	0.187236	0.188366	0.224581	0.212809	0.205102	0.27555	0.297317	0.335668	0.332647	0.403457	0.441493	0.486134	0.526916	0.494365	0.490118	NaN	NaN	NaN	NaN	NaN	NaN	NaN	NaN	NaN	NaN	NaN	NaN	NaN	NaN	NaN	NaN	NaN	NaN	NaN	NaN	NaN
132	0.465861	0.491213	NaN	NaN	NaN	NaN	NaN	NaN	NaN	NaN	NaN	NaN	NaN	NaN	NaN	NaN	NaN	NaN	NaN	NaN	NaN	NaN	NaN	NaN	NaN	NaN	NaN	NaN	NaN	NaN	NaN	NaN	NaN	NaN	NaN	NaN	NaN	NaN	NaN	NaN	NaN	NaN	NaN	NaN	NaN	NaN	NaN	NaN	NaN
133	0.467861	0.48384	NaN	NaN	NaN	NaN	NaN	NaN	NaN	NaN	NaN	NaN	NaN	NaN	NaN	NaN	NaN	NaN	NaN	NaN	NaN	NaN	NaN	NaN	NaN	NaN	NaN	NaN	NaN	NaN	NaN	NaN	NaN	NaN	NaN	NaN	NaN	NaN	NaN	NaN	NaN	NaN	NaN	NaN	NaN	NaN	NaN	NaN	NaN
134	0.200211	0.175279	0.170477	0.204675	0.225073	0.142933	0.139277	0.1706	NaN	NaN	NaN	NaN	NaN	NaN	NaN	NaN	NaN	NaN	NaN	NaN	NaN	NaN	NaN	NaN	NaN	NaN	NaN	NaN	NaN	NaN	NaN	NaN	NaN	NaN	NaN	NaN	NaN	NaN	NaN	NaN	NaN	NaN	NaN	NaN	NaN	NaN	NaN	NaN	NaN
135	0.270172	0.341108	0.345808	0.308606	0.495653	0.435735	0.456621	0.487231	0.522767	0.494936	0.407758	0.329327	0.117968	0.134378	0.146036	0.0782625	0.162057	0.2566	0.206038	0.162462	0.159328	0.134896	0.126947	0.125357	0.147674	0.194316	0.202793	0.204359	0.108031	0.109978	0.114845	0.0896477	0.105508	0.110856	0.155097	0.11946	0.105548	0.163135	0.201928	0.192334	0.221492	0.204045	0.197517	0.201839	0.401283	NaN	NaN	NaN	NaN
136	0.201137	0.153724	0.186637	0.175472	0.137497	0.103424	0.0904435	0.133463	0.168847	0.229329	0.235191	0.220026	0.145043	0.130997	0.154666	0.168931	0.213352	0.0691851	0.236629	0.235946	0.168562	0.185321	0.0857182	0.20443	0.176927	0.142861	0.372992	0.431929	0.468504	0.396912	0.385856	0.337153	0.353993	0.371704	0.424606	NaN	NaN	NaN	NaN	NaN	NaN	NaN	NaN	NaN	NaN	NaN	NaN	NaN	NaN
137	0.295207	0.220195	NaN	NaN	NaN	NaN	NaN	NaN	NaN	NaN	NaN	NaN	NaN	NaN	NaN	NaN	NaN	NaN	NaN	NaN	NaN	NaN	NaN	NaN	NaN	NaN	NaN	NaN	NaN	NaN	NaN	NaN	NaN	NaN	NaN	NaN	NaN	NaN	NaN	NaN	NaN	NaN	NaN	NaN	NaN	NaN	NaN	NaN	NaN
138	0.250512	0.250464	0.238677	0.24957	0.247167	0.225452	0.209202	0.211313	0.219695	0.190789	0.195393	0.203883	0.212139	0.223874	0.2551	0.258795	0.293534	0.288477	0.314118	0.30196	0.30966	0.35096	NaN	NaN	NaN	NaN	NaN	NaN	NaN	NaN	NaN	NaN	NaN	NaN	NaN	NaN	NaN	NaN	NaN	NaN	NaN	NaN	NaN	NaN	NaN	NaN	NaN	NaN	NaN
139	0.265583	0.370489	NaN	NaN	NaN	NaN	NaN	NaN	NaN	NaN	NaN	NaN	NaN	NaN	NaN	NaN	NaN	NaN	NaN	NaN	NaN	NaN	NaN	NaN	NaN	NaN	NaN	NaN	NaN	NaN	NaN	NaN	NaN	NaN	NaN	NaN	NaN	NaN	NaN	NaN	NaN	NaN	NaN	NaN	NaN	NaN	NaN	NaN	NaN
140	0.198135	0.286841	NaN	NaN	NaN	NaN	NaN	NaN	NaN	NaN	NaN	NaN	NaN	NaN	NaN	NaN	NaN	NaN	NaN	NaN	NaN	NaN	NaN	NaN	NaN	NaN	NaN	NaN	NaN	NaN	NaN	NaN	NaN	NaN	NaN	NaN	NaN	NaN	NaN	NaN	NaN	NaN	NaN	NaN	NaN	NaN	NaN	NaN	NaN
141	0.300782	0.350251	0.216576	0.2479	0.295147	0.218996	NaN	NaN	NaN	NaN	NaN	NaN	NaN	NaN	NaN	NaN	NaN	NaN	NaN	NaN	NaN	NaN	NaN	NaN	NaN	NaN	NaN	NaN	NaN	NaN	NaN	NaN	NaN	NaN	NaN	NaN	NaN	NaN	NaN	NaN	NaN	NaN	NaN	NaN	NaN	NaN	NaN	NaN	NaN
142	0.393716	0.469045	0.53111	NaN	NaN	NaN	NaN	NaN	NaN	NaN	NaN	NaN	NaN	NaN	NaN	NaN	NaN	NaN	NaN	NaN	NaN	NaN	NaN	NaN	NaN	NaN	NaN	NaN	NaN	NaN	NaN	NaN	NaN	NaN	NaN	NaN	NaN	NaN	NaN	NaN	NaN	NaN	NaN	NaN	NaN	NaN	NaN	NaN	NaN
143	0.348241	0.361479	0.419501	0.364953	0.434527	0.398451	0.296313	0.282473	0.248445	0.227429	0.259826	0.265173	0.297849	0.262792	0.271977	0.284153	0.301128	0.403934	0.51803	NaN	NaN	NaN	NaN	NaN	NaN	NaN	NaN	NaN	NaN	NaN	NaN	NaN	NaN	NaN	NaN	NaN	NaN	NaN	NaN	NaN	NaN	NaN	NaN	NaN	NaN	NaN	NaN	NaN	NaN
144	0.473757	0.452402	0.509242	0.443247	0.478931	0.458246	0.432415	0.466008	0.459744	0.445052	0.442247	0.419405	0.405398	0.39192	0.365832	0.371219	0.372791	0.353998	0.339518	0.344139	0.302386	0.301068	0.318678	0.304927	0.295595	0.315032	0.314513	0.285162	0.304317	0.298795	0.294943	0.295854	0.281798	0.263284	0.27821	0.267498	0.255588	0.257033	0.273809	0.287791	0.273164	0.245855	0.235524	0.257494	0.266782	0.290107	0.286133	0.300281	0.251076
145	0.425653	0.463939	0.43578	0.428528	0.439458	0.431693	0.431861	0.469964	0.444369	0.517095	0.326674	0.375678	0.385071	0.380798	0.298801	0.321206	0.327475	0.314847	0.295617	0.305188	0.292047	0.314811	0.316946	0.309387	0.290636	0.314324	0.313357	0.281582	0.306775	0.318613	0.319879	0.344824	0.342546	0.306607	0.32533	0.312873	0.304436	0.297957	0.310558	0.296452	0.308603	0.304404	0.297477	0.289024	0.290829	0.294804	0.31686	0.307425	0.322784
146	NaN	NaN	0.502044	0.494257	0.506358	0.512298	0.469844	0.511394	0.45927	0.498891	0.484697	0.43728	0.446096	0.446812	0.492354	0.506494	0.413717	0.374266	0.384571	0.404022	0.389061	0.386694	0.396883	0.371089	0.387459	0.315731	0.315466	0.288106	0.311591	0.321891	0.328082	0.345926	0.342618	0.34804	0.325305	0.313621	0.31524	0.303569	0.309089	0.296452	0.309555	0.302417	0.295425	0.302415	0.312383	0.318306	0.318014	0.309302	0.300092
147	0.480691	0.465449	0.478654	0.485635	0.478306	0.513049	0.449274	0.537805	0.370307	0.486299	0.47222	0.413724	0.388624	0.376974	0.47734	0.471256	0.414975	0.381826	0.383942	0.401468	0.385908	0.381434	0.394808	0.370418	0.382797	0.331699	0.299685	0.281921	0.291213	0.315407	0.328287	0.337265	0.336847	0.349421	0.320871	0.307501	0.22474	0.248972	0.299443	0.287607	0.306007	0.297611	0.286289	0.28797	0.309381	0.313001	0.310392	0.292422	0.292144
148	0.221438	0.297065	0.173607	0.237737	0.202942	0.160199	0.171066	0.163227	0.228218	0.170743	0.16703	0.158546	0.174648	0.185764	0.18092	0.18419	0.255889	0.326679	0.391423	NaN	NaN	NaN	NaN	NaN	NaN	NaN	NaN	NaN	NaN	NaN	NaN	NaN	NaN	NaN	NaN	NaN	NaN	NaN	NaN	NaN	NaN	NaN	NaN	NaN	NaN	NaN	NaN	NaN	NaN
149	0.439927	0.431752	0.456168	0.4393	0.42739	0.406329	0.411303	0.433685	0.432429	0.425597	0.415309	0.421904	0.414931	0.409007	0.404301	0.402489	0.386558	0.368347	0.356643	0.34617	0.333656	0.343996	0.322587	0.329884	0.321404	0.283203	0.293749	0.293416	0.294859	0.262876	0.267616	0.247307	0.25954	0.308056	0.345731	0.363471	0.37202	0.357759	0.357405	0.319685	0.333445	0.326745	0.32989	0.433647	NaN	NaN	NaN	NaN	NaN
150	0.445401	0.438421	0.469403	0.464285	0.450605	0.4429	0.422445	0.401085	0.39376	0.408472	0.414491	0.426942	0.396699	0.407584	0.393655	0.39094	0.378222	0.359882	0.348941	0.34268	0.325185	0.338681	0.322622	0.325161	0.318742	0.282786	0.283315	0.272101	0.31676	0.329683	0.356809	0.354104	0.344331	0.382999	0.368125	0.383855	0.386636	0.382807	0.321134	0.311976	0.329023	0.322693	0.324032	0.432189	NaN	NaN	NaN	NaN	NaN
151	0.437131	0.458049	NaN	0.482331	0.453323	0.455997	0.465829	0.418775	0.455918	0.485358	0.420845	0.445138	0.39858	0.419766	0.399946	0.415871	0.391856	0.372041	0.357032	0.352834	0.334876	0.343828	0.330363	0.329924	0.32348	0.268366	0.286007	0.321921	0.29131	0.359836	0.353191	0.345267	0.338336	0.339167	0.313751	0.357804	0.375202	0.381205	0.393495	0.38669	0.344111	0.337808	0.353883	0.520602	NaN	NaN	NaN	NaN	NaN
152	0.432253	0.424902	0.426054	0.44694	0.434782	0.41097	0.412673	0.432108	0.425842	0.424653	0.410555	0.409578	0.39969	0.401384	0.397885	0.398324	0.383398	0.362337	0.347541	0.339745	0.321756	0.336979	0.319737	0.321723	0.316721	0.280313	0.283417	0.272066	0.263093	0.255508	0.240606	0.239913	0.245445	0.273176	0.325201	0.307121	0.315299	0.301789	0.297405	0.31077	0.329023	0.321119	0.324069	0.433609	NaN	NaN	NaN	NaN	NaN
153	0.448104	0.425155	0.412156	0.425813	NaN	NaN	NaN	NaN	NaN	NaN	NaN	NaN	NaN	NaN	NaN	NaN	NaN	NaN	NaN	NaN	NaN	NaN	NaN	NaN	NaN	NaN	NaN	NaN	NaN	NaN	NaN	NaN	NaN	NaN	NaN	NaN	NaN	NaN	NaN	NaN	NaN	NaN	NaN	NaN	NaN	NaN	NaN	NaN	NaN
154	0.549314	0.502234	NaN	NaN	NaN	NaN	NaN	NaN	NaN	NaN	NaN	NaN	NaN	NaN	NaN	NaN	NaN	NaN	NaN	NaN	NaN	NaN	NaN	NaN	NaN	NaN	NaN	NaN	NaN	NaN	NaN	NaN	NaN	NaN	NaN	NaN	NaN	NaN	NaN	NaN	NaN	NaN	NaN	NaN	NaN	NaN	NaN	NaN	NaN
155	0.493445	0.460977	0.498725	0.510719	0.509389	0.507701	0.484454	0.477756	0.47749	0.485487	0.488936	0.461686	0.4577	0.458242	0.474811	0.48228	0.474417	0.497845	0.491963	0.478403	0.521915	0.515512	0.455737	0.473409	0.46324	0.455348	0.489651	NaN	NaN	NaN	NaN	NaN	NaN	NaN	NaN	NaN	NaN	NaN	NaN	NaN	NaN	NaN	NaN	NaN	NaN	NaN	NaN	NaN	NaN
156	0.422192	0.392275	0.467796	0.453436	0.446179	0.429586	0.446316	0.444238	0.461784	0.470311	0.441119	0.371198	0.378318	0.319309	0.331231	0.321855	0.324441	0.322149	0.333569	0.335405	0.346449	0.347007	0.354701	0.457344	0.476196	0.487258	0.501835	0.508395	0.352445	0.31162	0.367031	0.382346	0.388076	0.336224	0.49195	0.484045	0.492889	0.484495	0.489562	0.496653	0.510786	0.348388	0.370171	0.477458	0.543328	0.528821	0.556653	0.561413	0.568751
157	0.278804	0.273264	0.305723	0.24711	0.243436	0.246313	0.250353	0.266265	0.282147	0.285704	0.241154	0.276474	0.333576	0.328575	0.304318	0.232327	0.167206	0.137032	0.150534	0.175463	0.16256	0.160118	0.203453	0.23684	0.201477	0.24498	0.273138	0.277264	0.321518	0.447633	0.248688	0.249041	0.261397	0.266618	0.25594	0.266541	0.277925	0.298986	0.410755	NaN	NaN	NaN	NaN	NaN	NaN	NaN	NaN	NaN	NaN
158	0.274823	0.344755	NaN	NaN	NaN	NaN	NaN	NaN	NaN	NaN	NaN	NaN	NaN	NaN	NaN	NaN	NaN	NaN	NaN	NaN	NaN	NaN	NaN	NaN	NaN	NaN	NaN	NaN	NaN	NaN	NaN	NaN	NaN	NaN	NaN	NaN	NaN	NaN	NaN	NaN	NaN	NaN	NaN	NaN	NaN	NaN	NaN	NaN	NaN
159	0.454582	0.439579	0.473266	0.457201	0.413372	0.391812	0.398931	0.402644	0.396656	0.424617	0.404895	0.360778	0.346523	0.324843	0.327939	0.310091	0.305311	0.280456	0.301062	0.301683	0.283925	0.261544	0.248562	0.259185	0.233378	0.232553	0.227683	0.213033	0.227968	0.239702	0.220131	0.229029	0.231874	0.211411	0.186796	0.203919	0.199212	0.200457	0.212875	0.204997	0.196089	0.193182	0.190212	0.209038	0.212892	0.211719	0.202445	0.225418	0.216279
160	0.422742	0.431477	0.449913	0.443981	0.435489	0.442124	0.429476	0.434146	0.420279	0.423481	0.404382	0.39974	0.361156	0.335816	0.318533	0.297185	0.3701	0.345402	0.316665	0.293945	0.28635	0.272352	0.249593	0.259585	0.230351	0.2265	0.244593	0.234904	0.234687	0.222054	0.19658	0.204114	0.223465	0.231781	0.238487	0.271532	0.284537	0.295634	0.328991	0.335467	0.365569	0.378609	0.410177	0.410801	NaN	NaN	NaN	NaN	NaN
161	0.382116	0.392629	0.391336	0.355195	0.328366	0.318508	0.291211	0.314163	0.281599	0.285882	0.294016	0.281772	0.29982	0.281595	0.307081	0.232781	0.26825	0.301683	0.259918	0.218179	0.20657	0.190536	0.170263	0.197883	0.188604	0.173795	0.188589	0.188421	0.20452	0.184016	0.217264	0.241373	0.113525	0.140361	0.114636	0.160821	0.149221	0.138012	0.175937	0.144828	0.158586	0.149275	0.169496	0.16028	0.141732	0.148631	0.145497	0.155051	0.154355
162	0.402877	0.406535	0.40528	0.445546	0.412414	0.41217	0.404005	0.373967	0.363046	0.385524	0.369288	0.298947	0.285824	0.279806	0.283914	0.299447	0.328602	0.348923	0.285817	0.258646	0.28864	0.282206	0.320884	0.344881	0.381985	0.377511	0.351418	0.334062	0.322246	0.3395	0.324635	0.358629	0.434245	0.541514	0.570305	0.566088	0.545431	0.53066	0.53787	0.55449	NaN	NaN	NaN	NaN	NaN	NaN	NaN	NaN	NaN
163	0.33773	0.357089	0.392735	0.329637	0.366544	0.398406	0.435509	0.442996	0.424115	0.396886	0.388738	0.366798	0.372301	0.361085	0.335135	0.323501	0.308322	0.29344	0.28643	0.279947	0.286887	0.366025	0.378717	0.392138	0.43073	0.450403	0.450097	0.427744	0.406536	0.410129	0.43006	0.445133	0.44707	0.414126	0.370643	0.395471	0.403955	0.392535	0.389173	0.394529	0.376177	0.38503	0.391917	0.381712	0.386528	0.398064	0.401029	0.410375	0.406938
164	0.240631	0.242016	NaN	NaN	NaN	NaN	NaN	NaN	NaN	NaN	NaN	NaN	NaN	NaN	NaN	NaN	NaN	NaN	NaN	NaN	NaN	NaN	NaN	NaN	NaN	NaN	NaN	NaN	NaN	NaN	NaN	NaN	NaN	NaN	NaN	NaN	NaN	NaN	NaN	NaN	NaN	NaN	NaN	NaN	NaN	NaN	NaN	NaN	NaN
165	0.406959	0.449676	0.430518	0.411611	0.400286	0.414585	0.440963	0.43152	0.431489	0.459731	0.435533	0.458888	0.467883	0.455488	0.444682	0.47456	0.477378	0.465919	0.432785	0.459373	0.450005	0.45011	0.396962	0.402366	0.383589	0.394912	0.383117	0.405836	0.396751	0.392743	0.386281	0.374248	0.3974	0.358766	0.340617	0.303507	0.306254	0.441343	0.262811	0.208667	0.445214	0.472577	0.472457	0.431373	0.413021	0.448953	0.481265	0.497835	0.520027
166	0.44063	0.441234	0.428944	0.422007	0.391754	0.456689	0.435624	0.420577	0.428489	0.462557	0.423857	0.443898	0.454961	0.450022	0.444682	0.482325	0.476197	0.45773	0.435619	0.462722	0.436728	0.436193	0.398725	0.376241	0.3764	0.408603	0.378205	0.408626	0.389321	0.392795	0.390916	0.376309	0.375641	0.352089	0.337506	0.28374	0.280255	0.425271	0.387557	0.367915	0.339494	0.347792	0.331154	0.316071	0.31393	0.310882	0.300225	0.315384	0.31987
167	0.372985	0.374534	0.382303	0.361698	0.339222	0.316788	0.282687	0.343731	0.334038	0.336063	0.343066	0.32792	0.333592	0.343409	0.280629	0.290323	0.266948	0.252476	0.268696	0.270347	0.265072	0.253903	0.257918	0.259648	0.258604	0.263482	0.251854	0.242063	0.256553	0.24558	0.253105	0.297174	0.311077	0.321838	0.319309	0.343587	0.337185	0.354414	0.341417	0.354065	0.326805	0.317568	0.333269	0.353333	0.368623	0.342888	0.331979	0.333862	NaN
168	0.334113	0.34145	0.385678	0.442534	0.427572	0.412325	0.427702	0.412063	0.400852	0.431098	0.414733	0.372562	0.392124	0.400954	0.419699	0.439275	0.384723	0.346898	0.343918	0.298171	0.299694	0.304974	0.2986	0.289194	0.29088	0.285082	0.325192	0.307917	0.313953	0.307184	0.316708	0.311638	0.310183	0.306747	0.302818	0.30405	0.302261	0.309449	0.338358	0.348502	0.340329	0.341069	0.348837	0.329314	0.304501	0.306926	0.351051	0.309808	0.347782
169	0.31407	0.301466	0.333282	0.335531	0.355911	0.327574	0.456509	0.297399	0.292015	0.433035	0.419117	0.378244	0.365641	0.516456	0.535215	0.479966	0.474095	0.461605	0.192638	0.46617	0.459904	0.534467	0.570102	0.545441	0.543673	0.564869	0.527634	0.52559	0.566262	0.524923	0.505188	0.466851	0.439002	0.483787	0.48568	0.434193	0.482682	0.416281	0.44639	0.166835	0.161815	0.445914	0.458222	0.167456	0.46368	0.465325	0.419145	0.231312	0.23341
170	0.374874	0.395282	0.427609	0.383876	0.373811	0.359469	0.35823	0.30805	0.23373	0.276725	0.222386	0.253145	0.230615	0.248683	0.257882	0.291457	0.275625	0.277436	0.308651	0.237989	0.226679	0.254436	0.277758	0.319932	0.34092	0.350195	0.340643	0.339726	0.313682	0.311345	0.307836	0.300059	0.325819	0.282088	0.282316	0.314855	0.308532	0.303448	0.302476	0.272454	0.278929	0.286421	0.326384	0.333155	0.261448	0.24534	0.226656	0.209834	0.231136
171	0.354656	0.537246	0.513471	0.354427	0.342114	0.361342	0.31797	0.335643	0.328767	0.311117	0.275856	0.267073	0.250913	0.271847	0.352339	0.349945	0.341146	0.325314	0.322772	0.317448	0.312257	0.308137	0.309879	0.303884	0.282629	0.274432	0.265959	0.275159	0.285061	0.289326	0.253186	0.236965	0.241658	0.313363	0.440348	0.264058	0.281697	0.280662	0.294291	0.315812	0.333213	0.333138	0.339221	0.35341	0.361503	0.345675	0.348818	0.344278	0.356581
172	0.361906	0.293395	0.328529	0.359114	0.350852	0.367706	0.322694	0.366849	0.342643	0.261032	0.320275	0.341241	0.284022	0.282007	0.275262	0.264373	0.267001	0.266721	0.264033	0.342459	0.281984	0.273791	0.252559	0.239512	0.229228	0.271454	0.245982	0.222378	0.295119	0.331608	0.347435	0.22197	0.200459	0.190433	0.207768	0.193532	0.17239	0.18984	0.176121	0.208931	0.236469	0.241907	0.212892	0.224768	0.2568	0.275805	0.26312	0.269321	0.250072
173	0.404242	0.418806	0.470861	0.372101	0.367474	0.380973	0.36891	0.409827	0.398273	0.399421	0.42407	0.408614	0.432591	0.437027	0.420916	0.37941	0.364711	0.365686	0.370976	0.357254	0.351235	0.375325	0.360909	0.386629	0.405262	0.392532	0.390843	0.412571	0.389012	0.395755	0.368456	0.368778	0.384453	0.332239	0.343893	0.363031	0.463928	0.496999	0.474504	0.458079	0.450825	0.354829	0.428339	0.409963	0.422518	0.452638	0.439671	0.466724	0.463245
174	0.421964	0.444656	0.415267	0.478479	0.511159	0.418248	0.431569	0.363029	0.416174	0.403785	0.420575	0.41369	0.421212	0.417531	0.396402	0.393744	0.425109	0.431848	0.367597	0.359151	0.367719	0.440815	0.480012	NaN	NaN	NaN	NaN	NaN	NaN	NaN	NaN	NaN	NaN	NaN	NaN	NaN	NaN	NaN	NaN	NaN	NaN	NaN	NaN	NaN	NaN	NaN	NaN	NaN	NaN
175	0.43835	0.155353	0.104179	0.0788997	0.0873088	NaN	NaN	NaN	NaN	NaN	NaN	NaN	NaN	NaN	NaN	NaN	NaN	NaN	NaN	NaN	NaN	NaN	NaN	NaN	NaN	NaN	NaN	NaN	NaN	NaN	NaN	NaN	NaN	NaN	NaN	NaN	NaN	NaN	NaN	NaN	NaN	NaN	0.173611	NaN	0.188318	0.171078	NaN	0.184771	NaN
176	0.323681	0.369244	0.450698	0.454368	0.380886	0.364994	0.353855	0.383495	0.364074	0.322772	0.325693	0.323171	0.322373	0.296449	0.28838	0.291879	0.277113	0.285612	0.292178	0.274508	0.265809	0.232204	0.237545	0.244352	0.206643	0.220377	0.201313	0.255358	0.248346	0.279712	0.280918	0.25805	0.254934	0.263973	0.279025	0.234863	0.2413	0.22349	0.221243	0.23594	0.226464	0.256575	0.261284	0.264266	0.273194	0.269572	0.429506	0.587092	NaN
[truncated: 24 more columns]

## Sheet: Fig3 p53 .5mU GO
Cell Id
1	65.836	39.0946	33.2664	35.0725	38.1528	28.4344	31.1629	31.8525	36.954	33.299	34.6403	35.5578	38.4601	39.5507	31.1288	41.6289	31.5501	29.8057	33.4408	26.0724	28.8026	39.3813	51.3038	14142.8	93.754	124.689	173.033	205.991	254.257	277.447	315.757	3021.59	2938.44	3090.26	3257.28	3326.96	NaN	NaN	NaN	NaN	NaN	NaN	NaN	NaN	NaN	NaN	NaN	NaN	NaN
2	146.654	154.391	147.097	142.152	102.998	104.152	131.536	147.737	145.938	120.725	128.385	116.411	114.071	100.034	94.713	97.9175	118.356	135.65	134.353	126.177	126.457	108.328	102.512	117.682	129.343	146.525	197.633	202.39	228.787	240.384	256.599	271.634	300.416	298.785	306.981	317.168	316.419	335.451	364.42	387.4	390.25	403.647	404.109	372.289	266.198	140.841	91.1328	76.0411	76.2577
3	42.0837	45.5338	38.4278	34.2531	41.6028	36.6244	49.6272	56.2154	48.7869	41.7246	37.9198	36.3632	36.5189	33.3841	35.7863	33.4724	36.0261	34.9392	40.9734	41.1525	69.6643	81.1624	140.172	190.556	229.529	251.585	282.639	311.317	318.262	315.602	310.327	332.37	327.415	334.585	368.902	390.218	390.762	393.295	393.345	397.525	393.535	414.113	416.607	423.442	459.412	452.46	482.038	491.271	499.908
4	129.351	119.343	97.6873	90.43	86.5227	83.1968	69.3724	72.8226	68.3922	97.1283	109.982	112.604	137.116	169.123	184.94	222.987	246.102	263.95	302.692	342.871	372.618	404.747	440.361	467.882	490.448	504.94	530.494	581.765	625.34	672.119	696.33	763.867	786.245	827.476	868.91	900.523	947.194	970.572	950.945	903.75	685.161	262.72	113.554	70.9956	74.3523	73.7872	68.513	57.0417	59.2122
5	200.918	213.379	200.232	197.031	239.107	158.145	147.551	133.95	126.344	129.714	123.926	129.069	129.964	147.234	178.483	224.581	280.352	358.937	429.933	532.141	609.612	716.008	799.568	890.782	1015.49	1100.35	1181.1	1292.13	1382.41	1581.93	1656.2	1766.31	2005.41	2112.73	2224.8	2385.5	2352.9	2325.36	2389.4	2356.51	2335.8	1873.94	1057.81	408.447	206.155	157.416	156.075	168.931	154.766
6	251.611	225.779	147.049	135.004	152.189	156.968	141.716	138.547	105.923	109.981	114.392	131.239	114.411	107.28	113.824	127.913	197.211	213.69	267.262	302.867	309.682	307.984	338.716	401.099	430.498	480.518	519.132	564.779	626.678	691.615	731.999	799.071	861.929	900.118	935.878	1013.82	1069.38	1104.96	1144.7	1131.69	1047.3	854.334	489.064	265.008	184.855	158.483	150.527	155.467	138.225
7	56.2351	45.3665	44.28	41.9358	45.0498	38.86	35.546	31.0612	28.5857	23.5268	23.557	19.1845	20.7096	18.8833	20.8352	16.4157	18.4932	16.9912	20.4524	15.9768	17.4659	15.2314	17.317	14.6528	15.2812	17.1937	17.5975	19.8535	226.266	254.349	285.975	313.108	341.787	364.301	375.178	373.876	340.104	317.738	294.948	287.056	288.309	281.674	270.427	267.637	31.837	43.58	44.3895	49.3555	60.4257
8	132.379	133.447	92.0934	82.9993	68.1231	90.0621	60.7141	83.44	58.313	59.0795	77.504	74.4327	71.9033	81.7312	90.2679	81.2244	79.9351	92.959	80.3417	91.368	93.221	119.913	179.875	202.425	275.595	293.343	337.897	394.126	449.896	501.044	573.513	631.844	672.804	714.223	758.772	796.966	888.326	967.718	1045.15	1025.52	938.151	952.485	940.435	951.78	1012.66	NaN	NaN	NaN	NaN
9	101.174	86.0231	75.132	91.5424	65.7843	58.7199	61.6692	70.7005	89.5012	92.9636	104.918	120.172	138.372	156.061	185.106	202.003	220.43	235.183	244.776	186.037	136.907	121.283	107.956	120.242	122.289	130.639	141.072	149.257	151.717	147.275	150.557	232.33	237.404	262.554	273.049	250.982	251.318	240.341	245.56	242.584	252.719	284.138	265.345	257.17	259.863	273.638	260.849	175.399	166.975
10	86.4011	136.256	158.434	168.584	136.198	111.334	99.8921	92.0147	76.7263	52.1047	47.7865	43.0945	38.4233	35.0326	33.174	33.9442	34.8814	37.1378	38.2161	42.2191	49.004	58.0029	69.5142	100.292	141.805	205.897	264.026	220.051	256.272	291.411	315.262	500.141	333.038	326.893	333.692	336.158	331.489	345.556	344.789	342.838	351.875	358.812	352.21	348.155	344.935	346.302	340.11	337.869	335.436
11	176.465	143.878	55.0957	37.99	39.3175	55.1219	43.9396	43.6606	47.2471	44.0809	43.8838	42.2607	38.321	40.9988	34.6267	39.0947	32.579	34.5675	39.2626	38.8784	37.3748	37.2461	45.0147	44.1505	37.7859	38.3104	41.6405	42.2308	38.7167	40.7217	33.0242	36.084	36.9067	34.0158	36.0837	31.2398	27.9117	26.7992	29.1393	26.7994	26.9715	27.1558	31.8101	35.8775	44.8826	36.4793	37.0325	36.9237	42.7856
12	142.899	129.611	NaN	NaN	106.164	104.243	82.9678	80.2901	59.8923	59.33	52.0876	49.9503	55.0642	48.9542	47.5075	45.8669	38.5038	39.547	39.793	39.5988	38.549	43.331	34.8826	38.7589	38.3096	36.1863	30.5127	33.3099	27.3889	28.2719	27.0698	34.9846	26.115	29.4431	28.4825	34.3042	30.8081	23.1818	20.6385	24.344	23.7471	30.926	23.2718	28.4103	31.909	26.4894	32.6539	35.8231	32.4585
13	27.35	31.4533	31.0192	26.7569	28.1012	23.6005	16.6084	18.9964	17.7425	20.9426	15.8223	20.0147	17.6597	22.2066	21.5036	23.1379	23.9829	22.1299	20.8406	20.7443	28.7081	23.367	26.7387	22.4946	33.5313	27.5095	37.6042	34.1647	30.495	35.3949	30.0695	33.3462	29.5747	35.3368	27.6597	35.8673	29.7495	25.8427	26.3348	39.9705	31.2537	37.3383	31.3897	35.7404	36.2945	36.8987	36.576	28.1592	32.3208
14	292.474	198.739	156.457	124.485	122.405	147.854	105.786	96.0601	97.598	88.1107	89.5038	96.7552	106.854	100.936	125.942	122.974	135.324	147.787	122.805	136.334	98.6336	144.074	131.088	149.055	104.794	185.013	201.411	217.613	231.139	249.367	277.808	289.618	323.461	331.507	342.671	359.275	365.71	399.959	430.505	449.54	439.035	434.911	443.843	441.733	437.26	422.979	407.755	410.816	402.723
15	253.379	207.156	197.996	150.267	132.419	114.232	122.725	124.62	110.473	108.306	90.7618	85.14	85.3316	80.5341	67.1616	59.8967	54.4625	59.7509	50.8445	57.7459	52.1094	66.9947	66.4299	70.1148	74.1063	71.1624	80.1292	99.6606	112.379	128.488	167.491	206.88	234.06	271.965	286.947	315.301	329.259	340.455	337.685	340.949	344.627	335.016	301.167	265.316	238.821	183.863	136.667	105.249	86.7171
16	143.809	117.857	113.16	105.057	68.014	68.8429	66.2636	72.192	56.0286	53.4775	55.4343	70.556	72.1304	85.579	92.2493	125.536	144.513	158.94	227.678	200.731	219.989	231.556	219.066	242.028	246.5	236.829	242.279	245.684	244.613	240.201	229.187	248.942	236.547	259.726	241.652	236.492	216.395	227.186	215.127	225.29	232.725	223.424	239.774	254.222	272.921	263.069	273.8	265.485	253.586
17	194.356	110.284	147.863	127.571	209.796	190.779	106.038	92.1615	89.8448	85.9101	81.1086	86.4957	69.3891	89.2458	98.0749	126.949	177.441	137.435	165.321	205.326	229.953	249.585	266.366	295.205	315.312	345.211	358.442	389.507	408.524	447.538	466.12	607.603	603.231	616.429	617.361	578.515	581.148	584.748	581.453	609.173	604.178	675.254	694.066	716.244	729.316	753.606	742.015	744.474	739.14
18	220.353	68.2899	43.0335	284.159	134.936	241.368	274.302	298.267	373.7	327.883	413.602	419.965	466.154	527.237	960.628	1027.45	786.566	988.117	903.783	1577.92	1058.11	1223.89	1256.13	1208.29	2122.27	2165.99	2368.55	2455.39	2344.78	1435.15	965.902	439.032	273.321	141.305	179.678	157.033	158.273	144.779	139.64	138.102	120.54	90.4505	85.1634	76.6692	65.9558	61.7972	55.2767	56.6395	167.079
19	70.641	51.3146	62.5125	43.5903	46.8407	42.406	46.9185	52.3904	44.8472	93.2218	36.6365	55.3343	48.8707	55.8778	42.2705	80.5689	69.9798	78.3233	108.295	119.317	146.799	167.625	191.162	234.903	304.015	400.584	460.684	520.431	557.566	580.933	573.11	575.787	569.928	556.971	547.683	542.261	543.735	546.019	548.722	548.293	566.34	572.737	575.11	584.781	583.631	589.704	593.156	604.604	618.433
20	94.5998	107.743	101.367	99.8974	53.8112	54.5268	86.8063	135.973	147.997	175.109	191.58	193.196	194.966	198.32	178.888	144.152	122.545	125.351	136.481	154.193	144.465	108.226	83.9759	77.7949	68.687	71.7257	84.8819	107.992	142.485	192.742	225.066	276.772	325.609	382.79	443.814	488.188	549.151	602.763	657.29	691.561	698.624	730.168	745.067	711.852	728.871	721.875	737.198	763.671	732.61
21	137.79	97.0557	78.7538	50.864	29.3688	37.3191	43.7874	45.7908	41.2267	44.609	36.8788	42.7601	49.6299	59.0864	59.8543	67.0853	76.6368	92.2407	108.653	120.225	161.725	201.675	247.846	274.601	313.62	364.66	403.096	442.211	450.851	451.047	454.398	435.645	426.447	406.272	386.127	355.581	357.265	350.029	354.098	340.204	321.565	317.512	303.763	292.477	286.597	281.319	271.548	266.411	261.834
22	186.839	184.384	199.638	173.513	155.248	149.648	96.7343	124.732	157.413	216.766	228.519	257.81	223.882	248.994	193.447	255.196	253.418	244.168	242.161	233.281	219.131	243.003	233.846	233.437	249.229	273.013	311.615	352.724	343.032	310.997	309.541	304.537	258.058	227.414	258.273	243.761	197.103	210.798	366.208	402.602	408.569	451.047	483.119	568.462	557.426	581.575	583.399	558.703	494.669
23	84.8016	49.8964	42.0436	82.9142	76.6171	93.9915	109.55	108.404	90.124	54.4064	69.3355	61.3475	59.8518	66.2726	82.0112	84.1278	87.7126	103.086	94.4885	100.503	105.847	142.899	178.942	230.075	269.44	304.396	339.131	332.891	318.763	330.995	333.474	350.331	382.378	400.163	412.223	428.45	420.889	431.801	435.678	449.739	444.442	436.421	430.49	423.618	405.447	409.556	420.105	429.23	438.328
24	186.596	203.906	193.944	172.773	153.01	113.851	73.076	43.704	31.0349	21.62	17.6726	16.8526	16.1772	15.5544	14.9657	14.5887	16.7918	15.3738	16.0819	13.4074	14.1216	19.1231	18.0305	18.9265	17.8447	18.2562	22.2131	19.9355	19.071	16.4833	19.1432	15.2264	18.4301	19.7108	22.5615	30.09	31.9191	41.6638	43.0396	57.5167	57.5073	41.531	30.921	23.2518	24.4867	22.7087	20.6546	16.7219	18.225
25	83.5564	88.4585	31.7866	37.639	32.9461	36.1685	36.3766	36.3916	28.8535	26.8946	21.0486	26.5941	25.5496	35.421	41.055	51.9569	64.3752	83.801	100.487	128.79	134.98	159.56	172.485	177.925	184.094	181.322	183.417	186.15	185.985	185.202	174.416	170.869	157.74	154.195	171.313	170.23	173.177	179.46	175.807	188.433	184.777	187.472	193.356	193.512	201.114	196.328	206.217	214.079	207.808
26	167.035	163.175	155.709	127.182	116.928	74.8565	87.0217	86.573	94.4995	93.3924	91.8041	87.0695	74.4368	59.3917	57.2574	46.4026	49.7478	51.5723	47.2251	53.0758	52.2386	52.7276	42.5688	36.0674	46.7517	51.164	55.2548	90.2489	253.864	339.52	416.969	503.703	543.653	592.004	465.31	561.848	584.925	592.351	624.313	614.723	605.306	598.795	567.526	567.959	574.141	575.574	589.063	582.091	613.854
27	176.147	167.36	214.974	176.253	177.716	187.442	178.908	191.519	262.649	258.101	255.859	233.596	173.1	149.81	153.784	178.44	220.154	284.924	309.518	378.922	424.757	484.625	490.536	526.125	530.095	558.81	594.614	600.179	629.401	634.637	673.34	670.917	694.824	700.589	696.267	697.077	686.644	688.925	674.769	669.429	667.665	687.798	673.381	673.039	690.361	679.726	702.013	687.731	708.688
28	120.001	201.928	106.358	109.193	131.709	90.1462	126.138	96.5903	98.862	96.5626	89.8795	96.6767	108.031	101.215	75.2814	67.6099	72.2023	84.7467	66.5588	68.2695	69.1162	56.6069	45.6162	46.7261	42.5715	40.7879	38.2361	39.958	38.1637	56.0858	55.3436	58.8128	61.669	56.4163	62.1669	46.293	66.7013	66.7709	68.5163	53.9004	58.3507	73.5798	62.703	174.327	170.139	130.597	264.96	291.456	231.059
29	59.8994	82.1241	61.8103	50.3647	49.9196	58.1822	79.9442	69.0022	74.4527	63.9147	63.4865	70.4993	75.4484	80.7079	93.0334	106.586	137.599	176.464	231.582	297.311	344.791	387.154	440.63	486.041	538.811	576.635	607.086	631.26	NaN	NaN	NaN	NaN	NaN	NaN	NaN	NaN	NaN	NaN	NaN	NaN	NaN	NaN	NaN	NaN	NaN	NaN	NaN	NaN	NaN
30	96.7082	88.8369	77.1859	149.693	88.3878	84.7484	166.962	166.82	180.196	187.706	182.991	220.491	223.595	201.25	255.206	264.604	288.448	322.226	342.594	360.57	154.17	130.635	99.8935	100.403	97.1532	100.778	92.9263	60.5697	60.3415	75.4015	89.5387	90.3268	100.609	108.446	129.109	154.778	180.374	192.278	219.592	243.72	304.578	341.775	387.284	409.545	460.154	457.587	492.953	542.645	563.661
31	126.414	126.059	92.9394	85.9584	67.6391	90.6822	87.0391	57.4972	55.8202	56.6799	29.8203	30.5093	38.3327	36.5052	38.2388	41.7661	37.9712	50.4064	51.0816	60.6729	81.5729	105.039	137.572	204.022	271.222	360.713	429.837	504.187	571.314	98.5117	713.71	780.976	835.581	883.371	941.843	1055.14	NaN	NaN	NaN	NaN	NaN	NaN	NaN	NaN	NaN	NaN	NaN	NaN	NaN
32	181.576	193.527	148.845	127.782	145.061	169.372	178.406	158.732	145.2	149.479	194.608	216.88	227.252	289.419	378.775	418.208	515.322	583.96	663.383	750.709	776.743	839.24	856.001	685.473	678.096	668.987	648.531	634.557	724.861	761.003	737.011	825.334	849.108	852.825	842.481	832.326	874.409	904.282	920.428	874.102	911.284	NaN	NaN	NaN	NaN	NaN	NaN	NaN	NaN
33	244.823	218.57	130.29	224.685	250.185	300.527	351.626	412.937	494.279	577.923	656.601	728.231	803.847	860.575	592.463	983.223	1026.63	1073	777.979	832.664	696.469	643.103	716.108	663.595	664.105	685.195	727.428	467.581	504.695	908.879	979.701	1030.43	1063.05	1111.25	1179.18	1214.01	1282.53	1339.76	1380.26	1474.59	1531.07	1523.99	1524.21	1560.29	1620.2	1644.9	1679.8	1688.97	1689.76
34	102.231	83.7505	68.1839	71.0022	66.3302	50.6433	47.8562	NaN	NaN	NaN	238.203	250.514	131.891	107.251	100.2	90.4491	88.2361	108.002	122.511	149.933	163.51	178.719	183.793	211.148	218.891	234.554	251.845	264.206	297.927	340.416	382.348	398.263	438.412	435.577	420.715	187.772	77.7678	52.0839	44.238	44.1149	41.1015	58.2566	44.2851	42.2346	31.2013	35.3395	32.0349	37.0273	28.1911
35	75.3805	48.2178	32.2247	34.5789	31.3312	38.8429	34.7345	44.8339	41.7367	48.6317	46.155	43.5421	41.3985	41.2886	38.9109	37.2734	40.1399	54.7665	66.2425	86.6337	99.1548	120.384	140.03	169.381	184.888	207.958	241.305	235.908	243.978	262.272	264.508	256.608	252.093	263.338	254.998	242.201	228.55	228.605	227.002	239.41	259.898	257.994	256.27	258.911	259.208	258.271	249.984	243.729	238.256
36	33.7635	25.0407	19.0186	20.1768	18.1842	19.3927	23.7095	24.3152	26.815	25.1527	20.0427	18.5865	16.9899	33.4259	21.5083	24.4382	36.1806	47.5393	72.2088	116.199	116.846	140.162	159.796	184.686	253.313	286.668	308.845	333.943	333.229	328.534	330.991	330.984	324.076	321.744	321.845	328.12	324.768	335.586	371.865	399.774	331.57	376.959	386.386	509.155	549.229	444.007	466.919	459.752	587.466
37	27.5361	78.2633	58.8092	46.7978	48.1282	35.1749	38.2583	37.0441	50.8253	36.9356	42.0761	37.1749	32.3083	36.5021	37.0229	35.7074	41.3262	40.5241	22.8133	19.787	29.9362	31.7976	25.3505	21.0145	28.8727	19.5457	25.8817	17.069	15.1277	20.4363	127.252	15.3038	23.6446	16.4583	18.5265	16.5796	19.1205	17.3213	15.2271	19.9675	16.314	16.6256	15.9654	17.4325	17.7077	15.0555	17.2754	17.2499	23.0408
38	127.267	79.0213	66.1639	61.2904	49.2154	36.5033	42.5914	37.782	53.653	39.1743	44.2426	38.8172	33.029	36.2959	33.3656	38.2908	44.4254	45.0704	44.9757	49.3948	65.4796	56.5421	70.8599	87.7407	68.9684	63.6534	72.2975	78.0446	92.7386	110.691	130.03	137.923	162.439	303.424	347.121	343.664	359.951	365.394	291.159	194.273	108.028	63.5791	62.5926	70.5847	61.8193	71.8685	54.6306	63.0432	68.0705
39	18.1444	105.688	26.499	12.6148	14.7453	29.3026	48.0958	33.4941	223.167	225.559	16.3761	16.1307	17.84	16.9676	15.8775	14.7064	17.0751	15.2016	16.8867	13.4955	13.112	17.5691	17.6433	17.1305	17.1716	16.8849	19.2688	17.223	16.2788	15.8941	18.402	15.8549	16.7616	18.7313	18.6968	27.8415	27.2104	36.4333	38.8594	45.9295	44.4321	34.5754	27.0317	22.9226	23.9788	22.2149	20.2274	17.2798	18.5889
40	177.958	132.891	123.143	96.477	73.3894	75.412	74.4091	57.9462	72.1519	63.4889	67.2869	68.5282	61.2243	59.3035	68.6887	58.3746	58.897	73.597	63.614	59.6166	52.4272	53.6845	62.6982	71.2854	85.8645	83.0225	85.5702	89.0605	97.1922	113.827	121.895	134.498	134.734	180.252	184.844	222.158	223.549	259.136	266.965	263.809	297.856	296.526	335.058	314.947	327.583	328.793	333.072	327.609	306.848
41	110.448	123.807	127.185	156.563	144.504	127.217	161.369	176.297	166.468	165.409	193.594	210.539	220.604	217.988	241.311	272.134	310.966	368.122	387.287	404.065	1570.56	1605.02	1607.74	1596.68	1647.85	NaN	NaN	NaN	NaN	NaN	NaN	NaN	NaN	NaN	NaN	NaN	NaN	NaN	NaN	NaN	NaN	NaN	NaN	NaN	NaN	NaN	NaN	NaN	NaN
42	291.477	263.606	254.544	228.679	224.867	389.674	457.425	489.421	502.556	499.152	462.522	475.23	543.647	592.348	635.322	717.47	862.338	810.443	857.693	864.418	753.936	685.104	792.733	821.92	705.49	NaN	NaN	NaN	NaN	NaN	NaN	NaN	NaN	NaN	NaN	NaN	NaN	NaN	NaN	NaN	NaN	NaN	NaN	NaN	NaN	NaN	NaN	NaN	NaN
43	73.1059	62.4149	62.7822	49.6929	56.2803	51.9751	42.7798	49.1163	45.4164	46.2095	43.6379	53.8682	43.7218	54.4071	53.8834	45.154	37.8886	33.9726	33.164	32.1443	44.2766	60.7858	94.6786	134.638	172.309	222.056	280.73	325.598	370.17	414.913	438.473	492.41	490.879	512.164	507.44	499.742	475.442	440.127	423.771	421.682	424.901	414.237	414.099	426.865	410.145	398.343	395.368	388.693	382.393
44	33.7355	26.9577	50.2327	40.1853	31.9905	24.2948	28.0386	37.335	49.2933	78.5667	114.076	150.84	197.619	230.883	268.836	290.501	293.947	317.678	345.968	343.175	392.968	429.681	477.187	512.408	548.612	571.234	618.407	667.77	749.907	792.188	868.789	906.952	924.923	886.845	872.119	879.267	857.793	825.143	721.004	524.974	272.718	149.559	87.1928	70.983	56.763	69.6795	62.5718	69.7671	85.1001
45	33.7116	46.4865	44.6019	53.314	45.4989	35.6566	33.5497	35.3239	44.3042	52.5902	60.4939	66.7132	77.8423	90.2756	95.2373	101.297	99.3767	122.027	135.212	164.415	189.43	217.281	242.472	262.75	314.403	348.739	404.179	469.498	521.986	582.624	611.114	648.05	652.047	633.444	602.595	506.288	347.61	182.555	87.8686	63.2997	51.1498	40.9232	43.9024	43.3273	34.5348	34.0701	38.2158	30.7639	31.619
46	33.2798	27.9745	52.9996	43.6943	45.4382	43.237	39.1262	40.5695	40.6704	38.6713	35.6529	40.2528	45.3908	50.45	41.6632	37.1745	36.2587	38.1397	38.5451	35.2809	31.0834	37.0373	51.1855	78.9639	114.233	156.076	181.723	227.602	259.065	296.765	350.881	369.009	384.518	411.817	419.95	421.674	418.427	438.59	453.625	439.498	435.607	402.415	392.27	384.147	369.877	367.604	365.176	348.509	359.952
47	113.826	91.3253	121.12	129.006	95.3955	69.0592	65.8038	68.4541	58.1495	49.4331	56.8639	61.2945	65.1247	93.8454	129.258	161.355	230.264	235.77	265.28	284.944	339.936	375.013	394.149	407.316	447.363	461.317	455.292	457.311	431.848	441.345	419.073	428.694	440.736	445.522	448.866	480.512	481.379	497.446	499.245	496.701	522.561	508.376	522.227	539.248	542.381	533.978	550.729	597.292	NaN
48	102.51	90.6734	86.8523	92.4393	76.8314	70.2106	78.8565	70.3645	68.887	72.5437	78.6425	77.2148	66.442	59.4228	64.1225	68.8141	104.283	129.757	149.838	163.947	193.624	220.174	244.202	288.797	295.537	305.317	299.808	302.387	293.524	300.66	309.706	322.129	333.536	276.219	256.922	268.637	286.835	290.902	291.59	296.689	311.961	314.484	307.516	317.578	320.031	329.56	343.326	350.786	363.993
49	141.205	108.248	98.4862	91.6914	105.125	137.307	168.979	126.432	111.872	132.094	100.664	177.898	211.364	213.141	214.076	225.068	NaN	NaN	NaN	NaN	NaN	NaN	NaN	NaN	NaN	NaN	NaN	NaN	NaN	NaN	NaN	NaN	NaN	NaN	NaN	NaN	NaN	NaN	NaN	NaN	NaN	NaN	NaN	NaN	NaN	NaN	NaN	NaN	NaN
50	223.845	112.848	51.7464	44.1843	379.314	401.648	344.356	322.191	39.782	36.4167	37.1753	39.7169	38.063	46.6544	67.1076	91.4124	115.172	147.646	168.05	181.831	213.502	215.942	235.904	255.143	294.17	293.667	310.69	308.78	309.296	307.004	301.424	291.458	282.13	279.921	293.84	304.154	301.287	318.797	357.383	377.892	388.923	393.552	382.296	383.759	386.068	383.381	382.292	369.699	351.976
51	177.838	70.7016	37.876	36.026	47.8823	37.9063	37.0876	41.5128	41.1341	49.267	58.848	44.2883	55.4107	45.7274	44.4129	44.8078	41.2259	35.5238	44.6494	50.5416	46.9398	66.7547	59.6249	57.5833	52.7133	41.5643	42.9718	46.1994	41.744	48.7215	46.4134	51.5889	82.2903	114.114	143.601	179.564	191.641	234.355	250.343	253.539	239.669	267.893	263.72	277.987	285.201	285.829	282.569	279.629	283.164
52	130.162	119.582	97.1354	89.7481	86.3528	82.3047	68.9331	72.5699	68.4439	69.3914	77.8546	116.84	113.721	102.09	93.2817	96.2848	117.205	130.483	132.179	122.339	125.007	107.375	102.84	117.976	129.742	147.728	86.3478	96.3767	113.926	122.348	142.724	156.758	166.82	207.865	224.97	256.65	248.035	278.209	323.199	346.42	359.737	359.031	357.498	329.02	109.55	46.8528	38.3702	35.6338	37.9545
53	90.6144	53.8447	56.674	50.8271	57.9385	57.3527	48.3036	50.7741	60.0102	43.4379	48.0252	48.6727	42.8621	72.281	118.267	174.895	231.268	317.618	307.513	371.87	466.668	546.294	587.207	613.316	617.81	663.643	695.391	746.931	806.529	1124.36	925.627	984.674	1027.77	1050.62	1118.3	1209.07	1190.2	1213.22	1249.86	1381.65	1425.21	1527.21	1610.43	1209.1	1219.46	1227.6	1104.27	1147.19	1127.16
54	109.277	75.099	90.2995	81.3545	77.9756	93.3624	81.9408	85.6553	85.3953	91.9349	97.4296	94.8735	126.379	141.263	156.251	162.156	185.382	196.845	172.638	134.955	131.878	131.315	165.414	179.767	207.667	252.357	314.056	399.571	470.993	526.545	596.928	669.047	724.822	734.646	741.809	741.2	753.794	816.376	848.758	836.996	806.369	786.756	769.288	753.226	720.607	687.12	695.713	720.677	717.573
55	133.329	105.423	73.2461	66.0997	61.8589	76.1671	78.0873	84.6057	75.7984	69.6511	62.9326	72.7404	75.808	89.2194	129.065	154.015	173.952	221.16	261.665	283.073	325.642	359.914	377.94	413.755	459.983	487.996	513.735	496.719	501.284	513.105	527.41	558.455	581.709	601.848	595.964	590.103	582.804	596.864	627.238	665.496	643.825	642.073	602.321	593.259	592.404	559.937	558.676	562.948	556.644
56	153.734	133.543	106.635	73.4028	76.3607	78.0334	77.9517	82.4754	93.2366	83.1883	71.5121	75.4731	64.7527	62.6549	66.9356	70.5459	91.0583	115.183	142.907	185.521	212.542	245.336	268.671	325.998	360.607	378.593	397.881	419.662	421.864	449.225	426.05	411.958	424.999	588.331	351.784	363.096	364.829	363.344	352.975	360.62	352.074	355.487	349.792	359.666	605.877	657.084	666.962	556.186	436.982
57	69.0958	49.9853	44.8013	28.8389	27.3426	23.1809	31.1534	27.6456	33.1395	36.0853	38.3514	53.0685	55.2823	50.7198	58.1294	55.8394	70.3471	98.1523	119.854	145.534	188.877	234.121	290.494	350.714	404.135	451.176	499.068	541.266	569.956	617.924	654.594	705.845	678.37	649.268	545.319	371.563	283.29	226.135	213.592	181.45	57.0613	63.6768	65.8993	59.0004	58.4689	61.0146	57.8297	59.0199	63.4742
58	70.6465	50.5851	57.861	42.3604	42.5237	46.8919	59.4138	61.6417	55.0705	60.5718	61.0459	61.8689	70.2512	73.5296	85.2859	104.534	113.272	137.754	161.233	188.423	183.16	203.668	210.85	NaN	NaN	NaN	NaN	NaN	NaN	NaN	NaN	NaN	NaN	NaN	NaN	NaN	NaN	NaN	NaN	NaN	NaN	NaN	NaN	NaN	NaN	NaN	NaN	NaN	NaN
59	290.365	145.192	95.7973	93.3401	96.3193	105.486	91.6334	79.2829	83.6478	77.7705	81.0558	86.5391	97.0136	120.141	141.258	164.247	194.314	191.573	197.29	202.41	200.909	224.759	232.88	239.002	236.292	235.91	219.665	220.885	215.779	207.455	207.101	201.145	204.039	198.54	206.577	198.889	186.411	199.134	199.725	191.051	196.959	191.067	185.717	194.398	189.448	185.777	190.862	194.055	185.686
60	163.142	131.669	104.999	108.55	95.486	98.784	84.9868	80.4468	79.3119	73.1704	73.1703	73.2749	61.5181	64.7474	74.2676	62.1063	68.5862	59.1072	61.9419	58.0405	63.6068	89.4156	95.9522	102.779	129.508	162.098	188.151	202.822	236.561	250.186	293.258	323.183	350.172	386.469	413.934	464.361	494.41	504.212	530.364	520.24	524.698	460.89	306.508	148.671	97.0313	76.7988	59.6044	70.5872	72.3512
61	196.491	205.049	158.626	119.528	94.7238	108.29	100.415	98.7345	83.1071	113.055	107.875	107.746	116.625	100.071	174.139	224.532	112.886	105.282	136.669	141.653	271.795	127.046	313.243	308.034	429.455	465.227	548.562	523.004	501.716	543.002	603.539	638.169	662.322	677.957	718.643	750.792	775.862	774.623	792.322	796.48	788.188	801.996	790.083	813.813	784.894	801.163	800.384	783.756	786.907
62	138.853	84.83	55.0196	93.0605	74.0441	74.2224	78.1072	70.6705	71.8597	61.4439	62.9968	52.8246	52.4555	66.8971	69.2125	76.6632	72.0511	91.7963	116.279	145.698	158.358	146.429	79.976	47.0449	37.7012	38.7392	29.1225	29.1323	26.5006	31.6073	26.5311	24.373	27.0574	26.8888	22.947	25.2423	18.3139	18.6634	23.1669	21.9472	24.3502	23.6114	23.3225	21.3855	29.816	23.263	21.9682	24.8784	27.1941
63	50.793	54.8629	42.9223	38.0285	28.2156	36.1766	38.9672	41.0085	66.4992	37.9328	43.9777	38.8648	33.0129	36.2469	33.3886	18.8629	24.63	22.0604	22.5832	29.703	24.8055	25.1048	21.6519	24.246	24.5536	19.6754	27.0477	27.5885	19.6094	22.573	26.0396	24.9896	32.269	30.1643	23.9009	26.0385	23.6173	26.5256	30.0871	32.4336	30.8224	37.2183	30.9198	32.3247	37.2653	32.3856	26.9207	31.9622	31.2406
64	138.145	106.807	95.575	73.8612	89.552	78.3237	62.5974	55.4219	47.4651	51.1038	55.6545	63.0541	63.8212	55.8344	47.1338	36.9816	36.7991	37.8026	43.8765	47.5934	68.5939	83.2722	94.86	110.122	129.851	146.639	157.818	169.702	172.77	177.379	177.768	177.254	169.39	169.584	174.602	166.06	170.953	153.542	160.734	163.258	175.35	184.767	193.749	205.847	220.136	239.654	246.018	252.63	265.149
65	289.713	276.52	120.941	88.3074	87.1314	110.204	93.7091	72.6162	69.5739	64.4926	80.9175	86.6762	97.1533	120.141	141.258	165.633	197.391	194.827	199.994	206.168	202.472	193.995	201.181	205.327	200.456	209.531	201.807	197.088	203.916	195.14	185.299	185.065	191.427	175.996	193.73	191.787	189.472	193.574	179.772	175.23	188.69	181.137	180.379	185.315	192.443	176.246	183.579	196.447	180.494
66	191.452	188.425	78.8792	135.133	110.113	55.1774	57.5683	94.4996	114.382	116.926	141.232	160.409	170.855	196.488	198.819	140.178	84.3501	55.1374	59.8394	59.7097	45.6518	50.404	53.0011	37.6933	31.8039	38.4327	72.0719	72.6363	76.8841	75.5257	85.0052	97.0735	126.402	164.686	181.256	246.785	294.163	359.812	433.944	470.459	476.359	391.791	214.317	101.988	110.112	84.9986	97.8279	94.9386	90.4498
67	98.9403	77.4052	88.4266	78.8782	66.4097	60.8278	65.9183	63.3812	71.0928	62.7497	73.8409	68.7697	72.5035	74.8061	80.4248	87.982	94.8954	105.043	114.449	138.736	154.899	201.335	228.076	274.436	325.674	368.579	425.715	465.221	501.886	556.952	616.599	633.149	678.625	736.869	790.235	844.611	901.48	1008.03	1102.03	1162.89	1225.74	1285.19	1328.34	1421.2	1507.1	1557.18	1614.48	1614.04	1590.87
68	132.221	131.091	137.116	114.743	112.59	102.148	87.4518	92.7462	94.4336	85.0006	112.762	89.5813	92.3201	97.7005	102.269	103.091	107.457	107.412	92.7908	111.627	124.036	142.486	163.837	193.777	225.652	239.289	298.929	332.58	355.567	389.553	420.582	425.952	392.76	421.96	465.892	462.405	438.197	404.593	382.836	383.685	386.386	387.98	413.005	437.714	434.766	462.669	515.66	97.0548	571.145
69	46.3202	47.9897	41.1952	47.6078	40.2365	36.487	39.6168	43.0614	43.1617	40.5401	47.6363	64.5397	66.61	94.0882	138.99	159.81	199.415	245.495	277.118	316.691	333.296	370.522	384.382	325.189	346.662	348.955	337.867	315.758	271.301	267.028	200.783	157.459	128.955	100.837	109.384	110.521	122.989	135.746	156.449	167.931	168.535	179.966	189.925	194.157	196.602	184.988	204.621	212.087	205.524
70	110.821	109.454	83.3762	84.5	70.3214	62.2536	66.2403	65.5834	60.7014	52.1507	49.9578	49.6415	42.3469	55.0126	61.7045	59.3027	61.2827	72.2185	85.2879	104.132	108.663	129.389	135.668	166.86	194.619	228.148	224.267	164.472	86.6405	56.7829	48.7408	43.4024	54.1703	50.755	60.6539	62.5214	76.4439	77.6551	88.9491	79.0125	104.466	118.465	113.713	126.066	129.518	108.123	77.3563	69.6678	48.3908
71	103.708	79.957	45.8534	31.7843	25.7744	27.5016	29.2415	35.9425	39.1786	39.9997	41.5196	36.8305	36.6058	33.5226	35.939	32.1798	36.5353	34.6959	40.4307	40.5954	54.3411	76.4942	94.5749	134.849	160.645	206.127	251.085	278.506	284.02	283.377	283.164	293.23	295.85	294.757	309.826	309.847	316.061	320.369	319.072	NaN	NaN	NaN	NaN	NaN	NaN	NaN	NaN	NaN	NaN
72	163.535	142.939	174.598	157.417	139.235	96.9988	86.236	108.749	96.2907	99.9745	115.516	116.801	110.526	106.425	136.736	154.617	187.963	222.278	275.985	308.412	337.029	395.814	455.663	454.213	455.63	460.543	447.287	475.639	503.213	519.79	525.887	539.522	555.697	585.557	607.663	613.092	NaN	NaN	NaN	NaN	NaN	NaN	NaN	NaN	NaN	NaN	NaN	NaN	NaN
73	183.913	164.99	91.408	139.389	138.613	101.664	101.036	83.2546	109.878	66.5146	86.0291	102.208	89.4832	100.084	82.5552	98.3657	69.8383	54.9149	83.4693	58.9645	81.7895	71.9448	88.4505	87.3722	108.094	117.206	127.12	297.17	316.735	307.154	311.679	317.813	334.513	379.462	400.905	198.84	354.871	189.649	194.517	390.497	377.427	365.93	388.557	401.683	380.438	383.759	404.984	423.662	426.668
74	186.516	99.3289	76.9104	82.1694	73.2398	96.5607	91.8073	96.4806	80.4024	71.8566	72.9748	89.3685	79.5621	67.6589	55.842	55.7423	156.142	197.368	239.843	67.5653	62.1577	65.291	71.2052	94.5522	100.87	115.897	114.499	99.5333	70.774	57.2607	45.8698	39.0935	39.9257	49.3859	47.096	48.7287	54.0212	68.8115	84.4661	77.4269	106.957	96.7945	1157	1098.4	1125.18	1136.93	1145.93	1121.47	1094.73
75	266.448	242.357	201.485	162.425	84.4567	81.9841	94.5819	91.2984	83.8207	69.9507	72.1211	74.4339	73.8866	75.3482	77.5834	71.5757	58.0987	55.1001	55.6898	59.7291	163.144	149.361	83.1496	48.1622	38.7113	40.6603	28.1149	31.2049	28.5986	46.0591	46.7055	50.6845	53.6531	58.5616	59.7637	47.8211	43.1983	36.4613	35.6833	33.9031	29.4692	33.6169	32.7216	32.9606	37.0041	41.0289	38.8867	47.6342	41.2602
76	117.099	135.565	117.496	116.416	110.856	84.4815	97.2175	48.0055	44.3125	33.2531	29.6591	50.6735	53.8183	74.3675	193.881	94.9647	93.1905	98.82	110.759	137.683	156.315	178.443	221.9	242.007	209.066	242.286	260.755	362.175	390.089	357.986	310.083	307.387	222.057	182.258	177.831	115.914	118.243	92.6966	173.519	162.334	183.281	222.988	275.966	329.521	374.179	432.074	461.809	492.608	489.288
77	55.2263	42.1031	35.6167	42.3425	37.4822	35.5122	33.9308	33.8312	40.2517	46.421	48.9861	56.7765	98.8651	113.384	142.914	190.438	236.277	274.986	341.907	349.463	352.966	418.516	390.879	355.58	272.267	188.942	175.697	101.613	89.6862	67.0641	55.7304	65.6028	113.8	60.9812	65.9416	78.1848	89.7034	96.4336	115.656	146.291	160.521	216.285	239.584	251.562	249.62	260.867	218.974	171.713	120.203
78	95.6196	86.1393	106.94	87.3702	89.411	63.8017	63.139	52.5969	44.1047	73.0359	86.184	101.826	90.1003	76.5926	74.7924	72.3183	74.8434	75.8435	84.8566	90.8946	91.1941	97.648	109.781	112.389	111.238	89.2523	73.2659	76.4652	70.2254	81.4187	102.505	104.806	122.86	110.138	128.642	151.521	187.744	216.867	254.625	300.397	351.334	375.778	423.467	441.758	472.138	467.166	447.089	419.791	384.837
79	277.753	276.614	221.918	198.847	208.167	176.495	166.148	147.638	181.106	120.334	122.601	169.96	188.465	199.062	211.468	183.27	181.784	166.383	150.27	157.105	149.902	154.922	160.223	169.809	202.342	218.982	232.766	259.554	339.954	373.122	418.288	477.569	507.002	553.344	498.595	491.701	496.759	501.555	514.7	482.295	473.109	487.966	501.064	522.084	598.436	622.648	651.032	632.202	632.535
80	47.3861	32.4547	29.1864	31.5732	64.9258	311.956	297.578	280.89	268.216	306.265	333.657	374.097	436.063	469.096	538.529	552.612	157.394	122.759	123.364	156.68	205.851	874.246	838.02	358.054	391.738	447.311	476.611	511.549	526.15	584.208	597.267	640.168	677.74	732.909	774.923	829.515	866.12	907.951	963.618	1020.38	1030.89	1100	1084.65	1127.59	1092.31	1119.38	1165.7	1160.91	1139
81	159.145	146.373	162.68	133.381	108.048	91.2247	76.5829	98.0534	112.573	141.055	149.335	162.888	149.598	129.368	127.813	145.26	141.008	141.855	145.412	153.389	174.321	199.608	223.145	229.14	232.937	280.947	302.05	309.984	329.811	358.292	374.093	409.469	402.064	406.059	405.31	333.95	319.644	306.98	297.311	297.966	293.132	289.236	324.758	332.833	333.73	357.395	349.094	347.993	365.214
82	209.082	157.868	206.391	194.512	207.718	185.453	143.411	132.623	128.155	122.326	93.4522	102.441	94.9182	82.1197	71.8511	69.0817	87.1805	95.0975	100.224	106.46	99.5909	93.1349	98.7798	92.0147	76.0989	80.814	78.5273	86.4057	92.6568	115.663	137.297	154.757	165.157	210.718	228.443	225.777	174.679	146.046	127.66	119.955	99.2286	72.0324	73.9549	53.4452	65.4739	59.4613	49.0204	61.481	57.3838
83	266.205	254.016	235.879	199.157	185.495	112.143	124.782	158.099	170.978	183.365	212.109	222.287	241.088	253.297	246.092	259.162	233.538	273.887	280.026	245.422	242.168	264.719	266.465	399.997	300.342	296.309	311.616	317.07	317.471	439.639	473.808	380.616	376.816	313.415	316.784	327.108	563.076	343.679	364.443	347.855	356.576	334.155	311.06	400.073	400.383	378.047	379.57	378.393	541.959
84	89.3433	77.1277	85.4827	75.8471	73.6387	70.2486	59.1262	63.4669	63.5962	65.5864	69.3299	57.2657	63.1898	71.824	61.5317	63.9793	75.4965	76.6741	73.8689	84.2767	83.7168	76.3556	72.4409	71.8819	61.8333	59.9665	75.9929	61.9344	73.5701	82.7135	75.2203	88.2148	99.5496	94.734	90.9015	103.865	100.112	112.777	125.413	152.031	155.349	209.24	214.397	240.015	237.374	278.85	293.282	303.048	325.333
85	72.7905	73.4962	73.5991	91.3125	93.7003	97.2514	144.326	127.218	101.835	117.865	110.03	119.599	106.269	98.227	106.66	95.6793	95.1644	81.5324	112.107	96.5395	82.0665	64.0827	49.2816	42.9199	37.8518	24.3839	28.234	34.0669	34.6984	29.64	23.0369	27.8062	27.9622	23.0264	24.0243	33.2568	38.1465	32.7242	30.4487	31.9187	32.1359	28.3129	27.3116	26.6684	26.107	19.3449	19.1696	17.4031	26.4728
86	138.189	123.109	100.568	88.34	78.8354	86.6354	88.0315	92.9397	85.9313	66.7663	75.8429	98.3054	106.659	115.801	112.401	103.883	91.2073	87.1957	75.1697	70.8588	63.5131	59.2186	46.9817	41.2267	41.8469	44.006	43.3121	39.4326	40.7868	34.1079	36.7158	36.7006	37.6625	40.4372	38.4742	41.3706	41.9646	38.3474	41.6476	43.3554	47.2679	42.7225	45.2476	50.7183	51.5415	56.4735	55.9488	51.7334	52.0012
87	140.129	135.951	80.6523	50.9189	46.6489	43.3011	38.6275	37.7264	26.4221	22.4808	23.7088	23.7106	25.5695	38.0842	43.9212	60.744	68.5571	87.2512	84.4999	81.9557	72.4982	61.1798	55.9707	45.4186	41.2413	37.4398	39.1252	33.4494	30.5072	29.9122	34.519	35.0479	40.7493	47.5019	50.811	58.6536	66.5086	91.5502	99.9891	98.932	77.1556	55.7854	41.0071	32.6077	30.8135	33.7145	35.3188	38.4392	38.1395
88	93.4639	150.609	101.471	73.9198	66.2481	87.2954	79.4655	63.0734	61.1689	51.0165	52.9676	84.1106	90.0411	98.3546	84.472	97.3321	111.961	151.782	138.704	132.822	156.166	143.301	168.674	162.414	198.978	235.41	265.799	262.484	305.641	340.376	380.19	376.236	379.853	408.861	436.311	436.705	441.487	437.161	388.757	353.825	335.759	340.233	349.643	327.621	346.422	349.485	366.986	363.725	353.571
89	225.936	172.134	121.936	124.281	125.42	97.6696	101.553	109.719	92.4206	100.662	97.417	81.9836	85.0907	79.3642	76.4313	76.4438	97.9222	99.6904	104.076	102.529	137.034	154.007	171.693	196.374	229.531	267.572	309.043	332.569	363.409	410.149	456.309	481.854	551.977	621.612	671.591	708.604	706.087	738.275	756.911	753.645	741.875	754.775	736.957	731.036	739.527	733.02	726.564	724.264	707.213
90	137.402	128.989	78.7272	79.1462	88.1255	96.1547	112.132	121.057	107.723	87.4744	69.083	80.4862	70.4788	91.1473	77.8288	92.0659	97.786	108.713	128.764	167.601	191.015	273.505	276.121	289.691	236.108	174.629	139.554	132.346	145.215	154.61	179.475	206.181	251.808	305.152	372.927	429.768	480.875	524.534	581.291	607.55	635.981	671.833	685.244	680.975	701.65	704.308	696.572	699.074	702.153
91	108.265	74.659	68.9542	51.6197	52.6711	53.585	53.246	61.084	53.6245	50.92	61.6171	61.26	58.2514	100.675	106.989	107.272	104.393	87.539	93.9925	127.714	148.35	160.291	160.992	151.236	192.625	269.265	192.182	348.861	224.258	253.228	294.612	401.636	397.28	422.388	442.725	455.385	271.152	466.01	324.903	335.546	385.55	497.296	356.335	439.405	294.793	171.02	112.952	87.3017	81.503
92	23.72	21.2058	24.9193	26.6468	27.3724	18.7037	19.5284	18.0078	20.957	15.3707	14.2769	17.5255	14.6519	13.5279	16.6893	15.6187	11.9729	15.3067	13.0825	16.259	17.8543	25.9366	23.807	17.3291	19.7914	22.3092	27.363	23.3368	17.9522	20.5755	18.5942	18.4785	17.6924	20.6516	24.7544	21.0683	17.168	21.4066	26.1775	25.7089	55.5677	71.2082	72.2815	76.8532	78.9313	79.7727	81.2645	82.0268	85.452
93	56.8593	53.1934	33.6448	29.5264	32.7317	28.4475	24.398	27.1487	30.9302	27.7235	26.6226	30.7904	31.4138	26.6756	30.6198	24.9634	25.9178	26.3519	21.1306	21.3232	30.7677	43.5381	61.6979	100.643	126.039	180.59	207.491	249.43	287.853	313.761	324.647	353.479	343.585	339.976	340.935	350.807	357.371	380.631	381.883	391.117	387.643	394.523	416.619	417.052	445.387	466.931	472.427	504.431	528.463
94	188.746	203.497	147.85	118.799	94.7678	83.8693	99.2903	92.7584	117.31	160.708	188.811	192.857	216.11	238.459	75.4537	74.4362	218.515	212.017	68.1013	231.597	230.072	249.728	245.519	268.842	285.169	280.469	289.861	292.762	294.835	280.302	53.8842	63.9837	272.6	290.494	296.094	304.824	298.049	303.486	333.569	323.555	337.575	305.33	300.469	388.608	390.601	364.763	360.596	369.648	367.242
95	105.065	81.328	61.5935	58.6037	55.7963	69.8269	80.813	97.1736	110.888	113.013	90.345	92.1567	116.068	144.133	235.934	241.68	234.651	275.019	309.445	345.5	382.966	410.531	478.34	523.16	547.394	524.76	469.043	623.09	NaN	NaN	NaN	NaN	NaN	NaN	NaN	NaN	NaN	NaN	NaN	NaN	NaN	NaN	NaN	NaN	NaN	NaN	NaN	NaN	NaN
96	153.124	132.129	80.4231	69.7485	94.0229	114.298	127.493	140.51	134.224	161.03	198.15	250.317	272.854	280.803	285.401	273.666	289.555	319.282	313.645	356.914	459.813	501.125	544.893	531.996	532.382	561.216	584.448	602.323	623.613	651.08	658.149	665.619	679.286	680.623	690.831	698.204	695.284	688.051	690.176	699.251	738.54	740.78	750.23	750.363	764.729	760.532	627.994	630.258	734.665
97	56.7782	58.2153	42.1376	45.7313	38.2563	33.6557	34.29	21.5972	33.6043	31.6184	32.4487	31.0903	35.9824	37.0042	45.6346	41.2963	45.3769	54.212	53.3595	64.7744	69.4144	89.3296	92.1532	107.517	121.222	140.637	150.801	166.655	177.663	195.514	202.995	208.693	228.794	243.664	251.713	253.663	231.33	186.512	108.771	67.0333	48.8442	40.8591	49.8195	39.1173	36.1314	35.5236	32.4361	27.0326	28.5362
98	76.5254	70.992	42.3305	37.7302	42.5547	47.2345	47.8024	37.8625	34.3682	38.8399	41.9094	53.1824	60.9987	80.2132	154.039	199.254	224.027	254.501	265.792	286.566	283.811	294.308	288.164	285.086	303.368	295.659	301.618	303.886	292.66	288.617	294.153	282.833	287.267	288.588	290.39	296.793	292.02	291.007	286.755	276.449	274.831	276.303	265.031	262.591	269.064	267.566	264.411	261.063	256.269
99	126.976	130.206	92.8643	86.1534	130.74	90.0196	120.705	98.9557	81.3543	66.0737	58.6636	44.5792	47.6116	47.5482	49.7854	52.445	46.7579	44.8109	54.7293	50.937	61.2364	81.5392	121.869	172.514	230.327	290.662	343.48	400.271	452.241	531.655	605.869	679.701	713.373	755.398	812.081	NaN	NaN	NaN	NaN	NaN	NaN	NaN	NaN	NaN	NaN	NaN	NaN	NaN	NaN
100	104.417	99.657	101.512	80.328	76.0317	108.003	79.3725	73.294	69.5909	71.3088	77.5041	68.3647	74.0551	80.1574	75.6515	86.3179	109.819	107.783	107.514	96.1879	117.835	172.721	215.106	294.28	357.929	404.608	466.079	533.968	584.964	611.095	657.43	693.055	710.707	734.039	751.051	782.18	791.304	837.183	873.77	901.339	932.683	989.972	1042.37	1068.14	1065.18	1076.49	1081.15	1064.3	1076.02
101	202.472	238.781	83.6844	119.393	134.152	92.0883	72.1774	65.0599	60.137	40.4064	64.8462	66.1153	34.0002	46.223	42.3752	51.6573	35.5081	39.6704	79.4818	50.0225	48.6251	34.7398	41.2051	53.7502	54.7983	43.8734	44.8958	59.98	109.153	55.1705	108.96	36.141	32.5615	27.9428	26.5219	29.6057	29.6937	32.1917	31.9318	33.3672	36.6446	34.9583	32.5008	27.7001	32.0898	25.2294	37.3106	24.6615	25.8136
102	165.578	137.19	136.54	144.518	130.367	111.689	106.611	122.542	109.131	103.802	85.1321	84.6482	79.5584	78.8827	81.8115	86.1822	91.6463	100.008	107.009	110.137	112.252	127.146	114.745	121.989	128.081	123.501	109.633	106.744	87.1316	85.8248	76.172	65.0962	65.7109	66.8783	66.9086	59.1048	83.8712	76.3014	94.8069	106.111	125.923	133.437	122.736	95.1955	91.3132	69.5755	59.2122	51.8071	54.7244
103	43.5462	50.6498	36.5551	40.5702	66.084	51.4497	53.9006	63.3602	51.0628	45.8351	59.0219	58.6203	60.7639	91.8403	74.697	125.782	121.875	104.113	103.413	92.9008	54.6116	46.4832	55.4225	334.908	355.463	30.4315	344.002	322.701	32.8053	31.9952	28.1486	27.5462	19.6558	19.563	18.4796	15.6953	13.0572	17.8782	15.0466	16.4185	12.7377	19.3496	15.951	19.3296	14.6801	21.8492	20.9013	19.5473	26.6116
104	91.223	126.556	79.5028	47.489	44.7711	42.2865	38.1447	37.7723	40.7183	44.4296	55.2234	69.8722	69.3704	82.0657	80.5399	65.5557	71.1431	60.2334	50.5802	48.3787	52.1009	50.1384	64.3999	79.7317	93.3528	129.239	169.084	197.872	232.076	260.845	303.216	322.16	337.053	363.799	397.332	409.566	438.058	439.896	451.379	458.011	461.472	450.69	438.907	449.474	444.331	443.632	456.167	440.449	446.396
105	123.705	84.9537	55.1555	93.5241	74.1324	74.2185	79.381	72.9711	67.7442	61.6693	64.5227	59.5051	52.614	50.1794	57.6071	62.9838	54.8039	51.0546	58.5736	62.553	45.0716	61.7978	57.6969	64.8119	62.7088	53.2963	46.6137	43.8323	34.833	33.6326	29.8016	33.6057	28.3268	30.6782	22.9976	28.9914	25.179	27.6975	24.6812	24.0403	28.4826	26.5057	25.1992	21.4445	24.2563	25.1315	27.4145	23.8857	30.0745
106	147.145	136.088	125.839	114.972	109.797	110.279	83.9025	90.4357	80.9723	77.3818	81.3373	86.6955	77.5279	73.2714	72.5694	68.755	63.1927	67.0901	66.36	76.283	85.0004	101.265	121.153	137.94	165.098	194.855	208.216	258.616	297.371	345.327	388.137	424.915	458.329	503.411	526.774	562.11	566.621	376.617	278.999	169.457	92.3642	70.3134	57.112	66.3828	46.6517	56.5762	51.6388	54.354	63.3754
107	159.389	141.285	139.271	153.484	152.729	152.766	161.552	175.741	227.694	236.73	270.363	305.291	305.299	343.691	402.495	458.603	564.719	568.134	612.497	688.057	759.93	820.703	865.548	779.144	929.364	894.112	940.849	915.218	933.503	948.671	928.209	916.525	926.837	953.625	1001.47	985.381	1026.3	1082.33	1000.62	1029.38	973.037	981.774	990.883	962.976	970.742	917.417	923.639	897.319	891.908
108	188.952	159.287	146.709	100.296	79.2801	52.6982	42.8403	38.7974	38.8273	34.2125	39.5839	45.0096	53.9778	74.985	85.855	116.311	171.225	211.525	268.255	333.098	362.841	377.46	386.132	370.332	351.211	293.324	222.849	170.675	121.001	97.9181	97.2743	92.0988	104.369	106.629	119.49	119.951	123.428	125.467	132.686	151.993	182.68	220.273	244.996	272.994	298.737	311.783	309.415	314.166	296.682
109	141.746	158.982	148.697	137.704	128.848	99.4317	90.8575	97.8281	101.38	102.453	111.255	107.853	91.0869	93.5772	72.9527	58.6422	46.4808	NaN	NaN	NaN	NaN	NaN	NaN	89.9018	67.7828	93.3653	71.3056	26.3177	22.8552	21.5099	20.6504	22.4151	23.1413	22.1159	26.6816	571.647	22.9103	43.0571	47.8501	35.688	41.6214	37.7546	36.315	34.2544	45.6956	37.9623	617.758	622.364	37.485
110	161.624	131.501	105.698	106.645	95.6304	98.784	84.3782	80.8549	79.2587	73.1661	73.1284	73.9273	85.1956	87.231	68.2104	52.3958	49.6816	38.8055	43.889	49.9539	52.2675	82.1486	84.6691	113.638	156.87	183.985	223.171	251.115	273.007	306.043	359.81	328.091	373.933	393.266	405.64	426.526	458.755	455.084	475.168	475.477	494.931	501.254	522.666	496.297	368.779	186.84	96.2649	69.7531	63.826
111	188	165.639	126.254	126.332	156.823	123.155	133.623	139.612	148.552	106.694	96.1019	95.5541	85.8816	86.4865	92.4347	178.351	141.939	120.062	149.744	191.424	229.151	263.856	364.232	423.992	444.268	506.777	514.718	471.142	500.967	557.09	553.457	551.815	552.69	558.891	560.375	591.606	602.81	611.575	625.554	617.036	653.77	655.859	662.927	647.586	663.175	680.13	679.087	680.998	677.914
112	109.307	70.4837	87.1971	75.2199	100.293	104.373	158.535	209.892	274.608	329.607	364.317	370.706	419.927	456.172	514.341	565.236	615.566	653.498	628.787	515.984	360.937	219.543	135.789	116.074	105.487	88.4852	92.9489	115.9	126.972	153.312	192.129	216.135	237.239	265.688	279.75	294.89	320.492	345.969	340.492	341.955	337.552	352.677	343.812	341.907	345.494	348.402	347.21	337.617	336.334
113	170.306	113.602	114.673	115.642	108.501	82.7041	76.0559	79.6985	56.5543	69.5752	59.8756	63.296	58.6339	57.5335	54.1331	55.7728	55.6226	57.9087	56.2324	62.2717	73.0729	97.4499	121.397	129.51	162.253	174.086	209.128	232.505	266.642	285.029	321.488	344.124	377.777	392.137	391.113	394.402	383.152	396.433	424.756	450.637	469.417	496.027	511.974	509.903	521.551	509.488	505.054	486.305	464.625
114	248.708	242.604	257.6	234.307	199.909	185.312	189.662	174.137	194.268	220.785	244.876	258.119	262.824	242.499	122.722	106.752	95.0763	85.5293	83.1594	87.3543	86.3249	127.645	119.875	128.537	167.848	174.659	207.1	234.476	256.32	272.398	287.156	330.491	504.085	509.459	425.193	436.637	442.657	663.13	704.596	403.983	377.454	329.022	259.161	311.975	158.092	103.527	84.4902	85.6192	76.9641
115	151.355	136.722	113.938	108.14	104.979	100.581	86.2711	83.9059	79.6325	74.5353	73.2241	71.7279	86.4257	91.0011	122.733	106.872	94.9996	84.6934	83.1702	87.602	86.32	128.839	118.77	124.447	148.886	162.342	194.196	220.671	234.239	249.105	256.233	304.689	322.13	333.938	397.223	405.465	406.152	367.63	350.498	345.98	326.689	292.96	223.195	147.981	81.6355	23.2184	22.3139	15.8782	24.7764
116	34.1655	24.346	78.7052	71.0495	64.6892	54.518	56.1299	53.3024	59.3092	60.1242	65.7844	71.2385	77.0112	87.3506	89.2788	66.3857	45.7264	33.5077	36.6865	37.4813	30.1819	34.7966	33.0309	36.9658	31.8172	37.0383	40.9199	21.4824	26.8351	32.529	26.8119	33.5444	34.0946	39.3079	41.0711	47.5657	49.4792	56.7028	50.3536	56.7693	58.6811	57.5629	50.7765	48.817	50.2308	48.9146	51.5285	47.1035	49.113
117	139.424	130.568	76.2471	65.2485	69.8648	76.1009	78.9374	72.1977	76.8406	82.0126	70.3732	61.5757	58.356	59.6968	61.0948	56.111	53.3783	58.6673	71.5727	76.6268	96.4456	98.3539	88.2792	83.2468	124.093	136.919	166.018	211.78	254.413	319.952	378.459	437.461	471.246	543.869	604.282	633.804	676.027	696.319	726.697	756.71	757.415	754.969	755.745	753.245	756.448	756.243	748.656	759.794	762.299
118	106.193	79.4955	59.1154	51.5891	40.8678	48.7009	68.0093	86.5634	110.434	164.638	226.758	297.386	327.967	324.961	250.764	195.217	140.838	108.564	105.393	107.5	132.324	185.478	254.44	336.101	449.204	579.523	706.924	812.978	929.186	986.315	899.694	628.899	309.821	154.115	79.6681	52.7626	47.4206	48.3731	58.7755	59.6145	88.7254	91.2715	119.604	184.006	251.229	291.321	291.847	209.884	115.752
119	105.283	111.948	73.6359	53.528	40.557	115.131	127.256	158.695	188.359	177.625	219.353	240.791	70.5467	37.436	40.5922	41.6233	44.3556	57.1163	49.6106	50.0042	44.2311	46.1542	41.6459	52.333	73.9212	71.8487	87.3211	118.969	155.668	176.12	233.615	267.663	309.023	361.917	407.941	477.748	515.581	566.795	628.176	673.873	719.298	735.836	679.387	550.056	394.411	223.286	130.347	81.3182	59.4925
120	170.087	216.008	104.208	47.4586	38.9399	43.2339	101.796	122.68	11.8364	10.4546	156.22	204.805	227.239	219.657	10.8342	34.5892	33.8664	8.77814	7.23168	9.07948	619.607	617.801	16.6889	15.1187	26.9917	27.2785	23.1547	29.203	33.2286	38.2651	37.8324	40.4769	40.1016	78.8689	91.4374	68.4775	69.4786	103.851	110.434	113.01	168.874	205.911	175.113	184.336	164.576	147.732	86.6407	58.4955	56.7101
121	154.393	138.4	117.992	135.557	91.7402	99.9178	81.9801	60.7697	66.8218	77.0506	72.7264	103.487	95.1938	90.0552	78.3921	86.7434	74.1293	64.3021	44.7109	58.6001	67.9686	89.6235	111.532	152.061	182.961	236.192	289.62	330.556	382.34	447.777	521.619	582.941	629.2	680.878	753.456	792.45	821.113	923.492	1008.39	1055.87	1125.64	1161.23	1248	1339.89	1318.84	1411.07	1383.84	1151.34	525.701
122	88.9343	53.5487	69.3138	43.0284	43.2418	52.9478	53.3961	60.936	54.0399	51.005	61.6021	62.1116	58.6483	102.499	109.333	108.301	105.79	89.0312	95.9123	130.017	150.304	164.999	188.434	210.809	198.673	269.826	316.653	304.487	397.257	435.948	481.947	538.894	582.963	635.699	709.103	755.808	809.588	853.461	916.336	939.515	986.62	969.741	1004.55	556.839	418.89	245.746	119.18	76.4175	67.9921
123	147.497	129.625	145.252	128.931	136.691	74.3579	56.1586	62.1837	60.6005	58.5332	59.0775	59.3068	63.2923	56.0662	98.2266	63.2383	55.1063	55.2506	59.4514	53.3577	52.9857	52.4879	50.8888	44.6962	52.2096	44.923	47.294	53.0454	89.9197	88.5295	116.687	136.76	154.44	192.695	211.406	224.597	207.911	138.992	110.944	70.2353	79.4147	66.5787	70.5684	79.5278	79.4371	84.993	88.1458	83.1112	84.7724
124	72.7369	60.048	NaN	NaN	NaN	188.157	145.749	109.544	89.4285	92.6747	103.288	119.223	135.366	154.447	184.387	202.512	220.955	236.548	244.578	186.94	136.81	121.56	108.583	120.738	123.302	131.591	143.991	150.233	152.574	149.569	154.16	35.5705	35.3336	33.2409	38.7696	34.6036	34.4089	35.3425	42.4516	45.3556	47.3277	63.2405	51.9289	44.4872	56.4765	52.4705	53.7727	56.6139	54.0831
125	47.1497	54.6383	44.3317	31.2186	32.6295	26.8204	24.9195	29.3036	27.8826	21.3692	28.7801	29.9195	21.2515	80.7364	86.6583	106.404	113.239	120.002	124.185	120.242	130.114	147.167	134.423	179.939	201.442	206.479	224.213	250.008	192.059	196.878	203.474	226.249	21.1253	24.0649	22.7979	18.827	20.5214	19.0404	19.3319	17.1156	20.3798	26.8402	18.1197	19.6585	18.877	22.3728	26.6677	54.9551	86.3151
126	44.7984	43.6882	28.2443	56.0393	51.2131	52.0342	52.0396	49.1644	27.8183	50.4642	66.1933	91.4832	91.275	111.721	92.2357	112.487	121.628	131.868	138.408	125.401	139.595	153.274	137.868	35.4983	23.4143	31.989	33.4001	41.1875	35.7929	203.605	212.675	332.113	342.026	350.339	349.049	344.244	369.157	368.915	369.173	359.209	354.57	341.406	318.219	322.863	316.838	321.386	336.666	338.536	351.925
127	47.25	54.6239	48.7856	53.408	66.7033	69.5991	51.3887	49.217	58.9756	53.2512	69.7042	65.5715	85.7716	78.9222	87.5052	104.593	96.1995	118.919	127.344	112.295	115.375	126.404	124.82	169.089	134.383	191.053	211.338	168.694	184.779	195.337	203.788	227.872	321.829	332.416	336.753	337.511	357.721	361.117	351.142	338.932	337.24	335.808	312.146	309.707	305.886	300.706	318.797	323.744	330.855
128	56.3981	44.7147	43.1965	43.1486	46.8711	42.2415	46.576	52.3946	33.1013	36.0616	36.3506	32.5553	26.7049	24.2284	28.5088	25.1154	28.2022	29.1818	84.1845	100.278	129.138	150.383	191.319	218.235	237.66	273.575	308.625	335.746	361.443	410.373	300.715	325.763	354.271	381.197	395.447	388.831	359.39	331.665	315.69	301.36	301.422	301.079	295.487	446.053	430.83	424.404	425.572	421.424	426.489
129	71.1435	59.8657	55.843	58.7275	49.811	92.9338	83.6498	91.6436	168.063	215.383	219.686	243.149	218.746	214.877	175.133	232.902	217.626	217.486	208.147	203.813	207.828	228.118	232.17	246.442	259.241	282.038	314.618	348.451	338.286	345.875	366.118	380.797	390.604	432.148	445.078	458.609	474.68	481.618	434.86	383.431	374.362	378.495	376.177	372	372.141	376.755	367.599	386.066	380.898
130	151.721	93.2029	69.7427	65.9109	46.797	36.7176	48.5595	54.311	61.0999	70.4586	72.9396	91.4256	77.438	81.9811	76.9518	87.2768	100.901	115.183	130.672	142.066	153.999	182.443	179.184	193.802	247.96	239.34	240.93	250.7	239.731	246.546	256.23	NaN	NaN	NaN	NaN	NaN	NaN	NaN	NaN	NaN	NaN	NaN	NaN	NaN	NaN	NaN	NaN	NaN	NaN
131	236.878	199.625	157.082	167.135	134.634	112.405	97.1686	91.2423	77.1732	101.032	95.7313	86.354	61.2242	81.6468	87.5472	79.8489	80.3518	71.483	78.8738	83.0854	80.1196	77.7587	77.9382	94.069	97.6707	96.4401	185.491	208.889	248.499	289.023	79.6795	70.5777	NaN	NaN	NaN	NaN	NaN	NaN	NaN	NaN	NaN	NaN	NaN	NaN	NaN	NaN	NaN	NaN	NaN
132	277.078	167.432	80.2748	63.0126	57.9995	54.2216	64.7611	56.5384	61.3643	70.9143	64.3158	68.455	78.9526	69.5174	74.1224	85.5933	102.871	122.076	141.272	144.306	168.33	181.286	182.574	146.688	157.249	165.912	171.084	180.681	181.879	169.9	181.069	185.087	185.673	186.897	189.014	181.612	166.509	183.386	182.897	170.348	166.041	164.695	160.375	168.872	169.39	158.209	167.212	157.012	165.64
133	121.159	117.56	99.2516	70.5685	79.4555	81.4617	67.7197	71.0075	56.7377	63.2414	74.4183	88.6504	113.906	133.304	118.297	103.022	72.3145	52.7171	67.0445	62.6753	61.7487	62.0558	52.5939	46.4983	55.8417	53.7119	49.0333	49.4705	45.0679	40.7355	38.6109	40.1625	42.1957	50.8247	48.6965	38.9187	39.0604	36.8968	38.7978	35.2189	37.0364	39.2095	39.7115	51.4079	61.0921	51.3692	54.1651	54.6121	45.2054
134	150.333	121.766	117.231	109.571	99.1298	103.831	85.4498	128.385	84.3772	141.429	140.287	156.851	112.81	95.4317	92.6016	102.277	90.7415	74.9777	84.1385	82.3188	89.3668	86.4309	115.895	134.553	109.436	111.417	93.6141	82.791	91.9975	89.1998	107.625	102.933	104.597	126.517	NaN	NaN	NaN	NaN	NaN	NaN	NaN	NaN	NaN	NaN	NaN	NaN	NaN	NaN	NaN
135	57.1211	64.6123	65.6054	46.6187	57.9573	43.6895	58.9517	53.1657	60.7269	64.4225	47.1343	47.2153	69.2075	101.212	109.358	130.211	164.3	173.592	229.501	283.221	340.856	336.933	321.907	322.891	331.168	352.79	376.839	416.454	421.759	435.996	420.459	439.527	504.708	516.424	528.351	540.482	508.561	450.624	409.262	427.561	369.733	340.333	330.636	374.062	403.441	411.866	441.414	440.312	NaN
136	120.107	104.153	113.719	118.922	126.069	119.467	98.6228	86.7235	80.7163	74.5014	57.4162	58.7046	75.8497	91.0306	65.3378	76.5147	78.2777	98.384	166.853	209.568	142.744	159.874	185.224	222.497	250.143	283.839	308.163	351.929	382.073	429.079	463.593	520.77	576.645	636.952	696.591	722.545	732.287	782.947	807.352	807.289	804.093	785.799	758.01	708.592	619.165	496.928	360.13	243.385	174.351
137	91.0604	89.274	110.974	88.3162	98.9886	95.6505	99.0271	59.1375	59.1883	49.7892	49.0967	47.8279	48.9945	56.9988	48.641	47.8457	65.1172	82.0881	107.056	145.98	156.163	245.207	263	281.631	260.942	251.332	262.54	255.425	249.395	245.266	231.53	228.904	224.562	228.782	214.669	221.316	219.509	228.86	229.307	234.827	230.765	233.015	226.234	231.505	246.074	254.535	240.788	251.477	249.741
138	100.116	75.3134	56.8199	60.6721	73.8606	83.4233	87.4387	86.9188	86.567	88.2704	82.5996	78.3001	69.0131	68.9822	57.3237	55.2479	43.5699	38.7578	40.56	39.823	70.676	114.538	154.128	191.48	231.57	264.926	298.708	322.971	349.439	389.039	401.397	404.149	405.03	396.472	386.373	370.557	380.39	337.71	312.889	320.793	323.571	316.88	305.633	324.357	331.606	329.562	332.892	337.362	342.582
139	39.2296	42.4752	36.5402	30.4554	25.5746	29.3928	25.7166	23.7113	23.0452	25.9856	20.6473	22.1392	21.8175	19.9844	30.6985	21.5177	31.0813	37.2492	42.9192	41.1667	51.0882	64.0994	77.6332	91.6406	116.466	126.29	149.244	154.623	160.097	171.154	161.874	178.481	172.293	188.946	163.516	174.56	173.097	169.907	183.538	191.254	181.007	183.923	183.084	193.174	201.417	175.221	157.31	165.657	147.567
140	205.436	147.303	219.84	151.157	159.415	206.833	189.642	173.812	185.077	177.856	95.2797	92.7332	78.4352	81.9399	92.2356	101.628	129.24	162.13	184.574	216.03	264.019	307.926	362.675	404.744	462.421	513.885	561.936	631.004	703.414	777.228	825.952	899.288	974.506	1052.91	1073	1132.18	1180.46	1386.26	1380.38	1420.76	1444.25	1420.85	1373.99	1391.32	1385.83	1338.08	1370.28	1416.24	1402.3
141	29.6936	26.1608	21.0813	29.2198	19.9785	31.7551	33.0954	35.4989	31.0872	31.7897	25.5635	22.9593	107.986	24.8785	35.1236	26.2592	28.038	23.4816	31.2932	22.1034	31.1943	37.5508	43.4527	58.8599	80.9954	71.427	78.5496	84.6536	107.099	119.371	118.193	133.743	143.491	149.656	167.585	166.804	177.674	201.756	203.073	225.962	240.93	249.451	271.045	296.25	328.376	375.867	414.718	442.596	470.164
142	51.6773	170.384	30.2729	32.0841	27.7941	40.437	36.1656	32.1303	24.8082	38.6059	104.555	115.322	109.246	175.091	168.424	167.597	172.44	166.357	169.106	165.249	158.608	161.691	164.383	168.327	214.945	213.846	255.268	254.161	265.436	314.76	337.058	352.026	379.592	408.962	446.969	454.68	502.821	588.876	617.346	559.457	593.524	760.002	800.507	815.459	879.249	893.079	870.217	814.32	691.418
143	206.292	148.454	204.102	152.235	159.233	194.196	138.738	168.33	190.171	109.165	100.293	96.5463	77.743	45.2396	39.6769	40.1375	35.8255	35.3826	42.8409	41.8511	42.237	52.9747	62.3216	76.9111	99.4914	133.038	171.656	211.513	257.875	319.4	407.89	471.154	586.953	682.799	807.116	847.767	918.203	953.329	939.881	853.808	510.772	229.89	97.4029	63.9356	54.4562	56.5507	58.5119	53.7174	67.3454
144	121.711	153.317	144.978	173.758	164.964	158.183	183.391	181.891	172.933	164.556	153.012	149.553	75.051	60.078	55.7815	62.6397	77.4488	119.129	144.369	157.197	182.275	237.354	264.976	300.316	339.785	354.524	343.792	340.77	371.199	374.508	373.194	370.106	379.165	383.466	377.156	387.254	380.303	373.393	374.31	381.13	381.827	384.845	370.313	381.916	378.139	372.712	366.537	385.161	379.875
145	122.807	145.92	131.116	118.844	118.219	133.664	153.958	198.169	236.85	208.749	183.317	169.712	176.413	181.028	200.561	215.158	212.101	248.436	261.275	304.088	308.353	317.851	335.116	350.2	395.708	410.913	410.451	442.264	465.644	472.596	426.443	387.501	395.345	396.406	381.549	370.964	359.339	357.274	360.505	354.261	354.038	356.971	357.543	367.071	369.104	372.393	360.165	383.957	372.509
146	128.614	155.504	146.419	174.937	107.513	159.979	187.189	185.981	173.322	180.464	152.767	149.46	74.7154	59.7191	56.3921	71.4257	79.5885	140.099	120.756	162.597	185.537	211.544	243.673	283.093	308.878	339.603	385.773	437.404	480.089	515.424	581.702	652.028	742.928	730.208	764.453	829.067	863.51	873.796	956.822	984.512	1019.61	1016.34	971.465	913.32	843.888	668.829	383.959	186.449	101.721
147	127.777	155.408	146.742	174.403	165.712	160.93	188.647	185.896	172.931	180.649	152.376	148.558	75.1515	59.8814	56.1529	26.4849	20.2937	24.2504	30.3046	27.9608	27.7786	24.0642	23.2139	22.2251	29.8645	28.1289	40.7375	49.3931	91.345	118.713	142.438	361.76	471.463	636.427	612.86	661.969	694.423	670.686	653.066	664.409	650.359	672.193	678.369	662.863	688.676	702.461	699.338	693.278	726.644
148	98.9899	91.7466	49.5882	41.7786	47.9731	60.8309	65.3467	64.4272	84.7235	83.3013	67.954	49.1818	48.8977	52.4489	52.7046	66.9328	75.6469	108.367	130.644	150.162	167.484	197.796	199.821	251.084	270.725	298.006	299.425	298.332	293.334	289.512	298.132	241.435	232.91	230.918	235.99	241.803	235.185	219.061	239.939	234.829	224.235	235.727	243.894	245.188	242.692	234.416	243.041	239.008	234.499
149	70.8797	58.199	73.0232	64.9118	53.8319	50.5218	55.3868	53.7761	58.5945	52.0262	46.8757	44.17	47.486	47.9048	41.5054	47.6405	50.2712	59.0227	59.5026	77.9147	129.399	166.345	214.054	251.742	269.315	293.287	305.053	321.985	320.076	329.723	298.628	254.289	253.092	268.49	271.016	282.219	289.307	301.658	317.834	NaN	NaN	NaN	NaN	NaN	NaN	NaN	NaN	NaN	NaN
150	133.563	122.013	89.1688	78.9706	86.4538	95.4358	107.898	124.019	122.253	121.056	119.098	124.503	127.305	153.421	199.79	237.535	271.824	309.833	344.989	347.372	361.623	385.499	396.252	409.302	407.457	415.373	411.538	403.896	408.269	396.831	380.875	379.531	389.071	378.622	377.382	391.772	398.52	NaN	NaN	NaN	NaN	NaN	NaN	NaN	NaN	NaN	NaN	NaN	NaN
151	71.725	58.3057	45.4376	45.7867	44.7934	43.0302	42.3022	50.2153	47.7397	46.3628	41.7861	44.3959	47.3889	60.8029	82.1773	104.181	144.376	174.724	212.35	249.864	285.88	363.476	403.106	455.727	499.445	542.757	578.813	602.511	584.853	558.98	577.277	300.822	594.89	613.776	642.74	634.111	NaN	NaN	NaN	NaN	NaN	NaN	NaN	NaN	NaN	NaN	NaN	NaN	NaN
152	79.0797	73.918	56.1256	49.9774	44.7709	42.8076	37.6491	38.5172	33.5229	35.6045	48.225	42.4537	49.9413	48.3857	53.0889	66.124	66.2747	71.6915	92.3564	83.7036	80.1038	74.8757	73.079	75.5084	84.1021	88.438	90.7652	100.938	109.001	105.154	124.803	NaN	NaN	NaN	122.017	163.069	173.018	372.105	350.678	329.7	75.5261	60.439	57.2118	413.369	398.926	45.5997	58.2463	45.4066	42.8935
153	153.121	132.67	106.174	73.3008	76.3506	76.2951	76.9465	82.1181	92.7372	82.3912	70.1479	74.4607	63.9212	61.7508	65.8597	68.688	88.964	112.129	137.416	177.373	202.868	234.262	262.342	314.637	332.077	344.102	379.41	403.727	405.032	433.397	412.496	386.567	402.449	253.625	258.708	246.555	260.12	268.915	284.037	293.809	308.242	338.106	339.284	349.212	138.717	223.293	373.331	404.038	427.297
154	139.351	107.724	95.7498	92.4627	102.998	79.0394	60.2043	55.8072	54.9358	56.9788	51.2743	55.0022	53.9598	54.0611	56.9319	64.2653	59.3772	65.0157	71.3686	72.3719	80.3634	84.7685	99.4046	102.265	128.671	144.63	148.481	168.799	170.501	178.78	189.606	192.967	226.362	261.289	311.864	375.561	443.526	502.877	583.239	638.73	696.412	743.726	757.172	767.18	742.357	713.216	694.896	671.359	658.119
155	106.8	73.9821	40.2149	46.7098	53.4572	57.1314	81.6815	89.5964	117.988	103.647	128.444	116.119	102.882	107.711	110.587	97.0431	87.4243	95.5454	109.402	115.532	120.692	148.778	182.603	230.121	267.445	321.566	351.699	407.525	442.045	406.679	329.755	158.489	92.5615	76.3457	63.3402	62.5539	68.8892	88.5049	77.806	82.9807	97.9324	112.489	121.397	94.5473	116.83	120.873	140.77	133.247	128.352
156	100.984	77.3568	40.2839	41.6672	83.2765	35.9134	39.2091	33.2881	34.802	38.1868	36.6788	39.0844	40.1038	41.071	40.5203	47.7586	60.5894	83.9259	103.082	117.566	154.562	181.701	200.139	226.984	254.062	275.278	292.437	310.965	333.663	320.4	280.194	293.927	317.786	342.94	382.468	422.15	467.612	510.374	524.222	545.905	596.185	NaN	NaN	NaN	NaN	NaN	NaN	NaN	NaN
157	55.2173	37.6921	42.3607	38.1863	38.5318	61.2734	67.6615	62.6907	62.8299	60.1773	57.84	68.624	85.4978	101.118	132.991	180.643	242.857	290.975	344.647	384.372	444.114	490.618	520.607	537.473	551.182	575.227	600.231	592.118	NaN	NaN	NaN	NaN	NaN	NaN	NaN	NaN	NaN	NaN	NaN	NaN	NaN	NaN	NaN	NaN	NaN	NaN	NaN	NaN	NaN
158	292.092	215.401	86.6559	95.7531	101.061	88.6157	85.6681	73.9727	73.3973	83.9234	105.321	141.714	165.669	207.272	238.511	280.522	310.733	331.676	356.763	369.544	391.969	411.823	396.479	394.088	380.616	385.778	391.923	382.656	372.02	378.935	381.89	395.363	385.994	393.301	364.634	373.009	362.436	361.565	360.83	364.599	355.552	344.319	360.824	361.388	358.193	342.346	360.332	334.203	347.611
159	126.208	102.257	84.3087	69.5174	77.3044	63.977	74.7379	68.3269	76.1673	74.2564	87.022	81.4715	90.0046	98.2272	108.378	124.022	119.749	150.917	167.756	199.385	239.388	293.687	354.815	434.458	428.531	538.42	607.263	679.539	688.075	733.916	780.749	832.083	846.533	904.952	954.209	966.793	977.917	954.408	892.356	742.788	550.992	384.23	295.804	229.517	213.866	207.646	204.921	221.681	233.189
160	160.052	164.966	105.853	87.5414	92.4511	90.9408	85.8517	97.1487	80.7185	67.1422	58.0112	55.4384	66.4337	90.1413	102.172	128.833	150.416	205.041	227.458	274.703	328.081	370.759	415.628	469.936	498.356	525.738	522.141	558.079	612.773	587.291	603.04	NaN	NaN	NaN	NaN	NaN	NaN	NaN	NaN	NaN	NaN	NaN	NaN	NaN	NaN	NaN	NaN	NaN	NaN
161	238.877	138.685	63.6602	60.2153	53.758	51.2302	36.522	44.5216	42.3905	48.7965	48.5641	43.6561	43.5175	39.6766	42.8627	46.5232	36.6656	36.7619	32.2602	35.8934	33.2729	41.0343	48.1786	72.7392	87.6732	123.447	144.822	145.653	174.439	171.165	170.938	178.041	188.546	197.411	202.477	202.426	195.173	190.02	190.051	204.787	213.314	212.617	217.753	233.219	228.193	237.371	223.312	233.468	221.881
162	171.825	64.1236	71.3075	66.005	116.429	125.341	125.663	105.879	65.2648	85.7633	84.5757	110.666	94.205	123.62	130.156	152.962	152.871	143.392	155.81	144.157	138.225	160.206	169.997	180.282	193.163	215.065	231.972	241.554	285.439	341.687	380.217	436.532	456.11	414.595	275.292	186.821	154.309	147.248	133.032	123.789	126.049	112.295	132.199	120.994	129.443	116.782	101.042	93.6329	84.4249
163	129.597	114.382	116.479	89.0581	69.3125	74.1284	86.5881	85.8245	93.8107	94.0293	92.2462	88.1025	75.4502	58.8877	56.854	44.3121	63.2756	47.6969	52.2544	40.5021	35.5133	42.8099	50.564	85.5183	99.0204	163.354	221.262	309.977	251.028	337.542	410.995	498.965	535.996	585.349	777.968	755.135	789.454	809.443	835.854	857.056	843.014	851.388	860.273	849.58	840.553	827.292	820.22	828.194	833.626
164	247.83	196.505	222.571	195.179	162.337	147.757	162.971	138.15	144.583	129.214	102.26	105.717	113.08	119.041	114.133	134.487	162.561	202.02	258.788	321.136	408.253	516.316	635.464	722.108	850.132	951.844	1079.22	1159.52	1258.19	1352.02	1432.4	1525.7	1553.54	1500.14	1340.69	1028.9	626.68	336.914	194.646	132.333	113.338	116.692	104.217	116.95	119.423	106.13	116.566	113.229	117.526
165	75.7559	56.8918	57.5135	54.186	42.9916	41.2856	33.5198	37.5904	27.7204	29.1511	25.7532	21.2088	19.2126	20.4918	18.1917	20.8317	22.6766	20.4332	24.1313	28.0109	25.4456	30.4962	31.7904	32.7937	31.0835	31.7127	31.4696	27.4456	37.981	48.1663	64.9083	89.9852	135.861	188.68	282.004	331.808	334.596	340.108	376.228	368.281	333.419	324.648	312.07	312.485	308.209	310.409	324.012	332.956	340.875
166	245.228	249.489	278.974	248.117	225.986	207.953	179.769	168.985	164.416	136.739	132.126	127.159	128.212	113.629	133.234	112.462	113.37	106.131	110.352	116.715	153.751	201.345	290.446	364.695	442.122	513.051	565.427	657.642	739.521	780.104	847.054	908.458	1007.91	1011.05	1049.22	1080.7	1043.92	1044.51	70.0203	914.791	152.337	455.427	1129.67	1239.82	1192.88	1033.6	1460.77	1060.48	1371.96
167	51.776	43.85	24.8077	42.837	30.2201	28.2495	41.1583	49.443	34.2609	32.1293	28.6002	25.4831	30.9889	32.3202	27.2496	33.3844	26.3358	30.3183	39.5659	29.3486	34.3093	31.8487	28.8316	28.3381	33.6923	29.5064	36.0857	39.7485	43.0436	46.0579	38.8713	43.1569	35.9395	32.2292	35.7807	26.8578	27.0356	26.3292	26.6154	28.8057	24.8996	28.3113	30.6098	31.2283	31.2893	33.6358	28.7917	33.8225	33.4598
168	75.7797	57.828	43.1819	44.4889	41.8715	36.8472	39.8841	48.5958	29.3568	39.0203	24.5269	26.2326	27.6706	35.8138	42.051	42.2321	46.0967	56.6188	53.5113	53.7538	52.544	53.7194	59.6546	56.1009	61.3339	78.5024	103.918	127.105	155.425	188.773	228.064	253.202	245.247	242.644	198.718	163.774	119.93	86.7126	65.5618	61.4333	48.4042	50.0216	44.6552	43.8024	43.3043	40.7151	47.9165	47.0681	50.4883
169	134.473	114.491	76.2608	76.146	100.624	121.475	94.9962	99.1289	71.1594	69.4599	69.8086	54.3508	78.5922	67.1365	72.6589	76.5657	88.675	87.6043	86.1832	71.9683	70.0092	56.5386	56.1233	52.5383	49.9235	45.4841	46.4376	37.3648	31.7983	36.8191	34.397	30.843	30.5006	35.5475	34.3125	38.0983	39.1401	38.29	33.5906	34.4307	35.2934	35.9432	42.6335	50.6042	48.774	53.5	56.6043	42.6952	50.5505
170	235.814	146.002	134.02	119.668	139.993	130.332	95.4031	120.447	109.042	104.015	119.148	127.952	183.493	222.985	226.687	202.593	187.351	182.941	174.259	128.779	135.52	151.577	184.516	225.235	249.733	298.974	301.887	312.418	367.902	467.583	547.336	601.856	773.653	822.382	698.432	923.747	1003.13	1052.58	1132.91	1196.94	1218.08	1240.59	1201.48	1155.6	1040.48	884.584	703.447	559.793	447.807
171	221.452	238.896	222.214	294.183	207.834	170.518	157.273	142.055	145.104	205.826	265.759	283.008	311.736	335.513	352.157	369.727	399.023	411.608	432.505	461.512	507.957	553.56	586.129	630.499	650.439	676.601	729.673	755.649	783.384	799.768	835.302	870.813	905.3	959.362	995.053	1010.82	1039.92	1084.26	1118.81	1142.13	1185.7	1208.6	1231.22	1233.76	1244.07	1234.07	1240.89	1243.82	1244.89
172	192.769	140.579	152.158	121.357	92.5701	84.096	97.7067	107.503	161.894	178.09	265.568	305.881	334.431	382.239	410.155	434.638	470.356	461.344	489.004	521.629	535.375	582.405	596.898	642.931	686.201	489.34	490.637	507.138	540.064	570.338	583.861	915.711	624.106	613.294	608.718	927.868	878.051	904.616	930.688	949.141	959.453	968.388	998.294	988.331	1025.19	1022.12	1031.03	1057.23	999.808
173	24.535	52.9207	194.235	112.544	199.734	27.7994	NaN	NaN	NaN	NaN	NaN	NaN	NaN	NaN	NaN	NaN	NaN	NaN	NaN	NaN	NaN	NaN	NaN	NaN	NaN	NaN	NaN	NaN	NaN	NaN	NaN	NaN	NaN	NaN	NaN	NaN	NaN	NaN	NaN	NaN	NaN	NaN	NaN	NaN	NaN	NaN	NaN	NaN	NaN
174	253.621	234.688	192.338	153.642	153.418	142.101	107.287	102.477	72.2992	55.7567	48.9998	67.6954	63.6974	56.1516	58.1377	50.6305	45.3167	40.227	38.8849	35.4215	37.4938	38.1698	38.7327	52.6312	42.873	48.222	48.5776	39.3325	52.1051	45.0276	38.0309	42.0927	37.6181	33.6757	32.3431	27.2785	31.1006	51.7399	34.3661	34.7983	28.1322	36.4984	30.1845	39.6044	24.6827	26.2784	18.0729	25.9801	31.5925
175	14.1924	16.6898	37.9374	33.6123	23.7866	24.2165	20.8655	28.3305	33.9309	24.7085	17.5125	19.1484	23.1451	22.8676	28.8559	41.2374	60.2485	77.5748	98.0961	108.155	139.969	158.947	206.74	237.283	236.819	245.542	244.796	250.923	258.116	281.871	314.456	318.865	290.332	303.472	309.834	303.751	311.396	327.24	340.766	342.951	359.619	350.241	342.372	329.484	323.073	306.244	291.109	332.865	323.268
176	64.269	67.2544	57.7662	54.7225	68.1963	95.1555	133.723	172.174	199.736	134.398	63.0213	52.0387	39.2749	35.9217	43.8216	40.4229	45.0799	48.0088	52.5723	60.6145	88.6232	144.922	153.014	91.7652	50.1222	48.1284	48.0768	39.2911	47.6328	56.2198	49.5432	46.5892	50.1645	69.9198	92.3604	129.811	146.299	96.1948	59.3324	45.9498	43.912	41.7719	46.1125	31.528	56.8219	68.7329	76.2667	85.9233	133.915
[truncated: 24 more columns]

## Sheet: Fig3 Divisons .5mU GO
Cell Id
1	0	0	0	0	0	0	0	0	0	0	0	0	0	0	0	0	0	0	0	0	0	0	0	0	0	0	0	0	0	0	0	0	0	0	0	0	0	0	0	0	0	0	0	0	0	0	0	0	0
2	0	0	0	0	0	0	0	0	0	0	0	0	0	0	0	0	0	0	0	0	0	0	0	0	0	0	0	0	0	0	0	0	0	0	0	0	0	0	0	0	0	0	0	0	0	0	0	0	0
3	0	0	0	0	0	0	0	0	0	0	0	0	0	0	0	0	0	0	0	0	0	0	0	0	0	0	0	0	0	0	0	0	0	0	0	0	0	0	0	0	0	0	0	0	0	0	0	0	0
4	0	0	0	0	0	0	0	0	0	0	0	0	0	0	0	0	0	0	0	0	0	0	0	0	0	0	0	0	0	0	0	0	0	0	0	0	0	0	0	0	0	0	0	0	0	0	0	0	0
5	0	0	0	0	0	0	0	0	0	0	0	0	0	0	0	0	0	0	0	0	0	0	0	0	0	0	0	0	0	0	0	0	0	0	0	0	0	0	0	0	0	0	0	0	0	0	0	0	0
6	0	0	0	0	0	0	0	0	0	0	0	0	0	0	0	0	0	0	0	0	0	0	0	0	0	0	0	0	0	0	0	0	0	0	0	0	0	0	0	0	0	0	0	0	0	0	0	0	0
7	0	0	0	0	0	0	0	0	0	0	0	0	0	0	0	0	0	0	0	0	0	0	0	0	0	0	0	0	0	0	0	0	0	0	0	0	0	0	0	0	0	0	0	0	0	0	0	0	0
8	0	0	0	0	0	0	0	0	0	0	0	0	0	0	0	0	0	0	0	0	0	0	0	0	0	0	0	0	0	0	0	0	0	0	0	0	0	0	0	0	0	0	0	0	0	0	0	0	0
9	0	0	0	0	0	0	0	0	0	0	0	0	0	0	0	0	0	0	0	0	0	0	0	0	0	0	0	0	0	0	0	0	0	0	0	0	0	0	0	0	0	0	0	0	0	0	0	0	0
10	0	0	0	0	0	0	0	0	0	0	0	0	0	0	0	0	0	0	0	0	0	0	0	0	0	0	0	0	0	0	0	0	0	0	0	0	0	0	0	0	0	0	0	0	0	0	0	0	0
11	0	0	0	0	0	0	0	1	0	0	1	0	0	0	0	0	0	0	0	0	0	0	0	0	0	0	0	0	0	0	0	0	0	0	0	0	0	0	0	0	0	0	0	0	0	0	0	0	0
12	0	0	0	0	0	0	0	0	0	0	0	0	0	0	0	0	0	0	0	0	0	0	0	0	0	0	0	0	0	0	0	0	0	0	0	0	0	0	0	0	0	0	0	0	0	0	0	0	0
13	0	0	0	0	0	0	0	0	0	0	0	0	0	0	0	0	0	0	0	0	0	0	0	0	0	0	0	0	0	0	0	0	0	0	0	0	0	0	0	0	0	0	0	0	0	0	0	0	0
14	0	0	0	0	0	0	0	0	0	0	0	0	0	0	0	0	0	0	0	0	0	0	0	0	0	0	0	0	0	0	0	0	0	0	0	0	0	0	0	0	0	0	0	0	0	0	0	0	0
15	0	0	0	0	0	0	0	0	0	0	0	0	0	0	0	0	0	0	0	0	0	0	0	0	0	0	0	0	0	0	0	0	0	0	0	0	0	0	0	0	0	0	0	0	0	0	0	0	0
16	0	0	0	0	0	0	0	0	0	0	0	0	0	0	0	0	0	0	0	0	0	0	0	0	0	0	0	0	0	0	0	0	0	0	0	0	0	0	0	0	0	0	0	0	0	0	0	0	0
17	0	0	0	0	0	0	0	0	0	0	0	0	0	0	0	0	0	0	0	0	0	0	0	0	0	0	0	0	0	0	0	0	0	0	0	0	0	0	0	0	0	0	0	0	0	0	0	0	0
18	0	0	0	0	0	0	0	0	0	0	0	0	0	0	0	0	0	0	0	0	0	0	0	0	0	0	0	0	0	0	0	0	0	0	0	0	0	0	0	0	0	0	0	0	0	0	0	0	0
19	0	0	0	0	0	0	0	0	0	0	0	0	0	0	0	0	0	0	0	0	0	0	0	0	0	0	0	0	0	0	0	0	0	0	0	0	0	0	0	0	0	0	0	0	0	0	0	0	0
20	0	0	0	0	0	0	0	0	0	0	0	0	0	0	0	0	0	0	0	0	0	0	0	0	0	0	0	0	0	0	0	0	0	0	0	0	0	0	0	0	0	0	0	0	0	0	0	0	0
21	0	0	0	0	0	0	0	0	0	0	0	0	0	0	0	0	0	0	0	0	0	0	0	0	0	0	0	0	0	0	0	0	0	0	0	0	0	0	0	0	0	0	0	0	0	0	0	0	0
22	0	0	0	0	0	0	0	0	0	0	0	0	0	0	0	0	0	0	0	0	0	0	0	0	0	0	0	0	0	0	0	0	0	0	0	0	0	0	0	0	0	0	0	0	0	0	0	0	0
23	0	0	1	0	1	0	0	0	0	0	0	0	0	0	0	0	0	0	0	0	0	0	0	0	0	0	0	0	0	0	0	0	0	0	0	0	0	0	0	0	0	0	0	0	0	0	0	0	0
24	0	0	0	0	0	0	0	0	0	0	0	0	0	0	0	0	0	0	0	0	0	0	0	0	0	0	0	0	0	0	0	0	0	0	0	0	0	0	0	0	0	0	0	0	0	0	0	0	0
25	0	0	0	0	0	0	0	0	0	0	0	0	0	0	0	0	0	0	0	0	0	0	0	0	0	0	0	0	0	0	0	0	0	0	0	0	0	0	0	0	0	0	0	0	0	0	0	0	0
26	0	0	0	0	0	0	0	0	0	0	0	0	0	0	0	0	0	0	0	0	0	0	0	0	0	0	0	0	0	0	0	0	0	0	0	0	0	0	0	0	0	0	0	0	0	0	0	0	0
27	0	0	0	0	0	0	0	0	0	0	0	0	0	0	0	0	0	0	0	0	0	0	0	0	0	0	0	0	0	0	0	0	0	0	0	0	0	0	0	0	0	0	0	0	0	0	0	0	0
28	0	0	0	0	0	0	0	0	0	0	0	0	0	0	0	0	0	0	0	0	0	0	0	0	0	0	0	0	0	0	0	0	0	0	0	0	0	0	0	0	0	0	0	0	0	0	0	0	0
29	0	0	0	0	0	0	0	0	0	0	0	0	0	0	0	0	0	0	0	0	0	0	0	0	0	0	0	0	0	0	0	0	0	0	0	0	0	0	0	0	0	0	0	0	0	0	0	0	0
30	0	0	0	0	0	0	0	0	0	0	0	0	0	0	0	0	0	0	0	0	0	0	0	0	0	0	0	0	0	0	0	0	0	0	0	0	0	0	0	0	0	0	0	0	0	0	0	0	0
31	0	0	0	0	0	0	0	0	0	0	0	0	0	0	0	0	0	0	0	0	0	0	0	0	0	0	0	0	0	0	0	0	0	0	0	0	0	0	0	0	0	0	0	0	0	0	0	0	0
32	0	0	0	0	0	0	0	0	0	0	0	0	0	0	0	0	0	0	0	0	0	0	0	0	0	0	0	0	0	0	0	0	0	0	0	0	0	0	0	0	0	0	0	0	0	0	0	0	0
33	0	0	0	0	0	0	0	0	0	0	0	0	0	0	0	0	0	0	0	0	0	0	0	0	0	0	0	0	0	0	0	0	0	0	0	0	0	0	0	0	0	0	0	0	0	0	0	0	0
34	0	0	0	0	0	0	0	0	0	0	0	0	0	0	0	0	0	0	0	0	0	0	0	0	0	0	0	0	0	0	0	0	0	0	0	0	0	0	0	0	0	0	0	0	0	0	0	0	0
35	0	0	0	0	0	0	0	0	0	0	0	0	0	0	0	0	0	0	0	0	0	0	0	0	0	0	0	0	0	0	0	0	0	0	0	0	0	0	0	0	0	0	0	0	0	0	0	0	0
36	0	0	0	0	0	0	0	0	0	0	0	0	0	0	0	0	0	0	0	0	0	0	0	0	0	0	0	0	0	0	0	0	0	0	0	0	0	0	0	0	0	0	0	0	0	0	0	0	0
37	0	0	0	0	0	0	0	0	0	0	0	0	0	0	0	0	0	0	0	0	0	0	0	0	0	0	0	0	0	0	0	0	0	0	0	0	0	0	0	0	0	0	0	0	0	0	0	0	0
38	0	0	0	0	0	0	0	0	0	0	0	0	0	0	0	0	0	0	0	0	0	0	0	0	0	0	0	0	0	0	0	0	0	0	0	0	0	0	0	0	0	0	0	0	0	0	0	0	0
39	0	0	0	0	0	0	0	0	0	0	0	0	0	0	0	0	0	0	0	0	0	0	0	0	0	0	0	0	0	0	0	0	0	0	0	0	0	0	0	0	0	0	0	0	0	0	0	0	0
40	0	0	0	0	0	0	0	0	0	0	0	0	0	0	0	0	0	0	0	0	0	0	0	0	0	0	0	0	0	0	0	0	0	0	0	0	0	0	0	0	0	0	0	0	0	0	0	0	0
41	0	0	0	0	0	0	0	0	0	0	0	0	0	0	0	0	0	0	0	0	0	0	0	0	0	0	0	0	0	0	0	0	0	0	0	0	0	0	0	0	0	0	0	0	0	0	0	0	0
42	0	0	0	0	0	0	0	0	0	0	0	0	0	0	0	0	0	0	0	0	0	0	0	0	0	0	0	0	0	0	0	0	0	0	0	0	0	0	0	0	0	0	0	0	0	0	0	0	0
43	0	0	0	0	0	0	0	0	0	0	0	0	0	0	0	0	0	0	0	0	0	0	0	0	0	0	0	0	0	0	0	0	0	0	0	0	0	0	0	0	0	0	0	0	0	0	0	0	0
44	0	0	0	0	0	0	0	0	0	0	0	0	0	0	0	0	0	0	0	0	0	0	0	0	0	0	0	0	0	0	0	0	0	0	0	0	0	0	0	0	0	0	0	0	0	0	0	0	0
45	0	0	0	0	0	0	0	0	0	0	0	0	0	0	0	0	0	0	0	0	0	0	0	0	0	0	0	0	0	0	0	0	0	0	0	0	0	0	0	0	0	0	0	0	0	0	0	0	0
46	0	0	0	0	0	0	0	0	0	0	0	0	0	0	0	0	0	0	0	0	0	0	0	0	0	0	0	0	0	0	0	0	0	0	0	0	0	0	0	0	0	0	0	0	0	0	0	0	0
47	0	0	0	0	0	0	0	0	0	0	0	0	0	0	0	0	0	0	0	0	0	0	0	0	0	0	0	0	0	0	0	0	0	0	0	0	0	0	0	0	0	0	0	0	0	0	0	0	0
48	0	0	0	0	0	0	0	0	0	0	0	0	0	0	0	0	0	0	0	0	0	0	0	0	0	0	0	0	0	0	0	0	0	0	0	0	0	0	0	0	0	0	0	0	0	0	0	0	0
49	0	0	0	0	0	0	0	0	0	0	0	0	0	0	0	0	0	0	0	0	0	0	0	0	0	0	0	0	0	0	0	0	0	0	0	0	0	0	0	0	0	0	0	0	0	0	0	0	0
50	0	0	0	0	0	0	0	0	0	0	0	0	0	0	0	0	0	0	0	0	0	0	0	0	0	0	0	0	0	0	0	0	0	0	0	0	0	0	0	0	0	0	0	0	0	0	0	0	0
51	0	0	0	0	0	0	0	0	0	0	0	0	0	0	0	0	0	0	0	0	0	0	0	0	0	0	0	0	0	0	0	0	0	0	0	0	0	0	0	0	0	0	0	0	0	0	0	0	0
52	0	0	0	0	0	0	0	0	0	0	0	0	0	0	0	0	0	0	0	0	0	0	0	0	0	0	0	0	0	0	0	0	0	0	0	0	0	0	0	0	0	0	0	0	0	0	0	0	0
53	0	0	0	0	0	0	0	0	0	0	0	0	0	0	0	0	0	0	0	0	0	0	0	0	0	0	0	0	0	0	0	0	0	0	0	0	0	0	0	0	0	0	0	0	0	0	0	0	0
54	0	0	0	0	0	0	0	0	0	0	0	0	0	0	0	0	0	0	0	0	0	0	0	0	0	0	0	0	0	0	0	0	0	0	0	0	0	0	0	0	0	0	0	0	0	0	0	0	0
55	0	0	0	0	0	0	0	0	0	0	0	0	0	0	0	0	0	0	0	0	0	0	0	0	0	0	0	0	0	0	0	0	0	0	0	0	0	0	0	0	0	0	0	0	0	0	0	0	0
56	0	0	0	0	0	0	0	0	0	0	0	0	0	0	0	0	0	0	0	0	0	0	0	0	0	0	0	0	0	0	0	0	0	0	0	0	0	0	0	0	0	0	0	0	0	0	0	0	0
57	0	0	0	0	0	0	0	0	0	0	0	0	0	0	0	0	0	0	0	0	0	0	0	0	0	0	0	0	0	0	0	0	0	0	0	0	0	0	0	0	0	0	0	0	0	0	0	0	0
58	0	0	0	0	0	0	0	0	0	0	0	0	0	0	0	0	0	0	0	0	0	0	0	0	0	0	0	0	0	0	0	0	0	0	0	0	0	0	0	0	0	0	0	0	0	0	0	0	0
59	0	0	0	0	0	0	0	0	0	0	0	0	0	0	0	0	0	0	0	0	0	0	0	0	0	0	0	0	0	0	0	0	0	0	0	0	0	0	0	0	0	0	0	0	0	0	0	0	0
60	0	0	0	0	0	0	0	0	0	0	0	0	0	0	0	0	0	0	0	0	0	0	0	0	0	0	0	0	0	0	0	0	0	0	0	0	0	0	0	0	0	0	0	0	0	0	0	0	0
61	0	0	0	0	0	0	0	0	0	0	0	0	0	0	0	0	0	0	0	0	0	0	0	0	0	0	0	0	0	0	0	0	0	0	0	0	0	0	0	0	0	0	0	0	0	0	0	0	0
62	0	0	0	0	0	0	0	0	0	0	0	0	0	0	0	0	0	0	0	0	0	0	0	0	0	0	0	0	0	0	0	0	0	0	0	0	0	0	0	0	0	0	0	0	0	0	0	0	0
63	0	0	0	0	0	0	0	0	0	0	0	0	0	0	0	0	0	0	0	0	0	0	0	0	0	0	0	0	0	0	0	0	0	0	0	0	0	0	0	0	0	0	0	0	0	0	0	0	0
64	0	0	0	0	0	0	0	0	0	0	0	0	0	0	0	0	0	0	0	0	0	0	0	0	0	0	0	0	0	0	0	0	0	0	0	0	0	0	0	0	0	0	0	0	0	0	0	0	0
65	0	0	0	0	0	0	0	0	0	0	0	0	0	0	0	0	0	0	0	0	0	0	0	0	0	0	0	0	0	0	0	0	0	0	0	0	0	0	0	0	0	0	0	0	0	0	0	0	0
66	0	0	0	0	0	0	0	0	0	0	0	0	0	0	0	0	0	0	0	0	0	0	0	0	0	0	0	0	0	0	0	0	0	0	0	0	0	0	0	0	0	0	0	0	0	0	0	0	0
67	0	0	0	0	0	0	0	0	0	0	0	0	0	0	0	0	0	0	0	0	0	0	0	0	0	0	0	0	0	0	0	0	0	0	0	0	0	0	0	0	0	0	0	0	0	0	0	0	0
68	0	0	0	0	0	0	0	0	0	0	0	0	0	0	0	0	0	0	0	0	0	0	0	0	0	0	0	0	0	0	0	0	0	0	0	0	0	0	0	0	0	0	0	0	0	0	0	0	0
69	0	0	0	0	0	0	0	0	0	0	0	0	0	0	0	0	0	0	0	0	0	0	0	0	0	0	0	0	0	0	0	0	0	0	0	0	0	0	0	0	0	0	0	0	0	0	0	0	0
70	0	0	0	0	0	0	0	0	0	0	0	0	0	0	0	0	0	0	0	0	0	0	0	0	0	0	0	0	0	0	0	0	0	0	0	0	0	0	0	0	0	0	0	0	0	0	0	0	0
71	0	0	0	0	0	0	0	0	0	0	0	0	0	0	0	0	0	0	0	0	0	0	0	0	0	0	0	0	0	0	0	0	0	0	0	0	0	0	0	0	0	0	0	0	0	0	0	0	0
72	0	0	0	0	0	0	0	0	0	0	0	0	0	0	0	0	0	0	0	0	0	0	0	0	0	0	0	0	0	0	0	0	0	0	0	0	0	0	0	0	0	0	0	0	0	0	0	0	0
73	0	0	0	0	0	0	0	0	0	0	0	0	0	0	0	0	0	0	0	0	0	0	0	0	0	0	0	0	0	0	0	0	0	0	0	0	0	0	0	0	0	0	0	0	0	0	0	0	0
74	0	0	0	0	0	0	0	0	0	0	0	0	0	0	0	0	0	0	0	0	0	0	0	0	0	0	0	0	0	0	0	0	0	0	0	0	0	0	0	0	0	0	0	0	0	0	0	0	0
75	0	0	0	0	0	0	0	0	0	0	0	0	0	0	0	0	0	0	0	0	0	0	0	0	0	0	0	0	0	0	0	0	0	0	0	0	0	0	0	0	0	0	0	0	0	0	0	0	0
76	0	0	0	0	0	0	0	0	0	0	0	0	0	0	0	0	0	0	0	0	0	0	0	0	0	0	0	0	0	0	0	0	0	0	0	0	0	0	0	0	0	0	0	0	0	0	0	0	0
77	0	0	0	0	0	0	0	0	0	0	0	0	0	0	0	0	0	0	0	0	0	0	0	0	0	0	0	0	0	0	0	0	0	0	0	0	0	0	0	0	0	0	0	0	0	0	0	0	0
78	0	0	0	0	0	0	0	0	0	0	0	0	0	0	0	0	0	0	0	0	0	0	0	0	0	0	0	0	0	0	0	0	0	0	0	0	0	0	0	0	0	0	0	0	0	0	0	0	0
79	0	0	0	0	0	0	0	0	0	0	0	0	0	0	0	0	0	0	0	0	0	0	0	0	0	0	0	0	0	0	0	0	0	0	0	0	0	0	0	0	0	0	0	0	0	0	0	0	0
80	0	0	0	0	0	0	0	0	0	0	0	0	0	0	0	0	0	0	0	0	0	0	0	0	0	0	0	0	0	0	0	0	0	0	0	0	0	0	0	0	0	0	0	0	0	0	0	0	0
81	0	0	0	0	0	0	0	0	0	0	0	0	0	0	0	0	0	0	0	0	0	0	0	0	0	0	0	0	0	0	0	0	0	0	0	0	0	0	0	0	0	0	0	0	0	0	0	0	0
82	0	0	0	0	0	0	0	0	0	0	0	0	0	0	0	0	0	0	0	0	0	0	0	0	0	0	0	0	0	0	0	0	0	0	0	0	0	0	0	0	0	0	0	0	0	0	0	0	0
83	0	0	0	0	0	0	0	0	0	0	0	0	0	0	0	0	0	0	0	0	0	0	0	0	0	0	0	0	0	0	0	0	0	0	0	0	0	0	0	0	0	0	0	0	0	0	0	0	0
84	0	0	0	0	0	0	0	0	0	0	0	0	0	0	0	0	0	0	0	0	0	0	0	0	0	0	0	0	0	0	0	0	0	0	0	0	0	0	0	0	0	0	0	0	0	0	0	0	0
85	0	0	0	0	0	0	0	0	0	0	0	0	0	0	0	0	0	0	0	0	0	0	0	0	0	0	0	0	0	0	0	0	0	0	0	0	0	0	0	0	0	0	0	0	0	0	0	0	0
86	0	0	0	0	0	0	0	0	0	0	0	0	0	0	0	0	0	0	0	0	0	0	0	0	0	0	0	0	0	0	0	0	0	0	0	0	0	0	0	0	0	0	0	0	0	0	0	0	0
87	0	0	0	0	0	0	0	0	0	0	0	0	0	0	0	0	0	0	0	0	0	0	0	0	0	0	0	0	0	0	0	0	0	0	0	0	0	0	0	0	0	0	0	0	0	0	0	0	0
88	0	0	0	0	0	0	0	0	0	0	0	0	0	0	0	0	0	0	0	0	0	0	0	0	0	0	0	0	0	0	0	0	0	0	0	0	0	0	0	0	0	0	0	0	0	0	0	0	0
89	0	0	0	0	0	0	0	0	0	0	0	0	0	0	0	0	0	0	0	0	0	0	0	0	0	0	0	0	0	0	0	0	0	0	0	0	0	0	0	0	0	0	0	0	0	0	0	0	0
90	0	0	0	0	0	0	0	0	0	0	0	0	0	0	0	0	0	0	0	0	0	0	0	0	0	0	0	0	0	0	0	0	0	0	0	0	0	0	0	0	0	0	0	0	0	0	0	0	0
91	0	0	0	0	0	0	0	0	0	0	0	0	0	0	0	0	0	0	0	0	0	0	0	0	0	0	0	0	0	0	0	0	0	0	0	0	0	0	0	0	0	0	0	0	0	0	0	0	0
92	0	0	0	0	0	0	0	0	0	0	0	0	0	0	0	0	0	0	0	0	0	0	0	0	0	0	0	0	0	0	0	0	0	0	0	0	0	0	0	0	0	0	0	0	0	0	0	0	0
93	0	0	0	0	0	0	0	0	0	0	0	0	0	0	0	0	0	0	0	0	0	0	0	0	0	0	0	0	0	0	0	0	0	0	0	0	0	0	0	0	0	0	0	0	0	0	0	0	0
94	0	0	0	0	0	0	0	0	0	0	0	0	0	0	0	0	0	0	0	0	0	0	0	0	0	0	0	0	0	0	0	0	0	0	0	0	0	0	0	0	0	0	0	0	0	0	0	0	0
95	0	0	0	0	0	0	0	0	0	0	0	0	0	0	0	0	0	0	0	0	0	0	0	0	0	0	0	0	0	0	0	0	0	0	0	0	0	0	0	0	0	0	0	0	0	0	0	0	0
96	0	0	0	0	0	0	0	0	0	0	0	0	0	0	0	0	0	0	0	0	0	0	0	0	0	0	0	0	0	0	0	0	0	0	0	0	0	0	0	0	0	0	0	0	0	0	0	0	0
97	0	0	0	0	0	0	0	0	0	0	0	0	0	0	0	0	0	0	0	0	0	0	0	0	0	0	0	0	0	0	0	0	0	0	0	0	0	0	0	0	0	0	0	0	0	0	0	0	0
98	0	0	0	0	0	0	0	0	0	0	0	0	0	0	0	0	0	0	0	0	0	0	0	0	0	0	0	0	0	0	0	0	0	0	0	0	0	0	0	0	0	0	0	0	0	0	0	0	0
99	0	0	0	0	0	0	0	0	0	0	0	0	0	0	0	0	0	0	0	0	0	0	0	0	0	0	0	0	0	0	0	0	0	0	0	0	0	0	0	0	0	0	0	0	0	0	0	0	0
100	0	0	0	0	0	0	0	0	0	0	0	0	0	0	0	0	0	0	0	0	0	0	0	0	0	0	0	0	0	0	0	0	0	0	0	0	0	0	0	0	0	0	0	0	0	0	0	0	0
101	0	0	0	0	0	0	0	0	0	0	0	0	0	0	0	0	0	0	0	0	0	0	0	0	0	0	0	0	0	0	0	0	0	0	0	0	0	0	0	0	0	0	0	0	0	0	0	0	0
102	0	0	0	0	0	0	0	0	0	0	0	0	0	0	0	0	0	0	0	0	0	0	0	0	0	0	0	0	0	0	0	0	0	0	0	0	0	0	0	0	0	0	0	0	0	0	0	0	0
103	0	0	0	0	0	0	0	0	0	0	0	0	0	0	0	0	0	0	0	0	0	0	0	0	0	0	0	0	0	0	0	0	0	0	0	0	0	0	0	0	0	0	0	0	0	0	0	0	0
104	0	0	0	0	0	0	0	0	0	0	0	0	0	0	0	0	0	0	0	0	0	0	0	0	0	0	0	0	0	0	0	0	0	0	0	0	0	0	0	0	0	0	0	0	0	0	0	0	0
105	0	0	0	0	0	0	0	0	0	0	0	0	0	0	0	0	0	0	0	0	0	0	0	0	0	0	0	0	0	0	0	0	0	0	0	0	0	0	0	0	0	0	0	0	0	0	0	0	0
106	0	0	0	0	0	0	0	0	0	0	0	0	0	0	0	0	0	0	0	0	0	0	0	0	0	0	0	0	0	0	0	0	0	0	0	0	0	0	0	0	0	0	0	0	0	0	0	0	0
107	0	0	0	0	0	0	0	0	0	0	0	0	0	0	0	0	0	0	0	0	0	0	0	0	0	0	0	0	0	0	0	0	0	0	0	0	0	0	0	0	0	0	0	0	0	0	0	0	0
108	0	0	0	0	0	0	0	0	0	0	0	0	0	0	0	0	0	0	0	0	0	0	0	0	0	0	0	0	0	0	0	0	0	0	0	0	0	0	0	0	0	0	0	0	0	0	0	0	0
109	0	0	0	0	0	0	0	0	0	0	0	0	0	0	0	0	0	0	0	0	0	0	0	0	0	0	0	0	0	0	0	0	0	0	0	0	0	0	0	0	0	0	0	0	0	0	0	0	0
110	0	0	0	0	0	0	0	0	0	0	0	0	0	0	0	0	0	0	0	0	0	0	0	0	0	0	0	0	0	0	0	0	0	0	0	0	0	0	0	0	0	0	0	0	0	0	0	0	0
111	0	0	0	0	0	0	0	0	0	0	0	0	0	0	0	0	0	0	0	0	0	0	0	0	0	0	0	0	0	0	0	0	0	0	0	0	0	0	0	0	0	0	0	0	0	0	0	0	0
112	0	0	0	0	0	0	0	0	0	0	0	0	0	0	0	0	0	0	0	0	0	0	0	0	0	0	0	0	0	0	0	0	0	0	0	0	0	0	0	0	0	0	0	0	0	0	0	0	0
113	0	0	0	0	0	0	0	0	0	0	0	0	0	0	0	0	1	0	0	0	0	0	0	0	0	0	0	0	0	0	0	0	0	0	0	0	0	0	0	0	0	0	0	0	0	0	0	0	0
114	0	0	0	0	0	0	0	0	0	0	0	0	0	0	0	0	0	0	0	0	0	0	0	0	0	0	0	0	0	0	0	0	0	0	0	0	0	0	0	0	0	0	0	0	0	0	0	0	0
115	0	0	0	0	0	0	0	0	0	0	0	0	0	0	0	0	0	0	0	0	0	0	0	0	0	0	0	0	0	0	0	0	0	0	0	0	0	0	0	0	0	0	0	0	0	0	0	0	0
116	0	0	0	0	0	0	0	0	0	0	0	0	0	0	0	0	0	0	0	0	0	0	0	0	0	0	0	0	0	0	0	0	0	0	0	0	0	0	0	0	0	0	0	0	0	0	0	0	0
117	0	0	0	0	0	0	0	0	0	0	0	0	0	0	0	0	0	0	0	0	0	0	0	0	0	0	0	0	0	0	0	0	0	0	0	0	0	0	0	0	0	0	0	0	0	0	0	0	0
118	0	0	0	0	0	0	0	0	0	0	0	0	0	0	0	0	0	0	0	0	0	0	0	0	0	0	0	0	0	0	0	0	0	0	0	0	0	0	0	0	0	0	0	0	0	0	0	0	0
119	0	0	0	0	0	0	0	0	0	0	0	0	0	0	0	0	0	0	0	0	0	0	0	0	0	0	0	0	0	0	0	0	0	0	0	0	0	0	0	0	0	0	0	0	0	0	0	0	0
120	0	0	0	0	0	0	0	0	0	0	0	0	0	0	0	0	0	0	0	0	0	0	0	0	0	0	0	0	0	0	0	0	0	0	0	0	0	0	0	0	0	0	0	0	0	0	0	0	0
121	0	0	0	0	0	0	0	0	0	0	0	0	0	0	0	0	0	0	0	0	0	0	0	0	0	0	0	0	0	0	0	0	0	0	0	0	0	0	0	0	0	0	0	0	0	0	0	0	0
122	0	0	0	0	0	0	0	0	0	0	0	0	0	0	0	0	0	0	0	0	0	0	0	0	0	0	0	0	0	0	0	0	0	0	0	0	0	0	0	0	0	0	0	0	0	0	0	0	0
123	0	0	0	0	0	0	0	0	0	0	0	0	0	0	0	0	0	0	0	0	0	0	0	0	0	0	0	0	0	0	0	0	0	0	0	0	0	0	0	0	0	0	0	0	0	0	0	0	0
124	0	0	0	0	0	0	0	0	0	0	0	0	0	0	0	0	0	0	0	0	0	0	0	0	0	0	0	0	0	0	0	0	0	0	0	0	0	0	0	0	0	0	0	0	0	0	0	0	0
125	0	0	0	0	0	0	0	0	0	0	0	0	0	0	0	0	0	0	0	0	0	0	0	0	0	0	0	0	0	0	0	0	0	0	0	0	0	0	0	0	0	0	0	0	0	0	0	0	0
126	0	0	1	0	0	1	0	0	0	0	0	0	0	0	0	0	0	0	0	0	0	0	0	0	0	0	0	0	0	0	0	0	0	0	0	0	0	0	0	0	0	0	0	0	0	0	0	0	0
127	0	0	0	0	0	0	0	0	0	0	0	0	0	0	0	0	0	0	0	0	0	0	0	0	0	0	0	0	0	0	0	0	0	0	0	0	0	0	0	0	0	0	0	0	0	0	0	0	0
128	0	0	0	0	0	0	0	0	0	0	0	0	0	0	0	0	0	0	0	0	0	0	0	0	0	0	0	0	0	0	0	0	0	0	0	0	0	0	0	0	0	0	0	0	0	0	0	0	0
129	0	0	0	0	0	0	0	0	0	0	0	0	0	0	0	0	0	0	0	0	0	0	0	0	0	0	0	0	0	0	0	0	0	0	0	0	0	0	0	0	0	0	0	0	0	0	0	0	0
130	0	0	0	0	0	0	0	0	0	0	0	0	0	0	0	0	0	0	0	0	0	0	0	0	0	0	0	0	0	0	0	0	0	0	0	0	0	0	0	0	0	0	0	0	0	0	0	0	0
131	0	0	0	0	0	0	0	0	0	0	0	0	0	0	0	0	0	0	0	0	0	0	0	0	0	0	0	0	0	0	0	0	0	0	0	0	0	0	0	0	0	0	0	0	0	0	0	0	0
132	0	0	0	0	0	0	0	0	0	0	0	0	0	0	0	0	0	0	0	0	0	0	1	0	0	0	0	0	0	0	0	0	0	0	0	0	0	0	0	0	0	0	0	0	0	0	0	0	0
133	0	0	0	0	0	0	0	0	0	0	0	0	0	0	0	0	0	0	0	0	0	0	0	0	0	0	0	0	0	0	0	0	0	0	0	0	0	0	0	0	0	0	0	0	0	0	0	0	0
134	0	0	0	0	0	0	0	0	0	0	0	0	0	0	0	0	0	0	0	0	0	0	0	0	0	0	0	0	0	0	0	0	0	0	0	0	0	0	0	0	0	0	0	0	0	0	0	0	0
135	0	0	0	0	0	0	0	0	0	0	0	0	0	0	0	0	0	0	0	0	0	0	0	0	0	0	0	0	0	0	0	0	0	0	0	0	0	0	0	0	0	0	0	0	0	0	0	0	0
136	0	0	0	0	0	0	0	0	0	0	0	0	0	0	0	0	0	0	0	0	0	0	0	0	0	0	0	0	0	0	0	0	0	0	0	0	0	0	0	0	0	0	0	0	0	0	0	0	0
137	0	0	0	0	0	0	0	0	0	0	0	0	0	0	0	0	0	0	0	0	0	0	0	0	0	0	0	0	0	0	0	0	0	0	0	0	0	0	0	0	0	0	0	0	0	0	0	0	0
138	0	0	0	0	0	0	0	0	0	0	0	0	0	0	0	0	0	0	0	0	0	0	0	0	0	0	0	0	0	0	0	0	0	0	0	0	0	0	0	0	0	0	0	0	0	0	0	0	0
139	0	0	0	0	0	0	0	0	0	0	0	0	0	0	0	0	0	0	0	0	0	0	0	0	0	0	0	0	0	0	0	0	0	0	0	0	0	0	0	0	0	0	0	0	0	0	0	0	0
140	0	0	0	0	0	0	0	0	0	0	0	0	0	0	0	0	0	0	0	0	0	0	0	0	0	0	0	0	0	0	0	0	0	0	0	0	0	0	0	0	0	0	0	0	0	0	0	0	0
141	0	0	0	0	0	0	0	0	0	0	0	0	0	0	0	0	0	0	0	0	0	0	0	0	0	0	0	0	0	0	0	0	0	0	0	0	0	0	0	0	0	0	0	0	0	0	0	0	0
142	0	0	0	0	0	1	0	0	0	0	0	0	0	1	0	0	0	0	0	0	0	0	0	0	0	0	0	0	0	0	0	0	0	0	0	0	0	0	0	0	0	0	0	0	0	0	0	0	0
143	0	0	0	0	0	0	0	0	0	0	0	0	0	0	0	0	0	0	0	0	0	0	0	0	0	0	0	0	0	0	0	0	0	0	0	0	0	0	0	0	0	0	0	0	0	0	0	0	0
144	0	0	0	0	0	0	0	0	0	0	0	0	0	0	0	0	0	0	0	0	0	0	0	0	0	0	0	0	0	0	0	0	0	0	0	0	0	0	0	0	0	0	0	0	0	0	0	0	0
145	0	0	0	0	0	0	0	0	0	0	0	0	0	0	0	0	0	0	0	0	0	0	0	0	0	0	0	0	0	0	0	0	0	0	0	0	0	0	0	0	0	0	0	0	0	0	0	0	0
146	0	0	0	0	0	0	0	0	0	0	0	0	0	0	0	0	0	0	0	0	0	0	0	0	0	0	0	0	0	0	0	0	0	0	0	0	0	0	0	0	0	0	0	0	0	0	0	0	0
147	0	0	0	0	0	0	0	0	0	0	0	0	0	0	0	0	0	0	0	0	0	0	0	0	0	0	0	0	0	0	0	0	0	0	0	0	0	0	0	0	0	0	0	0	0	0	0	0	0
148	0	0	0	0	0	0	0	0	0	0	0	0	0	0	0	0	0	0	0	0	0	0	0	0	0	0	0	0	0	0	0	0	0	0	0	0	0	0	0	0	0	0	0	0	0	0	0	0	0
149	0	0	0	0	0	0	0	0	0	0	0	0	0	0	0	0	0	0	0	0	0	0	0	0	0	0	0	0	0	0	0	0	0	0	0	0	0	0	0	0	0	0	0	0	0	0	0	0	0
150	0	0	0	0	0	0	0	0	0	0	0	0	0	0	0	0	0	0	0	0	0	0	0	0	0	0	0	0	0	0	0	0	0	0	0	0	0	0	0	0	0	0	0	0	0	0	0	0	0
151	0	0	0	0	0	0	0	0	0	0	0	0	0	0	0	0	0	0	0	0	0	0	0	0	0	0	0	0	0	0	0	0	0	0	0	0	0	0	0	0	0	0	0	0	0	0	0	0	0
152	0	0	0	0	0	0	0	0	0	0	0	0	0	0	0	0	0	0	0	0	0	0	0	0	0	0	0	0	0	0	0	0	0	0	0	0	0	0	0	0	0	0	0	0	0	0	0	0	0
153	0	0	0	0	0	0	0	0	0	0	0	0	0	0	0	0	0	0	0	0	0	0	0	0	0	0	0	0	0	0	0	0	0	0	0	0	0	0	0	0	0	0	0	0	0	0	0	0	0
154	0	0	0	0	0	0	0	0	0	0	0	0	0	0	0	0	0	0	0	0	0	0	0	0	0	0	0	0	0	0	0	0	0	0	0	0	0	0	0	0	0	0	0	0	0	0	0	0	0
155	0	0	0	0	0	0	0	0	0	0	0	0	0	0	0	0	0	0	0	0	0	0	0	0	0	0	0	0	0	0	0	0	0	0	0	0	0	0	0	0	0	0	0	0	0	0	0	0	0
156	0	0	0	0	0	0	0	0	0	0	0	0	0	0	0	0	0	0	0	0	0	0	0	0	0	0	0	0	0	0	0	0	0	0	0	0	0	0	0	0	0	0	0	0	0	0	0	0	0
157	0	0	0	0	0	0	0	0	0	0	0	0	0	0	0	0	0	0	0	0	0	0	0	0	0	0	0	0	0	0	0	0	0	0	0	0	0	0	0	0	0	0	0	0	0	0	0	0	0
158	0	0	0	0	0	0	0	0	0	0	0	0	0	0	0	0	0	0	0	0	0	0	0	0	0	0	0	0	0	0	0	0	0	0	0	0	0	0	0	0	0	0	0	0	0	0	0	0	0
159	0	0	0	0	0	0	0	0	0	0	0	0	0	0	0	0	0	0	0	0	0	0	0	0	0	0	0	0	0	0	0	0	0	0	0	0	0	0	0	0	0	0	0	0	0	0	0	0	0
160	0	0	0	0	0	0	0	0	0	0	0	0	0	0	0	0	0	0	0	0	0	0	0	0	0	0	0	0	0	0	0	0	0	0	0	0	0	0	0	0	0	0	0	0	0	0	0	0	0
161	0	0	0	0	0	0	0	0	0	0	0	0	0	0	0	0	0	0	0	0	0	0	0	0	0	0	0	0	0	0	0	1	0	0	1	0	0	0	0	0	0	0	0	0	0	0	0	0	0
162	0	0	0	0	0	0	0	0	0	0	0	0	0	0	0	0	0	0	0	0	0	0	0	0	0	0	0	0	0	0	0	0	0	0	0	0	0	0	0	0	0	0	0	0	0	0	0	0	0
163	0	0	0	0	0	0	0	0	0	0	0	0	0	0	0	0	0	0	0	0	0	0	0	0	0	0	0	0	0	0	0	0	0	0	0	0	0	0	0	0	0	0	0	0	0	0	0	0	0
164	0	0	0	0	0	0	0	0	0	0	0	0	0	0	0	0	0	0	0	0	0	0	0	0	0	0	0	0	0	0	0	0	0	0	0	0	0	0	0	0	0	0	0	0	0	0	0	0	0
165	0	0	0	0	0	0	0	0	0	0	0	0	0	0	0	0	0	0	0	0	0	0	0	0	0	0	0	0	0	0	0	0	0	0	0	0	0	0	0	0	0	0	0	0	0	0	0	0	0
166	0	0	0	0	0	0	0	0	0	0	0	0	0	0	0	0	0	0	0	0	0	0	0	0	0	0	0	0	0	0	0	0	0	0	0	0	0	0	0	0	0	0	0	0	0	0	0	0	0
167	0	0	0	0	0	0	0	0	0	0	0	0	0	0	0	0	0	0	0	0	0	0	0	0	0	0	0	0	0	0	0	0	0	0	0	0	0	0	0	0	0	0	0	0	0	0	0	0	0
168	0	0	0	0	0	0	0	0	0	0	0	0	0	0	0	0	0	0	0	0	0	0	0	0	0	0	0	0	0	0	0	0	0	0	0	0	0	0	0	0	0	0	0	0	0	0	0	0	0
169	0	0	0	0	0	0	0	0	0	0	0	0	0	0	0	0	0	0	0	0	0	0	0	0	0	0	0	0	0	0	0	0	0	0	0	0	0	0	0	0	0	0	0	0	0	0	0	0	0
170	0	0	0	0	0	0	0	0	0	0	0	0	0	0	0	0	0	0	0	0	0	0	0	0	0	0	0	0	0	0	0	0	0	0	0	0	0	0	0	0	0	0	0	0	0	0	0	0	0
171	0	0	0	0	0	0	0	0	0	0	0	0	0	0	0	0	0	0	0	0	0	0	0	0	0	0	0	0	0	0	0	0	0	0	0	0	0	0	0	0	0	0	0	0	0	0	0	0	0
172	0	0	0	0	0	0	0	0	0	0	0	0	0	0	0	0	0	0	0	0	0	0	0	0	0	0	0	0	0	0	0	0	0	0	0	0	0	0	0	0	0	0	0	0	0	0	0	0	0
173	0	0	0	0	0	0	0	0	0	0	0	0	0	0	0	0	0	0	0	0	0	0	0	0	0	0	0	0	0	0	0	0	0	0	0	0	0	0	0	0	0	0	0	0	0	0	0	0	0
174	0	0	0	0	0	0	0	0	0	0	0	0	0	0	0	0	0	0	0	0	0	0	0	0	0	0	0	0	0	0	0	0	0	0	0	0	0	0	0	0	0	0	0	0	0	0	0	0	0
175	0	0	0	0	0	0	0	0	0	0	0	0	0	0	0	0	0	0	0	0	0	0	0	0	0	0	0	0	0	0	0	0	0	0	0	0	0	0	0	0	0	0	0	0	0	0	0	0	0
176	0	0	0	0	0	0	0	0	0	0	0	0	0	0	0	0	0	0	0	0	0	0	0	0	0	0	0	0	0	0	0	0	0	0	0	0	0	0	0	0	0	0	0	0	0	0	0	0	0
[truncated: 24 more columns]

## Sheet: Fig3 Death .5mU GO
Cell Id
1	0	0	0	0	0	0	0	0	0	0	0	0	0	0	0	0	0	0	0	0	0	0	0	0	0	0	0	0	0	0	0	0	0	0	0	0	0	0	0	0	0	0	0	0	0	0	0	0	0
2	0	0	0	0	0	0	0	0	0	0	0	0	0	0	0	0	0	0	0	0	0	0	0	0	0	0	0	0	0	0	0	0	0	0	0	0	0	0	0	0	0	0	0	0	0	0	0	1	0
3	0	0	0	0	0	0	0	0	0	0	0	0	0	0	0	0	0	0	0	0	0	0	0	0	0	0	0	0	0	0	0	0	0	0	0	0	0	0	0	0	0	0	0	0	0	0	0	0	0
4	0	0	0	0	0	0	0	0	0	0	0	0	0	0	0	0	0	0	0	0	0	0	0	0	0	0	0	0	0	0	0	0	0	0	0	0	0	0	0	0	0	0	0	0	0	0	0	0	0
5	0	0	0	0	0	0	0	0	0	0	0	0	0	0	0	0	0	0	0	0	0	0	0	0	0	0	0	0	0	0	0	0	0	0	0	0	0	0	0	0	0	0	0	0	0	0	0	0	0
6	0	0	0	0	0	0	0	0	0	0	0	0	0	0	0	0	0	0	0	0	0	0	0	0	0	0	0	0	0	0	0	0	0	0	0	0	0	0	0	0	0	0	0	0	0	0	0	0	0
7	0	0	0	0	0	0	0	0	0	0	0	0	0	0	0	0	0	0	0	0	0	0	0	0	0	0	0	0	0	0	0	0	0	0	0	0	0	0	0	0	0	0	0	0	0	0	0	0	0
8	0	0	0	0	0	0	0	0	0	0	0	0	0	0	0	0	0	0	0	0	0	0	0	0	0	0	0	0	0	0	0	0	0	0	0	0	0	0	0	0	0	0	0	0	0	0	0	0	0
9	0	0	0	0	0	0	0	0	0	0	0	0	0	0	0	0	0	0	0	0	0	0	0	0	0	0	0	0	0	0	0	0	0	0	0	0	0	0	0	0	0	0	0	0	0	0	0	0	0
10	0	0	0	0	0	0	0	0	0	0	0	0	0	0	0	0	0	0	0	0	0	0	0	0	0	0	0	0	0	0	0	0	0	0	0	0	0	0	0	0	0	0	0	0	0	0	0	0	0
11	0	0	0	0	0	0	0	0	0	0	0	0	0	0	0	0	0	0	0	0	0	0	0	0	0	0	0	0	0	0	0	0	0	0	0	0	0	0	0	0	0	0	0	0	0	0	0	0	0
12	0	0	0	0	0	0	0	0	0	0	0	0	0	0	0	0	0	0	0	0	0	0	0	0	0	0	0	0	0	0	0	0	0	0	0	0	0	0	0	0	0	0	0	0	0	0	0	0	0
13	0	0	0	0	0	0	0	0	0	0	0	0	0	0	0	0	0	0	0	0	0	0	0	0	0	0	0	0	0	0	0	0	0	0	0	0	0	0	0	0	0	0	0	0	0	0	0	0	0
14	0	0	0	0	0	0	0	0	0	0	0	0	0	0	0	0	0	0	0	0	0	0	0	0	0	0	0	0	0	0	0	0	0	0	0	0	0	0	0	0	0	0	0	0	0	0	0	0	0
15	0	0	0	0	0	0	0	0	0	0	0	0	0	0	0	0	0	0	0	0	0	0	0	0	0	0	0	0	0	0	0	0	0	0	0	0	0	0	0	0	0	0	0	0	0	0	0	0	0
16	0	0	0	0	0	0	0	0	0	0	0	0	0	0	0	0	0	0	0	0	0	0	0	0	0	0	0	0	0	0	0	0	0	0	0	0	0	0	0	0	0	0	0	0	0	0	0	0	0
17	0	0	0	0	0	0	0	0	0	0	0	0	0	0	0	0	0	0	0	0	0	0	0	0	0	0	0	0	0	0	0	0	0	0	0	0	0	0	0	0	0	0	0	0	0	0	0	0	0
18	0	0	0	0	0	0	0	0	0	0	0	0	0	0	0	0	0	0	0	0	0	0	0	0	0	0	0	0	0	0	0	0	0	0	0	0	0	0	0	0	0	0	0	0	0	0	0	0	0
19	0	0	0	0	0	0	0	0	0	0	0	0	0	0	0	0	0	0	0	0	0	0	0	0	0	0	0	0	0	0	0	0	0	0	0	0	0	0	0	0	0	0	0	0	0	0	0	0	0
20	0	0	0	0	0	0	0	0	0	0	0	0	0	0	0	0	0	0	0	0	0	0	0	0	0	0	0	0	0	0	0	0	0	0	0	0	0	0	0	0	0	0	0	0	0	0	0	0	0
21	0	0	0	0	0	0	0	0	0	0	0	0	0	0	0	0	0	0	0	0	0	0	0	0	0	0	0	0	0	0	0	0	0	0	0	0	0	0	0	0	0	0	0	0	0	0	0	0	0
22	0	0	0	0	0	0	0	0	0	0	0	0	0	0	0	0	0	0	0	0	0	0	0	0	0	0	0	0	0	0	0	0	0	0	0	0	0	0	0	0	0	0	0	0	0	0	0	0	0
23	0	0	0	0	0	0	0	0	0	0	0	0	0	0	0	0	0	0	0	0	0	0	0	0	0	0	0	0	0	0	0	0	0	0	0	0	0	0	0	0	0	0	0	0	0	0	0	0	0
24	0	0	0	0	0	0	0	0	0	0	0	0	0	0	0	0	0	0	0	0	0	0	0	0	0	0	0	0	0	0	0	0	0	0	0	0	0	0	0	0	0	0	0	0	0	0	0	0	0
25	0	0	0	0	0	0	0	0	0	0	0	0	0	0	0	0	0	0	0	0	0	0	0	0	0	0	0	0	0	0	0	0	0	0	0	0	0	0	0	0	0	0	0	0	0	0	0	0	0
26	0	0	0	0	0	0	0	0	0	0	0	0	0	0	0	0	0	0	0	0	0	0	0	0	0	0	0	0	0	0	0	0	0	0	0	0	0	0	0	0	0	0	0	0	0	0	0	0	0
27	0	0	0	0	0	0	0	0	0	0	0	0	0	0	0	0	0	0	0	0	0	0	0	0	0	0	0	0	0	0	0	0	0	0	0	0	0	0	0	0	0	0	0	0	0	0	0	0	0
28	0	0	0	0	0	0	0	0	0	0	0	0	0	0	0	0	0	0	0	0	0	0	0	0	0	0	0	0	0	0	0	0	0	0	0	0	0	0	0	0	0	0	0	0	0	0	0	0	0
29	0	0	0	0	0	0	0	0	0	0	0	0	0	0	0	0	0	0	0	0	0	0	0	0	0	0	0	0	0	0	0	0	0	0	0	0	0	0	0	0	0	0	0	0	0	0	0	0	0
30	0	0	0	0	0	0	0	0	0	0	0	0	0	0	0	0	0	0	0	0	0	0	0	0	0	0	0	0	0	0	0	0	0	0	0	0	0	0	0	0	0	0	0	1	0	0	0	0	0
31	0	0	0	0	0	0	0	0	0	0	0	0	0	0	0	0	0	0	0	0	0	0	0	0	0	0	0	0	0	0	0	0	0	0	0	0	0	0	0	0	0	0	0	0	0	0	0	0	0
32	0	0	0	0	0	0	0	0	0	0	0	0	0	0	0	0	0	0	0	0	0	0	0	0	0	0	0	0	0	0	0	0	0	0	0	0	1	0	0	0	0	0	0	0	0	0	0	0	0
33	0	0	0	0	0	0	0	0	0	0	0	0	0	0	0	0	0	0	0	0	0	0	0	0	0	0	0	0	0	0	0	0	0	0	0	0	0	0	0	0	0	0	0	0	0	0	0	0	0
34	0	0	0	0	0	0	0	0	0	0	0	0	0	0	0	0	0	0	0	0	0	0	0	0	0	0	0	0	0	0	0	0	0	0	0	0	0	0	0	0	0	0	0	0	0	0	0	0	0
35	0	0	0	0	0	0	0	0	0	0	0	0	0	0	0	0	0	0	0	0	0	0	0	0	0	0	0	0	0	0	0	0	0	0	0	0	0	0	0	0	0	0	0	0	0	0	0	0	0
36	0	0	0	0	0	0	0	0	0	0	0	0	0	0	0	0	0	0	0	0	0	0	0	0	0	0	0	0	0	0	0	0	0	0	0	0	0	0	0	0	0	0	0	0	0	0	0	0	0
37	0	0	0	0	0	0	0	0	0	0	0	0	0	0	0	0	0	0	0	0	0	0	0	0	0	0	0	0	0	0	0	0	0	0	0	0	0	0	0	0	0	0	0	0	0	0	0	0	0
38	0	0	0	0	0	0	0	0	0	0	0	0	0	0	0	0	0	0	0	0	0	0	0	0	0	0	0	0	0	0	1	0	0	0	0	0	0	0	0	0	0	0	0	0	0	0	0	0	0
39	0	0	0	0	0	0	0	0	0	0	0	0	0	0	0	0	0	0	0	0	0	0	0	0	0	0	0	0	0	0	0	0	0	0	0	0	0	0	0	0	0	0	0	0	0	0	0	0	0
40	0	0	0	0	0	0	0	0	0	0	0	0	0	0	0	0	0	0	0	0	0	0	0	0	0	0	0	0	0	0	0	0	0	0	0	0	0	0	0	0	0	0	0	0	0	0	0	0	0
41	0	0	0	0	0	0	0	0	0	0	0	0	0	0	0	0	0	0	0	0	0	0	0	0	0	0	0	0	1	0	0	0	0	0	0	0	0	0	0	0	0	0	0	0	0	0	0	0	0
42	0	0	0	0	0	0	0	0	0	0	0	0	0	0	0	0	0	0	0	0	0	0	0	0	0	0	0	0	0	0	0	0	0	0	0	0	0	0	0	0	0	0	0	0	0	0	0	0	0
43	0	0	0	0	0	0	0	0	0	0	0	0	0	0	0	0	0	0	0	0	0	0	0	0	0	0	0	0	0	0	0	0	0	0	0	0	0	0	0	0	0	0	0	0	0	0	0	0	0
44	0	0	0	0	0	0	0	0	0	0	0	0	0	0	0	0	0	0	0	0	0	0	0	0	0	0	0	0	0	0	0	0	0	0	0	0	0	0	0	0	0	0	0	0	0	0	0	0	0
45	0	0	0	0	0	0	0	0	0	0	0	0	0	0	0	0	0	0	0	0	0	0	0	0	0	0	0	0	0	0	0	0	0	0	0	0	0	0	0	0	0	0	0	0	0	0	0	0	0
46	0	0	0	0	0	0	0	0	0	0	0	0	0	0	0	0	0	0	0	0	0	0	0	0	0	0	0	0	0	0	0	0	0	0	0	0	0	0	0	0	0	0	0	0	0	0	0	0	0
47	0	0	0	0	0	0	0	0	0	0	0	0	0	0	0	0	0	0	0	0	0	0	0	0	0	0	0	0	0	0	0	0	0	0	0	0	0	0	0	0	0	0	0	0	0	0	0	0	0
48	0	0	0	0	0	0	0	0	0	0	0	0	0	0	0	0	0	0	0	0	0	0	0	0	0	0	0	0	0	0	0	0	0	0	0	0	0	0	0	0	0	0	0	0	0	0	0	0	0
49	0	0	0	0	0	0	0	0	0	0	0	0	0	0	0	0	0	0	0	0	0	0	0	0	0	0	0	0	0	0	0	0	0	0	0	0	0	0	0	0	0	0	0	0	0	0	0	0	0
50	0	0	0	0	0	0	0	0	0	0	0	0	0	0	0	0	0	0	0	0	0	0	0	0	0	0	0	0	0	0	0	0	0	0	0	0	0	0	0	0	0	0	0	0	0	0	0	0	0
51	0	0	0	0	0	0	0	0	0	0	0	0	0	0	0	0	0	0	0	0	0	0	0	0	0	0	0	0	0	0	0	0	0	0	0	0	0	0	0	0	0	0	0	0	0	0	0	0	0
52	0	0	0	0	0	0	0	0	0	0	0	0	0	0	0	0	0	0	0	0	0	0	0	0	0	0	0	0	0	0	0	0	0	0	0	0	0	0	0	0	0	0	0	0	0	0	0	0	0
53	0	0	0	0	0	0	0	0	0	0	0	0	0	0	0	0	0	0	0	0	0	0	0	0	0	0	0	0	0	0	0	0	0	0	0	0	0	0	0	0	0	0	0	0	0	0	0	0	0
54	0	0	0	0	0	0	0	0	0	0	0	0	0	0	0	0	0	0	0	0	0	0	0	0	0	0	0	0	0	0	0	0	0	0	0	0	0	0	0	0	0	0	0	0	0	0	0	0	0
55	0	0	0	0	0	0	0	0	0	0	0	0	0	0	0	0	0	0	0	0	0	0	0	0	0	0	0	0	0	0	0	0	0	0	0	0	0	0	0	0	0	0	0	0	0	0	0	0	0
56	0	0	0	0	0	0	0	0	0	0	0	0	0	0	0	0	0	0	0	0	0	0	0	0	0	0	0	0	0	0	0	0	0	0	0	0	0	0	0	0	0	0	0	0	0	0	0	0	0
57	0	0	0	0	0	0	0	0	0	0	0	0	0	0	0	0	0	0	0	0	0	0	0	0	0	0	0	0	0	0	0	0	0	0	0	0	0	0	0	0	0	0	0	0	0	0	0	0	0
58	0	0	0	0	0	0	0	0	0	0	0	0	0	0	0	0	0	0	0	0	0	0	0	0	0	0	0	0	0	0	0	0	0	0	0	0	0	0	0	0	0	0	0	0	0	0	0	0	0
59	0	0	0	0	0	0	0	0	0	0	0	0	0	0	0	0	0	0	0	0	0	0	0	0	0	0	0	0	0	0	0	0	0	0	0	0	0	1	0	0	0	0	0	0	0	0	0	0	0
60	0	0	0	0	0	0	0	0	0	0	0	0	0	0	0	0	0	0	0	0	0	0	0	0	0	0	0	0	0	0	0	0	0	0	0	0	0	0	0	0	0	0	0	0	0	0	0	0	0
61	0	0	0	0	0	0	0	0	0	0	0	0	0	0	0	0	0	0	0	0	0	0	0	0	0	0	0	0	0	0	0	0	0	0	0	0	0	0	0	0	0	0	0	0	0	0	0	0	0
62	0	0	0	0	0	0	0	0	0	0	0	0	0	0	0	0	0	0	0	0	0	0	0	0	0	0	0	0	0	0	0	0	0	0	0	0	0	0	0	0	0	0	0	0	0	0	0	0	0
63	0	0	0	0	0	0	0	0	0	0	0	0	0	0	0	0	0	0	0	0	0	0	0	0	0	0	0	0	0	0	0	0	0	0	0	0	0	0	0	0	0	0	0	0	0	0	0	0	0
64	0	0	0	0	0	0	0	0	0	0	0	0	0	0	0	0	0	0	0	0	0	0	0	0	0	0	0	0	0	0	0	0	0	0	0	0	0	0	0	0	0	0	0	0	0	0	0	0	0
65	0	0	0	0	0	0	0	0	0	0	0	0	0	0	0	0	0	0	0	0	0	0	0	0	0	0	0	0	0	0	0	0	0	0	0	0	0	0	0	1	0	0	0	0	0	0	0	0	0
66	0	0	0	0	0	0	0	0	0	0	0	0	0	0	0	0	0	0	0	0	0	0	0	0	0	0	0	0	0	0	0	0	0	0	0	0	0	0	0	0	0	0	0	0	0	0	0	0	0
67	0	0	0	0	0	0	0	0	0	0	0	0	0	0	0	0	0	0	0	0	0	0	0	0	0	0	0	0	0	0	0	0	0	0	0	0	0	0	0	0	0	0	0	0	0	0	0	0	0
68	0	0	0	0	0	0	0	0	0	0	0	0	0	0	0	0	0	0	0	0	0	0	0	0	0	0	0	0	0	0	0	0	0	0	1	0	0	0	0	0	0	0	0	0	0	0	0	0	0
69	0	0	0	0	0	0	0	0	0	0	0	0	0	0	0	0	0	0	0	0	0	0	0	0	0	0	0	0	0	0	0	0	0	0	0	0	0	0	0	0	0	0	0	0	0	0	0	0	0
70	0	0	0	0	0	0	0	0	0	0	0	0	0	0	0	0	0	0	0	0	0	0	0	0	0	0	0	0	0	0	0	0	0	0	0	0	0	0	0	0	0	0	0	0	0	0	0	0	0
71	0	0	0	0	0	0	0	0	0	0	0	0	0	0	0	0	0	0	0	0	0	0	0	0	0	0	0	0	0	0	0	0	0	0	0	0	0	0	0	0	0	0	0	0	0	0	0	0	0
72	0	0	0	0	0	0	0	0	0	0	0	0	0	0	0	0	0	0	0	0	0	0	0	0	0	0	0	0	0	0	0	0	0	0	0	0	0	0	0	0	0	0	0	0	0	0	0	0	0
73	0	0	0	0	0	0	0	0	0	0	0	0	0	0	0	0	0	0	0	0	0	0	0	0	0	0	0	0	0	0	0	0	0	0	0	0	0	0	0	0	0	0	0	0	0	0	0	0	0
74	0	0	0	0	0	0	0	0	0	0	0	0	0	0	0	0	0	0	0	0	0	0	0	0	0	0	0	0	0	0	0	0	0	0	0	0	0	0	0	0	0	0	0	0	0	0	0	0	0
75	0	0	0	0	0	0	0	0	0	0	0	0	0	0	0	0	0	0	0	0	0	0	0	0	0	0	0	0	0	0	0	0	0	0	0	0	0	0	0	0	0	0	0	0	0	0	0	0	0
76	0	0	0	0	0	0	0	0	0	0	0	0	0	0	0	0	0	0	0	0	0	0	0	0	0	0	0	0	0	0	0	0	0	0	0	0	0	0	0	0	0	0	0	0	0	0	0	0	0
77	0	0	0	0	0	0	0	0	0	0	0	0	0	0	0	0	0	0	0	0	0	0	0	0	0	0	0	0	0	0	0	0	0	0	0	0	0	0	0	0	0	0	0	0	0	0	0	0	0
78	0	0	0	0	0	0	0	0	0	0	0	0	0	0	0	0	0	0	0	0	0	0	0	0	0	0	0	0	0	0	0	0	0	0	0	0	0	0	0	0	0	0	0	0	0	0	0	0	0
79	0	0	0	0	0	0	0	0	0	0	0	0	0	0	0	0	0	0	0	0	0	0	0	0	0	0	0	0	0	0	0	0	0	0	0	0	0	0	0	0	0	0	0	0	0	1	0	0	0
80	0	0	0	0	0	0	0	0	0	0	0	0	0	0	0	0	0	0	0	0	0	0	0	0	0	0	0	0	0	0	0	0	0	0	0	0	0	0	0	0	0	0	0	0	0	0	0	0	0
81	0	0	0	0	0	0	0	0	0	0	0	0	0	0	0	0	0	0	0	0	0	0	0	0	0	0	0	0	0	0	0	0	0	0	0	0	0	0	0	0	0	0	0	0	0	0	0	0	0
82	0	0	0	0	0	0	0	0	0	0	0	0	0	0	0	0	0	0	0	0	0	0	0	0	0	0	0	0	0	0	0	0	0	0	0	0	0	0	0	0	0	0	0	0	0	0	0	0	0
83	0	0	0	0	0	0	0	0	0	0	0	0	0	0	0	0	0	0	0	0	0	0	0	0	0	1	0	0	0	0	0	0	0	0	0	0	0	0	0	0	0	0	0	0	0	0	0	0	0
84	0	0	0	0	0	0	0	0	0	0	0	0	0	0	0	0	0	0	0	0	0	0	0	0	0	0	0	0	0	0	0	0	0	0	0	0	0	0	0	0	0	0	0	0	0	0	0	0	0
85	0	0	0	0	0	0	0	0	0	0	0	0	0	0	0	0	0	0	0	0	0	0	0	0	0	0	0	0	0	0	0	0	0	0	0	0	0	0	0	0	0	0	0	0	0	0	0	0	0
86	0	0	0	0	0	0	0	0	0	0	0	0	0	0	0	0	0	0	0	0	0	0	0	0	0	0	0	0	0	0	0	0	0	0	0	0	0	0	0	0	0	0	0	0	0	0	0	0	0
87	0	0	0	0	0	0	0	0	0	0	0	0	0	0	0	0	0	0	0	0	0	0	0	0	0	0	0	0	0	0	0	0	0	0	0	0	0	0	0	0	0	0	0	0	0	0	0	0	0
88	0	0	0	0	0	0	0	0	0	0	0	0	0	0	0	0	0	0	0	0	0	0	0	0	0	0	0	0	0	0	0	0	0	0	0	0	0	0	0	0	0	0	0	0	0	0	0	0	0
89	0	0	0	0	0	0	0	0	0	0	0	0	0	0	0	0	0	0	0	0	0	0	0	0	0	0	0	0	0	0	0	0	0	0	0	0	0	0	0	0	0	0	0	0	0	0	0	0	0
90	0	0	0	0	0	0	0	0	0	0	0	0	0	0	0	0	0	0	0	0	0	0	0	0	0	0	0	0	0	0	0	0	0	0	0	0	0	0	0	0	0	0	0	0	0	0	0	0	0
91	0	0	0	0	0	0	0	0	0	0	0	0	0	0	0	0	0	0	0	0	0	0	0	0	0	0	0	0	0	0	0	0	0	0	0	0	0	0	0	0	0	0	0	0	0	0	0	0	0
92	0	0	0	0	0	0	0	0	0	0	0	0	0	0	0	0	0	0	0	0	0	0	0	0	0	0	0	0	0	0	0	0	0	0	0	0	0	0	0	0	0	0	0	0	0	0	0	0	0
93	0	0	0	0	0	0	0	0	0	0	0	0	0	0	0	0	0	0	0	0	0	0	0	0	0	0	0	0	0	0	0	0	0	0	0	0	0	0	0	0	0	0	0	0	0	0	0	0	0
94	0	0	0	0	0	0	0	0	0	0	0	0	0	0	0	0	0	0	0	0	0	0	0	0	0	0	0	0	0	0	0	0	0	0	0	0	1	0	0	0	0	0	0	0	0	0	0	0	0
95	0	0	0	0	0	0	0	0	0	0	0	0	0	0	0	0	0	0	0	0	0	0	0	0	0	0	0	0	0	0	0	0	0	0	0	0	0	0	0	0	0	0	0	0	0	0	0	0	0
96	0	0	0	0	0	0	0	0	0	0	0	0	0	0	0	0	0	0	0	0	0	0	0	0	0	0	0	0	0	0	0	0	0	0	0	0	0	0	0	0	0	0	0	0	0	0	0	0	0
97	0	0	0	0	0	0	0	0	0	0	0	0	0	0	0	0	0	0	0	0	0	0	0	0	0	0	0	0	0	0	0	0	0	0	0	0	0	0	0	0	0	0	0	0	0	0	0	0	0
98	0	0	0	0	0	0	0	0	0	0	0	0	0	0	0	0	0	0	0	0	0	0	0	0	0	0	0	0	0	0	0	0	0	0	0	0	0	0	0	0	0	0	0	0	0	0	0	0	0
99	0	0	0	0	0	0	0	0	0	0	0	0	0	0	0	0	0	0	0	0	0	0	0	0	0	0	0	0	0	0	0	0	0	0	0	0	0	0	0	0	0	0	0	0	0	0	0	0	0
100	0	0	0	0	0	0	0	0	0	0	0	0	0	0	0	0	0	0	0	0	0	0	0	0	0	0	0	0	0	0	0	0	0	0	0	0	0	0	0	0	0	0	0	0	0	0	0	0	0
101	0	0	0	0	0	0	0	0	0	0	0	0	0	0	0	0	0	0	0	0	0	0	0	0	0	0	0	0	0	0	0	0	0	0	0	0	0	0	0	0	0	0	0	0	0	0	0	0	0
102	0	0	0	0	0	0	0	0	0	0	0	0	0	0	0	0	0	0	0	0	0	0	0	0	0	0	0	0	0	0	0	0	0	0	0	0	0	0	0	0	0	0	0	0	0	0	0	0	0
103	0	0	0	0	0	0	0	0	0	0	0	0	0	0	0	0	0	0	0	0	0	0	0	0	0	0	0	0	0	0	0	0	0	0	0	0	0	0	0	0	0	0	0	0	0	0	0	0	0
104	0	0	0	0	0	0	0	0	0	0	0	0	0	0	0	0	0	0	0	0	0	0	0	0	0	0	0	0	0	0	0	0	0	0	0	0	0	0	0	0	0	0	0	0	0	0	0	0	0
105	0	0	0	0	0	0	0	0	0	0	0	0	0	0	0	0	0	0	0	0	0	0	0	0	0	0	0	0	0	0	0	0	0	0	0	0	0	0	0	0	0	0	0	0	0	0	0	0	0
106	0	0	0	0	0	0	0	0	0	0	0	0	0	0	0	0	0	0	0	0	0	0	0	0	0	0	0	0	0	0	0	0	0	0	0	0	0	0	0	0	0	0	0	0	0	0	0	0	0
107	0	0	0	0	0	0	0	0	0	0	0	0	0	0	0	0	0	0	0	0	0	0	0	0	0	0	0	0	0	0	0	0	0	0	0	0	0	0	0	0	0	1	0	0	0	0	0	0	0
108	0	0	0	0	0	0	0	0	0	0	0	0	0	0	0	0	0	0	0	0	0	0	0	0	0	0	0	0	0	0	0	0	0	0	0	0	0	0	0	0	0	0	0	0	0	0	0	0	0
109	0	0	0	0	0	0	0	0	0	0	0	0	0	0	0	0	0	0	0	0	0	0	0	0	0	0	0	0	0	0	0	0	0	0	0	0	0	0	0	0	0	0	0	0	0	0	0	0	0
110	0	0	0	0	0	0	0	0	0	0	0	0	0	0	0	0	0	0	0	0	0	0	0	0	0	0	0	0	0	0	0	0	0	0	0	0	0	0	0	0	0	0	0	0	0	0	0	0	0
111	0	0	0	0	0	0	0	0	0	0	0	0	0	0	0	0	0	0	0	0	0	0	0	0	0	0	0	0	0	0	0	0	0	0	0	0	1	0	0	0	0	0	0	0	0	0	0	0	0
112	0	0	0	0	0	0	0	0	0	0	0	0	0	0	0	0	0	0	0	0	0	0	0	0	0	0	0	0	0	0	0	0	0	0	0	0	0	0	0	0	0	0	0	0	0	0	0	0	0
113	0	0	0	0	0	0	0	0	0	0	0	0	0	0	0	0	0	0	0	0	0	0	0	0	0	0	0	0	0	0	0	0	0	0	0	0	0	0	0	0	0	0	0	0	0	0	0	0	0
114	0	0	0	0	0	0	0	0	0	0	0	0	0	0	0	0	0	0	0	0	0	0	0	0	0	0	0	0	0	0	0	0	0	0	0	0	0	0	0	0	0	0	0	0	0	0	0	0	0
115	0	0	0	0	0	0	0	0	0	0	0	0	0	0	0	0	0	0	0	0	0	0	0	0	0	0	0	0	0	0	0	0	0	0	0	0	0	0	0	0	0	0	0	0	0	0	0	0	0
116	0	0	0	0	0	0	0	0	0	0	0	0	0	0	0	0	0	0	0	0	0	0	0	0	0	0	0	0	0	0	0	0	0	0	0	0	0	0	0	0	0	0	0	0	0	0	0	0	0
117	0	0	0	0	0	0	0	0	0	0	0	0	0	0	0	0	0	0	0	0	0	0	0	0	0	0	0	0	0	0	0	0	0	0	0	0	0	0	0	0	0	0	0	0	0	0	0	0	0
118	0	0	0	0	0	0	0	0	0	0	0	0	0	0	0	0	0	0	0	0	0	0	0	0	0	0	0	0	0	0	0	0	0	0	0	0	0	0	0	0	0	0	0	0	0	0	0	0	0
119	0	0	0	0	0	0	0	0	0	0	0	0	0	0	0	0	0	0	0	0	0	0	0	0	0	0	0	0	0	0	0	0	0	0	0	0	0	0	0	0	0	0	0	0	0	0	0	0	0
120	0	0	0	0	0	0	0	0	0	0	0	0	0	0	0	0	0	0	0	0	0	0	0	0	0	0	0	0	0	0	0	0	0	0	0	0	0	0	0	0	0	0	0	0	0	0	0	0	0
121	0	0	0	0	0	0	0	0	0	0	0	0	0	0	0	0	0	0	0	0	0	0	0	0	0	0	0	0	0	0	0	0	0	0	0	0	0	0	0	0	0	0	0	0	0	0	0	0	0
122	0	0	0	0	0	0	0	0	0	0	0	0	0	0	0	0	0	0	0	0	0	0	0	0	0	0	0	0	0	0	0	0	0	0	0	0	0	0	0	0	0	0	0	0	0	0	0	0	0
123	0	0	0	0	0	0	0	0	0	0	0	0	0	0	0	0	0	0	0	0	0	0	0	0	0	0	0	0	0	0	0	0	0	0	0	0	0	0	0	0	0	0	0	0	0	0	0	0	0
124	0	0	0	0	0	0	0	0	0	0	0	0	0	0	0	0	0	0	0	0	0	0	0	0	0	0	0	0	0	0	0	0	0	0	0	0	0	0	0	0	0	0	0	0	0	0	0	0	0
125	0	0	0	0	0	0	0	0	0	0	0	0	0	0	0	0	0	0	0	0	0	0	0	0	0	0	0	0	0	0	0	0	0	0	0	0	0	0	0	0	0	0	0	0	0	0	0	0	0
126	0	0	0	0	0	0	0	0	0	0	0	0	0	0	0	0	0	0	0	0	0	0	0	0	0	0	0	0	0	0	0	0	0	0	0	0	0	0	0	0	0	0	0	0	0	0	0	0	0
127	0	0	0	0	0	0	0	0	0	0	0	0	0	0	0	0	0	0	0	0	0	0	0	0	0	0	0	0	0	0	0	0	0	0	0	0	0	0	0	0	0	0	0	0	0	0	0	0	0
128	0	0	0	0	0	0	0	0	0	0	0	0	0	0	0	0	0	0	0	0	0	0	0	0	0	0	0	0	0	0	0	0	0	0	0	0	0	0	0	0	0	0	0	0	0	0	0	0	0
129	0	0	0	0	0	0	0	0	0	0	0	0	0	0	0	0	0	0	0	0	0	0	0	0	0	0	0	0	0	0	0	0	0	0	0	0	0	0	0	0	0	0	0	0	0	0	0	0	0
130	0	0	0	0	0	0	0	0	0	0	0	0	0	0	0	0	0	0	0	0	0	0	0	0	0	0	0	0	0	0	0	0	0	0	0	0	0	0	0	0	0	0	0	0	0	0	0	0	0
131	0	0	0	0	0	0	0	0	0	0	0	0	0	0	0	0	0	0	0	0	0	0	0	0	0	0	0	0	0	0	0	1	0	0	0	0	0	0	0	0	0	0	0	0	0	0	0	0	0
132	0	0	0	0	0	0	0	0	0	0	0	0	0	0	0	0	0	0	0	0	0	0	0	0	0	0	0	0	0	0	0	0	0	0	0	0	0	0	0	0	0	0	0	0	0	0	0	0	0
133	0	0	0	0	0	0	0	0	0	0	0	0	0	0	0	0	0	0	0	0	0	0	0	0	0	0	0	0	0	0	0	0	0	0	0	0	0	0	0	0	0	0	0	0	0	0	0	0	0
134	0	0	0	0	0	0	0	0	0	0	0	0	0	0	0	0	0	0	0	0	0	0	0	0	0	0	0	0	0	0	0	0	0	0	0	0	0	0	0	0	0	0	0	0	0	0	0	0	0
135	0	0	0	0	0	0	0	0	0	0	0	0	0	0	0	0	0	0	0	0	0	0	0	0	0	0	0	0	0	0	0	0	0	0	0	0	0	0	0	0	0	0	0	0	0	0	0	0	0
136	0	0	0	0	0	0	0	0	0	0	0	0	0	0	0	0	0	0	0	0	0	0	0	0	0	0	0	0	0	0	0	0	0	0	0	0	0	0	0	0	0	0	0	0	0	0	0	0	0
137	0	0	0	0	0	0	0	0	0	0	0	0	0	0	0	0	0	0	0	0	0	0	0	0	0	0	0	0	0	0	0	0	0	0	0	0	0	0	0	0	0	0	0	0	0	0	0	0	0
138	0	0	0	0	0	0	0	0	0	0	0	0	0	0	0	0	0	0	0	0	0	0	0	0	0	0	0	0	0	0	0	0	0	0	0	0	0	0	0	0	0	0	0	0	0	0	0	0	0
139	0	0	0	0	0	0	0	0	0	0	0	0	0	0	0	0	0	0	0	0	0	0	0	0	0	0	0	0	0	0	0	0	0	0	0	0	0	0	0	0	0	0	0	0	0	0	0	0	1
140	0	0	0	0	0	0	0	0	0	0	0	0	0	0	0	0	0	0	0	0	0	0	0	0	0	0	0	0	0	0	0	0	0	0	0	0	0	0	0	0	0	0	0	0	0	0	0	0	0
141	0	0	0	0	0	0	0	0	0	0	0	0	0	0	0	0	0	0	0	0	0	0	0	0	0	0	0	0	0	0	0	0	0	0	0	0	0	0	0	0	0	0	0	0	0	0	0	0	0
142	0	0	0	0	0	0	0	0	0	0	0	0	0	0	0	0	0	0	0	0	0	0	0	0	0	0	0	0	0	0	0	0	0	0	0	0	0	0	0	0	0	0	0	0	0	0	0	0	0
143	0	0	0	0	0	0	0	0	0	0	0	0	0	0	0	0	0	0	0	0	0	0	0	0	0	0	0	0	0	0	0	0	0	0	0	0	0	0	0	0	0	0	0	0	0	0	0	0	0
144	0	0	0	0	0	0	0	0	0	0	0	0	0	0	0	0	0	0	0	0	0	0	0	0	0	0	0	0	0	0	0	0	0	0	0	0	0	0	0	0	0	0	0	0	0	0	0	0	0
145	0	0	0	0	0	0	0	0	0	0	0	0	0	0	0	0	0	0	0	0	0	0	0	0	0	0	0	0	1	0	0	0	0	0	0	0	0	0	0	0	0	0	0	0	0	0	0	0	0
146	0	0	0	0	0	0	0	0	0	0	0	0	0	0	0	0	0	0	0	0	0	0	0	0	0	0	0	0	0	0	0	0	0	0	0	0	0	0	0	0	0	0	0	0	0	0	0	0	0
147	0	0	0	0	0	0	0	0	0	0	0	0	0	0	0	0	0	0	0	0	0	0	0	0	0	0	0	0	0	0	0	0	0	0	0	0	0	0	0	0	0	0	0	0	0	0	0	0	1
148	0	0	0	0	0	0	0	0	0	0	0	0	0	0	0	0	0	0	0	0	0	0	0	0	0	0	0	0	0	0	0	0	0	0	0	0	0	0	0	0	0	0	0	0	0	0	0	0	0
149	0	0	0	0	0	0	0	0	0	0	0	0	0	0	0	0	0	0	0	0	0	0	0	0	0	0	0	0	0	0	0	0	0	0	0	0	0	0	0	0	0	0	0	0	0	0	0	0	0
150	0	0	0	0	0	0	0	0	0	0	0	0	0	0	0	0	0	0	0	0	0	0	0	0	0	1	0	0	0	0	0	0	0	0	0	0	0	0	0	0	0	0	0	0	0	0	0	0	0
151	0	0	0	0	0	0	0	0	0	0	0	0	0	0	0	0	0	0	0	0	0	0	0	0	0	0	0	0	0	0	0	0	0	0	0	0	0	0	0	0	0	0	0	0	0	0	0	0	0
152	0	0	0	0	0	0	0	0	0	0	0	0	0	0	0	0	0	0	0	0	0	0	0	0	0	0	0	0	0	0	0	0	0	0	0	0	0	0	0	0	0	0	0	0	0	0	0	0	0
153	0	0	0	0	0	0	0	0	0	0	0	0	0	0	0	0	0	0	0	0	0	0	0	0	0	0	0	0	0	0	0	0	0	0	0	0	0	0	0	0	0	0	0	0	0	0	0	0	0
154	0	0	0	0	0	0	0	0	0	0	0	0	0	0	0	0	0	0	0	0	0	0	0	0	0	0	0	0	0	0	0	0	0	0	0	0	0	0	0	0	0	0	0	0	0	0	0	0	0
155	0	0	0	0	0	0	0	0	0	0	0	0	0	0	0	0	0	0	0	0	0	0	0	0	0	0	0	0	0	0	0	0	0	0	0	0	0	0	0	0	0	0	0	0	0	0	0	0	0
156	0	0	0	0	0	0	0	0	0	0	0	0	0	0	0	0	0	0	0	0	0	0	0	0	0	0	0	0	0	0	0	0	0	0	0	0	0	0	0	0	0	0	0	0	0	0	0	0	0
157	0	0	0	0	0	0	0	0	0	0	0	0	0	0	0	0	0	0	0	0	0	0	0	0	0	0	0	0	0	0	0	0	0	0	0	0	0	0	0	0	0	0	0	0	0	0	0	0	0
158	0	0	0	0	0	0	0	0	0	0	0	0	0	0	0	0	0	0	0	0	0	0	0	0	0	0	0	0	0	0	0	0	0	0	0	0	0	0	0	0	0	0	0	0	0	0	0	0	0
159	0	0	0	0	0	0	0	0	0	0	0	0	0	0	0	0	0	0	0	0	0	0	0	0	0	0	0	0	0	0	0	0	0	0	0	0	0	0	0	0	0	0	0	0	0	0	0	0	0
160	0	0	0	0	0	0	0	0	0	0	0	0	0	0	0	0	0	0	0	0	0	0	0	0	0	0	0	0	0	0	0	0	0	0	0	0	0	0	0	0	0	0	0	1	0	0	0	0	0
161	0	0	0	0	0	0	0	0	0	0	0	0	0	0	0	0	0	0	0	0	0	0	0	0	0	0	0	0	0	0	0	0	0	0	0	0	0	0	0	0	0	0	0	0	0	0	0	0	0
162	0	0	0	0	0	0	0	0	0	0	0	0	0	0	0	0	0	0	0	0	0	0	0	0	0	0	0	0	0	0	0	0	0	0	0	0	0	0	0	0	0	0	0	0	0	0	0	0	0
163	0	0	0	0	0	0	0	0	0	0	0	0	0	0	0	0	0	0	0	0	0	0	0	0	0	0	0	0	0	0	0	0	0	0	0	0	0	0	0	0	0	0	0	0	0	0	0	0	0
164	0	0	0	0	0	0	0	0	0	0	0	0	0	0	0	0	0	0	0	0	0	0	0	0	0	0	0	0	0	0	0	0	0	0	0	0	0	0	0	0	0	1	0	0	0	0	0	0	0
165	0	0	0	0	0	0	0	0	0	0	0	0	0	0	0	0	0	0	0	0	0	0	0	0	0	0	0	0	0	0	0	0	0	0	0	0	0	0	0	0	0	0	0	0	0	0	0	0	0
166	0	0	0	0	0	0	0	0	0	0	0	0	0	0	0	0	0	0	0	0	0	0	0	0	0	0	0	0	1	0	0	0	0	0	0	0	0	0	0	0	0	0	0	0	0	0	0	0	0
167	0	0	0	0	0	0	0	0	0	0	0	0	0	0	0	0	0	0	0	0	0	0	0	1	0	0	0	0	0	0	0	0	0	0	0	0	0	0	0	0	0	0	0	0	0	0	0	0	0
168	0	0	0	0	0	0	0	0	0	0	0	0	0	0	0	0	0	0	0	0	0	0	0	0	0	0	0	0	0	0	0	0	0	0	0	0	0	0	0	0	0	0	0	0	0	0	0	0	0
169	0	0	0	0	0	0	0	0	0	0	0	0	0	0	0	0	0	0	0	0	0	0	0	0	0	0	0	0	0	0	0	0	0	0	0	0	0	0	0	0	0	0	0	0	0	0	0	0	0
170	0	0	0	0	0	0	0	0	0	0	0	0	0	0	0	0	0	0	0	0	0	0	0	0	0	0	0	0	0	0	0	0	0	0	0	0	0	0	0	0	0	0	0	0	0	0	0	0	0
171	0	0	0	0	0	0	0	0	0	0	0	0	0	0	0	0	0	0	0	0	0	0	0	0	0	0	0	0	0	0	0	1	0	0	0	0	0	0	0	0	0	0	0	0	0	0	0	0	0
172	0	0	0	0	0	0	0	0	0	0	0	0	0	0	0	0	0	0	0	0	0	0	0	0	0	0	0	0	0	0	0	0	0	0	0	0	1	0	0	0	0	0	0	0	0	0	0	0	0
173	0	0	0	0	0	0	0	0	0	0	0	0	0	0	0	0	0	0	0	0	0	0	0	0	0	0	1	0	0	0	0	0	0	0	0	0	0	0	0	0	0	0	0	0	0	0	0	0	0
174	0	0	0	0	0	0	0	0	0	0	0	0	0	0	0	0	0	0	0	0	0	0	0	0	0	0	0	0	0	0	0	0	0	0	0	1	0	0	0	0	0	0	0	0	0	0	0	0	0
175	0	0	0	0	0	0	0	0	0	0	0	0	0	0	0	0	0	0	0	0	0	0	0	0	0	0	0	0	0	0	0	0	0	0	0	0	0	0	0	0	0	0	0	0	0	0	0	0	0
176	0	0	0	0	0	0	0	0	0	0	0	0	0	0	0	0	0	0	0	0	0	0	0	0	0	0	0	0	0	0	0	0	0	0	0	0	0	0	0	0	0	0	0	0	0	0	0	0	0
[truncated: 24 more columns]

## Sheet: Fig3  Foxo1 .75mU GO
Cell Id
1	0.264898	0.239218	0.289439	0.331716	0.512934	0.642402	0.65149	0.42772	0.233917	0.238347	0.220897	0.216722	0.215654	0.211061	0.228553	0.210005	0.224734	0.240368	0.264815	0.270979	0.287213	0.278877	0.27276	0.305929	0.288813	0.294162	0.371913	0.589002	0.719712	0.750592	0.749497	0.76146	0.760359	0.760176	0.768614	0.77058	0.773638	0.786294	0.780431	0.779949	0.776349	0.772421	0.783961	0.779366	0.776472	0.782135	0.792352	NaN	NaN
2	0.407495	0.354991	0.384803	0.364683	0.405491	0.452994	0.602799	0.559362	0.423967	0.420561	0.51265	0.517789	0.557211	0.529812	0.382046	0.32164	0.34299	0.309668	0.335885	0.315434	0.332899	0.392236	0.332905	0.354541	0.395271	0.349575	0.292618	0.334311	0.286062	0.223874	0.22968	0.238278	0.246874	0.227523	0.480441	NaN	NaN	NaN	NaN	NaN	NaN	NaN	NaN	NaN	NaN	NaN	NaN	NaN	NaN
3	0.403147	0.385227	0.295698	0.30822	0.302302	0.440617	0.57673	0.627491	0.689636	0.664164	0.529536	0.388179	0.318136	0.294855	0.347288	0.344407	0.349251	0.387322	0.400479	0.384713	0.364619	0.32534	0.365654	0.379365	0.410181	0.441385	0.658309	0.718982	0.760798	0.757953	0.774787	0.763223	0.759924	0.762324	0.756659	0.756127	0.749248	0.766026	0.765328	0.74768	0.762589	0.751655	0.759033	NaN	NaN	NaN	NaN	NaN	NaN
4	0.24907	0.246326	0.275317	0.285921	0.500424	0.508069	0.218746	0.617476	0.581201	0.255467	0.258395	0.47639	0.206848	0.190104	0.201404	0.190716	0.185528	0.206569	0.221343	0.235769	0.238196	0.229719	0.232221	0.240676	0.243996	0.244526	0.248549	0.246992	0.266868	0.252045	0.25277	0.275178	0.419145	NaN	NaN	NaN	NaN	NaN	NaN	NaN	NaN	NaN	NaN	NaN	NaN	NaN	NaN	NaN	NaN
5	0.367891	0.372528	0.372698	0.398829	0.407279	0.414159	0.389122	0.374546	0.340378	0.340206	0.335233	0.311392	0.393649	0.488517	0.581871	0.628166	0.568272	0.327848	0.22405	0.230571	0.229899	0.251803	0.25631	0.255725	0.242984	0.248528	0.237703	0.205472	0.207633	0.24621	0.25868	0.318464	0.281771	0.284187	0.317565	0.349678	0.464741	0.628938	0.694934	0.715893	0.716607	0.699654	0.640147	0.408727	0.334527	0.310885	0.284468	0.296308	0.315909
6	0.404064	0.418859	0.41635	0.421018	0.412561	0.409118	0.413334	0.420412	0.408756	0.4001	0.385595	0.390345	0.407201	0.410708	0.40128	0.530192	0.728934	0.793886	0.812458	0.821233	0.817052	0.815231	0.808688	0.79416	0.801548	0.763588	0.695401	0.706266	0.72115	0.746082	0.753083	0.757774	0.759167	0.762126	0.763283	0.764376	0.756689	0.76023	0.764245	0.754342	0.744948	0.74684	0.75545	0.753568	0.751379	0.748705	0.749905	0.751003	0.753339
7	0.418708	0.39458	0.446831	0.416755	0.397745	0.379556	0.403677	0.391613	0.394495	0.395285	0.386918	0.371229	0.357002	0.39143	0.405655	0.440428	0.598152	0.680927	0.707524	0.719634	0.728655	0.739765	0.740401	0.710266	0.679463	0.670645	0.662554	0.687762	0.682087	0.7072	0.719096	0.719972	0.732544	0.740924	0.737462	0.744698	0.747765	0.726619	0.727928	0.736253	0.728297	0.734487	0.726518	0.732146	0.718737	0.715891	0.711922	0.709568	0.699292
8	0.375314	0.373465	0.35892	0.346445	0.339418	0.318806	0.326866	0.322945	0.331276	0.31287	0.306465	0.327706	0.359679	0.388761	0.415066	0.429155	0.434009	0.440617	0.4543	0.612313	0.64205	0.779515	0.801124	0.808322	0.822378	0.809863	0.813603	0.792526	0.814937	0.815346	0.815205	0.819024	0.812511	0.802738	0.807446	0.802908	0.802918	0.784996	0.779101	0.785263	0.779448	0.78243	0.766349	0.774992	0.77603	0.779239	0.783193	0.776802	0.785838
9	0.318359	0.295326	0.316444	0.2686	0.326304	0.161113	0.167712	0.214732	0.147641	0.0627951	0.084773	0.0751877	NaN	0.0907395	NaN	NaN	0.103305	0.124095	0.322543	0.639399	0.709388	0.716083	0.727386	0.732608	0.761423	0.732832	0.742805	0.732899	0.725964	0.711368	0.71279	0.697943	0.703043	0.725055	0.741291	0.741327	0.770993	0.765122	0.769731	0.760879	0.772385	0.769649	0.76691	0.767565	0.781111	0.782995	0.765892	0.777684	0.780642
10	0.429329	0.417994	0.403428	0.403528	0.414953	0.41459	0.411103	0.423735	0.416811	0.406533	0.404272	0.401238	0.4124	0.4111	0.418367	0.436309	0.444072	0.455424	0.578659	0.641724	0.670857	0.689303	0.691737	0.696398	0.702369	0.701099	0.711895	0.716231	0.704784	0.675521	0.649354	0.660108	0.665783	0.682006	0.675878	0.674522	0.687521	0.686988	0.684348	0.686279	0.684361	0.684763	0.692418	0.686181	0.688188	0.690918	0.691683	0.688828	0.6934
11	0.194176	0.268264	0.215903	0.215922	0.238878	0.170641	0.201581	0.297853	0.16231	0.151031	0.132161	0.106608	0.111124	0.146121	0.110513	0.116507	0.240164	0.294907	0.456039	0.546887	0.737089	0.794544	0.803472	0.809241	0.821062	0.820787	0.811339	0.814443	0.815191	0.809931	0.805936	0.814328	0.810143	0.809434	0.805185	0.800284	0.794809	0.789865	0.785604	0.782763	0.778056	0.774185	0.776249	0.778124	0.778072	0.774904	0.776246	0.77979	0.772709
12	0.356065	0.339391	0.382955	0.353471	0.318352	0.292176	0.281647	0.252733	0.245856	0.248628	0.25892	0.274654	0.292809	0.295987	0.301172	0.315493	0.313727	0.328273	0.343471	0.366618	0.551066	0.70002	0.733187	0.747696	0.746429	0.745953	0.743838	0.753981	0.750665	0.745321	0.737698	0.739569	0.732239	0.742489	0.734249	0.736007	0.729067	0.736009	0.736375	0.735577	0.731936	0.718911	0.716753	0.721039	0.715388	0.717063	0.713834	0.710192	0.711978
13	0.25286	0.284991	0.371432	0.302635	0.330662	0.224881	0.203351	0.22199	0.169256	0.164846	0.148198	0.162977	0.136627	0.267752	0.269717	0.268631	0.38515	0.39693	0.33502	0.248867	0.350864	0.649879	0.756516	0.77345	0.78226	0.789578	0.790742	0.805817	0.801992	0.798937	0.806436	0.807363	0.805415	0.804858	0.811463	NaN	NaN	NaN	NaN	NaN	NaN	NaN	NaN	NaN	NaN	NaN	NaN	NaN	NaN
14	0.305778	0.256433	0.22588	0.192184	0.142291	0.19282	0.181349	0.172917	0.178627	0.152438	0.209399	0.245043	0.319874	0.321839	0.288432	0.337361	0.222036	0.259841	0.184063	0.164984	0.17856	0.606051	0.671124	0.68342	0.70331	0.699807	0.693906	0.709844	0.709632	0.690031	0.71885	0.721608	0.7366	0.764747	NaN	NaN	NaN	NaN	NaN	NaN	NaN	NaN	NaN	NaN	NaN	NaN	NaN	NaN	NaN
15	0.39555	0.398163	0.404949	0.397176	0.390156	0.351846	0.327821	0.328262	0.308156	0.28596	0.328502	0.378541	0.376047	0.360175	0.344521	0.340903	0.297481	0.294054	0.314964	0.520704	0.582731	0.606434	0.68338	0.704658	0.695943	0.69223	0.702346	0.697419	0.69149	0.699363	0.665623	0.643037	0.619684	0.623289	0.616551	0.641555	0.674213	0.688663	0.679928	0.685668	0.685082	0.685095	0.685013	0.689237	0.685179	0.692076	0.694806	0.689755	0.684462
16	0.333995	0.348162	0.326417	0.346817	0.351589	0.355509	0.25646	0.321257	0.314186	0.315178	0.293984	0.258834	0.195668	0.204431	0.170765	0.217078	0.219122	0.218735	0.146795	0.147633	0.140241	0.397689	0.656274	0.700821	0.575967	0.611131	0.624133	0.622728	0.679932	0.680384	0.678203	0.68295	0.677609	0.664072	0.664412	0.675436	0.66627	0.692686	0.730573	0.708261	0.717834	0.71719	0.711838	0.7051	0.712343	0.703112	0.700686	0.698385	0.697834
17	0.456816	0.419526	0.442819	0.425009	0.380078	0.348444	0.394859	0.286885	0.319176	0.269901	0.280413	0.262536	0.257726	0.248746	0.280197	0.328047	0.343048	0.384925	0.409482	0.411618	0.3959	0.399956	0.648417	0.679376	0.674227	0.679476	0.716285	0.727338	0.728885	0.744567	0.747657	0.746354	0.752044	0.749518	0.753295	0.754037	0.747576	0.747633	0.74199	0.750565	0.741568	0.742051	0.738585	0.745947	0.742512	0.745004	0.752957	0.750272	0.751243
18	0.313062	0.301942	0.285367	0.2618	0.298177	0.272737	0.273541	0.251409	0.239316	0.221312	0.208667	0.172764	0.172101	0.178534	0.183546	0.183266	0.196216	0.224298	0.455611	0.591665	0.471621	0.543649	0.669032	0.741462	0.775174	0.799755	0.801908	0.808733	0.819989	0.819194	0.822912	0.829276	0.832858	0.857555	0.876665	NaN	NaN	NaN	NaN	NaN	NaN	NaN	NaN	NaN	NaN	NaN	NaN	NaN	NaN
19	0.310655	0.261704	0.232135	0.200768	0.151692	0.194948	0.220999	0.39826	0.390527	0.380217	0.138269	0.167171	0.171829	0.229932	0.239308	0.223922	0.233589	0.191375	0.172084	0.174849	0.176496	0.410292	0.703275	0.74725	0.759425	0.771303	0.796314	0.7933	0.789395	0.782936	0.779831	0.788194	0.790217	0.793396	0.795053	0.790317	0.798648	0.795643	0.791555	0.793036	0.798431	0.794134	0.800735	0.798047	0.809468	0.799961	0.800562	0.795492	0.805131
20	0.317951	0.296963	0.339839	0.356603	0.35538	0.300549	0.24165	0.23569	0.239235	0.237255	0.223281	0.221992	0.21422	0.25288	0.283328	0.269027	0.293927	0.305401	0.284054	0.292345	0.279776	0.378214	0.681839	0.733113	0.762416	0.775062	0.780425	0.782445	0.788474	0.791786	0.784184	0.763229	0.758297	0.733509	0.721263	0.716951	0.740368	0.764012	0.766015	0.778549	0.764019	0.724086	0.717963	0.717959	0.723543	0.726678	0.721875	0.732686	0.732219
21	0.163523	0.109163	0.0890223	0.108664	0.101481	0.0925852	0.114257	0.118122	0.125472	0.111489	0.135154	0.123957	0.137734	0.153933	0.167616	0.182458	0.170388	0.210172	0.19223	0.187614	0.193178	0.223588	0.268113	0.428833	0.659679	0.662477	0.661601	0.659778	0.691013	0.707151	0.705043	0.679452	0.311613	0.210008	0.195287	0.172251	0.17975	0.158575	0.15414	0.164832	0.169754	0.164107	0.158148	0.16182	0.180864	0.470496	NaN	NaN	NaN
22	0.282835	0.301323	0.406645	0.352436	0.385623	0.403823	0.444258	0.382731	0.395815	0.404882	0.381899	0.290873	0.211289	0.2086	0.238896	0.238286	0.291567	0.306911	0.391693	0.362163	0.38267	0.403595	0.407145	0.527692	0.690899	0.72949	0.754212	0.762783	0.770755	0.768111	0.768474	0.757909	0.758411	0.743819	0.745854	0.753923	0.75888	0.762008	0.753653	0.759235	0.763668	0.753506	0.765974	0.760408	0.755023	0.76435	0.764337	0.765906	0.761761
23	0.314779	0.304825	0.283843	0.268267	0.293477	0.277691	0.273617	0.278173	0.234332	0.212311	0.203463	0.168827	0.154497	0.159096	0.140235	0.104437	0.148093	0.176773	0.165151	0.200011	0.213218	0.196832	0.198744	0.219177	0.625073	0.717743	0.745194	0.768965	0.771841	0.781869	0.784611	0.782573	0.789369	0.78454	0.78186	0.789524	0.788804	0.795107	0.792646	0.795936	0.797014	0.798223	0.803533	0.797365	0.798154	0.797428	0.797359	0.80344	0.805513
24	0.319773	0.355696	0.296823	0.319257	0.305396	0.327769	0.292182	0.268197	0.223924	0.249036	0.249342	0.213625	0.205108	0.198444	0.148122	0.109333	0.193514	0.206822	0.193596	0.199861	0.173057	0.16882	0.267416	0.450387	0.722635	0.581382	0.795557	0.790453	0.799765	0.813172	0.810833	0.808931	0.804873	0.798264	0.785805	0.783775	0.768679	0.773815	0.770655	0.768198	0.762728	0.761879	0.764387	0.756893	0.762808	0.752171	0.750545	0.745711	0.747954
25	0.402476	0.382624	0.39716	0.417141	0.397709	0.41138	0.387367	0.289972	0.224965	0.24152	0.25698	0.241609	0.247264	0.210658	0.171235	0.195247	0.233851	0.249555	0.260936	0.291323	0.286347	0.332231	0.291779	0.330982	0.695143	0.757573	0.786988	0.796812	0.81041	0.812732	0.809407	0.792498	0.791723	0.785247	0.785344	0.790751	0.784746	0.788603	0.777981	0.790746	0.780357	0.778986	0.78646	0.77995	0.782665	0.779173	0.783025	0.775711	0.768067
26	0.302844	0.306501	0.291561	0.263105	0.244048	0.247846	0.234033	0.22909	0.248412	0.230932	0.24053	0.243136	0.232088	0.26359	0.267561	0.302829	0.259986	0.260996	0.225495	0.182155	0.16795	0.187082	0.329939	0.482957	0.618272	0.679471	0.697808	0.716003	0.729043	0.73899	0.714469	0.712582	0.70581	0.715664	0.735468	0.749519	0.76181	0.76279	0.762714	0.762971	0.76958	0.763904	0.76848	0.765253	0.763566	0.764008	0.763384	NaN	NaN
27	0.404511	0.388056	0.407361	0.290813	0.3592	0.4011	0.323745	0.297933	0.262332	0.207638	0.233354	0.226378	0.242529	0.250292	0.30257	0.268993	0.268403	0.263762	0.272528	0.277735	0.295309	0.293386	0.352553	0.352326	0.574417	0.678818	0.727821	0.738561	0.75202	0.759792	0.776326	0.787627	0.777671	0.771316	0.792219	0.777813	0.761625	0.729878	0.716975	0.710907	0.708026	0.708265	0.716437	0.721943	0.727112	0.727835	0.738188	0.743562	0.739533
28	0.384049	0.409867	0.40327	0.401249	0.410814	0.372376	0.349459	0.306558	0.308523	0.293399	0.310399	0.283175	0.264465	0.267146	0.277659	0.317724	0.310449	0.318299	0.299117	0.289045	0.289685	0.451957	0.574006	0.592121	0.595055	0.63786	0.685313	0.738666	0.670484	0.685838	0.737904	0.762803	0.758584	0.768536	0.773432	0.768315	0.770587	0.767688	0.772195	0.772479	0.778938	0.776084	0.772366	0.77658	0.778357	0.76975	0.779437	0.777856	0.778441
29	0.396741	0.427523	0.470869	0.458421	0.4413	0.415446	0.416307	0.394245	0.366694	0.357112	0.343662	0.346137	0.352346	0.349288	0.301879	0.31797	0.310326	0.319319	0.305828	0.293195	0.29241	0.453575	0.281849	0.309513	0.541343	0.621698	0.631671	0.620574	0.625747	0.66016	0.685958	0.691167	0.702423	0.712695	0.736381	0.75086	0.748613	0.761186	0.77299	0.762102	0.766544	0.773323	0.761829	0.761986	0.771842	0.77054	0.766181	0.781168	0.794069
30	0.350073	0.345234	0.350207	0.354609	0.35708	0.363958	0.316219	0.328962	0.347404	0.338899	0.316071	0.281552	0.270629	0.221393	0.240195	0.249616	0.247634	0.235913	0.191545	0.197088	0.209039	0.233605	0.244704	0.234015	0.578507	0.602102	0.600948	0.600699	0.600766	0.603314	0.593167	0.591977	0.640547	0.631988	0.647997	0.646337	0.634814	0.691804	0.742578	0.748468	0.753387	0.753645	0.750048	0.755957	0.755605	0.739068	0.729633	0.739434	0.742614
31	0.301625	0.315878	0.322562	0.38931	0.323787	0.300367	0.274914	0.302716	0.313001	0.418658	0.378555	0.26267	0.248596	0.266161	0.267863	0.267724	0.261869	0.26616	0.274012	0.265199	0.268029	0.281331	0.323365	0.339652	0.537267	0.66987	0.714881	0.733148	0.756112	0.765862	0.768859	0.775723	0.787965	0.80963	0.814448	0.781136	0.730629	0.722782	0.715837	0.71818	0.717754	0.728939	0.739365	0.740518	0.750768	0.747329	0.753595	0.750352	0.757024
32	0.360847	0.439431	0.334695	0.385532	0.430866	0.486713	0.460454	0.384252	0.366011	0.376234	0.361143	0.292388	0.40138	0.398284	0.407915	0.357406	0.358572	0.313675	0.302764	0.362361	0.389468	0.411982	0.415261	0.521263	0.29224	0.576223	0.77358	0.79935	0.816524	0.812965	0.799098	0.800306	0.801975	0.789298	0.793745	0.802705	0.792484	0.777237	0.777724	0.778557	0.774995	0.770499	0.750626	0.759198	0.762832	0.764949	0.763448	0.763552	0.763229
33	0.286304	0.276511	0.450519	0.399835	0.366632	0.336985	0.261356	0.389542	0.395352	0.42453	0.438117	0.413858	0.430027	0.344428	0.312053	0.260854	0.247991	0.226215	0.199441	0.216651	0.199325	0.218518	0.203657	0.201676	0.583641	0.594857	0.602496	0.60334	0.602728	0.603945	0.157964	0.158945	0.140865	0.147099	0.143772	0.150109	0.153598	0.159482	0.181685	0.160834	0.189111	0.15775	0.146766	0.167383	0.202997	0.171038	0.160077	0.168584	0.192637
34	0.487648	0.489856	0.49852	0.495699	0.531867	0.505211	0.527774	0.510512	0.500087	0.499018	0.496059	0.491956	0.519743	0.517914	0.47995	0.467771	0.45654	0.40407	0.423906	0.408419	0.396493	0.437705	0.442772	0.447039	0.539193	0.586329	0.611202	0.606626	0.615999	0.604769	0.582633	0.615436	0.587906	NaN	NaN	NaN	NaN	NaN	NaN	NaN	NaN	NaN	NaN	NaN	NaN	NaN	NaN	NaN	NaN
35	0.418662	0.413576	0.3518	0.374654	0.341617	0.378431	0.37109	0.375161	0.374151	0.346049	0.338234	0.334273	0.291663	0.271831	0.261755	0.27235	0.308241	0.31236	0.363327	0.328582	0.339252	0.349884	0.338895	0.348671	0.361055	0.489216	0.65945	0.73672	0.75654	0.76757	0.762654	0.754025	0.742454	0.739471	0.730401	0.70393	0.701361	0.703407	0.70819	0.696671	0.709954	0.707807	0.718025	0.727687	0.725316	0.725928	0.715729	0.715612	0.717264
36	0.156338	0.0719588	0.11356	0.120399	0.0830451	0.104674	0.124691	0.103599	0.130927	0.106546	0.0952027	0.115528	0.1644	0.124828	0.182805	0.181436	0.166933	0.151319	0.211936	0.220611	0.234844	0.231502	0.231843	0.233246	0.199646	0.33485	0.60935	0.687198	0.703819	0.718986	0.733788	0.718482	0.724764	0.720529	0.724726	0.727053	0.717863	0.717628	0.729033	0.731556	0.731638	0.740793	0.745764	0.738756	0.738688	0.7293	0.744161	0.747607	0.752571
37	0.149649	0.0825148	0.0930549	0.0797315	0.089253	0.0650401	0.123889	0.113931	0.130366	0.129273	0.128524	0.0919813	0.13238	0.194598	0.225781	0.186316	0.147794	0.188961	0.177671	0.211726	0.181577	0.191719	0.188942	0.191584	0.202154	0.489187	0.672372	0.714319	0.734537	0.754436	0.755018	0.7513	0.760602	0.729568	0.60777	0.494903	0.429431	0.424137	0.51217	0.557674	NaN	NaN	NaN	NaN	NaN	NaN	NaN	NaN	NaN
38	0.430027	0.341497	0.262664	0.291526	0.189482	0.196384	0.129301	0.229864	0.207158	0.147876	0.18387	0.167551	0.148914	0.175393	0.158366	0.180058	0.289456	0.317104	0.294464	0.29013	0.21784	0.193817	0.192954	0.25621	0.35184	0.481113	0.629165	0.678292	0.686776	0.691455	0.692824	0.694255	0.695231	0.690533	0.68943	0.694468	0.66714	0.675589	0.668817	0.664826	0.699631	0.723242	0.724646	0.724642	0.731051	0.741075	0.739107	0.7276	0.734473
39	0.44047	0.383107	0.405791	0.391327	0.304655	0.268401	0.236993	0.244653	0.134528	0.132205	0.191169	0.139566	0.166311	0.200864	0.177451	0.129514	0.14689	0.149554	0.154536	0.143258	0.0695335	0.0870739	0.0982139	0.185259	0.53952	0.573405	0.606454	0.581479	0.577973	0.583844	0.573185	0.575807	0.244654	0.258042	0.281161	0.429731	0.724907	0.785254	0.757735	0.770447	0.770544	0.779496	0.803172	0.814105	0.80996	0.808149	0.791344	0.809414	0.812235
40	0.308948	0.172561	0.0712249	0.0723256	0.0707645	0.0690161	NaN	NaN	0.0982763	NaN	0.0901296	NaN	0.104383	0.135749	NaN	0.0582116	0.0788676	NaN	NaN	NaN	NaN	0.130944	0.131212	0.0694014	0.189257	0.581827	0.698821	0.719995	0.731623	0.743323	0.772831	0.776949	0.778515	0.768436	0.778237	0.783098	0.781744	0.790708	0.801065	0.817832	0.835704	0.834284	0.838607	0.840481	NaN	NaN	NaN	NaN	NaN
41	0.128322	0.0479295	0.199645	0.107832	0.202376	0.0716725	0.166849	0.0776715	0.176434	0.0675804	0.123908	0.118423	0.0719129	0.133932	0.123134	0.144022	0.19626	0.169533	0.104492	0.101027	0.0709414	0.0677387	0.0859772	0.0468778	0.0696382	0.480908	0.617539	0.644281	0.626855	0.663138	0.660412	0.668723	0.65664	0.663486	0.667292	0.657475	0.693935	0.723903	0.738528	0.739117	0.72268	0.766448	0.799609	0.797389	0.827097	NaN	NaN	NaN	NaN
42	0.362264	0.350443	0.402029	0.386021	0.347506	0.337427	0.329065	0.318257	0.282528	0.27553	0.248948	0.225429	0.227616	0.216177	0.201639	0.192224	0.202321	0.199476	0.197369	0.223431	0.228707	0.24773	0.266109	0.278114	0.329146	0.344632	0.535107	0.742567	0.771888	0.783173	0.782599	0.786316	0.780957	0.785673	0.783124	0.775881	0.780098	0.774628	0.761963	0.774109	0.763635	0.762651	0.76081	0.76141	0.762134	0.757164	0.754698	0.754018	0.761396
43	0.397687	0.368895	0.427088	0.369574	0.41073	0.391709	0.394362	0.397427	0.394607	0.401754	0.371225	0.415351	0.387203	0.379962	0.362512	0.385318	0.368676	0.380224	0.385028	0.378556	0.382283	0.269361	0.284413	0.410833	0.453364	0.500955	0.554461	0.614428	0.67322	0.698242	0.695517	0.70927	0.709823	0.632749	0.589135	0.571011	0.583553	0.599942	0.628611	0.643821	0.637645	0.665062	0.658261	0.655645	0.650896	0.813824	0.636756	0.666211	0.650451
44	0.263513	0.275123	0.333368	0.337406	0.324861	0.308476	0.283911	0.291552	0.29092	0.302926	0.271185	0.254113	0.258836	0.245607	0.262688	0.273057	0.321049	0.332224	0.360178	0.324497	0.32512	0.334491	0.34565	0.332501	0.356053	0.364139	0.409894	0.725044	0.785255	0.7964	0.798667	0.802817	0.789244	0.782475	0.7692	0.767013	0.75924	0.760295	0.774912	0.76636	0.768939	0.771547	0.772206	0.785093	0.788234	0.782493	0.788887	0.786848	0.782665
45	0.105609	0.0872122	0.0585068	0.0631093	0.065138	0.0512338	0.0430431	0.0326324	0.0360452	0.0599618	0.0722899	0.0683872	0.0805212	0.0605477	0.0449472	0.0614999	0.0732581	0.0887334	0.0977833	0.0908966	NaN	NaN	0.0689418	0.0836713	0.113077	0.35414	0.586406	0.67734	0.701301	0.704526	0.709415	0.72617	0.718906	0.737852	0.733234	0.725847	0.734719	0.723034	0.71353	0.711627	0.714686	0.717858	0.71317	0.723453	0.718694	0.729069	0.727381	0.724894	0.733177
46	0.295357	0.284126	0.269479	0.242784	0.357915	0.261994	0.266313	0.235275	0.241855	0.16709	0.132032	0.102913	0.118603	0.0891281	0.0999719	0.10173	0.141923	0.164714	0.158866	0.15214	0.144171	0.165278	0.215065	0.209138	0.139461	0.245308	0.518711	0.674434	0.724255	0.741581	0.760999	0.765138	0.765264	0.757905	0.749836	0.767358	0.760885	0.753812	0.750833	0.750691	0.751632	0.761428	0.75383	0.758957	0.753738	0.757556	0.75895	0.755129	0.755561
47	0.276185	0.27256	NaN	NaN	NaN	NaN	0.576329	0.492123	0.32938	0.287607	0.239307	0.187848	0.146262	0.1526	0.313236	0.398947	0.297858	0.319664	0.304919	0.268858	0.242504	0.244999	0.262657	0.307523	0.304528	0.353706	0.55909	0.608886	0.593532	0.6161	0.597604	0.609963	0.590023	0.596163	0.594503	0.584011	0.61709	0.584177	0.554271	0.549211	0.534001	0.526166	0.5363	0.620015	0.650511	0.653688	0.663995	0.653704	0.665882
48	0.268733	0.250004	0.296916	0.305987	0.299269	0.244667	0.324348	0.268197	0.239367	0.14799	0.151466	0.137255	0.182305	0.191276	0.151471	0.138123	0.169767	0.144778	0.193596	0.195727	0.162952	0.153103	0.177444	0.450017	0.162598	0.581093	0.408386	0.691788	0.780014	0.802534	0.809195	0.814646	0.81084	0.826802	0.816905	0.819276	0.815107	0.81883	0.820481	0.813197	0.809861	0.810071	0.819337	0.817302	0.814523	0.812193	0.807842	0.801725	0.809952
49	0.338568	0.216434	0.117088	0.171613	0.160144	0.165253	0.200655	0.250423	0.263955	0.253453	0.243862	0.162836	0.2036	0.235297	0.222014	0.210296	0.239702	0.270124	0.360101	0.316517	0.270469	0.269692	0.256474	0.250451	0.322281	0.37571	0.386278	0.62408	0.707732	0.743369	0.747842	0.750156	0.744399	0.743644	0.707309	0.737329	0.726064	0.61855	0.749141	0.781207	NaN	NaN	NaN	NaN	NaN	NaN	NaN	NaN	NaN
50	0.274132	0.267557	0.32806	0.313323	0.298688	0.249489	0.237275	0.246114	0.245769	0.311281	0.287565	0.23202	0.217362	0.213286	0.204251	0.223711	0.246598	0.233521	0.262024	0.271818	0.267376	0.249485	0.268184	0.268977	0.315126	0.465835	0.562756	0.625957	0.669906	0.709743	0.720571	0.739843	0.746968	0.744948	0.731961	0.710798	0.697121	0.678687	0.665575	0.660881	0.6618	0.659323	0.664807	0.653188	0.642198	0.65142	0.676065	0.68485	0.684645
51	0.392245	0.373399	0.339663	0.305165	0.276809	0.335883	0.251018	0.233449	0.213623	0.209543	0.198162	0.195463	0.186274	0.197955	0.191786	0.207966	0.210967	0.23948	0.27233	0.271225	0.283493	0.321117	0.320018	0.298035	0.313777	0.454622	0.500788	0.612564	0.714212	0.745064	0.755051	0.752403	0.741791	0.742289	0.739717	0.736417	0.734156	0.736116	0.7315	0.726777	0.728596	0.727348	0.716819	0.724186	0.722149	0.721463	0.72537	0.717688	0.717798
52	0.450529	0.45645	0.47219	0.415118	0.410121	0.380632	0.38936	0.390645	0.407752	0.301983	0.317295	0.319294	0.285567	0.280932	0.363413	0.368433	0.35207	0.358749	0.367654	0.357222	0.371928	0.358721	0.511809	0.379825	0.345301	0.29698	0.305953	0.36784	0.602953	0.701491	0.721255	0.734078	0.766995	0.768874	0.769186	0.767481	0.761648	0.75389	0.759095	0.743286	0.749304	0.738982	0.744844	0.737852	0.745263	0.765494	0.756827	0.757539	0.76207
53	0.114782	0.106886	0.0866168	0.0829562	0.0985085	0.0679724	0.0828911	0.0843126	0.0775922	0.0838209	0.0783251	0.0799684	0.0854338	0.0945128	0.0652063	0.065284	0.0994253	0.100791	0.0728935	0.0763242	0.116789	0.111249	0.09168	0.107289	0.38168	0.523197	0.577487	0.576391	0.632042	0.604094	0.620544	0.6238	0.639403	NaN	NaN	NaN	NaN	NaN	NaN	NaN	NaN	NaN	NaN	NaN	NaN	NaN	NaN	NaN	NaN
54	0.368134	0.370843	0.416513	0.379269	0.386333	0.374732	0.383981	0.393449	0.418449	0.405046	0.387478	0.385015	0.362951	0.368753	0.406638	0.405644	0.40163	0.394827	0.388868	0.390426	0.387511	0.370426	0.374345	0.448998	0.464315	0.532019	0.581579	0.599731	0.615948	0.609782	0.594141	0.5806	0.584755	0.566911	0.646891	0.623043	0.572382	0.582049	0.570474	0.563801	0.671414	0.69708	0.682729	0.710003	0.717374	0.730483	NaN	NaN	NaN
55	0.232458	0.210343	0.25794	0.267334	0.238544	0.232893	0.241437	0.250243	0.235962	0.239047	0.241189	0.27168	0.277349	0.216417	0.237262	0.25424	0.230039	0.222304	0.199672	0.202944	0.184842	0.149422	0.125589	0.124536	0.144557	0.183734	0.24096	0.530289	0.668797	0.731366	0.764201	0.770707	0.753134	0.742212	0.742554	0.734274	0.727659	0.722404	0.70235	0.679608	0.673149	0.653408	0.648707	0.653511	0.674059	NaN	NaN	NaN	NaN
56	0.441902	0.410986	0.49513	0.402567	0.428973	0.447501	0.342963	0.396068	0.326486	0.421473	0.321286	0.396763	0.401659	0.446437	0.456922	0.45652	0.436811	0.442073	0.453828	0.45118	0.401684	0.392043	0.409791	0.435004	0.400894	0.373041	0.409372	0.425175	0.525794	0.619376	0.689176	0.723569	0.731558	0.754639	0.693082	0.703106	0.699999	0.699735	0.699529	0.705129	0.711148	0.707436	0.703493	0.696156	0.685545	0.697969	0.685867	NaN	NaN
57	0.272502	0.27645	0.278664	0.29074	0.256115	0.256213	0.233725	0.230845	0.232899	0.232254	0.206476	0.182246	0.181539	0.174724	0.165372	0.176311	0.209479	0.259474	0.278455	0.299641	0.303213	0.313314	0.333023	0.340565	0.352207	0.344831	0.34333	0.358047	0.508037	0.705255	0.784679	0.823313	0.830502	0.838981	0.837839	0.826382	0.771016	0.750899	0.759726	0.770181	0.777317	0.784126	0.78565	0.784348	0.788525	0.785275	0.781957	0.78632	0.784423
58	0.468456	0.456639	0.485592	0.467921	0.455258	0.446321	0.450239	0.463486	0.442081	0.412035	0.414711	0.373882	0.336608	0.307054	0.292324	0.349577	0.342185	0.360469	0.353597	0.385882	0.36561	0.376172	0.400403	0.379769	0.370042	0.380076	0.398852	0.376326	0.595547	0.634723	0.652257	0.689438	0.669495	0.674845	0.726129	0.728143	0.740942	0.753252	0.781894	0.779812	0.782749	0.787764	0.790357	0.795463	0.791784	0.793018	0.791058	0.781244	0.78336
59	0.434185	0.449728	0.493689	0.276429	0.43097	0.264662	0.454824	0.277233	0.386414	0.420034	0.4117	0.412753	0.40793	0.41138	0.397497	0.364349	0.371016	0.362173	0.349237	0.347862	0.369281	0.314916	0.381958	0.384023	0.35817	0.375912	0.345306	0.378333	0.437502	0.601914	0.637682	0.629102	0.626883	0.64991	0.6541	0.643935	0.685191	0.732474	0.754776	0.750178	0.750806	0.767166	0.748426	0.74553	0.748871	0.748108	0.747367	0.754139	0.756189
60	0.300907	0.283401	0.338492	0.342887	0.335836	0.356007	0.361297	0.292716	0.193483	0.165618	0.153313	0.129425	0.196976	0.148675	0.150348	0.160559	0.159183	0.18141	0.155313	0.152943	0.149134	0.172761	0.169311	0.202049	0.18121	0.214005	0.272528	0.271204	0.384741	0.620369	0.698101	0.744085	0.767404	0.791898	0.794585	0.801937	0.806481	0.795229	0.773939	0.735853	0.690667	0.649414	0.630627	0.613353	0.616853	0.622412	0.628767	0.634737	0.640017
61	0.33489	0.357992	0.329474	0.330436	0.350483	0.249263	0.265025	0.236321	0.259703	0.230698	0.21139	0.220341	0.20188	0.195255	0.180767	0.188449	0.18258	0.183687	0.198093	0.223394	0.225598	0.225822	0.230912	0.244516	0.265595	0.261982	0.282985	0.285496	0.461927	0.632558	0.703679	0.749166	0.773174	0.79701	0.809416	0.772759	0.783182	0.830593	0.786507	0.834795	0.783746	0.783497	0.782797	0.786258	0.790002	0.790241	0.793368	0.786256	NaN
62	0.20939	0.220921	0.245659	0.217939	0.225395	0.236136	0.243092	0.195723	0.151849	0.186654	0.191821	0.179668	0.145453	0.139767	0.151923	0.157418	0.159575	0.180353	0.201812	0.214308	0.201702	0.193031	0.214024	0.242162	0.246513	0.234705	0.250904	0.267278	0.549808	0.665129	0.740893	0.748727	0.753361	0.749111	0.752072	0.749844	0.746355	0.748072	0.738561	0.734713	0.725968	0.719419	0.723054	0.711368	0.712236	0.721316	0.730965	0.733987	0.735182
63	0.337265	0.365607	0.37728	0.381429	0.362387	0.356526	0.392704	0.339148	0.327396	0.32873	0.3145	0.29526	0.265152	0.258298	0.281668	0.265764	0.340005	0.318932	0.350181	0.351314	0.313076	0.307401	0.267448	0.247227	0.219826	0.207781	0.240945	0.246359	0.288054	0.281988	0.617702	0.718216	0.752749	0.765088	0.747852	0.767356	0.762757	0.758319	0.768738	0.758083	0.75904	0.766048	0.771661	0.771198	0.764319	0.776494	0.786036	0.788235	0.77962
64	0.407519	0.384314	0.390881	0.350737	0.355543	0.38092	0.350797	0.394719	NaN	NaN	0.420065	0.413251	0.23402	0.182361	0.135983	0.118696	0.252228	0.189374	0.154243	0.152965	0.0893161	0.0804388	0.0687801	0.115717	0.150286	0.206533	0.293735	0.445283	0.386063	0.503549	0.700207	0.749909	0.760813	0.764822	0.761562	0.749193	0.757783	0.746658	0.753606	0.757361	0.762339	0.75901	0.763531	0.770542	0.766684	0.755724	0.744534	0.747954	0.748054
65	0.395272	0.277837	0.201983	0.287154	0.201072	0.183225	0.213912	0.142255	0.134068	0.130438	0.117191	0.116921	0.408044	0.0848148	0.105828	0.105248	0.066225	0.0924846	0.0938831	0.0734576	0.218107	0.239587	0.213406	0.316347	0.385997	0.46336	0.503803	0.531109	0.539598	0.57144	0.567755	0.601387	0.659661	0.702777	0.71471	0.741926	0.718589	0.72045	0.575289	NaN	NaN	NaN	NaN	NaN	NaN	NaN	NaN	NaN	NaN
66	0.363203	0.355764	0.451332	0.352167	0.326622	0.303373	0.271409	0.291552	0.293214	0.270619	0.252809	0.243108	0.236902	0.214778	0.200978	0.196289	0.214493	0.215395	0.204111	0.173246	0.159884	0.149863	0.117733	0.156313	0.161098	0.167663	0.179156	0.196991	0.21179	0.221011	0.226627	0.294745	0.64205	0.697984	0.693394	0.714449	0.726792	0.744754	0.744826	0.736386	0.742395	0.730619	0.732864	0.741099	0.738308	0.746929	0.751683	0.737627	0.753797
67	0.329538	0.324756	0.344024	0.346577	0.356445	0.342633	0.310607	0.283266	0.263516	0.245554	0.245176	0.251291	0.235388	0.21207	0.21718	0.20599	0.248268	0.27243	0.281132	0.244515	0.267802	0.262495	0.22815	0.222599	0.235993	0.254926	0.266325	0.392126	0.49183	0.531203	0.554985	0.594318	0.674365	0.707307	0.716932	0.718969	0.714255	0.703826	0.688063	0.656386	0.625179	0.631616	0.648554	0.659368	0.663045	0.653479	0.640104	0.634348	0.631265
68	0.267246	0.25282	0.250804	0.258642	0.225287	0.253248	0.241337	0.240949	0.226911	0.248464	0.298249	0.385638	0.423571	0.287755	0.210112	0.197827	0.181445	0.209413	0.218239	0.210363	0.21029	0.216468	0.212496	0.186985	0.175538	0.170242	0.18974	0.175499	0.239204	0.419356	0.542221	0.599433	0.633844	0.648768	0.65426	0.595154	0.294298	0.25766	0.251531	0.251228	0.289704	0.30764	0.303915	0.347624	0.346708	0.635352	0.642866	0.648301	0.648682
69	0.273729	0.246026	0.281494	0.240331	0.249026	0.235735	0.232846	0.236355	0.244393	0.256694	0.245197	0.246507	0.262216	0.266249	0.316171	0.399241	0.393796	0.393908	0.396008	0.39682	0.362732	0.351212	0.33898	0.321361	0.331912	0.338163	0.350401	0.340501	0.361561	0.360159	0.352547	0.344002	0.465665	0.687427	0.749078	0.779471	0.79293	0.807958	0.820321	0.829375	0.834828	0.834794	0.8406	0.831855	0.833237	0.829478	0.823617	0.821473	0.821832
70	0.295977	0.31134	0.306031	0.296699	0.295477	0.310067	0.350454	0.338152	0.323389	0.318452	0.310142	0.288009	0.254916	0.247655	0.211756	0.189818	0.20295	0.194708	0.213256	0.225435	0.253848	0.269484	0.256413	0.256543	0.251778	0.234168	0.26398	0.269154	0.287416	0.291703	0.313571	0.347676	0.520472	0.608977	0.668607	0.73589	0.773382	0.79242	0.805124	0.811013	0.79676	0.793454	0.792077	0.794172	0.791325	0.793606	0.789599	0.781502	0.777541
71	0.369246	0.377924	0.403118	0.345741	0.395162	0.436239	0.303706	0.287821	0.272632	0.239526	0.248327	0.331325	0.221724	0.232895	0.199298	0.203755	0.249856	0.280254	0.293457	0.333536	0.335899	0.33192	0.367546	0.39484	0.407949	0.419227	0.435907	0.447553	0.445147	0.440225	0.439604	0.461702	0.513423	0.618043	0.705396	0.742831	0.754396	0.758073	0.759145	0.756462	0.740665	0.695372	0.659018	0.621562	0.601968	0.600398	0.663521	0.699456	0.712955
72	0.172514	0.178511	0.273766	0.174719	0.161096	0.119766	NaN	NaN	NaN	NaN	NaN	0.0712662	NaN	NaN	NaN	NaN	NaN	0.114063	0.104235	0.123727	0.123211	0.110878	0.14698	0.160493	0.170289	0.1786	0.182624	0.17023	0.20011	0.206413	0.217601	0.204594	0.435359	0.685522	0.7348	0.745747	0.761908	0.768452	0.78256	0.793851	0.79557	0.79425	0.796836	0.792038	0.785769	0.790996	0.75315	0.730761	0.724849
73	NaN	NaN	0.506787	0.31355	0.305754	0.25516	0.2259	0.239621	0.237531	0.200577	0.213524	0.233761	0.23478	0.225248	0.249172	0.365932	0.39478	0.28417	0.343633	0.205757	0.389955	0.142772	0.169358	0.164341	0.152475	0.220369	0.249502	0.27807	0.239434	0.250619	0.248822	0.251735	0.204571	0.78259	0.7619	0.726379	0.751191	0.7013	0.728225	0.730792	0.725279	0.697915	0.764894	0.775546	0.786598	0.759076	0.655777	0.685717	0.728782
74	0.38548	0.370897	0.388546	0.378155	0.372743	0.387782	0.376436	0.391757	0.39102	0.421283	0.450945	0.449728	0.39773	0.359538	0.315842	0.304332	0.283674	0.275285	0.275163	0.281145	0.264188	0.25859	0.2466	0.260586	0.270854	0.273676	0.285361	0.2702	0.305287	0.288068	0.284291	0.305484	0.357327	0.628502	0.71208	0.721706	0.737714	0.735785	0.741171	0.735705	0.732053	0.735472	0.746507	0.737489	0.741935	0.735963	0.747709	NaN	NaN
75	0.366886	0.54958	0.475478	0.445454	0.482462	0.45502	0.305369	0.450151	0.444704	0.432831	0.384246	0.254466	0.253798	0.279678	0.325326	0.253884	0.251044	0.26284	0.272544	0.272415	0.295272	0.509413	0.422713	0.42902	0.443965	0.462488	0.450843	0.436624	0.380373	0.342057	0.340677	0.294233	0.402848	0.603476	0.610009	0.668297	0.699981	0.772389	0.648428	0.572417	0.438164	0.513788	0.524237	0.539917	0.528906	0.541859	0.544328	0.55755	0.529597
76	0.425401	0.414941	0.422278	0.382538	0.365734	0.36859	0.302646	0.344302	0.296427	0.293194	0.294599	0.293513	0.276893	0.261968	0.260204	0.260654	0.253095	0.235404	0.240726	0.24118	0.230016	0.272335	0.276745	0.304856	0.328078	0.351352	0.385332	0.400169	0.367942	0.341547	0.363161	0.40001	0.41934	0.660378	0.729973	0.731047	0.730195	0.739798	0.723717	0.737082	0.758863	0.767329	0.773632	0.78866	0.785394	0.786298	0.775273	0.790888	0.779075
77	0.285165	0.28569	0.370201	0.332236	0.387438	0.367025	0.321598	0.336594	0.363171	0.406607	0.394291	0.382564	0.349737	0.332821	0.322579	0.28582	0.309975	0.292931	0.282756	0.260738	0.209782	0.216761	0.233951	0.25211	0.232214	0.196292	0.215441	0.247713	0.42344	0.465039	0.405246	0.354459	0.380502	0.485392	0.657143	0.727048	0.754641	0.754661	0.755644	0.755828	0.747879	0.74689	0.728277	0.749754	0.749999	0.746298	0.744894	0.748704	0.732767
78	0.372034	0.362646	0.416484	0.440484	0.446295	0.441903	0.417411	0.426334	0.398573	0.385665	0.480383	0.383183	0.369532	0.336031	0.32927	0.316596	0.31481	0.312971	0.296892	0.296398	0.293258	0.334236	0.288387	0.294318	0.291514	0.280601	0.306129	0.280387	0.293676	0.30826	0.301501	0.315791	0.341836	0.488846	0.656472	0.707866	0.733909	0.737787	0.746231	0.760769	0.770439	0.763629	0.770459	0.768844	0.782075	0.787185	0.785907	0.786044	0.794986
79	0.445288	0.282008	0.371174	0.232602	0.225638	0.250913	0.206294	0.401759	0.412507	0.379494	0.253631	0.23787	0.25335	0.253286	0.285772	0.294981	0.214893	0.278724	0.243243	0.238528	0.208285	0.2166	0.220827	0.245406	0.272396	0.305957	0.304481	0.317096	0.332477	0.353396	0.357948	0.34403	0.456938	0.593665	0.637365	0.66003	0.660087	0.620881	0.507628	0.353454	0.350501	0.332732	0.329205	0.337796	0.332067	0.348341	0.348038	0.404698	0.489844
80	0.226602	0.19056	0.227067	0.218247	0.209965	0.219066	0.186263	0.213089	0.216329	0.23735	0.210327	0.194751	0.179421	0.185713	0.190597	0.227856	0.231806	0.214961	0.237419	0.239811	0.244904	0.218242	0.233284	0.222921	0.226527	0.277846	0.272152	0.289371	0.291063	0.285286	0.288122	0.291204	0.320715	0.313683	0.408997	0.62974	0.673137	0.67543	0.617499	0.376314	0.330319	0.334333	0.367448	0.421428	0.369376	0.389586	0.390218	0.415912	0.435144
81	0.283505	0.284218	0.345494	0.33103	0.28856	0.296951	0.300404	0.296665	0.296977	0.317157	0.293095	0.267916	0.261243	0.24025	0.235552	0.259307	0.254178	0.239973	0.227241	0.225416	0.22245	0.228308	0.223819	0.209013	0.244283	0.253468	0.287345	0.328294	0.39068	0.440987	0.455499	0.430891	0.442345	0.462312	0.448257	0.469524	0.69454	0.761307	0.776895	0.782542	0.781343	0.787049	0.777191	0.770584	0.758562	0.747419	0.73469	0.739362	0.756534
82	0.3184	0.292156	0.28619	0.328795	0.337698	0.33989	0.265329	0.309756	0.29408	0.283119	0.29137	0.309914	0.32298	0.354373	0.36542	0.372191	0.385562	0.35069	0.310946	0.210005	0.230628	0.227838	0.235822	0.23296	0.235184	0.208577	0.219752	0.208594	0.212956	0.226221	0.263793	0.263555	0.311357	0.31455	0.311544	0.491332	0.698714	0.752474	0.767385	0.772847	0.782355	0.799211	0.799883	0.794126	0.781242	0.789234	0.781324	0.780538	0.776685
83	0.309395	0.301469	0.369863	0.321153	0.330469	0.339687	0.333565	0.32336	0.325473	0.316146	0.321911	0.34386	0.332398	0.362322	0.262494	0.150052	0.208701	0.185695	0.258929	0.215716	0.194237	0.191884	0.218802	0.331911	0.275142	0.327648	0.34563	0.304356	0.276266	0.313634	0.33018	0.297033	0.315143	0.305038	0.418196	0.586237	0.613667	0.317611	0.33455	0.350764	0.364308	0.366596	0.349049	NaN	NaN	NaN	NaN	NaN	NaN
84	0.381544	0.358094	0.339817	0.326052	0.462994	0.396137	0.337562	0.309383	0.301589	0.295543	0.300791	0.327715	0.304156	0.295583	0.297221	0.306697	0.305475	0.291964	0.314903	0.310052	0.319718	0.289198	0.318125	0.29242	0.271491	0.273865	0.28464	0.268742	0.286935	0.266694	0.297051	0.299726	0.361434	0.356895	0.350238	0.336568	0.6105	0.649002	0.653134	0.662288	NaN	NaN	NaN	NaN	NaN	NaN	NaN	NaN	NaN
85	0.202294	0.220001	0.185704	0.225231	0.167307	NaN	0.344396	0.326678	0.251978	0.163785	0.133467	0.169079	0.270146	0.236813	0.229826	0.228158	0.236545	0.271239	0.269856	0.250783	0.250111	0.224469	0.21214	0.228947	0.368629	0.444754	0.498586	0.502176	0.516497	0.545718	0.342271	0.387984	0.281162	0.304612	0.268408	0.240278	0.482705	0.66931	0.680606	0.689685	0.687171	0.708089	0.691547	0.695136	0.701913	0.705247	0.703849	0.71403	0.707211
86	0.218107	0.184522	0.27542	0.282492	0.291172	0.238242	0.215227	0.194804	0.19786	0.175844	0.156104	0.162896	0.190254	0.206566	0.208925	0.209429	0.216717	0.216779	0.233992	0.246104	0.268636	0.288574	0.319225	0.348786	0.366284	0.365186	0.368128	0.364894	0.402577	0.371215	0.391683	0.409492	0.421838	0.369193	0.442786	0.44521	0.43659	0.612186	0.600234	0.47153	0.384239	0.410682	0.44862	0.448771	0.47934	0.489147	0.500169	0.507633	0.491134
87	0.470793	0.440039	0.346657	0.48319	0.448468	0.394892	0.430831	0.424203	0.389284	0.390421	0.399733	0.375974	0.327981	0.356499	0.293927	0.35097	0.348154	0.299044	0.297149	0.284306	0.278294	0.237223	0.251264	0.262956	0.170839	0.264478	0.1104	0.253335	0.140839	0.131664	0.173006	0.11174	0.186571	0.207803	0.21307	0.209969	0.199038	0.54358	0.634967	0.663307	0.671921	0.715827	0.715275	0.723909	0.720754	0.726794	0.735887	0.745364	0.749136
88	0.325911	0.376622	0.497523	0.414689	0.400486	0.379337	0.412588	NaN	NaN	NaN	NaN	0.491899	0.43818	0.418386	0.376358	0.401009	0.387191	0.35393	0.36868	0.374306	0.398742	0.35376	0.353481	0.313762	0.320761	0.329478	0.293183	0.292244	0.29245	0.328705	0.341066	0.363352	0.373598	0.50189	0.326507	0.304495	0.293087	0.552188	0.619592	0.626453	0.65593	0.664872	0.604515	0.676	0.661242	0.631156	0.64291	0.645817	0.623011
89	0.292923	0.215903	0.193216	0.216164	0.219199	0.29864	0.314462	0.314353	0.344184	0.27561	0.208303	0.129017	0.156118	0.121235	0.115674	0.0911735	NaN	0.129598	0.22871	0.238071	0.241886	0.296822	0.222519	NaN	NaN	0.153349	0.185396	0.163675	NaN	NaN	0.176007	0.20035	0.18845	0.15578	0.173955	0.18708	0.205347	0.409752	0.669929	NaN	NaN	NaN	NaN	NaN	NaN	NaN	NaN	NaN	NaN
90	0.330642	0.284582	0.28864	0.379147	0.419416	0.36729	0.272691	0.221943	0.132415	0.0951401	0.186403	0.206649	0.311691	0.274898	0.157139	0.13388	0.192118	0.197481	0.189758	0.145857	0.137971	0.134529	0.149092	0.13745	0.170276	0.213434	0.242336	0.187795	0.173177	0.203972	0.178411	0.136498	0.118148	0.161976	0.194705	0.149515	0.250772	0.339192	0.53511	0.602814	0.662726	0.678188	0.682295	0.693949	0.677778	0.680506	0.688703	0.685905	0.68647
91	0.463472	0.416276	0.368285	0.377623	0.419748	0.394106	0.419267	0.418902	0.418233	0.383738	0.403199	0.400519	0.40277	0.383578	0.367206	0.377482	0.350483	0.339575	0.342327	0.346994	0.2793	0.249036	0.328926	0.310071	0.275766	0.297073	0.259549	0.308176	0.244558	0.237533	0.338119	0.325554	0.329717	0.340158	0.338993	0.357526	0.346715	0.333054	0.312653	0.46116	0.675386	0.717216	0.74618	0.7488	0.755485	0.758889	0.763562	0.771858	0.776311
92	0.399725	0.395665	0.498465	0.496759	0.44706	0.419715	0.408033	0.420406	0.422866	0.373775	0.229586	0.212365	0.221226	0.233898	0.26839	0.276471	0.187616	0.250635	0.208647	0.27213	0.267909	0.207288	0.242761	0.253677	0.248395	0.269644	0.273818	0.279031	0.277571	0.280287	0.269255	0.264179	0.289587	0.276552	0.302434	0.311887	0.300537	0.501149	0.529307	0.539301	0.639234	0.641161	0.533521	0.651105	0.664643	0.633627	0.369037	0.40611	0.493187
93	0.359943	0.431987	0.430148	0.389574	0.430296	0.422762	0.413234	0.453002	0.401062	0.421613	0.3288	0.388358	0.433431	0.344581	0.372189	0.364085	0.359212	0.367737	0.354479	0.32287	0.320264	0.271994	0.209599	0.196312	0.173819	0.221633	0.22423	0.242933	0.285063	0.230382	0.245174	0.248723	0.265844	0.257674	0.252529	0.263627	0.316129	0.341779	0.382492	0.351816	0.407456	0.666005	0.760342	0.799623	0.810317	0.812886	0.82253	0.830745	0.82967
94	0.238701	0.259109	0.306768	0.262616	0.27241	0.255234	0.256782	0.237533	0.145782	0.171249	0.185109	0.169766	0.166012	0.169055	0.194146	0.218088	0.202438	0.209351	0.144342	0.143536	0.198152	0.213161	0.196971	0.222494	0.202181	0.180767	0.152967	0.15426	0.167641	0.183542	0.17437	0.211088	0.285727	0.295368	0.26301	0.283379	0.260435	0.258313	0.274236	0.283259	0.274701	0.291998	0.357051	0.69497	0.740751	0.740033	0.753532	0.755699	0.762748
95	0.274916	0.271541	0.3551	0.322674	0.283786	0.25307	0.215649	0.206066	0.181693	0.212382	0.188695	0.161327	0.158859	0.168956	0.17755	0.171211	0.165666	0.168405	0.248477	0.268888	0.263873	0.273516	0.234583	0.216312	0.193263	0.197347	0.226156	0.210285	0.208316	0.186076	0.201653	0.193614	0.21729	0.219874	0.226778	0.329138	0.429028	0.225913	0.197722	0.210253	0.210011	0.218414	0.236516	0.346376	0.56254	0.648645	0.682179	0.696872	0.705835
96	0.311354	0.304118	0.373968	0.322335	0.33395	0.339193	0.33192	0.320397	0.324436	0.317665	0.321894	0.333967	0.326958	0.360751	0.385408	0.357252	0.340218	0.325923	0.292445	0.213005	0.200625	0.205898	0.229274	0.251447	0.202363	0.282427	0.308065	0.304825	0.27665	0.299155	0.309487	0.330413	0.344889	0.342165	0.369471	0.398156	0.380163	0.509263	0.542242	0.311841	0.258129	0.290379	0.334676	0.374406	0.566225	0.675411	0.713319	0.711661	0.719538
97	0.37208	0.343395	0.269917	0.325152	0.428133	0.293306	0.314021	0.352208	0.349749	0.35181	0.338707	0.341183	0.341294	0.301287	0.316327	0.295181	0.267196	0.191267	0.258455	0.271612	0.269776	0.234567	0.241562	0.220713	0.242386	0.268499	0.245003	0.24524	0.234647	0.244163	0.273194	0.304514	0.300225	0.313892	0.319512	0.332526	0.355098	0.346805	0.320433	0.506383	0.319631	0.5029	0.504356	0.498775	0.344781	0.485404	0.524502	0.641951	0.615178
98	0.274988	0.257378	0.297619	0.307994	0.338949	0.344742	0.292194	0.284479	0.253803	0.252593	0.236246	0.219508	0.208131	0.203375	0.19443	0.198756	0.232009	0.20004	0.202712	0.185096	0.171159	0.241219	0.171676	0.194028	0.17295	0.179884	0.187665	0.178772	0.172666	0.20084	0.211532	0.231791	0.241594	0.237806	0.210297	0.195807	0.198055	0.140918	0.149806	0.163982	0.175343	0.207933	0.184413	0.180288	0.203281	0.172566	0.197942	0.286806	0.63962
99	0.318453	0.343761	0.30273	0.448965	0.36861	0.356038	0.344713	0.368867	0.352072	0.318413	0.326362	0.320746	0.318617	0.292282	0.27781	0.284816	0.268958	0.265064	0.279553	0.270617	0.265991	0.209329	0.222898	0.231171	0.201881	0.219821	0.197359	0.255304	0.249503	0.284613	0.281262	0.254125	0.243654	0.263555	0.274358	0.227556	0.235296	0.217826	0.214984	0.231414	0.224329	0.248419	0.256302	0.258883	0.273258	0.264637	0.259817	0.587523	0.604768
100	0.360005	0.433447	0.513467	0.475299	0.425332	0.444142	0.495244	0.485129	0.487277	0.529099	0.482819	0.493998	0.469969	0.451469	0.372986	0.314172	0.340713	0.31788	0.299638	0.262468	0.283644	0.295301	0.285217	0.295471	0.303815	0.32475	0.344284	0.324583	0.317285	0.31893	0.312771	0.293783	0.331175	0.321041	0.324663	0.309223	0.281132	0.266719	0.284145	0.295776	0.298951	0.310515	0.29982	0.281189	0.279393	0.288656	0.290928	0.326907	0.53272
101	0.407987	0.38995	0.381503	0.381349	0.378306	0.425865	0.449731	0.432916	0.430661	0.44468	0.443347	0.450787	0.456269	0.45375	0.464132	0.486946	0.403114	0.310433	0.287703	0.277291	0.278731	0.328752	0.323838	0.315334	0.294693	0.301686	0.294206	0.298241	0.286712	0.239753	0.238577	0.239039	0.243953	0.278122	0.285658	0.299917	0.286895	0.302183	0.292282	0.280445	0.299955	0.309254	0.322266	0.350781	0.351636	0.375105	0.377226	0.393559	0.357892
102	0.423281	0.400393	0.403068	0.40259	0.388472	0.380425	0.379836	0.38354	0.263488	0.347428	0.333805	0.274167	0.226628	0.16222	0.157019	0.0981055	0.0777877	0.219371	0.29692	0.193987	0.213836	0.171374	0.161772	0.157834	0.194339	0.191692	0.169428	0.149973	0.176312	0.123417	0.163331	0.169743	0.215648	0.238141	0.194456	0.208198	0.221483	0.196177	0.18977	0.148079	0.192688	0.245443	0.224656	0.213155	0.248598	0.218676	0.226787	0.2133	0.230732
103	0.334816	0.294291	0.355622	0.377639	0.357414	0.3316	0.3555	0.358959	0.289797	0.308579	0.257369	0.178419	0.250639	0.233116	0.215024	0.234478	0.219321	0.216754	0.129395	0.19263	0.237153	0.166293	0.178004	0.198779	0.243405	0.220636	0.224106	0.256933	0.257183	0.179964	0.191816	0.187672	0.178617	0.188497	0.183064	0.19085	0.223474	0.218412	0.194429	0.172713	0.164611	0.177758	0.177602	0.182374	0.179581	0.204516	0.184347	0.212407	0.165937
104	0.352597	0.368158	0.421117	0.352191	0.362351	0.382897	0.377709	0.383336	0.402349	0.405382	0.361526	0.360769	0.353019	0.32401	0.315467	0.301263	0.327631	0.301991	0.327338	0.286254	0.247268	0.256412	0.261904	0.261742	0.262765	0.213693	0.251061	0.224141	0.213157	0.247997	0.249515	0.262307	0.279777	0.340683	0.357617	0.338874	0.347726	0.305954	0.296864	0.294896	0.295141	0.29233	0.278843	0.303275	0.306634	0.289906	0.280599	0.243737	0.36338
105	0.367111	0.394174	0.404272	0.389627	0.384922	0.397602	0.400159	0.39588	0.399167	0.386367	0.39724	0.349137	0.377253	0.393621	0.381574	0.334357	0.341365	0.329011	0.31797	0.313435	0.285345	0.298283	0.302146	0.304672	0.294094	0.287985	0.287568	0.264532	0.274811	0.28717	0.260268	0.255192	0.262192	0.237596	0.192096	0.219554	0.237129	0.24842	0.2541	0.264469	0.273776	0.257012	0.234859	0.247039	0.243967	0.231139	0.234179	0.232403	0.217304
106	0.235802	0.181999	0.196974	0.220067	0.249804	0.252672	0.251644	0.248387	0.244208	0.284756	0.573113	0.574997	0.57732	0.558063	0.555383	0.496167	0.377131	0.373388	0.379184	0.382398	0.376391	0.383484	0.380264	0.369605	0.347965	0.383251	0.360369	0.340636	0.359853	0.407728	0.483633	0.495647	0.514976	0.514703	0.506864	0.481356	0.138623	0.16866	0.169653	0.181058	0.166545	0.177721	0.142813	0.15487	0.122489	0.117481	0.122781	0.114261	0.141125
107	0.318054	0.352718	0.412975	0.27201	0.244137	0.289653	0.355784	0.453434	0.38327	0.271224	0.268913	0.302512	0.285394	0.263487	0.263753	0.286931	0.26893	0.25854	0.275636	0.282459	0.271941	0.272439	0.257791	0.261111	0.245614	0.237664	0.2316	0.230997	0.231338	0.240244	0.226705	0.252183	0.244841	0.251089	0.564639	NaN	NaN	NaN	NaN	NaN	NaN	NaN	NaN	NaN	NaN	NaN	NaN	NaN	NaN
108	0.365064	0.363065	0.328964	0.318398	0.316507	0.337055	0.334592	0.348398	0.328558	0.294521	0.299982	0.291291	0.281321	0.262349	0.16388	0.162982	0.167304	0.162358	0.17911	0.197735	0.185226	0.194042	0.226387	0.217546	0.244844	0.250994	0.24229	0.236791	0.330261	NaN	NaN	NaN	NaN	NaN	NaN	NaN	NaN	NaN	NaN	NaN	NaN	NaN	NaN	NaN	NaN	NaN	NaN	NaN	NaN
109	0.377399	0.395943	0.416038	0.43496	0.390813	0.39963	0.380839	0.366849	0.357255	0.313465	0.32831	0.351966	0.305349	0.212809	0.203535	0.23987	0.288775	0.297015	0.319596	0.229501	0.17189	0.233054	0.2295	0.247906	0.256574	0.285673	0.302127	0.314873	0.316778	0.278038	0.307064	0.398604	0.343268	0.294648	0.294211	0.268064	0.304831	0.280625	0.289565	0.262701	0.254998	0.294281	0.476758	0.546282	0.534824	0.548463	0.54748	0.552443	0.548537
110	0.39017	0.397592	0.423447	0.436782	0.458481	0.412357	0.421429	0.571989	0.580964	0.366429	0.425079	0.255263	0.33875	0.344579	0.409274	0.394114	0.362206	0.385511	0.378388	0.439482	0.454348	0.426985	0.454642	0.474903	0.428048	0.417279	0.51532	0.467988	0.483364	0.346845	0.378519	0.302186	0.332065	0.364905	0.339104	0.346286	0.357175	0.36061	0.37064	0.328727	0.342016	NaN	NaN	NaN	NaN	NaN	NaN	NaN	NaN
111	0.321694	0.316501	NaN	NaN	NaN	NaN	NaN	NaN	NaN	NaN	NaN	NaN	NaN	NaN	NaN	NaN	NaN	NaN	NaN	NaN	NaN	NaN	NaN	NaN	NaN	NaN	NaN	NaN	NaN	NaN	NaN	NaN	NaN	NaN	NaN	NaN	NaN	NaN	NaN	NaN	NaN	NaN	NaN	NaN	NaN	NaN	NaN	NaN	NaN
112	0.218811	0.231249	0.263	0.228673	0.197798	0.25922	0.236002	0.216163	0.221775	0.214639	0.236506	0.232569	0.25369	0.241794	0.258399	0.232382	0.245831	0.222397	0.230866	0.214588	0.226657	0.249285	0.26439	0.268013	0.275247	0.272614	0.288401	0.254095	0.244222	0.234163	0.235646	0.247501	0.211376	0.260591	0.266384	0.268546	0.242288	0.251159	0.251783	0.293268	0.334937	0.338977	0.30377	0.279718	0.258116	0.298778	0.319355	0.285373	0.242172
113	0.211085	0.130642	0.142	0.177194	0.156285	0.133233	NaN	NaN	NaN	NaN	NaN	NaN	NaN	NaN	NaN	NaN	NaN	NaN	NaN	NaN	NaN	NaN	NaN	NaN	NaN	NaN	NaN	NaN	NaN	NaN	NaN	NaN	NaN	NaN	NaN	NaN	NaN	NaN	NaN	NaN	NaN	NaN	NaN	NaN	NaN	NaN	NaN	NaN	NaN
114	0.295433	0.271305	0.293626	0.291719	0.291017	0.304257	0.270462	0.257846	0.245968	0.274983	0.250112	0.295109	0.264902	0.195296	0.18421	0.156559	0.198699	0.184338	0.190075	0.209173	0.249886	0.261872	0.284035	0.32144	0.326819	0.32978	0.33438	0.313672	0.305698	0.273078	0.207268	0.217802	0.233789	0.244102	0.228514	0.275621	0.19616	0.252411	0.276356	0.277729	0.352132	NaN	NaN	NaN	NaN	NaN	NaN	NaN	NaN
115	0.417345	0.445577	NaN	NaN	NaN	NaN	NaN	NaN	NaN	NaN	NaN	NaN	NaN	NaN	NaN	NaN	NaN	NaN	NaN	NaN	NaN	NaN	NaN	NaN	NaN	NaN	NaN	NaN	NaN	NaN	NaN	NaN	NaN	NaN	NaN	NaN	NaN	NaN	NaN	NaN	NaN	NaN	NaN	NaN	NaN	NaN	NaN	NaN	NaN
116	0.388585	0.399764	0.377206	0.370879	0.368448	0.396403	0.414811	0.434443	0.419564	0.401022	0.39668	0.400391	0.396674	0.386673	0.332372	0.360725	0.363983	0.363391	0.348135	0.342674	0.290945	0.253809	0.252215	0.251672	0.223417	0.223428	0.224574	0.20906	0.23265	0.288771	0.265158	0.297299	0.310327	0.279714	0.264871	0.270076	0.308919	0.310264	0.313329	0.310706	0.319232	0.314074	0.260358	0.252374	0.250381	0.251218	0.252533	0.258883	0.251118
117	0.341267	0.325735	0.304176	0.295484	NaN	NaN	0.501924	0.390159	0.363375	0.366467	0.383649	0.390947	0.355015	0.34049	0.356168	0.336695	0.28542	0.281189	0.237556	0.221723	0.198584	0.196556	0.192531	0.18686	0.174936	0.225592	0.252123	0.336092	0.425662	0.378212	0.349504	0.326686	0.353659	0.349892	0.302203	0.417401	NaN	NaN	NaN	NaN	NaN	NaN	NaN	NaN	NaN	NaN	NaN	NaN	NaN
118	0.305473	0.308107	0.253406	0.23538	0.250942	0.313764	0.422706	0.33415	0.346902	0.333241	0.442797	0.392387	0.28773	0.168756	0.183575	0.185666	0.166853	0.146971	0.114894	0.120505	0.116686	0.124667	0.141523	0.113336	0.111013	0.0994533	NaN	0.0846084	NaN	NaN	NaN	0.123337	0.16716	0.186598	0.178291	0.188692	0.184521	0.189296	0.221368	0.234259	0.205823	0.187516	0.216745	0.187054	0.402634	0.258516	0.266417	0.20541	0.205888
119	0.343846	0.304897	0.34358	0.26172	0.181433	0.187106	0.146167	0.178532	0.169931	0.171986	0.209442	0.142992	0.129607	0.187236	0.188366	0.224581	0.212809	0.205102	0.27555	0.297317	0.335668	0.332647	0.403457	0.441493	0.486134	0.526916	0.494365	0.490118	NaN	NaN	NaN	NaN	NaN	NaN	NaN	NaN	NaN	NaN	NaN	NaN	NaN	NaN	NaN	NaN	NaN	NaN	NaN	NaN	NaN
120	0.370586	0.379834	0.337892	0.365443	0.386148	0.35873	0.327838	0.258961	0.269331	0.274974	0.310179	0.274852	0.274673	0.301074	0.314766	0.31337	0.32636	0.366369	0.367471	0.405342	0.443551	0.417751	0.544577	0.447952	0.294653	0.27236	0.265204	0.225826	NaN	NaN	NaN	NaN	NaN	NaN	NaN	NaN	NaN	NaN	NaN	NaN	NaN	NaN	NaN	NaN	NaN	NaN	NaN	NaN	NaN
121	0.231857	0.190796	0.208437	0.215932	0.223492	0.182483	0.170418	0.184446	0.191965	0.184447	0.160348	0.150012	0.115542	0.102006	0.099305	0.100212	0.114369	0.109289	0.112568	0.101377	0.119175	0.138204	0.103367	0.130014	0.174925	0.126942	0.145572	0.146247	0.180698	0.19658	0.199686	0.228965	0.235505	0.234794	0.240449	0.271198	0.280067	0.27379	0.286387	0.273334	0.273129	0.280713	0.292813	0.295681	0.302263	0.284037	0.29645	0.300872	0.318487
122	0.295207	0.220195	NaN	NaN	NaN	NaN	NaN	NaN	NaN	NaN	NaN	NaN	NaN	NaN	NaN	NaN	NaN	NaN	NaN	NaN	NaN	NaN	NaN	NaN	NaN	NaN	NaN	NaN	NaN	NaN	NaN	NaN	NaN	NaN	NaN	NaN	NaN	NaN	NaN	NaN	NaN	NaN	NaN	NaN	NaN	NaN	NaN	NaN	NaN
123	0.382323	0.382544	0.381343	0.375618	0.390521	0.39817	0.404075	0.435511	0.437205	0.419356	0.398694	0.39618	0.394774	0.406775	0.402406	0.384293	0.381719	0.38897	0.384164	0.412156	0.420356	0.419628	0.422088	0.44806	0.451678	0.458057	0.456296	0.462112	0.452803	0.481411	0.476129	0.516997	0.500011	0.504306	0.494587	0.490623	0.504661	0.504675	0.509192	0.537657	0.514954	0.510825	0.523955	0.525943	0.494983	0.506128	0.495582	0.508189	NaN
124	0.377009	0.416371	0.342992	0.352013	0.414192	0.349278	0.347259	0.338511	0.313534	0.311093	0.425828	0.203464	0.248294	0.278394	0.275861	0.295137	0.302737	0.409949	NaN	NaN	NaN	NaN	NaN	NaN	NaN	NaN	NaN	NaN	NaN	NaN	NaN	NaN	NaN	NaN	NaN	NaN	NaN	NaN	NaN	NaN	NaN	NaN	NaN	NaN	NaN	NaN	NaN	NaN	NaN
125	NaN	NaN	0.502044	0.494257	0.506358	0.512298	0.469844	0.511394	0.45927	0.498891	0.484697	0.43728	0.446096	0.446812	0.492354	0.506494	0.413717	0.374266	0.384571	0.404022	0.389061	0.386694	0.396883	0.371089	0.387459	0.315731	0.315466	0.288106	0.311591	0.321891	0.328082	0.345926	0.342618	0.34804	0.325305	0.313621	0.31524	0.303569	0.309089	0.296452	0.309555	0.302417	0.295425	0.302415	0.312383	0.318306	0.318014	0.309302	0.300092
126	0.480691	0.465449	0.478654	0.485635	0.478306	0.513049	0.449274	0.537805	0.370307	0.486299	0.47222	0.413724	0.388624	0.376974	0.47734	0.471256	0.414975	0.381826	0.383942	0.401468	0.385908	0.381434	0.394808	0.370418	0.382797	0.331699	0.299685	0.281921	0.291213	0.315407	0.328287	0.337265	0.336847	0.349421	0.320871	0.307501	0.22474	0.248972	0.299443	0.287607	0.306007	0.297611	0.286289	0.28797	0.309381	0.313001	0.310392	0.292422	0.292144
127	0.221438	0.297065	0.173607	0.237737	0.202942	0.160199	0.171066	0.163227	0.228218	0.170743	0.16703	0.158546	0.174648	0.185764	0.18092	0.18419	0.255889	0.326679	0.391423	NaN	NaN	NaN	NaN	NaN	NaN	NaN	NaN	NaN	NaN	NaN	NaN	NaN	NaN	NaN	NaN	NaN	NaN	NaN	NaN	NaN	NaN	NaN	NaN	NaN	NaN	NaN	NaN	NaN	NaN
128	0.439927	0.431752	0.456168	0.4393	0.42739	0.406329	0.411303	0.433685	0.432429	0.425597	0.415309	0.421904	0.414931	0.409007	0.404301	0.402489	0.386558	0.368347	0.356643	0.34617	0.333656	0.343996	0.322587	0.329884	0.321404	0.283203	0.293749	0.293416	0.294859	0.262876	0.267616	0.247307	0.25954	0.308056	0.345731	0.363471	0.37202	0.357759	0.357405	0.319685	0.333445	0.326745	0.32989	0.433647	NaN	NaN	NaN	NaN	NaN
129	0.445401	0.438421	0.469403	0.464285	0.450605	0.4429	0.422445	0.401085	0.39376	0.408472	0.414491	0.426942	0.396699	0.407584	0.393655	0.39094	0.378222	0.359882	0.348941	0.34268	0.325185	0.338681	0.322622	0.325161	0.318742	0.282786	0.283315	0.272101	0.31676	0.329683	0.356809	0.354104	0.344331	0.382999	0.368125	0.383855	0.386636	0.382807	0.321134	0.311976	0.329023	0.322693	0.324032	0.432189	NaN	NaN	NaN	NaN	NaN
130	0.437131	0.458049	NaN	0.482331	0.453323	0.455997	0.465829	0.418775	0.455918	0.485358	0.420845	0.445138	0.39858	0.419766	0.399946	0.415871	0.391856	0.372041	0.357032	0.352834	0.334876	0.343828	0.330363	0.329924	0.32348	0.268366	0.286007	0.321921	0.29131	0.359836	0.353191	0.345267	0.338336	0.339167	0.313751	0.357804	0.375202	0.381205	0.393495	0.38669	0.344111	0.337808	0.353883	0.520602	NaN	NaN	NaN	NaN	NaN
131	0.432253	0.424902	0.426054	0.44694	0.434782	0.41097	0.412673	0.432108	0.425842	0.424653	0.410555	0.409578	0.39969	0.401384	0.397885	0.398324	0.383398	0.362337	0.347541	0.339745	0.321756	0.336979	0.319737	0.321723	0.316721	0.280313	0.283417	0.272066	0.263093	0.255508	0.240606	0.239913	0.245445	0.273176	0.325201	0.307121	0.315299	0.301789	0.297405	0.31077	0.329023	0.321119	0.324069	0.433609	NaN	NaN	NaN	NaN	NaN
132	0.549314	0.502234	NaN	NaN	NaN	NaN	NaN	NaN	NaN	NaN	NaN	NaN	NaN	NaN	NaN	NaN	NaN	NaN	NaN	NaN	NaN	NaN	NaN	NaN	NaN	NaN	NaN	NaN	NaN	NaN	NaN	NaN	NaN	NaN	NaN	NaN	NaN	NaN	NaN	NaN	NaN	NaN	NaN	NaN	NaN	NaN	NaN	NaN	NaN
133	0.422192	0.392275	0.467796	0.453436	0.446179	0.429586	0.446316	0.444238	0.461784	0.470311	0.441119	0.371198	0.378318	0.319309	0.331231	0.321855	0.324441	0.322149	0.333569	0.335405	0.346449	0.347007	0.354701	0.457344	0.476196	0.487258	0.501835	0.508395	0.352445	0.31162	0.367031	0.382346	0.388076	0.336224	0.49195	0.484045	0.492889	0.484495	0.489562	0.496653	0.510786	0.348388	0.370171	0.477458	0.543328	0.528821	0.556653	0.561413	0.568751
134	0.278804	0.273264	0.305723	0.24711	0.243436	0.246313	0.250353	0.266265	0.282147	0.285704	0.241154	0.276474	0.333576	0.328575	0.304318	0.232327	0.167206	0.137032	0.150534	0.175463	0.16256	0.160118	0.203453	0.23684	0.201477	0.24498	0.273138	0.277264	0.321518	0.447633	0.248688	0.249041	0.261397	0.266618	0.25594	0.266541	0.277925	0.298986	0.410755	NaN	NaN	NaN	NaN	NaN	NaN	NaN	NaN	NaN	NaN
135	0.274823	0.344755	NaN	NaN	NaN	NaN	NaN	NaN	NaN	NaN	NaN	NaN	NaN	NaN	NaN	NaN	NaN	NaN	NaN	NaN	NaN	NaN	NaN	NaN	NaN	NaN	NaN	NaN	NaN	NaN	NaN	NaN	NaN	NaN	NaN	NaN	NaN	NaN	NaN	NaN	NaN	NaN	NaN	NaN	NaN	NaN	NaN	NaN	NaN
136	0.441728	0.376987	0.367582	0.35299	0.326871	0.313669	0.286115	0.317848	0.283899	0.265881	0.249473	0.240528	0.226715	0.277631	0.345757	0.326025	0.325348	0.355714	0.31793	0.363132	0.342208	0.296584	0.222505	0.23735	0.245883	0.207448	0.149497	0.16769	0.195279	0.184349	0.205182	0.147264	0.136636	0.148363	0.15132	0.160567	0.173753	0.17815	0.189816	0.185522	0.198311	0.181382	0.16629	0.17483	0.175472	0.195569	0.186235	0.22137	0.231457
137	0.382116	0.392629	0.391336	0.355195	0.328366	0.318508	0.291211	0.314163	0.281599	0.285882	0.294016	0.281772	0.29982	0.281595	0.307081	0.232781	0.26825	0.301683	0.259918	0.218179	0.20657	0.190536	0.170263	0.197883	0.188604	0.173795	0.188589	0.188421	0.20452	0.184016	0.217264	0.241373	0.113525	0.140361	0.114636	0.160821	0.149221	0.138012	0.175937	0.144828	0.158586	0.149275	0.169496	0.16028	0.141732	0.148631	0.145497	0.155051	0.154355
138	0.402877	0.406535	0.40528	0.445546	0.412414	0.41217	0.404005	0.373967	0.363046	0.385524	0.369288	0.298947	0.285824	0.279806	0.283914	0.299447	0.328602	0.348923	0.285817	0.258646	0.28864	0.282206	0.320884	0.344881	0.381985	0.377511	0.351418	0.334062	0.322246	0.3395	0.324635	0.358629	0.434245	0.541514	0.570305	0.566088	0.545431	0.53066	0.53787	0.55449	NaN	NaN	NaN	NaN	NaN	NaN	NaN	NaN	NaN
139	0.308908	0.309823	0.315204	0.311702	0.314018	0.30996	0.318996	0.318558	0.304412	0.303554	0.302452	0.298869	0.30367	0.280193	0.254695	0.254061	0.234169	0.226777	0.228854	0.234372	0.229015	0.225649	0.247135	0.275524	0.271042	0.252677	0.250251	0.241926	0.236564	0.226172	0.219378	0.220855	0.234418	0.264123	0.270113	0.279413	0.278791	0.274417	0.262431	0.26886	0.284563	0.29392	0.270082	0.238714	0.252685	0.257548	0.268276	0.29016	0.277862
140	0.406959	0.449676	0.430518	0.411611	0.400286	0.414585	0.440963	0.43152	0.431489	0.459731	0.435533	0.458888	0.467883	0.455488	0.444682	0.47456	0.477378	0.465919	0.432785	0.459373	0.450005	0.45011	0.396962	0.402366	0.383589	0.394912	0.383117	0.405836	0.396751	0.392743	0.386281	0.374248	0.3974	0.358766	0.340617	0.303507	0.306254	0.441343	0.262811	0.208667	0.445214	0.472577	0.472457	0.431373	0.413021	0.448953	0.481265	0.497835	0.520027
141	0.44063	0.441234	0.428944	0.422007	0.391754	0.456689	0.435624	0.420577	0.428489	0.462557	0.423857	0.443898	0.454961	0.450022	0.444682	0.482325	0.476197	0.45773	0.435619	0.462722	0.436728	0.436193	0.398725	0.376241	0.3764	0.408603	0.378205	0.408626	0.389321	0.392795	0.390916	0.376309	0.375641	0.352089	0.337506	0.28374	0.280255	0.425271	0.387557	0.367915	0.339494	0.347792	0.331154	0.316071	0.31393	0.310882	0.300225	0.315384	0.31987
142	0.372985	0.374534	0.382303	0.361698	0.339222	0.316788	0.282687	0.343731	0.334038	0.336063	0.343066	0.32792	0.333592	0.343409	0.280629	0.290323	0.266948	0.252476	0.268696	0.270347	0.265072	0.253903	0.257918	0.259648	0.258604	0.263482	0.251854	0.242063	0.256553	0.24558	0.253105	0.297174	0.311077	0.321838	0.319309	0.343587	0.337185	0.354414	0.341417	0.354065	0.326805	0.317568	0.333269	0.353333	0.368623	0.342888	0.331979	0.333862	NaN
143	0.334113	0.34145	0.385678	0.442534	0.427572	0.412325	0.427702	0.412063	0.400852	0.431098	0.414733	0.372562	0.392124	0.400954	0.419699	0.439275	0.384723	0.346898	0.343918	0.298171	0.299694	0.304974	0.2986	0.289194	0.29088	0.285082	0.325192	0.307917	0.313953	0.307184	0.316708	0.311638	0.310183	0.306747	0.302818	0.30405	0.302261	0.309449	0.338358	0.348502	0.340329	0.341069	0.348837	0.329314	0.304501	0.306926	0.351051	0.309808	0.347782
144	0.31407	0.301466	0.333282	0.335531	0.355911	0.327574	0.456509	0.297399	0.292015	0.433035	0.419117	0.378244	0.365641	0.516456	0.535215	0.479966	0.474095	0.461605	0.192638	0.46617	0.459904	0.534467	0.570102	0.545441	0.543673	0.564869	0.527634	0.52559	0.566262	0.524923	0.505188	0.466851	0.439002	0.483787	0.48568	0.434193	0.482682	0.416281	0.44639	0.166835	0.161815	0.445914	0.458222	0.167456	0.46368	0.465325	0.419145	0.231312	0.23341
145	0.374874	0.395282	0.427609	0.383876	0.373811	0.359469	0.35823	0.30805	0.23373	0.276725	0.222386	0.253145	0.230615	0.248683	0.257882	0.291457	0.275625	0.277436	0.308651	0.237989	0.226679	0.254436	0.277758	0.319932	0.34092	0.350195	0.340643	0.339726	0.313682	0.311345	0.307836	0.300059	0.325819	0.282088	0.282316	0.314855	0.308532	0.303448	0.302476	0.272454	0.278929	0.286421	0.326384	0.333155	0.261448	0.24534	0.226656	0.209834	0.231136
146	0.354656	0.537246	0.513471	0.354427	0.342114	0.361342	0.31797	0.335643	0.328767	0.311117	0.275856	0.267073	0.250913	0.271847	0.352339	0.349945	0.341146	0.325314	0.322772	0.317448	0.312257	0.308137	0.309879	0.303884	0.282629	0.274432	0.265959	0.275159	0.285061	0.289326	0.253186	0.236965	0.241658	0.313363	0.440348	0.264058	0.281697	0.280662	0.294291	0.315812	0.333213	0.333138	0.339221	0.35341	0.361503	0.345675	0.348818	0.344278	0.356581
147	0.361906	0.293395	0.328529	0.359114	0.350852	0.367706	0.322694	0.366849	0.342643	0.261032	0.320275	0.341241	0.284022	0.282007	0.275262	0.264373	0.267001	0.266721	0.264033	0.342459	0.281984	0.273791	0.252559	0.239512	0.229228	0.271454	0.245982	0.222378	0.295119	0.331608	0.347435	0.22197	0.200459	0.190433	0.207768	0.193532	0.17239	0.18984	0.176121	0.208931	0.236469	0.241907	0.212892	0.224768	0.2568	0.275805	0.26312	0.269321	0.250072
148	0.404242	0.418806	0.470861	0.372101	0.367474	0.380973	0.36891	0.409827	0.398273	0.399421	0.42407	0.408614	0.432591	0.437027	0.420916	0.37941	0.364711	0.365686	0.370976	0.357254	0.351235	0.375325	0.360909	0.386629	0.405262	0.392532	0.390843	0.412571	0.389012	0.395755	0.368456	0.368778	0.384453	0.332239	0.343893	0.363031	0.463928	0.496999	0.474504	0.458079	0.450825	0.354829	0.428339	0.409963	0.422518	0.452638	0.439671	0.466724	0.463245
149	0.421964	0.444656	0.415267	0.478479	0.511159	0.418248	0.431569	0.363029	0.416174	0.403785	0.420575	0.41369	0.421212	0.417531	0.396402	0.393744	0.425109	0.431848	0.367597	0.359151	0.367719	0.440815	0.480012	NaN	NaN	NaN	NaN	NaN	NaN	NaN	NaN	NaN	NaN	NaN	NaN	NaN	NaN	NaN	NaN	NaN	NaN	NaN	NaN	NaN	NaN	NaN	NaN	NaN	NaN
150	0.368958	0.379228	0.355926	0.346994	0.322351	0.381263	0.3844	0.421645	0.397962	0.401306	0.421067	0.448106	0.468336	0.439617	0.366824	0.377625	0.350854	0.303075	0.269796	0.328554	0.281915	0.353383	0.327125	0.423103	0.391769	0.339282	0.398646	0.396074	0.380191	0.383561	0.377181	0.372433	0.364447	0.331383	0.302602	0.283261	0.276135	0.255903	0.181535	0.229077	0.245709	0.269013	0.237669	0.246068	0.234392	0.219623	0.240693	0.218727	0.192626
151	0.398585	0.360793	0.473253	0.431851	0.351044	0.391519	0.359028	0.428016	0.364862	0.396801	0.346517	0.389318	0.533662	0.414168	0.3794	0.406207	0.371374	0.410672	0.292148	0.365751	0.453817	0.403774	0.320675	0.361264	0.319967	0.316059	0.306051	0.278267	0.313805	0.281819	0.361567	0.348415	0.31279	0.305155	0.327848	0.325565	0.309272	0.325425	0.345139	0.348124	0.352915	0.33557	0.329618	0.344119	0.350655	0.316	NaN	NaN	NaN
152	0.403853	0.410492	0.469962	0.397007	0.423932	0.408923	0.434087	0.428404	0.426428	0.410913	0.387111	0.409971	0.395054	0.391653	0.382691	0.391661	0.399741	0.421329	0.388429	0.411042	0.428627	0.403036	0.408066	NaN	NaN	NaN	0.564219	0.569019	0.455764	0.431962	0.436715	0.434147	0.420226	0.400558	0.395338	0.408814	0.41463	0.440539	0.404494	0.396555	0.444286	0.426656	0.431512	0.378835	0.430731	0.411398	0.411736	0.400098	0.414137
153	0.43835	0.155353	0.104179	0.0788997	0.0873088	NaN	NaN	NaN	NaN	NaN	NaN	NaN	NaN	NaN	NaN	NaN	NaN	NaN	NaN	NaN	NaN	NaN	NaN	NaN	NaN	NaN	NaN	NaN	NaN	NaN	NaN	NaN	NaN	NaN	NaN	NaN	NaN	NaN	NaN	NaN	NaN	NaN	0.173611	NaN	0.188318	0.171078	NaN	0.184771	NaN
154	0.323681	0.369244	0.450698	0.454368	0.380886	0.364994	0.353855	0.383495	0.364074	0.322772	0.325693	0.323171	0.322373	0.296449	0.28838	0.291879	0.277113	0.285612	0.292178	0.274508	0.265809	0.232204	0.237545	0.244352	0.206643	0.220377	0.201313	0.255358	0.248346	0.279712	0.280918	0.25805	0.254934	0.263973	0.279025	0.234863	0.2413	0.22349	0.221243	0.23594	0.226464	0.256575	0.261284	0.264266	0.273194	0.269572	0.429506	0.587092	NaN
[truncated: 24 more columns]

## Sheet: Fig3 p53 .75mU GO
Cell Id
1	70.1677	59.0133	41.7267	41.0128	57.226	62.2289	55.6882	43.7105	45.2	41.3886	43.9986	51.7865	64.9257	78.4941	93.2836	106.515	125.203	142.13	170.043	180.873	188.84	206.734	210.54	214.267	211.71	204.694	215.795	208.497	207.186	207.75	210.917	202.002	195.245	200.035	191.779	203.695	203.419	207.962	222.745	211.93	210.472	208.857	206.31	213.387	203.459	204.964	212.507	NaN	NaN
2	142.636	87.3246	82.8385	67.1303	163.965	329.203	441.999	467.898	176.66	159.962	344.701	143.27	132.116	176.195	164.606	161.935	192.939	207.008	232.956	257.441	333.265	371.317	455.226	486.136	538.007	550.043	507.686	569.188	567.659	574.217	539.926	567.388	561.708	577.01	642.229	NaN	NaN	NaN	NaN	NaN	NaN	NaN	NaN	NaN	NaN	NaN	NaN	NaN	NaN
3	176.739	156.491	153.96	121.899	122.036	150.414	170.16	180.379	175.141	167.28	164.997	147.201	125.704	122.119	149.192	173.519	193.799	230.205	262.182	305.628	309.971	369.582	405.562	428.657	418.778	433.462	406.539	445.7	395.383	423.755	348.363	358.969	356.262	351.091	353.388	344.549	365.361	344.034	351.738	383.387	372.745	389.82	412.644	NaN	NaN	NaN	NaN	NaN	NaN
4	85.7642	74.2425	61.7486	63.1357	196.301	249.975	57.3357	385.035	334.613	56.9171	70.4674	256.498	69.8274	69.0951	73.095	68.8871	62.9397	62.0917	53.4534	57.3159	65.1523	68.6482	83.4299	109.238	150.524	209.534	268.546	347.335	390.927	434.317	481.4	536.627	610.02	NaN	NaN	NaN	NaN	NaN	NaN	NaN	NaN	NaN	NaN	NaN	NaN	NaN	NaN	NaN	NaN
5	262.894	231.363	175.535	163.398	164.085	151.419	118.113	122.941	120.07	115.597	113.155	109.983	110.965	107.75	108.139	105.007	105.059	103.823	77.3105	80.8386	83.1712	89.5766	79.2741	90.6834	91.1643	115.922	128.537	149.768	191.647	235.663	264.271	308.585	325.349	339.43	380.619	438.192	391.455	371.578	379.317	369.003	372.027	346.611	322.106	302.801	326.054	320.479	324.076	330.285	329.652
6	33.8571	30.4815	36.0586	32.4882	34.6976	37.0288	34.3219	36.0088	32.2919	33.588	47.1385	71.2513	136.744	184.188	241.389	317.637	350.637	393.825	426.592	449.279	439.387	432.908	413.459	409.717	406.964	380.587	376.288	354.086	366.426	357.235	365.161	360.831	373.12	367.729	365.305	372.18	365.337	367.439	372.483	365.016	377.824	369.357	389.562	385.894	369.754	392.379	392.009	389.215	397.717
7	142.973	110.999	131.473	116.465	118.234	109.989	122.453	115.738	124.353	128.133	120.964	112.57	126.856	140.986	147.071	159.567	158.96	157.616	168.243	173.078	175.253	183.968	200.871	174.869	171.057	182.148	185.556	168.655	173.619	176.76	171.979	181.952	183.777	196.847	182.583	181.671	176.347	178.762	184.545	182.057	163.526	168.912	174.506	165.278	185.346	168.473	175.406	169.154	182.56
8	145.693	107.053	76.357	70.2061	64.3644	56.9283	59.9128	63.3205	64.3146	57.9921	71.4506	86.391	122.787	146.682	171.019	182.606	180.578	202.331	296.706	1115.69	1084.58	263.841	245.09	245.79	242.419	249.778	249.273	238.597	235.445	220.227	213.257	216.541	205.652	222.757	199.45	198.832	207.608	206.07	223.84	213.256	225.894	216.042	230.524	241.854	252.238	258.239	255.541	242.414	252.1
9	118.764	117.545	72.5563	59.1021	57.8125	70.2107	66.0792	79.2098	72.4617	72.7912	68.0454	44.7188	53.6724	68.4158	66.4878	58.7995	64.7942	94.3628	129.058	148.108	183.727	228.888	225.573	247.03	281.846	300.185	289.759	269.836	241.414	245.44	241.893	248.212	233.586	229.324	252.471	238.299	239.343	257.494	230.997	241.501	235.124	213.248	223.882	213.774	219.027	224.302	221.799	219.795	217.738
10	176.55	168.88	134.927	132.791	144.166	134.068	131.174	132.791	151.454	162.373	172.999	177.803	200.172	202.279	220.864	221.368	226.661	249.966	241.432	242.485	244.316	238.141	245.351	238.058	237.328	235.321	243.589	242.184	233.492	223.726	213.371	236.4	224.1	220.5	239.083	238	248.105	245.552	250.621	252.558	247.997	261.062	266.537	263.064	267.225	259.071	262.803	260.997	258.273
11	124.82	125.699	137.246	110.403	84.1318	73.4505	63.6721	66.163	48.4585	54.7469	58.5433	62.8717	68.592	79.9568	80.6058	81.0361	87.8411	139.738	206.316	245.421	286.096	303.604	331.152	350.36	326.497	326.899	329.58	324.102	313.496	320.57	321.199	326.305	325.826	327.985	352.358	364.204	362.576	353.585	378.828	372.892	400.579	413.32	426.399	438.703	444.431	440.76	427.759	429.528	415.674
12	287.62	266.505	148.617	101.434	87.2093	72.997	73.9557	56.218	54.6818	49.9692	50.6277	51.9056	60.8262	55.7342	64.6534	72.8831	95.8065	124.08	166.961	190.176	211.445	248.225	258.8	269.427	281.797	279.336	285.814	278.546	287.16	291.224	283.273	282.059	266.073	272.768	273.378	274.605	268.43	280.356	270.364	276.75	266.553	274.123	276.585	278.919	268.671	269.329	266.419	264.677	269.997
13	168.586	170.182	202.299	121.69	91.7185	84.6355	58.5415	474.714	426.576	427.901	480.402	510.102	612.11	618.324	731.674	523.11	80.2971	111.61	89.6946	111.23	167.861	179.496	252.292	268.162	250.78	195.368	197.721	202.37	197.495	192.722	187.4	194.583	180.006	201.867	236.745	NaN	NaN	NaN	NaN	NaN	NaN	NaN	NaN	NaN	NaN	NaN	NaN	NaN	NaN
14	89.4907	90.6277	71.5471	48.347	42.9145	39.657	50.6312	48.6181	34.7274	29.0261	28.9119	1174.65	1196.43	101.695	73.5274	1253.05	77.2301	92.9531	101.893	131.408	167.818	221.205	253.833	266.346	294.461	309.794	310.084	321.518	333.144	329.098	331.593	337.527	371.875	388.396	NaN	NaN	NaN	NaN	NaN	NaN	NaN	NaN	NaN	NaN	NaN	NaN	NaN	NaN	NaN
15	94.6096	92.8125	76.1445	78.2441	67.182	58.0503	42.5222	47.1323	36.9671	38.1103	31.4112	55.1996	60.7677	81.2177	86.8559	115.524	138.088	162.36	202.134	248.357	181.185	192.647	312.226	293.533	276.417	277.804	287.701	293.308	287.259	297.895	288.247	285.306	267.835	264.732	262.253	259.901	270.005	270.193	264.654	252.205	252.464	250.324	266.997	265.371	259.231	280.397	296.304	293.875	299.331
16	74.55	77.3466	38.6947	52.9576	30.5102	29.8391	29.9446	33.7107	39.5355	41.2844	36.8767	35.9836	43.3011	41.3961	54.5586	54.8877	92.2272	111.224	134.476	137.879	155.749	178.262	195.576	203.992	131.881	158.5	169.386	179.382	195.354	203.163	206.055	226.402	241.359	238.384	253.655	259.354	270.19	279.474	270.902	282.822	289.369	294.812	288.332	287.427	288.706	293.44	293.654	294.083	292.584
17	174.014	133.843	186.38	113.951	98.5118	87.2322	149.088	71.8405	64.6743	49.8257	49.1375	44.2891	53.7402	47.958	44.1842	69.1747	92.537	134.848	190.543	212.313	240.413	224.584	265.012	280.469	314.798	303.017	298.828	287.031	295.9	293.93	296.297	292.584	296.455	303.173	305.394	306.551	295.759	306.186	295.231	293.428	303.504	299.839	300.461	290.544	299.086	301.709	304.008	303.06	305.578
18	164.228	164.846	130.205	76.8829	64.3871	61.3661	59.5568	59.7018	40.8097	43.7929	51.0509	52.4492	53.0222	49.1877	35.0629	24.9478	29.0015	40.8328	55.0168	71.2288	71.8387	74.1345	80.7161	79.1265	78.393	75.8358	76.6192	75.3792	80.5865	80.6175	71.2415	75.8942	84.4925	79.6118	99.6115	NaN	NaN	NaN	NaN	NaN	NaN	NaN	NaN	NaN	NaN	NaN	NaN	NaN	NaN
19	88.8584	90.6091	71.2972	48.6102	42.8636	39.5034	43.3183	59.2129	47.6418	38.633	27.9827	25.3509	27.6729	27.8769	37.7821	43.1178	52.1346	70.9074	97.1	116.312	161.836	193.184	233.48	262.505	275.785	296.617	300.574	308.033	306.872	309.881	296.051	315.443	299.948	309.169	301.076	306.604	311.273	308.489	310.381	320.842	319.992	319.501	334.809	337.165	330.838	340.052	334.321	337.632	337.229
20	57.791	40.2412	48.1079	39.4699	48.7912	37.7355	34.0236	33.2786	34.8938	35.0515	40.0218	35.776	31.5789	30.2925	34.6897	33.3195	41.5624	54.6681	66.1974	76.9967	98.3169	112.84	132.039	142.211	161.617	168.914	163.366	171.278	162.505	177.278	160.533	148.395	142.622	147.708	158.508	145.658	159.747	217.02	231.214	251.509	221.689	160.774	162.773	159.061	160.756	159.753	168.169	159.829	155.778
21	23.8325	17.1616	23.0863	27.8503	39.8358	63.3098	95.0826	137.421	193.814	246.441	282.162	322.933	366.848	395.956	369.778	287.919	219.013	204.198	206.708	216.944	244.543	305.534	359.812	405.763	389.157	407.66	386.572	369.709	344.732	346.866	331.43	320.259	336.132	326.154	320.465	324.067	318.063	320.081	328.351	337.461	323.9	314.938	306.345	308.185	318.14	326.381	NaN	NaN	NaN
22	78.6063	247.392	291.104	110.466	127.4	119.508	259.523	168.25	134.154	103.46	91.3978	61.2295	56.5118	57.1701	56.7939	65.3153	82.9302	103.812	166.743	141.07	182.491	215.616	252.568	256.981	310.477	311.525	328.614	323.581	326.181	338.753	331.944	315.985	311.519	292.794	290.92	302.262	300.824	307.019	314.664	306.158	300.153	300.199	303.759	295.445	296.177	278.257	282.446	287.693	283.532
23	163.814	161.212	130.441	76.0987	61.3944	61.1148	59.685	48.5641	40.4724	44.0983	51.2888	52.6987	30.4213	24.9861	29.4532	29.8813	35.6844	37.6357	38.4671	33.4897	30.8844	30.3559	36.2243	40.3454	68.725	73.1564	90.1401	102.698	102.876	110.853	109.983	113.809	118.912	107.427	103.996	99.2012	111.037	109.226	114.772	105.439	109.128	109.666	112.274	116.76	102.101	110.665	118.43	125.516	118.56
24	118.456	116.099	74.6216	76.9596	63.4422	60.9386	54.8164	65.1548	73.2176	131.454	142.84	156.32	160.052	154.12	128.879	110.956	119.149	161.985	113.606	150.999	171.83	272.923	314.314	267.548	363.75	312.654	355.754	386.352	369.404	371.096	362.837	351.463	341.427	331.647	331.976	345.086	337.265	334.505	326.152	329.179	330.388	319.369	332.304	327.147	321.383	323.238	334.354	329.516	321.904
25	166.354	155.874	188.729	158.482	138.504	153.812	165.356	108.713	90.4657	83.6882	94.2924	85.9783	102.114	93.1595	73.791	72.4944	83.439	84.767	89.8675	105.665	134.076	177.197	183.363	218.12	249.309	275.624	287.055	290.183	298.795	296.145	299.533	286.377	276.227	273.441	268.606	273.816	265.097	275.793	268.856	259.638	257.652	253.734	250.752	250.612	245.947	259.658	241.907	255.585	245.375
26	98.901	87.7726	115.057	43.9752	51.277	60.6126	65.969	54.4897	42.8451	37.7888	41.1468	33.964	44.3205	28.2843	45.5714	42.7017	39.1194	46.3706	51.1335	51.6942	63.4681	87.2493	109.782	108.569	131.275	126.579	139.468	136.531	139.179	135.584	125.264	129.029	133.863	145.837	140.711	146.779	154.438	152.993	169.484	167.001	160.613	153.809	153.186	150.36	159.624	158.874	160.81	NaN	NaN
27	86.338	69.2296	38.8276	23.5064	38.4695	39.626	27.0022	31.3795	32.5806	34.678	38.4284	42.553	45.2248	48.1732	57.5564	62.8221	80.7607	113.272	138.64	180.623	223.891	246.206	285.807	291.422	284.358	299.565	294.734	300.485	314.178	291.866	318.776	294.24	282.667	289.678	297.739	313.532	308.818	311.427	302.763	299.315	284.487	281.066	293.286	279.262	275.226	276.704	275.145	284.207	288.013
28	98.9071	85.3763	71.178	63.3817	57.8971	64.5133	46.114	40.8618	39.2574	37.0776	38.3488	37.7537	30.9081	33.2228	36.9808	90.8856	54.6788	67.4116	77.9141	88.6269	117.586	220.791	262.425	274.212	294.232	303.808	314.113	156.37	327.077	326.286	333.438	305.894	304.338	309.91	315.933	318.536	307.172	152.967	151.515	150.67	153.565	152.999	163.619	155.939	151.969	157.929	163.918	152.78	168.977
29	89.6816	110.507	128.369	108.702	107.447	102.621	104.25	86.9144	78.4098	75.0331	73.0427	66.1133	71.5274	75.4971	72.8791	90.7933	54.6419	67.3127	77.1325	87.0712	115.617	215.402	230.512	284.179	293.407	317.632	320.054	337.764	370.136	377.18	368.564	381.554	379.608	385.378	403.56	391.141	387.826	376.234	435.667	446.538	433.425	431.759	444.879	424.401	447.792	445.589	446.931	449.615	486.869
30	69.6974	68.5209	44.02	53.0503	33.0039	30.5	32.5969	36.9799	39.8598	37.2812	35.3254	35.8079	35.6991	40.6793	41.1261	50.6093	60.8143	70.7776	85.3861	19.1055	22.9897	24.8026	26.5747	28.9249	124.581	145.111	156.916	167.127	179.077	190.07	198.868	224.013	221.203	217.505	235.17	240.881	250.705	260.961	261.325	261.68	267.037	274.052	268.126	265.224	266.682	272.933	269.73	271.191	268.911
31	33.6954	34.7827	35.8535	39.633	32.7131	28.3898	31.4947	35.3012	32.6657	40.3057	38.0038	42.1657	39.697	40.2147	37.611	36.7062	54.137	58.0823	63.163	75.0454	106.956	120	131.498	160.231	190.104	167.143	166.304	165.666	174.079	176.808	185.053	175.969	187.538	205.531	224.317	182.471	150.131	157.876	150.053	147.863	151.964	151.061	144.793	150.084	144.144	144.291	148.325	146.377	153.869
32	164.476	284.385	77.8206	91.8953	287.771	396.729	343.231	168.475	130.434	105.296	96.0093	45.4047	59.7278	62.6565	65.9329	61.5312	61.1473	54.7774	48.6498	141.172	187.776	220.885	259.492	261.754	231.672	301.001	328.128	354.537	365.191	365.854	369.801	364.911	345.067	357.646	341.829	343.293	342.427	329.822	324.396	319.806	319.142	320.92	324.221	327.96	318.813	338.643	326.076	324.987	337.4
33	116.099	51.7415	81.435	56.4767	57.8019	33.5039	44.5336	44.9237	37.6284	50.8781	47.951	51.1637	47.1921	36.2143	32.0488	26.4952	31.9367	35.4538	36.5971	40.4743	34.9032	49.1403	46.4305	67.1357	130.931	147.528	157.804	169.647	180.411	191.914	221.886	256.848	293.678	321.353	350.898	396.445	423.57	444.86	461.37	482.221	503.472	508.507	504.927	506.74	493.216	432.207	324.912	234.505	183.859
34	171.053	165.286	197.681	166.818	210.888	194.413	195.875	199.551	203.589	188.94	178.072	152.899	173.429	156.564	144.303	130.364	110.866	110.114	110.566	109.721	130.454	161.629	195.261	226.238	256.838	283.447	307.888	293.183	305.804	305.057	295.983	291.204	301.43	NaN	NaN	NaN	NaN	NaN	NaN	NaN	NaN	NaN	NaN	NaN	NaN	NaN	NaN	NaN	NaN
35	131.117	118.92	103.559	85.9136	79.5492	76.3467	76.068	86.622	82.9351	94.8695	107.919	99.1878	98.562	107.257	107.357	111.404	157.685	202.225	271.923	322.818	396.582	435.602	488.323	531.154	606.436	654.96	656.899	682.805	707.531	695.106	667.451	629.957	614.417	590.837	585.97	550.565	581.773	583.181	584.902	570.078	569.051	587.632	575.66	572.412	568.661	560.15	545.66	550.309	536.273
36	33.1931	29.61	29.2856	25.318	23.5858	17.9968	21.0735	28.3681	31.8375	36.4098	35.5019	33.0365	35.2658	34.57	38.6113	42.0496	44.9862	60.9382	64.5242	74.1562	82.9352	92.8594	114.982	112.282	120.985	144.868	162.156	180.241	191.569	195.155	202.005	204.627	198.922	206.562	203.063	195.519	195.405	196.989	194.434	204.222	211.307	221.641	226.183	230.254	208.878	232.136	232.131	232.95	253.84
37	37.2883	34.8062	33.3071	30.1101	43.268	58.3858	100.566	132.054	154.542	180.04	174.633	179.142	189.458	187.785	189.159	214.444	244.004	287.448	304.317	330.164	338.527	366.962	378.243	396.068	410.28	417.065	412.88	412.751	426.235	428.172	414.724	444.465	430.632	394.827	403.886	411.032	415.764	427.751	464.857	544.102	NaN	NaN	NaN	NaN	NaN	NaN	NaN	NaN	NaN
38	295.058	201.724	104.133	110.875	54.5175	73.0923	42.516	81.8127	62.7642	79.4498	63.4068	63.5214	48.441	60.0999	65.9968	63.5023	63.7128	65.9135	69.8194	82.7172	109.692	129.221	159.359	199.611	213.587	244.55	252.384	274.992	278.299	289.943	268.121	291.853	292.2	290.516	273.612	289.4	287.975	277.374	277.647	280.057	298.949	307.699	308.849	323.764	325.113	326.407	311.886	325.449	303.871
39	70.0383	68.6307	66.7776	130.442	36.9063	37.9728	52.8545	62.6687	58.2689	65.3191	90.559	73.2517	100.472	87.8362	82.5984	72.3694	58.2411	63.1518	82.0615	37.1719	83.539	25.4362	30.7669	130.78	140.14	159.156	168.842	199.488	216.668	248.1	257.233	274.136	345.34	374.956	377.565	384.313	311.792	285.143	303.852	316.755	319.443	318.74	350.072	384.034	426.904	451.997	444.971	427.61	439.856
40	112.039	54.596	22.9026	20.3947	21.3334	25.9185	16.1096	19.2643	16.8187	16.4894	16.0937	16.7689	18.8229	18.6593	18.3306	17.0256	18.1669	19.8637	22.4219	20.2771	23.813	26.2741	36.1431	49.6411	67.873	82.2808	87.5555	100.276	107.875	119.095	131.359	138.108	143.413	129.148	132.264	137.666	137.005	129.885	137.586	159.505	173.922	189.662	181.279	178.148	NaN	NaN	NaN	NaN	NaN
41	23.7933	14.8348	59.2995	21.3978	50.8829	20.1384	41.7561	23.2686	42.6645	20.6845	22.0519	18.82	23.816	26.2546	32.9828	28.1312	25.817	23.9098	21.1956	30.555	49.9541	63.9774	69.194	73.9043	85.4317	116.502	137.072	143.249	172.673	358.722	363.852	371.27	355.877	313.69	339.672	304.765	133.471	132.666	137.114	134.548	138.527	161.664	177.528	206.602	223.437	NaN	NaN	NaN	NaN
42	189.006	108.716	70.7782	57.3231	42.1782	44.4836	32.9888	35.8756	32.4967	26.2409	23.8668	23.6109	26.5276	29.3434	35.4359	50.0382	76.0757	106.266	145.879	186.576	205.554	240.548	281.39	325.435	369.474	419.177	464.222	497.276	517.727	538.776	533.221	523.106	511.961	504.244	496.369	506.617	498.009	508.732	491.626	481.179	475.24	470.094	473.134	465.137	459.044	458.624	457.613	468.157	455.93
43	150.711	125.963	139.516	112.658	105.908	115.899	110.609	119.164	135.158	115.776	110.201	147.954	131.859	108.27	113.669	118.046	127.464	149.753	178.447	193.276	217.498	289.521	313.87	316.856	302.585	317.828	308.18	297.414	294.193	299.315	319.276	312.07	333.459	278.073	225.074	246.906	231.83	237.232	248.962	260.473	282.829	285.811	278.593	263.831	311.848	235.265	309.339	249.37	262.18
44	85.2505	90.0646	105.059	88.5517	97.1806	91.9291	103.053	115.101	108.87	111.896	115.79	101.586	100.353	87.093	82.8979	75.5205	85.74	91.5818	119.035	151.845	190.84	201.856	250.28	278.424	311.414	355.888	392.002	412.506	416.293	418.35	406.454	408.776	387.645	377.9	353.678	332.168	336.088	335.488	334.701	330.804	335.475	345.184	343.739	349.287	346.937	339.298	333.79	350.064	325.871
45	71.59	43.7273	35.9677	30.0193	28.6297	32.5951	33.9978	33.7777	33.2657	37.9771	38.7263	35.2349	31.5521	39.3696	29.7975	27.747	22.2043	24.3085	43.6457	47.3523	67.6072	86.6121	115.033	147.614	188.541	228.738	225.819	232.548	238.233	238.198	246.08	258.75	252.163	271.422	257.798	252.515	256.008	241.942	244.561	234.545	233.132	233.27	249.034	234.342	228.783	235.134	232.483	222.985	219.54
46	214.534	182.773	135.117	78.3801	113.42	61.2899	60.4446	61.0104	91.3975	70.7247	54.142	57.8808	50.4188	59.8235	57.5763	47.1115	46.9511	43.6831	54.2032	72.0876	121.63	151.22	197.604	234.925	252.753	277.04	294.613	301.967	292.432	308.596	310.623	335.778	308.778	306.7	301.776	314.995	324.01	319.652	303.738	308.858	319.867	317.328	331.686	337.347	342.572	336.971	323.492	342.728	346.033
47	107.524	89.9041	NaN	NaN	NaN	NaN	216.251	142.037	69.7097	95.704	92.4871	82.347	84.6009	100.352	81.1797	70.5419	86.552	93.6309	108.133	119.152	144.392	163.568	189.727	172.947	182.173	210.738	192.271	194.113	187.613	202.482	172.107	185.042	167.012	171.816	155.803	162.018	172.935	161.462	172.384	181.608	206.979	191.107	207.868	196.512	347.572	199.585	192.716	198.978	200.178
48	65.0403	67.8895	74.7283	76.1201	63.8404	53.6498	70.8547	65.1548	70.0024	35.3854	40.4861	44.6065	59.1517	64.7331	56.9393	54.1523	40.153	50.0618	113.606	152.243	105.405	133.104	147.716	268.111	221.103	314.448	295.066	331.956	335.071	340.359	352.268	344.419	347.773	324.621	332.247	329.169	327.802	339.019	311.84	316.568	301.748	290.078	306.838	286.655	293.759	309.093	295.95	295.204	281.145
49	61.444	47.6437	39.0896	37.8694	31.6534	34.5803	36.605	39.2131	43.5956	39.7015	30.8237	32.6467	36.4722	35.4888	37.9267	44.9526	35.9687	37.6362	43.2904	42.8767	39.9375	44.661	58.7844	75.1999	88.4985	119.781	133.979	149.399	174.571	174.24	185.769	186.381	195.387	182.224	180.508	160.17	160.944	300.308	164.393	198.6	NaN	NaN	NaN	NaN	NaN	NaN	NaN	NaN	NaN
50	49.0398	48.9864	37.5322	36.1349	29.7665	30.8616	37.0634	37.9044	44.7057	52.2191	56.4862	56.1538	53.0685	63.4012	74.9241	86.5154	120.227	145.754	194.205	237.594	275.479	295.87	318.713	329.512	367.397	368.881	341.165	348.355	366.557	375.765	397.841	392.787	392.283	392.485	355.093	346.468	327.287	321.655	339.912	331.028	340.615	335.062	337.056	330.976	326.784	330.695	349.798	349.762	340.008
51	109.942	92.279	44.1648	43.6997	50.5595	57.2538	33.4223	23.4695	34.1065	49.5409	47.362	44.8746	46.7905	35.1231	43.1886	36.0695	30.8247	34.1419	34.6862	48.6986	59.6382	85.2001	104.844	125.778	144.482	150.661	165.309	167.644	161.088	182.283	194.143	177.615	164.245	164.381	176.62	169.42	168.485	174.823	167.101	160.133	163.112	170.898	162.007	163.507	160.441	169.52	167.005	164.313	159.712
52	174.415	220.368	203.739	180.95	201.046	210.114	186.603	199.357	208.395	50.6533	56.5934	52.3474	48.8256	38.6398	43.3896	49.8649	56.1058	76.9004	83.8633	109.124	143.763	169.581	227.924	247.934	242.61	232.929	225.412	210.861	216.995	238.686	257.844	275.804	301.248	296.099	287.931	304.093	294.654	312.644	320.282	319.809	315.681	317.332	319.221	332.671	352.488	361.41	360.195	371.029	391.309
53	17.7508	14.0777	16.0443	19.0965	16.0117	14.4216	16.1192	14.8242	15.2355	15.6804	17.5142	18.4476	19.4509	26.2425	23.0173	21.996	22.5119	28.0528	35.0597	48.1988	61.6061	74.4585	94.6749	99.3609	116.364	120.06	125.98	128.242	123.421	127.195	131.197	131.279	129.169	NaN	NaN	NaN	NaN	NaN	NaN	NaN	NaN	NaN	NaN	NaN	NaN	NaN	NaN	NaN	NaN
54	52.6728	42.4817	108.587	53.8653	44.1975	41.7045	43.5415	42.3362	43.105	42.4895	44.65	36.8525	45.5284	43.8928	89.4746	96.7017	91.782	90.7707	89.3701	97.8122	112.21	114.3	149.375	169.407	135.867	141.307	143.474	148.613	162.188	157.336	167.052	211.999	222.425	181.965	244.087	252.281	169.945	184.221	190.348	207.088	260.586	302.68	263.854	253.096	243.393	233.78	NaN	NaN	NaN
55	187.615	171.947	118.909	121.367	114.514	133.55	130.511	145.633	147.744	174.401	191.26	222.832	222.669	196.965	164.054	124.548	126.23	107.679	115.48	124.123	130.591	172.986	183.667	193.038	220.849	244.361	275.815	306.965	328.204	318.977	335.555	341.613	326.614	313.865	289.633	277.233	282.437	281.158	280.527	276.173	261.251	271.233	269.736	268.957	277.765	NaN	NaN	NaN	NaN
56	259.986	207.714	206.177	123.774	158.268	209.521	102.618	130.702	116.792	177.932	92.8391	184.317	170.612	196.405	190.642	209.284	218.977	203.764	184.887	189.505	162.282	182.139	198.231	211.62	195.521	205.364	213.478	209.939	198.596	215.145	203.442	208.251	201.329	201.489	151.658	154.231	141.985	169.296	186.625	213.159	233.978	244.605	243.048	266.008	280.593	279.821	282.416	NaN	NaN
57	58.7668	70.311	51.2383	45.0673	56.8119	58.9301	52.3204	56.5756	78.3593	79.8204	74.5457	65.5802	50.7927	52.6116	62.3052	73.1295	91.2552	98.5956	121.775	130.215	141.757	151.183	183.648	243.748	335.068	417.514	509.235	612.398	740.214	787.214	846.125	865.439	884.874	893.617	885.542	836.024	714.126	752.841	738.72	735.49	727.717	719.442	711.571	719.968	703.258	704.742	698.432	690.154	686.471
58	253.621	224.839	205.001	189.474	176.683	180.979	229.276	206.541	192.04	115.838	157.365	133.569	120.61	131.616	139.819	130.674	138.842	150.856	183.561	193.054	198.982	223.777	242.775	244.393	277.992	304.097	301.347	338.266	394.776	400.554	393.416	382.464	401.848	411.933	414.351	410.693	399.144	352.657	358.902	348.153	319.339	328.447	317.815	302.108	322.699	305.754	296.553	300.789	295.07
59	107.659	114.005	100.71	20.9348	76.127	34.7336	79.1766	28.1692	82.4152	66.8381	67.0016	63.6903	65.0557	70.9088	62.414	50.2307	51.9953	61.5991	51.5407	69.7783	71.3456	49.9815	82.2374	84.6636	86.8646	90.6601	111.451	123.227	152.723	165.72	151.122	160.849	144.476	169.758	191.797	197.646	182.284	191.705	177.014	178.239	192.507	193.18	195.555	205.527	202.348	200.533	200.954	205.483	215.133
60	114.586	82.9915	71.0283	71.7209	58.0898	61.325	74.612	48.2786	40.8527	38.3089	38.4619	35.5518	56.3825	47.0519	51.3225	59.4309	43.6423	63.2029	69.8115	90.7212	109.33	147.801	184.056	226.136	241.003	267.187	280.916	310.23	318.9	347.184	362.761	356.893	342.309	337.992	340.558	325.534	329.099	313.964	309.531	305.545	300.353	277.01	277.988	279.133	274.248	277.983	282.553	265.182	269.92
61	126.703	120.937	106.505	129.827	129.207	63.6692	56.6485	56.4751	57.9837	54.2072	45.4128	44.6311	48.71	47.544	54.6617	51.944	46.8045	39.863	42.4163	41.7857	46.3999	63.4982	75.7453	101.973	135.23	154.861	171.857	177.999	194.511	193.221	201.102	192.733	208.371	224.3	209.282	221.608	225.78	209.696	223.18	208.967	224.874	210.991	208.201	208.255	211.117	207.702	202.685	212.164	NaN
62	30.251	35.1682	28.7669	24.1801	21.5477	27.4655	37.0794	43.3806	40.4611	49.9233	44.8489	50.6577	47.2987	41.8502	46.129	46.3295	45.9742	49.2701	52.0135	50.8158	47.1703	72.7957	111.068	149.64	198.254	249.73	269.258	328.549	383.296	392.494	454.718	492.126	534.518	502.89	476.633	462.418	452.815	436.466	420.494	411.48	404.759	402.897	391.915	391.018	397.29	401.426	397.773	412.258	407.27
63	89.8349	76.8211	72.7771	67.0686	86.5072	63.1125	59.8225	48.0561	56.0807	55.4609	57.05	54.7583	51.074	62.0343	52.6509	57.8817	65.6305	93.8232	113.401	122.767	158.058	183.784	177.541	194.644	231.152	265.004	287.428	338.834	345.563	363.404	347.771	376.117	380.167	369.066	366.585	368.164	378.172	363.48	393.7	378.097	386.613	387.656	418.491	411.924	427.427	427.702	426.75	422.091	431.79
64	168.336	136.542	100.952	98.6088	87.0466	92.1853	73.351	90.3052	NaN	NaN	81.0157	116.335	49.8289	52.3233	47.4917	45.3922	49.6452	56.6302	43.1597	47.4725	46.955	51.3051	62.5665	83.2997	105.286	140.675	175.447	174.518	156.174	155.4	156.169	166.329	163.036	148.221	151.96	127.555	134.946	138.073	141.012	144.657	137.49	138.347	150.283	137.095	150.62	150.96	141.121	134.215	141.246
65	126.533	46.7544	49.7219	837.129	942.21	1052.99	1065.76	45.3779	40.8719	48.8542	45.4266	35.7283	206.058	35.3334	42.6769	35.6883	35.7656	49.6939	56.4836	69.9053	1093.95	1114.8	1118.92	1131.07	1102.84	1164.39	1222.34	1279.3	1303.38	1394.98	1468.03	1527.39	1559.36	1590.77	1573.65	1499.93	1529.95	1508.87	1956.08	NaN	NaN	NaN	NaN	NaN	NaN	NaN	NaN	NaN	NaN
66	188.55	144.722	41.8816	31.7527	30.4582	23.46	24.7422	25.8763	20.1894	20.6491	14.9889	20.2431	18.2576	17.2306	18.4365	18.6349	34.8024	40.527	47.985	56.8891	59.6718	72.15	94.0018	109.249	142.936	181.568	215.538	232.031	262.402	264.284	259.325	307.209	327.168	335.596	340.581	362.762	362.294	374.929	363.471	344.794	340.058	338.666	338.669	347.76	338.238	356.744	345.834	355.893	360.982
67	101.33	70.0142	48.3488	34.9835	49.3702	39.0995	47.7526	47.2115	50.0927	68.4481	65.818	84.1346	75.0807	74.2345	77.1015	86.1309	100.447	127.46	148.485	144.034	167.904	176.441	174.493	182.664	200.954	223.257	249.953	259.031	248.93	242.947	238.887	237.668	235.163	244.459	243.348	244.022	239.331	231.4	229.136	228.491	233.144	228.956	235.564	232.196	232.571	241.008	230.037	232.771	221.72
68	47.5224	43.5887	30.9922	32.8811	36.6066	49.6121	54.4718	74.3313	103.493	135.198	178.257	214.906	239.09	255.812	283.201	302.149	348.34	398.34	446.187	483.106	527.704	553.045	566.472	563.508	569.994	555.919	559.973	558.439	559.496	558.151	551.392	545.691	547.911	543.045	523.104	518.855	521.529	509.38	499.317	494.381	499.509	496.635	502.127	517.042	521.682	606.538	623.323	631.093	657.551
69	51.308	71.4164	45.3371	33.5349	33.3572	28.0526	21.9298	27.7464	36.1425	29.0479	30.5251	28.4067	26.5044	35.7215	54.9644	73.8504	84.5862	103.74	117.078	130.683	95.4701	81.8934	73.7661	64.7062	58.1047	42.0018	43.86	59.2798	101.73	138.013	193.021	233.742	266.744	277.538	285.084	285.25	271.67	279.285	281.917	286.743	279.261	292.163	292.368	301.683	301.826	295.755	288.796	284.919	292.352
70	106.069	75.2585	96.0225	57.3685	58.0778	71.6146	52.9668	47.8747	56.0849	55.0666	57.3422	55.4208	51.6535	63.2065	83.3092	90.74	93.8341	96.605	99.3024	68.85	62.9742	52.8812	52.8421	58.3314	81.5068	107.111	132.616	191.245	210.746	260.124	302.2	344.606	363.428	366.925	364.959	346.866	354.317	354.367	359.863	363.808	347.846	338.927	343.522	338.126	336.619	335.527	327.324	322.926	331.085
71	182.724	145.403	47.4181	29.5487	37.1531	31.7332	30.0215	26.9388	26.738	27.7631	32.8232	41.6135	36.5555	42.2765	39.3173	43.0337	52.1276	57.4792	65.9727	76.6591	82.6683	96.7622	116.126	137.579	161.816	180.746	213.445	229.258	233.282	234.599	220.941	212.162	206.423	205.483	221.269	211.989	209.521	219.247	203.734	206.214	209.69	194.824	195.942	201.858	224.501	213.934	217.079	224.042	220.306
72	18.5317	15.1635	18.5728	14.8495	12.7439	13.6817	16.1759	16.5477	16.9215	16.5617	21.6584	22.7403	22.8731	23.5884	22.4117	24.3339	28.4579	25.1214	21.2039	22.8113	22.863	25.9479	33.1982	53.2197	68.4239	89.4709	109.358	125.624	153.674	176.705	204.628	221.759	253.668	268.515	294.912	316.623	315.173	344.571	369.166	396.839	416.7	450.505	446.59	417.071	400.329	386.447	311.054	275.215	259.637
73	NaN	NaN	214.405	163.145	131.968	105.047	91.4292	105.308	73.5709	66.2738	62.4284	68.0721	62.4995	71.1219	78.8231	109.192	129.715	130.983	194.358	131.487	281.978	186.836	220.054	251.253	286.09	346.914	445.914	518.451	567.573	614.455	666.844	718.885	623.405	624.808	648.942	687.256	1144.47	1035.18	1241.07	1327.43	1370.85	1168.55	1653.48	1563.33	1551.04	919.453	1188.11	1141.17	1147.56
74	105.979	94.7224	106.488	90.4633	80.3093	98.813	107.056	113.379	105.496	95.9407	77.5386	71.7368	60.5861	55.8735	57.075	60.8101	76.8156	97.561	120.618	149.548	180.024	211.68	239.54	266.708	282.355	278.906	313.076	321.839	320.37	307.626	312.077	317.171	315.598	331.97	339.132	364.918	410.77	398.671	406.289	405.087	403.598	404.796	404.43	399.885	409.969	411.73	414.618	NaN	NaN
75	122.523	258.318	204.985	211.855	226.692	196.286	71.9236	184.242	198.968	156.749	120.95	39.7615	42.3414	64.5659	87.8891	72.1641	88.5732	106.791	134.904	179.143	223.713	146.713	232.458	218.937	282.664	278.177	279.21	329.122	360.778	356.847	337.807	363.848	350.068	413.118	314.595	311.254	324.147	423.234	297.449	236.655	406.556	279.319	259.401	256.961	356.294	338.942	353.085	346.202	325.21
76	236.424	219.316	172.559	124.733	119.506	114.314	83.3767	87.6648	82.5774	84.8269	75.8996	64.0055	64.3958	65.4344	54.096	66.0399	54.2096	52.814	58.0909	47.3485	49.3437	53.3895	54.0549	58.2004	67.7352	69.0834	80.3056	81.8927	87.5754	93.7893	127.106	193.492	253.956	251.629	255.482	243.957	239.867	251.004	244.733	253.432	250.9	245.854	258.528	257.669	269.421	260.81	253.986	262.394	260.152
77	81.4189	56.2402	56.6236	43.8206	52.5074	43.356	44.4808	51.7815	74.3392	86.028	95.7855	112.558	130.374	149.994	153.172	150.943	154.687	168.166	198.046	201.552	197.15	226.495	258.254	311.703	291.944	290.506	318.788	347.433	337.268	333.132	333.206	335.092	337.341	336.739	337.61	363.545	359.416	365.033	374.231	378.688	349.073	346.942	350.159	337.3	343.166	354.221	332.283	333.362	344.866
78	290.823	271.015	241.105	245.367	209.588	199.621	226.389	217.053	193.293	201.817	158.505	181.438	171.928	167.679	169.063	162.376	151.486	154.842	145.87	161.063	153.02	161.597	164.045	191.546	198.756	209.283	236.178	269.401	288.912	280.74	327.806	379.434	392.337	427.387	426.58	424.851	424.223	413.889	416.981	409.018	391.084	393.481	393.189	403.441	400.59	421.334	426.744	433.452	451.278
79	81.6703	47.3674	53.9372	35.6196	36.5361	29.8852	33.9724	88.5391	91.5981	84.1805	105.978	112.002	112.683	118.969	141.579	155.082	151.5	163.223	179.334	191.89	46.9238	208.042	221.534	50.4611	61.9946	91.2236	109.905	151.131	196.229	244.349	277.673	318.396	360.457	390.24	397.502	397.519	394.794	370.977	366.309	353.245	355.15	341.775	329.184	336.505	331.249	345.915	353.384	583.683	610.826
80	74.6884	63.5836	38.4013	31.5805	29.5613	27.933	37.2371	47.7537	54.4124	62.6358	68.2825	74.8028	82.6215	102.356	135.888	189.583	241.577	286.334	330.658	385.335	422.665	476.905	523.39	556.059	573.648	597.4	643.807	668.819	692.069	715.585	729.664	756.025	771.311	794.632	814.671	860.923	859.187	881.567	873.088	865.096	820.856	846.507	871.447	890.78	908.985	895.989	901.277	916.591	932.319
81	202.914	270.517	200.974	137.982	31.0978	37.0944	30.4317	32.0164	28.3229	26.0136	24.7213	21.7122	24.8227	19.652	20.6263	17.548	24.5473	35.3202	38.5678	39.9427	50.3193	68.8832	100.099	113.732	137.25	180.782	202.084	244.923	302.507	359.792	394.261	399.276	424.656	443.347	492.26	466.873	514.683	564.004	567.299	595.653	613.347	608.883	566.605	549.602	527.181	506.955	509.201	519.608	511.621
82	168.037	124.069	177.502	133.812	136.9	144.209	92.2412	120.681	124.797	115.695	116.807	124.587	139.766	144.734	146.813	145.776	153.004	120.397	131.904	88.3822	70.7305	75.7846	66.9916	70.5439	73.2727	82.9141	96.8675	111.162	137.643	161.045	203.71	228.582	262.574	289.718	281.636	311.122	284.192	288.724	307.355	305.944	330.575	342.92	370.927	403.047	393.68	376.515	376.891	376.758	406.643
83	51.2027	40.0284	38.359	32.8247	34.3376	34.2562	33.0595	33.2829	30.8702	38.243	39.0384	45.0698	45.959	55.9186	57.636	50.02	48.7056	53.9658	64.2986	72.1596	97.1575	124.499	159.01	249.84	265.904	321.071	336.823	304.655	318.126	367.594	363.424	367.039	374.02	368.852	372.727	362.45	358.333	341.972	351.086	358.418	361.483	372.759	356.522	NaN	NaN	NaN	NaN	NaN	NaN
84	179.136	143.095	139.211	144.498	293.934	209.95	115.554	95.7943	117.362	108.43	139.832	153.863	152.533	159.843	150.174	162.135	148.716	137.338	151.593	175.62	203.524	225.546	263.907	303.368	361.601	403.034	464.344	505.702	540.607	557.288	588.252	648.019	670.835	763.99	761.837	777.588	631.939	667.703	692.218	705.946	NaN	NaN	NaN	NaN	NaN	NaN	NaN	NaN	NaN
85	58.1632	47.637	47.8244	50.7045	64.008	14.7569	64.6852	97.0651	69.0261	53.0474	48.4912	55.2935	53.996	51.1996	52.8375	63.4006	69.7566	77.2089	80.4775	75.0774	73.321	70.1004	67.5693	75.8426	128.324	464.532	577.934	541.474	617.572	743.234	103.341	168.398	180.635	233.763	230.945	191.274	199.461	241.593	254.914	270.372	306.884	320.303	313.2	305.621	294.792	294.359	299.86	293.634	316.399
86	51.062	38.1763	35.7939	34.9427	31.4127	39.2981	39.0845	53.7104	77.9848	101.172	131.264	168.942	227.305	290.754	352.703	412.284	452.724	501.422	575.082	679.296	773.711	849.232	939.726	988.231	1022.38	1045.93	1081.29	1125.56	1154.88	1192.78	1265.85	1374.52	1487.61	1601.41	1540.18	1529.88	1790.19	1782.02	1641.65	1496.81	1499.06	1484.71	1494.3	1488.55	1526.64	1568.46	1616.92	1620.87	1581.16
87	96.7915	87.151	73.6322	80.965	77.8967	65.7361	77.6739	80.2791	60.8335	53.3712	69.5157	57.1723	50.5572	59.278	46.0786	54.186	46.4306	50.9413	39.8364	38.7053	35.4	27.5191	32.6521	35.4604	18.9807	26.4146	22.1371	19.281	23.9008	21.1942	24.6172	25.8967	23.7583	38.578	49.1228	57.0474	63.2432	81.9463	98.3064	117.742	117.526	131.959	146.438	133.993	139.594	143.048	157.32	144.567	161.635
88	144.271	128.45	200.409	116.461	89.9702	87.734	100.915	NaN	NaN	NaN	NaN	201.523	213.201	177.977	165.058	153.151	136.321	110.806	109.105	115.677	101.479	68.1345	62.6596	64.9402	83.4689	105.374	132.858	175.156	182.127	201.326	217.604	212.698	156.516	117.647	122.147	175.679	210.869	278.489	334.996	390.582	395.226	391.625	315.879	397.791	373.974	366.519	408.045	375.845	428.721
89	85.9113	129.775	126.487	111.471	118.133	131.043	136.405	139.712	164.625	186.606	192.362	262.191	274.158	273.786	262.904	259.424	262.865	273.351	469.504	482.344	508.424	549.311	546.233	488.623	544.623	522.605	553.642	552.792	595.649	665.563	706.564	758.094	705.803	732.99	640.733	686.718	791.026	886.704	990.683	NaN	NaN	NaN	NaN	NaN	NaN	NaN	NaN	NaN	NaN
90	226.984	176.534	68.839	110.185	121.452	95.4177	69.2034	52.5802	56.0267	58.0458	67.5728	84.0268	103.364	88.6069	89.9623	94.2121	89.8612	95.5235	107.509	108.664	124.574	136.203	155.431	173.472	208.962	250.163	264.731	267.519	273.212	296.028	300.643	267.391	291.919	297.329	339.859	335.926	348.409	329.811	347.596	353.974	342.333	363.143	358.965	377.979	382.975	415.924	423.908	419.898	376.881
91	150.503	133.665	112.523	124.141	97.1263	103.497	78.8344	80.6284	69.7077	70.4139	69.3999	75.6	59.355	57.7732	57.2701	64.0281	46.1454	55.5294	51.9619	37.0501	38.1315	37.3831	29.7285	41.5918	27.6666	32.6109	34.6433	34.6763	34.0932	41.3892	44.8411	50.5994	61.4633	67.6067	79.708	101.021	116.71	126.149	132.226	153.02	163.741	167.144	176.508	173.681	173.716	180.198	184.537	189.602	184.511
92	156.181	135.836	150.45	206.805	178.956	141.881	139.883	124.639	132.805	109.809	120.362	130.424	135.333	140.778	167.08	179.893	178.796	183.212	208.879	554.171	582.641	222.073	680.915	745.196	837.747	865.753	873.103	873.168	903.117	934.016	936.698	953.27	960.749	1030.31	1046.68	1090.56	1121.75	573.562	565.071	571.787	1295.89	1364.25	594.361	1329.7	1243.75	1165.06	1057.2	599.879	622.211
93	282.235	209.4	167.999	148.241	125.738	174.494	199.503	218.156	253.051	243.316	319.63	292.462	247.639	339.053	290.083	287.976	212.652	155.737	112.59	103.782	91.5413	91.8739	80.1777	103.469	120.189	147.68	173.525	189.463	220.668	226.244	234.993	260.748	276.6	298.07	308.199	331.448	355.22	360.373	367.579	380.757	395.47	398.773	408.289	392.389	404.773	425.423	417.073	413.401	427.165
94	38.4392	34.793	29.5667	26.5696	27.1936	19.9922	20.1043	18.0244	18.1085	16.4439	14.6714	22.3411	23.664	20.3914	27.3383	26.5121	25.0529	25.3183	26.6934	22.6751	26.3729	32.9825	35.3238	34.5612	35.1711	28.9834	30.5097	35.2969	36.6702	30.8189	32.2977	43.2189	33.2145	39.75	47.052	61.3818	80.7649	134.298	185.311	227.307	265.219	310.51	373.109	387.732	385.131	392.681	388.542	373.756	372.562
95	159.382	143.244	99.234	77.5542	56.7205	44.6599	34.0759	30.8232	27.6518	27.9543	24.2376	25.5454	26.3863	27.588	26.2122	28.4071	28.3728	30.9572	39.38	43.5726	43.2407	48.0907	59.0593	67.4992	78.3539	86.0873	109.012	109.967	114.273	127.017	136.435	147.135	162.131	158.643	167.885	163.994	166.876	169.561	171.978	165.005	177.685	159.514	154.67	163.799	165.52	163.496	176.397	185.177	195.332
96	51.0249	40.4228	38.4795	32.7537	34.1404	34.422	33.4003	33.6896	30.8683	38.3416	39.0063	45.3889	45.9066	55.7553	57.8337	54.5355	52.6672	52.0422	53.6036	72.8458	96.3975	120.637	151.284	182.01	151.997	253.199	285.663	299.007	310.259	306.939	312.603	336.866	336.905	331.137	342.258	350.97	334.147	265.673	254.694	249.108	253.687	282.065	296.704	335.296	313.213	312.091	296.766	333.859	322.367
97	186.69	153.231	119.688	75.1799	83.1845	65.6403	88.2096	102.678	92.0108	87.6764	76.628	77.4061	75.1332	93.7626	106.98	105.914	100.432	125.917	128.603	150.195	164.127	215.631	246.05	250.879	194.103	209.438	213.171	231.467	233.473	249.693	284.544	303.249	325.578	361.035	366.83	375.132	394.738	409.022	404.484	497.597	441.598	523.454	524.155	548.221	522.348	551.81	554.415	595.104	712.498
98	179.691	113.356	76.9395	83.5187	87.386	72.9542	77.0937	70.4555	57.817	70.2061	71.0202	82.1799	100.549	115.953	137.747	165.354	196.531	238.973	286.034	321.846	353.844	259.834	435.32	477.271	495.16	529.445	583.853	608.897	646.547	679.213	728.731	782.612	834.471	874.589	894.826	884.466	856.456	770.191	662.979	595.845	559.916	567.552	576.115	590.578	622.159	629.758	654.79	699.623	695.931
99	72.8602	64.5571	49.7494	102.57	71.1392	62.0176	59.2023	65.5902	66.7012	69.6846	59.7107	59.6984	61.7914	50.1278	57.9703	57.7374	58.8763	60.8722	73.3454	70.0597	61.733	76.5586	97.1832	114.637	105.188	151.489	174.967	245.633	284.516	353.52	447.622	462.974	520.639	542.885	564.408	573.972	625.849	658.387	692.831	737.075	795.726	882.181	952.361	1002.66	1017.38	1093.24	1064.49	1223.01	1311.53
100	77.9698	71.1816	177.288	136.019	105.834	126.281	127.364	165.286	137.506	137.018	127.871	155.848	114.047	75.7411	40.8777	39.4272	63.0071	64.876	46.0331	43.8051	49.4729	43.5756	44.6042	48.158	53.1114	50.198	53.7237	60.0584	59.2883	62.615	61.5882	60.5788	44.0527	36.2223	39.9559	44.8387	64.2443	64.7003	58.8312	65.9776	73.5484	79.9838	84.6058	91.4247	99.2466	106.786	114.791	130.424	140.481
101	217.976	213.59	193.69	190.24	183.45	241.117	231.057	265.968	264.314	241.572	245.41	258.117	318.052	355.394	431.458	418.154	405.72	402.831	468.433	507.747	603.111	672.062	754.766	804.717	871.434	960.411	1044.89	1150.2	1220.65	1288.83	1356.17	1487.71	1574.56	1664.01	1732.86	1765.21	1782.12	1868.78	1911.86	1934.07	2058.76	2108.88	2175.58	2387.98	2363.16	2427.42	2543.86	2467.19	2390.73
102	183.308	172.447	91.2022	97.5556	86.4854	90.7316	91.2641	80.1047	30.7897	82.4403	87.1067	85.9997	103.313	143.52	153.381	184.301	204.654	196.49	379.261	238.944	203.927	191.234	167.79	170.476	196.239	213.019	221.013	241.531	251.76	245.403	295.88	327.759	385.084	382.314	414.821	473.011	514.42	547.679	586.926	614.177	708.808	719.303	739.83	773.369	793.331	845.887	873.861	861.717	888.771
103	128.776	86.9053	67.4859	69.6094	48.453	50.6105	52.9782	50.9352	47.112	44.4046	44.0847	41.5069	27.5144	31.624	28.561	28.9113	31.9346	26.2326	27.583	36.808	45.667	35.7013	39.7831	43.0541	57.4787	49.7003	55.8284	62.564	87.6943	81.0844	90.2907	111.418	112.345	126.945	142.919	154.038	186.062	214.128	225.909	236.109	258.65	285.039	311.074	331.398	367.982	388.384	418.149	456.095	462.646
104	73.2218	55.7348	55.0816	45.1144	47.0335	53.3793	50.6038	59.1869	56.7748	58.58	53.3984	50.0071	48.6065	44.062	30.8653	28.1429	29.3221	31.1469	34.0766	26.7828	30.5873	25.6366	24.32	27.5591	28.9163	23.5642	34.1691	31.264	30.2361	33.126	37.8275	47.5446	48.6772	47.9671	68.1978	68.2539	70.992	99.7482	131.544	180.033	229.281	263.333	310.178	356.004	406.311	430.708	437.724	446.344	485.283
105	226.075	215.862	182.827	155.184	158.281	144.79	147.442	145.848	136.6	146.034	130.279	119.105	123.771	129.481	127.84	106.83	102.452	110.479	99.7954	100.669	92.2215	112.53	109.661	111.256	113.615	126.832	121.523	122.213	138.282	134.769	139.425	153.957	152.365	158.996	155.928	171.019	227.039	234.102	263.616	286.281	293.173	300.67	326.13	354.66	372.058	393.127	414.88	420.039	436.521
106	100.593	54.8254	34.714	34.6044	34.2724	38.8375	37.7333	41.461	40.0508	48.9847	48.7324	49.072	45.9679	44.3896	43.0038	45.0726	47.0017	48.9291	52.915	58.379	66.9474	74.3445	89.0365	98.0113	99.6757	123.77	127.287	141.18	153.557	152.497	155.321	165.252	181.414	187.971	202.325	203.785	279.54	325.009	381.816	403.986	436.169	462.765	495.806	551.335	593.613	640.56	674.95	718.314	799.781
107	205.915	175.87	200.071	109.413	69.5926	77.0663	113.366	290.261	262.308	119.839	93.3736	103.074	129.292	133.499	137.994	137.759	137.43	129.289	150.544	148.468	159.087	172.213	167.03	177.858	195.441	220.094	239.938	279.065	321.137	367.857	401.388	445.801	468.981	529.233	620.783	NaN	NaN	NaN	NaN	NaN	NaN	NaN	NaN	NaN	NaN	NaN	NaN	NaN	NaN
108	254.068	241.168	167.411	149.46	105.711	114.935	115.365	131.438	119.229	99.7528	99.2945	107.651	98.4551	93.6731	103.86	118.48	135.331	155.555	154.083	189.17	240.025	298.106	367.396	415.562	486.027	541.862	565.55	611.597	742.404	NaN	NaN	NaN	NaN	NaN	NaN	NaN	NaN	NaN	NaN	NaN	NaN	NaN	NaN	NaN	NaN	NaN	NaN	NaN	NaN
109	112.223	120.766	144.248	133.527	97.8533	104.186	105.369	93.1136	95.5268	75.5778	89.9083	69.329	56.0187	37.1062	52.9412	52.2038	57.4959	53.5397	55.6401	37.4365	35.6463	42.7078	52.5575	72.329	97.8764	127.319	146.632	213.635	240.695	235.728	267.424	294.504	284.34	268.353	274.034	280.268	285.54	265.701	271.365	271.73	293.274	300.765	336.567	423.856	460.991	493.924	501.229	503.387	512.47
110	167.172	91.247	79.9831	144.674	96.8167	117.666	149.447	142.609	139.926	100.72	105.99	74.7506	117.095	107.229	134.172	137.884	132.625	141.915	130.842	127.967	132.095	213.834	200.553	183.263	199.778	238.528	318.704	324.019	337.613	371.84	426.733	448.257	462.092	543.266	578.004	548.567	555.86	623.582	638.23	644.026	616.34	NaN	NaN	NaN	NaN	NaN	NaN	NaN	NaN
111	96.0206	65.7743	NaN	NaN	NaN	NaN	NaN	NaN	NaN	NaN	NaN	NaN	NaN	NaN	NaN	NaN	NaN	NaN	NaN	NaN	NaN	NaN	NaN	NaN	NaN	NaN	NaN	NaN	NaN	NaN	NaN	NaN	NaN	NaN	NaN	NaN	NaN	NaN	NaN	NaN	NaN	NaN	NaN	NaN	NaN	NaN	NaN	NaN	NaN
112	39.2821	34.434	34.2847	37.951	39.3456	31.8379	33.9763	40.2535	37.3746	30.4631	40.6368	40.3169	45.1382	48.0854	49.3568	51.4387	57.632	52.5455	57.0617	56.4972	55.7422	51.2353	53.4811	59.1076	55.3875	70.0622	88.8018	104.476	142.035	181.503	206.933	254.89	284.681	314.754	347.67	357.487	354.796	370.078	386.052	393.781	408.44	392.33	400.671	389.875	401.631	398.696	427.237	430.87	423.496
113	26.9802	17.5854	13.3778	12.6259	13.1688	9.28201	10.1753	12.268	16.7962	18.4807	20.9879	29.8498	22.7195	23.4554	26.5449	18.8113	17.3734	17.5199	20.3141	20.3071	17.5185	29.996	30.8926	31.2639	36.5745	37.4184	45.2753	51.5913	50.272	61.9585	51.551	52.4364	62.4711	44.958	41.7481	39.2254	45.9534	52.8101	54.93	62.447	68.9367	71.1631	65.5919	68.7777	78.1606	78.8506	NaN	NaN	NaN
114	106.607	78.0843	62.44	57.4804	57.7128	85.9239	92.8273	94.3598	86.4614	90.7225	85.5928	91.5148	91.435	64.7991	60.8951	57.115	70.4042	85.366	105.022	158.771	218.614	292.799	382.233	479.696	578.577	666.585	759.053	811.824	848.984	883.078	903.844	933.832	957.36	973.123	1040.71	1099.45	1117.44	1063	1087.31	1113.98	1187.31	NaN	NaN	NaN	NaN	NaN	NaN	NaN	NaN
115	279.023	272.228	NaN	NaN	NaN	NaN	NaN	NaN	NaN	NaN	NaN	NaN	NaN	NaN	NaN	NaN	NaN	NaN	NaN	NaN	NaN	NaN	NaN	NaN	NaN	NaN	NaN	NaN	NaN	NaN	NaN	NaN	NaN	NaN	NaN	NaN	NaN	NaN	NaN	NaN	NaN	NaN	NaN	NaN	NaN	NaN	NaN	NaN	NaN
116	190.11	151.366	120.539	112.558	118.252	119.074	133.04	145.338	165.332	161.409	136.195	133.237	129.282	120.38	125.724	123.297	126.36	127.527	142.642	163.388	198.384	230.323	265.947	305.448	337.961	358.019	383.696	430.842	460.107	345.366	543.028	392.434	419.906	650.468	653.86	670.804	514.713	546.746	582.335	613.303	654.077	671.253	761.416	749.136	737.385	726.575	733.715	714.331	715.512
117	87.6562	74.8445	72.0313	59.985	NaN	NaN	129.965	145.455	86.4135	81.3339	66.5042	70.7142	65.5203	55.7545	64.7106	45.6111	42.4809	44.9246	35.8418	41.8321	38.18	52.0895	62.9342	93.7671	127.894	173.755	245.3	358.161	466.67	485.135	553.298	581.169	654.162	693.604	699.244	774.928	NaN	NaN	NaN	NaN	NaN	NaN	NaN	NaN	NaN	NaN	NaN	NaN	NaN
118	40.8785	20.5517	28.1371	40.7105	35.5428	32.5983	54.2191	38.7236	39.797	37.2258	47.685	44.7837	31.1881	43.323	31.837	20.9019	27.219	37.0902	36.4581	41.8829	60.267	66.4788	80.619	97.6526	118.164	123.011	126.357	153.63	181.572	192.895	187.057	196.807	216.379	230.874	225.617	252.995	255.556	281.635	263.921	323.808	273.416	272.719	278.181	279.716	323.552	318.446	323.725	290.472	288.4
119	101.972	75.9408	72.8885	45.0005	31.074	32.6266	32.9451	29.47	33.6071	33.1518	35.5626	43.9005	42.3114	44.087	64.4319	70.2563	75.5782	65.8007	100.871	136.658	163.343	184.33	195.444	215.196	245.084	274.921	266.696	275.851	NaN	NaN	NaN	NaN	NaN	NaN	NaN	NaN	NaN	NaN	NaN	NaN	NaN	NaN	NaN	NaN	NaN	NaN	NaN	NaN	NaN
120	79.9645	75.4667	61.9627	73.4006	61.1219	48.0157	34.9385	28.3495	31.0549	38.5101	34.6772	45.4335	45.0058	48.1484	66.0435	65.511	87.1437	101.054	110.297	146.846	180.814	190.82	249.832	252.433	219.559	209.234	216.2	214.1	NaN	NaN	NaN	NaN	NaN	NaN	NaN	NaN	NaN	NaN	NaN	NaN	NaN	NaN	NaN	NaN	NaN	NaN	NaN	NaN	NaN
121	245.992	247.99	171.21	104.316	99.9941	76.2109	84.6429	82.6554	75.904	81.9863	81.6264	102.087	103.896	122.216	118.193	144.215	167.072	165.488	193.175	210.25	230.881	252.002	266.002	251.345	305.937	415.475	496.847	579.998	653.542	722.925	804.999	871.747	945.532	1009.61	1067.65	1124.96	1156.37	1175.06	1207.08	1213.57	1202.97	1241.33	1256.79	1299.82	1333.54	1301.12	1339.92	1359.96	1374.75
122	114.641	48.9126	NaN	NaN	NaN	NaN	NaN	NaN	NaN	NaN	NaN	NaN	NaN	NaN	NaN	NaN	NaN	NaN	NaN	NaN	NaN	NaN	NaN	NaN	NaN	NaN	NaN	NaN	NaN	NaN	NaN	NaN	NaN	NaN	NaN	NaN	NaN	NaN	NaN	NaN	NaN	NaN	NaN	NaN	NaN	NaN	NaN	NaN	NaN
123	105.79	109.867	189.479	116.255	124.692	97.772	50.5473	56.7804	49.1786	35.8084	33.4988	31.7542	44.4574	40.852	43.7963	28.3479	34.3799	32.2196	39.3366	65.1215	69.4321	58.881	52.7648	56.4182	53.9243	62.8393	75.9281	95.4616	129.399	218.116	296.211	376.805	408.371	493.515	535.047	577.624	621.907	663.709	747.641	785.329	880.963	921.872	979.835	1018.2	1022.98	1005.42	1021.58	1106.55	NaN
124	189.888	196.063	124.883	105.028	142.787	151.301	164.452	135.357	123.066	144.821	165.13	123.47	173.791	208.399	262.855	292.131	349.578	417.607	NaN	NaN	NaN	NaN	NaN	NaN	NaN	NaN	NaN	NaN	NaN	NaN	NaN	NaN	NaN	NaN	NaN	NaN	NaN	NaN	NaN	NaN	NaN	NaN	NaN	NaN	NaN	NaN	NaN	NaN	NaN
125	NaN	NaN	212.506	192.524	163.481	183.193	163.279	154.036	126.214	147.957	143.791	147.988	148.964	108.192	171.464	176.136	166.649	159.168	160.148	159.093	156.66	155.768	185.406	190.418	220.611	252.936	289.187	300.552	364.561	415.499	446.942	393.276	415.014	442.411	435.249	426.359	310.604	320.395	472.803	479.306	493.958	520.981	542.072	552.885	554.363	589.203	645.265	635.69	597.835
126	287.319	269.499	220.452	196.887	178.906	189.601	162.334	145.966	93.481	155.081	149.585	105.931	115.833	122.601	191.835	199.578	169.919	155.003	162.785	156.939	162.796	163.925	193.152	189.784	232.236	355.057	375.437	412.454	467.515	523.742	379.048	419.12	433.895	458.675	446.708	432.152	755.231	804.971	489.843	496.437	507.859	536.917	553.334	583.677	570.181	600.54	623.504	612.282	617.329
127	164.697	190.416	255.955	300.403	425.891	486.436	608.92	683.58	834.586	898.61	984.798	1073.31	1135.2	1214.82	1261.48	1273.74	1337.36	1126.22	1489.09	NaN	NaN	NaN	NaN	NaN	NaN	NaN	NaN	NaN	NaN	NaN	NaN	NaN	NaN	NaN	NaN	NaN	NaN	NaN	NaN	NaN	NaN	NaN	NaN	NaN	NaN	NaN	NaN	NaN	NaN
128	228.705	210.962	230.326	209.107	176.726	157.994	158.6	153.232	132.547	144.06	142.958	143.021	134.088	127.936	122.549	113.086	106.734	102.319	93.1004	93.8524	98.4851	107.187	129.119	141.68	156.817	167.791	189.712	223.564	252.077	352.89	362.627	475.862	522.091	583.364	616.292	635.435	699.773	708.923	761.901	661.239	684.393	697.576	718.053	798.011	NaN	NaN	NaN	NaN	NaN
129	229.791	210.657	198.818	174.216	147.663	152.881	147.916	126.615	118.698	127.047	118.019	143.878	149.266	128.685	127.088	117.343	109.942	105.325	94.6914	94.7806	100.188	109.089	128.636	143.387	158.151	194.771	219.945	258.216	256.91	293.697	328.291	350.678	398.267	420.939	450.618	491.307	522.648	565.835	535.185	612.817	708.331	719.558	746.917	834.752	NaN	NaN	NaN	NaN	NaN
130	228.756	210.765	35.9628	174.679	148.769	151.112	150.888	126.732	132.294	136.03	119.885	145.574	149.825	125.093	124.285	109.645	105.212	100.357	91.8387	91.3449	98.3137	107.935	126.184	141.706	155.955	103.811	194.315	162.349	255.998	199.299	216.876	233.974	314.152	336.477	312.877	350.041	367.143	410.799	399.338	417.941	398.639	419.063	443.006	470.136	NaN	NaN	NaN	NaN	NaN
131	211.785	189.55	194.262	208.093	174.878	157.012	157.942	153.995	132.745	144.159	144.763	146.342	138.922	129.693	125.172	114.262	108.16	104.477	94.9491	95.2841	100.73	109.67	130.389	144.881	161.369	196.057	219.79	258.357	320.962	367.781	406.994	441.999	475.636	520.401	570.738	591.439	616.814	645.969	669.572	618.73	708.331	727.078	750.074	847.946	NaN	NaN	NaN	NaN	NaN
132	120.074	126.227	NaN	NaN	NaN	NaN	NaN	NaN	NaN	NaN	NaN	NaN	NaN	NaN	NaN	NaN	NaN	NaN	NaN	NaN	NaN	NaN	NaN	NaN	NaN	NaN	NaN	NaN	NaN	NaN	NaN	NaN	NaN	NaN	NaN	NaN	NaN	NaN	NaN	NaN	NaN	NaN	NaN	NaN	NaN	NaN	NaN	NaN	NaN
133	196.2	155.58	174.408	163.326	152.015	153.259	154.628	154.658	153.139	145.059	138.148	120.656	93.8217	98.8797	91.1646	101.459	111.247	117.878	130.499	154.16	215.456	204.142	339.231	253.986	289.667	314.379	334.424	352.727	549.584	420.877	546.384	579.815	370.953	460.269	304.704	299.816	299.097	313.419	313.855	313.834	321.313	629.827	651.74	684.401	344.939	387.91	420.75	440.287	471.387
134	83.9957	75.6025	82.7933	71.1428	50.4789	62.2005	78.1603	111.926	154.173	221.317	263.881	309.665	352.381	416.007	460.152	492.872	482.819	476.766	504.853	530.055	570.478	608.475	670.647	705.629	726.703	758.407	767.824	811.292	847.891	857.85	802.652	811.999	816.614	829.603	842.502	863.113	880.634	903.237	939.214	NaN	NaN	NaN	NaN	NaN	NaN	NaN	NaN	NaN	NaN
135	125.493	137.143	NaN	NaN	NaN	NaN	NaN	NaN	NaN	NaN	NaN	NaN	NaN	NaN	NaN	NaN	NaN	NaN	NaN	NaN	NaN	NaN	NaN	NaN	NaN	NaN	NaN	NaN	NaN	NaN	NaN	NaN	NaN	NaN	NaN	NaN	NaN	NaN	NaN	NaN	NaN	NaN	NaN	NaN	NaN	NaN	NaN	NaN	NaN
136	207.503	238.551	185.169	138.945	106.796	79.7797	131.82	140.223	128.606	130.891	211.402	262.315	351.402	483.685	626.955	706.002	815.985	805.523	701.328	415.769	182.324	111.135	63.17	54.8867	46.2444	46.4439	44.3687	57.6073	71.903	86.8782	101.14	116.298	147.285	183.37	234.768	288.227	333.346	410.967	454.359	550.407	621.651	669.451	757.24	827.347	899.781	990.48	1051.03	1154.74	1239.99
137	287.702	219.53	188.56	137.891	104.975	116.2	131.95	138.768	126.743	121.882	240	205.427	116.108	114.729	243.989	122.345	270.153	274.927	296.963	311.344	309.534	343.822	340.556	311.569	265.529	210.37	101.299	97.9013	92.3436	96.5501	107.116	118.087	140.004	143.034	114.123	116.654	112.601	100.562	76.9945	80.4379	72.8104	76.6317	83.449	82.274	85.1197	77.2907	86.4533	88.7396	82.7653
138	78.8442	71.1909	45.2748	66.5844	56.5072	56.9877	57.7497	58.7441	53.582	64.8188	65.4479	53.1215	58.2352	63.7322	66.5047	87.419	98.6351	94.6858	79.4106	65.3849	71.1966	78.4455	91.4294	106.251	128.181	104.991	100.971	123.196	130.987	146.271	165.276	178.794	174.133	149.653	146.807	145.855	147.578	147.212	149.457	163.614	NaN	NaN	NaN	NaN	NaN	NaN	NaN	NaN	NaN
139	87.7982	74.674	71.227	69.7712	76.3956	77.4091	70.0443	74.6308	81.4653	85.9802	89.5199	88.6246	83.4716	70.6201	54.701	49.5178	53.3692	43.8466	47.431	45.2449	54.5241	46.9633	67.2392	93.1306	113.011	138.866	179.672	225.912	282.541	357.475	436.607	544.927	657.298	787.647	905.969	1051.23	1111.86	1057.62	866.207	604.516	400.844	272.516	209.127	156.695	151.478	150.683	168.862	202.423	231.249
140	128.001	179.982	152.648	159.655	148.389	165.293	146.999	134.947	141.311	121.132	120.164	127.601	133.473	126.587	123.505	141.631	129.012	144.754	151.851	179.652	151.3	136.928	98.9241	93.15	86.3551	64.976	60.6002	66.9587	59.6662	63.4945	65.2156	77.4831	81.9206	113.744	135.933	155.835	181.728	460.832	232.354	385.512	675.163	799.381	934.159	870.38	817.416	828.745	749.782	714.591	624.913
141	243.271	185.375	151.929	156.29	148.33	162.189	146.363	134.391	139.492	120.657	121.34	128.321	132.599	125.857	123.505	141.525	128.232	143.176	151.778	179.283	149.87	137.909	99.2088	98.7811	88.4933	65.0685	60.955	69.0376	61.6389	64.3264	64.6839	77.1735	83.5975	113.249	136.006	157.625	187.523	465.116	424.81	144.229	168.833	191.789	237.826	266.628	290.784	320.522	345.212	374.532	350.375
142	83.1885	74.1985	80.344	62.7067	46.7047	48.3789	32.1314	47.6197	40.2704	41.9439	44.4906	46.9994	51.3774	56.9819	49.2928	44.801	42.2491	37.8699	39.5227	52.3198	51.1578	59.2539	82.8565	95.8142	130.346	167.527	206.663	248.464	287.167	346.611	399.254	463.563	533.341	568.343	612.467	695.104	737.887	808.015	830.816	832.781	869.287	859.616	897.521	919.884	940.647	933.542	905.229	906.675	NaN
143	96.5462	84.7228	99.1601	110.349	110.199	102.861	100.491	79.835	56.0377	66.5919	74.7055	60.3528	66.1708	84.9107	102.627	99.4359	81.2876	84.1073	73.369	62.47	70.1178	77.2142	86.1869	87.621	87.2948	89.9416	110.527	123.399	156.719	197.048	253.109	301.83	374.36	457.257	543.899	611.085	674.831	754.745	777.935	813.078	830.571	833.203	887.269	884.88	890.644	918.12	938.318	946.499	984.178
144	59.0472	58.0801	66.7779	59.2271	70.39	75.6042	340.676	60.0488	49.4924	227.792	203.44	192.154	219.131	378.845	403.349	341.178	344.952	311.439	50.9886	324.934	315.185	327.851	347.501	355.929	355.533	416.243	428.027	419.69	447.343	402.47	494.406	466.175	432.099	439.623	448.002	448.268	409.09	445.316	570.064	225.641	253.917	597.321	628.245	338.023	616.11	613.673	598.79	473.943	518.681
145	82.7304	78.3065	62.1765	54.4796	49.5268	45.301	38.4672	39.0661	24.9889	40.8905	25.1215	18.6758	17.6928	19.6244	17.1222	19.7387	17.7543	18.3667	18.1082	15.9031	17.1647	24.8081	29.07	26.7758	30.6291	43.9097	32.227	28.1234	24.7489	29.5653	25.0375	28.4081	29.9272	32.9939	26.8217	25.589	29.9266	28.6704	26.4009	29.2051	34.0276	42.2285	62.0832	62.7164	64.8453	68.2917	63.3356	49.428	44.2659
146	93.3928	229.979	193.999	78.9192	65.4221	43.5045	49.3199	47.6922	37.1617	35.3462	31.8462	30.7141	30.6801	26.3201	36.0453	47.2552	57.0527	50.6001	52.4519	58.4572	55.4547	54.4094	64.596	67.3463	57.3361	53.8413	64.4949	59.7369	65.3623	70.1346	54.3607	52.6128	47.2923	79.6404	105.578	39.7294	49.3942	45.8195	49.4611	69.9323	84.9909	128.625	159.869	229.929	297.649	362.726	450.832	545.414	639.658
147	97.7203	59.0505	77.2158	82.2933	67.1004	44.0243	50.0169	52.8285	40.025	36.52	45.4424	50.5881	46.338	51.5434	39.5695	38.6131	46.9775	48.4593	47.5049	89.9758	63.113	53.4012	54.4529	62.383	67.8411	76.652	77.5317	79.2331	172.304	190.44	208.051	164.866	202.476	242.64	281.283	310.226	320.439	332.836	366.354	374.712	422.094	450.119	449.36	498.487	551.438	579.562	631.867	636.699	659.454
148	78.0053	68.1135	106.312	96.5932	80.259	77.4691	58.7425	66.3667	65.2771	146.922	59.3092	57.2717	70.9056	67.2293	73.9843	51.7119	63.5559	59.8641	57.3672	46.5796	47.1746	46.8735	44.9473	48.8511	44.3005	228.076	254.014	47.1116	51.7812	51.5154	44.4548	44.964	51.1434	54.1705	50.2146	53.0879	452.527	587.478	492.891	478.023	471.352	92.1871	436.378	384.341	388.175	390.268	117.092	387.888	402.272
149	228.711	181.896	103.967	174.113	196.623	154.222	141.737	120.004	127.446	131.01	130.167	124.29	128.479	146.473	139.33	154.418	166.716	188.829	166.782	151.317	140.741	225.456	253.909	NaN	NaN	NaN	NaN	NaN	NaN	NaN	NaN	NaN	NaN	NaN	NaN	NaN	NaN	NaN	NaN	NaN	NaN	NaN	NaN	NaN	NaN	NaN	NaN	NaN	NaN
150	135.013	121.584	111.876	99.4918	94.4169	110.854	109.228	119.94	105.351	118.848	122.493	155.077	154.993	138.814	104.959	91.6732	70.636	61.9783	66.3952	74.2243	66.8676	90.7158	85.9097	103.565	94.5728	79.4365	85.7991	85.4161	102.08	97.8048	89.7134	86.9585	71.371	70.9069	72.8015	58.2988	54.5461	59.7094	46.476	59.2171	63.5764	62.2593	54.4462	47.8166	50.6083	35.2505	41.051	38.9302	33.1987
151	164.741	166.271	275.05	190.123	110.823	91.7595	94.9779	123.811	81.0732	95.2873	70.5379	94.6823	143.707	96.4165	92.7224	88.7072	86.3781	88.1025	74.354	87.4744	104.339	96.7252	87.8312	87.7506	78.7805	78.3731	75.8102	77.2517	91.1555	86.5915	92.8026	83.8562	72.6994	66.8433	64.2951	56.0057	58.7108	45.7624	55.9927	59.808	55.6531	58.1916	53.5639	59.0879	50.2249	53.7483	NaN	NaN	NaN
152	225.731	224.453	215.484	176.174	165.729	211.034	206.986	195.037	213.075	184.532	153.643	180.941	186.021	149.435	155.035	182.519	174.386	186.681	162.272	200.325	193.223	143.612	140.131	NaN	NaN	NaN	217.348	281.509	192.734	163.509	153.185	127.298	151.476	122.578	120.716	122.55	121.834	162.252	198.948	127.62	193.237	164.699	162.997	121.832	150.938	145.927	123.697	124.563	115.164
153	269.172	144.629	87.7404	54.9693	48.8552	36.4048	30.0985	26.7727	35.6653	31.1459	40.7227	40.7429	59.9717	61.4785	93.9518	107.596	133.217	140.521	149.101	159.041	159.364	159.435	173.981	171.317	182.563	198.524	249.652	323.645	371.195	399.711	450.774	535.643	617.401	664.954	700.494	739.221	778.05	847.941	845.612	860.465	890.292	1008.85	1040.71	1082.13	1077.54	1043.12	1005.67	961.289	931.135
154	73.0162	78.2173	66.4343	100.597	69.4109	62.1475	58.4567	64.0324	65.8063	69.0832	59.7504	58.9742	60.9793	49.5468	57.5054	57.4173	58.2446	60.6798	71.974	68.789	61.0229	73.5307	91.2169	108.22	101.027	144.968	171.626	245.994	291.797	362.902	446.758	457.506	504.583	534.249	552.157	564.617	612.342	644.302	684.548	728.594	790.394	847.051	934.693	978.867	991.034	1059.09	1109.65	1173.83	NaN
[truncated: 24 more columns]

## Sheet: Fig3 Divisions .75mU GO
Cell Id
1	0	0	0	0	0	0	0	0	0	0	0	0	0	0	0	0	0	0	0	0	0	0	0	0	0	0	0	0	0	0	0	0	0	0	0	0	0	0	0	0	0	0	0	0	0	0	0	0	0
2	0	0	0	0	0	0	0	0	0	0	0	0	0	0	0	0	0	0	0	0	0	0	0	0	0	0	0	0	0	0	0	0	0	0	0	0	0	0	0	0	0	0	0	0	0	0	0	0	0
3	0	0	0	0	0	0	0	0	0	0	0	0	0	0	0	0	0	0	0	0	0	0	0	0	0	0	0	0	0	0	0	0	0	0	0	0	0	0	0	0	0	0	0	0	0	0	0	0	0
4	0	0	0	0	0	0	0	0	0	0	0	0	0	0	0	0	0	0	0	0	0	0	0	0	0	0	0	0	0	0	0	0	0	0	0	0	0	0	0	0	0	0	0	0	0	0	0	0	0
5	0	0	0	0	0	0	0	0	0	0	0	0	0	0	0	0	0	0	0	0	0	0	0	0	0	0	0	0	0	0	0	0	0	0	0	0	0	0	0	0	0	0	0	0	0	0	0	0	0
6	0	0	0	0	0	0	0	0	0	0	0	0	0	0	0	0	0	0	0	0	0	0	0	0	0	0	0	0	0	0	0	0	0	0	0	0	0	0	0	0	0	0	0	0	0	0	0	0	0
7	0	0	0	0	0	0	0	0	0	0	0	0	0	0	0	0	0	0	0	0	0	0	0	0	0	0	0	0	0	0	0	0	0	0	0	0	0	0	0	0	0	0	0	0	0	0	0	0	0
8	0	0	0	0	0	0	0	0	0	0	0	0	0	0	0	0	0	0	0	0	0	0	0	0	0	0	0	0	0	0	0	0	0	0	0	0	0	0	0	0	0	0	0	0	0	0	0	0	0
9	0	0	0	0	0	0	0	0	0	0	0	0	0	0	0	0	0	0	0	0	0	0	0	0	0	0	0	0	0	0	0	0	0	0	0	0	0	0	0	0	0	0	0	0	0	0	0	0	0
10	0	0	0	0	0	0	0	0	0	0	0	0	0	0	0	0	0	0	0	0	0	0	0	0	0	0	0	0	0	0	0	0	0	0	0	0	0	0	0	0	0	0	0	0	0	0	0	0	0
11	0	0	0	0	0	0	0	0	0	0	0	0	0	0	0	0	0	0	0	0	0	0	0	0	0	0	0	0	0	0	0	0	0	0	0	0	0	0	0	0	0	0	0	0	0	0	0	0	0
12	0	0	0	0	0	0	0	0	0	0	0	0	0	0	0	0	0	0	0	0	0	0	0	0	0	0	0	0	0	0	0	0	0	0	0	0	0	0	0	0	0	0	0	0	0	0	0	0	0
13	0	0	0	0	0	0	0	0	0	0	0	0	0	0	0	0	0	0	0	0	0	0	0	0	0	0	0	0	0	0	0	0	0	0	0	0	0	0	0	0	0	0	0	0	0	0	0	0	0
14	0	0	0	0	0	0	0	0	0	0	0	0	0	0	0	0	0	0	0	0	0	0	0	0	0	0	0	0	0	0	0	0	0	0	0	0	0	0	0	0	0	0	0	0	0	0	0	0	0
15	0	0	0	0	0	0	0	0	0	0	0	0	0	0	0	0	0	0	0	0	0	0	0	0	0	0	0	0	0	0	0	0	0	0	0	0	0	0	0	0	0	0	0	0	0	0	0	0	0
16	0	0	0	0	0	0	0	0	0	0	0	0	0	0	0	0	0	0	0	0	0	0	0	0	0	0	0	0	0	0	0	0	0	0	0	0	0	0	0	0	0	0	0	0	0	0	0	0	0
17	0	0	0	0	0	0	0	0	0	0	0	0	0	0	0	0	0	0	0	0	0	0	0	0	0	0	0	0	0	0	0	0	0	0	0	0	0	0	0	0	0	0	0	0	0	0	0	0	0
18	0	0	0	0	0	0	0	0	0	0	0	0	0	0	0	0	0	0	0	0	0	0	0	0	0	0	0	0	0	0	0	0	0	0	0	0	0	0	0	0	0	0	0	0	0	0	0	0	0
19	0	0	0	0	0	0	0	0	0	0	0	0	0	0	0	0	0	0	0	0	0	0	0	0	0	0	0	0	0	0	0	0	0	0	0	0	0	0	0	0	0	0	0	0	0	0	0	0	0
20	0	0	0	0	0	0	0	0	0	0	0	0	0	0	0	0	0	0	0	0	0	0	0	0	0	0	0	0	0	0	0	0	0	0	0	0	0	0	0	0	0	0	0	0	0	0	0	0	0
21	0	0	0	0	0	0	0	0	0	0	0	0	0	0	0	0	0	0	0	0	0	0	0	0	0	0	0	0	0	0	0	0	0	0	0	0	0	0	0	0	0	0	0	0	0	0	0	0	0
22	0	0	0	0	0	0	0	0	0	0	0	0	0	0	0	0	0	0	0	0	0	0	0	0	0	0	0	0	0	0	0	0	0	0	0	0	0	0	0	0	0	0	0	0	0	0	0	0	0
23	0	0	0	0	0	0	0	0	0	0	0	0	0	0	0	0	0	0	0	0	0	0	0	0	0	0	0	0	0	0	0	0	0	0	0	0	0	0	0	0	0	0	0	0	0	0	0	0	0
24	0	0	0	0	0	0	0	0	0	0	0	0	0	0	0	0	0	0	0	0	0	0	0	0	0	0	0	0	0	0	0	0	0	0	0	0	0	0	0	0	0	0	0	0	0	0	0	0	0
25	0	0	0	0	0	0	0	0	0	0	0	0	0	0	0	0	0	0	0	0	0	0	0	0	0	0	0	0	0	0	0	0	0	0	0	0	0	0	0	0	0	0	0	0	0	0	0	0	0
26	0	0	0	0	0	0	0	0	0	0	0	0	0	0	0	0	0	0	0	0	0	0	0	0	0	0	0	0	0	0	0	0	0	0	0	0	0	0	0	0	0	0	0	0	0	0	0	0	0
27	0	0	0	0	0	0	0	0	0	0	0	0	0	0	0	0	0	0	0	0	0	0	0	0	0	0	0	0	0	0	0	0	0	0	0	0	0	0	0	0	0	0	0	0	0	0	0	0	0
28	0	0	0	0	0	0	0	0	0	0	0	0	0	0	0	0	0	0	0	0	0	0	0	0	0	0	0	0	0	0	0	0	0	0	0	0	0	0	0	0	0	0	0	0	0	0	0	0	0
29	0	0	0	0	0	0	0	0	0	0	0	0	0	0	0	0	0	0	0	0	0	0	0	0	0	0	0	0	0	0	0	0	0	0	0	0	0	0	0	0	0	0	0	0	0	0	0	0	0
30	0	0	0	0	0	0	0	0	0	0	0	0	0	0	0	0	0	0	0	0	0	0	0	0	0	0	0	0	0	0	0	0	0	0	0	0	0	0	0	0	0	0	0	0	0	0	0	0	0
31	0	0	0	0	0	0	0	0	0	0	0	0	0	0	0	0	0	0	0	0	0	0	0	0	0	0	0	0	0	0	0	0	0	0	0	0	0	0	0	0	0	0	0	0	0	0	0	0	0
32	0	0	0	0	0	0	0	0	0	0	0	0	0	0	0	0	0	0	0	0	0	0	0	0	0	0	0	0	0	0	0	0	0	0	0	0	0	0	0	0	0	0	0	0	0	0	0	0	0
33	0	0	0	0	0	0	0	0	0	0	0	0	0	0	0	0	0	0	0	0	0	0	0	0	0	0	0	0	0	0	0	0	0	0	0	0	0	0	0	0	0	0	0	0	0	0	0	0	0
34	0	0	0	0	0	0	0	0	0	0	0	0	0	0	0	0	0	0	0	0	0	0	0	0	0	0	0	0	0	0	0	0	0	0	0	0	0	0	0	0	0	0	0	0	0	0	0	0	0
35	0	0	0	0	0	0	0	0	0	0	0	0	0	0	0	0	0	0	0	0	0	0	0	0	0	0	0	0	0	0	0	0	0	0	0	0	0	0	0	0	0	0	0	0	0	0	0	0	0
36	0	0	0	0	0	0	0	0	0	0	0	0	0	0	0	0	0	0	0	0	0	0	0	0	0	0	0	0	0	0	0	0	0	0	0	0	0	0	0	0	0	0	0	0	0	0	0	0	0
37	0	0	0	0	0	0	0	0	0	0	0	0	0	0	0	0	0	0	0	0	0	0	0	0	0	0	0	0	0	0	0	0	0	0	0	0	0	0	0	0	0	0	0	0	0	0	0	0	0
38	0	0	0	0	0	0	0	0	0	0	0	0	0	0	0	0	0	0	0	0	0	0	0	0	0	0	0	0	0	0	0	0	0	0	0	0	0	0	0	0	0	0	0	0	0	0	0	0	0
39	0	0	0	0	0	0	0	0	0	0	0	0	0	0	0	0	0	0	0	0	0	0	0	0	0	0	0	0	0	0	0	0	0	0	0	0	0	0	0	0	0	0	0	0	0	0	0	0	0
40	0	0	0	0	0	0	0	0	0	0	0	0	0	0	0	0	0	0	0	0	0	0	0	0	0	0	0	0	0	0	0	0	0	0	0	0	0	0	0	0	0	0	0	0	0	0	0	0	0
41	0	0	0	0	0	0	0	0	0	0	0	0	0	0	0	0	0	0	0	0	0	0	0	0	0	0	0	0	0	0	0	0	0	0	0	0	0	0	0	0	0	0	0	0	0	0	0	0	0
42	0	0	0	0	0	0	0	0	0	0	0	0	0	0	0	0	0	0	0	0	0	0	0	0	0	0	0	0	0	0	0	0	0	0	0	0	0	0	0	0	0	0	0	0	0	0	0	0	0
43	0	0	0	0	0	0	0	0	0	0	0	0	0	0	0	0	0	0	0	0	0	0	0	0	0	0	0	0	0	0	0	0	0	0	0	0	0	0	0	0	0	0	0	0	0	0	0	0	0
44	0	0	0	0	0	0	0	0	0	0	0	0	0	0	0	0	0	0	0	0	0	0	0	0	0	0	0	0	0	0	0	0	0	0	0	0	0	0	0	0	0	0	0	0	0	0	0	0	0
45	0	0	0	0	0	0	0	0	0	0	0	0	0	0	0	0	0	0	0	0	0	0	0	0	0	0	0	0	0	0	0	0	0	0	0	0	0	0	0	0	0	0	0	0	0	0	0	0	0
46	0	0	0	0	0	0	0	0	0	0	0	0	0	0	0	0	0	0	0	0	0	0	0	0	0	0	0	0	0	0	0	0	0	0	0	0	0	0	0	0	0	0	0	0	0	0	0	0	0
47	0	0	1	0	0	0	1	0	0	0	0	0	0	0	0	0	0	0	0	0	0	0	0	0	0	0	0	0	0	0	0	0	0	0	0	0	0	0	0	0	0	0	0	0	0	0	0	0	0
48	0	0	0	0	0	0	0	0	0	0	0	0	0	0	0	0	0	0	0	0	0	0	0	0	0	0	0	0	0	0	0	0	0	0	0	0	0	0	0	0	0	0	0	0	0	0	0	0	0
49	0	0	0	0	0	0	0	0	0	0	0	0	0	0	0	0	0	0	0	0	0	0	0	0	0	0	0	0	0	0	0	0	0	0	0	0	0	0	0	0	0	0	0	0	0	0	0	0	0
50	0	0	0	0	0	0	0	0	0	0	0	0	0	0	0	0	0	0	0	0	0	0	0	0	0	0	0	0	0	0	0	0	0	0	0	0	0	0	0	0	0	0	0	0	0	0	0	0	0
51	0	0	0	0	0	0	0	0	0	0	0	0	0	0	0	0	0	0	0	0	0	0	0	0	0	0	0	0	0	0	0	0	0	0	0	0	0	0	0	0	0	0	0	0	0	0	0	0	0
52	0	0	0	0	0	0	0	0	0	0	0	0	0	0	0	0	0	0	0	0	0	0	0	0	0	0	0	0	0	0	0	0	0	0	0	0	0	0	0	0	0	0	0	0	0	0	0	0	0
53	0	0	0	0	0	0	0	0	0	0	0	0	0	0	0	0	0	0	0	0	0	0	0	0	0	0	0	0	0	0	0	0	0	0	0	0	0	0	0	0	0	0	0	0	0	0	0	0	0
54	0	0	0	0	0	0	0	0	0	0	0	0	0	0	0	0	0	0	0	0	0	0	0	0	0	0	0	0	0	0	0	0	0	0	0	0	0	0	0	0	0	0	0	0	0	0	0	0	0
55	0	0	0	0	0	0	0	0	0	0	0	0	0	0	0	0	0	0	0	0	0	0	0	0	0	0	0	0	0	0	0	0	0	0	0	0	0	0	0	0	0	0	0	0	0	0	0	0	0
56	0	0	0	0	0	0	0	0	0	0	0	0	0	0	0	0	0	0	0	0	0	0	0	0	0	0	0	0	0	0	0	0	0	0	0	0	0	0	0	0	0	0	0	0	0	0	0	0	0
57	0	0	0	0	0	0	0	0	0	0	0	0	0	0	0	0	0	0	0	0	0	0	0	0	0	0	0	0	0	0	0	0	0	0	0	0	0	0	0	0	0	0	0	0	0	0	0	0	0
58	0	0	0	0	0	0	0	0	0	0	0	0	0	0	0	0	0	0	0	0	0	0	0	0	0	0	0	0	0	0	0	0	0	0	0	0	0	0	0	0	0	0	0	0	0	0	0	0	0
59	0	0	0	0	0	0	0	0	0	0	0	0	0	0	0	0	0	0	0	0	0	0	0	0	0	0	0	0	0	0	0	0	0	0	0	0	0	0	0	0	0	0	0	0	0	0	0	0	0
60	0	0	0	0	0	0	0	0	0	0	0	0	0	0	0	0	0	0	0	0	0	0	0	0	0	0	0	0	0	0	0	0	0	0	0	0	0	0	0	0	0	0	0	0	0	0	0	0	0
61	0	0	0	0	0	0	0	0	0	0	0	0	0	0	0	0	0	0	0	0	0	0	0	0	0	0	0	0	0	0	0	0	0	0	0	0	0	0	0	0	0	0	0	0	0	0	0	0	0
62	0	0	0	0	0	0	0	0	0	0	0	0	0	0	0	0	0	0	0	0	0	0	0	0	0	0	0	0	0	0	0	0	0	0	0	0	0	0	0	0	0	0	0	0	0	0	0	0	0
63	0	0	0	0	0	0	0	0	0	0	0	0	0	0	0	0	0	0	0	0	0	0	0	0	0	0	0	0	0	0	0	0	0	0	0	0	0	0	0	0	0	0	0	0	0	0	0	0	0
64	0	0	0	0	0	0	0	0	1	0	1	0	0	0	0	0	0	0	0	0	0	0	0	0	0	0	0	0	0	0	0	0	0	0	0	0	0	0	0	0	0	0	0	0	0	0	0	0	0
65	0	0	0	0	0	0	0	0	0	0	0	0	0	0	0	0	0	0	0	0	0	0	0	0	0	0	0	0	0	0	0	0	0	0	0	0	0	0	0	0	0	0	0	0	0	0	0	0	0
66	0	0	0	0	0	0	0	0	0	0	0	0	0	0	0	0	0	0	0	0	0	0	0	0	0	0	0	0	0	0	0	0	0	0	0	0	0	0	0	0	0	0	0	0	0	0	0	0	0
67	0	0	0	0	0	0	0	0	0	0	0	0	0	0	0	0	0	0	0	0	0	0	0	0	0	0	0	0	0	0	0	0	0	0	0	0	0	0	0	0	0	0	0	0	0	0	0	0	0
68	0	0	0	0	0	0	0	0	0	0	0	0	0	0	0	0	0	0	0	0	0	0	0	0	0	0	0	0	0	0	0	0	0	0	0	0	0	0	0	0	0	0	0	0	0	0	0	0	0
69	0	0	0	0	0	0	0	0	0	0	0	0	0	0	0	0	0	0	0	0	0	0	0	0	0	0	0	0	0	0	0	0	0	0	0	0	0	0	0	0	0	0	0	0	0	0	0	0	0
70	0	0	0	0	0	0	0	0	0	0	0	0	0	0	0	0	0	0	0	0	0	0	0	0	0	0	0	0	0	0	0	0	0	0	0	0	0	0	0	0	0	0	0	0	0	0	0	0	0
71	0	0	0	0	0	0	0	0	0	0	0	0	0	0	0	0	0	0	0	0	0	0	0	0	0	0	0	0	0	0	0	0	0	0	0	0	0	0	0	0	0	0	0	0	0	0	0	0	0
72	0	0	0	0	0	0	0	0	0	0	0	0	0	0	0	0	0	0	0	0	0	0	0	0	0	0	0	0	0	0	0	0	0	0	0	0	0	0	0	0	0	0	0	0	0	0	0	0	0
73	1	0	1	0	0	0	0	0	0	0	0	0	0	0	0	0	0	0	0	0	0	0	0	0	0	0	0	0	0	0	0	0	0	0	0	0	0	0	0	0	0	0	0	0	0	0	0	0	0
74	0	0	0	0	0	0	0	0	0	0	0	0	0	0	0	0	0	0	0	0	0	0	0	0	0	0	0	0	0	0	0	0	0	0	0	0	0	0	0	0	0	0	0	0	0	0	0	0	0
75	0	0	0	0	0	0	0	0	0	0	0	0	0	0	0	0	0	0	0	0	0	0	0	0	0	0	0	0	0	0	0	0	0	0	0	0	0	0	0	0	0	0	0	0	0	0	0	0	0
76	0	0	0	0	0	0	0	0	0	0	0	0	0	0	0	0	0	0	0	0	0	0	0	0	0	0	0	0	0	0	0	0	0	0	0	0	0	0	0	0	0	0	0	0	0	0	0	0	0
77	0	0	0	0	0	0	0	0	0	0	0	0	0	0	0	0	0	0	0	0	0	0	0	0	0	0	0	0	0	0	0	0	0	0	0	0	0	0	0	0	0	0	0	0	0	0	0	0	0
78	0	0	0	0	0	0	0	0	0	0	0	0	0	0	0	0	0	0	0	0	0	0	0	0	0	0	0	0	0	0	0	0	0	0	0	0	0	0	0	0	0	0	0	0	0	0	0	0	0
79	0	0	0	0	0	0	0	0	0	0	0	0	0	0	0	0	0	0	0	0	0	0	0	0	0	0	0	0	0	0	0	0	0	0	0	0	0	0	0	0	0	0	0	0	0	0	0	0	0
80	0	0	0	0	0	0	0	0	0	0	0	0	0	0	0	0	0	0	0	0	0	0	0	0	0	0	0	0	0	0	0	0	0	0	0	0	0	0	0	0	0	0	0	0	0	0	0	0	0
81	0	0	0	0	0	0	0	0	0	0	0	0	0	0	0	0	0	0	0	0	0	0	0	0	0	0	0	0	0	0	0	0	0	0	0	0	0	0	0	0	0	0	0	0	0	0	0	0	0
82	0	0	0	0	0	0	0	0	0	0	0	0	0	0	0	0	0	0	0	0	0	0	0	0	0	0	0	0	0	0	0	0	0	0	0	0	0	0	0	0	0	0	0	0	0	0	0	0	0
83	0	0	0	0	0	0	0	0	0	0	0	0	0	0	0	0	0	0	0	0	0	0	0	0	0	0	0	0	0	0	0	0	0	0	0	0	0	0	0	0	0	0	0	0	0	0	0	0	0
84	0	0	0	0	0	0	0	0	0	0	0	0	0	0	0	0	0	0	0	0	0	0	0	0	0	0	0	0	0	0	0	0	0	0	0	0	0	0	0	0	0	0	0	0	0	0	0	0	0
85	0	0	0	0	0	0	0	0	0	0	0	0	0	0	0	0	0	0	0	0	0	0	0	0	0	0	0	0	0	0	0	0	0	0	0	0	0	0	0	0	0	0	0	0	0	0	0	0	0
86	0	0	0	0	0	0	0	0	0	0	0	0	0	0	0	0	0	0	0	0	0	0	0	0	0	0	0	0	0	0	0	0	0	0	0	0	0	0	0	0	0	0	0	0	0	0	0	0	0
87	0	0	0	0	0	0	0	0	0	0	0	0	0	0	0	0	0	0	0	0	0	0	0	0	0	0	0	0	0	0	0	0	0	0	0	0	0	0	0	0	0	0	0	0	0	0	0	0	0
88	0	0	0	0	0	0	0	1	0	0	0	1	0	0	0	0	0	0	0	0	0	0	0	0	0	0	0	0	0	0	0	0	0	0	0	0	0	0	0	0	0	0	0	0	0	0	0	0	0
89	0	0	0	0	0	0	0	0	0	0	0	0	0	0	0	0	0	0	0	0	0	0	0	0	0	0	0	0	0	0	0	0	0	0	0	0	0	0	0	0	0	0	0	0	0	0	0	0	0
90	0	0	0	0	0	0	0	0	0	0	0	0	0	0	0	0	0	0	0	0	0	0	0	0	0	0	0	0	0	0	0	0	0	0	0	0	0	0	0	0	0	0	0	0	0	0	0	0	0
91	0	0	0	0	0	0	0	0	0	0	0	0	0	0	0	0	0	0	0	0	0	0	0	0	0	0	0	0	0	0	0	0	0	0	0	0	0	0	0	0	0	0	0	0	0	0	0	0	0
92	0	0	0	0	0	0	0	0	0	0	0	0	0	0	0	0	0	0	0	0	0	0	0	0	0	0	0	0	0	0	0	0	0	0	0	0	0	0	0	0	0	0	0	0	0	0	0	0	0
93	0	0	0	0	0	0	0	0	0	0	0	0	0	0	0	0	0	0	0	0	0	0	0	0	0	0	0	0	0	0	0	0	0	0	0	0	0	0	0	0	0	0	0	0	0	0	0	0	0
94	0	0	0	0	0	0	0	0	0	0	0	0	0	0	0	0	0	0	0	0	0	0	0	0	0	0	0	0	0	0	0	0	0	0	0	0	0	0	0	0	0	0	0	0	0	0	0	0	0
95	0	0	0	0	0	0	0	0	0	0	0	0	0	0	0	0	0	0	0	0	0	0	0	0	0	0	0	0	0	0	0	0	0	0	0	0	0	0	0	0	0	0	0	0	0	0	0	0	0
96	0	0	0	0	0	0	0	0	0	0	0	0	0	0	0	0	0	0	0	0	0	0	0	0	0	0	0	0	0	0	0	0	0	0	0	0	0	0	0	0	0	0	0	0	0	0	0	0	0
97	0	0	0	0	0	0	0	0	0	0	0	0	0	0	0	0	0	0	0	0	0	0	0	0	0	0	0	0	0	0	0	0	0	0	0	0	0	0	0	0	0	0	0	0	0	0	0	0	0
98	0	0	0	0	0	0	0	0	0	0	0	0	0	0	0	0	0	0	0	0	0	0	0	0	0	0	0	0	0	0	0	0	0	0	0	0	0	0	0	0	0	0	0	0	0	0	0	0	0
99	0	0	0	0	0	0	0	0	0	0	0	0	0	0	0	0	0	0	0	0	0	0	0	0	0	0	0	0	0	0	0	0	0	0	0	0	0	0	0	0	0	0	0	0	0	0	0	0	0
100	0	0	0	0	0	0	0	0	0	0	0	0	0	0	0	0	0	0	0	0	0	0	0	0	0	0	0	0	0	0	0	0	0	0	0	0	0	0	0	0	0	0	0	0	0	0	0	0	0
101	0	0	0	0	0	0	0	0	0	0	0	0	0	0	0	0	0	0	0	0	0	0	0	0	0	0	0	0	0	0	0	0	0	0	0	0	0	0	0	0	0	0	0	0	0	0	0	0	0
102	0	0	0	0	0	0	0	0	0	0	0	0	0	0	0	0	0	0	0	0	0	0	0	0	0	0	0	0	0	0	0	0	0	0	0	0	0	0	0	0	0	0	0	0	0	0	0	0	0
103	0	0	0	0	0	0	0	0	0	0	0	0	0	0	0	0	0	0	0	0	0	0	0	0	0	0	0	0	0	0	0	0	0	0	0	0	0	0	0	0	0	0	0	0	0	0	0	0	0
104	0	0	0	0	0	0	0	0	0	0	0	0	0	0	0	0	0	0	0	0	0	0	0	0	0	0	0	0	0	0	0	0	0	0	0	0	0	0	0	0	0	0	0	0	0	0	0	0	0
105	0	0	0	0	0	0	0	0	0	0	0	0	0	0	0	0	0	0	0	0	0	0	0	0	0	0	0	0	0	0	0	0	0	0	0	0	0	0	0	0	0	0	0	0	0	0	0	0	0
106	0	0	0	0	0	0	0	0	0	0	0	0	0	0	0	0	0	0	0	0	0	0	0	0	0	0	0	0	0	0	0	0	0	0	0	0	0	0	0	0	0	0	0	0	0	0	0	0	0
107	0	0	0	0	0	0	0	0	0	0	0	0	0	0	0	0	0	0	0	0	0	0	0	0	0	0	0	0	0	0	0	0	0	0	0	0	0	0	0	0	0	0	0	0	0	0	0	0	0
108	0	0	0	0	0	0	0	0	0	0	0	0	0	0	0	0	0	0	0	0	0	0	0	0	0	0	0	0	0	0	0	0	0	0	0	0	0	0	0	0	0	0	0	0	0	0	0	0	0
109	0	0	0	0	0	0	0	0	0	0	0	0	0	0	0	0	0	0	0	0	0	0	0	0	0	0	0	0	0	0	0	0	0	0	0	0	0	0	0	0	0	0	0	0	0	0	0	0	0
110	0	0	0	0	0	0	0	0	0	0	0	0	0	0	0	0	0	0	0	0	0	0	0	0	0	0	0	0	0	0	0	0	0	0	0	0	0	0	0	0	0	0	0	0	0	0	0	0	0
111	0	0	0	0	0	0	0	0	0	0	0	0	0	0	0	0	0	0	0	0	0	0	0	0	0	0	0	0	0	0	0	0	0	0	0	0	0	0	0	0	0	0	0	0	0	0	0	0	0
112	0	0	0	0	0	0	0	0	0	0	0	0	0	0	0	0	0	0	0	0	0	0	0	0	0	0	0	0	0	0	0	0	0	0	0	0	0	0	0	0	0	0	0	0	0	0	0	0	0
113	0	0	0	0	0	0	0	0	0	0	0	0	0	0	0	0	0	0	0	0	0	0	0	0	0	0	0	0	0	0	0	0	0	0	0	0	0	0	0	0	0	0	0	0	0	0	0	0	0
114	0	0	0	0	0	0	0	0	0	0	0	0	0	0	0	0	0	0	0	0	0	0	0	0	0	0	0	0	0	0	0	0	0	0	0	0	0	0	0	0	0	0	0	0	0	0	0	0	0
115	0	0	0	0	0	0	0	0	0	0	0	0	0	0	0	0	0	0	0	0	0	0	0	0	0	0	0	0	0	0	0	0	0	0	0	0	0	0	0	0	0	0	0	0	0	0	0	0	0
116	0	0	0	0	0	0	0	0	0	0	0	0	0	0	0	0	0	0	0	0	0	0	0	0	0	0	0	0	0	0	0	0	0	0	0	0	0	0	0	0	0	0	0	0	0	0	0	0	0
117	0	0	0	0	1	0	1	0	0	0	0	0	0	0	0	0	0	0	0	0	0	0	0	0	0	0	0	0	0	0	0	0	0	0	0	0	0	0	0	0	0	0	0	0	0	0	0	0	0
118	0	0	0	0	0	0	0	0	0	0	0	0	0	0	0	0	0	0	0	0	0	0	0	0	0	0	0	0	0	0	0	0	0	0	0	0	0	0	0	0	0	0	0	0	0	0	0	0	0
119	0	0	0	0	0	0	0	0	0	0	0	0	0	0	0	0	0	0	0	0	0	0	0	0	0	0	0	0	0	0	0	0	0	0	0	0	0	0	0	0	0	0	0	0	0	0	0	0	0
120	0	0	0	0	0	0	0	0	0	0	0	0	0	0	0	0	0	0	0	0	0	0	0	0	0	0	0	0	0	0	0	0	0	0	0	0	0	0	0	0	0	0	0	0	0	0	0	0	0
121	0	0	0	0	0	0	0	0	0	0	0	0	0	0	0	0	0	0	0	0	0	0	0	0	0	0	0	0	0	0	0	0	0	0	0	0	0	0	0	0	0	0	0	0	0	0	0	0	0
122	0	0	1	0	0	0	0	0	0	0	0	0	0	0	0	0	0	0	0	0	0	0	0	0	0	0	0	0	0	0	0	0	0	0	0	0	0	0	0	0	0	0	0	0	0	0	0	0	0
123	0	0	0	0	0	0	0	0	0	0	0	0	0	0	0	0	0	0	0	0	0	0	0	0	0	0	0	0	0	0	0	0	0	0	0	0	0	0	0	0	0	0	0	0	0	0	0	0	0
124	0	0	0	0	0	0	0	0	0	0	0	0	0	0	0	0	0	0	0	0	0	0	0	0	0	0	0	0	0	0	0	0	0	0	0	0	0	0	0	0	0	0	0	0	0	0	0	0	0
125	0	0	0	0	0	0	0	0	0	0	0	0	0	0	0	0	0	0	0	0	0	0	0	0	0	0	0	0	0	0	0	0	0	0	0	0	0	0	0	0	0	0	0	0	0	0	0	0	0
126	0	0	0	0	0	0	0	0	0	0	0	0	0	0	0	0	0	0	0	0	0	0	0	0	0	0	0	0	0	0	0	0	0	0	0	0	0	0	0	0	0	0	0	0	0	0	0	0	0
127	0	0	0	0	0	0	0	0	0	0	0	0	0	0	0	0	0	0	0	0	0	0	0	0	0	0	0	0	0	0	0	0	0	0	0	0	0	0	0	0	0	0	0	0	0	0	0	0	0
128	0	0	0	0	0	0	0	0	0	0	0	0	0	0	0	0	0	0	0	0	0	0	0	0	0	0	0	0	0	0	0	0	0	0	0	0	0	0	0	0	0	0	0	0	0	0	0	0	0
129	0	0	0	0	0	0	0	0	0	0	0	0	0	0	0	0	0	0	0	0	0	0	0	0	0	0	0	0	0	0	0	0	0	0	0	0	0	0	0	0	0	0	0	0	0	0	0	0	0
130	0	0	0	0	0	0	0	0	0	0	0	0	0	0	0	0	0	0	0	0	0	0	0	0	0	0	0	0	0	0	0	0	0	0	0	0	0	0	0	0	0	0	0	0	0	0	0	0	0
131	0	0	0	0	0	0	0	0	0	0	0	0	0	0	0	0	0	0	0	0	0	0	0	0	0	0	0	0	0	0	0	0	0	0	0	0	0	0	0	0	0	0	0	0	0	0	0	0	0
132	0	0	0	0	0	0	0	0	0	0	0	0	0	0	0	0	0	0	0	0	0	0	0	0	0	0	0	0	0	0	0	0	0	0	0	0	0	0	0	0	0	0	0	0	0	0	0	0	0
133	0	0	0	0	0	0	0	0	0	0	0	0	0	0	0	0	0	0	0	0	0	0	0	0	0	0	0	0	0	0	0	0	0	0	0	0	0	0	0	0	0	0	0	0	0	0	0	0	0
134	0	0	0	0	0	0	0	0	0	0	0	0	0	0	0	0	0	0	0	0	0	0	0	0	0	0	0	0	0	0	0	0	0	0	0	0	0	0	0	0	0	0	0	0	0	0	0	0	0
135	0	0	0	0	0	0	0	0	0	0	0	0	0	0	0	0	0	0	0	0	0	0	0	0	0	0	0	0	0	0	0	0	0	0	0	0	0	0	0	0	0	0	0	0	0	0	0	0	0
136	0	0	0	0	0	0	0	0	0	0	0	0	0	0	0	0	0	0	0	0	0	0	0	0	0	0	0	0	0	0	0	0	0	0	0	0	0	0	0	0	0	0	0	0	0	0	0	0	0
137	0	0	0	0	0	0	0	0	0	0	0	0	0	0	0	0	0	0	0	0	0	0	0	0	0	0	0	0	0	0	0	0	0	0	0	0	0	0	0	0	0	0	0	0	0	0	0	0	0
138	0	0	0	0	0	0	0	0	0	0	0	0	0	0	0	0	0	0	0	0	0	0	0	0	0	0	0	0	0	0	0	0	0	0	0	0	0	0	0	0	0	0	0	0	0	0	0	0	0
139	0	0	0	0	0	0	0	0	0	0	0	0	0	0	0	0	0	0	0	0	0	0	0	0	0	0	0	0	0	0	0	0	0	0	0	0	0	0	0	0	0	0	0	0	0	0	0	0	0
140	0	0	0	0	0	0	0	0	0	0	0	0	0	0	0	0	0	0	0	0	0	0	0	0	0	0	0	0	0	0	0	0	0	0	0	0	0	0	0	0	0	0	0	0	0	0	0	0	0
141	0	0	0	0	0	0	0	0	0	0	0	0	0	0	0	0	0	0	0	0	0	0	0	0	0	0	0	0	0	0	0	0	0	0	0	0	0	0	0	0	0	0	0	0	0	0	0	0	0
142	0	0	0	0	0	0	0	0	0	0	0	0	0	0	0	0	0	0	0	0	0	0	0	0	0	0	0	0	0	0	0	0	0	0	0	0	0	0	0	0	0	0	0	0	0	0	0	0	0
143	0	0	0	0	0	0	0	0	0	0	0	0	0	0	0	0	0	0	0	0	0	0	0	0	0	0	0	0	0	0	0	0	0	0	0	0	0	0	0	0	0	0	0	0	0	0	0	0	0
144	0	0	0	0	0	0	0	0	0	0	0	0	0	0	0	0	0	0	0	0	0	0	0	0	0	0	0	0	0	0	0	0	0	0	0	0	0	0	0	0	0	0	0	0	0	0	0	0	0
145	0	0	0	0	0	0	0	0	0	0	0	0	0	0	0	0	0	0	0	0	0	0	0	0	0	0	0	0	0	0	0	0	0	0	0	0	0	0	0	0	0	0	0	0	0	0	0	0	0
146	0	0	0	0	0	0	0	0	0	0	0	0	0	0	0	0	0	0	0	0	0	0	0	0	0	0	0	0	0	0	0	0	0	0	0	0	0	0	0	0	0	0	0	0	0	0	0	0	0
147	0	0	0	0	0	0	0	0	0	0	0	0	0	0	0	0	0	0	0	0	0	0	0	0	0	0	0	0	0	0	0	0	0	0	0	0	0	0	0	0	0	0	0	0	0	0	0	0	0
148	0	0	0	0	0	0	0	0	0	0	0	0	0	0	0	0	0	0	0	0	0	0	0	0	0	0	0	0	0	0	0	0	0	0	0	0	0	0	0	0	0	0	0	0	0	0	0	0	0
149	0	0	0	0	0	0	0	0	0	0	0	0	0	0	0	0	0	0	0	0	0	0	0	0	0	0	0	0	0	0	0	0	0	0	0	0	0	0	0	0	0	0	0	0	0	0	0	0	0
150	0	0	0	0	0	0	0	0	0	0	0	0	0	0	0	0	0	0	0	0	0	0	0	0	0	0	0	0	0	0	0	0	0	0	0	0	0	0	0	0	0	0	0	0	0	0	0	0	0
151	0	0	0	0	0	0	0	0	0	0	0	0	0	0	0	0	0	0	0	0	0	0	0	0	0	0	0	0	0	0	0	0	0	0	0	0	0	0	0	0	0	0	0	0	0	0	1	0	0
152	0	0	0	0	0	0	0	0	0	0	0	0	0	0	0	0	0	0	0	0	0	0	0	1	0	0	1	0	0	0	0	0	0	0	0	0	0	0	0	0	0	0	0	0	0	0	0	0	0
153	0	0	0	0	0	0	0	0	0	0	0	0	0	0	0	0	0	0	0	0	0	0	0	0	0	0	0	0	0	0	0	0	0	0	0	0	0	0	0	0	0	0	0	0	0	0	0	0	0
154	0	0	0	0	0	0	0	0	0	0	0	0	0	0	0	0	0	0	0	0	0	0	0	0	0	0	0	0	0	0	0	0	0	0	0	0	0	0	0	0	0	0	0	0	0	0	0	0	0
[truncated: 24 more columns]

## Sheet: Fig3 Death .75mU GO
Cell Id
1	0	0	0	0	0	0	0	0	0	0	0	0	0	0	0	0	0	0	0	0	0	0	0	0	0	0	0	0	0	0	0	0	0	0	0	0	0	0	0	0	0	0	0	0	0	0	0	1	0
2	0	0	0	0	0	0	0	0	0	0	0	0	0	0	0	0	0	0	0	0	0	0	0	0	0	0	0	0	0	0	0	0	0	0	0	1	0	0	0	0	0	0	0	0	0	0	0	0	0
3	0	0	0	0	0	0	0	0	0	0	0	0	0	0	0	0	0	0	0	0	0	0	0	0	0	0	0	0	0	0	0	0	0	0	0	0	0	0	0	0	0	0	0	1	0	0	0	0	0
4	0	0	0	0	0	0	0	0	0	0	0	0	0	0	0	0	0	0	0	0	0	0	0	0	0	0	0	0	0	0	0	0	0	1	0	0	0	0	0	0	0	0	0	0	0	0	0	0	0
5	0	0	0	0	0	0	0	0	0	0	0	0	0	0	0	0	0	0	0	0	0	0	0	0	0	0	0	0	0	0	0	0	0	0	0	0	0	0	0	0	0	0	0	0	0	0	0	0	0
6	0	0	0	0	0	0	0	0	0	0	0	0	0	0	0	0	0	0	0	0	0	0	0	0	0	0	0	0	0	0	0	0	0	0	0	0	0	0	0	0	0	0	0	0	0	0	0	0	0
7	0	0	0	0	0	0	0	0	0	0	0	0	0	0	0	0	0	0	0	0	0	0	0	0	0	0	0	0	0	0	0	0	0	0	0	0	0	0	0	0	0	0	0	0	0	0	0	0	0
8	0	0	0	0	0	0	0	0	0	0	0	0	0	0	0	0	0	0	0	0	0	0	0	0	0	0	0	0	0	0	0	0	0	0	0	0	0	0	0	0	0	0	0	0	0	0	0	0	0
9	0	0	0	0	0	0	0	0	0	0	0	0	0	0	0	0	0	0	0	0	0	0	0	0	0	0	0	0	0	0	0	0	0	0	0	0	0	0	0	0	0	0	0	0	0	0	0	0	0
10	0	0	0	0	0	0	0	0	0	0	0	0	0	0	0	0	0	0	0	0	0	0	0	0	0	0	0	0	0	0	0	0	0	0	0	0	0	0	0	0	0	0	0	0	0	0	0	0	0
11	0	0	0	0	0	0	0	0	0	0	0	0	0	0	0	0	0	0	0	0	0	0	0	0	0	0	0	0	0	0	0	0	0	0	0	0	0	0	0	0	0	0	0	0	0	0	0	0	0
12	0	0	0	0	0	0	0	0	0	0	0	0	0	0	0	0	0	0	0	0	0	0	0	0	0	0	0	0	0	0	0	0	0	0	0	0	0	0	0	0	0	0	0	0	0	0	0	0	0
13	0	0	0	0	0	0	0	0	0	0	0	0	0	0	0	0	0	0	0	0	0	0	0	0	0	0	0	0	0	0	0	0	0	0	0	1	0	0	0	0	0	0	0	0	0	0	0	0	0
14	0	0	0	0	0	0	0	0	0	0	0	0	0	0	0	0	0	0	0	0	0	0	0	0	0	0	0	0	0	0	0	0	0	0	1	0	0	0	0	0	0	0	0	0	0	0	0	0	0
15	0	0	0	0	0	0	0	0	0	0	0	0	0	0	0	0	0	0	0	0	0	0	0	0	0	0	0	0	0	0	0	0	0	0	0	0	0	0	0	0	0	0	0	0	0	0	0	0	0
16	0	0	0	0	0	0	0	0	0	0	0	0	0	0	0	0	0	0	0	0	0	0	0	0	0	0	0	0	0	0	0	0	0	0	0	0	0	0	0	0	0	0	0	0	0	0	0	0	0
17	0	0	0	0	0	0	0	0	0	0	0	0	0	0	0	0	0	0	0	0	0	0	0	0	0	0	0	0	0	0	0	0	0	0	0	0	0	0	0	0	0	0	0	0	0	0	0	0	0
18	0	0	0	0	0	0	0	0	0	0	0	0	0	0	0	0	0	0	0	0	0	0	0	0	0	0	0	0	0	0	0	0	0	0	0	1	0	0	0	0	0	0	0	0	0	0	0	0	0
19	0	0	0	0	0	0	0	0	0	0	0	0	0	0	0	0	0	0	0	0	0	0	0	0	0	0	0	0	0	0	0	0	0	0	0	0	0	0	0	0	0	0	0	0	0	0	0	0	0
20	0	0	0	0	0	0	0	0	0	0	0	0	0	0	0	0	0	0	0	0	0	0	0	0	0	0	0	0	0	0	0	0	0	0	0	0	0	0	0	0	0	0	0	0	0	0	0	0	0
21	0	0	0	0	0	0	0	0	0	0	0	0	0	0	0	0	0	0	0	0	0	0	0	0	0	0	0	0	0	0	0	0	0	0	0	0	0	0	0	0	0	0	0	0	0	0	1	0	0
22	0	0	0	0	0	0	0	0	0	0	0	0	0	0	0	0	0	0	0	0	0	0	0	0	0	0	0	0	0	0	0	0	0	0	0	0	0	0	0	0	0	0	0	0	0	0	0	0	0
23	0	0	0	0	0	0	0	0	0	0	0	0	0	0	0	0	0	0	0	0	0	0	0	0	0	0	0	0	0	0	0	0	0	0	0	0	0	0	0	0	0	0	0	0	0	0	0	0	0
24	0	0	0	0	0	0	0	0	0	0	0	0	0	0	0	0	0	0	0	0	0	0	0	0	0	0	0	0	0	0	0	0	0	0	0	0	0	0	0	0	0	0	0	0	0	0	0	0	0
25	0	0	0	0	0	0	0	0	0	0	0	0	0	0	0	0	0	0	0	0	0	0	0	0	0	0	0	0	0	0	0	0	0	0	0	0	0	0	0	0	0	0	0	0	0	0	0	0	0
26	0	0	0	0	0	0	0	0	0	0	0	0	0	0	0	0	0	0	0	0	0	0	0	0	0	0	0	0	0	0	0	0	0	0	0	0	0	0	0	0	0	0	0	0	0	0	0	1	0
27	0	0	0	0	0	0	0	0	0	0	0	0	0	0	0	0	0	0	0	0	0	0	0	0	0	0	0	0	0	0	0	0	0	0	0	0	0	0	0	0	0	0	0	0	0	0	0	0	0
28	0	0	0	0	0	0	0	0	0	0	0	0	0	0	0	0	0	0	0	0	0	0	0	0	0	0	0	0	0	0	0	0	0	0	0	0	0	0	0	0	0	0	0	0	0	0	0	0	0
29	0	0	0	0	0	0	0	0	0	0	0	0	0	0	0	0	0	0	0	0	0	0	0	0	0	0	0	0	0	0	0	0	0	0	0	0	0	0	0	0	0	0	0	0	0	0	0	0	0
30	0	0	0	0	0	0	0	0	0	0	0	0	0	0	0	0	0	0	0	0	0	0	0	0	0	0	0	0	0	0	0	0	0	0	0	0	0	0	0	0	0	0	0	0	0	0	0	0	0
31	0	0	0	0	0	0	0	0	0	0	0	0	0	0	0	0	0	0	0	0	0	0	0	0	0	0	0	0	0	0	0	0	0	0	0	0	0	0	0	0	0	0	0	0	0	0	0	0	0
32	0	0	0	0	0	0	0	0	0	0	0	0	0	0	0	0	0	0	0	0	0	0	0	0	0	0	0	0	0	0	0	0	0	0	0	0	0	0	0	0	0	0	0	0	0	0	0	0	0
33	0	0	0	0	0	0	0	0	0	0	0	0	0	0	0	0	0	0	0	0	0	0	0	0	0	0	0	0	0	0	0	0	0	0	0	0	0	0	0	0	0	0	0	0	0	0	0	0	0
34	0	0	0	0	0	0	0	0	0	0	0	0	0	0	0	0	0	0	0	0	0	0	0	0	0	0	0	0	0	0	0	0	0	1	0	0	0	0	0	0	0	0	0	0	0	0	0	0	0
35	0	0	0	0	0	0	0	0	0	0	0	0	0	0	0	0	0	0	0	0	0	0	0	0	0	0	0	0	0	0	0	0	0	0	0	0	0	0	0	0	0	0	0	0	0	0	0	0	0
36	0	0	0	0	0	0	0	0	0	0	0	0	0	0	0	0	0	0	0	0	0	0	0	0	0	0	0	0	0	0	0	0	0	0	0	0	0	0	0	0	0	0	0	0	0	0	0	0	0
37	0	0	0	0	0	0	0	0	0	0	0	0	0	0	0	0	0	0	0	0	0	0	0	0	0	0	0	0	0	0	0	0	0	0	0	0	0	0	0	0	1	0	0	0	0	0	0	0	0
38	0	0	0	0	0	0	0	0	0	0	0	0	0	0	0	0	0	0	0	0	0	0	0	0	0	0	0	0	0	0	0	0	0	0	0	0	0	0	0	0	0	0	0	0	0	0	0	0	0
39	0	0	0	0	0	0	0	0	0	0	0	0	0	0	0	0	0	0	0	0	0	0	0	0	0	0	0	0	0	0	0	0	0	0	0	0	0	0	0	0	0	0	0	0	0	0	0	0	0
40	0	0	0	0	0	0	0	0	0	0	0	0	0	0	0	0	0	0	0	0	0	0	0	0	0	0	0	0	0	0	0	0	0	0	0	0	0	0	0	0	0	0	0	0	1	0	0	0	0
41	0	0	0	0	0	0	0	0	0	0	0	0	0	0	0	0	0	0	0	0	0	0	0	0	0	0	0	0	0	0	0	0	0	0	0	0	0	0	0	0	0	0	0	0	0	1	0	0	0
42	0	0	0	0	0	0	0	0	0	0	0	0	0	0	0	0	0	0	0	0	0	0	0	0	0	0	0	0	0	0	0	0	0	0	0	0	0	0	0	0	0	0	0	0	0	0	0	0	0
43	0	0	0	0	0	0	0	0	0	0	0	0	0	0	0	0	0	0	0	0	0	0	0	0	0	0	0	0	0	0	0	0	0	0	0	0	0	0	0	0	0	0	0	0	0	0	0	0	0
44	0	0	0	0	0	0	0	0	0	0	0	0	0	0	0	0	0	0	0	0	0	0	0	0	0	0	0	0	0	0	0	0	0	0	0	0	0	0	0	0	0	0	0	0	0	0	0	0	0
45	0	0	0	0	0	0	0	0	0	0	0	0	0	0	0	0	0	0	0	0	0	0	0	0	0	0	0	0	0	0	0	0	0	0	0	0	0	0	0	0	0	0	0	0	0	0	0	0	0
46	0	0	0	0	0	0	0	0	0	0	0	0	0	0	0	0	0	0	0	0	0	0	0	0	0	0	0	0	0	0	0	0	0	0	0	0	0	0	0	0	0	0	0	0	0	0	0	0	0
47	0	0	0	0	0	0	0	0	0	0	0	0	0	0	0	0	0	0	0	0	0	0	0	0	0	0	0	0	0	0	0	0	0	0	0	0	0	0	0	0	0	0	0	0	0	0	0	0	0
48	0	0	0	0	0	0	0	0	0	0	0	0	0	0	0	0	0	0	0	0	0	0	0	0	0	0	0	0	0	0	0	0	0	0	0	0	0	0	0	0	0	0	0	0	0	0	0	0	0
49	0	0	0	0	0	0	0	0	0	0	0	0	0	0	0	0	0	0	0	0	0	0	0	0	0	0	0	0	0	0	0	0	0	0	0	0	0	0	0	0	1	0	0	0	0	0	0	0	0
50	0	0	0	0	0	0	0	0	0	0	0	0	0	0	0	0	0	0	0	0	0	0	0	0	0	0	0	0	0	0	0	0	0	0	0	0	0	0	0	0	0	0	0	0	0	0	0	0	0
51	0	0	0	0	0	0	0	0	0	0	0	0	0	0	0	0	0	0	0	0	0	0	0	0	0	0	0	0	0	0	0	0	0	0	0	0	0	0	0	0	0	0	0	0	0	0	0	0	0
52	0	0	0	0	0	0	0	0	0	0	0	0	0	0	0	0	0	0	0	0	0	0	0	0	0	0	0	0	0	0	0	0	0	0	0	0	0	0	0	0	0	0	0	0	0	0	0	0	0
53	0	0	0	0	0	0	0	0	0	0	0	0	0	0	0	0	0	0	0	0	0	0	0	0	0	0	0	0	0	0	0	0	0	1	0	0	0	0	0	0	0	0	0	0	0	0	0	0	0
54	0	0	0	0	0	0	0	0	0	0	0	0	0	0	0	0	0	0	0	0	0	0	0	0	0	0	0	0	0	0	0	0	0	0	0	0	0	0	0	0	0	0	0	0	0	0	1	0	0
55	0	0	0	0	0	0	0	0	0	0	0	0	0	0	0	0	0	0	0	0	0	0	0	0	0	0	0	0	0	0	0	0	0	0	0	0	0	0	0	0	0	0	0	0	0	1	0	0	0
56	0	0	0	0	0	0	0	0	0	0	0	0	0	0	0	0	0	0	0	0	0	0	0	0	0	0	0	0	0	0	0	0	0	0	0	0	0	0	0	0	0	0	0	0	0	0	0	0	0
57	0	0	0	0	0	0	0	0	0	0	0	0	0	0	0	0	0	0	0	0	0	0	0	0	0	0	0	0	0	0	0	0	0	0	0	0	0	0	0	0	0	0	0	0	0	0	0	0	0
58	0	0	0	0	0	0	0	0	0	0	0	0	0	0	0	0	0	0	0	0	0	0	0	0	0	0	0	0	0	0	0	0	0	0	0	0	0	0	0	0	0	0	0	0	0	0	0	0	0
59	0	0	0	0	0	0	0	0	0	0	0	0	0	0	0	0	0	0	0	0	0	0	0	0	0	0	0	0	0	0	0	0	0	0	0	0	0	0	0	0	0	0	0	0	0	0	0	0	0
60	0	0	0	0	0	0	0	0	0	0	0	0	0	0	0	0	0	0	0	0	0	0	0	0	0	0	0	0	0	0	0	0	0	0	0	0	0	0	0	0	0	0	0	0	0	0	0	0	0
61	0	0	0	0	0	0	0	0	0	0	0	0	0	0	0	0	0	0	0	0	0	0	0	0	0	0	0	0	0	0	0	0	0	0	0	0	0	0	0	0	0	0	0	0	0	0	0	0	1
62	0	0	0	0	0	0	0	0	0	0	0	0	0	0	0	0	0	0	0	0	0	0	0	0	0	0	0	0	0	0	0	0	0	0	0	0	0	0	0	0	0	0	0	0	0	0	0	0	0
63	0	0	0	0	0	0	0	0	0	0	0	0	0	0	0	0	0	0	0	0	0	0	0	0	0	0	0	0	0	0	0	0	0	0	0	0	0	0	0	0	0	0	0	0	0	0	0	0	0
64	0	0	0	0	0	0	0	0	0	0	0	0	0	0	0	0	0	0	0	0	0	0	0	0	0	0	0	0	0	0	0	0	0	0	0	0	0	0	0	0	0	0	0	0	0	0	0	0	0
65	0	0	0	0	0	0	0	0	0	0	0	0	0	0	0	0	0	0	0	0	0	0	0	0	0	0	0	0	0	0	0	0	0	0	0	0	0	0	0	0	0	0	0	0	0	0	0	0	0
66	0	0	0	0	0	0	0	0	0	0	0	0	0	0	0	0	0	0	0	0	0	0	0	0	0	0	0	0	0	0	0	0	0	0	0	0	0	0	0	0	0	0	0	0	0	0	0	0	0
67	0	0	0	0	0	0	0	0	0	0	0	0	0	0	0	0	0	0	0	0	0	0	0	0	0	0	0	0	0	0	0	0	0	0	0	0	0	0	0	0	0	0	0	0	0	0	0	0	0
68	0	0	0	0	0	0	0	0	0	0	0	0	0	0	0	0	0	0	0	0	0	0	0	0	0	0	0	0	0	0	0	0	0	0	0	0	0	0	0	0	0	0	0	0	0	0	0	0	0
69	0	0	0	0	0	0	0	0	0	0	0	0	0	0	0	0	0	0	0	0	0	0	0	0	0	0	0	0	0	0	0	0	0	0	0	0	0	0	0	0	0	0	0	0	0	0	0	0	0
70	0	0	0	0	0	0	0	0	0	0	0	0	0	0	0	0	0	0	0	0	0	0	0	0	0	0	0	0	0	0	0	0	0	0	0	0	0	0	0	0	0	0	0	0	0	0	0	0	0
71	0	0	0	0	0	0	0	0	0	0	0	0	0	0	0	0	0	0	0	0	0	0	0	0	0	0	0	0	0	0	0	0	0	0	0	0	0	0	0	0	0	0	0	0	0	0	0	0	0
72	0	0	0	0	0	0	0	0	0	0	0	0	0	0	0	0	0	0	0	0	0	0	0	0	0	0	0	0	0	0	0	0	0	0	0	0	0	0	0	0	0	0	0	0	0	0	0	0	0
73	0	0	0	0	0	0	0	0	0	0	0	0	0	0	0	0	0	0	0	0	0	0	0	0	0	0	0	0	0	0	0	0	0	0	0	0	0	0	0	0	0	0	0	0	0	0	0	0	0
74	0	0	0	0	0	0	0	0	0	0	0	0	0	0	0	0	0	0	0	0	0	0	0	0	0	0	0	0	0	0	0	0	0	0	0	0	0	0	0	0	0	0	0	0	0	0	0	1	0
75	0	0	0	0	0	0	0	0	0	0	0	0	0	0	0	0	0	0	0	0	0	0	0	0	0	0	0	0	0	0	0	0	0	0	0	0	0	0	0	0	0	0	0	0	0	0	0	0	0
76	0	0	0	0	0	0	0	0	0	0	0	0	0	0	0	0	0	0	0	0	0	0	0	0	0	0	0	0	0	0	0	0	0	0	0	0	0	0	0	0	0	0	0	0	0	0	0	0	0
77	0	0	0	0	0	0	0	0	0	0	0	0	0	0	0	0	0	0	0	0	0	0	0	0	0	0	0	0	0	0	0	0	0	0	0	0	0	0	0	0	0	0	0	0	0	0	0	0	0
78	0	0	0	0	0	0	0	0	0	0	0	0	0	0	0	0	0	0	0	0	0	0	0	0	0	0	0	0	0	0	0	0	0	0	0	0	0	0	0	0	0	0	0	0	0	0	0	0	0
79	0	0	0	0	0	0	0	0	0	0	0	0	0	0	0	0	0	0	0	0	0	0	0	0	0	0	0	0	0	0	0	0	0	0	0	0	0	0	0	0	0	0	0	0	0	0	0	0	0
80	0	0	0	0	0	0	0	0	0	0	0	0	0	0	0	0	0	0	0	0	0	0	0	0	0	0	0	0	0	0	0	0	0	0	0	0	0	0	0	0	0	0	0	0	0	0	0	0	0
81	0	0	0	0	0	0	0	0	0	0	0	0	0	0	0	0	0	0	0	0	0	0	0	0	0	0	0	0	0	0	0	0	0	0	0	0	0	0	0	0	0	0	0	0	0	0	0	0	0
82	0	0	0	0	0	0	0	0	0	0	0	0	0	0	0	0	0	0	0	0	0	0	0	0	0	0	0	0	0	0	0	0	0	0	0	0	0	0	0	0	0	0	0	0	0	0	0	0	0
83	0	0	0	0	0	0	0	0	0	0	0	0	0	0	0	0	0	0	0	0	0	0	0	0	0	0	0	0	0	0	0	0	0	0	0	0	0	0	0	0	0	0	0	1	0	0	0	0	0
84	0	0	0	0	0	0	0	0	0	0	0	0	0	0	0	0	0	0	0	0	0	0	0	0	0	0	0	0	0	0	0	0	0	0	0	0	0	0	0	0	1	0	0	0	0	0	0	0	0
85	0	0	0	0	0	0	0	0	0	0	0	0	0	0	0	0	0	0	0	0	0	0	0	0	0	0	0	0	0	0	0	0	0	0	0	0	0	0	0	0	0	0	0	0	0	0	0	0	0
86	0	0	0	0	0	0	0	0	0	0	0	0	0	0	0	0	0	0	0	0	0	0	0	0	0	0	0	0	0	0	0	0	0	0	0	0	0	0	0	0	0	0	0	0	0	0	0	0	0
87	0	0	0	0	0	0	0	0	0	0	0	0	0	0	0	0	0	0	0	0	0	0	0	0	0	0	0	0	0	0	0	0	0	0	0	0	0	0	0	0	0	0	0	0	0	0	0	0	0
88	0	0	0	0	0	0	0	0	0	0	0	0	0	0	0	0	0	0	0	0	0	0	0	0	0	0	0	0	0	0	0	0	0	0	0	0	0	0	0	0	0	0	0	0	0	0	0	0	0
89	0	0	0	0	0	0	0	0	0	0	0	0	0	0	0	0	0	0	0	0	0	0	0	0	0	0	0	0	0	0	0	0	0	0	0	0	0	0	0	1	0	0	0	0	0	0	0	0	0
90	0	0	0	0	0	0	0	0	0	0	0	0	0	0	0	0	0	0	0	0	0	0	0	0	0	0	0	0	0	0	0	0	0	0	0	0	0	0	0	0	0	0	0	0	0	0	0	0	0
91	0	0	0	0	0	0	0	0	0	0	0	0	0	0	0	0	0	0	0	0	0	0	0	0	0	0	0	0	0	0	0	0	0	0	0	0	0	0	0	0	0	0	0	0	0	0	0	0	0
92	0	0	0	0	0	0	0	0	0	0	0	0	0	0	0	0	0	0	0	0	0	0	0	0	0	0	0	0	0	0	0	0	0	0	0	0	0	0	0	0	0	0	0	0	0	0	0	0	0
93	0	0	0	0	0	0	0	0	0	0	0	0	0	0	0	0	0	0	0	0	0	0	0	0	0	0	0	0	0	0	0	0	0	0	0	0	0	0	0	0	0	0	0	0	0	0	0	0	0
94	0	0	0	0	0	0	0	0	0	0	0	0	0	0	0	0	0	0	0	0	0	0	0	0	0	0	0	0	0	0	0	0	0	0	0	0	0	0	0	0	0	0	0	0	0	0	0	0	0
95	0	0	0	0	0	0	0	0	0	0	0	0	0	0	0	0	0	0	0	0	0	0	0	0	0	0	0	0	0	0	0	0	0	0	0	0	0	0	0	0	0	0	0	0	0	0	0	0	0
96	0	0	0	0	0	0	0	0	0	0	0	0	0	0	0	0	0	0	0	0	0	0	0	0	0	0	0	0	0	0	0	0	0	0	0	0	0	0	0	0	0	0	0	0	0	0	0	0	0
97	0	0	0	0	0	0	0	0	0	0	0	0	0	0	0	0	0	0	0	0	0	0	0	0	0	0	0	0	0	0	0	0	0	0	0	0	0	0	0	0	0	0	0	0	0	0	0	0	0
98	0	0	0	0	0	0	0	0	0	0	0	0	0	0	0	0	0	0	0	0	0	0	0	0	0	0	0	0	0	0	0	0	0	0	0	0	0	0	0	0	0	0	0	0	0	0	0	0	0
99	0	0	0	0	0	0	0	0	0	0	0	0	0	0	0	0	0	0	0	0	0	0	0	0	0	0	0	0	0	0	0	0	0	0	0	0	0	0	0	0	0	0	0	0	0	0	0	0	0
100	0	0	0	0	0	0	0	0	0	0	0	0	0	0	0	0	0	0	0	0	0	0	0	0	0	0	0	0	0	0	0	0	0	0	0	0	0	0	0	0	0	0	0	0	0	0	0	0	0
101	0	0	0	0	0	0	0	0	0	0	0	0	0	0	0	0	0	0	0	0	0	0	0	0	0	0	0	0	0	0	0	0	0	0	0	0	0	0	0	0	0	0	0	0	0	0	0	0	0
102	0	0	0	0	0	0	0	0	0	0	0	0	0	0	0	0	0	0	0	0	0	0	0	0	0	0	0	0	0	0	0	0	0	0	0	0	0	0	0	0	0	0	0	0	0	0	0	0	0
103	0	0	0	0	0	0	0	0	0	0	0	0	0	0	0	0	0	0	0	0	0	0	0	0	0	0	0	0	0	0	0	0	0	0	0	0	0	0	0	0	0	0	0	0	0	0	0	0	0
104	0	0	0	0	0	0	0	0	0	0	0	0	0	0	0	0	0	0	0	0	0	0	0	0	0	0	0	0	0	0	0	0	0	0	0	0	0	0	0	0	0	0	0	0	0	0	0	0	0
105	0	0	0	0	0	0	0	0	0	0	0	0	0	0	0	0	0	0	0	0	0	0	0	0	0	0	0	0	0	0	0	0	0	0	0	0	0	0	0	0	0	0	0	0	0	0	0	0	0
106	0	0	0	0	0	0	0	0	0	0	0	0	0	0	0	0	0	0	0	0	0	0	0	0	0	0	0	0	0	0	0	0	0	0	0	0	0	0	0	0	0	0	0	0	0	0	0	0	0
107	0	0	0	0	0	0	0	0	0	0	0	0	0	0	0	0	0	0	0	0	0	0	0	0	0	0	0	0	0	0	0	0	0	0	0	1	0	0	0	0	0	0	0	0	0	0	0	0	0
108	0	0	0	0	0	0	0	0	0	0	0	0	0	0	0	0	0	0	0	0	0	0	0	0	0	0	0	0	0	1	0	0	0	0	0	0	0	0	0	0	0	0	0	0	0	0	0	0	0
109	0	0	0	0	0	0	0	0	0	0	0	0	0	0	0	0	0	0	0	0	0	0	0	0	0	0	0	0	0	0	0	0	0	0	0	0	0	0	0	0	0	0	0	0	0	0	0	0	0
110	0	0	0	0	0	0	0	0	0	0	0	0	0	0	0	0	0	0	0	0	0	0	0	0	0	0	0	0	0	0	0	0	0	0	0	0	0	0	0	0	0	1	0	0	0	0	0	0	0
111	0	0	0	0	0	0	0	0	0	0	0	0	0	0	0	0	0	0	0	0	0	0	0	0	0	0	0	0	0	0	0	0	0	0	0	0	0	0	0	0	0	0	0	0	0	0	0	0	0
112	0	0	0	0	0	0	0	0	0	0	0	0	0	0	0	0	0	0	0	0	0	0	0	0	0	0	0	0	0	0	0	0	0	0	0	0	0	0	0	0	0	0	0	0	0	0	0	0	0
113	0	0	0	0	0	0	0	0	0	0	0	0	0	0	0	0	0	0	0	0	0	0	0	0	0	0	0	0	0	0	0	0	0	0	0	0	0	0	0	0	0	0	0	0	0	0	1	0	0
114	0	0	0	0	0	0	0	0	0	0	0	0	0	0	0	0	0	0	0	0	0	0	0	0	0	0	0	0	0	0	0	0	0	0	0	0	0	0	0	0	0	1	0	0	0	0	0	0	0
115	0	0	0	0	0	0	0	0	0	0	0	0	0	0	0	0	0	0	0	0	0	0	0	0	0	0	0	0	0	0	0	0	0	0	0	0	0	0	0	0	0	0	0	0	0	0	0	0	0
116	0	0	0	0	0	0	0	0	0	0	0	0	0	0	0	0	0	0	0	0	0	0	0	0	0	0	0	0	0	0	0	0	0	0	0	0	0	0	0	0	0	0	0	0	0	0	0	0	0
117	0	0	0	0	0	0	0	0	0	0	0	0	0	0	0	0	0	0	0	0	0	0	0	0	0	0	0	0	0	0	0	0	0	0	0	0	1	0	0	0	0	0	0	0	0	0	0	0	0
118	0	0	0	0	0	0	0	0	0	0	0	0	0	0	0	0	0	0	0	0	0	0	0	0	0	0	0	0	0	0	0	0	0	0	0	0	0	0	0	0	0	0	0	0	0	0	0	0	0
119	0	0	0	0	0	0	0	0	0	0	0	0	0	0	0	0	0	0	0	0	0	0	0	0	0	0	0	0	1	0	0	0	0	0	0	0	0	0	0	0	0	0	0	0	0	0	0	0	0
120	0	0	0	0	0	0	0	0	0	0	0	0	0	0	0	0	0	0	0	0	0	0	0	0	0	0	0	0	1	0	0	0	0	0	0	0	0	0	0	0	0	0	0	0	0	0	0	0	0
121	0	0	0	0	0	0	0	0	0	0	0	0	0	0	0	0	0	0	0	0	0	0	0	0	0	0	0	0	0	0	0	0	0	0	0	0	0	0	0	0	0	0	0	0	0	0	0	0	0
122	0	0	0	0	0	0	0	0	0	0	0	0	0	0	0	0	0	0	0	0	0	0	0	0	0	0	0	0	0	0	0	0	0	0	0	0	0	0	0	0	0	0	0	0	0	0	0	0	0
123	0	0	0	0	0	0	0	0	0	0	0	0	0	0	0	0	0	0	0	0	0	0	0	0	0	0	0	0	0	0	0	0	0	0	0	0	0	0	0	0	0	0	0	0	0	0	0	0	1
124	0	0	0	0	0	0	0	0	0	0	0	0	0	0	0	0	0	0	1	0	0	0	0	0	0	0	0	0	0	0	0	0	0	0	0	0	0	0	0	0	0	0	0	0	0	0	0	0	0
125	0	0	0	0	0	0	0	0	0	0	0	0	0	0	0	0	0	0	0	0	0	0	0	0	0	0	0	0	0	0	0	0	0	0	0	0	0	0	0	0	0	0	0	0	0	0	0	0	0
126	0	0	0	0	0	0	0	0	0	0	0	0	0	0	0	0	0	0	0	0	0	0	0	0	0	0	0	0	0	0	0	0	0	0	0	0	0	0	0	0	0	0	0	0	0	0	0	0	0
127	0	0	0	0	0	0	0	0	0	0	0	0	0	0	0	0	0	0	0	1	0	0	0	0	0	0	0	0	0	0	0	0	0	0	0	0	0	0	0	0	0	0	0	0	0	0	0	0	0
128	0	0	0	0	0	0	0	0	0	0	0	0	0	0	0	0	0	0	0	0	0	0	0	0	0	0	0	0	0	0	0	0	0	0	0	0	0	0	0	0	0	0	0	0	1	0	0	0	0
129	0	0	0	0	0	0	0	0	0	0	0	0	0	0	0	0	0	0	0	0	0	0	0	0	0	0	0	0	0	0	0	0	0	0	0	0	0	0	0	0	0	0	0	0	1	0	0	0	0
130	0	0	0	0	0	0	0	0	0	0	0	0	0	0	0	0	0	0	0	0	0	0	0	0	0	0	0	0	0	0	0	0	0	0	0	0	0	0	0	0	0	0	0	0	1	0	0	0	0
131	0	0	0	0	0	0	0	0	0	0	0	0	0	0	0	0	0	0	0	0	0	0	0	0	0	0	0	0	0	0	0	0	0	0	0	0	0	0	0	0	0	0	0	0	1	0	0	0	0
132	0	0	0	0	0	0	0	0	0	0	0	0	0	0	0	0	0	0	0	0	0	0	0	0	0	0	0	0	0	0	0	0	0	0	0	0	0	0	0	0	0	0	0	0	0	0	0	0	0
133	0	0	0	0	0	0	0	0	0	0	0	0	0	0	0	0	0	0	0	0	0	0	0	0	0	0	0	0	0	0	0	0	0	0	0	0	0	0	0	0	0	0	0	0	0	0	0	0	0
134	0	0	0	0	0	0	0	0	0	0	0	0	0	0	0	0	0	0	0	0	0	0	0	0	0	0	0	0	0	0	0	0	0	0	0	0	0	0	0	1	0	0	0	0	0	0	0	0	0
135	0	0	0	0	0	0	0	0	0	0	0	0	0	0	0	0	0	0	0	0	0	0	0	0	0	0	0	0	0	0	0	0	0	0	0	0	0	0	0	0	0	0	0	0	0	0	0	0	0
136	0	0	0	0	0	0	0	0	0	0	0	0	0	0	0	0	0	0	0	0	0	0	0	0	0	0	0	0	0	0	0	0	0	0	0	0	0	0	0	0	0	0	0	0	0	0	0	0	0
137	0	0	0	0	0	0	0	0	0	0	0	0	0	0	0	0	0	0	0	0	0	0	0	0	0	0	0	0	0	0	0	0	0	0	0	0	0	0	0	0	0	0	0	0	0	0	0	0	0
138	0	0	0	0	0	0	0	0	0	0	0	0	0	0	0	0	0	0	0	0	0	0	0	0	0	0	0	0	0	0	0	0	0	0	0	0	0	0	0	0	1	0	0	0	0	0	0	0	0
139	0	0	0	0	0	0	0	0	0	0	0	0	0	0	0	0	0	0	0	0	0	0	0	0	0	0	0	0	0	0	0	0	0	0	0	0	0	0	0	0	0	0	0	0	0	0	0	0	0
140	0	0	0	0	0	0	0	0	0	0	0	0	0	0	0	0	0	0	0	0	0	0	0	0	0	0	0	0	0	0	0	0	0	0	0	0	0	0	0	0	0	0	0	0	0	0	0	0	0
141	0	0	0	0	0	0	0	0	0	0	0	0	0	0	0	0	0	0	0	0	0	0	0	0	0	0	0	0	0	0	0	0	0	0	0	0	0	0	0	0	0	0	0	0	0	0	0	0	0
142	0	0	0	0	0	0	0	0	0	0	0	0	0	0	0	0	0	0	0	0	0	0	0	0	0	0	0	0	0	0	0	0	0	0	0	0	0	0	0	0	0	0	0	0	0	0	0	0	1
143	0	0	0	0	0	0	0	0	0	0	0	0	0	0	0	0	0	0	0	0	0	0	0	0	0	0	0	0	0	0	0	0	0	0	0	0	0	0	0	0	0	0	0	0	0	0	0	0	0
144	0	0	0	0	0	0	0	0	0	0	0	0	0	0	0	0	0	0	0	0	0	0	0	0	0	0	0	0	0	0	0	0	0	0	0	0	0	0	0	0	0	0	0	0	0	0	0	0	0
145	0	0	0	0	0	0	0	0	0	0	0	0	0	0	0	0	0	0	0	0	0	0	0	0	0	0	0	0	0	0	0	0	0	0	0	0	0	0	0	0	0	0	0	0	0	0	0	0	0
146	0	0	0	0	0	0	0	0	0	0	0	0	0	0	0	0	0	0	0	0	0	0	0	0	0	0	0	0	0	0	0	0	0	0	0	0	0	0	0	0	0	0	0	0	0	0	0	0	0
147	0	0	0	0	0	0	0	0	0	0	0	0	0	0	0	0	0	0	0	0	0	0	0	0	0	0	0	0	0	0	0	0	0	0	0	0	0	0	0	0	0	0	0	0	0	0	0	0	0
148	0	0	0	0	0	0	0	0	0	0	0	0	0	0	0	0	0	0	0	0	0	0	0	0	0	0	0	0	0	0	0	0	0	0	0	0	0	0	0	0	0	0	0	0	0	0	0	0	0
149	0	0	0	0	0	0	0	0	0	0	0	0	0	0	0	0	0	0	0	0	0	0	0	1	0	0	0	0	0	0	0	0	0	0	0	0	0	0	0	0	0	0	0	0	0	0	0	0	0
150	0	0	0	0	0	0	0	0	0	0	0	0	0	0	0	0	0	0	0	0	0	0	0	0	0	0	0	0	0	0	0	0	0	0	0	0	0	0	0	0	0	0	0	0	0	0	0	0	0
151	0	0	0	0	0	0	0	0	0	0	0	0	0	0	0	0	0	0	0	0	0	0	0	0	0	0	0	0	0	0	0	0	0	0	0	0	0	0	0	0	0	0	0	0	0	0	0	0	0
152	0	0	0	0	0	0	0	0	0	0	0	0	0	0	0	0	0	0	0	0	0	0	0	0	0	0	0	0	0	0	0	0	0	0	0	0	0	0	0	0	0	0	0	0	0	0	0	0	0
153	0	0	0	0	0	0	0	0	0	0	0	0	0	0	0	0	0	0	0	0	0	0	0	0	0	0	0	0	0	0	0	0	0	0	0	0	0	0	0	0	0	0	0	0	0	0	0	0	0
154	0	0	0	0	0	0	0	0	0	0	0	0	0	0	0	0	0	0	0	0	0	0	0	0	0	0	0	0	0	0	0	0	0	0	0	0	0	0	0	0	0	0	0	0	0	0	0	0	1
[truncated: 24 more columns]

## Sheet: Fig3 Foxo1 1mU GO
Cell Id
1	0.293508	0.240242	0.259177	0.615591	0.196245	0.213408	0.168211	0.128743	0.116101	0.0946184	0.115331	0.105312	0.142934	0.200662	0.193066	0.235762	0.23581	0.238367	0.458166	0.639787	0.721045	0.748604	0.753978	0.758945	0.575842	0.759803	0.759658	0.781148	0.774398	0.770346	0.784589	0.788057	0.787792	0.783435	0.78289	0.777973	0.795509	0.792651	0.794161	0.799433	0.793051	0.799241	0.793854	0.790312	0.796974	0.802528	0.792661	0.798272	0.792311
2	0.268347	0.258301	0.238329	0.251187	0.587013	0.579547	0.652614	0.610103	0.623059	0.317113	0.341945	0.299399	0.236026	0.250252	0.222807	0.249707	0.252053	0.250464	0.262118	0.275862	0.414853	0.66506	0.627169	0.5978	0.709159	0.742111	0.723777	0.720533	0.706141	0.712976	0.70411	0.691822	0.70835	0.677838	0.693778	0.704364	0.703847	0.650227	0.700122	0.754407	0.760854	0.762422	0.754152	0.759706	0.756397	0.761652	0.764542	0.766023	0.76189
3	0.394313	0.39885	0.447406	0.447807	0.423597	0.458142	0.482067	0.433916	0.437578	0.427596	0.430516	0.415535	0.635218	0.693675	0.690893	0.684535	0.687874	0.688807	0.683562	0.690509	0.696109	0.702822	0.713234	0.720391	0.732972	0.735725	0.742575	0.750629	0.756006	NaN	NaN	NaN	NaN	NaN	NaN	NaN	NaN	NaN	NaN	NaN	NaN	NaN	NaN	NaN	NaN	NaN	NaN	NaN	NaN
4	0.409435	0.394515	0.445793	0.459322	0.428058	0.446724	0.4709	0.438849	0.439156	0.446145	0.423668	0.422177	0.628098	0.693448	0.685557	0.689672	0.691786	0.687362	0.682924	0.692499	0.691858	0.70105	0.709567	0.721658	0.727841	0.735585	0.739639	0.749126	NaN	NaN	NaN	NaN	NaN	NaN	NaN	NaN	NaN	NaN	NaN	NaN	NaN	NaN	NaN	NaN	NaN	NaN	NaN	NaN	NaN
5	0.355171	0.323438	0.383332	0.288226	0.307934	0.324147	0.332963	0.349712	0.334818	0.372766	0.371629	0.365416	0.444119	0.655187	0.715991	0.730042	0.732719	0.735649	0.746729	0.750029	0.750659	0.751383	0.746143	0.748062	0.762505	0.753998	0.75492	0.749265	0.754006	0.745508	0.745148	0.743208	0.750391	0.743146	0.749003	0.749525	0.743842	0.741744	0.744938	0.740576	0.737922	0.744819	0.750206	0.745836	0.74871	0.746874	0.746536	0.749584	0.751585
6	0.351766	0.403039	0.414083	0.374247	0.369841	0.391698	0.404737	0.429083	0.416539	0.433531	0.482829	0.4528	0.585505	0.702099	0.73688	0.749914	0.76003	0.775474	0.770148	0.773413	0.765075	0.755746	0.766621	0.770972	0.76623	0.766138	0.777811	0.778653	0.775309	0.7776	0.771576	0.769724	0.775819	0.766181	0.768073	0.765305	0.766371	0.75887	0.759926	0.759326	0.756325	0.767575	0.762227	0.764352	0.760943	0.772872	0.765185	0.761529	0.764208
7	0.356917	0.404089	0.402717	0.378444	0.361863	0.385032	0.400302	0.421092	0.414606	0.423385	0.459667	0.451289	0.59225	0.710866	0.746931	0.760719	0.762918	0.769484	0.767319	0.769392	0.761245	0.752258	0.761335	0.761636	0.766052	0.773486	0.775974	0.774917	0.770431	0.767108	0.770317	0.763075	0.763762	0.767921	0.774293	0.762663	0.764138	0.765245	0.76873	0.758628	0.751527	0.77142	0.769004	0.764075	0.759762	0.761688	0.775293	0.76524	0.763722
8	0.454894	0.450361	0.464256	0.376387	0.332753	0.376209	0.385761	0.404456	0.300755	0.311774	0.272179	0.348821	0.28133	0.343123	0.647759	0.720654	0.739487	0.744136	0.770392	0.776339	0.782508	0.784362	0.764909	0.749333	0.751356	0.753135	0.756195	0.754808	0.748672	0.734404	0.731104	0.738762	0.739267	0.739695	0.738596	0.749857	0.750892	0.756876	0.75651	0.745431	0.75582	0.760925	0.749564	0.756414	0.757824	0.757681	0.764157	NaN	NaN
9	0.39098	0.444262	0.435076	0.426599	0.449233	0.4202	0.416182	0.421802	0.417769	0.403484	0.43967	0.450239	0.430273	0.489891	0.612735	0.63874	0.663823	0.681666	0.694587	0.78161	0.787382	0.789132	0.794781	0.783603	0.783894	0.776673	0.770617	0.765494	0.765479	0.756839	0.76212	0.759991	0.767564	0.761642	0.76714	0.757238	0.745857	0.723211	0.721486	0.750166	0.753811	0.755857	0.760093	0.756559	0.766483	0.760105	0.760045	0.762279	0.759186
10	0.382234	0.399036	0.408985	0.410581	0.361753	0.387624	0.363576	0.355161	0.365795	0.376152	0.38707	0.376342	0.397991	0.466041	0.550142	0.63991	0.666806	0.684341	0.700979	0.625826	0.720269	0.761979	0.775056	0.772633	0.770918	0.762748	0.757642	0.748258	0.757431	0.717073	0.712007	0.715314	0.712837	0.760758	0.724994	0.729793	0.729671	0.736346	0.741204	0.743716	0.749495	0.745313	0.768858	0.772763	0.775582	0.772397	0.777898	0.779861	0.787774
11	0.376979	0.327039	0.387803	0.397623	0.385524	0.404859	0.397403	0.382547	0.360923	0.343945	0.3698	0.389419	0.404884	0.394115	0.531857	0.653507	0.711823	0.739746	0.745156	0.753477	0.759043	0.773505	0.768911	0.773288	0.768846	0.762711	0.766655	0.761436	0.761745	0.757944	0.761381	0.759269	0.762243	0.767131	0.768405	0.76536	0.772073	0.765088	0.767393	0.763054	0.765156	0.764838	0.764254	0.76307	0.768482	0.768005	0.773302	0.77709	0.776229
12	0.401863	0.422084	0.393807	0.402448	0.389907	0.389079	0.396524	0.391574	0.376023	0.391568	0.395056	0.374983	0.388594	0.398546	0.561654	0.674128	0.701119	0.720956	0.72521	0.729542	0.732625	0.725973	0.716466	0.723591	0.729759	0.728643	0.737053	0.735721	0.731169	0.729101	0.730296	0.73227	0.734944	0.739267	0.736967	0.733499	0.743071	0.73722	0.733076	0.731284	0.730363	0.735565	0.731737	0.73478	0.733476	0.732728	0.737237	NaN	NaN
13	0.453366	0.395686	0.487763	0.452873	0.42572	0.412744	0.417966	0.387076	0.406123	0.382665	0.377803	0.429751	0.327706	0.316898	0.517092	0.680248	0.714443	0.724443	0.723629	0.7156	0.730902	0.732945	0.740359	NaN	NaN	NaN	NaN	NaN	NaN	NaN	NaN	NaN	NaN	NaN	NaN	NaN	NaN	NaN	NaN	NaN	NaN	NaN	NaN	NaN	NaN	NaN	NaN	NaN	NaN
14	0.337008	0.294363	0.410782	0.353849	0.387941	0.377579	0.378118	0.395324	0.380742	0.40531	0.420586	0.42098	0.41451	0.494381	0.570358	0.592996	0.612747	0.607373	0.608445	0.598364	0.622813	0.647013	0.637171	0.645397	0.654177	0.650475	0.654286	0.650655	0.663785	0.658446	0.660048	0.640642	0.628183	0.622909	0.620568	0.625321	0.617553	0.618618	0.615299	0.609955	0.61231	0.615432	0.61281	0.613399	0.606869	0.601046	0.611154	0.608511	0.604878
15	0.349182	0.322008	0.385425	0.288007	0.289855	0.282374	0.267483	0.281511	0.278295	0.282858	0.278097	0.282922	0.265712	0.264435	0.268386	0.567786	0.674968	0.562857	0.576065	0.601905	0.732755	0.62863	0.621299	0.619778	0.642359	0.661018	0.756559	0.745891	0.748417	0.750071	0.75367	0.746127	0.756657	0.757782	0.772222	0.78865	0.800347	0.804869	0.793969	0.799381	0.808056	NaN	NaN	NaN	NaN	NaN	NaN	NaN	NaN
16	0.278397	0.273238	0.268049	0.387074	0.25127	0.245836	0.23576	0.229076	0.235823	0.2056	0.189356	0.202064	0.212393	0.228111	0.251314	0.483904	0.687917	0.745545	0.766002	0.759245	0.76946	0.766304	0.75532	0.759475	0.758595	0.750465	0.75512	0.752818	0.756906	0.752396	0.755344	0.763335	0.759176	0.764135	0.759059	0.75578	0.754758	0.759677	0.752891	0.75805	0.758849	0.753194	0.758196	0.761082	0.758452	0.759305	0.760742	0.766873	0.764695
17	0.40165	0.407709	0.423302	0.460537	0.399702	0.332078	0.31369	0.267519	0.318916	0.321184	0.32454	0.366476	0.367157	0.381464	0.365671	0.361816	0.627485	0.733033	0.767442	0.77296	0.77587	0.783154	0.797174	0.805877	0.811175	0.812431	0.81468	0.795393	0.763197	0.744278	0.728809	0.740309	0.743771	0.758767	0.755638	0.753237	0.744667	0.756629	0.752112	0.748978	0.753236	0.753881	0.75241	0.753775	0.758571	0.764096	0.767493	NaN	NaN
18	0.294718	0.30289	0.324575	0.438269	0.293159	0.276064	0.26519	0.265661	0.269986	0.273026	0.223484	0.24872	0.255101	0.263358	0.282504	0.511953	0.698668	0.740677	0.771341	0.775391	0.76929	0.767819	0.763885	0.762794	0.763135	0.765233	0.762175	0.760411	0.753871	0.765774	0.759351	0.76387	0.759746	0.756957	0.756032	0.753791	0.76458	0.761271	0.754957	0.756259	0.755318	0.760706	0.760334	0.753243	0.761712	0.75316	0.762299	0.761867	0.765122
19	0.258223	0.244423	0.207783	0.242858	0.204451	0.187586	0.144157	0.143052	0.105233	0.0987694	0.0751918	0.0641346	0.0719062	0.176553	0.157043	0.310714	0.499289	0.60102	0.626081	0.665435	NaN	NaN	NaN	NaN	NaN	NaN	NaN	NaN	NaN	NaN	NaN	NaN	NaN	NaN	NaN	NaN	NaN	NaN	NaN	NaN	NaN	NaN	NaN	NaN	NaN	NaN	NaN	NaN	NaN
20	0.433751	0.406227	0.396303	0.379984	0.396961	0.386668	0.365144	0.409143	0.388396	0.389667	0.382838	0.45521	0.568392	0.584579	0.594089	0.599187	0.592656	0.614382	0.615986	0.619375	NaN	NaN	NaN	NaN	NaN	NaN	NaN	NaN	NaN	NaN	NaN	NaN	NaN	NaN	NaN	NaN	NaN	NaN	NaN	NaN	NaN	NaN	NaN	NaN	NaN	NaN	NaN	NaN	NaN
21	0.331734	0.329391	0.280708	0.267848	0.254059	0.261914	0.231404	0.219092	0.227552	0.219265	0.222626	0.246612	0.23047	0.236747	0.270818	0.249558	0.543689	0.688541	0.725395	0.743231	0.75151	0.749397	0.751377	0.745711	0.726772	0.698785	0.698396	0.71336	0.716074	0.722763	0.721906	0.726137	0.731422	0.733624	0.746965	0.736096	0.740653	0.739827	0.740408	0.7459	0.745003	0.744015	0.738962	0.745293	0.739352	0.737603	0.741561	0.746788	0.746712
22	0.26057	0.252151	0.272229	0.28318	0.28209	0.292977	0.280311	0.292126	0.29556	0.293577	0.298399	0.306471	0.288028	0.275364	0.278905	0.365605	0.542135	0.655615	0.708779	0.742393	0.754061	0.765304	0.770893	0.776809	0.770546	0.7513	0.720256	0.69633	0.680503	0.678455	0.686698	0.698221	0.703873	0.696486	0.700803	0.700026	0.692426	0.681689	0.688099	0.688629	0.684382	0.688832	0.68925	0.688775	0.690437	0.697526	0.699406	0.693944	0.701478
23	0.416889	0.395481	0.407395	0.374729	0.381881	0.38434	0.395713	0.348409	0.366462	0.353527	0.361167	0.371468	0.388403	0.41008	0.405726	0.386845	0.454694	0.625509	0.710793	0.733178	0.746857	0.746288	0.746181	0.721469	0.722637	0.72317	0.704776	0.710654	0.683659	0.591419	0.613719	0.61457	0.65746	0.716617	0.74959	0.775997	0.777056	0.778789	0.785707	0.786205	0.780354	0.764165	0.761495	0.766549	0.762412	0.770404	0.776303	0.770143	NaN
24	0.452643	0.407775	0.412117	0.400414	0.411182	0.379858	0.369641	0.372313	0.342056	0.361809	0.364458	0.391508	0.404194	0.403088	0.40572	0.389144	0.476586	0.621602	0.5453	0.552925	0.619447	0.69342	0.726707	0.738919	0.751924	0.755801	0.761411	0.757057	0.764038	0.761873	0.765899	0.769693	0.776038	0.772578	0.770168	0.767514	0.776019	0.776674	0.776422	0.770074	0.767238	NaN	NaN	NaN	NaN	NaN	NaN	NaN	NaN
25	0.378299	0.34262	0.39793	0.310933	0.255045	0.22888	0.216498	0.215423	0.237893	0.271633	0.310641	0.330102	0.338069	0.348598	0.366348	0.367006	0.521936	0.648095	0.716941	0.754734	0.765047	0.767996	0.780402	0.785879	0.788692	0.791214	0.790127	0.787019	0.784805	0.789303	0.793381	0.794691	0.799444	0.807756	0.803461	0.796806	0.789884	0.784148	0.791581	0.792177	0.799011	0.803307	0.817626	0.821705	0.82966	0.824189	0.826001	0.828521	0.831898
26	0.371311	0.413539	0.39486	0.351677	0.394892	0.387775	0.342139	0.29543	0.296753	0.281472	0.279197	0.293349	0.287049	0.298871	0.301167	0.28651	0.293012	0.406275	0.679858	0.725383	0.739386	0.751389	0.770457	0.784098	0.791219	0.798354	0.785214	0.770259	0.754598	0.76265	0.758245	0.758268	0.766415	0.760101	0.76421	0.768336	0.766993	0.765791	0.758697	0.761581	0.763003	0.763002	0.761111	0.759949	0.760983	0.758638	0.746782	0.746349	0.765382
27	0.370388	0.449761	0.39375	0.352137	0.392383	0.392907	0.363367	0.334531	0.33263	0.315451	0.307115	0.319012	0.3138	0.322287	0.310924	0.315809	0.33538	0.376639	0.62188	0.70198	0.731697	0.751185	0.760177	0.7715	0.779638	0.777296	0.768743	0.72783	0.721667	0.724564	0.73013	0.734845	0.735645	0.73519	0.733958	0.738444	0.741401	0.74348	0.738501	0.736569	0.741759	0.740923	0.741037	0.742581	0.750049	0.745501	0.746782	0.733964	0.733649
28	0.518675	0.528032	0.464968	0.434277	0.452824	0.505611	0.469626	0.446059	0.508694	0.514816	0.512416	0.498241	0.47031	0.470319	0.472083	0.494231	0.467579	0.47287	0.652028	0.726501	0.753355	0.774011	0.780628	0.787361	0.790533	0.794912	0.792261	0.794965	0.801425	0.795696	0.801426	0.803132	0.80893	0.805206	0.803474	0.802309	0.803247	0.804164	0.809041	0.805505	0.80504	0.81376	0.817983	0.819847	NaN	NaN	NaN	NaN	NaN
29	0.438994	0.481385	0.521264	0.489282	0.499442	0.422232	0.399556	0.399783	0.454796	0.451198	0.460768	0.441487	0.453295	0.464221	0.473582	0.476591	0.494952	0.583277	0.707666	0.756733	0.775475	0.780258	0.788168	0.788414	0.797699	0.787813	0.787948	0.789353	0.778554	0.771639	0.777194	0.787703	0.776983	0.783509	0.78448	0.788256	0.77925	0.783356	0.792299	0.792288	0.790024	0.800854	0.787426	0.795312	0.786362	0.79942	0.791022	0.798328	0.798366
30	0.330361	0.313865	0.332051	0.27584	0.259358	0.247941	0.23348	0.24856	0.258666	0.277329	0.264028	0.268533	0.269682	0.289809	0.297974	0.28178	0.319307	0.536938	0.682933	0.729975	0.749568	0.755682	0.771404	0.779952	0.779291	0.774211	0.78244	0.792427	0.800707	NaN	NaN	NaN	NaN	NaN	NaN	NaN	NaN	NaN	NaN	NaN	NaN	NaN	NaN	NaN	NaN	NaN	NaN	NaN	NaN
31	0.332689	0.321274	0.376794	0.347755	0.316158	0.302165	0.261906	0.245175	0.249498	0.262627	0.249122	0.276396	0.253808	0.304765	0.302612	0.287122	0.344614	0.502743	0.625687	0.694577	0.722397	0.741409	0.743808	0.750597	0.754912	0.755027	0.763946	0.763656	0.767149	0.790759	0.822374	0.830727	0.836818	0.845046	0.846938	NaN	NaN	NaN	NaN	NaN	NaN	NaN	NaN	NaN	NaN	NaN	NaN	NaN	NaN
32	0.352509	0.30673	0.385703	0.351125	0.323179	0.305568	0.264262	0.252326	0.255225	0.277516	0.263023	0.271648	0.271931	0.290476	0.297555	0.289091	0.319307	0.536528	0.691041	0.748002	0.753477	0.756557	0.773253	0.780872	0.784663	0.792201	0.794867	0.795821	0.797182	0.806648	NaN	NaN	NaN	NaN	NaN	NaN	NaN	NaN	NaN	NaN	NaN	NaN	NaN	NaN	NaN	NaN	NaN	NaN	NaN
33	0.316736	0.266819	0.302529	0.372175	0.281101	0.280823	0.247799	0.319683	0.370673	0.383647	0.333044	0.447	0.229467	0.208486	0.236678	0.234135	0.240715	0.460212	0.653294	0.703256	0.731223	0.737099	0.742133	0.776961	0.788153	0.782882	0.776451	0.779217	NaN	NaN	NaN	NaN	NaN	NaN	NaN	NaN	NaN	NaN	NaN	NaN	NaN	NaN	NaN	NaN	NaN	NaN	NaN	NaN	NaN
34	0.44768	0.437548	0.45201	0.428406	0.418552	0.403568	0.435362	0.453525	0.3536	0.399811	0.41287	0.403627	0.408701	0.425627	0.418071	0.414942	0.444411	0.534047	0.624835	0.648791	0.655511	0.677099	0.666629	0.679589	0.667819	0.680936	0.687499	0.697007	0.671812	0.65793	0.64777	0.650747	0.642199	0.64711	0.648476	0.644058	0.654617	0.654079	0.662105	0.665549	0.668859	0.666115	0.669227	0.677834	0.67585	0.667958	0.684219	0.68937	0.688225
35	0.209877	0.20231	0.229864	0.224585	NaN	NaN	NaN	NaN	NaN	0.181723	0.193281	NaN	NaN	NaN	0.217795	0.197351	NaN	0.598996	0.681919	0.704747	0.729935	0.72435	0.727495	0.755336	0.75558	0.774291	0.776192	0.762245	0.775305	0.758797	0.761113	0.765428	0.749884	0.754114	0.743653	0.746729	0.745983	0.750428	0.772564	0.774519	0.774596	0.773483	0.773805	0.772853	0.776003	0.782156	0.778779	0.789241	NaN
36	0.342286	0.31693	0.338508	0.293356	0.280449	0.274107	0.251542	0.271294	0.29442	0.299909	0.287498	0.287341	0.302147	0.312876	0.309435	0.288676	0.3355	0.529478	0.682617	0.726319	0.747183	0.756492	0.766881	0.782488	0.775715	0.774872	0.782764	0.787104	0.798371	NaN	NaN	NaN	NaN	NaN	NaN	NaN	NaN	NaN	NaN	NaN	NaN	NaN	NaN	NaN	NaN	NaN	NaN	NaN	NaN
37	0.34823	0.330596	0.373153	0.35785	0.339068	0.330178	0.302117	0.263321	0.286819	0.292258	0.284139	0.301616	0.281284	0.318928	0.314917	0.278997	0.348667	0.506092	0.625931	0.691785	0.718779	0.735717	0.74537	0.747949	0.746961	0.757871	0.755716	0.75751	0.77849	0.787753	0.819149	0.833321	NaN	NaN	NaN	NaN	NaN	NaN	NaN	NaN	NaN	NaN	NaN	NaN	NaN	NaN	NaN	NaN	NaN
38	0.117629	0.101044	0.103962	0.118617	0.143311	0.174812	0.16401	0.147992	0.17548	0.161478	0.164668	0.161707	0.149632	0.160295	0.157166	0.204552	0.318449	0.571909	0.668723	0.704369	0.701029	0.71197	0.710475	0.702961	0.698282	0.690107	0.669533	0.65312	0.624801	0.64657	0.600111	0.610541	0.644888	0.654616	0.664206	0.678236	NaN	NaN	NaN	NaN	NaN	NaN	NaN	NaN	NaN	NaN	NaN	NaN	NaN
39	0.283407	0.241301	0.35805	0.335161	0.32453	0.342969	0.320055	0.290078	0.257665	0.255287	0.253948	0.246944	0.267128	0.2636	0.272493	0.300925	0.310326	0.333365	0.480201	0.676546	0.730597	0.748997	0.751771	0.749346	0.748198	0.744262	0.746037	0.703814	0.641145	0.603809	0.597667	0.630219	0.651937	0.654573	0.572369	0.544373	0.542624	0.582572	0.596965	0.603287	0.601706	0.62131	NaN	NaN	NaN	NaN	NaN	NaN	NaN
40	0.310692	0.357184	0.414675	0.356663	0.338783	0.497393	0.481831	0.502847	0.49957	0.50893	0.515748	0.37386	0.401752	0.441575	0.416695	0.393109	0.412283	0.565407	0.578322	0.602335	0.553437	0.629814	0.620516	0.614144	0.638602	0.661486	0.622762	0.643666	0.647766	0.656625	0.660243	0.664745	0.652167	0.647954	0.63879	0.638979	0.637386	0.633313	0.632472	0.6301	0.627389	0.626191	0.635005	0.630153	0.634734	0.634651	0.627658	0.622337	0.625793
41	0.254699	0.263161	0.310639	0.280187	0.268829	0.26006	0.27585	0.297888	0.283011	0.262602	0.264562	0.299487	0.29938	0.279762	0.25449	0.257573	0.267891	0.266826	0.559981	0.665412	0.688649	0.719532	0.741554	0.749439	0.758843	0.760333	0.767102	0.769163	0.774915	0.781351	0.783955	0.786696	0.784281	0.782056	0.78521	0.790104	0.781971	0.788355	0.784318	0.778284	0.772588	NaN	NaN	NaN	NaN	NaN	NaN	NaN	NaN
42	0.307744	0.281894	0.37215	0.458165	0.228287	0.234366	0.209755	0.200908	0.153059	0.17418	0.188876	0.214631	0.213674	0.216594	0.228421	0.234042	0.22197	0.232397	0.417405	0.667791	0.716295	0.729168	0.741539	0.741981	0.746069	0.745836	0.748167	0.747387	0.716679	0.685115	0.678349	0.6718	0.66984	0.695327	0.721536	0.729484	0.737769	0.739222	0.739303	0.740584	0.7502	0.751852	0.747212	0.746148	0.743791	0.744464	0.740469	0.732251	0.737096
43	0.331369	0.321247	0.307982	0.341485	0.336079	0.324544	0.323057	0.322044	0.326237	0.323095	0.333016	0.354308	0.366454	0.390297	0.391932	0.384024	0.37265	0.391463	0.587713	0.689563	0.73668	0.755648	0.768908	0.76607	0.75609	0.718913	0.637006	0.58471	0.552127	0.539573	0.507402	0.491324	0.612664	0.679415	0.690777	0.691269	0.694861	0.690854	0.693676	0.684541	0.691226	0.689617	0.693549	0.683727	0.686584	0.682819	0.679083	0.676603	0.683051
44	0.353555	0.323048	0.313094	0.30055	0.297892	0.327654	0.326183	0.332079	0.326507	0.332971	0.340532	0.433301	0.349768	0.352358	0.34738	0.319974	0.324035	0.42398	0.587069	0.629833	0.660737	0.667131	0.324901	0.355424	0.370444	0.375714	0.364314	0.367007	0.363176	0.374284	0.367775	0.67796	0.374249	0.375483	0.688506	0.673052	NaN	NaN	NaN	NaN	NaN	NaN	NaN	NaN	NaN	NaN	NaN	NaN	NaN
45	0.41334	0.436717	0.509853	0.352674	0.403549	0.415805	0.492987	0.46991	0.449451	0.421081	0.416769	0.39785	0.418205	0.42217	0.325653	0.304215	0.308557	0.318197	0.427939	0.706265	0.718404	0.720672	0.727641	0.601012	0.611476	0.600529	0.626981	0.645025	0.62442	0.689681	0.735192	0.712548	0.720182	0.713762	0.715885	0.720148	0.735727	NaN	NaN	NaN	NaN	NaN	NaN	NaN	NaN	NaN	NaN	NaN	NaN
46	0.305824	0.231801	0.397906	0.245052	0.387823	0.437633	0.427084	0.253719	0.374074	0.357304	0.389818	0.368722	0.373392	0.317919	0.324135	0.390417	0.387396	0.385721	0.530995	0.623496	0.652758	0.672128	0.665728	0.68376	0.687615	0.691178	0.693618	0.684884	0.692923	0.696995	0.676178	0.670353	0.666931	0.685319	0.692628	0.692143	0.69822	0.693762	0.694932	0.687322	0.683217	0.678962	0.678497	0.68072	0.675077	0.682388	0.682604	0.690654	0.689855
47	0.466309	0.43018	0.39425	0.417601	0.358815	0.383798	0.353544	0.318331	0.319764	0.310623	0.274054	0.301261	0.231037	0.245615	0.302679	0.301832	0.273211	0.259182	0.520121	0.645073	0.66203	0.660264	0.670565	0.6748	0.670334	0.675465	0.681299	0.691168	0.690525	0.702244	0.708076	0.717167	0.713146	NaN	NaN	NaN	NaN	NaN	NaN	NaN	NaN	NaN	NaN	NaN	NaN	NaN	NaN	NaN	NaN
48	0.32171	0.355504	0.372192	0.313416	0.293893	0.309056	0.303973	0.300172	0.328967	0.335654	0.339185	0.308019	0.372887	0.308834	0.337322	0.282036	0.294494	0.338815	0.453998	0.618788	0.693093	0.719435	0.745489	0.744104	0.742071	0.722167	0.734358	0.708189	0.706015	0.708425	0.712717	0.723248	0.72674	0.735631	0.73662	0.733943	0.753505	0.753394	0.751089	0.745866	0.754855	0.761629	0.763852	0.763985	0.762877	0.766185	0.759426	0.746115	0.748168
49	0.304728	0.278143	0.377834	0.439395	0.228437	0.223409	0.173554	0.169587	0.131937	0.147991	0.173717	0.172136	0.178968	0.172604	0.19627	0.201914	0.161061	0.18453	0.426872	0.666106	0.722966	0.738691	0.737623	0.743701	0.748421	0.753791	0.754539	0.744884	0.714286	0.685323	0.679875	0.669453	0.673449	0.699139	0.725843	0.733038	0.741502	0.738767	0.741876	0.743331	0.742681	0.745838	0.741985	0.741339	0.742765	0.743948	0.735446	0.730881	0.729353
50	0.275305	0.258916	0.311851	0.298967	0.266001	0.243647	0.250089	0.270977	0.279194	0.273193	0.257585	0.285983	0.279973	0.27464	0.25294	0.257554	0.250058	0.267936	0.561245	0.661929	0.683415	0.723115	0.743198	0.747884	0.757315	0.764469	0.772116	0.775444	0.785238	0.776999	0.783508	0.786727	0.796014	0.787377	0.785429	0.788424	0.795818	0.792346	0.785687	0.780207	0.779699	0.781099	0.776683	0.776451	0.775655	0.778962	NaN	NaN	NaN
51	0.34291	0.348004	0.354309	0.378304	0.374422	0.342255	0.352885	0.339402	0.331634	0.33415	0.348765	0.378017	0.38419	0.396966	0.406585	0.403354	0.391676	0.410616	0.587576	0.695682	0.737631	0.7561	0.761581	0.759597	0.757599	0.715088	0.626568	0.579791	0.553227	0.535459	0.510787	0.495643	0.603338	0.669886	0.681846	0.680671	0.688329	0.683307	0.683646	0.679578	0.684915	0.683447	0.67896	0.674092	0.678393	0.680719	0.677057	0.67661	0.675789
52	0.282504	0.294355	0.294859	0.419557	0.308547	0.285711	0.233352	0.283551	0.267315	0.202629	0.218709	0.220895	0.241479	0.21792	0.196596	0.270868	0.376079	0.391268	0.450553	0.604931	0.697297	0.734644	0.747013	0.740593	0.752717	0.746749	0.75123	0.760118	0.763057	0.756763	0.764803	0.763641	0.765398	0.765992	0.768597	0.767487	0.777995	0.769915	0.776869	0.767358	0.76668	0.76938	0.771619	0.766681	0.769947	0.784756	0.767919	NaN	NaN
53	0.361203	0.346214	0.420646	0.360007	0.342148	0.282818	0.252617	0.121993	0.261421	0.292159	0.171818	0.28862	0.350978	0.188784	0.182446	0.167353	0.161519	0.172157	0.357186	0.673638	0.728216	0.74084	0.760973	0.768261	0.784642	0.790516	0.782194	0.780047	0.741814	0.750761	0.761814	0.760944	0.775417	0.77851	0.782605	0.778891	0.788813	0.772783	0.772852	0.775419	0.777937	0.777854	0.789623	0.779384	NaN	NaN	NaN	NaN	NaN
54	0.236354	0.228332	0.275647	0.313178	0.266321	0.271183	0.34064	0.296327	0.422711	0.433541	0.253837	0.228661	0.230565	0.245711	0.235594	0.255456	0.289716	0.269902	0.28254	0.396505	0.653805	0.722965	0.73549	0.759519	0.759055	0.753048	0.759521	0.730203	0.638786	0.617186	0.607479	0.64091	0.693257	0.719832	0.74321	0.745506	0.754665	0.749173	0.753007	0.751323	0.748252	0.748931	0.747874	0.763286	0.748432	0.750342	0.745265	0.738483	0.733172
55	0.314114	0.308563	0.327606	0.281827	0.277394	0.277334	0.287581	0.323738	0.462564	0.450593	0.246801	0.242644	0.239693	0.272181	0.263761	0.281982	0.283417	0.275982	0.263687	0.378197	0.649999	0.713373	0.729926	0.745413	0.756676	0.755117	0.746251	0.679454	0.591309	0.569063	0.570011	0.610454	0.673877	0.717188	0.725756	0.731341	0.727795	0.736261	0.737747	0.738879	0.735672	0.745419	0.739855	0.745873	0.737781	0.742281	0.730074	0.730198	0.728679
56	0.416952	0.403538	0.360162	0.385528	0.359741	0.327407	0.344832	0.299972	0.305114	0.317934	0.302254	0.28909	0.275035	0.301491	0.299226	0.272886	0.270845	0.279803	0.401276	0.580098	0.684505	0.737201	0.771839	0.766665	0.781783	0.784276	0.780391	0.770513	0.768537	0.750086	0.744149	0.741099	0.736104	0.743483	0.751397	0.748353	0.749156	0.756762	0.751274	0.769012	0.772023	0.755965	0.760486	0.765115	0.759945	0.75947	0.760323	0.76274	0.764948
57	0.387269	0.436825	0.440707	0.421918	0.422449	0.417729	0.409207	0.398135	0.3449	0.382199	0.34368	0.377411	0.341319	0.346554	0.338739	0.362196	0.56131	0.538837	0.578066	0.57766	0.63875	0.678467	0.692219	0.702748	0.705412	0.710888	0.711966	0.703625	0.705914	0.753226	0.748098	0.742127	0.6947	0.699068	0.702462	0.706903	0.748164	0.752052	NaN	NaN	NaN	NaN	NaN	NaN	NaN	NaN	NaN	NaN	NaN
58	0.370018	0.413504	0.391552	0.394444	0.380424	0.350491	0.363744	0.354296	0.356152	0.363849	0.360992	0.359526	0.377118	0.377672	0.382256	0.39895	0.424402	0.406523	0.447796	0.587673	0.698841	0.728412	0.738834	0.74515	0.736961	0.724249	0.726415	0.715364	0.712272	0.704041	0.713145	0.685174	0.674164	0.674141	0.669652	0.689508	0.660246	0.644695	0.647746	0.645998	0.654269	0.654783	0.662941	0.666821	0.6722	0.674424	0.676095	0.680453	0.677903
59	0.392731	0.410052	0.438398	0.407585	0.412805	0.371193	0.368578	0.369732	0.389474	0.3619	0.36552	0.390608	0.398816	0.418729	0.395989	0.38594	0.458259	0.539946	0.538969	0.554183	0.611381	0.685927	0.723648	0.740488	0.750638	0.755801	0.763267	0.766346	0.768836	0.766087	0.772148	0.769543	0.775629	0.772848	0.769992	0.766805	0.777119	0.776597	0.772793	0.771848	0.771526	0.76893	0.77015	0.771154	0.771307	0.771994	0.7725	0.776936	0.775882
60	0.392567	0.40899	0.439652	0.409052	0.411661	0.373218	0.368393	0.375073	0.385874	0.360718	0.342687	0.388813	0.400867	0.38217	0.396173	0.377119	0.413241	0.38261	0.533317	0.501868	0.603626	0.678341	0.720703	0.745875	0.753369	0.757536	0.760505	0.756939	0.756739	0.753854	0.752969	0.762968	0.771426	0.772578	0.780936	0.768115	0.777081	NaN	NaN	NaN	NaN	NaN	NaN	NaN	NaN	NaN	NaN	NaN	NaN
61	0.384863	0.330435	0.389349	0.312724	0.29669	0.264297	0.259006	0.251982	0.243533	0.234487	0.263006	0.283525	0.31151	0.320193	0.319742	0.301855	0.318801	0.332425	0.338624	0.519923	0.655887	0.714225	0.734905	0.743314	0.74931	0.763535	0.766987	0.771009	0.778914	0.785144	0.783251	0.776464	0.753763	0.749614	0.744048	0.735189	0.738996	0.745776	0.741911	0.739574	0.740279	0.747409	0.737613	0.737253	0.739254	0.731282	0.741772	0.740596	0.734161
62	0.274545	0.267295	0.27733	0.238441	0.254169	0.26891	0.249189	0.268952	0.347024	0.380671	0.391103	0.365032	0.332901	0.35189	0.348159	0.354423	0.349816	0.336961	0.335602	0.5337	0.629745	0.64111	0.647503	0.652942	0.651285	0.660082	0.668685	0.664376	0.667223	0.674433	0.68009	0.682223	0.67836	0.680423	0.681457	0.688588	0.690286	NaN	NaN	NaN	NaN	NaN	NaN	NaN	NaN	NaN	NaN	NaN	NaN
63	0.347102	0.348694	0.366486	NaN	NaN	NaN	NaN	0.472236	0.403903	0.359271	0.388674	0.36719	0.345442	0.359273	0.35624	0.360859	0.358316	0.346645	0.3382	0.489726	0.635605	0.709268	0.755997	0.78121	0.78613	0.797898	0.299056	0.298047	0.291492	0.450681	0.687578	0.736957	0.743532	0.750894	0.754585	0.755417	0.747748	0.750204	0.743421	0.755078	0.765782	0.760097	0.750469	NaN	NaN	NaN	NaN	NaN	NaN
64	0.359586	0.373586	0.379471	0.42669	0.298063	0.29294	0.301289	0.321607	0.308732	0.313771	0.275992	0.245741	0.21776	0.234431	0.225991	0.221792	0.211273	0.257735	0.267287	0.366782	0.640811	0.675209	0.700397	0.710788	0.721898	0.723328	0.728075	0.735374	0.721283	0.737456	0.687796	0.662505	0.668568	0.67476	0.683042	0.688853	0.696786	0.695981	0.704899	0.689065	0.686491	0.690981	0.701848	0.705216	0.714315	0.711383	0.708298	0.701578	0.707264
65	0.458109	0.431416	0.436796	0.444027	0.434981	0.432221	0.415826	0.41886	0.427007	0.371505	0.319237	0.241835	0.393982	0.412425	0.466362	0.461683	0.474631	0.449734	0.45077	0.573529	0.697046	0.719906	0.733419	0.724189	0.736171	0.737805	0.730998	0.721844	0.731628	0.720334	0.717538	0.724679	0.721579	0.727372	0.719738	0.726528	0.723799	0.725318	0.721682	0.714667	0.723774	0.728622	0.723832	0.721529	0.723736	0.72556	0.723343	0.72061	0.728455
66	0.4384	0.382623	0.435183	0.439736	0.430264	0.429332	0.423029	0.420178	0.424987	0.366057	0.340073	0.389302	0.378793	0.402728	0.454427	0.460778	0.475776	0.448617	0.422984	0.561062	0.688742	0.715052	0.726474	0.723363	0.73075	0.727114	0.728067	0.720223	0.730461	0.725129	0.713588	0.722278	0.721037	0.730328	0.719738	0.72794	0.719866	0.725718	0.722532	0.71889	0.721395	0.728534	0.722126	0.721115	0.73196	0.724195	0.725171	0.722928	0.730202
67	0.277987	0.24781	0.281723	0.265456	0.243464	0.236661	0.258105	0.247139	0.262196	0.26956	0.315732	0.341799	0.375907	0.388327	0.383332	0.350878	0.286809	0.330685	0.353969	0.457227	0.680353	0.762182	0.796051	0.805088	0.814873	0.817281	0.81804	0.819002	0.817968	0.817473	0.817457	0.814447	0.825026	0.819387	0.819907	0.81482	0.817342	0.808192	0.809635	0.812553	0.811395	0.811083	0.815314	0.812559	0.807992	0.806566	0.807742	0.808333	0.813256
68	0.359375	0.34566	0.428396	0.340503	0.302923	0.313505	0.317718	0.323662	0.338673	0.347212	0.342738	0.358511	0.358599	0.360356	0.344379	0.330018	0.328671	0.332438	0.321418	0.382976	0.670443	0.778102	0.804891	0.824045	0.835302	0.833124	0.845507	0.840157	0.837902	0.838299	0.845892	0.838931	0.832312	0.835571	0.832078	0.82893	0.835063	0.83407	0.837067	0.837132	0.83735	0.842452	0.8536	0.851403	0.847408	0.838422	0.845257	0.842947	0.851822
69	0.377429	0.356813	0.366845	0.346192	0.36035	0.3118	0.326064	0.327187	0.366327	0.350578	0.345983	0.362514	0.355769	0.356393	0.360659	0.342765	0.328936	0.335464	0.417583	0.537057	0.611219	0.637263	0.631564	0.651959	0.65896	0.659857	0.332842	0.390474	0.401376	0.436984	0.46319	0.438632	0.44578	0.4518	0.416561	0.411638	0.390623	0.375139	0.354079	0.354088	0.307932	0.283028	0.278271	0.307707	0.329031	0.270336	0.284106	0.289493	0.312012
70	0.371935	0.351674	0.391503	0.395334	0.364	0.35586	0.356358	0.351372	0.356762	0.367562	0.361167	0.359912	0.382489	0.382307	0.386222	0.400538	0.427384	0.401406	0.450541	0.597116	0.711996	0.739442	0.74834	0.750204	0.741144	0.74481	0.743449	0.729552	0.718693	0.710286	0.705229	0.688912	0.68905	0.679552	0.677981	0.673143	0.668908	0.675066	0.680286	0.676039	0.678808	0.683544	0.683003	0.688595	0.687345	0.688149	0.691728	0.694979	0.699548
71	0.377691	0.420668	0.390944	0.395295	0.362476	0.351893	0.356146	0.352124	0.356211	0.366502	0.360585	0.359781	0.383645	0.380663	0.384974	0.396456	0.425163	0.407165	0.447325	0.59179	0.700393	0.727297	0.743058	0.74952	0.744989	0.728555	0.724671	0.718899	0.716782	0.710286	0.701243	0.684766	0.681446	0.67251	0.666062	0.666275	0.667673	0.647218	0.650153	0.648266	0.651008	0.654975	0.655713	0.666338	0.67286	0.675707	0.678241	0.680747	0.679139
72	0.235337	0.22496	0.502962	0.274434	0.215127	0.2024	0.159512	0.130593	0.174047	0.19838	0.197537	0.183771	0.203314	0.216615	0.236695	0.223097	0.234838	0.25671	0.29201	0.347273	0.614266	0.772222	0.766367	0.777435	0.772736	0.76691	0.764794	0.773681	0.765142	0.732259	0.729062	0.739453	0.743386	0.74469	0.746041	0.74063	0.750397	0.746418	0.741223	0.73846	NaN	NaN	NaN	NaN	NaN	NaN	NaN	NaN	NaN
73	0.356782	0.327251	0.398934	0.403897	0.296688	0.301548	0.18024	0.162768	0.125919	0.159277	0.193092	0.222348	0.239784	0.266076	0.268149	0.278641	0.272697	0.283038	0.278303	0.30787	0.304188	0.613354	0.718201	0.735894	0.750965	0.754096	0.755528	0.752057	0.741311	0.751181	0.74944	0.737541	0.737216	0.738036	0.734483	0.738527	0.738733	0.734305	0.748735	0.76049	0.758423	0.754802	0.757705	0.760292	0.757087	0.757616	0.760249	0.765064	0.774444
74	0.296673	0.328423	0.364248	0.298859	0.26364	0.222593	0.199884	0.360212	0.320991	0.289631	0.301841	0.256374	0.305132	0.312036	0.319985	0.364785	0.298514	0.410518	0.364776	0.439508	0.518091	0.634037	0.743147	0.776824	0.787161	0.786059	0.780498	0.776548	0.778217	0.765414	0.773559	0.77565	0.785975	0.779921	0.797356	0.795018	0.79776	0.799028	0.795205	0.789275	0.792462	0.750939	0.747956	0.7469	0.736894	0.764873	0.748856	0.750693	0.74581
75	0.354985	0.347302	0.410501	0.392759	0.373121	0.400427	0.353112	0.37252	0.324465	0.303908	0.309241	0.317872	0.347306	0.379368	0.35503	0.389825	0.410302	0.316311	0.35627	0.425886	0.593942	0.631136	0.633621	0.622528	0.591129	0.55706	0.498339	0.42963	0.416579	0.52721	0.534709	0.429324	0.340495	0.368323	0.36564	0.363786	0.478374	0.560479	0.604371	0.625278	0.623046	0.616032	0.612832	0.601747	0.601985	0.601832	0.614647	0.617906	0.610519
76	0.281149	0.272601	0.278844	0.30342	0.277188	0.280555	0.316291	0.333091	0.31171	0.303845	0.289143	0.281143	0.290577	0.289801	0.316995	0.298942	0.305788	0.308135	0.305222	0.282847	0.442538	0.650491	0.687584	0.71247	0.727787	0.745533	0.752284	0.748967	0.754396	0.762403	0.766362	0.770101	0.774332	0.769569	0.771123	0.771823	0.76394	0.767014	0.762211	0.762367	0.762345	0.761981	0.761973	0.758941	0.762985	0.754093	0.759241	0.755426	0.756806
77	0.223819	0.219425	0.314984	0.414965	0.282803	0.312189	0.305138	0.313911	0.204308	0.169474	0.13207	0.152436	0.159729	0.218739	0.209607	0.230251	0.254901	0.237868	0.290333	0.289295	0.406222	0.631969	0.696025	0.72205	0.744346	0.749391	0.754651	0.744829	0.749786	0.751343	0.722345	0.660044	0.614766	0.590974	0.578227	0.561328	0.552925	0.54555	0.539808	0.529875	0.527718	0.512701	0.508876	0.513137	0.577797	0.627804	0.645747	0.661493	0.66776
78	0.380765	0.377753	0.448027	0.410509	0.41105	0.409832	0.395248	0.396097	0.382482	0.385697	0.392993	0.392884	0.399975	0.372397	0.359738	0.356054	0.352868	0.344358	0.363548	0.42764	0.549194	0.654886	0.677719	0.678451	0.683223	0.691737	0.694666	0.697578	0.702041	0.708088	0.694161	0.657323	0.629694	0.613595	0.622004	0.630809	0.636544	0.643146	0.622781	0.630975	0.632056	0.638861	0.661796	0.673848	0.673342	0.670969	0.659199	0.670281	0.672557
79	0.422055	0.468662	0.460667	0.428921	0.432846	0.419555	0.403163	0.402859	0.402865	0.394572	0.394256	0.367264	0.350102	0.382454	0.440441	0.488917	0.514306	0.51398	0.507684	0.518131	0.546804	0.638651	0.655144	0.626152	0.671571	0.682701	0.70713	0.688976	0.676925	0.581229	0.565365	0.572364	0.570093	0.572675	0.547595	NaN	NaN	NaN	NaN	NaN	NaN	NaN	NaN	NaN	NaN	NaN	NaN	NaN	NaN
80	0.428044	0.386532	0.44828	0.440327	0.444438	0.442415	0.41776	0.411979	0.406812	0.396153	0.407726	0.386035	0.376317	0.380233	0.441673	0.486944	0.517696	0.522725	0.501394	0.5119	0.542809	0.633162	0.669231	0.637472	0.677989	0.695644	0.714141	0.71173	0.795853	0.794247	0.7999	0.781119	0.770155	0.757407	0.651028	0.63417	0.642366	0.773021	0.799247	0.786265	0.778044	0.775591	0.780301	0.810773	0.815914	0.811183	0.799605	0.799806	0.797968
81	0.414241	0.393629	0.45996	0.436535	0.432789	0.434822	0.449793	0.427171	0.439415	0.439087	0.455118	0.471806	0.485392	0.50276	0.475256	0.47013	0.472313	0.457047	0.436735	0.543676	0.593363	0.630003	0.652643	0.675016	0.685785	0.698602	0.703298	0.70282	0.691155	0.692683	0.691558	0.682049	0.689539	0.689483	0.67479	0.681111	0.671469	0.670977	0.67187	0.670447	0.662627	0.660652	0.656703	0.6571	0.655219	0.664297	0.665397	0.659604	0.663824
82	0.499849	0.490082	0.448419	0.427994	0.429993	0.456311	0.464698	0.442313	0.481471	0.487652	0.48615	0.484307	0.471136	0.448989	0.440923	0.425115	0.404339	0.439527	0.525402	0.501128	0.597	0.651096	0.654364	0.644806	0.663351	0.660259	0.65904	0.653439	0.6601	0.655619	0.644829	0.630755	0.602007	0.600609	0.584873	0.59182	0.600297	0.639751	0.638342	0.59118	0.586832	0.569995	0.569147	0.567986	0.578567	0.582798	0.585741	0.566428	0.574805
83	0.354563	0.325462	0.332274	0.31816	0.322747	0.306128	0.341812	0.336172	0.309009	0.273676	0.291858	0.255994	0.283677	0.260755	0.276101	0.260203	0.263942	0.26947	0.280131	0.286015	0.398954	0.683479	0.738538	0.755813	0.765279	0.767746	0.774824	0.722622	0.77234	0.788506	0.795736	0.803739	0.808351	0.803368	0.772292	0.690639	0.661786	0.776042	0.629813	0.770177	0.765588	0.760759	NaN	NaN	NaN	NaN	NaN	NaN	NaN
84	0.370805	0.292332	0.322734	0.292884	0.265264	0.292152	0.299812	0.276527	0.246549	0.245703	0.247724	0.231922	0.239951	0.219515	0.255822	0.281133	0.261773	0.257684	0.27965	0.277197	0.3817	0.657985	0.716354	0.731276	0.733265	0.73865	0.749368	0.759826	0.75932	0.763381	0.764291	0.765138	0.767334	0.758945	0.743034	0.749712	0.754376	0.756553	0.763927	0.765452	0.769664	0.762899	0.766199	0.775905	0.773696	0.772734	0.780938	0.780224	0.784163
85	0.246772	0.248084	0.3338	0.409179	0.316182	0.348695	0.339932	0.34679	0.286766	0.204438	0.211205	0.216729	0.267154	0.274673	0.291818	0.288482	0.272127	0.317721	0.379237	0.346884	0.464995	0.624864	0.674434	0.721198	0.729423	0.74429	0.745338	0.756305	0.755045	0.752864	0.729403	0.655549	0.614266	0.595787	0.574685	0.559691	0.554496	0.542627	0.542177	0.530723	0.519646	0.516698	0.500872	0.510718	NaN	NaN	NaN	NaN	NaN
86	0.249223	0.2342	0.269156	0.270671	0.240334	0.245071	0.252373	0.301809	0.258556	0.257934	0.261097	0.215295	0.232818	0.257766	0.272632	0.24481	0.228093	0.240765	0.275725	0.226216	0.435848	0.655602	0.700857	0.717945	0.735111	0.753228	0.751419	0.767413	0.768743	0.770727	0.770788	0.776514	0.7866	0.784705	0.77682	0.775778	0.779185	0.786237	0.77009	0.773034	0.770187	0.772413	0.763349	0.768592	0.764685	0.763706	0.765806	0.7695	0.767942
87	0.336391	0.295467	0.372213	0.28372	0.309407	0.190254	0.190357	0.154028	0.123216	0.129852	0.141607	0.207725	0.285427	0.31647	0.316604	0.268264	0.246061	0.249946	0.259157	0.228229	0.450773	0.721035	0.780368	0.802335	0.803088	0.803474	0.797759	0.790419	0.789974	0.756875	0.668248	0.640386	0.690013	0.710628	0.72844	0.746373	0.761496	0.762912	0.75246	0.756755	0.757872	0.759281	0.766186	0.757319	NaN	NaN	NaN	NaN	NaN
88	0.312182	0.170691	0.284924	0.309408	0.12965	0.121969	0.112985	0.0618585	0.0583905	0.0545449	0.0743277	0.0716833	0.106051	0.103088	0.146558	0.13667	0.11226	0.119923	0.141721	0.182051	0.20701	0.498934	0.67609	0.707251	0.720666	0.73227	0.739906	0.741863	0.754159	0.756119	0.766745	0.76287	0.779062	0.775821	0.790081	NaN	NaN	NaN	NaN	NaN	NaN	NaN	NaN	NaN	NaN	NaN	NaN	NaN	NaN
89	0.342941	0.348979	0.462167	0.437379	0.280156	0.274809	0.256872	0.264256	0.335493	0.335921	0.339681	0.306217	0.248236	0.330749	0.362734	0.281815	0.291172	0.311724	0.318461	0.345104	0.486762	0.562707	0.604597	0.640054	0.587751	0.580359	0.592607	0.649346	0.674814	0.678983	0.665285	0.634098	0.670415	0.679039	0.645264	0.678635	0.653531	0.660894	0.645046	0.601857	0.654656	0.662443	0.664405	0.662597	0.664314	0.670118	0.672045	0.668576	0.66892
90	0.415248	0.402492	0.402063	0.385704	0.359616	0.326674	0.344152	0.298075	0.304487	0.351327	0.315167	0.32718	0.331022	0.30291	0.299922	0.273333	0.29734	0.281923	0.310447	0.301628	0.302772	0.486271	0.710464	0.756962	0.774166	0.781536	0.787532	0.796506	0.795874	0.754163	0.730039	0.72716	0.747964	0.760156	0.762599	0.762936	0.768726	0.763319	0.763063	0.767097	0.772333	0.761825	0.769661	0.76154	0.768482	0.754578	0.762885	0.761133	0.754358
91	NaN	NaN	NaN	0.553734	0.443301	0.421418	0.425742	0.424968	0.408103	0.387361	0.409317	0.378091	0.347853	0.357013	0.361874	0.389538	0.368196	0.390336	0.430163	0.519117	0.54126	0.567116	0.607674	0.619101	0.663689	0.680573	0.686791	0.685582	0.677534	0.697976	0.733416	0.739334	0.744997	0.74603	0.757511	0.756529	0.761005	0.763467	0.775492	NaN	NaN	NaN	NaN	NaN	NaN	NaN	NaN	NaN	NaN
92	0.371455	0.355302	0.332874	0.3297	0.289287	0.272566	0.24144	0.246888	0.235721	0.226668	0.228889	0.239787	0.246702	0.283256	0.28905	0.309042	0.312615	0.366195	0.39584	0.463222	0.460951	0.558282	0.640488	0.684039	0.701875	0.711542	0.715345	0.718927	0.725397	0.729603	0.742479	0.735297	0.731088	0.728706	0.72128	0.714273	0.714663	0.717476	0.71135	0.715849	0.712292	0.711692	0.714499	0.713377	0.713911	0.720833	0.714935	0.71206	0.716336
93	0.382333	0.366851	0.385069	0.412733	0.375419	0.421661	0.47529	0.389818	0.389575	0.337295	0.421265	0.429815	0.425406	0.423416	0.373275	0.403122	0.440693	0.453556	0.42823	0.419347	0.429579	0.452474	0.652479	0.724302	0.751276	0.757785	0.748634	0.755562	0.749858	0.750854	0.716497	0.666805	0.647259	0.637187	0.626508	0.618175	0.620048	0.620573	0.62896	0.634424	0.617343	0.626174	0.617329	0.618791	0.617727	0.612304	0.606505	0.599735	0.592652
94	0.338207	0.357659	0.42444	0.35804	0.346832	0.310382	0.310456	0.328432	0.33086	0.291897	0.303763	0.305283	0.280445	0.249612	0.280133	0.310402	0.306993	0.353186	0.355818	0.337959	0.36486	0.496408	0.634747	0.636686	0.614919	0.685589	0.736247	0.776848	0.782211	0.783031	0.79575	0.792901	0.79109	0.806489	0.798352	0.80777	0.805567	0.800462	0.796648	0.800408	0.803627	0.80903	0.805901	0.80564	0.804309	0.795648	NaN	NaN	NaN
95	0.415756	0.40809	0.446289	0.41907	0.43315	0.414866	0.429141	0.406498	0.431561	0.4025	0.401447	0.413148	0.383697	0.396592	0.428547	0.439625	0.436789	0.426512	0.435159	0.408533	0.397426	0.505686	0.651827	0.725077	0.742915	0.755921	0.753948	0.766913	0.752025	0.756631	0.753806	0.756254	0.753928	0.756391	0.757601	0.771084	0.766755	0.751129	0.756592	0.757881	0.756818	0.763224	0.760345	0.75348	0.76556	0.756926	0.757752	0.756691	0.757197
96	0.45643	0.442407	0.433478	0.423007	0.410691	0.424319	0.396919	0.39465	0.405566	0.408861	0.382971	0.391639	0.380093	0.305158	0.311893	0.336168	0.3062	0.329978	0.308167	0.302069	0.292383	0.514	0.636176	0.64743	0.59556	0.352027	0.318328	0.337824	0.363965	0.385364	0.648219	0.681908	0.68706	0.69517	0.690752	0.686552	0.691949	0.686682	0.631603	0.556745	0.532586	0.529905	0.542691	0.615851	0.624586	0.630493	0.637109	0.63706	0.643504
97	0.45324	0.40771	0.573334	0.438859	0.412233	0.438403	0.432634	0.417834	0.415988	0.409295	0.386068	0.40698	0.41939	0.4046	0.459878	0.485461	0.443878	0.436646	0.475538	0.44425	0.466936	0.504266	0.653914	0.74063	0.764046	0.780393	0.784051	0.7846	0.785696	0.796922	0.746571	0.695048	0.667484	0.654974	0.649837	0.64236	0.641212	0.623597	0.66316	0.69102	0.702612	0.714713	0.71732	0.700517	0.712569	0.708441	0.719221	0.71454	0.713461
98	0.347932	0.368893	0.401455	0.367398	0.324921	0.315944	0.340053	0.3263	0.322285	0.309749	0.295932	0.324701	0.334467	0.391555	0.427045	0.46018	0.503022	0.480631	0.408501	0.402968	0.41255	0.408764	0.46733	0.630451	0.693404	0.722789	0.728206	0.743593	0.741465	0.7714	0.776369	0.790575	0.796488	0.795587	0.77571	0.754622	0.746324	0.741899	0.739467	0.73244	0.732535	0.72999	0.723729	0.725465	0.723218	0.731824	0.728621	0.730933	0.726033
99	0.388018	0.355612	0.312564	0.354509	0.285479	0.299726	0.342014	0.409934	0.444985	0.440517	0.393132	0.382057	0.384234	0.374478	0.416218	0.454392	0.452698	0.448398	0.410276	0.397784	0.41205	0.40971	0.466977	0.618178	0.692434	0.733279	0.739446	0.744986	0.757751	0.767685	0.778986	0.77951	0.786661	0.774155	0.779846	0.763535	0.757094	0.749673	0.759254	0.753924	0.752736	0.754386	0.749247	0.752368	0.743244	0.751958	0.74627	0.747415	0.748395
100	0.263609	0.171082	0.292333	0.235557	0.153646	0.177297	0.164414	0.152982	0.154338	0.129649	0.155542	0.174665	0.15867	0.134725	0.166011	0.146837	0.183285	0.170496	0.218207	0.224164	0.258347	0.254294	0.51622	0.658807	0.660392	0.656191	0.700265	0.720669	0.731642	0.744602	0.745815	0.745917	0.745846	0.752725	0.755682	0.763144	0.758475	0.75839	0.767666	0.761089	0.765585	0.759711	0.754428	0.752429	0.75947	0.759211	0.765121	0.762354	0.762138
101	0.347881	0.408484	0.396118	0.322961	0.291902	0.261098	0.213907	0.193671	0.163895	0.125559	0.149997	0.122289	0.138215	0.172392	0.178067	0.224768	0.254673	0.267046	0.292105	0.288422	0.268076	0.278758	0.567705	0.711342	0.751248	0.756672	0.770435	0.771448	0.768315	0.760762	0.761221	0.762767	0.764263	0.763865	0.75526	0.762375	0.761537	0.765095	0.772259	0.764202	0.760618	0.771738	0.767519	0.764314	0.758338	0.766019	0.768387	0.775209	0.771561
102	0.325093	0.369497	0.354488	0.324771	0.301336	0.250931	0.19263	0.184172	0.148953	0.17729	0.166069	0.152234	0.156776	0.163613	0.156517	0.150709	0.133007	0.103573	0.150064	0.159996	0.105625	0.167531	0.174502	0.661674	0.755682	0.778958	0.781926	0.782229	0.778828	0.78698	0.785363	0.785728	0.794158	0.794601	0.772825	0.751652	0.746879	0.745956	0.75012	0.748818	0.748187	0.748365	0.742292	0.748458	0.751804	0.745334	0.752664	0.750572	0.754252
103	0.379448	0.40916	0.419646	0.37253	0.424883	0.429038	0.433742	0.427337	0.457442	0.461691	0.458321	0.36036	0.467157	0.361559	0.465966	0.506162	0.515388	0.311433	0.316026	0.319774	0.31438	0.323203	0.570657	0.718919	0.75141	0.767278	0.778886	0.781339	0.761231	0.727965	0.711041	0.701903	0.670993	0.665104	0.659624	0.666586	0.661364	0.689009	0.696221	0.70611	0.706938	0.703245	0.708536	0.715133	0.714303	0.715338	0.713526	0.711062	0.710752
104	0.263436	0.367968	0.369501	0.265828	0.391501	0.401013	0.377038	0.311537	0.33377	0.291195	0.287496	0.299731	0.311538	0.319458	0.291949	0.226524	0.209223	0.298175	0.333236	0.344963	0.306284	0.357019	0.534864	0.665602	0.71182	0.733968	0.737459	0.727857	0.730345	0.711168	0.742841	0.748523	0.758966	0.753158	0.750083	0.736002	NaN	NaN	NaN	NaN	NaN	NaN	NaN	NaN	NaN	NaN	NaN	NaN	NaN
105	0.258656	0.209981	0.307988	0.154889	0.20381	0.18045	0.158218	0.186356	0.133423	0.153135	0.14281	0.130599	0.160492	0.13777	0.120329	0.127904	0.129393	0.119422	0.139428	0.141332	0.151283	0.121857	0.16102	0.608158	0.699872	0.716334	0.7311	0.733406	0.735353	0.744016	0.743529	0.747782	0.755166	0.7624	0.766657	NaN	NaN	NaN	NaN	NaN	NaN	NaN	NaN	NaN	NaN	NaN	NaN	NaN	NaN
106	0.359987	0.426368	0.307679	0.333025	0.273703	0.278912	0.281208	0.40893	0.366468	0.365849	0.341594	0.248634	0.219477	0.231692	0.224115	0.196522	0.221176	0.159248	0.163712	0.14175	0.221449	0.209257	0.24174	0.63211	0.710869	0.718297	0.72665	0.732559	0.746584	0.747919	0.763861	0.765001	0.626954	0.622634	0.670062	0.67604	0.681387	0.667142	0.682009	0.677146	0.682975	0.688976	0.686051	0.683146	0.672064	0.686894	0.701011	0.694876	0.704311
107	0.388307	0.3704	0.355377	0.162279	0.202632	0.356167	0.347039	0.392519	0.385898	0.35699	0.391065	0.366577	0.374576	0.342692	0.327441	0.33127	0.359507	0.431951	0.447023	0.451985	0.452499	0.514334	0.574895	0.621298	0.644799	0.659779	0.674506	0.68589	0.690821	0.696775	0.685915	0.686793	0.684769	0.704236	0.708846	0.706226	0.709277	0.708354	0.705816	0.701153	0.701968	0.702498	0.701925	0.70552	0.704804	NaN	NaN	NaN	NaN
108	0.441124	0.384519	0.355524	0.389934	0.394751	0.395769	0.439307	0.364764	0.375515	0.382232	0.41918	0.383023	0.40995	0.349949	0.374256	0.358642	0.353391	0.357547	0.332601	0.343286	0.340188	0.362123	0.529642	0.715326	0.758014	0.773977	0.777324	0.769617	0.774734	0.77753	0.767969	0.755194	0.70738	0.679027	0.664092	0.674804	0.68878	0.691462	0.69784	0.702316	0.698313	0.689979	0.687375	0.687494	0.692494	0.684003	0.690578	0.699414	0.70084
109	0.394961	0.39065	0.390168	0.390567	0.371246	0.377188	0.374297	0.351167	0.34213	0.336228	0.333153	0.315989	0.335759	0.401714	0.387816	0.397125	0.398648	0.405069	0.399903	0.407518	0.409445	0.408427	0.556747	0.679409	0.730384	0.750049	0.648501	0.693224	0.710401	0.719033	0.720034	0.724582	0.721121	0.72177	0.727263	0.722333	0.765904	0.775352	0.784365	0.777248	0.779478	0.783401	0.77273	0.778605	0.779945	0.78275	0.78698	0.784064	0.782517
110	0.371785	0.322313	0.434993	0.365841	0.24475	0.235696	0.292204	0.451053	0.469162	0.405849	0.290323	0.244202	0.222162	0.211325	0.220985	0.243979	0.227033	0.21405	0.213726	0.203906	0.220085	0.3881	0.565164	0.641278	0.679011	0.703127	0.714724	NaN	NaN	NaN	NaN	NaN	NaN	NaN	NaN	NaN	NaN	NaN	NaN	NaN	NaN	NaN	NaN	NaN	NaN	NaN	NaN	NaN	NaN
111	0.269201	0.247941	0.412382	0.372814	0.366362	0.401167	0.39975	0.388324	0.333868	0.37162	0.342635	0.335268	0.301267	0.296171	0.318396	0.322493	0.333832	0.362536	0.361425	0.35684	0.36919	0.361358	0.414834	0.622466	0.701543	0.744546	0.752483	0.768433	0.776005	0.780254	0.760315	0.75871	0.756716	0.755384	0.733466	0.724684	0.712451	0.719542	0.712967	0.72574	0.714618	0.722537	0.726407	0.730379	0.721492	0.726293	0.725103	0.720795	0.717967
112	0.394008	0.366688	0.395149	0.389678	0.32041	0.332528	0.293309	0.244333	0.259213	0.231872	0.238209	0.245004	0.243366	0.179983	0.195641	0.17543	0.162378	0.243526	0.254466	0.25207	0.314908	0.346415	0.588726	0.632811	0.676424	0.678769	0.6752	0.684574	0.681025	NaN	NaN	NaN	NaN	NaN	NaN	NaN	NaN	NaN	NaN	NaN	NaN	NaN	NaN	NaN	NaN	NaN	NaN	NaN	NaN
113	0.278022	0.24528	0.320478	0.211444	0.200025	0.186266	0.173123	0.189787	0.148546	0.149901	0.154806	0.141255	0.191189	0.114355	0.129744	0.132135	0.112396	0.141831	0.171854	0.160313	0.180026	0.161563	0.246767	0.638933	0.704826	0.721789	0.730216	0.738901	0.746574	0.740397	0.741695	0.74819	0.756047	0.764719	0.762295	NaN	NaN	NaN	NaN	NaN	NaN	NaN	NaN	NaN	NaN	NaN	NaN	NaN	NaN
114	0.355854	0.47525	0.467007	0.341837	0.320002	0.371324	0.360668	0.317592	0.442228	0.287223	0.259614	0.180151	0.180577	0.182969	0.22828	0.264463	0.260106	0.366887	0.384551	0.390201	0.504872	0.527773	0.554881	0.705284	0.71735	0.740688	0.750828	0.664843	0.674395	0.684752	0.77002	0.769624	0.670932	0.685899	0.709874	0.778618	0.779941	0.785993	0.776396	0.776001	0.777187	0.776877	0.774253	0.766948	0.773709	0.774112	0.765589	0.765868	0.765755
115	0.414153	0.353515	0.365548	0.328844	0.335299	NaN	NaN	NaN	NaN	0.475822	0.410192	0.345042	0.340901	0.337308	0.330798	0.294329	0.363286	0.369418	0.30425	0.297294	0.316415	0.390602	0.384923	0.521955	0.639899	0.690173	0.75916	0.767254	0.750068	0.783327	0.77723	0.767146	0.734024	0.727368	0.722417	0.71488	0.725456	0.727501	0.7196	0.7225	0.737216	NaN	NaN	NaN	NaN	NaN	NaN	NaN	NaN
116	0.269194	0.410329	0.402089	0.474779	0.391399	0.35741	0.350337	0.345528	0.315412	0.336977	0.360654	0.374142	0.378951	0.371673	0.359637	0.363015	0.362495	0.395955	0.385639	0.380886	0.376773	0.37113	0.397162	0.522852	0.612658	0.715201	0.766719	0.78269	0.797847	0.776332	0.76694	0.748195	0.735154	0.711297	0.684941	0.661367	0.660751	0.658623	0.657592	0.670838	0.657635	0.656704	0.663587	0.665757	0.669161	0.691273	0.707324	0.70516	0.713267
117	0.349555	0.324237	0.353527	0.289419	0.347337	0.338158	0.343643	0.318716	0.294654	0.304314	0.314199	0.306123	0.29603	0.291236	0.293275	0.312351	0.316375	0.336074	0.384143	0.441611	0.411846	0.39857	0.452159	0.574985	0.633554	0.686238	0.716314	0.718897	0.721181	0.732866	0.737484	0.733024	0.725502	0.732313	0.759548	0.762927	0.768247	0.768367	0.76916	0.778195	0.780098	0.775947	0.772401	0.77233	0.781826	0.796741	0.796506	0.779057	0.784808
118	0.272491	0.329013	0.342387	0.351266	0.3612	0.358667	0.374995	0.387231	0.379689	0.364179	0.313899	0.266555	0.228885	0.233566	0.258256	NaN	0.214796	0.218081	0.277369	0.300738	0.349639	0.378537	0.360495	0.451347	0.697061	0.728812	0.749242	0.746194	0.755014	0.760959	0.763921	0.756774	0.764674	0.771528	0.784694	0.793081	0.787104	0.790757	0.796251	0.800205	0.803647	0.808616	0.813812	0.824758	NaN	NaN	NaN	NaN	NaN
119	0.325273	0.301773	0.327263	0.308524	0.321667	0.305336	0.256113	0.192835	0.182831	0.166634	0.174634	0.14518	0.133179	0.157474	0.130684	0.166558	0.170639	0.17009	0.20514	0.226601	0.158324	0.230852	0.296824	0.598929	0.732425	0.742244	0.704472	0.717159	0.715449	0.697043	0.70207	0.709121	0.707279	0.712632	0.723841	0.714817	0.713857	0.71399	0.717326	0.720056	0.721193	0.721911	0.715649	0.71389	0.754801	0.759371	0.757306	0.747956	0.735326
120	0.293667	0.275153	0.293333	0.233783	0.265586	0.288543	0.275794	0.295085	0.294658	0.257607	0.257595	0.23665	0.192437	0.229225	0.18509	0.221387	0.227906	0.230819	0.230185	0.255018	0.267913	0.251808	0.188282	0.415937	0.660058	0.707587	0.706751	0.730079	0.739961	0.731412	0.73494	0.705955	0.651548	0.648405	0.655392	0.675776	0.702915	0.697973	0.69162	0.690826	0.686406	0.701305	0.713417	0.709076	0.713462	0.719607	0.720049	0.725346	0.728716
121	0.437619	0.323986	0.361101	0.386021	0.350044	0.349618	0.330185	0.30645	0.302463	0.302293	0.290748	0.304789	0.300309	0.310203	0.340711	0.370462	0.329501	0.396686	0.269193	0.223315	0.209142	0.206423	0.194564	0.246264	0.709122	0.703301	0.689717	0.655647	0.592633	0.561725	0.551704	0.589332	0.637137	0.628982	0.631819	0.608849	0.615099	0.621986	0.650208	0.645209	0.653577	0.676229	0.685852	0.699655	0.745005	0.734302	0.684047	0.707064	0.716001
122	0.296975	0.305465	0.362201	0.351341	0.380443	0.336751	0.340486	0.337595	0.370361	0.392777	0.360532	0.343724	0.325157	0.307959	0.299465	0.301961	0.302522	0.286301	0.292107	0.292586	0.282248	0.295868	0.412446	0.55542	0.605985	0.660472	0.715614	0.740246	0.762877	0.765778	0.761599	0.744169	0.741972	0.726611	0.719573	0.717275	0.717674	0.728899	0.734707	0.738047	0.736815	0.737194	0.738397	0.749291	0.740749	0.742264	0.748438	0.74404	0.747838
123	0.385835	0.335064	0.310329	0.314368	0.254322	0.265784	0.255659	0.251456	0.262062	0.253872	0.274538	0.292919	0.300415	0.305192	0.318079	0.314222	0.32698	0.322816	0.325413	0.322444	0.32557	0.340079	0.37886	0.583396	0.683005	0.713482	0.731823	0.736518	0.749816	0.757395	0.759645	0.769346	0.76156	0.77444	0.774038	0.782855	0.785068	0.80083	0.820678	0.822524	0.821995	0.820528	0.816224	0.818687	0.823445	0.818653	0.815849	0.815702	0.820657
124	0.433552	0.403671	0.409404	0.393832	0.37687	0.378855	0.372703	0.352013	0.349889	0.371336	0.359931	0.387725	0.360726	0.336539	0.31411	0.284074	0.306679	0.271643	0.285555	0.267029	0.361816	0.496203	0.54619	0.594091	0.620837	0.607231	0.615381	0.610055	0.643255	0.63754	0.624283	0.650142	0.633571	0.62909	0.652372	0.663789	0.659464	0.646871	0.640893	0.662199	0.64901	0.648283	0.653385	0.672041	0.670571	0.644251	NaN	NaN	NaN
125	0.279049	0.303767	0.342125	0.34434	0.365327	0.308852	0.30335	0.316732	0.344379	0.369172	0.336536	0.319699	0.306137	0.287819	0.272072	0.273724	0.271191	0.267364	0.285323	0.262691	0.27866	0.274864	0.412517	0.554742	0.609589	0.666206	0.720779	0.751507	0.766672	0.773779	0.764996	0.756616	0.743384	0.730399	0.722754	0.71848	0.718743	0.730444	0.735957	0.742776	0.738806	0.742406	0.748302	0.754853	0.747468	0.747515	0.754959	0.751592	0.74768
126	0.401809	0.413609	0.439943	0.389801	0.334958	0.366161	0.287299	0.261205	0.248321	0.240216	0.284073	0.274633	0.307971	0.340851	0.347776	0.324398	0.335498	0.34227	0.322948	0.353021	0.315361	0.296037	0.314583	0.360118	0.535101	0.655491	0.707442	0.729707	0.735133	0.737981	0.728481	0.740412	0.730266	0.718346	0.713179	0.705517	0.699238	0.696726	0.692449	0.689884	0.6849	0.683173	0.68732	0.679231	0.675142	0.687847	0.683814	0.685651	0.694089
127	0.404498	0.351621	0.375641	0.329395	0.249935	0.243875	0.298621	0.37289	0.33242	0.354619	0.406595	0.378363	0.297498	0.271167	0.310893	0.292603	0.290521	0.314903	0.337647	0.369	0.3838	0.554766	0.48153	0.487561	0.551927	0.605537	0.603993	0.617219	0.624653	0.57809	0.615975	0.651585	0.664944	0.677727	0.674098	0.679086	0.71929	0.685844	0.690091	0.68889	0.687002	0.690412	0.690408	0.697239	0.702141	0.705166	0.696975	0.700479	0.698995
128	0.373608	0.326915	0.408874	0.389301	0.375056	0.367939	0.351199	0.339125	0.331725	0.314022	0.316243	0.295361	0.262672	0.250268	0.237216	0.236844	0.228214	0.219276	0.179933	0.165965	0.210467	0.222501	0.230418	0.286299	0.394811	0.62599	0.735371	0.759808	0.765379	0.773311	0.768733	0.729123	0.727008	0.757558	0.742395	0.742279	0.733789	0.725967	NaN	NaN	NaN	NaN	NaN	NaN	NaN	NaN	NaN	NaN	NaN
129	0.436006	0.44458	0.431398	0.433727	0.431788	0.415497	0.421016	0.432467	0.43638	0.434675	0.419524	0.41918	0.417976	0.422796	0.4085	0.434238	0.437241	0.434867	0.440374	0.436048	0.439377	0.456373	0.457764	0.448358	0.559312	0.689261	0.735415	0.751594	0.758264	0.766947	0.766884	0.775284	0.772041	0.74777	0.695173	0.67524	0.656834	0.652955	0.658818	0.669941	0.672258	0.683706	0.679926	0.683931	0.674881	0.684726	0.679068	0.685152	0.681143
130	0.380645	0.345234	0.411209	0.321806	0.315638	0.300252	0.2852	0.264865	0.335652	0.396339	0.424342	0.419805	0.364488	0.319829	0.265723	0.219279	0.227251	0.206197	0.224844	0.208053	0.258582	0.293411	0.297962	0.336346	0.571999	0.690331	0.702816	0.739686	0.751902	0.715325	0.717733	0.704392	0.682168	0.70138	0.716838	0.72965	0.729798	0.732215	0.733902	0.773839	0.7455	0.765603	0.774333	NaN	NaN	NaN	NaN	NaN	NaN
131	NaN	NaN	NaN	NaN	NaN	0.505496	0.457345	0.425138	0.399229	0.364946	0.347022	0.338729	0.331859	0.284652	0.341611	0.359111	0.365615	0.34451	0.363948	0.312411	0.337536	0.354299	0.380415	0.373923	0.553695	0.712148	0.752818	0.754586	0.76734	0.782725	0.791991	0.797557	0.770868	0.763346	0.767258	0.769275	0.745841	0.739611	0.733977	0.756013	0.756475	NaN	NaN	NaN	NaN	NaN	NaN	NaN	NaN
132	0.552156	0.559093	0.561429	0.54692	0.541087	0.503343	0.52143	0.489941	0.476129	0.473603	0.481917	0.453748	0.468288	0.491159	0.501774	0.512744	0.512882	0.508119	0.513423	0.496288	0.501594	0.500804	0.514717	0.499573	0.575339	0.639014	0.65643	0.678268	0.662816	0.659886	0.675452	0.687952	0.694222	0.697265	0.703355	0.701074	0.698448	0.701655	0.713158	NaN	NaN	NaN	NaN	NaN	NaN	NaN	NaN	NaN	NaN
133	0.39137	0.375745	0.377986	0.372941	0.435635	0.399235	0.331886	0.294286	0.308695	0.339174	0.373846	0.375166	0.368653	0.346541	0.338438	0.290182	0.267713	0.304451	0.282755	0.275918	0.333675	0.319655	0.30272	0.32817	0.334188	0.510985	0.692109	0.724239	0.731753	0.73452	0.733633	0.750189	0.745959	0.773509	0.796507	0.818149	0.827838	0.790478	0.775615	0.772236	0.762124	0.760489	0.762435	0.768168	0.778976	0.806636	0.792438	0.794919	0.807404
134	0.427482	0.394419	0.438351	0.444574	0.466359	0.440386	0.45312	0.471789	0.420778	0.409283	0.417092	0.3748	0.36052	0.360214	0.379324	0.352094	0.354913	0.343372	0.286047	0.263375	0.271716	0.323003	0.337307	0.276868	0.297625	0.418108	0.710269	0.7569	0.772509	0.775989	0.801486	0.814611	0.779063	0.762429	0.711784	0.708756	0.703435	0.711495	0.632682	0.712367	0.694361	0.668567	0.688066	0.68314	0.6328	0.629218	0.601049	0.582863	NaN
135	0.391719	0.385774	0.43643	0.386243	0.302434	0.298819	0.288415	0.296282	0.280915	0.280675	0.383852	0.352901	0.350543	0.309281	0.388958	0.298931	0.313624	0.316294	0.318843	0.339124	0.355141	0.386232	0.378817	0.388242	0.344163	0.549076	0.705605	0.737434	0.736699	0.771169	0.779016	0.797132	0.808178	0.789287	0.782964	0.767878	0.784992	0.78159	0.767549	0.766859	0.756053	0.760764	0.749041	0.770295	0.773891	0.613954	0.606076	0.594693	NaN
136	0.320132	0.305679	0.412912	0.362486	0.335241	0.347974	0.338131	0.302556	0.35992	0.294378	0.231955	0.220826	0.196008	0.153098	0.173601	0.16297	0.177872	0.139102	0.177517	0.187242	0.178245	0.204111	0.231702	0.204146	0.200248	0.279712	0.675304	0.746828	0.751372	0.765272	0.765964	0.772618	0.779907	0.784928	0.777472	0.778248	0.772279	0.77779	0.784734	0.771182	0.773891	0.769816	0.777968	0.773056	0.77236	0.773152	0.780482	0.781691	0.779435
137	0.270209	0.227312	0.29341	0.24954	0.180755	0.242941	NaN	NaN	NaN	NaN	NaN	NaN	NaN	NaN	NaN	NaN	NaN	NaN	0.144202	0.15824	0.195229	0.159638	0.220372	0.221362	0.22222	0.574983	0.64656	0.598978	0.514995	0.465055	0.550037	0.663334	0.724148	0.74409	0.74342	0.7401	0.717723	0.719108	0.725837	0.720136	0.727878	0.732923	0.732531	0.74101	0.744711	0.747737	0.746291	0.734951	0.732855
138	0.3077	0.357047	0.381978	0.333268	0.343898	0.357155	0.330543	0.341205	0.336335	0.362335	0.401849	0.487827	0.510096	0.353661	0.280118	0.251363	0.235653	0.212649	0.235083	0.20983	0.239044	0.22253	0.232783	0.253194	0.292051	0.593944	0.669936	0.686874	0.68255	0.710314	0.70618	0.724528	0.717574	0.724995	0.742875	0.718442	0.72844	0.73818	0.729928	0.727029	0.715379	0.715543	0.713085	0.71525	0.712403	0.729879	0.727348	0.726391	0.735885
139	0.392545	0.406918	0.372056	0.368476	0.376088	0.351125	0.435972	0.37054	0.35859	0.356498	0.338139	0.304014	0.320327	0.282485	0.300673	0.292351	0.272175	0.239953	0.2323	0.240207	0.23652	0.255867	0.338005	0.356267	0.27036	0.59525	0.707798	0.75478	0.772878	0.778636	0.787789	0.790747	0.784828	0.786533	0.790581	0.787438	0.781142	0.781328	0.778135	0.766946	0.778513	0.772718	0.781537	0.772064	0.767172	0.768375	0.763198	0.765906	0.76695
140	0.409442	0.401868	0.386659	0.3152	0.315759	0.307415	0.312719	0.322513	0.334038	0.335509	0.318973	0.298437	0.283236	0.274006	0.29299	0.301064	0.339168	0.330811	0.336587	0.351389	0.322983	0.348838	0.353139	0.356433	0.321718	0.465185	0.622264	0.692258	0.7256	0.741974	0.729921	0.754101	0.750164	0.748217	0.743284	0.730112	0.721357	0.709361	0.702586	0.709996	0.708732	0.705022	0.709273	0.705363	0.713139	0.70894	0.716288	0.71484	0.711307
141	0.392155	0.369087	0.39009	0.2276	0.322946	0.337587	0.258653	0.322404	0.31089	0.307089	0.269118	0.254745	0.240562	0.23731	0.253367	0.2015	0.143682	0.104619	0.109489	0.137812	0.137797	0.113791	0.161913	0.221017	0.307557	0.497463	0.61309	0.683559	0.75092	0.777813	0.788458	0.799642	0.791012	0.781155	0.792103	0.782786	0.787259	0.782828	0.787123	0.759739	0.767054	0.767873	0.767571	0.767969	0.775086	0.785073	0.783609	0.785524	0.78368
142	0.288829	0.351933	0.368135	0.32423	0.329521	0.352573	0.327827	0.328791	0.318001	0.349675	0.390602	0.487784	0.506448	0.338214	0.259834	0.252387	0.221386	0.187102	0.189066	0.173261	0.192395	0.220325	0.208275	0.222842	0.24106	0.575185	0.661562	0.657354	0.670193	0.684307	0.677955	0.696993	0.69316	0.699427	0.709211	0.70719	0.706163	0.714128	0.71026	0.705842	0.700645	0.688918	0.694875	0.700001	0.6952	0.69679	0.726066	0.688246	0.704384
143	0.248989	0.209771	0.25338	0.205033	0.178792	0.177049	0.144596	0.148432	0.142508	0.185992	0.137016	0.124443	0.136217	0.158768	0.148534	0.189243	0.185706	0.199403	0.194284	0.197903	0.21241	0.2241	0.23729	0.257023	0.236825	0.373244	0.551299	0.665103	0.726693	0.764162	0.773066	0.775306	0.772128	0.766969	0.745232	0.738933	0.737238	0.734876	0.736983	0.73278	0.735607	0.730725	0.727242	0.71891	0.719947	0.711627	0.713976	0.710406	0.707811
144	0.495182	0.469008	0.496059	0.470209	0.478576	0.473297	0.433904	0.350862	0.336611	0.342181	0.340301	0.311626	0.233781	0.286214	0.429351	0.415073	0.386457	0.316561	0.327802	0.338012	0.472629	0.560921	0.563081	0.581097	0.584258	0.585031	0.595221	0.650545	0.67829	0.674862	0.687397	0.696838	0.680262	0.67669	0.682655	0.68182	0.683423	0.674137	0.692684	0.687271	0.689355	0.685991	NaN	NaN	NaN	NaN	NaN	NaN	NaN
145	0.283916	0.263186	0.327461	0.306303	0.239855	0.248134	0.236408	0.24117	0.248054	0.215946	0.236508	0.23623	0.218802	0.196582	0.205549	0.201302	0.224343	0.214585	0.217469	0.213868	0.235797	0.257971	0.278138	0.316506	0.365194	0.456083	0.541663	0.61705	0.670006	0.697858	0.711901	0.702908	0.68987	0.60835	0.582676	0.562602	0.564904	0.576394	0.617108	0.646895	0.667658	0.684095	0.686395	0.68994	0.687702	0.693497	0.68727	0.684245	0.690614
146	0.216042	0.225261	0.291433	0.27303	0.245307	0.248164	0.239389	0.250744	0.259526	0.279337	0.221653	0.229919	0.211167	0.245543	0.294333	0.29763	0.30423	0.306345	0.290533	0.290888	0.318711	0.313562	0.349099	0.364782	0.367461	0.343096	0.377614	0.630146	0.676991	0.702144	0.715361	0.725363	0.716813	0.718501	0.718282	0.726513	0.708233	0.696194	0.678151	0.67754	0.674341	0.681199	0.686794	0.685683	0.690904	0.701013	0.695269	0.705322	0.702515
147	0.394978	0.373663	0.411402	0.33673	0.316606	0.304638	0.294211	0.277525	0.267858	0.289285	0.299163	0.302988	0.270274	0.263602	0.296451	0.28841	0.282565	0.291312	0.261016	0.264066	0.262463	0.237263	0.230402	0.253667	0.25726	0.283717	0.30079	0.665983	0.735016	0.755589	0.743521	0.744504	0.73307	0.725012	0.73095	0.731881	0.735912	0.741789	0.730173	0.733453	0.741014	0.744827	0.74514	0.744368	0.740789	0.733804	0.733646	0.736616	0.74291
148	0.452528	0.386346	0.429713	0.328995	0.31049	0.280729	0.29123	0.28139	0.26932	0.249447	0.199387	0.200305	0.182222	0.175609	0.234651	0.236776	0.249065	0.270788	0.270453	0.373622	0.242308	0.233157	0.234802	0.202014	0.236343	0.222514	0.238563	0.610002	0.592547	0.646135	0.652534	0.667266	0.661848	0.660451	0.659338	0.664733	0.663812	0.646567	0.638284	0.642208	0.640121	0.653579	0.643441	0.650603	0.651517	NaN	NaN	NaN	NaN
149	0.330127	0.3236	0.366387	0.338972	0.355721	0.33563	0.333447	0.342938	0.337536	0.340317	0.286872	0.29693	0.330481	0.346065	0.354182	0.285473	0.237935	0.218463	0.245161	0.217584	0.211881	0.24462	0.197896	0.226078	0.227937	0.214848	0.436017	0.666721	0.720248	0.736934	0.738478	0.752888	0.762252	0.755993	0.75019	0.746008	0.746709	0.716706	0.705356	0.710674	0.734792	0.726818	0.736859	0.743503	0.741008	0.742459	0.742154	0.740924	0.743515
150	0.27662	0.267006	0.323494	0.279484	0.254715	0.25145	0.257427	0.262916	0.268755	0.25961	0.282378	0.283597	0.28255	0.286191	0.279054	0.27811	0.259226	0.268708	0.267454	0.251115	0.247088	0.241544	0.227242	0.242052	0.277427	0.290703	0.580149	0.65607	0.712476	0.729526	0.707797	0.717083	0.714206	0.716004	0.709168	0.650686	0.550003	0.490155	0.41476	0.5137	0.503987	0.481649	0.488577	NaN	NaN	NaN	NaN	NaN	NaN
151	0.362934	0.411614	0.285972	0.386069	0.364864	0.33083	0.405298	0.416485	0.576251	0.414808	0.383462	0.35322	0.360084	0.350358	0.366067	0.364247	0.363539	0.444458	0.368502	0.242545	0.310633	0.252467	0.395076	0.393515	0.466621	0.405745	0.492378	0.635592	0.672979	0.681097	0.700041	0.702064	0.699013	0.697267	0.699226	0.707273	0.719957	0.719723	0.726756	NaN	NaN	NaN	NaN	NaN	NaN	NaN	NaN	NaN	NaN
152	0.393064	0.367353	0.249777	0.36867	0.328285	0.286653	0.359735	0.327963	0.292663	0.300904	0.280211	0.263886	0.234311	0.186257	0.192102	0.23697	0.263603	0.264775	0.308036	0.312488	0.297302	0.329043	0.411256	0.355177	0.313877	0.333041	0.428203	0.677063	0.733067	0.745702	0.764948	0.777882	0.784191	0.773696	0.771426	0.767031	0.763331	0.76391	0.75484	0.754754	0.746345	0.742996	0.737361	0.7338	0.741182	0.740124	0.750917	0.751232	0.761561
153	0.341069	0.347596	0.374301	0.356013	0.535853	0.319355	0.521439	0.482755	0.476501	0.492359	0.499739	0.539395	0.482693	0.332455	0.358576	0.334274	0.367843	0.385881	0.406158	0.423209	0.451163	0.511371	0.459456	0.421493	0.423681	0.400655	0.518515	0.651642	0.574058	0.573159	0.571583	0.573318	0.557083	0.58978	0.580077	0.634111	0.762001	0.763299	0.779335	0.774743	0.772366	0.774981	0.771039	0.767747	0.77279	0.775628	0.76997	0.769362	0.772689
154	0.322585	0.336151	0.358104	0.341355	0.356726	0.350044	0.347641	0.377464	0.380019	0.362364	0.363631	0.324328	0.320055	0.302893	0.295442	0.294827	0.271933	0.265388	0.264795	0.286649	0.290678	0.259104	0.265791	0.334625	0.520438	0.565967	0.568635	0.620826	0.717375	0.759441	0.782271	0.78135	0.778848	0.767053	0.743586	0.697088	0.695175	0.663219	0.655336	0.65452	0.664714	0.660844	0.672593	0.669904	0.671081	0.674386	0.66751	0.678143	0.662027
155	0.318311	0.332962	0.349265	0.33811	0.318958	0.306261	0.402845	0.412113	0.313069	0.382247	0.325722	0.302796	0.317144	0.296497	0.295756	0.287079	0.26733	0.259316	0.2581	0.250813	0.266104	0.284442	0.274446	0.334625	0.521176	0.562217	0.568275	0.612131	0.691672	0.725649	0.743642	0.758146	0.748835	0.737661	0.708187	0.669009	0.654909	0.638252	0.638912	0.636486	0.644209	0.645552	0.654586	0.653458	0.656939	0.655126	0.653918	0.664312	0.645757
156	0.223258	0.211951	0.301481	0.224617	0.161287	0.182178	0.202534	0.177794	0.149304	0.148498	0.151181	0.148584	0.170266	0.144668	0.131947	0.140448	0.125129	0.13144	0.150392	0.149844	0.193889	0.212815	0.257987	0.262798	0.28574	0.396931	0.536228	0.62033	0.673014	0.695846	0.714214	0.7113	0.697896	0.618444	0.588122	0.567374	0.568655	0.577805	0.621091	0.663895	0.687872	0.687864	0.700151	0.699366	0.701883	0.703907	0.703251	0.705379	0.701233
157	0.297776	0.282657	0.285341	0.263387	0.253819	0.256648	0.243581	0.289921	0.274368	0.291177	0.308371	0.269692	0.235623	0.246027	0.246209	0.241559	0.216723	0.264578	0.185204	0.142254	0.128937	0.176088	0.220822	0.273876	0.238952	0.258821	0.265356	0.546025	0.678116	0.726841	0.75201	0.761392	0.777207	0.795694	0.795653	0.792479	0.798886	0.757308	0.736777	0.742159	0.749951	0.74066	0.750357	0.752485	0.747301	0.754438	0.747639	0.733474	0.734416
158	0.490999	0.476097	0.581314	0.529301	0.51928	0.471966	0.453185	0.400092	0.389794	0.39591	0.395131	0.405729	0.413619	0.408142	0.41454	0.435353	0.453185	0.452361	0.455562	0.472307	0.471973	0.454018	0.460318	0.442173	0.440623	0.449874	0.434893	0.44979	0.628372	0.684049	0.69849	0.712784	0.721104	0.724886	0.727736	0.736699	0.732632	0.738555	0.734231	0.73722	0.739437	0.730284	0.712761	0.707687	0.71662	0.70136	0.692647	0.703027	0.694157
159	0.488546	NaN	0.484371	0.37412	0.374075	0.338955	0.399807	0.387294	0.390676	0.415971	0.368159	0.343922	0.332488	0.324413	0.306456	0.267207	0.249474	0.252123	0.243789	0.244443	0.281144	0.301564	0.321974	0.308632	0.339596	0.351348	0.347618	0.569564	0.738199	0.758835	0.767747	0.77579	0.782714	0.788027	0.800173	0.803861	0.803429	0.807405	0.802449	0.802857	0.797701	0.80628	0.803495	0.814682	0.803878	0.812949	0.80811	NaN	NaN
160	0.387843	0.381967	0.339817	0.368355	0.377851	0.366877	0.327993	0.302573	0.278836	0.288545	0.310334	0.301619	0.31202	0.321351	0.322999	0.307589	0.324976	0.299719	0.343871	0.293279	0.291627	0.265672	0.266765	0.273821	0.253794	0.266982	0.294713	0.568356	0.688017	0.714153	0.738771	0.745022	0.743344	0.746424	0.736311	0.561162	0.471644	0.415899	0.391299	0.399933	0.39817	0.622604	0.683847	0.685941	0.691109	0.69376	0.582222	0.500786	0.484891
161	0.339233	0.34032	0.359996	0.362821	0.332244	0.329565	0.325343	0.308553	0.304192	0.317329	0.308484	0.285299	0.345676	0.364438	0.358332	0.369531	0.34901	0.322874	0.342344	0.375573	0.378534	0.404408	0.379387	0.464337	0.487375	0.431353	0.418791	0.469795	0.623517	0.745847	0.776763	0.781939	0.78551	0.792045	0.79045	0.787189	0.792838	0.786124	0.783937	0.788646	0.7873	0.791656	0.784225	0.789462	0.781884	0.791184	0.787155	0.788751	0.793535
162	0.413812	0.406966	0.389524	0.378586	0.385833	0.395924	0.383484	0.367699	0.332162	0.334961	0.314838	0.297414	0.302005	0.286233	0.283025	0.292571	0.308145	0.326973	0.333337	0.331534	0.34303	0.33703	0.328623	0.30871	0.407328	0.476574	0.497904	0.550393	0.664	0.728564	0.748246	0.761435	0.756602	0.768429	0.769326	0.742369	0.735861	0.721378	0.730955	0.730537	0.738406	0.73486	0.7372	0.742379	0.740389	0.747406	0.746018	0.746823	0.752717
[truncated: 70 more rows]
[truncated: 24 more columns]

[truncated: 7 more sheets: Fig3 p53 1mU GO, Fig3 Divisions 1mU GO, Fig3 Death 1mU GO, Fig3 Foxo1 2mU GO, Fig3 p53 2mU GO, Fig3 Divisions 2mU GO, Fig3 Death 2mU GO]
