# Supplementary material for: Temporal coordination of the transcription factor response to H2O2 stress
Source: Nat Commun. 2024 Apr 23;15:3440. doi: 10.1038/s41467-024-47837-w (PMC11039679; doi:10.1038/s41467-024-47837-w)
Supplement: Supplementary file 9 — Source Data [file 41467_2024_47837_MOESM9_ESM.zip › SourceData/Source Data Figure 4.xlsx]

## Sheet: Data Explanation
Figure 4e-f	Each Row is an individual cell and the columns indicate whether RelA or p53 was measured and the concentration of H2O2. RelA data is the Fraction of RelA signal in the nucleus. P53 data is the natural log of the nuclear intensity
Figure 4g-h	Each Row is an individual cell and the columns indicate whether NFAT or p53 was measured and the concentration of H2O2. NFAT data is the Fraction of NFAT signal in the nucleus. P53 data is the natural log of the nuclear intensity
Figure 4i-j	Each Row is an individual cell and the columns indicate whether Foxo1 or NRF2 was measured and the concentration of H2O2. Foxo1 data is the Fraction of Foxo1 signal in the nucleus. Nrf2 data is the natural log of the nuclear intensity
Figure 4k-l	Each Row is an individual cell and the columns indicate whether Foxo1 or JUN was measured and the concentration of H2O2. Foxo1 data is the Fraction of Foxo1 signal in the nucleus. JUN data is the natural log of the nuclear intensity

## Sheet: Fig4e-f
p53 0uM	RelA 0uM	p53 20uM	RelA 20uM	p53 40uM	RelA 40uM	p53 60uM	RelA 60uM	p53 80uM	RelA 80uM	p53 100uM	RelA 100uM	p53 150uM	RelA 150uM	p53 200uM	RelA 200uM
-2.35246	0.557347	-2.17328	0.216136	-2.30652	0.107469	-1.7242	0.225304	-2.74963	0.716386	-2.5376	0.379598	-2.36648	0.567876	-1.78928	0.454805
-2.00853	0.351315	-2.22163	0.416733	-2.55488	0.407844	-1.64839	0.238495	-2.51749	0.57341	-2.88185	0.0971399	-2.67664	0.163163	-2.66421	0.493102
-2.37729	0.433879	-1.26827	0.529502	-2.3771	0.466903	-1.56051	0.267353	-2.53907	0.0980704	-2.60193	0.336946	-2.43574	0.483451	-1.9396	0.718329
-2.37367	0.372427	-1.34839	0.448029	-2.4075	0.110289	-2.11938	0.510039	-2.11178	0.194435	-2.69719	0.277535	-2.58325	0.319648	-2.56162	0.605246
-2.3794	0.446001	-2.55347	0.591947	-2.54922	0.0865086	-2.02793	0.394555	-2.26809	0.493468	-2.48441	0.162623	-2.67397	0.298961	-2.35079	0.458295
-2.18917	0.600137	-1.62008	0.454899	-2.63416	0.155954	-1.44621	0.39249	-2.72725	0.338567	-2.63571	0.386078	-2.5377	0.509869	-2.56848	0.515179
-2.53405	0.305746	-2.35002	0.337467	-2.22317	0.117816	-2.20096	0.177969	-2.53028	0.192293	-2.64071	0.397224	-2.47405	0.637176	-2.51357	0.151803
-2.45593	0.460434	-2.21505	0.474464	-1.36503	0.598041	-2.16169	0.451167	-2.61361	0.103589	-2.62054	0.176748	-2.66171	0.152196	-2.59915	0.461642
-2.3195	0.454302	-1.91606	0.429645	-2.07881	0.576774	-2.03767	0.378302	-2.55403	0.354731	-2.49231	0.243399	-2.21821	0.521219	-2.46423	0.612687
-2.13694	0.459707	-2.27793	0.482539	-2.27092	0.435085	-2.39135	0.403093	-2.67931	0.381769	-2.51718	0.374285	-2.80328	0.32656	-2.23522	0.712137
-2.4142	0.555467	-2.28046	0.549209	-2.46407	0.302692	-2.21642	0.120001	-2.2135	0.558222	-2.59872	0.34321	-2.55419	0.70823	-2.60518	0.463515
-2.38373	0.367617	-2.31657	0.078839	-2.4686	0.389406	-1.84979	0.152085	-2.33473	0.508179	-2.68029	0.28576	-2.65915	0.345452	-2.60707	0.490998
-2.36589	0.357929	-2.25331	0.427264	-2.38082	0.221407	-2.62384	0.140499	-2.58158	0.276054	-2.64953	0.136664	-2.49792	0.438311	-2.46222	0.619816
-2.29626	0.279238	-2.37606	0.419253	-2.39628	0.241305	-1.52422	0.4852	-2.28306	0.442797	-1.99493	0.6384	-2.50533	0.338408	-2.66721	0.137097
-2.26872	0.505278	-2.34548	0.351664	-2.45432	0.134135	-2.39171	0.463838	-2.72795	0.533143	-2.68616	0.149015	-2.4618	0.304946	-2.53736	0.415321
-2.47456	0.358802	-2.11037	0.40001	-2.36427	0.347092	-1.40454	0.174565	-2.57759	0.399994	-2.51294	0.111149	-2.52835	0.715432	-2.63654	0.429324
-1.32428	0.529611	-2.37784	0.282003	-2.07937	0.37007	-1.55442	0.127772	-2.28927	0.430598	-2.56877	0.27519	-2.56832	0.467062	-2.62974	0.432687
-1.68732	0.623459	-1.96618	0.218807	-2.11831	0.154682	-1.91005	0.151222	-2.31944	0.354351	-2.70443	0.233158	-2.14958	0.461614	-2.65957	0.472647
-2.60894	0.296835	-2.21439	0.50987	-2.26994	0.38498	-2.20781	0.321008	-2.36143	0.116704	-2.53193	0.109962	-2.56185	0.255019	-2.6987	0.275519
-2.40168	0.427562	-2.22206	0.376061	-2.07547	0.37982	-2.10513	0.365088	-2.60389	0.238144	-2.71609	0.353894	-2.76567	0.406407	-2.5034	0.462759
-1.98861	0.294411	-2.32271	0.268564	-2.08491	0.417751	-2.39118	0.251542	-2.32578	0.327651	-2.62012	0.412155	-2.38415	0.496765	-2.49796	0.519784
-2.48324	0.20018	-2.13313	0.387969	-2.11696	0.298037	-1.97388	0.163869	-2.61801	0.210301	-2.74984	0.293663	-2.62196	0.697934	-2.42301	0.553406
-2.12738	0.495608	-2.13045	0.302773	-2.29599	0.389885	-1.48459	0.322282	-2.60659	0.449086	-2.66724	0.132763	-2.54822	0.276535	-2.19703	0.660623
-2.30425	0.379071	-2.02612	0.365639	-2.37013	0.323959	-2.07063	0.307278	-2.85315	0.595734	-2.08161	0.141147	-2.58776	0.361319	-2.56026	0.191713
-2.35639	0.387882	-2.43224	0.27712	-1.17494	0.346333	-1.90545	0.202919	-2.57228	0.209326	-2.47976	0.115908	-2.32546	0.456349	-2.654	0.205186
-2.24103	0.408124	-2.12272	0.353649	-2.43011	0.135396	-1.69912	0.161608	-2.61092	0.138702	-2.64678	0.219523	-2.48651	0.328967	-2.65957	0.554822
-2.32434	0.387959	-1.67119	0.297194	-2.386	0.330132	-2.06239	0.34058	-2.55026	0.468634	-2.53532	0.221482	-2.65576	0.568829	-2.73811	0.428312
-2.22613	0.47583	-2.42138	0.345406	-2.08132	0.289987	-2.14048	0.350756	-2.54059	0.184157	-2.65453	0.54956	-2.55215	0.424144	-2.2597	0.52257
-2.33276	0.45352	-2.35576	0.302005	-2.49361	0.231429	-1.7851	0.314711	-2.54136	0.279963	-2.15906	0.372671	-2.55819	0.29081	-2.40112	0.471315
-2.43466	0.374658	-1.90882	0.383101	-2.33827	0.333489	-1.94741	0.338099	-2.71706	0.36972	-2.1886	0.379631	-2.39226	0.544799	-2.31436	0.431884
-2.16988	0.453787	-2.4534	0.277397	-2.25036	0.271874	-2.37112	0.316405	-2.57185	0.266841	-2.52614	0.343423	-2.24497	0.41508	-2.52693	0.562392
-2.02694	0.535418	-1.28807	0.149631	-2.35304	0.326464	-1.3348	0.236849	-2.501	0.337105	-2.41436	0.329227	-2.60314	0.469323	-2.59867	0.328744
-1.68158	0.311537	-2.20146	0.123156	-2.2973	0.344478	-1.87866	0.192846	-2.42846	0.491439	-2.46857	0.385849	-2.36162	0.28635	-2.49122	0.448058
-2.33645	0.415934	-2.29853	0.192115	-2.51563	0.261053	-1.3248	0.137463	-2.21324	0.189634	-2.47148	0.283822	-2.63518	0.323025	-2.44209	0.289985
-2.38	0.407549	-1.89811	0.313008	-2.42452	0.240934	-1.92355	0.089014	-2.15279	0.131718	-2.54519	0.338345	-2.50774	0.302457	-2.36103	0.297541
-2.39359	0.251303	-2.25799	0.104223	-2.54676	0.181227	-2.33901	0.202106	-2.47658	0.165284	-2.53649	0.183501	-2.79851	0.164296	-2.65617	0.434832
-1.90967	0.416918	-1.53069	0.279693	-1.76781	0.0651898	-2.00558	0.357216	-2.62156	0.147045	-2.74558	0.0916647	-2.47794	0.446036	-2.40545	0.424956
-2.32495	0.336027	-2.42424	0.288533	-0.764983	0.284125	-2.15482	0.410679	-2.18015	0.167473	-2.6948	0.134575	-2.65992	0.287667	-2.67862	0.385789
-2.15705	0.504115	-2.24485	0.369913	-2.33472	0.25498	-1.98792	0.0143127	-2.88461	0.332666	-2.30437	0.340472	-2.56841	0.34233	-2.79119	0.378231
-2.33356	0.395736	-2.265	0.0859226	-2.50094	0.239269	-2.39327	0.353489	-2.57566	0.473838	-2.47139	0.319152	-2.65385	0.594125	-2.41684	0.346722
-2.47347	0.250072	-2.232	0.344095	-1.74235	0.15736	-2.38533	0.302367	-2.48155	0.418194	-2.03774	0.342423	-2.68686	0.363718	-1.99548	0.300981
-1.90658	0.415212	-2.27868	0.408097	-1.88007	0.115014	-1.62139	0.246356	-2.56079	0.308102	-2.51748	0.375941	-2.49252	0.739729	-2.72276	0.337706
-0.673774	0.459249	-2.4702	0.200625	-2.54218	0.320467	-1.8402	0.130395	-2.83814	0.549156	-2.56001	0.388797	-2.62198	0.307434	-2.0789	0.555703
-2.33567	0.375902	-2.33441	0.298058	-2.176	0.40075	-2.0703	0.390936	-2.37968	0.56718	-2.53878	0.401281	-2.74251	0.156552	-2.83189	0.42795
-2.54946	0.341121	-2.37745	0.177404	-2.42276	0.34816	-1.59691	0.230053	-2.78435	0.377332	-2.6471	0.361814	-2.39348	0.294985	-2.65999	0.648438
-2.38511	0.229963	-2.36773	0.400177	-2.43836	0.333915	-2.32532	0.287786	-2.54368	0.68475	-2.51874	0.0865579	-2.40247	0.522697	-2.3927	0.635979
-2.34746	0.247789	-2.00639	0.38693	-1.55419	0.0955315	-2.35672	0.0499763	-2.61999	0.473201	-2.75831	0.265541	-2.39361	0.424925	-2.09425	0.406601
-2.43047	0.343391	-2.55214	0.103049	-2.2573	0.304114	-1.97968	0.346044	-2.58998	0.231564	-2.6679	0.124112	-2.53918	0.558537	-2.68751	0.163426
-2.21932	0.402565	-2.25572	0.120538	-2.04554	0.333652	-1.90001	0.436371	-2.7057	0.132834	-2.56821	0.272193	-2.48439	0.270478	-2.42151	0.519735
-2.38086	0.355682	-2.31459	0.464321	-1.99915	0.365164	-1.61423	0.3106	-2.61544	0.137336	-2.64775	0.360042	-2.61999	0.270363	-2.02286	0.431986
-2.40231	0.447832	-2.27353	0.456618	-2.23029	0.215745	-2.0913	0.251574	-2.68117	0.35945	-2.74801	0.213582	-2.62899	0.592939	-2.60305	0.433673
-2.27021	0.367311	-2.30388	0.29967	-2.50279	0.0933289	-1.99931	0.107766	-2.84719	0.421288	-2.61195	0.33402	-2.60738	0.480426	-2.4802	0.532532
-2.58131	0.365213	-2.30912	0.322949	-1.04643	0.423088	-1.50272	0.210122	-2.56516	0.164711	-2.43768	0.212205	-2.50746	0.489454	-2.60032	0.848386
-2.45444	0.345058	-2.36678	0.0629586	-2.14484	0.27879	-1.99754	0.301039	-2.49108	0.263164	-2.66746	0.0965872	-2.53153	0.23564	-2.4807	0.273491
-2.35809	0.217537	-2.48896	0.325402	-1.98998	0.408931	-2.3942	0.201486	-2.25091	0.417371	-2.3676	0.168118	-2.68055	0.443124	-2.57804	0.477217
-2.49541	0.436124	-2.39904	0.143365	-2.33322	0.40222	-2.31775	0.359205	-2.53644	0.448735	-1.54638	0.35733	-2.80922	0.151254	-2.24366	0.486393
-2.24648	0.164731	-2.25343	0.186318	-2.29982	0.337652	-2.03968	0.136035	-2.63159	0.195815	-2.64487	0.276714	-2.66113	0.449482	-2.59557	0.38629
-2.51948	0.22107	-2.47935	0.242844	-2.20729	0.301532	-2.38105	0.198179	-2.49891	0.264923	-2.70029	0.0878617	-2.60643	0.324931	-2.66985	0.120308
-2.45185	0.253479	-2.01865	0.377863	-2.2787	0.352362	-1.72871	0.113341	-2.55221	0.801885	-2.35363	0.411294	-2.52668	0.278334	-2.609	0.328239
-2.30752	0.288553	-2.33422	0.290241	-2.33159	0.397191	-2.34804	0.473647	-2.82688	0.518678	-2.59666	0.319475	-2.51538	0.337571	-2.50282	0.539696
-2.24478	0.399061	-2.42583	0.225017	-2.41321	0.306383	-2.30929	0.39523	-2.62272	0.217866	-2.58501	0.232924	-2.64545	0.452304	-2.75088	0.347575
-2.41664	0.42773	-2.38144	0.267013	-2.43447	0.262666	-2.61729	0.307671	-2.60639	0.31153	-2.25666	0.170899	-2.46052	0.559216	-2.65279	0.419196
-1.75394	0.376701	-2.35302	0.199929	-2.53844	0.156942	-2.17399	0.244504	-2.68022	0.134228	-2.573	0.307684	-2.37069	0.371951	-2.65574	0.406917
-2.40272	0.390676	-2.35376	0.429034	-2.33188	0.168923	-2.40856	0.487235	-2.64354	0.0949332	-2.38652	0.274126	-2.36664	0.453179	-2.29147	0.613376
-2.52515	0.355121	-2.32501	0.186068	-2.16301	0.306337	-2.37393	0.39016	-2.69085	0.199862	-2.73664	0.111359	-2.18813	0.470131	-2.80977	0.392155
-2.35498	0.358055	-2.33689	0.284391	-1.82095	0.236746	-1.39489	0.333259	-2.33779	0.462079	-2.73056	0.155594	-2.47188	0.528261	-2.68327	0.409184
-2.34206	0.25841	-2.51642	0.0897787	-1.25452	0.195496	-2.05286	0.131798	-2.4368	0.413084	-2.68325	0.0940708	-2.68859	0.340525	-2.74201	0.382143
-2.16032	0.420961	-2.19314	0.283007	-1.76522	0.12525	-1.95436	0.394576	-2.60518	0.640256	-2.56589	0.529235	-2.50304	0.446309	-2.61717	0.255373
-2.48434	0.356585	-2.30327	0.291311	-2.53688	0.128325	-1.98717	0.137408	-2.54802	0.163791	-2.59575	0.230846	-2.67879	0.210088	-2.72068	0.541357
-2.43074	0.377677	-2.10177	0.423861	-2.65177	0.297829	-2.45552	0.122355	-2.17493	0.202781	-2.79807	0.180838	-2.2329	0.509227	-2.24261	0.570101
-2.54787	0.142561	-2.31799	0.384436	-2.40767	0.356226	-2.23823	0.185444	-2.65687	0.330092	-2.12009	0.22371	-2.57724	0.7042	-2.50989	0.501056
-2.3705	0.330286	-1.9755	0.206288	-2.5174	0.320743	-2.57655	0.27422	-2.40024	0.475458	-2.64844	0.193596	-2.50713	0.635342	-2.47143	0.634887
-2.47155	0.131088	-2.33519	0.487165	-2.10505	0.322507	-2.54236	0.373297	-2.26344	0.765745	-2.62445	0.349056	-2.64575	0.259313	-2.71762	0.361234
-2.36794	0.326053	-2.47188	0.319823	-2.39457	0.310153	-2.06805	0.479463	-2.64601	0.594228	-2.6138	0.402497	-2.62133	0.562251	-2.56992	0.405664
-2.13779	0.345171	-2.27714	0.306468	-2.27717	0.327391	-1.83497	0.420404	-2.33241	0.108213	-2.62206	0.295033	-2.48657	0.503302	-2.46039	0.326953
-2.34297	0.238057	-2.06648	0.336977	-2.45107	0.263147	-2.37136	0.352421	-2.69813	0.136585	-2.54537	0.329312	-2.39541	0.26896	-2.22412	0.610381
-2.22193	0.400535	-2.30788	0.381966	-1.59832	0.521246	-1.78749	0.216508	-2.63928	0.78951	-2.51778	0.673259	-2.59537	0.612581	-2.41931	0.404814
-2.13314	0.359798	-2.37016	0.0766889	-1.52773	0.108595	-2.14078	0.367391	-2.28947	0.459289	-2.54608	0.350917	-2.25924	0.647166	-2.69997	0.31039
-2.23861	0.444955	-2.32655	0.261601	-2.39648	0.0563909	-1.56351	0.250321	-2.56498	0.352286	-2.47589	0.200544	-1.7831	0.477235	-2.32024	0.205531
-1.83974	0.350443	-2.22847	0.472926	-2.2094	0.331415	-2.58249	0.0286432	-2.28376	0.647228	-2.6042	0.0950112	-2.48687	0.298104	-2.24446	0.612369
-2.41853	0.262338	-2.25674	0.495693	-2.38921	0.091848	-1.09897	0.0805046	-2.43424	0.406263	-2.39675	0.0989885	-2.42861	0.547949	-2.03639	0.684785
-2.31375	0.166822	-1.36688	0.251797	-2.37962	0.382055	-2.20233	0.282725	-2.55809	0.215612	-2.65237	0.245265	-2.41843	0.30017	-1.8765	0.555771
-2.13095	0.471813	-2.50078	0.120878	-1.83001	0.347042	-2.35244	0.312316	-2.76799	0.380779	-2.64765	0.170974	-2.47923	0.330303	-2.33133	0.513038
-2.32115	0.352998	-2.37454	0.162765	-1.79185	0.1385	-2.42791	0.0903128	-2.50361	0.455218	-2.51642	0.146909	-2.49204	0.53096	-2.65312	0.374662
-2.2363	0.43034	-2.38236	0.0866275	-1.46906	0.213429	-1.63256	0.145232	-2.652	0.137736	-2.51987	0.437877	-2.64803	0.338286	-2.50876	0.565635
-2.1485	0.455272	-2.34218	0.244328	-2.40231	0.363334	-2.05115	0.214688	-2.34206	0.453086	-1.3549	0.228111	-2.50747	0.408072	-2.31182	0.396658
-2.51742	0.156991	-2.31844	0.271323	-2.29398	0.55072	-2.26583	0.15206	-2.81967	0.256996	-2.53519	0.309592	-2.70826	0.386259	-2.45205	0.53898
-2.40496	0.394933	-2.46965	0.39062	-1.99749	0.244488	-2.07052	0.191756	-2.8006	0.326684	-2.65707	0.228352	-2.513	0.253614	-2.68225	0.337989
-2.22528	0.28634	-1.50396	0.442552	-2.22905	0.217973	-1.92057	0.189819	-2.58197	0.253008	-2.74494	0.183116	-2.6389	0.408998	-2.31615	0.472794
-2.4682	0.4239	-2.44735	0.344045	-1.2441	0.432322	-2.40717	0.373775	-2.60119	0.111628	-2.14802	0.553935	-2.3887	0.378859	-2.59696	0.339831
-2.55078	0.36818	-1.55749	0.447349	-1.454	0.273032	-1.72839	0.307736	-1.96621	0.583784	-2.81544	0.206232	-2.29487	0.65227	-2.64732	0.26387
-2.28935	0.438565	-2.33649	0.319393	-2.21806	0.278049	-2.2658	0.357516	-2.46828	0.273499	-2.54673	0.35594	-1.94694	0.463196	-2.57446	0.454718
-2.40613	0.372246	-2.35789	0.271719	-2.43429	0.108224	-2.39273	0.151131	-2.35004	0.41511	-2.56766	0.156457	-2.36522	0.461419	-2.59461	0.387854
-2.53166	0.190971	-2.31274	0.347657	-2.48401	0.300808	-1.68202	0.171779	-2.52065	0.314888	-2.74373	0.170829	-2.38434	0.611425	-2.26968	0.194894
-2.39167	0.274762	-2.22416	0.185639	-2.12668	0.144265	-2.30139	0.356033	-2.54744	0.578576	-2.32176	0.279318	-2.45435	0.524061	-2.64328	0.254332
-2.29405	0.268631	-1.56749	0.431617	-2.32243	0.342577	-1.51878	0.367576	-2.58294	0.302073	-1.9126	0.211392	-2.64381	0.530133	-2.58143	0.483257
-2.43334	0.287584	-2.18538	0.320946	-2.21246	0.295751	-1.75616	0.172087	-2.65707	0.742064	-2.60495	0.224137	-2.18454	0.491508	-2.34386	0.600924
-2.30069	0.460667	-1.85701	0.46256	-2.27699	0.187971	-1.81738	0.175098	-2.52241	0.192067	-2.39691	0.12204	-2.67738	0.379908	-2.05854	0.60407
-2.40529	0.373434	-2.14082	0.343174	-2.22916	0.302895	-2.07694	0.200797	-2.41448	0.168738	-1.61496	0.158079	-2.42503	0.585464	-2.651	0.226603
-2.17428	0.398005	-2.35445	0.186218	-2.26636	0.23369	-2.32989	0.41608	-2.09905	0.231768	-2.01986	0.258363	-2.16347	0.512137	-1.8585	0.285727
-2.31945	0.40536	-1.64071	0.122315	-2.47021	0.122686	-1.24856	0.309646	-2.29186	0.580319	-2.4023	0.240962	-2.68007	0.576638	-2.52592	0.366314
-2.27697	0.368532	-2.39539	0.268868	-2.14953	0.358931	-1.82755	0.219815	-2.601	0.123484	-2.61784	0.313126	-2.65981	0.556539	-2.24735	0.6132
-2.40304	0.325626	-2.36723	0.223182	-2.42502	0.346492	-2.58811	0.377009	-2.62731	0.0921275	-2.54698	0.786937	-2.58224	0.476398	-2.52282	0.255485
-2.49972	0.351692	-1.90344	0.196562	-2.24214	0.0933648	-1.95331	0.574189	-2.42371	0.336223	-2.55418	0.250667	-2.47395	0.446428	-2.06546	0.353974
-1.96683	0.330025	-2.31226	0.427443	-2.36581	0.463526	-1.8301	0.239329	-2.41982	0.45748	-1.59224	0.100934	-2.73419	0.427756	-2.45948	0.273667
-2.30902	0.389138	-2.39087	0.230651	-2.31357	0.276568	-2.18707	0.182196	-2.7088	0.376875	-1.69913	0.195516	-2.61177	0.360211	-1.51652	0.452266
-2.31033	0.328983	-2.05736	0.337939	-2.56506	0.109566	-2.331	0.157979	-2.49965	0.169963	-2.67763	0.0212711	-2.64498	0.479808	-2.51853	0.842132
-2.22236	0.278742	-1.86053	0.524381	-2.3955	0.10524	-1.47378	0.190075	-2.74534	0.128357	-2.76074	0.096261	-2.66456	0.365782	-2.71927	0.267897
-1.87581	0.600457	-2.41459	0.281884	-1.11092	0.292374	-2.34582	0.198123	-2.36151	0.285014	-2.65801	0.144603	-2.0182	0.637703	-2.68875	0.711425
-2.28378	0.280259	-1.80712	0.571335	-1.85642	0.161186	-1.63236	0.212877	-2.5267	0.412306	-2.69312	0.230024	-2.49367	0.469278	-2.67275	0.544507
-2.35969	0.294394	-2.40377	0.0808431	-2.47997	0.217471	-2.10342	0.372962	-2.77697	0.302131	-2.49698	0.450556	-2.51745	0.268556	-2.44965	0.393403
-2.39695	0.219487	-2.2908	0.308929	-1.434	0.267028	-1.93819	0.404111	-2.12057	0.692342	-2.5709	0.211153	-2.75388	0.776421	-2.49055	0.444123
-2.45485	0.222103	-2.09984	0.384637	-2.33298	0.127925	-2.12104	0.204539	-2.67339	0.339791	-2.52809	0.102409	-2.52166	0.377143	-2.59553	0.412082
-2.55714	0.1732	-2.29519	0.28279	-2.26973	0.415073	-1.94904	0.348232	-2.41217	0.48956	-2.68717	0.34642	-2.12242	0.483481	-2.65509	0.377283
-2.44814	0.391755	-2.2179	0.432481	-1.69325	0.38399	-1.71951	0.170407	-2.67062	0.191447	-1.97506	0.234454	-2.50587	0.477607	-2.52404	0.391347
-2.31933	0.34108	-1.99057	0.297968	-1.61154	0.248241	-1.31211	0.0473672	-2.33532	0.211526	-1.59904	0.147003	-2.56605	0.366458	-2.43411	0.395389
-2.3728	0.347079	-2.45655	0.371231	-2.18529	0.4985	-2.02884	0.368638	-2.6805	0.125472	-2.50488	0.100239	-2.57142	0.401643	-2.54401	0.384857
-2.21309	0.324741	-2.35026	0.356898	-2.43544	0.233315	-2.67179	0.108806	-2.63425	0.215449	-2.28012	0.393583	-2.43578	0.453448	-2.17619	0.375391
-2.36906	0.459917	-1.60544	0.272132	-1.42262	0.196879	-1.81103	0.300119	-2.57133	0.466415	-2.44511	0.245584	-2.4998	0.483239	-2.46677	0.520923
-2.15002	0.294977	-2.17157	0.320461	-1.26451	0.179872	-2.06147	0.138243	-2.74716	0.582584	-2.5503	0.354596	-2.42899	0.399103	-2.44808	0.348354
-2.30271	0.371503	-2.00108	0.381045	-2.2228	0.315304	-1.34518	0.30343	-2.65978	0.364816	-2.54074	0.512291	-2.61153	0.561916	-2.17699	0.380049
-2.50384	0.376118	-2.45713	0.152816	-2.4149	0.42296	-2.26164	0.36962	-2.63707	0.366378	-2.54712	0.264097	-2.41299	0.431929	-2.65362	0.4277
-2.3874	0.336356	-2.23936	0.560939	-2.28491	0.262209	-1.72279	0.0740755	-2.37916	0.511378	-2.6149	0.29055	-2.52977	0.455362	-2.40472	0.533374
-2.07139	0.44756	-2.07112	0.387029	-2.01981	0.303479	-1.96912	0.230355	-2.46702	0.430818	-2.59929	0.300556	-2.42597	0.564869	-2.33405	0.462309
-2.40976	0.350029	-2.23945	0.306761	-1.69604	0.32107	-2.50549	0.369854	-2.17098	0.460562	-2.18285	0.488274	-2.44582	0.490686	-2.5243	0.419321
-2.34463	0.316647	-1.53123	0.535313	-2.27011	0.333498	-2.16405	0.451452	-2.54348	0.468624	-2.68039	0.218302	-2.39309	0.473596	-2.68818	0.143687
-2.40028	0.390684	-2.34195	0.368966	-2.17721	0.355006	-2.00753	0.385376	-2.50462	0.314986	-2.23424	0.426164	-2.62972	0.472219	-2.60478	0.387518
-2.45898	0.152764	-2.27379	0.286506	-2.03746	0.290286	-2.42906	0.401432	-2.69936	0.122591	-2.69733	0.461886	-2.65041	0.208123	-2.47214	0.387801
-2.36919	0.112772	-2.25614	0.375223	-2.28214	0.185873	-1.51827	0.428514	-2.62306	0.294815	-2.67386	0.40423	-2.61938	0.404432	-2.7563	0.0831348
-2.38889	0.213309	-2.16682	0.396662	-2.31571	0.134935	-1.94877	0.290243	-2.29514	0.42508	-2.24491	0.150692	-2.80674	0.0770508	-2.71759	0.232196
-2.39322	0.401945	-1.89464	0.279702	-1.79471	0.163928	-1.94739	0.456074	-2.56379	0.50624	-2.61772	0.32855	-2.55036	0.135423	-2.61104	0.32651
-2.06661	0.330979	-1.75851	0.405072	-1.87232	0.176719	-2.14631	0.384371	-2.54553	0.182893	-2.55168	0.382021	-2.4682	0.461589	-2.54366	0.471217
-2.26733	0.4039	-2.25718	0.271236	-1.33265	0.342466	-2.2028	0.412057	-2.54248	0.270601	-2.36701	0.174248	-2.46902	0.392574	-2.1336	0.396197
-2.26255	0.298501	-1.23345	0.549004	-2.40333	0.11515	-2.00197	0.291967	-2.67084	0.331815	-2.7034	0.0419337	-2.46977	0.466012	-2.45684	0.227339
-2.34997	0.29254	-2.11412	0.511769	-2.102	0.358154	-2.1182	0.395236	-2.56759	0.330782	-2.59172	0.293854	-2.26944	0.478701	-2.55396	0.341794
-2.30414	0.423281	-2.25922	0.552161	-2.17791	0.251217	-1.92273	0.431066	-2.50556	0.295602	-2.47958	0.137908	-1.70483	0.538047	-2.54162	0.450751
-2.21588	0.438983	-2.08777	0.400703	-2.31018	0.385227	-2.53871	0.145158	-2.78048	0.598779	-1.45074	0.146352	-2.1197	0.612973	-2.12179	0.793804
-2.14816	0.337077	-2.02612	0.382402	-2.312	0.273466	-1.53398	0.197722	-2.26876	0.242839	-2.56085	0.409791	-2.29554	0.453366	-2.50952	0.388553
-2.29261	0.365649	-1.81702	0.544726	-1.82991	0.358756	-2.21532	0.400625	-2.56862	0.343105	-2.4371	0.195058	-2.51924	0.430467	-2.63085	0.455826
-2.17407	0.48532	-2.38977	0.361882	-2.21737	0.328247	-1.96665	0.093812	-2.45227	0.509687	-2.79874	0.325649	-2.63224	0.556646	-2.36678	0.232163
-2.24511	0.279625	-2.41342	0.298048	-2.14506	0.0964792	-1.87676	0.346288	-2.54199	0.142999	-2.57415	0.15391	-2.64059	0.309309	-2.49289	0.346107
-2.18817	0.399215	-2.45094	0.0604836	-2.05668	0.349958	-1.81718	0.347477	-0.259587	0.320311	-2.09844	0.10861	-2.64878	0.137479	-2.5306	0.454862
-2.31319	0.376081	-2.0377	0.260307	-2.46362	0.35929	-2.46024	0.224219	-2.06789	0.700484	-2.32776	0.313095	-2.59259	0.447496	-2.42733	0.605874
-2.16404	0.450558	-2.47972	0.270625	-2.01051	0.483948	-2.21941	0.329878	-2.7395	0.420624	-1.29797	0.278028	-2.54701	0.298732	-2.65056	0.558072
-2.26199	0.361649	-2.36333	0.347938	-2.38093	0.280095	-2.26272	0.0826791	-2.52816	0.475038	-2.68238	0.222212	-2.03057	0.684041	-2.67847	0.294945
-1.95756	0.405821	-2.27075	0.143856	-1.34833	0.196788	-1.83116	0.225177	-2.56586	0.390769	-2.73575	0.0837114	-2.53912	0.471662	-2.30828	0.49625
-2.18924	0.305259	-1.95542	0.454305	-1.79267	0.16916	-2.58039	0.356265	-2.66298	0.389768	-2.71083	0.0830329	-2.69962	0.426051	-2.44675	0.414201
-2.46867	0.320816	-2.37063	0.0871041	-2.2382	0.22996	-2.54535	0.380154	-2.53755	0.303896	-2.60689	0.487237	-2.70657	0.18862	-2.26879	0.496056
-2.16965	0.340203	-2.39558	0.384883	-2.61798	0.0809154	-2.09175	0.477538	-2.41551	0.181663	-2.60792	0.33598	-2.45244	0.399877	-2.40807	0.473641
-2.12986	0.386455	-1.78085	0.389387	-1.64808	0.282029	-1.84608	0.35787	-2.52977	0.0559566	-2.56946	0.191272	-2.59756	0.629576	-2.55967	0.531172
-2.32538	0.347307	-2.41478	0.269389	-1.85776	0.278497	-2.25555	0.424913	-2.56925	0.375732	-2.62673	0.342391	-2.47784	0.108587	-2.66959	0.149698
-2.39016	0.364938	-2.40545	0.338868	-2.20942	0.281507	-2.44679	0.258062	-2.55295	0.347605	-2.79011	0.137528	-2.4297	0.443656	-2.58157	0.278151
-2.42775	0.20784	-1.8742	0.428648	-2.26409	0.288301	-2.06553	0.362402	-2.6124	0.644489	-2.62048	0.210265	-2.57599	0.252324	-2.55214	0.503208
-0.963474	0.510737	-2.37633	0.0719628	-2.22566	0.349571	-1.73665	0.134045	-2.66602	0.405099	-2.78072	0.112569	-2.58814	0.298551	-2.31728	0.580019
-2.22521	0.386893	-2.22311	0.235038	-1.19888	0.272321	-1.55726	0.38458	-2.55382	0.322895	-2.4214	0.490499	-2.57407	0.349313	-2.45975	0.514819
-2.32161	0.442775	-2.2655	0.155749	-2.0423	0.247599	-2.41109	0.19326	-2.61008	0.274728	-1.32212	0.22739	-2.16642	0.685231	-2.50109	0.45222
-2.28275	0.358077	-2.39452	0.312414	-1.75049	0.106566	-2.07836	0.2246	-2.5881	0.686654	-2.57616	0.278127	-2.34991	0.511807	-2.53355	0.282443
-2.07856	0.388671	-1.93066	0.302656	-1.78057	0.366417	-1.5033	0.35465	-2.67152	0.398286	-2.42806	0.132764	-2.58658	0.435057	-2.44814	0.506756
-2.3729	0.267399	-2.42449	0.356849	-1.95787	0.399361	-1.50043	0.0947694	-2.51105	0.291538	-2.54921	0.296147	-2.34212	0.321598	-2.53712	0.463628
-2.44286	0.398027	-1.92278	0.396675	-2.25579	0.286912	-1.96803	0.127636	-2.38135	0.506104	-2.08941	0.333046	-2.58749	0.340694	-2.57425	0.269762
-2.18715	0.381819	-2.30917	0.376495	-2.33026	0.22719	-2.15016	0.147846	-2.31569	0.184809	-2.62028	0.272327	-2.48846	0.753456	-2.60424	0.57227
-2.0137	0.391147	-2.16975	0.422759	-2.44911	0.45054	-1.90532	0.411565	-2.73349	0.165209	-1.9688	0.5439	-2.51445	0.306772	-2.42684	0.72151
-2.39023	0.415675	-2.34134	0.278438	-2.44389	0.191262	-2.20886	0.271587	-2.46934	0.536194	-2.57162	0.592446	-2.57059	0.431744	-2.36561	0.416713
-2.48216	0.252057	-1.97936	0.281277	-2.30368	0.198589	-1.42541	0.216944	-2.50411	0.216952	-2.69144	0.225527	-2.66238	0.693706	-2.48659	0.141604
-2.38266	0.252819	-1.63209	0.486049	-2.51091	0.0745679	-2.01166	0.0974787	-2.47801	0.337635	-2.76163	0.0890084	-2.45607	0.374045	-2.61484	0.389426
-1.36839	0.383897	-2.24017	0.134341	-2.22593	0.329824	-2.29482	0.235632	-2.49562	0.357536	-2.10065	0.29202	-2.75158	0.208544	-2.24741	0.447617
-2.22847	0.329342	-1.43998	0.215492	-1.88105	0.424615	-1.60064	0.176155	-2.49854	0.278403	-2.62211	0.24718	-2.70753	0.477213	-2.62	0.378977
-2.17845	0.566455	-2.43847	0.280366	-1.2483	0.412207	-2.19184	0.36394	-2.22615	0.143949	-2.83877	0.107386	-2.69899	0.510062	-2.44252	0.474018
-2.31335	0.491588	-2.55872	0.33351	-1.29792	0.386368	-2.01204	0.483569	-2.34832	0.406863	-2.53849	0.582622	-2.45859	0.452927	-2.64516	0.11358
-1.52079	0.502503	-2.53684	0.315787	-2.04651	0.348073	-1.8353	0.293297	-2.53935	0.191401	-2.46638	0.384876	-2.28931	0.457526	-2.5103	0.258541
-2.12586	0.323138	-2.06971	0.288381	-1.95508	0.214877	-1.76782	0.131096	-2.42086	0.163171	-2.60254	0.281575	-2.62938	0.441725	-2.26752	0.476828
-2.38707	0.329231	-2.4403	0.0828741	-2.31977	0.269099	-1.83042	0.0923304	-2.62873	0.403075	-2.55235	0.300161	-2.58241	0.318619	-2.45376	0.572848
-2.45191	0.355923	-2.28729	0.105778	-1.68483	0.130293	-1.67861	0.21644	-2.3553	0.429277	-2.62936	0.221031	-2.71483	0.175221	-1.81219	0.311518
-2.18691	0.340059	-2.1836	0.317966	-2.36282	0.315479	-1.95778	0.363456	-2.63458	0.360919	-2.61708	0.598267	-2.64114	0.206337	-2.49547	0.406816
-2.24472	0.329322	-2.27774	0.333172	-1.86325	0.18249	-2.03789	0.44193	-2.62996	0.321261	-2.74637	0.293632	-2.56671	0.405736	-2.35728	0.56351
-1.98403	0.432028	-2.20322	0.105941	-2.08527	0.365687	-2.03219	0.0738777	-2.59215	0.354167	-2.37046	0.260172	-2.39113	0.426131	-2.2366	0.410941
-2.1867	0.410014	-2.2354	0.395957	-2.38958	0.342866	-2.09076	0.331071	-2.50074	0.34801	-2.19385	0.360702	-2.58323	0.428859	-2.41603	0.406734
-2.34464	0.330651	-2.3555	0.217023	-2.14894	0.392147	-2.417	0.432644	-2.56382	0.210069	-2.57741	0.163107	-2.40371	0.422917	-2.37639	0.519642
-1.50492	0.403411	-2.29043	0.269525	-2.28298	0.183621	-2.44561	0.417299	-1.97206	0.0685722	-2.56353	0.0976388	-2.58654	0.469935	-2.52965	0.533841
-2.02177	0.478655	-2.27919	0.452938	-2.19235	0.437111	-2.17394	0.396383	-2.60558	0.296821	-2.72582	0.0110942	-2.56956	0.357739	-2.3835	0.493427
-2.36174	0.223272	-2.53057	0.302704	-2.01862	0.152182	-1.46896	0.256205	-2.09953	0.329488	-2.79114	0.119955	-2.59867	0.383998	-2.39968	0.786233
-1.95835	0.380769	-2.12312	0.366929	-1.20357	0.153702	-1.69218	0.167403	-2.25378	0.637999	-1.802	0.209733	-1.95616	0.549733	-2.51367	0.380147
-1.67647	0.473533	-2.3135	0.235088	-1.82208	0.425667	-1.63201	0.395544	-2.48871	0.387185	-2.52875	0.112629	-2.09424	0.48948	-1.50529	0.311903
-2.11233	0.429203	-2.10789	0.27081	-2.37231	0.2223	-1.64448	0.292952	-2.1528	0.430498	-2.66945	0.151408	-2.12855	0.425984	-2.15084	0.370366
-2.39325	0.371625	-2.37722	0.17511	-2.22034	0.300565	-1.34286	0.304227	-2.52573	0.400663	-1.10084	0.372733	-2.63167	0.227178	-2.49148	0.549958
-1.7211	0.29496	-2.40908	0.339826	-1.29948	0.438452	-1.95932	0.365638	-2.50861	0.373544	-1.23818	0.167843	-2.58724	0.341658	-2.61336	0.417664
-2.42763	0.407566	-2.41505	0.309935	-2.43085	0.351326	-1.47491	0.217523	-2.45851	0.458801	-2.35698	0.418195	-2.47121	0.182939	-2.43287	0.477854
-2.09206	0.378807	-2.28498	0.492489	-1.33157	0.261442	-2.34497	0.284176	-2.50387	0.439543	-2.61722	0.185814	-2.66206	0.328196	-2.56807	0.464513
-2.28491	0.170907	-2.43503	0.0898136	-2.35268	0.434891	-2.28539	0.0860144	-2.47429	0.404711	-2.14968	0.423833	-2.47891	0.374835	-2.36094	0.459882
-2.45665	0.341983	-2.2846	0.284187	-2.25677	0.459132	-2.00832	0.386077	-2.64777	0.140632	-2.70158	0.0890099	-2.22777	0.461509	-2.69847	0.117328
-2.41379	0.359276	-2.49876	0.351937	-1.72492	0.391495	-1.09776	0.351984	-2.61586	0.119354	-1.76141	0.389829	-2.63984	0.420844	-2.78748	0.535174
-2.10606	0.400156	-2.01046	0.343643	-1.98279	0.304653	-2.47336	0.168275	-1.93693	0.357861	-1.18958	0.120406	-2.58777	0.429171	-2.55432	0.372745
-2.23661	0.250261	-2.30476	0.426345	-1.79117	0.19406	-1.75102	0.0541838	-2.66593	0.343485	-2.47898	0.643306	-2.25378	0.366945	-2.27905	0.342377
-2.28302	0.308635	-2.39348	0.187141	-1.98729	0.10492	-2.33172	0.235895	-2.25924	0.367265	-2.62347	0.303711	-2.63958	0.228351	-2.21823	0.511629
-2.35881	0.390834	-2.4871	0.380534	-2.34734	0.435713	-1.81402	0.170014	-2.68879	0.153707	-2.1628	0.477056	-2.46301	0.459321	-2.53871	0.607291
-2.32218	0.350235	-2.2314	0.403713	-2.16313	0.398211	-1.67896	0.282503	-2.51736	0.463394	-2.12929	0.50958	-2.12705	0.630656	-2.31808	0.656288
-2.27849	0.0797002	-2.37706	0.321021	-2.21646	0.469016	-1.89689	0.412642	-2.6879	0.161491	-2.42968	0.362017	-2.68656	0.219509	-2.63263	0.0767598
-2.30994	0.325057	-2.15483	0.268705	-2.02704	0.337693	-1.47735	0.0961837	-2.63672	0.202629	-2.5837	0.319758	-2.54332	0.43446	-2.54805	0.219647
-2.2148	0.405369	-2.44742	0.118124	-1.2297	0.355631	-2.15608	0.377934	-2.72084	0.215483	-2.5507	0.233119	-2.47309	0.391204	-2.65866	0.312362
-2.24526	0.178591	-1.34047	0.416655	-2.32911	0.279041	-1.77557	0.402517	-2.44694	0.382489	-2.67379	0.290939	-2.39616	0.223113	-2.30914	0.581986
-2.24912	0.424211	-2.44323	0.185465	-2.13558	0.377124	-2.50501	0.320634	-2.41395	0.390694	-2.76526	0.151831	-2.64168	0.396692	-2.60738	0.255289
-2.12056	0.35752	-2.4299	0.113922	-2.25485	0.247118	-1.89545	0.264538	-2.51663	0.376694	-2.55822	0.421064	-2.41248	0.220026	-2.51362	0.175002
-1.91733	0.457082	-2.20832	0.419048	-1.16726	0.288488	-1.94785	0.0929948	-2.53971	0.454398	-2.44111	0.256194	-2.61193	0.382975	-2.53188	0.516117
-2.11304	0.357838	-2.34516	0.124652	-1.36864	0.128469	-2.44898	0.398398	-2.56404	0.515178	-1.86602	0.157569	-2.53642	0.268482	-2.56892	0.32507
-1.96822	0.516636	-2.19867	0.31578	-2.3558	0.351112	-2.08219	0.237085	-2.53088	0.370879	-2.57657	0.130736	-2.64022	0.229611	-2.51618	0.247338
-1.87581	0.441892	-1.87047	0.386306	-2.21796	0.339322	-1.22852	0.446928	-2.26657	0.203513	-1.47806	0.0878639	-2.58575	0.211898	-2.47609	0.141301
-2.29208	0.36944	-0.722765	0.482372	-2.0618	0.369148	-2.08693	0.386846	-2.47088	0.165527	-2.55085	0.317803	-2.59299	0.342767	-2.62843	0.485834
-2.46259	0.382857	-2.24713	0.175743	-1.53013	0.314565	-1.84031	0.357856	-2.25563	0.188096	-2.57355	0.128063	-2.58634	0.359924	-2.36836	0.590365
-1.73279	0.378814	-2.38966	0.168255	-1.31515	0.362663	-2.45122	0.187369	-2.19048	0.559862	-2.42421	0.391903	-2.67666	0.414884	-2.42382	0.425979
-2.17459	0.326613	-2.19666	0.288154	-2.47753	0.332976	-2.00198	0.0806528	-2.54509	0.690127	-2.40448	0.304023	-2.55615	0.31392	-2.66353	0.125167
-1.47953	0.377855	-2.21972	0.359279	-1.67612	0.205965	-1.21737	0.328491	-2.63768	0.315544	-2.72933	0.288647	-2.46875	0.620709	-2.25778	0.426918
-2.19586	0.49702	-2.19261	0.340439	-2.37394	0.379284	-1.92958	0.185457	-2.71225	0.135116	-2.57101	0.260065	-2.6399	0.374057	-2.44542	0.511753
-2.16281	0.433342	-2.35996	0.274209	-1.34475	0.33351	-2.3781	0.182883	-2.11367	0.202216	-2.29174	0.187814	-2.14222	0.467484	-2.44164	0.400045
-2.40176	0.21865	-2.19123	0.395245	-2.30691	0.442948	-2.51084	0.379545	-2.68859	0.245737	-2.50448	0.413445	-2.72728	0.338613	-2.60041	0.425691
-2.41956	0.368437	-2.23471	0.308145	-1.65467	0.428141	-2.25298	0.405045	-2.3503	0.31984	-1.37602	0.253922	-2.70083	0.408113	-2.80116	0.216226
-2.41029	0.185	-2.36884	0.140116	-1.61778	0.117004	-1.84651	0.379634	-2.6421	0.224531	-2.64431	0.272711	-2.3316	0.531295	-2.25583	0.480059
-2.36774	0.502933	-2.27313	0.348343	-2.27731	0.447658	-1.48301	0.0894869	-2.5179	0.15272	-2.68706	0.104167	-2.67866	0.23868	-2.68207	0.351498
-2.33277	0.249708	-2.01842	0.213371	-1.08021	0.318468	-1.60804	0.294998	-2.25908	0.607686	-2.62693	0.357614	-2.65336	0.285853	-2.71666	0.171537
-2.0798	0.43693	-2.26248	0.276925	-1.34524	0.346047	-1.72197	0.422129	-2.68756	0.120787	-2.64432	0.337638	-2.57941	0.476655	-2.60667	0.549821
-2.24769	0.339244	-2.43373	0.105113	-2.09993	0.33235	-1.65974	0.271773	-1.81664	0.458122	-2.57061	0.412525	-2.65902	0.460769	-2.56263	0.159007
-2.23007	0.398845	-2.45717	0.1849	-2.35926	0.39415	-1.52699	0.229795	-2.4719	0.389421	-2.48598	0.385148	-2.51152	0.415653	-2.64747	0.256803
-2.33577	0.29245	-2.24001	0.215443	-2.29601	0.243597	-1.58114	0.191474	-2.54264	0.364721	-2.37417	0.12238	-2.4682	0.43173	-2.38993	0.637582
-2.05937	0.432199	-2.20581	0.314569	-2.43517	0.11757	-1.65274	0.448906	-2.19067	0.666836	-2.70516	0.108432	-2.35035	0.437344	-2.6388	0.362357
-2.33507	0.18328	-2.23436	0.364193	-2.41013	0.105948	-1.28083	0.0824269	-2.60756	0.319954	-2.58798	0.327543	-2.31094	0.378844	-2.34549	0.924256
-2.22065	0.359369	-2.17654	0.272064	-2.2827	0.533768	-1.8842	0.309145	-2.61111	0.315045	-2.35316	0.24924	-2.53296	0.57866	-2.41199	0.462497
-1.99341	0.446597	-2.29032	0.381492	-2.36819	0.0975255	-1.53432	0.326435	-1.5836	0.359534	-2.64684	0.0972834	-2.44167	0.584208	-1.98289	0.769187
-2.29556	0.326001	-2.48224	0.405704	-2.39932	0.193641	-1.92595	0.371512	-2.58537	0.740352	-2.6782	0.280988	-2.41749	0.441256	-2.05544	0.676764
-2.20404	0.452345	-2.14766	0.337654	-1.63239	0.0518986	-2.24023	0.220998	-2.39852	0.176216	-2.5943	0.36464	-2.63455	0.428072	-1.29694	0.302443
-1.93231	0.407661	-2.24753	0.15896	-1.79661	0.245199	-1.37076	0.232325	-2.64196	0.402759	-2.54792	0.414207	-2.51833	0.446546	-2.53502	0.400524
-2.06889	0.614542	-2.18383	0.369535	-1.19652	0.287119	-2.2005	0.457044	-2.40939	0.513866	-2.1446	0.200966	-2.08212	0.372347	-2.51886	0.267173
-2.46249	0.355839	-2.2586	0.268405	-1.43469	0.316363	-2.10923	0.459488	-2.58322	0.30054	-2.6655	0.293797	-2.57015	0.457882	-2.53884	0.167917
-2.19564	0.510095	-1.50905	0.308392	-2.1334	0.360721	-2.17877	0.447511	-2.5065	0.160099	-2.22398	0.474734	-2.51373	0.448755	-2.3511	0.529869
-2.46443	0.249149	-1.95283	0.395851	-1.54623	0.211198	-1.47091	0.394603	-2.62097	0.169988	-2.43268	0.0978488	-2.57941	0.501815	-1.90695	0.0424461
-2.32011	0.143306	-2.31343	0.116735	-1.0786	0.201634	-2.33567	0.355122	-2.50773	0.327621	-2.54172	0.332783	-2.48925	0.43467	-2.70547	0.17756
-2.34507	0.277594	-2.33689	0.260854	-2.41888	0.129726	-1.37535	0.227897	-2.64828	0.298717	-1.98611	0.360779	-2.6408	0.471189	-2.37141	0.527979
-2.25242	0.259191	-2.42567	0.313528	-1.38553	0.283789	-1.77464	0.220608	-2.08931	0.492345	-2.45919	0.438999	-2.37267	0.680404	-2.49998	0.64106
-2.31786	0.370955	-2.29521	0.394856	-1.5063	0.302874	-2.06317	0.202438	-1.77485	0.604106	-2.53995	0.349244	-2.64057	0.284857	-2.70541	0.295037
-2.26026	0.536017	-2.10364	0.305411	-1.70808	0.0796336	-2.23751	0.280213	-2.52541	0.566343	-2.51126	0.136153	-2.64462	0.26207	-2.49089	0.589773
-1.87181	0.423328	-2.38958	0.430984	-1.84092	0.345969	-2.42482	0.31695	-2.67239	0.221442	-2.20349	0.266715	-2.58664	0.521329	-2.67549	0.387957
-2.36578	0.394547	-2.47977	0.378404	-2.03891	0.409607	-2.14714	0.41732	-2.6506	0.169938	-2.31248	0.154786	-2.16446	0.482716	-2.36903	0.555193
-2.23223	0.376529	-1.91535	0.268105	-1.63113	0.384254	-1.80372	0.393061	-2.63116	0.279715	-2.6306	0.232359	-2.61123	0.268714	-2.40388	0.641331
-2.14313	0.448053	-2.45913	0.0699654	-1.65451	0.244858	-1.6523	0.287699	-2.67919	0.137155	-2.46328	0.352765	-2.44613	0.349127	-2.45468	0.42569
-2.43887	0.353108	-2.31074	0.247707	-1.87193	0.136303	-2.13103	0.466775	-2.2329	0.435691	-2.68771	0.140162	-2.39459	0.637788	-2.43596	0.448108
-2.22453	0.341131	-2.26887	0.294313	-1.59276	0.2594	-1.31901	0.301308	-2.60231	0.419565	-2.41578	0.559558	-2.4828	0.325341	-2.57141	0.451154
-2.39037	0.217776	-1.5775	0.370234	-1.62822	0.107183	-2.16665	0.17118	-2.56324	0.412889	-1.28964	0.370897	-2.67152	0.485266	-2.27439	0.456709
-2.11931	0.353489	-2.19166	0.240682	-2.32801	0.297246	-1.70146	0.25332	-2.54164	0.360328	-1.26575	0.30764	-2.66576	0.326869	-2.30963	0.499316
-2.16678	0.35337	-2.2353	0.349088	-2.44173	0.426589	-2.20309	0.455804	-2.423	0.391094	-1.73847	0.162431	-2.65399	0.324874	-2.58287	0.48143
-2.17823	0.399176	-2.475	0.300297	-1.64082	0.347854	-1.16439	0.233572	-2.64149	0.167201	-2.54362	0.141848	-2.33863	0.419256	-1.91678	0.176054
-2.37682	0.089014	-2.49982	0.116611	-1.70993	0.533979	-2.1451	0.147008	-2.34013	0.519904	-2.68866	0.198536	-2.65206	0.3107	-2.37382	0.603418
-2.35924	0.274727	-2.14536	0.26011	-2.06214	0.344996	-2.22521	0.443438	-2.61711	0.393365	-2.06897	0.293228	-2.64113	0.1807	-2.4057	0.502087
-2.22107	0.436346	-2.15409	0.224757	-2.31985	0.425885	-2.63147	0.219145	-2.61359	0.258149	-1.46586	0.231433	-2.57986	0.334415	-2.48171	0.374373
-2.3993	0.352754	-2.22541	0.207615	-1.38485	0.306517	-1.56	0.218827	-2.57025	0.26171	-2.61541	0.317981	-2.35987	0.362509	-2.58744	0.288993
-2.31911	0.189821	-1.97441	0.545907	-2.34395	0.290214	-2.19039	0.334648	-2.44151	0.42552	-2.0112	0.313801	-2.3777	0.424976	-2.38629	0.548485
-2.19713	0.294518	-2.41121	0.227166	-2.42469	0.111735	-1.99829	0.142177	-2.71581	0.31729	-2.34258	0.170031	-2.38509	0.41601	-2.39953	0.378018
-2.26115	0.255372	-2.42501	0.356963	-2.22007	0.283241	-1.65509	0.341249	-2.63373	0.320852	-2.25913	0.281915	-1.38536	0.57879	-2.68498	0.444106
-2.07808	0.395662	-2.40418	0.078073	-2.41033	0.171329	-2.10556	0.357672	-2.64008	0.139989	-2.42212	0.500084	-2.76065	0.127928	-2.68689	0.715734
-2.15803	0.418733	-2.30182	0.201624	-2.38962	0.363067	-1.5876	0.219194	-2.44524	0.567785	-2.48518	0.437552	-2.4296	0.483111	-2.51399	0.224372
-2.30372	0.454366	-2.27462	0.32048	-2.4978	0.142806	-2.22055	0.331804	-2.23786	0.42298	-2.69754	0.171829	-2.65137	0.31609	-2.48469	0.172461
-2.37592	0.0856474	-2.36694	0.24075	-2.3379	0.341998	-2.2824	0.336767	-2.65286	0.205329	-2.58768	0.144513	-2.70433	0.176683	-2.64542	0.238025
-2.37922	0.360601	-2.3105	0.334364	-2.37768	0.337027	-2.19495	0.453523	-2.59545	0.196858	-2.28789	0.385938	-2.44565	0.347768	-2.55199	0.328659
-2.24921	0.308777	-2.13315	0.424507	-1.82044	0.141834	-2.19628	0.360329	-2.41127	0.539937	-2.77335	0.118451	-2.595	0.517244	-2.32151	0.584125
-2.43913	0.402916	-2.1725	0.317167	-1.55164	0.152825	-1.31866	0.205024	-2.10098	0.502691	-2.7511	0.11551	-2.48915	0.524792	-2.71817	0.332273
-2.4117	0.307515	-2.04949	0.111938	-1.10816	0.430712	-1.51447	0.319836	-2.57342	0.346886	-2.68095	0.580731	-2.59632	0.660516	-2.33112	0.254603
-2.16229	0.352882	-1.30546	0.483885	-1.42247	0.114164	-2.17021	0.259187	-2.49033	0.435823	-2.65822	0.186543	-2.48267	0.297818	-2.14204	0.554951
-2.16377	0.407798	-2.34051	0.283099	-2.09186	0.258568	-2.31867	0.467617	-2.70718	0.414664	-2.57237	0.440919	-2.72059	0.206638	-2.16665	0.504715
-1.96918	0.659479	-2.54968	0.430948	-2.14854	0.29497	-2.19137	0.415747	-2.58003	0.229456	-2.52267	0.339458	-2.6637	0.257865	-2.56208	0.392519
-2.25161	0.37844	-2.39294	0.444689	-2.34646	0.184134	-1.18334	0.249754	-2.43644	0.315169	-1.80326	0.248149	-2.47291	0.409411	-2.67136	0.417878
-2.27813	0.353893	-1.36287	0.405921	-2.38018	0.345836	-1.55152	0.44909	-2.62021	0.248433	-1.95364	0.476172	-2.45264	0.365891	-2.37494	0.425606
-2.21111	0.281196	-2.38608	0.152687	-2.35986	0.165494	-2.66587	0.365222	-1.69652	0.319085	-2.43032	0.144732	-2.69591	0.309561	-2.3585	0.215936
-2.19132	0.455026	-2.43998	0.170029	-1.52749	0.225171	-2.1177	0.230698	-2.21274	0.426631	-2.02493	0.416347	-2.30389	0.647956	-2.16017	0.686924
-2.31931	0.379622	-2.13496	0.389419	-1.48675	0.33385	-2.28836	0.185609	-2.53883	0.394865	-2.39316	0.179209	-2.15306	0.467271	-2.30205	0.549116
-2.186	0.611767	-1.30223	0.288147	-1.87937	0.185755	-2.04818	0.116218	-2.63966	0.179771	-2.23268	0.190298	-2.56599	0.319032	-2.55918	0.402116
-2.07049	0.250067	-1.98968	0.412683	-1.34309	0.371182	-1.99523	0.291574	-2.65808	0.215665	-2.25996	0.303056	-2.6284	0.397499	-2.65674	0.318205
-2.2106	0.374937	-2.40513	0.203316	-1.72854	0.266871	-1.66824	0.351518	-2.73334	0.32764	-2.07375	0.455933	-2.71466	0.342017	-2.59383	0.425837
-2.2992	0.249623	-2.34103	0.333421	-2.46151	0.22718	-1.83312	0.27186	-2.5611	0.4435	-2.51551	0.176173	-2.38817	0.548712	-2.82978	0.466494
-2.44727	0.191353	-2.04562	0.496832	-1.27009	0.283381	-2.41915	0.438265	-2.63102	0.409485	-1.99304	0.387155	-2.42135	0.510233	-2.33452	0.457851
-2.41965	0.252292	-2.03015	0.130408	-1.89071	0.138933	-2.02468	0.159009	-2.61495	0.177105	-2.65235	0.307586	-2.21702	0.438133	-2.40523	0.466505
-2.24449	0.438851	-1.95058	0.239504	-2.08142	0.380165	-2.19943	0.39411	-2.23762	0.416579	-1.71724	0.403546	-2.61742	0.461269	-2.51796	0.483597
-2.10795	0.321414	-2.21768	0.100471	-2.07545	0.266646	-1.78897	0.416083	-2.52967	0.379739	-2.49414	0.287625	-2.48082	0.440375	-2.46978	0.305271
-2.44381	0.286108	-2.28762	0.109843	-1.62621	0.367052	-2.39907	0.322279	-2.65718	0.179777	-2.31314	0.427665	-2.6228	0.223441	-2.36382	0.49194
-2.32687	0.263597	-1.04779	0.300338	-2.28511	0.266568	-1.34079	0.326479	-2.69996	0.12959	-2.30215	0.274549	-2.5577	0.362178	-2.7776	0.251478
-2.24511	0.361785	-2.40212	0.245948	-2.1244	0.300749	-1.30158	0.171415	-2.66849	0.37908	-2.58454	0.202086	-2.59618	0.347298	-2.64442	0.399145
-2.20113	0.322703	-2.35242	0.374986	-2.28269	0.368062	-2.29251	0.410832	-2.59805	0.293194	-2.48378	0.174331	-2.23028	0.325661	-2.37915	0.453177
-2.05736	0.247981	-2.25885	0.376127	-2.4632	0.147817	-1.80958	0.192739	-2.57777	0.350673	-2.27265	0.448467	-2.33386	0.603461	-2.27621	0.444168
-2.14293	0.466478	-2.2056	0.0712948	-1.29443	0.443541	-1.98145	0.119506	-2.64693	0.379958	-2.61173	0.391269	-2.66593	0.16813	-2.4013	0.420647
-2.42674	0.177259	-2.33755	0.0996394	-2.46135	0.190072	-2.70242	0.217784	-2.61766	0.343918	-2.66652	0.183113	-2.53329	0.329949	-2.31616	0.599385
-2.37382	0.368525	-2.45815	0.0540605	-2.40214	0.228414	-2.27728	0.352674	-2.51501	0.268748	-2.11374	0.165627	-2.32589	0.358554	-2.44573	0.5851
-2.26101	0.214861	-1.96008	0.382551	-2.25016	0.30234	-1.61258	0.104326	-2.1601	0.429573	-2.16332	0.217676	-2.38021	0.475592	-2.52157	0.447355
-2.0745	0.459493	-2.39956	0.0634418	-2.30482	0.302807	-2.08754	0.128822	-2.54383	0.352042	-2.31161	0.520083	-2.67585	0.541495	-2.50435	0.410403
-2.46652	0.0929523	-2.4643	0.312889	-2.23166	0.464167	-2.20645	0.341188	-2.5598	0.399444	-2.56861	0.741506	-2.69997	0.509115	-2.31577	0.421655
-2.28141	0.271869	-2.02297	0.411536	-1.61547	0.427365	-2.32914	0.390535	-2.67161	0.216304	-1.95955	0.311096	-2.63237	0.102067	-2.58948	0.389505
-2.35978	0.368813	-2.31518	0.127248	-2.37449	0.372374	-1.9637	0.230108	-2.40369	0.694143	-2.51195	0.159712	-2.22421	0.672388	-2.57525	0.327966
-2.3696	0.185255	-2.07815	0.469825	-1.96349	0.442593	-1.54101	0.439754	-2.59807	0.256851	-2.28765	0.38363	-2.57167	0.520382	-2.59394	0.354286
-2.33525	0.437956	-2.47372	0.330983	-2.31146	0.283754	-1.44118	0.341953	-2.44431	0.221097	-2.54529	0.266112	-2.64346	0.120738	-2.35981	0.287893
-2.21374	0.334869	-1.52606	0.246301	-2.44234	0.153032	-1.90745	0.405191	-2.47399	0.435151	-2.64823	0.213217	-2.53098	0.416813	-2.27407	0.45308
-2.13595	0.427134	-2.42652	0.338798	-1.5603	0.412149	-2.31375	0.300109	-2.42911	0.392623	-2.5862	0.572677	-2.35467	0.591537	-2.40195	0.52127
-2.18866	0.313567	-2.05893	0.394983	-1.31063	0.447222	-1.95636	0.442754	-2.57316	0.243103	-2.15951	0.136426	-2.52804	0.495832	-2.07061	0.433175
-2.17123	0.26669	-2.304	0.135184	-2.13671	0.251993	-2.3685	0.243642	-2.00552	0.166765	-2.62119	0.261109	-2.59585	0.400216	-2.44589	0.175989
-2.22609	0.115711	-2.23518	0.385042	-2.01467	0.337239	-1.85916	0.326572	-2.613	0.315624	-2.22573	0.286158	-2.61748	0.139977	-2.59779	0.253542
-2.12274	0.210852	-2.17736	0.425514	-2.12229	0.430256	-1.56705	0.357183	-2.46345	0.327677	-1.70331	0.315903	-2.69976	0.351203	-2.46678	0.298543
-2.23882	0.349912	-2.26509	0.267832	-2.29816	0.261047	-2.03878	0.223797	-2.43446	0.202341	-2.59332	0.543705	-2.45105	0.591672	-2.42471	0.40363
-2.34518	0.13075	-2.35227	0.26531	-2.36401	0.154293	-1.86434	0.352222	-2.61816	0.391202	-2.69755	0.321895	-2.65439	0.241828	-2.6484	0.291907
-2.31659	0.326985	-2.20035	0.301298	-2.3307	0.219091	-2.02397	0.120036	-2.58617	0.448201	-2.34788	0.712798	-2.33964	0.4807	-2.25844	0.532149
-2.23664	0.216298	-2.12707	0.332397	-2.27648	0.139638	-2.21274	0.200532	-2.49683	0.385467	-2.62567	0.197945	-2.40534	0.433364	-2.58789	0.415712
-2.25369	0.282061	-2.32591	0.28156	-2.23216	0.309723	-2.24252	0.428571	-2.56644	0.163776	-2.35036	0.368181	-2.29129	0.619812	-2.22414	0.445599
-2.16082	0.425716	-2.13899	0.462651	-1.81068	0.416859	-2.21585	0.265883	-2.35021	0.381205	-2.25985	0.314796	-2.59353	0.368969	-2.46541	0.473721
-2.12469	0.312174	-2.05073	0.387897	-2.42628	0.276522	-2.21824	0.377708	-2.50673	0.434444	-1.53194	0.387325	-2.5084	0.235067	-2.55413	0.373886
-2.2917	0.329008	-2.34468	0.117345	-1.9779	0.333026	-2.13089	0.0979652	-2.01159	0.403293	-2.20751	0.230851	-2.68414	0.362615	-2.2463	0.369201
-2.27386	0.364961	-2.12106	0.176576	-1.89141	0.14907	-1.71793	0.201409	-2.55285	0.243543	-2.60747	0.229082	-2.5596	0.382136	-2.53428	0.506563
-2.35493	0.186365	-2.04602	0.294143	-1.41179	0.323758	-1.19191	0.376259	-2.35569	0.293943	-2.40584	0.234987	-2.43397	0.515657	-2.67423	0.168225
-2.01667	0.323118	-2.49887	0.265726	-2.48988	0.231762	-2.40502	0.189069	-2.34371	0.33123	-2.57405	0.0923625	-2.64607	0.290561	-2.59697	0.120621
-2.23538	0.380269	-2.2451	0.474888	-2.49006	0.123984	-1.5437	0.426408	-2.37737	0.315705	-2.33869	0.127714	-2.48313	0.436595	-2.13113	0.397868
-2.21563	0.462311	-2.30589	0.232837	-2.34083	0.226638	-2.27689	0.385573	-2.61196	0.443919	-2.49788	0.168747	-2.35456	0.804413	-2.35706	0.434032
-2.36826	0.107075	-2.2972	0.0979153	-2.27575	0.309032	-2.05899	0.276918	-2.16251	0.667161	-2.40234	0.0630526	-2.48076	0.575289	-2.55979	0.374459
-2.24995	0.353743	-2.25705	0.378937	-2.43267	0.241165	-2.32882	0.267212	-2.53372	0.279933	-2.26624	0.331801	-2.6835	0.405281	-2.31429	0.361554
-2.26074	0.278282	-2.31742	0.276605	-2.26148	0.20485	-1.78299	0.215716	-2.53454	0.512038	-2.32867	0.48059	-2.54138	0.366114	-2.5279	0.238282
-2.07702	0.401897	-1.77741	0.0991529	-1.86441	0.361643	-2.13968	0.5184	-2.61882	0.327302	-2.57383	0.314217	-2.53507	0.351911	-2.48371	0.43492
-2.228	0.267497	-2.3752	0.134436	-1.75179	0.0787756	-1.93093	0.431474	-2.69505	0.270884	-2.72473	0.275691	-2.35922	0.546777	-2.83472	0.25186
-2.17167	0.300969	-2.34561	0.167767	-2.1247	0.295561	-2.39711	0.418337	-2.57552	0.418351	-2.48715	0.217736	-2.72109	0.402752	-2.46761	0.777241
-2.03985	0.463579	-1.93004	0.247229	-2.15945	0.38048	-1.89453	0.21178	-2.40471	0.521968	-2.53715	0.235376	-1.66294	0.622276	-1.8774	0.403314
-2.22327	0.347144	-2.30038	0.169648	-1.09589	0.286088	-2.03417	0.251675	-2.54871	0.253105	-2.60008	0.246841	-2.63467	0.184571	-2.54574	0.293116
-2.46603	0.160777	-2.193	0.162712	-2.37937	0.346991	-2.40718	0.338551	-1.7547	0.548108	-2.51704	0.206702	-2.52343	0.321253	-2.5919	0.049161
-2.30962	0.317312	-2.35786	0.24478	-2.25158	0.129029	-1.45975	0.309918	-2.68769	0.0993477	-2.38701	0.467931	-2.63836	0.339464	-2.44627	0.455769
-2.19729	0.27775	-2.17607	0.316873	-2.28655	0.387811	-2.45417	0.166552	-2.5273	0.422804	-2.5498	0.163957	-2.63943	0.42929	-2.6009	0.467414
-2.07638	0.365483	-1.9672	0.410724	-1.53235	0.311478	-1.64872	0.277381	-2.67686	0.310066	-2.2332	0.514711	-2.73102	0.4693	-2.32011	0.553285
-2.28078	0.397687	-2.36389	0.314635	-2.09129	0.277245	-2.3011	0.238453	-2.5644	0.384395	-2.54837	0.321368	-2.35246	0.443411	-1.61222	0.391895
-2.47559	0.297772	-2.3801	0.10286	-1.19381	0.538539	-1.98547	0.186812	-2.36116	0.320794	-2.29389	0.323665	-2.1114	0.475941	-2.77818	0.109571
-2.37937	0.215276	-2.27403	0.174614	-2.27459	0.449475	-2.0316	0.476729	-2.3536	0.198789	-2.55955	0.29922	-2.47126	0.581259	-2.34371	0.301104
-2.3357	0.177915	-2.12896	0.113804	-1.84533	0.374229	-2.28114	0.432333	-2.56507	0.556379	-2.54104	0.415959	-2.52384	0.26741	-2.3797	0.542064
-2.35488	0.272794	-2.018	0.525765	-2.19369	0.200299	-2.14908	0.111608	-2.47193	0.385218	-2.53616	0.270237	-2.65438	0.357997	-2.44436	0.426833
-2.45209	0.42575	-2.34449	0.424793	-2.36654	0.382622	-1.9481	0.111524	-2.52193	0.396246	-2.45422	0.179408	-2.59336	0.278424	-2.54544	0.213015
-2.29193	0.363155	-2.26244	0.320151	-2.21142	0.500331	-2.27064	0.443696	-2.53134	0.247755	-2.50307	0.870666	-2.39304	0.475595	-2.4928	0.414376
-2.3255	0.302233	-2.23366	0.23806	-2.2617	0.26081	-2.48763	0.228765	-2.49301	0.25149	-2.63423	0.205628	-2.45864	0.236451	-2.16069	0.422145
-2.23458	0.237948	-2.19919	0.244109	-2.27865	0.271421	-1.68952	0.302522	-2.59296	0.473377	-2.68759	0.178677	-2.46207	0.425282	-2.41697	0.550711
-2.36605	0.159086	-2.26496	0.199261	-2.22662	0.350806	-1.43692	0.152294	-2.33585	0.326679	-2.69429	0.180044	-2.70194	0.376244	-1.83337	0.294214
-2.2038	0.448823	-2.03966	0.178144	-1.85163	0.190981	-1.39413	0.451086	-2.21689	0.305826	-2.62355	0.307149	-2.40468	0.388859	-2.50791	0.139676
-2.20518	0.284273	-2.05481	0.0976425	-2.27621	0.342047	-1.84663	0.215427	-2.59765	0.0984882	-2.48272	0.405938	-2.60738	0.372167	-2.52703	0.29523
-2.23436	0.274769	-1.94581	0.38581	-2.35826	0.289078	-2.08023	0.180526	-2.29155	0.496696	-2.43808	0.358446	-2.59534	0.408138	-2.34682	0.699767
-1.64676	0.259701	-2.4381	0.266904	-1.59622	0.340471	-2.19888	0.327559	-2.61719	0.284423	-1.46247	0.334248	-2.6185	0.507029	-2.3121	0.592101
-2.28425	0.463665	-2.66284	0.129778	-1.79269	0.279028	-1.63456	0.418359	-2.5921	0.362872	-2.21841	0.129596	-2.62335	0.406304	-2.28177	0.47327
-2.17336	0.247655	-2.27248	0.365455	-1.91144	0.131398	-1.29322	0.348852	-2.57931	0.187389	-1.89382	0.199461	-2.42351	0.525219	-2.41354	0.127637
-1.86218	0.380251	-2.34914	0.260757	-2.34747	0.247867	-2.21887	0.256874	-2.72475	0.108231	-2.52512	0.120492	-2.64259	0.163137	-2.69278	0.390725
-1.86361	0.30481	-2.39011	0.349976	-2.29044	0.34899	-1.96192	0.35442	-2.5226	0.335902	-1.95063	0.349093	-2.73277	0.227062	-2.32652	0.38028
-2.30485	0.319421	-2.2485	0.162246	-2.22325	0.308078	-2.33914	0.171457	-2.4855	0.46141	-2.3266	0.496394	-2.55993	0.356855	-2.71912	0.207751
-2.28452	0.30615	-2.24082	0.351998	-2.50395	0.343757	-2.09816	0.465375	-2.65193	0.311474	-2.30233	0.36082	-2.6073	0.383062	-2.3056	0.59532
-2.39368	0.239357	-1.81931	0.127162	-2.23081	0.38016	-1.22385	0.41919	-2.2828	0.304329	-2.46099	0.284099	-2.36029	0.463987	-2.56982	0.5529
-2.29938	0.36248	-2.33162	0.0726866	-2.44656	0.334619	-2.1402	0.538827	-2.35585	0.283137	-2.175	0.296226	-2.73387	0.319058	-2.62019	0.242173
-2.20198	0.424822	-1.7573	0.386944	-2.42006	0.280512	-2.35159	0.15487	-2.43519	0.349198	-2.00477	0.509008	-2.68885	0.410087	-2.71238	0.467349
-1.95522	0.489095	-2.33426	0.42918	-1.26714	0.38818	-2.35794	0.354479	-2.57253	0.269203	-2.40443	0.670416	-2.21095	0.544381	-2.33883	0.516722
-2.22483	0.388683	-2.34688	0.225835	-1.8826	0.289432	-2.16671	0.293774	-2.2745	0.362635	-2.53482	0.380204	-2.57277	0.570406	-2.38185	0.526053
-2.14163	0.331252	-1.34847	0.145379	-1.30518	0.295733	-2.10582	0.476827	-2.31437	0.705112	-2.69214	0.136848	-2.4511	0.391478	-2.60331	0.368168
-2.37065	0.440905	-2.14984	0.163399	-2.26992	0.327611	-2.30781	0.448467	-2.46475	0.578964	-2.60217	0.302898	-2.57344	0.345191	-2.42426	0.375381
-2.30675	0.276162	-2.20483	0.30596	-1.53668	0.106034	-1.70397	0.123253	-2.59194	0.289289	-2.3182	0.282907	-2.21802	0.518494	-2.21568	0.520535
-2.43324	0.127232	-2.08097	0.325143	-1.25355	0.38595	-2.18578	0.515071	-2.73309	0.351065	-2.40812	0.53454	-2.4319	0.518925	-2.44296	0.539048
-2.31474	0.129056	-2.38838	0.105512	-2.08953	0.356448	-2.05608	0.475297	-2.59678	0.275823	-2.52608	0.350977	-2.54175	0.480251	-1.76912	0.396727
-2.31346	0.23649	-2.19764	0.207566	-2.04675	0.354881	-2.41949	0.422031	-2.33192	0.506857	-2.63829	0.338326	-2.52168	0.187138	-1.98573	0.427309
-2.2962	0.276946	-2.11282	0.422791	-1.90373	0.191255	-2.10773	0.555519	-2.22876	0.484348	-2.60482	0.0622282	-2.53871	0.144652	-1.91561	0.694133
-1.62717	0.330485	-2.34083	0.301452	-1.41667	0.364243	-1.62599	0.277999	-2.28532	0.129245	-2.62283	0.0658868	-2.63015	0.480428	-2.13381	0.289625
-2.10061	0.32995	-2.15638	0.368922	-1.42395	0.38862	-2.11923	0.433532	-2.37089	0.351453	-2.47611	0.323942	-2.65476	0.490997	-2.73822	0.367479
-2.16033	0.319913	-2.40578	0.137484	-2.40411	0.0894484	-2.01644	0.198475	-2.5344	0.50787	-2.60054	0.104688	-2.65009	0.515646	-2.71349	0.13391
-2.13557	0.508073	-2.36762	0.398522	-1.94772	0.312688	-1.56586	0.247739	-2.37962	0.390732	-2.59093	0.343001	-2.34171	0.348845	-2.44132	0.189758
-2.24186	0.296573	-2.10287	0.462452	-1.97623	0.236888	-1.86683	0.288636	-2.64602	0.163347	-2.68648	0.257785	-2.41746	0.370642	-2.01731	0.379375
-2.18501	0.323264	-2.35582	0.254116	-1.3911	0.379224	-2.16804	0.306255	-1.95631	0.643266	-2.19668	0.348176	-2.58952	0.233431	-2.36919	0.529293
-2.37905	0.339262	-2.38325	0.0722881	-1.78918	0.285443	-2.263	0.10426	-2.56715	0.289047	-2.44216	0.285044	-2.617	0.379717	-1.99879	0.572729
-2.04169	0.318547	-2.08251	0.127728	-2.35828	0.327153	-1.98244	0.223401	-2.39277	0.432277	-2.49463	0.215713	-2.66938	0.144143	-2.41184	0.300119
-2.19084	0.469198	-1.34396	0.351471	-2.36935	0.14472	-1.90746	0.100019	-2.29975	0.390679	-0.822847	0.288733	-2.55464	0.388689	-2.61408	0.12432
-2.05137	0.353711	-2.31731	0.23724	-2.28164	0.359418	-1.43236	0.149431	-2.28214	0.389816	-2.60098	0.307783	-2.60141	0.43853	-2.47798	0.334075
-2.34765	0.174406	-2.20142	0.366623	-2.34639	0.453813	-2.00984	0.211269	-2.25151	0.530773	-2.10646	0.185819	-2.53829	0.293231	-2.84344	0.507704
-2.04961	0.388087	-2.08499	0.296261	-2.18275	0.210243	-1.39606	0.198573	-2.57678	0.284894	-1.50697	0.215346	-2.69123	0.265586	-2.67982	0.829903
-2.06379	0.37889	-2.25416	0.328634	-2.4353	0.118055	-1.31376	0.421357	-2.44402	0.331476	-2.53362	0.168138	-2.14824	0.55207	-2.72957	0.431485
-2.13285	0.392226	-2.24103	0.108652	-1.51476	0.254732	-1.85926	0.289729	-2.20329	0.723036	-2.38498	0.360323	-2.71218	0.282675	-2.40028	0.403744
-2.39583	0.289211	-2.33612	0.24971	-1.70138	0.284246	-1.67114	0.368088	-2.04344	0.680065	-2.34869	0.248458	-2.42488	0.519475	-2.55821	0.273222
-2.17626	0.407045	-2.11677	0.322911	-2.34647	0.103687	-2.24326	0.13125	-2.66782	0.15011	-2.61035	0.0879266	-2.63602	0.293628	-2.30421	0.456553
-2.28101	0.308591	-2.237	0.223015	-1.71405	0.37502	-1.7575	0.266486	-2.54709	0.304377	-2.70358	0.24971	-2.75066	0.309668	-2.60282	0.48653
-2.21399	0.627432	-2.01107	0.42341	-2.02453	0.33325	-1.33405	0.29504	-2.35103	0.304603	-2.1586	0.352159	-2.2342	0.581348	-2.6987	0.163923
-1.83196	0.349912	-2.31602	0.211471	-2.117	0.444201	-2.1058	0.49008	-2.55485	0.408676	-2.68735	0.285531	-2.3613	0.475388	-2.46047	0.526395
-2.32911	0.420352	-2.09896	0.405603	-2.38564	0.308601	-2.39425	0.0889702	-2.51978	0.24479	-2.03481	0.388034	-2.55907	0.453931	-2.81859	0.265314
-2.10632	0.302182	-2.14629	0.357686	-2.14599	0.156703	-1.83926	0.137744	-2.59146	0.340172	-2.66638	0.111251	-2.29756	0.54939	-2.18893	0.301225
-2.33043	0.394221	-2.33215	0.188035	-2.14436	0.22301	-2.54269	0.30783	-2.59767	0.29863	-2.64273	0.262198	-2.6916	0.368261	-2.36181	0.227593
-2.31489	0.209294	-1.82342	0.550333	-2.43459	0.098997	-1.69481	0.349286	-2.36468	0.236833	-2.08517	0.061615	-2.35885	0.568886	-2.30721	0.511184
-2.0686	0.404112	-2.27934	0.13488	-1.96505	0.220777	-1.35838	0.446586	-2.45233	0.522179	-2.4671	0.308088	-2.31894	0.546461	-2.04947	0.415773
-2.26711	0.292601	-2.35068	0.389238	-2.44172	0.382802	-2.36029	0.366432	-2.44211	0.461033	-1.86373	0.340488	-2.37048	0.642595	-2.35494	0.453075
-2.41829	0.0800212	-2.499	0.365086	-2.17512	0.187717	-2.60321	0.357133	-2.66684	0.281053	-2.63761	0.180171	-2.39455	0.489709	-2.42966	0.469291
-1.87652	0.330324	-1.86014	0.129084	-1.37208	0.361322	-2.15841	0.0704	-2.54944	0.333275	-2.55278	0.361371	-2.27771	0.182249	-2.62514	0.0939639
-1.65757	0.394913	-2.37598	0.198195	-2.37336	0.142352	-1.96936	0.184984	-2.66851	0.206447	-2.43105	0.260053	-2.61946	0.16808	-2.3016	0.194009
-1.91904	0.219754	-2.28352	0.320768	-1.44945	0.272562	-1.75078	0.468682	-2.43769	0.253679	-2.51567	0.169695	-2.56581	0.433447	-1.57033	0.418799
-2.45792	0.15736	-2.3348	0.382699	-2.43057	0.336893	-1.70168	0.434446	-2.54888	0.237783	-2.7018	0.381604	-2.29236	0.42138	-2.30381	0.455339
-2.20708	0.407092	-1.79777	0.42228	-2.40978	0.263165	-2.17535	0.470364	-2.60139	0.382622	-2.6838	0.325388	-2.68876	0.35683	-2.6256	0.394413
-2.49127	0.209458	-2.0621	0.27249	-2.28124	0.418661	-2.57858	0.263138	-2.58891	0.211712	-2.25377	0.533898	-2.70054	0.375005	-1.95404	0.326315
-2.43677	0.227777	-2.11794	0.168654	-2.39204	0.385405	-2.42559	0.10396	-2.08116	0.639292	-2.37732	0.488204	-2.5705	0.354025	-2.39728	0.777252
-2.4297	0.231305	-2.32	0.0710563	-2.13306	0.266563	-2.47519	0.328938	-1.78716	0.54021	-2.46323	0.0619949	-2.62581	0.475525	-2.77701	0.124531
-2.04107	0.311155	-2.27678	0.203281	-1.83038	0.136295	-2.18654	0.370938	-2.51609	0.463478	-1.52004	0.366658	-2.63096	0.278511	-2.64925	0.338686
-2.368	0.312504	-2.27932	0.340402	-2.34001	0.332436	-1.77556	0.477802	-2.55754	0.346577	-2.60539	0.326849	-2.61506	0.143995	-2.10354	0.624267
-2.29612	0.341178	-2.2259	0.375053	-2.24467	0.216614	-2.28434	0.290499	-2.72051	0.301149	-2.03924	0.347371	-2.37817	0.406661	-2.42311	0.482728
-2.32889	0.280605	-2.04994	0.370912	-2.2971	0.271648	-1.75597	0.385185	-2.38096	0.43575	-2.5118	0.320075	-2.5462	0.513958	-2.84776	0.607512
-2.24094	0.340149	-2.22766	0.419889	-2.45074	0.311802	-1.73737	0.338384	-2.5671	0.39967	-2.35381	0.275056	-2.50845	0.179154	-2.42164	0.741753
-2.26885	0.411005	-1.82228	0.147015	-2.03983	0.352279	-2.12117	0.35874	-2.51281	0.366091	-1.42926	0.375438	-2.40996	0.432696	-1.60448	0.79881
-2.03746	0.510441	-2.03412	0.355444	-1.81775	0.48701	-2.13433	0.455874	-2.31104	0.187168	-2.03259	0.183056	-2.58822	0.123317	-2.32687	0.660402
-2.14585	0.291116	-1.91203	0.400723	-2.35809	0.339806	-1.61645	0.327884	-2.58185	0.0967869	-2.15626	0.0308919	-2.64836	0.272905	-2.42186	0.50291
-1.95399	0.336697	-2.29982	0.371405	-2.20407	0.330348	-2.23865	0.264261	-2.55791	0.613908	-2.44735	0.294649	-2.50709	0.441961	-2.52686	0.263861
-2.19584	0.332853	-2.26818	0.282825	-2.14032	0.444581	-1.83382	0.526801	-2.436	0.507367	-2.59197	0.314902	-2.68073	0.399021	-2.09521	0.45782
-2.51971	0.360767	-1.63055	0.158955	-2.43433	0.0269076	-2.3733	0.273002	-2.24478	0.745192	-2.0885	0.200901	-2.70895	0.356744	-2.53786	0.400044
-2.30625	0.342792	-2.09718	0.346949	-1.90215	0.338907	-1.89937	0.417146	-2.4233	0.250692	-2.58838	0.126694	-2.40028	0.434036	-2.7538	0.172413
-2.19581	0.34368	-2.15866	0.114149	-1.74248	0.344772	-2.17329	0.392593	-2.5623	0.51079	-2.46663	0.413999	-2.70816	0.205607	-2.59698	0.461966
-2.30664	0.237004	-2.45389	0.0956314	-2.33969	0.306955	-2.12077	0.307468	-2.08571	0.551283	-2.49773	0.350726	-2.63937	0.292092	-2.27631	0.606117
-2.12687	0.344971	-2.35917	0.380637	-1.23854	0.308773	-1.37506	0.368131	-2.62107	0.0821176	-2.55965	0.300348	-2.52537	0.291257	-2.45026	0.206383
-2.41898	0.344944	-2.44989	0.364098	-2.52129	0.105834	-1.88587	0.303726	-1.82961	0.57389	-2.65261	0.218882	-2.60722	0.241138	-2.6201	0.129385
-2.1768	0.366448	-2.20916	0.276303	-2.22743	0.0970381	-1.62332	0.282638	-2.25529	0.471477	-2.19736	0.584601	-2.27731	0.532423	-2.4255	0.278397
-2.13545	0.39534	-2.50981	0.253151	-1.88611	0.218218	-1.81772	0.0882391	-2.4948	0.192613	-2.04301	0.31771	-2.68814	0.350093	-2.75944	0.521087
-2.1263	0.233615	-2.43602	0.100784	-2.12996	0.273452	-1.36575	0.223349	-2.65321	0.367503	-2.5258	0.414311	-2.60688	0.30431	-2.24163	0.656935
-2.45176	0.0652388	-2.15623	0.242634	-2.41636	0.290196	-1.80217	0.143905	-2.17337	0.620394	-2.49528	0.178453	-2.63441	0.837112	-2.56997	0.222062
-2.11558	0.366907	-2.18862	0.125359	-2.11716	0.344661	-2.49854	0.38114	-2.40887	0.549747	-2.75498	0.155017	-2.35228	0.752631	-2.5734	0.16843
-2.25362	0.255997	-2.20193	0.32151	-1.56625	0.212406	-2.15606	0.179052	-2.58164	0.33787	-2.33357	0.391011	-2.57033	0.232621	-2.37875	0.668378
-2.32395	0.128923	-1.95032	0.437406	-2.36616	0.174626	-2.01563	0.490806	-2.52167	0.219546	-2.49119	0.187097	-1.84221	0.351598	-2.53722	0.416273
-2.0026	0.441164	-2.10572	0.226503	-1.6586	0.24648	-1.30359	0.372593	-2.5981	0.692165	-2.43985	0.543775	-2.42182	0.380025	-2.2842	0.272462
-2.40936	0.162485	-2.25695	0.0582769	-2.40755	0.277388	-2.35902	0.439964	-2.64455	0.215682	-1.72885	0.406585	-2.47003	0.36833	-2.53987	0.0886352
-1.41969	0.245516	-1.7594	0.417661	-2.35828	0.339465	-1.45735	0.443845	-2.55064	0.198134	-2.55518	0.186679	-2.77397	0.400574	-2.42565	0.448433
-2.34668	0.293731	-2.12654	0.208791	-2.31913	0.411419	-2.1351	0.282171	-2.58072	0.324913	-2.17219	0.131705	-2.52518	0.115315	-2.54723	0.185956
-2.38346	0.234318	-2.23334	0.0939754	-2.41695	0.41819	-1.99345	0.435834	-2.47704	0.43709	-2.68879	0.347531	-2.54163	0.361278	-1.8776	0.542386
-2.24541	0.342014	-2.32478	0.207633	-1.61315	0.266318	-2.06762	0.268119	-2.1969	0.543253	-1.3971	0.158641	-2.41999	0.716166	-2.58616	0.352027
-1.48442	0.415305	-2.02993	0.56956	-2.17852	0.268032	-2.29688	0.187527	-2.68692	0.299326	-2.6346	0.0957371	-2.45393	0.273482	-2.32153	0.740725
-2.06174	0.41294	-2.0741	0.256097	-2.49383	0.319188	-2.11336	0.178697	-2.31218	0.47611	-2.24023	0.116336	-2.48466	0.218042	-2.5721	0.130177
-2.28164	0.27796	-2.37109	0.0797463	-2.18199	0.462414	-1.64853	0.114912	-2.30226	0.279912	-2.08008	0.584411	-2.47302	0.314911	-2.67664	0.387661
-2.35126	0.353024	-2.05089	0.383484	-2.29563	0.356393	-2.41159	0.310301	-2.20426	0.385181	-2.22824	0.288591	-2.36027	0.375301	-2.59069	0.0783392
-1.94607	0.479564	-2.2581	0.189744	-1.55053	0.457118	-1.75104	0.345579	-2.58064	0.318989	-2.43018	0.428353	-2.65882	0.154879	-2.24826	0.493792
-2.1968	0.364621	-2.36151	0.207433	-2.24876	0.442254	-2.14193	0.222033	-2.44697	0.136739	-2.71199	0.297876	-2.75077	0.220826	-2.38951	0.296233
-2.45886	0.133359	-2.09645	0.237765	-1.81847	0.112906	-2.33728	0.281324	-2.35124	0.19398	-2.3972	0.52889	-2.47292	0.613525	-2.61053	0.525019
-2.09109	0.269689	-2.26753	0.0253245	-2.02322	0.334624	-2.35605	0.410681	-2.61413	0.441938	-1.65906	0.388182	-2.59466	0.354426	-2.54251	0.464153
-1.60613	0.314373	-1.96617	0.226437	-2.21073	0.312688	-2.19935	0.310304	-2.56464	0.156701	-2.64914	0.384281	-2.43144	0.274319	-2.44062	0.0736399
-2.20386	0.305423	-2.04024	0.404343	-2.1859	0.211955	-1.85182	0.367023	-2.52674	0.385406	-2.55469	0.469717	-2.4764	0.544552	-2.73203	0.392388
-2.23517	0.281419	-1.84275	0.328625	-2.43117	0.375488	-1.41281	0.491576	-2.25759	0.323508	-2.29398	0.294835	-2.61379	0.347486	-2.44195	0.191576
-1.8981	0.504307	-2.3092	0.0707075	-1.68317	0.365897	-1.83614	0.138448	-2.59081	0.396169	-2.5878	0.275425	-2.57996	0.29761	-2.22715	0.607999
-2.32267	0.319187	-2.23803	0.154728	-2.13022	0.328618	-2.17335	0.472204	-2.39563	0.525821	-1.93461	0.307927	-2.51015	0.402859	-2.61085	0.329602
-2.20852	0.357591	-2.24805	0.306984	-1.65427	0.181607	-1.93717	0.306408	-2.63923	0.354532	-2.39605	0.0887485	-2.4057	0.731033	-2.4543	0.817893
-2.06787	0.419441	-2.09511	0.39177	-1.25489	0.0978957	-2.02956	0.133829	-2.4642	0.195578	-2.54119	0.296788	-2.34018	0.162349	-2.24597	0.41868
-2.36408	0.518807	-2.25155	0.516095	-2.22427	0.217312	-1.92445	0.279688	-2.48701	0.166937	-2.55079	0.392864	-2.64064	0.564654	-2.68407	0.18971
-2.06885	0.197653	-2.31595	0.127437	-2.16518	0.447248	-1.23421	0.452344	-2.63532	0.462304	-2.45732	0.26932	-2.61889	0.213905	-1.77371	0.615146
-2.07035	0.397316	-2.01217	0.431574	-2.2571	0.340677	-1.27442	0.204467	-2.60228	0.125097	-2.47279	0.0585511	-2.44596	0.428125	-2.50146	0.320319
-1.76871	0.450755	-2.61059	0.349104	-2.34871	0.432515	-2.07531	0.246913	-2.41334	0.679068	-2.41699	0.248856	-2.2169	0.835124	-2.54871	0.291015
-2.30288	0.357582	-1.93115	0.407957	-2.39608	0.285952	-1.85337	0.365936	-2.72729	0.224595	-2.57324	0.458518	-2.49167	0.194994	-2.61151	0.289382
-2.38099	0.222061	-1.98819	0.337515	-2.40767	0.3789	-2.24966	0.142594	-2.51852	0.552309	-2.4244	0.542529	-2.60311	0.256624	-2.67116	0.360144
-2.18109	0.275995	-2.3255	0.10911	-1.96256	0.122727	-1.2768	0.312517	-2.47476	0.62232	-2.47957	0.268709	-2.53826	0.245825	-2.47585	0.263546
-2.08463	0.375774	-2.51018	0.371466	-2.24604	0.225477	-2.28014	0.121028	-2.59776	0.378842	-2.04844	0.372151	-2.51118	0.422422	-2.36801	0.454136
-2.25855	0.326866	-2.32498	0.346042	-2.40324	0.27047	-2.40259	0.103953	-2.43275	0.393588	-2.78073	0.169242	-2.55988	0.232418	-2.54351	0.385342
-2.26982	0.144066	-2.12967	0.451823	-2.20112	0.368278	-2.47755	0.135005	-2.59284	0.138756	-2.47955	0.492204	-1.54222	0.35233	-2.50258	0.187242
-2.30377	0.346035	-2.21476	0.407436	-2.27165	0.340467	-1.15482	0.416748	-2.15873	0.501144	-2.51161	0.211589	-2.6318	0.391537	-2.528	0.234602
-2.03426	0.384942	-2.18081	0.398967	-2.13025	0.188284	-2.33057	0.409965	-2.62777	0.421845	-2.59003	0.2288	-2.62303	0.148834	-2.59172	0.0402102
-1.96438	0.450284	-2.20511	0.303454	-2.32709	0.162163	-2.08006	0.0458701	-2.25546	0.566764	-2.54524	0.264264	-2.32519	0.303998	-2.23934	0.594888
-1.86421	0.375081	-2.28822	0.244678	-2.29711	0.24539	-2.42422	0.330828	-2.74789	0.122358	-2.5899	0.247057	-2.70104	0.10352	-2.51686	0.155761
-2.41015	0.354734	-2.13958	0.25451	-2.46133	0.114857	-2.17606	0.294292	-2.57751	0.345536	-1.64063	0.218239	-2.45228	0.515928	-2.06304	0.495131
-2.25364	0.184278	-2.5	0.327375	-2.38515	0.383789	-2.07878	0.418573	-2.54825	0.295554	-1.95585	0.357835	-2.57781	0.301154	-2.65459	0.432121
-2.1162	0.443863	-2.30055	0.565123	-2.1398	0.416519	-2.00648	0.280251	-2.6185	0.29372	-2.35171	0.231256	-2.57776	0.424407	-2.59947	0.114868
-2.29003	0.422912	-2.32904	0.290103	-2.58969	0.248312	-0.975583	0.410172	-2.55489	0.144071	-2.10324	0.351327	-2.66415	0.139314	-2.68916	0.832658
-2.3953	0.341867	-2.46506	0.0773113	-2.3591	0.294326	-1.78902	0.277577	-2.60814	0.395542	-2.17494	0.575721	-2.45206	0.319807	-2.59821	0.374624
-2.03451	0.282451	-2.3607	0.107345	-2.05664	0.297648	-1.77454	0.163054	-2.39192	0.435406	-2.40895	0.309361	-2.46841	0.446542	-2.64295	0.0854017
-2.24264	0.42731	-2.2471	0.323133	-1.96599	0.275403	-2.24956	0.280617	-2.61861	0.323684	-2.26213	0.357047	-2.66959	0.268003	-2.55728	0.16816
-2.22202	0.221375	-2.38495	0.341275	-2.35003	0.321451	-2.26093	0.0848886	-2.65702	0.331074	-2.52513	0.095486	-2.61927	0.12906	-2.37957	0.55038
-2.05891	0.389647	-2.24949	0.0912303	-1.58035	0.367638	-1.9823	0.459754	-2.61107	0.70173	-2.48987	0.361589	-2.69151	0.313248	-2.51794	0.173369
-2.31974	0.269762	-2.25676	0.192849	-2.14051	0.272819	-2.073	0.213693	-2.55987	0.471616	-1.83509	0.0988563	-2.63069	0.469885	-2.23912	0.582407
-2.1687	0.30393	-2.33383	0.219123	-1.73308	0.420939	-2.1537	0.359862	-2.07464	0.592268	-2.13212	0.460553	-2.60004	0.200363	-2.60485	0.363073
-2.21025	0.527672	-2.28646	0.385645	-2.29733	0.388526	-2.2792	0.479028	-2.23403	0.518173	-2.31132	0.373413	-2.58586	0.361013	-2.35699	0.498894
-2.47605	0.337812	-2.19677	0.367284	-2.25997	0.399428	-1.7857	0.339332	-2.58029	0.429992	-2.16815	0.503999	-2.47941	0.464271	-2.34033	0.544614
-2.40859	0.226183	-2.2147	0.279843	-2.27645	0.32568	-1.77286	0.115728	-2.44921	0.301543	-2.5182	0.279053	-2.40638	0.233619	-1.95826	0.186844
-2.35367	0.233843	-2.26106	0.266154	-2.15982	0.204016	-2.08664	0.475014	-1.8816	0.204881	-2.40352	0.474832	-2.68385	0.192299	-2.66816	0.256823
-1.54053	0.177188	-2.21125	0.284436	-2.43473	0.381593	-1.49789	0.318472	-2.31249	0.521132	-2.60844	0.429299	-2.67545	0.538838	-2.32749	0.424035
-2.23733	0.405175	-2.20287	0.388496	-2.3598	0.226037	-1.2565	0.281975	-2.65636	0.230891	-2.69417	0.318739	-2.34641	0.299635	-2.47905	0.505654
-2.1987	0.277852	-2.26395	0.341065	-2.20059	0.317162	-1.82864	0.326529	-2.4892	0.137517	-2.0054	0.293656	-2.6409	0.214174	-2.33806	0.583624
-0.943925	0.481997	-2.28833	0.29624	-2.28393	0.0971164	-1.5159	0.337168	-2.42755	0.29709	-0.832612	0.36268	-2.62535	0.3397	-2.44211	0.216482
-2.09218	0.341377	-2.48606	0.0504874	-2.21484	0.288446	-1.76775	0.372733	-2.35693	0.459364	-2.64038	0.106999	-2.74808	0.226375	-2.42639	0.135791
-2.35349	0.270766	-2.44529	0.28031	-1.94782	0.395425	-1.31213	0.37087	-2.10641	0.567276	-2.49182	0.428264	-1.91957	0.68865	-2.58002	0.124222
-2.20052	0.239734	-2.13418	0.226037	-2.40931	0.327953	-1.97458	0.343588	-2.60409	0.358347	-2.5717	0.317035	-2.62271	0.36776	-2.43857	0.407354
-1.82571	0.569789	-1.98977	0.133736	-2.38399	0.340833	-2.35392	0.478939	-2.4479	0.40176	-2.62374	0.335605	-2.51934	0.546163	-2.5864	0.386998
-2.10886	0.312136	-2.10497	0.350597	-1.67218	0.240235	-1.57769	0.0900759	-2.04869	0.573268	-2.35136	0.303405	-2.38087	0.77943	-2.29814	0.53149
-2.27718	0.376364	-2.30354	0.106308	-2.16794	0.430028	-2.27486	0.382555	-2.60717	0.381451	-2.44737	0.344063	-1.89733	0.45396	-2.81523	0.409633
-2.33089	0.145135	-2.21134	0.291687	-2.18116	0.461318	-1.52263	0.237933	-2.37322	0.316627	-2.55772	0.038649	-2.62769	0.258066	-2.52677	0.486504
-2.16687	0.370452	-2.06257	0.362301	-2.05434	0.308239	-2.47232	0.114556	-2.48854	0.403394	-2.34026	0.408481	-2.53392	0.307571	-2.56479	0.112207
-2.08415	0.263397	-2.14528	0.314693	-2.3039	0.333441	-2.12274	0.369786	-2.58187	0.248498	-2.58041	0.299774	-2.53297	0.394196	-2.52247	0.3966
-2.30651	0.368233	-1.86597	0.119165	-2.09387	0.298665	-2.11768	0.432055	-2.68046	0.1693	-2.49528	0.397822	-2.60365	0.180301	-2.39921	0.324588
-2.31777	0.300688	-2.08059	0.313947	-1.66272	0.246499	-1.89953	0.340417	-2.47611	0.369056	-2.52149	0.55003	-2.65172	0.476465	-2.57346	0.30904
-2.34309	0.227885	-2.14713	0.31089	-1.73552	0.447117	-1.79951	0.11956	-2.2695	0.44275	-2.73463	0.0919315	-2.70027	0.44476	-2.63352	0.328117
-2.32941	0.221308	-1.76582	0.385738	-1.82318	0.391331	-1.57509	0.424206	-2.57376	0.302608	-2.50286	0.325651	-2.45198	0.292967	-2.48794	0.16345
-2.1548	0.205388	-1.50932	0.287122	-1.531	0.449291	-1.37288	0.265997	-2.51113	0.346779	-2.63481	0.174531	-2.72043	0.313935	-2.34337	0.159867
-2.29295	0.335543	-2.38572	0.0725133	-2.03936	0.35816	-1.69238	0.347508	-2.60848	0.245581	-2.15742	0.0588442	-2.46322	0.10053	-2.42179	0.15299
-2.18911	0.253966	-1.57354	0.363714	-2.01499	0.38338	-2.02031	0.430867	-2.78833	0.402123	-2.31147	0.51089	-2.42306	0.361538	-2.19133	0.696878
-2.22012	0.16459	-1.23469	0.331995	-1.45596	0.387705	-2.14793	0.347499	-2.4967	0.388152	-2.45841	0.572317	-2.63109	0.33867	-2.61187	0.597227
-2.27551	0.177257	-2.24728	0.311031	-2.16486	0.307783	-2.26019	0.3733	-2.62488	0.431678	-2.01686	0.422434	-2.60902	0.515302	-2.57158	0.161736
-2.39925	0.217212	-2.33711	0.306127	-2.4689	0.189562	-1.44855	0.42184	-1.99213	0.285316	-2.48255	0.663116	-2.47757	0.435386	-2.4295	0.439877
-1.88121	0.372192	-2.12133	0.419233	-2.37326	0.193214	-2.26437	0.400326	-2.53711	0.39771	-2.63043	0.167788	-2.64367	0.276288	-2.5048	0.279371
-2.21737	0.335259	-2.21604	0.26464	-2.40923	0.284884	-2.34372	0.162396	-2.76253	0.219302	-2.63502	0.516422	-2.62805	0.115632	-2.36182	0.622611
-1.89923	0.3958	-1.95343	0.252245	-2.06712	0.211987	-2.13112	0.460607	-2.49079	0.392294	-2.14608	0.449093	-2.48503	0.218209	-2.6402	0.410319
-2.18225	0.297926	-2.02779	0.182453	-2.21776	0.316988	-2.36917	0.215629	-2.50897	0.466632	-1.82749	0.37404	-2.56722	0.375612	-2.58223	0.41447
-2.20932	0.324761	-2.04767	0.255733	-2.32536	0.373401	-2.02053	0.501973	-2.75275	0.17574	-2.60348	0.113669	-2.67637	0.33694	-2.4936	0.673643
-2.3163	0.316166	-2.12748	0.193663	-2.22536	0.394636	-1.69879	0.364914	-2.52258	0.331758	-2.62773	0.326029	-2.3583	0.356924	-2.45978	0.358435
-2.25285	0.107186	-2.30716	0.473682	-1.84475	0.53757	-2.13268	0.202408	-2.62409	0.414643	-2.56864	0.202298	-2.48658	0.244853	-2.6404	0.4629
-2.29055	0.334528	-1.84091	0.251457	-2.33102	0.297668	-1.40569	0.35965	-2.49919	0.339231	-2.55571	0.538069	-2.57477	0.39885	-2.50319	0.567764
-2.24725	0.359502	-2.19692	0.37644	-1.71517	0.139866	-1.37536	0.509833	-2.53138	0.337866	-2.44937	0.373604	-2.61849	0.276645	-2.43907	0.298958
-2.22836	0.264332	-2.23055	0.441505	-1.60936	0.50285	-1.96389	0.139458	-2.39297	0.552101	-2.44558	0.598676	-2.71671	0.350969	-2.60847	0.315835
-2.10368	0.458853	-2.17638	0.260736	-2.35463	0.375765	-2.27584	0.443731	-2.6793	0.317465	-2.45297	0.272905	-2.33507	0.554113	-2.56505	0.349181
-2.06641	0.424229	-2.24101	0.378341	-2.07467	0.211475	-1.34296	0.419695	-2.31632	0.341439	-2.54585	0.259691	-2.61702	0.611032	-2.32815	0.412937
-2.27056	0.353642	-2.27442	0.309549	-2.19846	0.421929	-2.24522	0.175957	-2.5711	0.393175	-2.58386	0.285536	-2.42535	0.334307	-2.60213	0.123357
-1.73123	0.593257	-2.25882	0.305254	-2.16918	0.327555	-2.06305	0.24569	-2.62486	0.376853	-2.62613	0.151259	-2.46496	0.1408	-1.67199	0.241355
-2.18381	0.415896	-2.20687	0.312017	-2.00344	0.320275	-2.16311	0.20675	-2.51104	0.380157	-2.56247	0.303897	-2.58422	0.461845	-2.6414	0.401865
-2.4901	0.346671	-2.30123	0.0297352	-1.93319	0.19225	-2.09658	0.448634	-2.42899	0.527958	-2.524	0.313082	-2.44013	0.167436	-2.53193	0.191939
-1.8624	0.318291	-2.25745	0.254992	-2.20278	0.236781	-1.64622	0.314488	-1.92633	0.497929	-2.55488	0.292715	-2.5293	0.484519	-2.48129	0.203713
-2.2932	0.276437	-2.29036	0.335325	-2.19468	0.31152	-1.5557	0.271262	-2.48279	0.433052	-2.39056	0.557684	-2.25819	0.515359	-2.51226	0.28079
-2.37948	0.169253	-1.99479	0.234311	-2.45702	0.353828	-1.97139	0.153658	-2.48726	0.511979	-1.63216	0.128317	-2.46728	0.454941	-2.35211	0.608729
-2.45862	0.385012	-2.15226	0.261688	-2.42131	0.254118	-2.32006	0.235108	-2.52428	0.320455	-2.57781	0.333789	-2.4669	0.459918	-2.32793	0.103831
-1.78833	0.295356	-1.78169	0.113327	-2.32727	0.416305	-2.3805	0.382552	-2.65183	0.411824	-2.60193	0.495526	-2.35793	0.122985	-2.41664	0.303984
-2.29385	0.23965	-2.41757	0.266041	-1.77573	0.0724708	-1.50374	0.342339	-2.72347	0.352576	-2.61801	0.345331	-2.57686	0.174554	-2.49982	0.210212
-2.22431	0.382894	-2.40455	0.0756106	-2.37036	0.426069	-1.82091	0.361413	-2.4177	0.551072	-2.62535	0.305802	-2.70233	0.319392	-2.43006	0.449826
-2.44526	0.328381	-1.94089	0.387933	-2.18346	0.323676	-1.57328	0.109299	-2.05922	0.436404	-2.70458	0.3304	-2.68304	0.429572	-2.48843	0.408587
-2.45672	0.316573	-2.0345	0.374442	-1.92725	0.557705	-2.28194	0.399686	-2.28778	0.454253	-2.11724	0.233767	-2.4791	0.487487	-2.44714	0.2439
-2.16209	0.412156	-2.07598	0.272155	-2.07006	0.381857	-2.34269	0.425588	-2.3031	0.345679	-2.14403	0.479273	-2.04729	0.55568	-2.60592	0.356417
-2.1647	0.326847	-2.04672	0.444858	-2.02003	0.372197	-1.67939	0.269894	-2.60126	0.300718	-2.51044	0.242309	-2.70483	0.357694	-2.16383	0.438476
-2.30979	0.373617	-2.00131	0.411439	-2.01194	0.191261	-2.45956	0.375569	-2.58472	0.480203	-2.09239	0.40734	-2.52777	0.676413	-2.59937	0.364144
-2.24895	0.378865	-2.26603	0.313754	-2.2618	0.243676	-2.30715	0.466861	-2.65605	0.510074	-2.63933	0.240901	-2.6047	0.334444	-2.22407	0.604815
-2.02368	0.393035	-2.35419	0.367603	-2.51837	0.261443	-1.85823	0.22714	-2.66253	0.474524	-2.16857	0.491797	-2.48029	0.432338	-2.75723	0.241243
-1.89651	0.413029	-2.38596	0.125167	-2.3094	0.379734	-2.60938	0.310556	-2.01734	0.282396	-1.37936	0.162095	-2.51721	0.42909	-2.59847	0.140058
-2.12798	0.377489	-2.32415	0.452677	-2.1698	0.195722	-2.14255	0.266765	-2.52572	0.240893	-2.47847	0.164033	-2.49822	0.449117	-2.24613	0.139058
-2.48844	0.369019	-2.33769	0.169031	-2.08921	0.270289	-2.27104	0.269699	-2.42382	0.260183	-2.44643	0.521103	-2.47127	0.381113	-2.60254	0.353588
-2.24313	0.48219	-2.23786	0.372852	-2.44456	0.232493	-1.34702	0.361238	-2.32802	0.21966	-2.60395	0.181687	-2.61703	0.560951	-2.46095	0.316502
-2.37415	0.380676	-2.30769	0.232418	-1.97834	0.280188	-1.94704	0.096928	-2.66057	0.464175	-2.62569	0.294988	-2.62798	0.472653	-1.72707	0.17114
-2.26205	0.306595	-2.23259	0.407026	-1.96262	0.173724	-1.50449	0.186487	-2.54827	0.404504	-2.57616	0.361265	-2.59642	0.127234	-2.41708	0.485058
-2.25041	0.349528	-2.24692	0.0725623	-1.9807	0.403572	-2.19867	0.331471	-2.57193	0.338824	-2.64604	0.297054	-1.73343	0.831552	-2.45907	0.322057
-2.18583	0.449242	-2.31958	0.0781657	-2.40112	0.398268	-2.46741	0.436429	-2.61239	0.343482	-2.51157	0.205142	-2.41306	0.424529	-2.53373	0.16907
-2.37257	0.137571	-2.21588	0.0941603	-2.45869	0.135722	-2.00074	0.458425	-2.52637	0.508831	-2.39757	0.48302	-2.46796	0.410716	-2.37728	0.200338
-2.37845	0.358486	-2.27408	0.149308	-1.61972	0.14207	-1.57178	0.31143	-2.33462	0.440337	-2.2631	0.265315	-2.15131	0.453452	-2.53217	0.419556
-2.25944	0.366451	-2.28036	0.146081	-2.36429	0.33682	-2.24415	0.465469	-2.47116	0.241933	-1.97755	0.0522665	-2.62626	0.483111	-2.43157	0.497872
-2.16155	0.483051	-2.25889	0.307327	-2.38687	0.269044	-1.32874	0.475502	-1.66124	0.516027	-2.19597	0.464934	-2.46769	0.272625	-2.62394	0.407163
-2.46479	0.224207	-2.28872	0.365853	-2.29488	0.242628	-2.36692	0.290711	-2.33299	0.127907	-2.63042	0.325794	-2.65322	0.331949	-2.53838	0.126544
-2.27378	0.373026	-2.08427	0.234644	-2.20106	0.130968	-1.93099	0.191439	-2.47493	0.407228	-2.67463	0.215136	-2.46062	0.549191	-2.31265	0.130181
-2.31045	0.191108	-2.24017	0.270299	-2.28018	0.168857	-2.37246	0.389611	-2.5355	0.378928	-1.93542	0.0610639	-2.40327	0.346654	-2.11176	0.185224
-2.3282	0.242749	-2.14843	0.525235	-2.06045	0.341652	-1.56135	0.29326	-2.4409	0.426542	-2.72509	0.283876	-2.60105	0.132805	-2.48288	0.152355
-2.19971	0.307398	-1.51642	0.370455	-2.34792	0.267536	-2.02988	0.420837	-2.05486	0.499689	-2.33374	0.308195	-2.54014	0.315406	-2.55237	0.645056
-2.36961	0.336216	-2.02034	0.37533	-2.06797	0.213047	-2.02681	0.505797	-2.49228	0.448467	-2.6136	0.211948	-2.6179	0.535316	-2.6221	0.452906
-2.03086	0.416288	-2.17057	0.286497	-2.41299	0.197748	-2.08904	0.396403	-2.57513	0.705377	-2.57289	0.254382	-2.22137	0.546166	-2.85047	0.750096
-2.16523	0.470849	-2.08339	0.214961	-2.28766	0.194291	-2.54074	0.433093	-2.63561	0.283647	-2.16204	0.518251	-2.46952	0.156248	-2.68757	0.426789
-2.09535	0.297195	-2.10515	0.37497	-2.36205	0.321734	-1.49456	0.446801	-2.51979	0.64287	-2.67045	0.393398	-2.30903	0.523876	-2.44783	0.350316
-2.34559	0.373157	-2.43427	0.121734	-2.19649	0.234904	-1.91489	0.395928	-2.57233	0.410726	-2.53918	0.186125	-2.71124	0.35695	-2.22623	0.283567
-2.37234	0.357348	-2.31506	0.0592261	-2.41734	0.456685	-2.37841	0.297609	-2.3636	0.276262	-2.57324	0.305154	-2.18635	0.568167	-2.58355	0.430225
-2.21432	0.319344	-2.28763	0.450488	-2.1119	0.360628	-1.65327	0.432438	-2.62683	0.42713	-2.25222	0.46102	-2.61052	0.386526	-2.63495	0.544346
-1.10996	0.31252	-2.31894	0.214244	-1.59511	0.39857	-1.94484	0.32121	-2.51765	0.549464	-2.22997	0.450483	-2.63376	0.374298	-2.59769	0.213839
-2.27975	0.302468	-2.22482	0.188567	-2.14436	0.322127	-1.39822	0.475363	-2.5857	0.492352	-1.60688	0.141106	-2.2789	0.460025	-2.26778	0.508357
-2.20925	0.338941	-2.3457	0.344138	-2.28382	0.190695	-1.33365	0.36695	-2.66348	0.510757	-2.49375	0.233374	-2.49995	0.453584	-2.26292	0.508268
-2.31194	0.351732	-2.2671	0.187598	-2.29763	0.246882	-1.49401	0.298967	-2.54827	0.394594	-2.49095	0.389157	-2.37198	0.292351	-2.33706	0.174228
-1.823	0.33644	-2.46338	0.0279627	-2.17591	0.158068	-2.24929	0.340271	-2.24176	0.506513	-2.59196	0.360845	-2.61209	0.287684	-2.70937	0.134721
-2.41601	0.0600902	-1.63751	0.334798	-2.23418	0.107055	-2.55299	0.40104	-2.5759	0.420478	-2.52623	0.40588	-2.6959	0.368893	-2.57709	0.171396
-2.4149	0.0644601	-2.08468	0.373765	-2.15472	0.281466	-2.47404	0.243372	-2.53101	0.324115	-2.58089	0.303161	-2.63413	0.35277	-2.37877	0.424114
-2.25193	0.359316	-2.22341	0.328055	-2.18461	0.146292	-1.60012	0.389991	-2.50306	0.657594	-2.24496	0.572605	-2.58366	0.440446	-2.57871	0.334001
-2.30976	0.262042	-1.95708	0.376728	-2.37229	0.229313	-1.96552	0.181064	-2.64395	0.318985	-2.71384	0.304666	-2.61711	0.285311	-2.37767	0.472204
-2.43134	0.342665	-2.28112	0.215735	-1.50111	0.326005	-2.21881	0.439272	-2.64817	0.282191	-2.04319	0.527736	-2.50765	0.404912	-2.61633	0.219946
-2.41091	0.164929	-2.24099	0.241778	-2.21287	0.335325	-2.14479	0.356744	-2.54531	0.329407	-2.52156	0.436651	-2.70483	0.32231	-2.70109	0.401257
-2.20014	0.362366	-1.81288	0.380259	-2.02421	0.323093	-1.57065	0.401492	-2.43452	0.402386	-2.26687	0.283968	-2.27843	0.554345	-2.34781	0.206003
-1.67563	0.315586	-2.28807	0.260477	-1.90725	0.358493	-2.34323	0.542542	-2.50884	0.453908	-2.60197	0.333791	-2.54302	0.360327	-2.51173	0.291509
-1.64951	0.548488	-2.39403	0.0152333	-1.78088	0.292451	-1.52404	0.307682	-2.61873	0.329834	-1.88964	0.542832	-2.3	0.221769	-2.45319	0.315337
-2.08729	0.231774	-2.20466	0.348767	-1.91626	0.209008	-1.67071	0.22008	-2.53186	0.536118	-2.62493	0.308537	-2.66114	0.375396	-2.20954	0.435776
-2.24595	0.256641	-2.11425	0.19621	-2.24623	0.197115	-1.58288	0.214138	-2.38109	0.621526	-2.48471	0.384024	-2.7643	0.417724	-2.42562	0.563628
-2.30542	0.375343	-2.18428	0.283253	-2.04607	0.343396	-2.04432	0.409107	-2.70949	0.384982	-2.16807	0.385412	-2.45428	0.190096	-2.64318	0.506834
-2.44546	0.241357	-2.43143	0.321228	-2.25391	0.407937	-2.30393	0.324318	-2.2962	0.352087	-2.47406	0.616343	-2.67421	0.623425	-2.47904	0.0957468
-2.13519	0.546294	-1.84055	0.29769	-2.29402	0.255143	-1.90064	0.247842	-2.66814	0.222857	-2.3561	0.409349	-2.77666	0.356807	-2.30002	0.44071
-2.2251	0.347406	-2.17405	0.130038	-2.3611	0.207291	-2.08553	0.315847	-2.53208	0.421582	-2.57281	0.167694	-2.64152	0.361362	-1.8691	0.489223
-2.45017	0.329287	-2.39073	0.340859	-2.24947	0.218429	-1.52893	0.455182	-2.77296	0.340904	-2.5841	0.2879	-2.19006	0.490172	-2.63709	0.0822061
-2.34128	0.380235	-1.84874	0.323431	-2.38838	0.367611	-1.62767	0.397873	-2.58089	0.323934	-2.43562	0.356138	-2.52764	0.416911	-2.55567	0.0601024
-2.13562	0.31505	-2.27225	0.245138	-2.36798	0.299868	-2.35385	0.213182	-2.53925	0.267903	-2.47396	0.29838	-2.40871	0.381851	-2.57443	0.415944
-2.41094	0.369164	-2.20676	0.266303	-1.6735	0.207585	-1.52092	0.432744	-2.34305	0.525878	-2.63748	0.165015	-2.25588	0.454851	-2.57622	0.176517
-1.889	0.316286	-2.50458	0.35287	-2.13095	0.34359	-2.34064	0.406543	-2.39031	0.442666	-2.49248	0.265795	-2.69997	0.397393	-2.31774	0.557007
-2.16424	0.321891	-2.25897	0.397961	-2.27512	0.463764	-1.92426	0.425046	-2.48253	0.378828	-2.65735	0.338255	-2.51091	0.121078	-2.41323	0.442889
-2.44934	0.325559	-2.06387	0.252963	-1.44574	0.29723	-1.4408	0.185367	-2.54564	0.323933	-2.59785	0.301822	-2.4886	0.376752	-2.32688	0.603273
-2.29742	0.229531	-2.36749	0.332219	-2.20843	0.32934	-1.82773	0.292264	-2.48078	0.511566	-2.69922	0.337569	-2.51249	0.146084	-2.46261	0.0984041
-2.4117	0.395936	-2.49745	0.303371	-1.74937	0.291364	-2.5093	0.143687	-2.63646	0.354653	-2.48883	0.363191	-2.49653	0.52024	-2.63944	0.239435
-2.10822	0.0998066	-2.11672	0.281935	-2.40033	0.0924901	-2.30517	0.404131	-2.59669	0.225245	-2.47038	0.0552621	-2.1067	0.315139	-2.56226	0.351983
-2.37011	0.303368	-2.03705	0.395859	-2.41994	0.403074	-2.38224	0.297441	-2.67948	0.242724	-2.30627	0.438376	-2.55286	0.400548	-2.50752	0.359212
-2.22897	0.192759	-2.19972	0.08914	-2.13822	0.500179	-2.27428	0.358412	-2.45182	0.402053	-2.46221	0.390763	-2.54198	0.36682	-2.56872	0.117767
-2.27707	0.431913	-1.80738	0.114537	-1.66198	0.385869	-1.85811	0.337925	-2.52525	0.335805	-2.61476	0.37019	-2.73636	0.119053	-2.62971	0.436549
-2.25565	0.373636	-1.85721	0.322508	-2.3468	0.386454	-1.58633	0.324069	-2.64103	0.284645	-2.51858	0.348918	-2.38535	0.386973	-2.57528	0.392986
-2.31354	0.264999	-2.29326	0.269422	-2.2786	0.398282	-1.6346	0.240897	-2.88219	0.431032	-1.46545	0.667381	-2.39924	0.454435	-2.26157	0.513518
-1.80171	0.219016	-2.31703	0.106312	-2.0242	0.302865	-2.16912	0.381646	-2.74453	0.314522	-2.38856	0.370732	-2.66733	0.251118	-2.49968	0.184046
-2.11436	0.461764	-1.17625	0.356378	-2.39196	0.0918158	-1.47722	0.313435	-2.35176	0.454629	-2.34539	0.180956	-2.78251	0.360417	-2.3679	0.091402
-2.24096	0.290707	-2.38054	0.25053	-2.00502	0.366543	-2.55707	0.373	-2.4733	0.432301	-2.51975	0.177784	-2.56079	0.627672	-2.32174	0.453717
-1.99874	0.132464	-2.26933	0.390539	-2.29272	0.389853	-1.33662	0.405907	-2.65528	0.416759	-2.43497	0.383991	-2.45976	0.447331	-2.36782	0.466406
-2.32963	0.354071	-2.19504	0.331453	-2.2377	0.381991	-1.96567	0.0808098	-2.52695	0.454732	-2.53645	0.218599	-2.65532	0.257695	-2.41761	0.161507
-2.17461	0.127384	-2.42763	0.286487	-2.37543	0.099532	-2.11926	0.290815	-2.5705	0.388363	-2.48951	0.445182	-2.62479	0.114588	-2.43429	0.577894
-1.82934	0.320594	-2.20776	0.325171	-2.506	0.345276	-1.06379	0.330699	-2.39992	0.169085	-2.20145	0.0618534	-2.44065	0.49399	-2.22378	0.510378
-2.36121	0.336705	-2.24197	0.307162	-2.18194	0.100115	-1.35872	0.318234	-2.6145	0.347037	-2.57431	0.243364	-2.5141	0.235039	-1.42131	0.550185
-2.21265	0.203762	-2.29215	0.36615	-1.75652	0.239218	-1.36855	0.359037	-2.50407	0.400597	-2.25603	0.174456	-2.37899	0.565918	-2.36347	0.14075
-2.35711	0.276803	-2.45962	0.0516883	-1.99502	0.377059	-2.38603	0.339504	-2.62867	0.370799	-2.55341	0.293356	-2.30711	0.357602	-2.27964	0.449775
-2.11307	0.335535	-2.29089	0.247921	-2.36273	0.298314	-1.52047	0.370934	-2.36511	0.186391	-1.8782	0.389069	-2.73131	0.337446	-2.36617	0.497825
-2.13164	0.325536	-2.05836	0.334532	-1.97652	0.369911	-1.88987	0.192773	-2.63319	0.342257	-2.60575	0.32035	-2.34752	0.504029	-2.40023	0.272115
-2.31337	0.337097	-1.62583	0.390012	-2.28213	0.206528	-2.2539	0.284547	-2.16018	0.241363	-2.70328	0.108665	-2.53543	0.190895	-2.42487	0.505241
-2.33984	0.280849	-2.318	0.303577	-1.61779	0.372631	-2.23123	0.57828	-2.60807	0.332189	-2.52592	0.170103	-2.76545	0.398388	-2.31577	0.0380413
-2.35774	0.344204	-1.63789	0.223142	-2.20913	0.144273	-1.62163	0.396477	-2.47544	0.367759	-2.34428	0.343251	-2.67028	0.483886	-2.61381	0.438549
-2.27904	0.478659	-1.46484	0.29826	-1.8644	0.379514	-1.9802	0.416259	-2.6027	0.280206	-2.59886	0.414918	-2.68629	0.338417	-2.4789	0.361691
-2.44109	0.230657	-2.13002	0.120812	-2.28816	0.361718	-1.577	0.311144	-2.3707	0.50727	-2.4397	0.279901	-2.54525	0.130448	-2.44305	0.402999
-2.35181	0.449927	-2.02015	0.131109	-2.23086	0.267209	-1.42313	0.284814	-2.58109	0.304117	-2.11259	0.327378	-2.56176	0.0679125	-2.70404	0.410421
-2.2999	0.361581	-2.37451	0.21074	-2.08125	0.156709	-2.1135	0.421961	-2.33176	0.465744	-2.47876	0.340649	-2.54856	0.404472	-2.23397	0.184581
-2.1762	0.275944	-2.26478	0.151672	-2.06092	0.342052	-1.57975	0.456265	-2.4555	0.238997	-2.47915	0.319309	-1.82494	0.429142	-2.62797	0.175787
-2.476	0.287012	-2.35246	0.283273	-2.27307	0.347298	-1.45912	0.487664	-2.58436	0.399656	-2.63154	0.27704	-2.76403	0.126042	-2.57519	0.25636
-2.25259	0.407159	-2.30641	0.353512	-2.26534	0.0977377	-1.32012	0.0877095	-2.49797	0.540156	-2.62976	0.253275	-2.0861	0.31029	-2.52262	0.408108
-2.3547	0.171561	-2.28066	0.478521	-2.29117	0.382607	-1.20603	0.419469	-2.54399	0.0910057	-2.57497	0.332536	-2.44053	0.5423	-2.85783	0.415247
-2.22087	0.399567	-2.21575	0.387885	-2.32855	0.251783	-2.29381	0.401673	-1.70689	0.25687	-2.65431	0.329213	-2.40431	0.724734	-1.88648	0.211625
-2.3441	0.297632	-2.02788	0.240452	-2.26899	0.352259	-2.23163	0.451402	-2.40165	0.432327	-2.59831	0.348158	-2.55444	0.551467	-2.51614	0.284781
-2.44851	0.283951	-2.58633	0.325728	-2.0917	0.375116	-2.52685	0.157237	-2.7604	0.388943	-2.65575	0.122026	-2.44849	0.207858	-2.5134	0.459811
-2.39226	0.425059	-2.47706	0.358404	-2.43692	0.344239	-2.44813	0.277842	-2.62194	0.29706	-2.52023	0.239537	-2.47447	0.387126	-2.78685	0.389795
-2.16948	0.385088	-1.76722	0.437345	-2.34704	0.337646	-2.29376	0.52265	-2.45217	0.317812	-2.43819	0.207473	-2.47783	0.0993687	-2.41782	0.349039
-2.27775	0.273354	-2.05457	0.118075	-2.13035	0.378553	-2.29211	0.289602	-2.54994	0.462643	-2.74418	0.341779	-2.36503	0.415982	-2.48732	0.354748
-2.29307	0.336622	-2.06378	0.327412	-1.4137	0.356676	-2.27821	0.147276	-2.52976	0.474315	-2.51817	0.478761	-2.17276	0.512573	-2.32821	0.308103
-2.27972	0.323581	-2.21191	0.273475	-2.29019	0.306715	-1.9564	0.380952	-2.64243	0.476184	-2.68498	0.173378	-2.46441	0.381392	-2.63424	0.355499
-2.28502	0.286851	-1.97449	0.493768	-1.52198	0.26416	-2.16781	0.335262	-2.45882	0.53029	-1.8203	0.338764	-2.28913	0.411272	-2.32971	0.538767
-2.20589	0.35508	-2.24597	0.304057	-2.00778	0.364162	-1.48272	0.276345	-2.54125	0.337048	-2.22958	0.330163	-2.40617	0.425223	-2.32019	0.372256
-2.372	0.414549	-2.10173	0.343025	-1.76755	0.28949	-2.36607	0.254836	-2.00807	0.374532	-2.29056	0.400231	-2.78029	0.386436	-2.38322	0.234846
-2.40022	0.0929562	-2.15109	0.284372	-1.98736	0.277809	-1.78402	0.364859	-2.6961	0.247903	-2.77051	0.441733	-2.27897	0.283668	-2.5025	0.502233
-2.26189	0.383103	-1.81801	0.303036	-1.53459	0.23019	-2.12621	0.44145	-2.60514	0.371042	-2.60352	0.22803	-2.48998	0.414546	-2.48371	0.472817
-2.27178	0.372446	-1.54777	0.251326	-2.02581	0.356129	-1.30632	0.362401	-2.70047	0.378439	-2.24615	0.410751	-2.51425	0.322762	-2.02626	0.600477
-2.16136	0.457436	-2.28823	0.196456	-2.26434	0.185468	-1.52574	0.3071	-2.56035	0.253424	-2.42135	0.377361	-2.25468	0.391285	-2.39382	0.33351
-2.25928	0.345716	-2.51959	0.123047	-1.52638	0.264355	-1.86182	0.265459	-2.53289	0.519182	-2.37086	0.209471	-2.68426	0.357791	-2.51652	0.393967
-2.30747	0.142944	-2.39934	0.290602	-2.37964	0.184467	-2.39178	0.110858	-2.25707	0.255926	-2.29243	0.411969	-2.5201	0.393211	-2.5288	0.476355
-2.31531	0.289955	-1.89935	0.38687	-1.87618	0.26939	-2.53405	0.375311	-2.36731	0.450841	-1.88205	0.0462719	-2.1003	0.258175	-2.49647	0.142366
-2.43487	0.386801	-2.2024	0.339408	-2.32882	0.176024	-1.88341	0.245897	-2.48183	0.563605	-2.34236	0.751912	-2.65761	0.506423	-2.5548	0.150575
-2.28732	0.276724	-2.0392	0.361548	-1.77882	0.131367	-2.13265	0.243472	-2.52079	0.262551	-2.60406	0.386449	-2.593	0.196142	-2.54752	0.194889
-2.17368	0.429111	-2.18634	0.249314	-2.08518	0.325833	-2.40261	0.432057	-2.6585	0.704627	-2.56331	0.338895	-2.76177	0.130052	-2.40789	0.0905859
-2.0846	0.284546	-2.03464	0.354609	-2.21135	0.398819	-2.48633	0.345508	-2.71272	0.319146	-1.00516	0.408674	-2.52742	0.320398	-2.24914	0.388158
-2.26241	0.478739	-2.23182	0.422668	-1.88987	0.396203	-2.13246	0.191567	-2.51806	0.181183	-2.31858	0.327998	-2.48416	0.405529	-2.32417	0.312456
-2.48318	0.285404	-2.33944	0.256079	-1.70336	0.374409	-2.34172	0.242235	-2.49436	0.372105	-2.43621	0.30427	-2.45809	0.863107	-2.56985	0.259819
-1.87695	0.350983	-1.8097	0.252278	-1.76285	0.231836	-2.411	0.341241	-2.56473	0.293843	-2.59952	0.279597	-2.57292	0.341426	-2.44107	0.276634
-2.16914	0.262624	-2.16519	0.317673	-2.32557	0.302689	-1.51479	0.381365	-2.65355	0.289458	-2.57989	0.370961	-2.02892	0.0574487	-2.50305	0.209598
-2.19862	0.380336	-2.29485	0.296541	-1.93281	0.383288	-1.26338	0.390109	-2.62095	0.577301	-2.5998	0.267805	-2.56653	0.55927	-2.53386	0.170265
-2.39815	0.426972	-2.21	0.37507	-2.3134	0.416379	-1.88919	0.231931	-2.63545	0.291401	-1.843	0.335938	-2.42334	0.499101	-2.55914	0.290419
-2.24913	0.172532	-1.97098	0.281351	-2.31299	0.375531	-2.31559	0.394544	-2.69297	0.427005	-2.53568	0.361947	-2.58215	0.398484	-2.52403	0.29666
-1.5769	0.423003	-1.98144	0.437678	-2.07283	0.0894798	-1.65838	0.377486	-2.41131	0.468829	-2.60945	0.639641	-2.49862	0.19542	-1.91566	0.359286
-1.84422	0.561135	-2.166	0.28793	-2.38577	0.304857	-2.44654	0.340507	-2.54732	0.473732	-2.25697	0.31818	-2.74869	0.357227	-2.26241	0.654768
-2.31765	0.324197	-1.9622	0.277098	-1.66563	0.31183	-2.63515	0.230246	-2.38167	0.574588	-2.4637	0.265897	-2.32885	0.247687	-2.55001	0.363164
-2.48802	0.373666	-1.36129	0.329465	-2.1253	0.338575	-2.23098	0.419766	-2.72144	0.452963	-2.12116	0.257822	-1.90205	0.238255	-2.04315	0.47932
-2.23034	0.397685	-2.48284	0.273227	-2.17658	0.151761	-2.25647	0.35553	-2.38887	0.0856065	-2.40748	0.515392	-2.33009	0.700225	-2.37276	0.266969
-2.26035	0.440152	-2.04979	0.403424	-2.17494	0.311831	-1.71309	0.110576	-2.58939	0.433957	-2.71687	0.111291	-2.6667	0.295737	-2.58808	0.217227
-2.41298	0.336489	-2.1732	0.0873994	-2.41779	0.291475	-2.28919	0.324533	-2.63389	0.138476	-2.41808	0.389871	-2.66477	0.374431	-2.50907	0.110604
-2.48774	0.202876	-2.38935	0.324825	-1.93954	0.347104	-2.47558	0.18881	-2.58264	0.417721	-1.80951	0.365988	-2.75943	0.355464	-2.56091	0.461926
-2.22687	0.35172	-2.43631	0.250445	-1.36923	0.374334	-1.39469	0.30101	-2.50248	0.21361	-2.61658	0.365879	-2.67574	0.672249	-2.51808	0.503513
-2.34563	0.382951	-2.21125	0.214957	-2.39255	0.147438	-2.49224	0.392955	-2.40466	0.583958	-2.29746	0.211916	-2.52186	0.480874	-2.47579	0.393263
-1.82872	0.432377	-2.31469	0.309562	-2.48529	0.351369	-2.05537	0.400561	-2.71807	0.324848	-2.65221	0.286882	-2.30283	0.397755	-2.57129	0.322241
-2.43674	0.145838	-2.27413	0.311774	-2.13346	0.494139	-2.1584	0.340424	-2.50149	0.283618	-2.25303	0.453379	-2.57395	0.163883	-2.41596	0.216922
-2.38157	0.357022	-1.5857	0.462324	-2.38672	0.241137	-1.58053	0.265548	-2.6967	0.265668	-2.62167	0.155865	-2.7571	0.191544	-2.44385	0.398352
-2.46861	0.137744	-2.35522	0.350657	-2.21177	0.321911	-2.40716	0.334202	-2.68783	0.289086	-2.38743	0.308563	-2.66121	0.24414	-2.38312	0.597051
-2.26739	0.171103	-2.03031	0.349697	-2.17919	0.299626	-2.10214	0.359766	-2.662	0.313476	-1.86824	0.314229	-2.44	0.377071	-2.04158	0.525829
-2.42006	0.370908	-2.48861	0.25774	-2.38306	0.355507	-1.33339	0.151928	-2.64351	0.262223	-2.59074	0.492441	-2.30364	0.460429	-2.52196	0.196316
-2.49666	0.328593	-2.30659	0.303394	-1.98734	0.380496	-2.21286	0.401425	-2.58191	0.356591	-2.56637	0.210165	-2.6067	0.220178	-2.73704	0.411364
-2.37379	0.0806814	-2.28855	0.360906	-2.18198	0.374102	-0.857769	0.251213	-2.556	0.389061	-2.32803	0.391427	-2.74387	0.35581	-2.89452	0.398378
-2.51416	0.24415	-2.25914	0.0772021	-2.26073	0.400533	-2.37052	0.424224	-2.56526	0.242887	-2.59631	0.338936	-2.38753	0.301111	-2.26194	0.423289
-2.36062	0.107506	-2.12152	0.242116	-2.42251	0.321859	-2.31756	0.198656	-2.33412	0.44983	-2.68654	0.293505	-2.59414	0.447861	-2.37844	0.0876765
-2.07542	0.395533	-2.15904	0.217068	-2.20966	0.216911	-2.20087	0.189432	-2.64816	0.292482	-1.46351	0.210734	-2.6298	0.497602	-2.32147	0.39956
-2.24045	0.262092	-2.2294	0.210167	-2.30597	0.366431	-2.15511	0.153589	-2.68521	0.374052	-1.90966	0.322205	-2.20842	0.214914	-2.45137	0.273611
-2.27546	0.185953	-1.99841	0.0561259	-2.19295	0.359957	-1.5792	0.107447	-2.60909	0.416515	-2.3975	0.592427	-1.93004	0.455019	-2.12342	0.334954
-2.26953	0.421601	-2.30533	0.255725	-1.68561	0.2333	-1.89642	0.322889	-2.54348	0.395139	-2.46557	0.510631	-2.72128	0.339376	-2.34069	0.506058
-2.43105	0.369204	-2.36934	0.168343	-2.38606	0.189005	-1.23	0.356549	-2.61551	0.176212	-2.54797	0.357067	-2.6694	0.190718	-2.66145	0.959049
-2.2806	0.342587	-2.17848	0.224767	-2.21948	0.136411	-1.12387	0.459922	-2.65501	0.344856	-1.82794	0.421886	-2.27354	0.367983	-2.24207	0.618604
-2.39274	0.340136	-2.32184	0.410011	-2.19648	0.330732	-2.51075	0.272516	-2.64234	0.327645	-2.51437	0.337436	-2.48402	0.443732	-2.47703	0.312731
-1.50919	0.45343	-2.28042	0.307071	-2.30147	0.199971	-2.2052	0.375936	-2.30684	0.447397	-2.14987	0.383823	-2.67783	0.188212	-2.59552	0.403094
-2.22923	0.341595	-2.28469	0.26424	-1.87517	0.29808	-2.12715	0.433803	-2.6815	0.443204	-2.4017	0.151766	-2.51712	0.293423	-2.52248	0.503865
-2.32995	0.210232	-2.3014	0.235088	-1.93081	0.0189377	-1.39084	0.380834	-2.58309	0.307925	-2.50286	0.309719	-2.66461	0.549795	-2.52279	0.191224
-2.28089	0.365319	-2.31962	0.159006	-2.26165	0.306796	-1.93698	0.119351	-2.48504	0.451865	-2.11314	0.472114	-2.70838	0.164427	-2.57265	0.487697
-2.29027	0.454346	-2.27798	0.159952	-1.72239	0.380208	-1.36808	0.246531	-2.68627	0.113557	-2.60344	0.132874	-2.54376	0.422099	-2.45273	0.384989
-2.30174	0.209216	-1.50267	0.418382	-2.42798	0.103569	-2.19685	0.168321	-2.42834	0.610831	-2.7535	0.443776	-2.49289	0.596781	-2.01373	0.142187
-2.53723	0.351344	-2.17383	0.183396	-2.43067	0.143214	-1.76904	0.511666	-2.60701	0.266749	-2.61089	0.354001	-2.56998	0.259184	-2.58749	0.12222
-1.90445	0.527698	-2.51707	0.330987	-2.34043	0.381312	-2.36521	0.184745	-2.67037	0.196484	-2.56338	0.273542	-2.51626	0.378294	-2.48657	0.642599
-2.09448	0.295225	-2.24822	0.294846	-2.38127	0.185608	-2.37307	0.131233	-2.62006	0.441473	-2.5974	0.336055	-2.74972	0.227507	-2.27814	0.360778
-1.86579	0.471776	-2.10301	0.290274	-2.35044	0.217555	-0.988908	0.343926	-2.7251	0.301646	-2.7395	0.326227	-2.60254	0.366222	-2.6973	0.470874
-2.27639	0.399347	-2.02898	0.397073	-2.45642	0.306909	-2.36786	0.308424	-2.43215	0.403576	-2.54204	0.29653	-2.37724	0.336848	-2.17184	0.637113
-1.91927	0.471649	-2.23535	0.106936	-1.86624	0.122546	-1.59624	0.117905	-2.57273	0.417065	-2.23526	0.382733	-2.46313	0.523203	-2.56437	0.424354
-2.12519	0.41409	-2.01489	0.236326	-2.23675	0.138585	-1.96838	0.409181	-2.68088	0.383505	-2.37788	0.237784	-2.48148	0.378856	-2.22409	0.625521
-2.28992	0.438845	-1.49274	0.152688	-2.40355	0.268197	-2.27042	0.339235	-2.60211	0.616728	-1.37109	0.350422	-2.27453	0.729488	-2.55192	0.405374
-2.1458	0.441105	-1.92908	0.362595	-2.3362	0.350474	-2.41185	0.24599	-2.56354	0.530784	-2.41291	0.310527	-2.44358	0.163879	-2.86642	0.411909
-2.20788	0.164307	-2.21335	0.417214	-1.38886	0.374984	-2.09511	0.329267	-2.55337	0.263174	-2.68165	0.48072	-2.65877	0.108485	-2.69703	0.268288
-2.47133	0.141813	-2.18461	0.0494382	-2.082	0.261062	-1.26814	0.344149	-2.25893	0.499571	-2.65466	0.178454	-2.54783	0.249085	-2.32218	0.604994
-2.35027	0.331897	-2.24774	0.374826	-2.26141	0.463795	-1.70221	0.168521	-2.44238	0.197062	-2.17126	0.303772	-2.56491	0.386904	-2.32715	0.310778
-2.39214	0.393634	-2.33405	0.317733	-2.44241	0.109005	-1.73153	0.274551	-2.59995	0.412754	-2.73256	0.338497	-2.57352	0.135049	-2.24143	0.311207
-2.30147	0.298218	-2.48573	0.0953143	-2.4998	0.303776	-2.10078	0.342366	-2.77197	0.222694	-2.03315	0.322153	-2.48984	0.439833	-2.81015	0.541353
-2.38556	0.169318	-2.16444	0.240299	-1.78888	0.24056	-1.50861	0.317096	-2.63597	0.157372	-0.990893	0.228124	-2.12909	0.156988	-2.51652	0.460434
-2.33442	0.173497	-2.24141	0.342466	-2.24581	0.241881	-1.5837	0.296287	-2.73468	0.300617	-2.73975	0.304159	-2.71807	0.476216	-2.87627	0.408398
-2.26045	0.251367	-1.93287	0.206936	-2.23647	0.131507	-1.55796	0.522296	-2.70171	0.312104	-2.42481	0.748648	-2.5598	0.313857	-2.01148	0.387748
-1.95386	0.444841	-1.62673	0.154543	-1.49109	0.170436	-2.29925	0.1705	-2.57877	0.127319	-2.54718	0.292923	-2.11835	0.236245	-2.43044	0.351671
-2.23977	0.392914	-2.30994	0.344586	-2.36532	0.300326	-1.3939	0.359575	-2.46744	0.366271	-2.44174	0.260459	-2.67682	0.189293	-2.42301	0.375202
-2.35354	0.314079	-2.42079	0.353627	-1.74369	0.293151	-1.40858	0.426398	-2.7416	0.15049	-2.52075	0.338667	-2.73934	0.114981	-2.5969	0.161856
-2.1646	0.342781	-1.62024	0.422417	-1.8248	0.309096	-1.54742	0.249625	-2.41444	0.327638	-2.69141	0.358409	-2.66087	0.120115	-2.33258	0.617602
-2.25044	0.355336	-2.37112	0.177012	-2.32117	0.2613	-2.04747	0.19737	-2.47287	0.212013	-2.18162	0.379062	-2.3217	0.452256	-2.80648	0.405367
-2.12731	0.422984	-2.18425	0.242495	-2.29286	0.353134	-2.48299	0.479741	-2.44354	0.378563	-2.63251	0.339612	-2.70809	0.288722	-2.11458	0.466291
-2.23303	0.391765	-1.38214	0.357804	-2.42338	0.255608	-2.09202	0.316168	-2.84683	0.134486	-2.61381	0.362305	-2.55478	0.378466	-2.21572	0.432678
-1.86806	0.53044	-2.30045	0.315104	-2.1665	0.340054	-2.31234	0.323664	-2.59854	0.160485	-2.495	0.447187	-2.58651	0.527864	-2.65181	0.525006
-2.01279	0.296194	-2.46372	0.282742	-2.41489	0.208868	-1.74149	0.433089	-2.58431	0.390379	-2.07695	0.444203	-2.17961	0.359927	-2.65014	0.143038
-2.21924	0.285314	-2.23101	0.340145	-1.64671	0.13515	-1.926	0.420318	-2.33342	0.524784	-2.37957	0.282718	-2.61049	0.144271	-2.09905	0.377276
-2.21541	0.381685	-2.35896	0.376759	-2.44702	0.424532	-2.03497	0.241163	-2.48339	0.3916	-1.92672	0.503417	-2.42595	0.347959	-2.57264	0.343853
-2.363	0.0924916	-2.31683	0.343156	-2.09553	0.429013	-2.3976	0.064482	-2.60295	0.365834	-1.99867	0.400512	-2.48438	0.451603	-2.37865	0.0786114
-2.4143	0.377848	-1.59393	0.235964	-1.70654	0.248665	-1.66827	0.163284	-2.63375	0.343139	-2.60408	0.199944	-2.5596	0.187882	-2.25442	0.417142
-2.30213	0.160346	-2.04792	0.386579	-2.37843	0.532287	-2.20946	0.521597	-2.59491	0.30527	-2.54024	0.161191	-2.66987	0.410948	-2.56814	0.297639
-2.40924	0.163958	-1.18926	0.340241	-2.11891	0.346978	-1.91344	0.458262	-2.39214	0.482017	-2.66138	0.223159	-2.63872	0.181987	-2.4286	0.590938
-2.51078	0.107219	-2.3547	0.437854	-2.30981	0.17781	-2.25837	0.177552	-2.53401	0.521635	-2.5194	0.385682	-2.80777	0.0906774	-2.26717	0.538578
-2.23742	0.180005	-2.18866	0.423615	-2.31822	0.0617784	-1.43936	0.312122	-2.37648	0.465021	-2.53151	0.212446	-2.29659	0.195338	-2.47024	0.294394
-2.39175	0.153875	-1.68734	0.310042	-1.71812	0.43558	-2.07759	0.200901	-2.58975	0.277319	-1.35166	0.361482	-2.48396	0.376655	-2.35924	0.427374
-2.33457	0.559876	-2.13924	0.268498	-2.39103	0.29426	-1.44374	0.301542	-2.33608	0.428819	-2.67116	0.143835	-2.71458	0.285407	-2.37015	0.373201
-2.32818	0.260104	-2.45388	0.201739	-1.85744	0.321781	-2.18308	0.594228	-2.6307	0.142389	-2.52683	0.184082	-2.62465	0.30914	-2.60199	0.523947
-1.91241	0.26474	-1.86606	0.342605	-2.24444	0.304401	-2.12836	0.145899	-2.60075	0.356737	-2.42255	0.474627	-2.522	0.512744	-2.56941	0.31564
-2.1861	0.403099	-2.20873	0.238243	-1.68187	0.349202	-2.2968	0.0695402	-2.49086	0.377633	-2.08736	0.597049	-2.66207	0.471166	-2.17861	0.274873
-2.48976	0.229168	-2.29419	0.219213	-2.14375	0.397316	-1.66333	0.539077	-2.17521	0.0948506	-2.54551	0.149923	-2.39343	0.241039	-2.47298	0.552602
-2.1055	0.247315	-2.48121	0.24372	-2.48433	0.415766	-1.88856	0.192797	-2.49721	0.389406	-2.74374	0.335665	-2.45878	0.365733	-2.4942	0.416611
-2.55904	0.282884	-2.42422	0.354722	-1.34496	0.465686	-2.44455	0.381197	-2.72704	0.159487	-2.69015	0.23249	-2.51785	0.615896	-2.47538	0.385087
-2.30648	0.330593	-1.60536	0.309671	-1.77458	0.222113	-2.15066	0.448022	-2.84756	0.167891	-2.13576	0.246569	-2.70068	0.496284	-2.56797	0.325397
-2.12813	0.29622	-2.33223	0.256235	-2.28898	0.207275	-1.24498	0.340835	-2.67108	0.327519	-2.08854	0.329496	-2.51048	0.734595	-2.46469	0.272588
-2.23243	0.462504	-2.21739	0.35315	-1.62447	0.125103	-1.85593	0.485605	-2.4053	0.541487	-2.56412	0.531378	-2.0873	0.453465	-2.53625	0.3646
-2.2819	0.371092	-2.36304	0.098733	-2.3808	0.336814	-1.09288	0.347396	-2.52019	0.19748	-1.80951	0.374565	-2.53812	0.500528	-2.2816	0.503412
-2.23844	0.344462	-2.27299	0.232309	-1.32194	0.332748	-2.44013	0.387847	-2.46735	0.576543	-2.13692	0.508002	-2.59919	0.227441	-1.50412	0.480498
-2.18001	0.34034	-2.43801	0.0804225	-2.45377	0.309587	-1.89118	0.337738	-2.51967	0.39999	-2.59645	0.360048	-2.57474	0.230173	-2.58832	0.187927
-2.13617	0.317678	-2.19742	0.193913	-2.26849	0.396339	-1.93225	0.217398	-2.33951	0.497883	-2.6618	0.481138	-2.63429	0.386259	-2.47049	0.46348
-2.36183	0.180977	-2.1125	0.429583	-2.31753	0.120642	-1.84264	0.240465	-2.34974	0.541855	-2.36966	0.312088	-2.79559	0.39941	-2.44331	0.305501
-2.53306	0.195357	-1.5185	0.465203	-2.42078	0.264033	-1.9637	0.0685635	-2.37187	0.175078	-2.28314	0.18297	-2.45857	0.380285	-2.50954	0.580958
-2.57353	0.424535	-1.83701	0.450626	-2.22334	0.199529	-2.151	0.0317372	-2.7446	0.130043	-2.69438	0.514831	-2.62178	0.202344	-2.10275	0.499785
-2.29231	0.256919	-1.92127	0.212631	-2.47491	0.112037	-1.70852	0.441765	-2.50028	0.436892	-2.67057	0.202771	-2.47144	0.418226	-2.49645	0.43515
-2.31194	0.244333	-2.26046	0.450781	-2.03618	0.231036	-1.59598	0.144882	-2.74729	0.526387	-2.20197	0.506766	-2.70644	0.27917	-2.58362	0.402424
-2.34117	0.249938	-2.09733	0.106264	-2.24872	0.309841	-2.43542	0.468689	-2.54156	0.298768	-2.36864	0.344252	-2.46362	0.231976	-1.92	0.78642
-2.41397	0.245469	-2.07963	0.267384	-2.29306	0.164378	-2.31055	0.408013	-2.60046	0.163553	-2.32571	0.332441	-2.53907	0.102981	-2.51241	0.233819
-2.22214	0.381874	-2.58183	0.344735	-2.49803	0.336487	-2.00395	0.325403	-2.54721	0.461289	-2.05374	0.316058	-2.3566	0.336799	-2.5002	0.569081
-2.10074	0.405684	-2.23495	0.227055	-1.06661	0.105401	-1.72609	0.208153	-2.56957	0.198908	-2.67196	0.343902	-2.39712	0.9441	-2.31079	0.73636
-2.11817	0.321947	-2.4626	0.318707	-2.35732	0.285202	-1.7784	0.263536	-2.66144	0.329892	-2.53691	0.416363	-2.47499	0.384997	-2.51343	0.118538
-2.38712	0.25482	-1.89449	0.330865	-0.864563	0.353859	-1.72504	0.373538	-1.97714	0.106073	-2.48651	0.29151	-2.64693	0.419723	-2.02578	0.62067
-2.40874	0.185323	-1.90837	0.397155	-2.294	0.23344	-1.45401	0.330028	-2.6367	0.23917	-2.43685	0.421442	-2.5852	0.486368	-2.61741	0.215757
-2.38072	0.273897	-1.58196	0.415536	-2.30137	0.207406	-1.75689	0.446075	-2.62374	0.238002	-2.39924	0.473689	-2.63445	0.222412	-2.6679	0.343957
-2.43835	0.372563	-1.73425	0.402903	-2.4356	0.143202	-1.8107	0.135869	-2.69999	0.308547	-2.55774	0.32576	-2.37681	0.381962	-2.4437	0.686871
-1.8565	0.400488	-1.35186	0.39422	-1.99706	0.169667	-1.72935	0.39361	-2.74891	0.286545	-2.3688	0.304718	-2.59164	0.298877	-2.25094	0.185499
-2.35379	0.319377	-2.12543	0.121327	-2.13683	0.393102	-1.96718	0.250645	-2.53079	0.37555	-1.12859	0.457982	-2.47956	0.336082	-2.54501	0.221177
-2.07488	0.426913	-2.2039	0.202056	-0.944378	0.32539	-2.18804	0.31065	-2.69329	0.459103	-2.55664	0.27172	-2.55042	0.335485	-1.95604	0.355055
-2.26342	0.226106	-2.24208	0.275858	-2.33597	0.276798	-2.62249	0.12089	-2.4386	0.404958	-2.24725	0.451725	-2.54825	0.341255	-2.60123	0.242533
-2.38618	0.328105	-2.23403	0.106894	-2.37997	0.345325	-1.02717	0.336731	-2.77188	0.225453	-2.39501	0.309397	-2.63367	0.321919	-2.5255	0.463352
-2.24939	0.301462	-2.39917	0.0732751	-2.36653	0.265749	-1.97319	0.358977	-2.52139	0.238055	-2.39567	0.258517	-2.56745	0.170333	-1.32172	0.359982
-2.40238	0.0894607	-2.05457	0.428927	-1.35547	0.467313	-1.87744	0.332056	-2.68006	0.339505	-2.39212	0.326252	-0.979705	0.405194	-2.46165	0.475213
-2.19992	0.325351	-2.43133	0.280975	-2.27782	0.270297	-1.63676	0.245422	-2.46867	0.510015	-1.20761	0.2824	-2.56611	0.494366	-2.31471	0.522141
-2.32957	0.331943	-1.28052	0.362425	-2.3209	0.271185	-1.97477	0.263428	-2.64113	0.41296	-2.74429	0.351522	-2.22969	0.33926	-2.62004	0.153225
-2.40175	0.155429	-1.88237	0.171421	-2.33384	0.290357	-2.37758	0.37424	-2.43621	0.475453	-2.6517	0.385441	-2.65179	0.61467	-2.61386	0.0275844
-1.76244	0.473532	-2.39385	0.101096	-2.40076	0.390974	-1.50565	0.537262	-2.45441	0.117787	-2.18729	0.31144	-2.81648	0.386623	-2.24285	0.18554
-2.40281	0.270403	-1.87036	0.212058	-2.09978	0.203936	-1.70526	0.37967	-2.61265	0.344015	-2.7228	0.152571	-2.62751	0.408737	-2.37435	0.300721
-2.41777	0.340391	-2.37771	0.0454928	-2.46701	0.26666	-2.26539	0.266309	-2.54869	0.254105	-2.82421	0.452358	-2.30468	0.372928	-2.55543	0.577926
-2.1493	0.28541	-1.99561	0.360728	-2.43803	0.172348	-2.15906	0.383031	-2.15942	0.641661	-2.52051	0.240209	-2.56242	0.593891	-2.77078	0.409232
-2.26796	0.221661	-2.2683	0.407175	-2.26316	0.353623	-1.8256	0.339996	-2.48691	0.590475	-2.48395	0.230637	-2.03112	0.458332	-2.26204	0.660357
-2.37525	0.264819	-2.01844	0.265419	-2.11697	0.305834	-1.92729	0.465016	-2.48918	0.356879	-2.58498	0.124935	-2.44987	0.552035	-2.27982	0.496467
-2.3989	0.234217	-1.50589	0.364549	-2.16948	0.328021	-2.10409	0.378741	-2.53404	0.379302	-2.46305	0.508434	-2.52137	0.280721	-2.66248	0.397404
-2.39159	0.0992051	-2.35192	0.397032	-2.18598	0.269074	-2.02903	0.34874	-2.78623	0.200001	-2.17911	0.420429	-2.64525	0.609182	-2.41197	0.378319
-2.41409	0.365756	-1.77318	0.130856	-2.22715	0.374935	-1.86641	0.251917	-2.59795	0.509042	-2.54838	0.199709	-2.59087	0.33945	-2.42809	0.514579
-2.28826	0.17475	-2.51718	0.432706	-2.30338	0.365593	-2.41503	0.159047	-2.48359	0.214934	-2.61459	0.38007	-2.74991	0.531854	-2.23098	0.582868
-2.27712	0.200395	-2.38092	0.193209	-1.54899	0.364487	-1.27141	0.304115	-2.55921	0.35629	-2.02948	0.552159	-2.68408	0.421947	-2.67093	0.251084
-2.339	0.218895	-2.11679	0.312129	-2.14586	0.404783	-1.64307	0.253579	-2.55404	0.323197	-2.59153	0.277983	-2.1838	0.637962	-2.62667	0.144463
-2.28934	0.377902	-2.24194	0.375575	-2.3056	0.325104	-1.99873	0.43531	-2.55517	0.409616	-2.5152	0.341046	-2.51461	0.380647	-2.38015	0.438676
-2.38107	0.224623	-2.24811	0.273236	-2.31759	0.310227	-2.46084	0.547469	-2.51894	0.481467	-2.22223	0.255702	-1.94312	0.343111	-2.32401	0.666737
-2.18471	0.435491	-1.82127	0.529963	-1.4803	0.0391037	-1.94981	0.39048	-2.6307	0.694442	-2.40926	0.200014	-2.2589	0.311157	-2.22099	0.31981
-2.26016	0.445826	-1.41826	0.400253	-2.00507	0.563841	-1.46059	0.128302	-2.81721	0.147635	-2.41608	0.225581	-2.57964	0.491764	-2.46698	0.270342
-1.91693	0.563579	-2.35953	0.312519	-2.14776	0.284052	-2.23272	0.388973	-2.55849	0.324045	-2.39784	0.422923	-2.74196	0.240659	-2.22421	0.525085
-2.00294	0.202623	-2.17772	0.0907288	-1.90503	0.117509	-1.45772	0.364456	-2.5528	0.417109	-2.48985	0.143874	-2.42318	0.642149	-2.47294	0.580676
-2.07444	0.417024	-1.98297	0.362573	-2.3612	0.162736	-1.96861	0.422071	-2.56742	0.378495	-2.65737	0.364887	-1.74316	0.424922	-2.57907	0.235454
-2.38284	0.216174	-2.24656	0.131345	-2.34998	0.319313	-2.25408	0.428923	-2.60288	0.206952	-1.84648	0.545654	-2.50716	0.367135	-2.41276	0.306447
-2.05379	0.543293	-0.177042	0.382842	-1.48292	0.447153	-1.62168	0.259943	-2.49763	0.426301	-2.05639	0.627985	-2.48063	0.388205	-2.65997	0.275858
-2.38384	0.317379	-1.87264	0.244826	-1.99566	0.0918545	-2.45005	0.366106	-2.40412	0.513157	-2.62567	0.367401	-2.84857	0.510813	-2.63802	0.402069
-2.00049	0.536983	-2.32899	0.285386	-2.2907	0.302187	-1.6983	0.330663	-2.53145	0.528617	-2.53564	0.365679	-2.32086	0.298244	-2.57952	0.253669
-2.28969	0.268828	-2.28475	0.0603905	-2.28376	0.174309	-1.99614	0.355714	-2.39046	0.354826	-2.64837	0.281117	-2.70812	0.41671	-2.66932	0.516205
-2.30186	0.33908	-1.94947	0.337482	-1.80926	0.350027	-1.51546	0.449039	-2.67652	0.503467	-1.99537	0.2412	-2.31528	0.305701	-2.15275	0.429993
-2.428	0.341222	-2.19101	0.0924525	-1.76821	0.391139	-1.50244	0.387297	-2.6453	0.278328	-2.53401	0.383696	-2.28722	0.527456	-2.56168	0.258801
-2.39652	0.135944	-2.37539	0.093939	-2.1194	0.343005	-2.49353	0.129519	-2.56358	0.162632	-2.43094	0.773808	-2.63854	0.648662	-2.43023	0.368227
-2.43532	0.220486	-1.93579	0.336058	-1.53757	0.111863	-1.42954	0.333229	-2.54193	0.0657667	-2.29214	0.34869	-2.62212	0.353771	-2.54032	0.453336
-2.50854	0.176649	-2.18946	0.141599	-2.24397	0.292039	-2.09994	0.399259	-2.55783	0.46901	-2.46597	0.396706	-2.27762	0.693112	-2.61665	0.442557
-2.31995	0.35187	-1.79274	0.380574	-2.49408	0.256518	-2.54433	0.477384	-2.69783	0.17583	-2.30221	0.492303	-2.62989	0.404877	-2.44414	0.510616
-2.21121	0.283062	-1.12343	0.486214	-2.16265	0.354444	-1.88958	0.41695	-2.37493	0.463858	-2.49935	0.334292	-2.53417	0.396945	-2.55265	0.433907
-2.43936	0.184519	-2.35577	0.179235	-1.89774	0.1668	-1.7921	0.319311	-2.51903	0.455109	-2.50844	0.438155	-2.6814	0.156375	-1.76214	0.460919
-2.19581	0.490704	-2.27194	0.0114118	-2.43139	0.160607	-2.25894	0.365908	-2.57187	0.397273	-2.49959	0.353187	-2.67134	0.225774	-2.53964	0.159101
-2.44167	0.319409	-1.98737	0.29365	-2.18724	0.35181	-2.39852	0.357117	-2.34139	0.340445	-2.51475	0.518755	-2.91328	0.408495	-2.59994	0.295087
-2.25994	0.454733	-2.28046	0.147075	-2.06696	0.295503	-1.68811	0.389751	-2.27823	0.31131	-1.92768	0.372052	-1.08229	0.420053	-1.74666	0.452901
-2.46889	0.362187	-2.06334	0.165221	-2.30971	0.222275	-1.5571	0.403559	-2.57545	0.294575	-2.33989	0.454213	-1.55293	0.33464	-2.60513	0.449423
-2.12299	0.261517	-2.3016	0.47514	-2.35377	0.263766	-1.40389	0.431111	-2.46382	0.444965	-2.41545	0.393525	-2.53532	0.112843	-2.46295	0.467617
-2.17799	0.418691	-2.35719	0.0618944	-2.2375	0.242858	-1.44414	0.316924	-2.53124	0.500866	-2.56783	0.337552	-2.46998	0.436071	-2.02044	0.505913
-2.34544	0.210824	-2.19208	0.254315	-2.16041	0.331353	-2.68334	0.456528	-2.52997	0.298016	-2.20585	0.559774	-2.43406	0.238968	-2.31797	0.700896
-2.2517	0.303253	-2.3932	0.406105	-2.2951	0.189359	-2.04074	0.32085	-2.46329	0.389902	-2.69328	0.327867	-2.2464	0.308739	-2.6881	0.415359
-2.17281	0.366604	-2.2869	0.482162	-1.60513	0.129271	-2.32001	0.381739	-2.64418	0.377307	-2.2113	0.448207	-2.69835	0.320489	-2.81233	0.423694
-2.30484	0.344517	-2.21132	0.302919	-2.42334	0.275589	-2.18816	0.38268	-2.4561	0.389036	-2.43289	0.220365	-2.56559	0.18795	-2.52959	0.626147
-2.40792	0.424186	-1.86354	0.346628	-2.32882	0.355744	-2.49361	0.429552	-2.52435	0.36772	-2.53413	0.265507	-2.37598	0.418992	-2.45024	0.810282
-2.30869	0.242723	-2.29542	0.0777565	-2.24912	0.290615	-1.43019	0.397859	-2.6427	0.445544	-2.42752	0.488923	-2.57308	0.168188	-2.47755	0.286605
-2.43956	0.177947	-2.16208	0.312502	-2.40332	0.199752	-2.29326	0.381033	-2.51543	0.517813	-2.01274	0.217675	-2.62574	0.379367	-2.36461	0.337878
-2.43555	0.328395	-2.4261	0.437841	-2.21864	0.314215	-2.11311	0.224762	-2.54059	0.406602	-2.39374	0.585566	-2.66831	0.426553	-2.54342	0.339831
-2.29102	0.392942	-2.36862	0.241204	-2.38811	0.0708878	-1.8531	0.329035	-2.58145	0.554969	-0.886099	0.30226	-2.63586	0.338352	-2.6587	0.226996
-2.35475	0.301094	-2.37642	0.182863	-2.16378	0.365116	-2.6307	0.535081	-2.58926	0.369709	-2.37446	0.0506901	-2.4044	0.705173	-2.56022	0.168858
-2.43334	0.396623	-2.3042	0.211135	-2.52423	0.444514	-2.23621	0.310507	-2.70219	0.426156	-2.39828	0.374224	-2.30387	0.362624	-2.48151	0.47287
-2.17393	0.423708	-1.94366	0.518899	-1.77987	0.324398	-2.22164	0.44257	-2.61143	0.476888	-2.46075	0.119644	-2.37742	0.532997	-2.67112	0.247534
-1.98867	0.58236	-1.72542	0.451616	-2.28352	0.318533	-2.29795	0.180933	-2.59172	0.0969795	-2.35147	0.593872	-2.4406	0.340892	-2.54578	0.154248
-2.30399	0.308054	-2.39722	0.147414	-2.25726	0.260547	-1.47415	0.351862	-2.60152	0.255527	-2.58935	0.273717	-2.50901	0.34321	-2.54299	0.221364
-2.19739	0.477748	-2.027	0.408814	-2.10119	0.334594	-1.35093	0.433767	-2.34009	0.418541	-2.59399	0.609128	-2.18993	0.343782	-2.6235	0.241122
-2.27581	0.401149	-2.0888	0.293457	-1.87057	0.295753	-2.31959	0.339427	-2.52355	0.417565	-2.30119	0.539961	-2.04472	0.792139	-2.50912	0.355781
-2.27108	0.238778	-2.43009	0.290145	-2.39818	0.236095	-2.31469	0.336809	-2.48582	0.519904	-2.11148	0.447971	-1.59627	0.74466	-2.51047	0.240134
-2.20207	0.369589	-1.83365	0.204575	-2.27409	0.278537	-1.81899	0.324549	-2.48586	0.294917	-2.68658	0.384812	-2.42467	0.472573	-2.70888	0.606467
-2.70115	0.414285	-2.16876	0.185082	-1.15581	0.292521	-1.30837	0.370087	-2.53928	0.396504	-2.06766	0.521782	-1.83147	0.40849	-2.4442	0.348068
-2.50008	0.359389	-2.33294	0.223174	-2.33885	0.298085	-1.79696	0.0655814	-2.55278	0.160703	-2.50685	0.287178	-2.4573	0.706408	-2.64496	0.353821
-2.35895	0.437173	-1.90954	0.227688	-2.39408	0.437931	-1.87972	0.365838	-2.64317	0.361413	-2.54882	0.340217	-2.81893	0.40739	-2.70881	0.176834
-2.29239	0.298149	-2.2641	0.231714	-2.3233	0.389495	-2.37523	0.553025	-2.52144	0.208889	-2.58493	0.219189	-2.57062	0.15391	-2.6228	0.513716
-2.1105	0.35285	-2.06457	0.182037	-2.23596	0.304074	-1.36523	0.412569	-2.68148	0.298518	-2.59065	0.691696	-2.47084	0.505167	-2.29714	0.722875
-1.92109	0.365177	-2.46558	0.420277	-2.41401	0.409838	-2.35005	0.398346	-2.57826	0.200477	-2.63189	0.388888	-2.42735	0.264778	-2.63677	0.124699
-2.41755	0.20393	-2.3075	0.320751	-2.31622	0.405729	-1.39252	0.254167	-2.57948	0.295618	-2.44509	0.384483	-2.77489	0.210036	-2.26879	0.325576
-2.30151	0.104099	-2.20207	0.373809	-1.61382	0.57102	-2.28779	0.476041	-2.62431	0.434113	-2.47078	0.589232	-2.62325	0.308199	-2.71526	0.183733
-2.38828	0.230862	-1.63099	0.435114	-1.64023	0.300182	-1.88997	0.359748	-2.49776	0.398237	-2.38571	0.489515	-2.45442	0.405309	-2.14743	0.632769
-2.31472	0.173696	-2.23349	0.375938	-2.14389	0.362312	-1.96917	0.0640645	-2.58951	0.288891	-2.23253	0.219189	-1.95239	0.428218	-2.65097	0.432799
-2.54221	0.324783	-2.4283	0.144832	-2.40426	0.302783	-2.23482	0.291117	-2.31538	0.185084	-2.54306	0.226232	-2.64428	0.540311	-2.45957	0.277472
-2.41183	0.271138	-2.20561	0.115448	-2.29869	0.36553	-2.59686	0.223623	-2.56048	0.67944	-2.30919	0.390893	-2.5299	0.712205	-2.31453	0.480887
-2.44138	0.0658688	-2.18897	0.289533	-1.82173	0.276613	-1.87832	0.348584	-2.48946	0.364122	-1.89257	0.367241	-2.62789	0.267466	-2.40521	0.287742
-2.42202	0.239833	-1.17368	0.330347	-2.29072	0.391942	-1.97696	0.39366	-2.57432	0.373338	-2.27071	0.199299	-2.37542	0.352302	-2.53014	0.407053
-2.18671	0.410596	-1.83924	0.263333	-2.37567	0.370506	-1.76596	0.357633	-2.67889	0.239028	-2.57409	0.534627	-2.0934	0.313336	-2.55054	0.331888
-2.34661	0.356575	-1.9577	0.299846	-2.45858	0.060929	-2.15752	0.286291	-2.61959	0.331834	-1.86975	0.51178	-2.60938	0.363402	-1.78626	0.694393
-2.23429	0.353895	-2.42796	0.0858744	-2.35491	0.314727	-2.38217	0.176735	-2.63479	0.359214	-2.47193	0.668619	-2.43977	0.109375	-2.5004	0.633143
-2.36515	0.409298	-2.1506	0.391827	-2.3038	0.399244	-2.24558	0.431332	-2.70046	0.19486	-2.3686	0.392981	-2.50682	0.16376	-2.28116	0.701116
-2.36187	0.392405	-2.28277	0.227746	-2.42431	0.131995	-1.63643	0.434983	-2.37133	0.333679	-2.47462	0.35781	-2.67277	0.098183	-2.56165	0.40849
-2.39658	0.19886	-2.23751	0.333253	-1.31965	0.24324	-1.43887	0.501878	-2.41683	0.213391	-2.62574	0.289552	-2.65056	0.412862	-2.51598	0.470118
-2.44152	0.247429	-2.41107	0.404484	-2.3401	0.0770805	-2.38666	0.430682	-2.62818	0.181837	-2.51572	0.575249	-2.07156	0.354281	-2.64055	0.421831
-2.15112	0.369718	-2.27887	0.232121	-2.10766	0.371851	-1.37562	0.394809	-2.3336	0.610698	-2.51448	0.359799	-2.60909	0.344653	-2.56925	0.161563
-2.31518	0.239465	-1.9994	0.50646	-2.44608	0.281596	-1.72318	0.36741	-2.16674	0.404601	-2.53086	0.248437	-2.55475	0.404016	-2.51996	0.418152
-2.39866	0.310113	-2.26095	0.404166	-2.39591	0.147836	-2.60046	0.147278	-2.70792	0.43238	-1.66649	0.29915	-2.41241	0.510298	-2.57732	0.235548
-2.1321	0.36299	-2.13422	0.193386	-2.61373	0.37843	-1.98996	0.448003	-2.62832	0.374379	-2.73726	0.608648	-2.34731	0.655174	-2.69592	0.152769
-2.20445	0.502847	-1.99855	0.239698	-2.39145	0.124884	-2.09814	0.0775932	-2.47535	0.22781	-2.35817	0.391666	-2.53276	0.417423	-2.39073	0.357393
-2.18119	0.411457	-2.38132	0.421865	-2.24394	0.416	-1.26012	0.317465	-2.39299	0.64017	-2.68504	0.579386	-2.48144	0.41931	-2.2303	0.426632
-2.47526	0.390926	-2.08109	0.425074	-2.41067	0.284537	-2.33463	0.323193	-2.57737	0.189042	-2.62015	0.436388	-2.43298	0.235871	-2.7893	0.426363
-2.32452	0.378091	-2.29545	0.282912	-2.39571	0.233026	-2.33593	0.310674	-2.61202	0.55833	-2.7479	0.238817	-2.26589	0.39124	-2.19009	0.579949
-2.36706	0.301481	-1.71249	0.513092	-2.28118	0.462705	-2.2399	0.15043	-2.45033	0.3939	-2.04765	0.298987	-2.58257	0.209003	-2.34767	0.652606
-2.47351	0.15664	-2.23411	0.444665	-2.28271	0.332231	-2.44939	0.397334	-2.4138	0.49649	-2.23468	0.344269	-2.49537	0.366996	-2.2544	0.520432
-2.40405	0.344675	-2.45765	0.386284	-2.33759	0.221001	-1.49545	0.41255	-2.59193	0.713372	-2.321	0.150345	-2.59603	0.238094	-2.66093	0.271109
-2.31452	0.302067	-2.18087	0.352416	-2.17291	0.331809	-1.5295	0.292865	-2.28313	0.444199	-2.11459	0.564456	-2.78241	0.199914	-2.45586	0.438735
-2.50309	0.358981	-2.18869	0.368087	-2.22557	0.237811	-1.24548	0.342542	-2.77938	0.281653	-1.95893	0.463782	-2.66324	0.355192	-2.45831	0.315373
-2.30729	0.305873	-2.11425	0.298978	-1.86347	0.586866	-2.32095	0.566976	-2.78114	0.104556	-2.51428	0.378024	-2.57428	0.303297	-2.52575	0.346163
-2.27298	0.232329	-2.25702	0.347473	-1.92203	0.250615	-1.46706	0.294971	-2.52501	0.54426	-2.4366	0.425973	-2.73033	0.170073	-2.63899	0.480745
-2.27417	0.0733936	-2.43648	0.394119	-1.51516	0.248415	-2.20698	0.515391	-2.70824	0.362043	-2.52573	0.174493	-2.72766	0.298868	-2.13196	0.552219
-2.39208	0.249401	-2.48013	0.254743	-1.43639	0.312327	-1.69845	0.373111	-2.39332	0.520963	-1.83035	0.349203	-2.48634	0.450847	-2.63579	0.295957
-2.37437	0.388317	-2.35085	0.254322	-1.91209	0.391399	-1.74135	0.227396	-2.66741	0.363254	-2.68323	0.546037	-2.64883	0.377449	-2.55217	0.435186
-2.3513	0.112687	-2.28334	0.368018	-2.26036	0.388255	-2.46154	0.389506	-2.82302	0.405913	-2.32078	0.612466	-2.58947	0.416833	-2.31116	0.414044
-2.0665	0.414736	-2.29062	0.452225	-2.4032	0.120979	-2.13251	0.0928309	-2.62075	0.401774	-2.73703	0.647517	-2.59614	0.214087	-2.45639	0.0429247
-2.29143	0.33485	-2.3136	0.144712	-1.58254	0.158573	-1.43826	0.403779	-2.31473	0.293036	-2.14222	0.235671	-2.58011	0.0790339	-2.48266	0.306139
-2.33426	0.183052	-2.03886	0.117128	-2.42479	0.129558	-2.28578	0.256657	-2.56599	0.248021	-2.73563	0.135644	-2.55365	0.205343	-2.72032	0.162637
-2.52507	0.0846232	-2.10817	0.254562	-2.42225	0.126961	-1.95664	0.246065	-2.01463	0.521605	-2.37005	0.31664	-2.37459	0.47453	-2.53213	0.224797
-2.39873	0.268909	-2.35287	0.31426	-1.91254	0.286932	-1.5496	0.250178	-2.67531	0.359857	-2.01661	0.334044	-2.57445	0.118206	-2.50076	0.377597
-2.42165	0.121245	-2.15699	0.283222	-2.48082	0.417834	-2.23584	0.0924438	-2.23195	0.445211	-1.96147	0.285721	-2.29261	0.0630347	-2.50859	0.374664
-2.29151	0.259233	-2.19154	0.399581	-2.3626	0.250257	-2.14271	0.212167	-2.4249	0.427174	-2.46612	0.646853	-2.69871	0.347794	-2.67982	0.171905
-2.47574	0.34378	-2.4719	0.31751	-2.31874	0.248127	-1.72851	0.231417	-2.54607	0.271942	-2.42639	0.318346	-2.43758	0.243396	-2.63464	0.203814
-2.34842	0.365168	-2.58885	0.457059	-2.32082	0.380012	-2.22422	0.0997994	-2.39544	0.450483	-1.68883	0.288572	-2.55595	0.272839	-2.70065	0.155032
-2.23212	0.413542	-2.30424	0.23203	-2.09035	0.318226	-1.85367	0.239987	-2.33513	0.298112	-2.40276	0.19792	-2.23826	0.660414	-2.65528	0.424143
-2.4353	0.389769	-2.34924	0.32455	-2.22956	0.226289	-1.60548	0.163138	-2.42386	0.205711	-2.59445	0.167212	-2.5804	0.436505	-2.64264	0.2862
-1.96489	0.222593	-2.10939	0.143707	-2.1706	0.120622	-1.58261	0.130126	-2.61464	0.123339	-2.77123	0.225016	-2.47326	0.314952	-2.6878	0.0669664
-2.31777	0.301705	-2.44743	0.22364	-2.12743	0.296764	-2.26712	0.10204	-2.49476	0.149561	-2.35835	0.64397	-2.57967	0.465271	-2.52126	0.168281
-2.37096	0.370928	-1.69911	0.580248	-2.42825	0.177711	-2.33526	0.3644	-2.64517	0.558326	-1.87493	0.563635	-2.54233	0.465191	-2.51481	0.372856
-2.34337	0.382525	-2.39051	0.168474	-2.44037	0.241204	-1.60586	0.412223	-2.67599	0.310554	-2.65186	0.638894	-2.58971	0.383211	-2.32801	0.376728
-2.16751	0.402462	-2.28517	0.195112	-1.71724	0.329498	-2.42329	0.405303	-2.51768	0.431589	-2.43804	0.646309	-2.62596	0.154575	-2.64364	0.191801
-2.47204	0.332118	-2.16535	0.325776	-2.21998	0.383816	-2.23292	0.414534	-2.70531	0.115561	-1.71999	0.335624	-2.58142	0.266956	-2.53232	0.374813
-2.52315	0.41213	-2.02904	0.238714	-1.68867	0.477854	-1.55478	0.423251	-2.54006	0.447035	-2.47184	0.480417	-2.68585	0.408968	-1.9611	0.337018
-2.4918	0.144464	-2.30959	0.242496	-2.45879	0.39557	-1.72014	0.36778	-1.94588	0.568141	-2.73279	0.514138	-2.50677	0.488161	-2.57281	0.513398
-2.61685	0.212864	-2.11348	0.420126	-2.40554	0.196995	-2.15378	0.240183	-2.583	0.392176	-2.42705	0.384398	-2.66079	0.367128	-2.48627	0.320985
-2.43078	0.319387	-2.22734	0.47393	-1.86371	0.457633	-1.78806	0.232185	-2.52185	0.110721	-2.46996	0.287835	-2.7424	0.140485	-2.28797	0.391302
-2.37072	0.48039	-2.44933	0.260516	-1.69098	0.342925	-2.47293	0.28164	-2.49852	0.625243	-2.47621	0.278761	-2.4711	0.194779	-2.47043	0.325261
-2.36843	0.125845	-2.33885	0.274711	-2.17016	0.358654	-1.54337	0.328556	-2.55905	0.567174	-2.39165	0.262963	-2.60288	0.310358	-2.55145	0.220515
-2.4008	0.473736	-1.87363	0.0595748	-2.21053	0.36046	-2.20182	0.480856	-2.4254	0.405195	-2.75112	0.306918	-2.78659	0.116879	-2.41384	0.552758
-2.42618	0.326087	-2.26896	0.181714	-2.32465	0.240799	-2.27668	0.610873	-2.63118	0.148437	-2.78725	0.084913	-2.73466	0.03444	-2.72136	0.554313
-2.53808	0.356468	-2.30981	0.148557	-2.25597	0.51089	-2.60573	0.171768	-2.77195	0.23132	-2.61817	0.167858	-2.59747	0.221131	-2.69255	0.529895
-2.36212	0.457323	-2.37282	0.363215	-2.31868	0.379578	-1.47599	0.376067	-2.5341	0.217543	-2.11731	0.265378	-2.44116	0.401779	-2.68053	0.276146
-2.14537	0.472338	-2.26416	0.277282	-2.52266	0.269291	-2.77734	0.372129	-2.63023	0.393172	-2.30035	0.420173	-2.70912	0.704471	-2.54054	0.499004
-2.41999	0.369745	-2.2736	0.208345	-2.20233	0.368303	-1.76337	0.134883	-2.58229	0.378032	-1.87842	0.351929	-2.67709	0.312534	-2.52765	0.248367
-2.57855	0.390851	-2.65504	0.25402	-2.37829	0.263359	-1.55037	0.299187	-2.57751	0.222479	-1.453	0.414939	-2.61986	0.303258	-2.67659	0.448775
-1.84128	0.543981	-2.33835	0.291417	-2.11236	0.186713	-1.93027	0.293952	-2.49961	0.627385	-2.63111	0.586214	-2.61256	0.389006	-2.43217	0.368864
-1.46128	0.118097	-2.25397	0.299263	-2.39876	0.26101	-2.72825	0.404748	-2.16496	0.466111	-2.80776	0.0735014	-2.65189	0.237342	-2.53858	0.357745
-1.98991	0.553577	-2.2708	0.451953	-2.24253	0.251372	-2.32837	0.221928	-2.53563	0.1213	-2.3461	0.397187	-2.7476	0.521325	-2.23647	0.471828
-2.05077	0.392977	-2.25212	0.353612	-2.13647	0.427246	-2.50685	0.0911481	-2.62663	0.467711	-1.59291	0.407364	-2.35997	0.498195	-2.60753	0.320982
-2.15273	0.451832	-2.19146	0.29449	-2.39435	0.295321	-2.6958	0.34587	-2.45983	0.47009	-2.75329	0.348167	-2.24883	0.768521	-2.58408	0.43452
-2.36403	0.44923	-2.43119	0.232674	-2.34639	0.250203	-1.55555	0.305536	-2.57249	0.473206	-2.70791	0.156153	-2.76814	0.0741976	-2.67064	0.541917
-2.43082	0.351828	-1.96165	0.407762	-2.57679	0.247702	-1.60834	0.0855609	-2.60839	0.227356	-2.66425	0.646188	-2.56736	0.275166	-2.64396	0.464631
-2.31597	0.447307	-2.40815	0.301848	-2.37321	0.351461	-2.03317	0.35494	-2.55219	0.354458	-2.34632	0.475294	-2.66712	0.375573	-2.44796	0.436572
-2.30047	0.315781	-2.19866	0.3095	-2.31689	0.35805	-1.79851	0.203902	-2.41916	0.500573	-1.75314	0.354345	-2.8079	0.393381	-2.60253	0.303516
-2.38397	0.246591	-2.48365	0.0678371	-2.23974	0.407445	-1.23326	0.24283	-2.70002	0.321217	-2.68325	0.12424	-2.64469	0.22775	-2.49316	0.519607
-2.40075	0.412234	-2.30769	0.257038	-1.61585	0.142366	-2.0503	0.58025	-2.61613	0.236251	-2.75061	0.140491	-2.63092	0.200131	-2.49693	0.278912
-2.57908	0.135553	-2.21411	0.28115	-2.07957	0.302339	-1.65874	0.438308	-2.66493	0.267555	-2.48961	0.611585	-2.71085	0.415634	-2.15408	0.501262
-2.25443	0.387434	-2.1051	0.288311	-2.38699	0.324102	-1.56228	0.241441	-2.66771	0.172395	-2.0671	0.287199	-2.82238	0.179057	-2.58638	0.0860924
-1.94722	0.407456	-2.27943	0.371574	-2.48622	0.25096	-2.3283	0.391691	-2.4703	0.0400844	-2.70597	0.538087	-2.26367	0.399808	-2.3572	0.273719
-2.32857	0.393431	-2.02657	0.0826742	-2.30513	0.249413	-1.93656	0.486153	-2.33735	0.627537	-2.51811	0.235119	-2.54048	0.289595	-2.58709	0.430212
-2.2596	0.392869	-2.38211	0.0979792	-1.99169	0.465843	-1.59224	0.29781	-2.61084	0.336933	-2.30407	0.505906	-2.56449	0.33576	-2.44984	0.300012
-2.40082	0.267766	-2.11408	0.170636	-2.16745	0.360556	-2.54232	0.404776	-2.31285	0.401836	-2.78126	0.35478	-2.58524	0.334153	-2.60621	0.477207
-2.19742	0.302701	-2.10156	0.330574	-2.13566	0.316882	-1.88371	0.363442	-2.42632	0.437593	-2.61906	0.312118	-2.60165	0.235795	-2.52821	0.435283
-2.33494	0.295851	-1.55527	0.244985	-2.42538	0.225215	-2.14319	0.270237	-2.52969	0.228718	-2.73702	0.220575	-2.54275	0.265118	-2.63749	0.218475
-2.49446	0.176874	-2.42965	0.298399	-2.29568	0.343531	-2.51339	0.439287	-1.48061	0.350169	-2.2751	0.576839	-2.59958	0.136848	-2.22547	0.242136
-2.31984	0.394641	-2.4755	0.418315	-2.2575	0.411851	-1.67206	0.152934	-2.28372	0.458417	-2.81828	0.240108	-2.53047	0.105694	-2.52343	0.5302
-2.34255	0.263151	-1.67849	0.420809	-1.98901	0.33829	-2.3888	0.348809	-2.75052	0.287272	-2.5637	0.261506	-2.58961	0.265071	-2.49831	0.497939
-2.36643	0.366695	-2.39201	0.269227	-2.59893	0.245445	-2.80138	0.365161	-2.66527	0.331877	-2.3135	0.256073	-2.40121	0.438063	-2.51859	0.220523
-2.36608	0.380345	-2.33558	0.282731	-2.16287	0.279588	-2.00755	0.186647	-2.57074	0.229139	-2.75155	0.120624	-2.52066	0.086488	-2.49389	0.437399
-2.40752	0.363454	-2.41399	0.0836734	-2.35797	0.16406	-1.73064	0.382717	-2.53903	0.689477	-2.62601	0.352199	-2.63901	0.319446	-2.42167	0.478583
-2.51755	0.408549	-2.1473	0.0673504	-2.1617	0.318524	-2.41117	0.357176	-2.71419	0.264872	-2.23955	0.0951378	-2.58528	0.45235	-2.56516	0.435014
-1.93847	0.286077	-2.22526	0.301288	-2.28552	0.2906	-1.97478	0.400526	-2.61853	0.384673	-2.58045	0.609907	-2.85569	0.475914	-2.59085	0.141958
-2.21956	0.323961	-2.28758	0.278429	-2.19054	0.292269	-2.45536	0.333702	-2.49425	0.44509	-2.6453	0.352433	-2.55614	0.318537	-2.73861	0.441729
-2.37136	0.270723	-1.84046	0.341452	-2.36549	0.383107	-2.07912	0.405433	-2.36824	0.37497	-2.68987	0.25085	-2.61193	0.117818	-2.04823	0.436783
-2.3691	0.311227	-2.177	0.189141	-2.32622	0.380378	-1.7829	0.320634	-2.71164	0.126603	-2.53324	0.381511	-2.87382	0.38481	-2.2892	0.290063
-2.50657	0.308358	-2.05703	0.278623	-2.26789	0.516058	-2.25047	0.342037	-1.94995	0.469187	-2.75455	0.162378	-2.38647	0.261629	-2.41816	0.307093
-2.34772	0.0893612	-2.10709	0.302798	-2.33037	0.167151	-1.64863	0.133236	-2.31799	0.579119	-2.60705	0.475327	-2.37323	0.147979	-2.40025	0.463201
-2.37499	0.448679	-1.42479	0.37091	-2.35941	0.281318	-2.44539	0.233201	-2.69745	0.135626	-2.41022	0.174746	-2.56734	0.598968	-2.4878	0.171514
-2.52369	0.38838	-2.28632	0.306304	-1.99651	0.529926	-1.74602	0.0665494	-2.31419	0.163645	-2.51612	0.631838	-2.66922	0.252602	-2.08922	0.443302
-2.26902	0.206289	-1.48369	0.376362	-1.90326	0.239851	-1.95876	0.525964	-2.32628	0.427796	-2.74358	0.376791	-2.60106	0.159212	-2.35732	0.463515
-2.36353	0.407441	-2.28185	0.436708	-2.37717	0.412687	-2.21882	0.287113	-2.49315	0.531828	-2.80102	0.116131	-2.55496	0.319407	-2.62534	0.232847
-2.3368	0.336475	-2.15609	0.216899	-1.83458	0.3627	-1.65015	0.282589	-2.59668	0.363373	-2.68844	0.392044	-2.46183	0.267709	-2.40639	0.403559
-2.37144	0.329866	-1.83838	0.354146	-1.47767	0.200059	-1.44525	0.34748	-2.37535	0.666149	-2.34577	0.169414	-2.72424	0.537564	-2.69151	0.0682783
-2.33435	0.379312	-2.28119	0.210364	-2.51069	0.104398	-1.45096	0.370215	-2.42774	0.256686	-1.83625	0.0681793	-2.47169	0.631811	-2.6161	0.130884
-2.19979	0.311155	-1.81212	0.208161	-1.76209	0.284784	-1.96315	0.441197	-2.72316	0.389417	-2.69326	0.241982	-2.46972	0.51773	-2.69117	0.246599
-2.42311	0.320555	-2.12138	0.315888	-1.99487	0.455314	-1.75101	0.218255	-2.71422	0.463328	-1.82587	0.295334	-2.72083	0.114136	-2.44347	0.391846
-2.40613	0.3808	-1.92704	0.237337	-2.09804	0.483718	-2.26999	0.150816	-2.53612	0.56649	-2.7317	0.279456	-2.55209	0.375135	-2.45921	0.46415
-2.39007	0.342518	-2.56557	0.347219	-2.40125	0.203768	-1.44934	0.219738	-2.49346	0.382658	-2.63111	0.159476	-2.62361	0.264517	-2.39232	0.658694
-2.45643	0.361577	-2.47524	0.0485343	-2.57877	0.329228	-2.37166	0.336008	-2.68361	0.494127	-2.42253	0.434529	-2.83151	0.391091	-2.31986	0.373136
-2.35393	0.544353	-2.39905	0.221342	-2.30355	0.138132	-2.72051	0.377312	-2.6044	0.459816	-2.52585	0.11959	-2.30487	0.477398	-2.50331	0.289668
-2.40253	0.42901	-2.43765	0.312064	-1.51505	0.401833	-2.54913	0.344175	-2.64453	0.292537	-2.02865	0.368298	-2.66103	0.241304	-2.41275	0.33755
-2.48742	0.170645	-2.3913	0.514699	-1.06228	0.358359	-2.30683	0.548055	-2.55231	0.426474	-2.76217	0.391041	-2.56285	0.473382	-2.64221	0.38525
-2.27587	0.421208	-2.24878	0.295402	-1.62626	0.224393	-1.91161	0.547829	-2.62333	0.38441	-2.41559	0.240983	-2.67962	0.39168	-2.3452	0.35996
-2.23758	0.231014	-1.79208	0.0593385	-2.41544	0.247701	-2.42053	0.405259	-2.56401	0.413374	-2.40037	0.0658286	-2.6645	0.262957	-2.67828	0.568404
-2.42314	0.262923	-2.12818	0.32048	-2.25009	0.147057	-1.81463	0.187307	-2.67627	0.382532	-2.59168	0.333192	-2.09733	0.527119	-2.34246	0.411237
-2.4726	0.40794	-2.38652	0.0421217	-2.36194	0.370716	-1.88311	0.336126	-2.61115	0.39593	-2.07831	0.307411	-2.51389	0.259744	-2.87208	0.376265
-2.50773	0.335957	-2.48943	0.171776	-2.43081	0.225015	-2.10038	0.15143	-1.25247	0.117603	-2.52373	0.376696	-2.35905	0.291722	-2.22059	0.468066
-2.63266	0.265815	-1.58529	0.476496	-2.45887	0.157088	-1.88579	0.0742535	-2.36193	0.187386	-2.52602	0.318058	-2.52107	0.34848	-2.48121	0.572419
-2.54617	0.311255	-2.40595	0.0751435	-1.87323	0.414106	-1.52666	0.305427	-2.43294	0.423835	-2.6076	0.54897	-2.40318	0.530072	-2.32221	0.391893
-2.11627	0.387354	-2.30589	0.169101	-2.48216	0.248779	-2.27269	0.357411	-2.53073	0.144913	-2.7801	0.3199	-2.49525	0.388619	-2.59184	0.320112
-2.40521	0.119569	-2.1513	0.356103	-2.13813	0.405228	-2.24288	0.0540599	-2.53055	0.519394	-2.63031	0.33415	-2.73724	0.532379	-2.52654	0.317717
-2.42447	0.170349	-2.09861	0.466049	-2.30915	0.443558	-1.65331	0.436296	-2.51814	0.212556	-2.47755	0.569936	-2.53193	0.366319	-2.87282	0.903885
-2.29815	0.305123	-2.45322	0.395975	-2.23186	0.284986	-2.10664	0.268191	-2.46372	0.652163	-2.69931	0.312409	-1.95075	0.686978	-1.97055	0.399562
-2.50816	0.358008	-2.17751	0.423416	-2.24942	0.393336	-2.30797	0.539647	-2.65856	0.37588	-2.67475	0.105762	-2.56071	0.329683	-2.55627	0.488246
-2.1593	0.396296	-2.24041	0.270193	-2.41373	0.275973	-2.10686	0.17032	-2.31511	0.170068	-2.51846	0.374809	-2.62727	0.487585	-2.48148	0.258688
-2.60049	0.426799	-2.19129	0.46003	-2.38097	0.257909	-2.61431	0.443318	-2.56261	0.573873	-2.724	0.374209	-1.90827	0.578157	-2.55581	0.512697
-2.33736	0.322797	-1.44678	0.306784	-2.18966	0.324401	-1.73095	0.185043	-2.52094	0.425908	-2.44533	0.48517	-2.57926	0.442018	-2.21591	0.639901
-2.15872	0.382457	-2.29714	0.39324	-2.1157	0.325917	-2.4281	0.43097	-2.53559	0.400358	-1.97417	0.143675	-2.69457	0.0402942	-2.23449	0.418702
-2.34091	0.205272	-2.38462	0.115612	-2.49832	0.111671	-1.92465	0.167006	-2.08894	0.627844	-2.6485	0.346749	-2.66299	0.209428	-1.95704	0.419534
-2.25757	0.466733	-2.01726	0.376324	-2.41105	0.306177	-1.71738	0.30472	-2.117	0.476809	-2.79989	0.339825	-2.65108	0.512383	-2.35741	0.47429
-2.31083	0.361548	-2.42714	0.0924833	-2.5419	0.241552	-2.35502	0.143358	-2.65569	0.182077	-2.60851	0.27122	-2.73966	0.305308	-2.53814	0.460644
-2.37976	0.384471	-2.28898	0.350754	-2.32934	0.310249	-1.69454	0.298884	-2.66588	0.577925	-2.18383	0.0801721	-2.58229	0.290006	-2.32931	0.471004
-2.03521	0.291909	-2.01641	0.443989	-2.02295	0.459768	-2.04911	0.112195	-2.60386	0.27124	-2.66228	0.371011	-2.40779	0.237936	-2.72026	0.311413
-2.37217	0.333108	-2.15385	0.35257	-2.28448	0.332584	-1.24665	0.360252	-2.34598	0.507146	-2.73738	0.187217	-2.70791	0.138488	-2.46015	0.523056
-2.47675	0.330368	-2.12992	0.0739574	-2.44654	0.163875	-1.42172	0.193445	-2.55454	0.311988	-2.3738	0.316151	-2.32421	0.377714	-1.96762	0.496498
-2.28193	0.388019	-2.4394	0.353468	-2.43816	0.374231	-2.22985	0.0654141	-2.416	0.10075	-2.77889	0.492446	-2.41854	0.422611	-2.43463	0.511187
-2.30208	0.402464	-1.35755	0.320308	-2.21362	0.372315	-2.40096	0.278588	-2.47276	0.539475	-2.75571	0.268666	-2.71599	0.132714	-2.50741	0.555631
-2.55984	0.222268	-2.07941	0.338801	-2.47965	0.389563	-1.80056	0.327909	-2.55922	0.41896	-2.52056	0.55337	-2.44275	0.460579	-2.41837	0.295183
-2.38202	0.390334	-2.28741	0.285238	-1.87421	0.397784	-2.132	0.628095	-2.41545	0.443756	-2.23624	0.454803	-2.66943	0.205503	-2.3003	0.166811
-1.34823	0.337905	-2.41631	0.113768	-2.29056	0.25552	-1.64502	0.316795	-2.10146	0.603433	-2.49872	0.317269	-2.75129	0.151394	-2.54338	0.434448
-2.5887	0.0254864	-2.06593	0.34359	-1.97538	0.303541	-2.7619	0.373907	-2.29601	0.361462	-2.733	0.347891	-2.05532	0.583653	-2.43061	0.380274
-2.41723	0.25989	-2.38101	0.270255	-1.38141	0.417579	-1.84106	0.309341	-2.36434	0.636764	-2.70994	0.280691	-2.67495	0.108505	-2.70389	0.178763
-2.28577	0.444859	-2.30922	0.187928	-1.2173	0.43705	-1.6499	0.367465	-2.69502	0.17116	-2.88066	0.0522407	-2.67474	0.358618	-2.39561	0.367252
-2.31172	0.323676	-2.10847	0.320338	-2.47207	0.202204	-1.64568	0.129549	-1.97527	0.240091	-2.18541	0.118621	-2.60839	0.184139	-2.54338	0.379185
-2.57367	0.374685	-2.10226	0.357636	-2.4233	0.246377	-1.74822	0.174873	-2.69381	0.421306	-2.58531	0.276266	-2.50779	0.693669	-2.22581	0.488929
-2.3639	0.397748	-2.57343	0.0935447	-2.32484	0.336612	-1.86623	0.136503	-2.74022	0.352987	-2.45422	0.386211	-2.46239	0.154012	-2.22326	0.560063
-2.3372	0.180151	-2.16577	0.324915	-2.24679	0.368007	-2.16267	0.297878	-1.6812	0.258769	-2.52801	0.236493	-2.17691	0.497465	-2.41279	0.917514
-2.33663	0.243659	-2.21595	0.144276	-2.37429	0.212791	-1.46213	0.283134	-2.65155	0.445533	-2.71587	0.206441	-2.60353	0.571517	-2.69793	0.417995
-2.39001	0.152178	-2.22706	0.207313	-1.77651	0.544781	-2.21851	0.184307	-2.57564	0.359891	-2.52102	0.322904	-2.66081	0.341551	-2.74865	0.387456
-2.25077	0.379136	-2.32857	0.192571	-2.45271	0.403508	-2.76701	0.424506	-2.41195	0.198217	-2.63102	0.426317	-2.46579	0.487046	-2.3357	0.338372
-2.2616	0.439132	-1.67008	0.429966	-2.43039	0.397755	-1.96079	0.264874	-2.43819	0.458794	-2.5649	0.52344	-2.28545	0.384614	-2.60178	0.237253
-2.55033	0.303181	-1.84935	0.627899	-2.41868	0.327702	-1.32389	0.440266	-2.44841	0.500568	-2.6028	0.284881	-2.51834	0.478597	-2.28343	0.409368
-2.50381	0.242951	-2.24011	0.283213	-2.28595	0.394061	-2.07898	0.366691	-2.74408	0.60399	-2.64695	0.280462	-2.56511	0.369133	-2.48922	0.431539
-2.4315	0.370664	-2.20923	0.132829	-2.4544	0.31307	-1.97047	0.363615	-2.12201	0.137622	-2.71246	0.153913	-2.17541	0.601278	-2.7046	0.5792
-1.74132	0.346184	-2.27568	0.273429	-2.37802	0.228274	-2.16993	0.518117	-2.39968	0.485551	-2.2965	0.393797	-2.42775	0.387814	-2.48906	0.337149
-2.36607	0.294602	-2.23433	0.323466	-2.23334	0.176652	-1.556	0.329249	-2.29986	0.473636	-2.10804	0.298879	-2.6783	0.55728	-2.60622	0.467899
-2.46976	0.227351	-2.31726	0.448026	-1.59645	0.251291	-2.17654	0.257207	-2.6844	0.505042	-2.59123	0.49208	-2.62964	0.325157	-2.5341	0.435161
-2.46778	0.399354	-2.04006	0.383462	-2.33301	0.325006	-1.50595	0.279427	-2.79158	0.446583	-2.5612	0.216254	-2.6076	0.142452	-2.17253	0.401592
-2.36667	0.327682	-2.23175	0.255627	-1.84691	0.489248	-1.30797	0.427963	-2.38133	0.54653	-2.84433	0.333764	-2.66186	0.117578	-2.2627	0.399321
-2.61493	0.0752918	-2.42741	0.299671	-1.7484	0.284397	-1.80168	0.154786	-2.47375	0.386135	-2.46587	0.491613	-2.80579	0.14067	-2.13732	0.580448
-2.47189	0.253724	-2.07386	0.323812	-2.49975	0.114197	-1.83161	0.301003	-2.52541	0.401947	-2.65577	0.235346	-2.47218	0.312325	-2.40313	0.495771
-2.43241	0.452322	-2.43502	0.220601	-2.30366	0.231288	-1.9042	0.304066	-2.53065	0.416458	-2.6548	0.22402	-2.797	0.165804	-2.39804	0.467645
-2.33967	0.384848	-2.51644	0.0219938	-2.37506	0.315631	-2.69103	0.483278	-2.68901	0.380081	-2.59034	0.208351	-2.6686	0.161428	-2.58363	0.236137
-2.49279	0.35711	-2.26295	0.292957	-2.26567	0.34465	-2.30656	0.3432	-2.65208	0.093656	-2.75575	0.305412	-2.70493	0.0946087	-2.4281	0.158646
-2.56072	0.278827	-2.52512	0.371428	-2.15974	0.36701	-1.97424	0.19878	-1.8038	0.332868	-2.15576	0.384405	-2.35435	0.490858	-2.66298	0.200068
-1.93487	0.24964	-2.24913	0.210979	-2.11541	0.177918	-2.06329	0.157579	-2.56765	0.530099	-2.63871	0.409391	-2.64592	0.328105	-2.2716	0.457247
-2.51451	0.161211	-2.37953	0.163702	-2.57949	0.553977	-2.55855	0.429197	-2.78251	0.318499	-2.69959	0.422007	-2.70001	0.393346	-2.7858	0.218661
-2.3126	0.434104	-2.37279	0.19034	-2.2975	0.287542	-2.14446	0.458944	-2.39995	0.164846	-2.46919	0.640643	-2.58178	0.276929	-2.47704	0.455065
-2.22024	0.314388	-2.27229	0.202564	-2.51635	0.133758	-1.42586	0.285797	-2.55465	0.0408914	-2.20959	0.370671	-2.55599	0.447453	-2.48839	0.457337
-2.35128	0.28536	-2.06612	0.427646	-2.28341	0.407785	-2.02741	0.323764	-2.47173	0.440819	-2.25505	0.0964744	-2.70552	0.35966	-1.30392	0.524266
-2.58126	0.236339	-2.40408	0.331215	-2.2632	0.425548	-1.26992	0.175459	-2.5998	0.497752	-2.55887	0.407014	-2.75731	0.0978059	-2.50246	0.374378
-2.01394	0.372262	-2.3612	0.34711	-2.35053	0.378251	-1.45764	0.272279	-2.55826	0.321838	-2.41798	0.389136	-2.50575	0.223279	-2.08533	0.643293
-2.1859	0.304338	-2.32158	0.389468	-2.40365	0.111771	-2.06996	0.180643	-2.54129	0.391475	-2.85767	0.322019	-2.62625	0.554678	-2.6011	0.394996
-2.57189	0.156275	-2.33041	0.381174	-2.46013	0.138304	-2.42009	0.363828	-2.38656	0.179008	-2.32151	0.460363	-2.74694	0.502397	-2.2781	0.469957
-2.41164	0.366397	-2.41034	0.218089	-2.05357	0.354326	-2.4904	0.388537	-2.63521	0.359201	-2.39509	0.325293	-2.81498	0.366778	-2.76956	0.213428
-2.39358	0.410177	-2.48676	0.285377	-1.34935	0.302937	-2.42352	0.45315	-2.60659	0.402672	-2.76519	0.384786	-2.52219	0.245998	-2.10983	0.562368
-2.04837	0.313511	-2.32296	0.416744	-2.20522	0.56222	-2.15305	0.363113	-2.62027	0.173763	-2.73875	0.339707	-2.72704	0.0804278	-2.56215	0.347331
-2.53286	0.123527	-2.20843	0.344775	-2.00869	0.145583	-1.85483	0.263449	-2.54645	0.372595	-2.53661	0.507085	-2.61333	0.185005	-2.62469	0.416099
-2.31465	0.298995	-2.51989	0.154281	-2.30465	0.31488	-2.01286	0.337348	-2.78418	0.367854	-2.48519	0.56341	-2.72037	0.318246	-2.16344	0.465629
-2.28535	0.355019	-1.91834	0.464872	-2.39986	0.316799	-2.31302	0.421441	-2.64584	0.394952	-2.64093	0.38767	-2.77644	0.439721	-2.3529	0.519313
-2.13605	0.296505	-2.34076	0.340867	-1.56636	0.399798	-2.77699	0.426078	-2.74267	0.158932	-2.62217	0.222999	-2.72399	0.674856	-2.54104	0.412591
-2.34574	0.367057	-2.25924	0.313401	-2.32745	0.164774	-2.36496	0.485641	-2.53472	0.45988	-2.68821	0.356281	-2.85894	0.390625	-2.21084	0.358651
-2.25131	0.290638	-2.52014	0.164958	-2.36483	0.28684	-1.65297	0.303451	-2.1364	0.263493	-1.65737	0.477267	-2.69336	0.607365	-2.72016	0.398085
-2.46458	0.299678	-2.33532	0.137745	-2.37019	0.429698	-2.1948	0.300038	-2.54614	0.395351	-2.38527	0.316785	-2.7892	0.117613	-2.67465	0.390439
-2.34662	0.073992	-2.38838	0.0726233	-1.59961	0.275182	-2.1069	0.499198	-2.84191	0.522333	-2.44607	0.327548	-2.49658	0.375435	-2.08325	0.471425
-2.23913	0.367603	-2.3748	0.320334	-2.39359	0.226656	-2.21677	0.299013	-2.72217	0.294605	-2.52607	0.284594	-2.74819	0.305719	-2.54792	0.366255
-2.58208	0.397399	-2.40029	0.244597	-2.30386	0.372294	-2.25982	0.610358	-2.55573	0.280239	-2.75338	0.323563	-2.42116	0.611793	-2.44269	0.49195
-2.49662	0.304531	-2.2929	0.255782	-2.43114	0.248273	-2.22371	0.432774	-2.71536	0.101417	-2.42908	0.0835389	-2.23969	0.297853	-2.59537	0.421489
-2.36796	0.250001	-1.63424	0.333036	-1.90559	0.272122	-2.24102	0.069055	-1.66166	0.195777	-1.72402	0.296863	-2.4135	0.592119	-2.55549	0.510024
-2.27993	0.381905	-2.31476	0.472541	-2.23391	0.187972	-2.03055	0.435033	-2.44353	0.482178	-2.53951	0.478247	-2.55025	0.40462	-2.5597	0.140135
-2.52563	0.176142	-2.39553	0.250349	-2.34782	0.414491	-2.57572	0.400546	-2.74179	0.129147	-2.47627	0.0953111	-2.6104	0.170412	-2.39203	0.508521
-2.30821	0.338658	-2.38843	0.132112	-2.2124	0.330933	-2.30546	0.289131	-1.53886	0.240194	-2.50264	0.494155	-2.68826	0.574525	-2.64597	0.212924
-2.46707	0.385268	-2.36489	0.413142	-2.47647	0.392073	-2.09773	0.0970948	-2.74436	0.0410549	-2.30004	0.378464	-2.60031	0.189677	-2.62168	0.374147
-2.32384	0.261499	-2.35411	0.288032	-2.41722	0.323182	-2.55928	0.51495	-2.81677	0.176086	-2.37529	0.286519	-2.58913	0.151351	-2.47033	0.518012
-2.38619	0.416502	-1.24923	0.174449	-2.32063	0.186967	-2.07861	0.363982	-2.5423	0.130418	-2.72555	0.194252	-2.64427	0.317284	-2.54905	0.354636
-2.41489	0.382556	-2.15752	0.268015	-2.16645	0.357821	-2.36742	0.385445	-2.78423	0.353187	-2.43364	0.24899	-2.10382	0.525353	-2.20446	0.541959
-2.58904	0.213068	-2.36798	0.311939	-2.47315	0.157454	-2.48653	0.451854	-2.24844	0.714144	-2.63875	0.142072	-2.87124	0.0488662	-2.39094	0.505264
-2.33279	0.294142	-1.74287	0.301601	-2.20974	0.394855	-1.98538	0.27111	-2.55699	0.46477	-2.55298	0.297054	-2.82235	0.144275	-2.49412	0.428777
-2.37672	0.284118	-2.3523	0.428775	-1.85342	0.0726684	-2.37354	0.231299	-2.61295	0.356006	-2.63367	0.129284	-2.35119	0.275209	-2.63307	0.269085
-2.3384	0.246223	-2.12239	0.358472	-2.45118	0.138341	-2.0254	0.0442412	-2.63314	0.393586	-2.50727	0.393813	-1.80319	0.659189	-2.42065	0.0999014
-2.01522	0.351284	-2.30489	0.588017	-2.45886	0.529247	-2.2832	0.471089	-2.65663	0.357683	-2.64488	0.409835	-2.47754	0.313883	-2.54828	0.295378
-2.55569	0.360156	-2.31621	0.369061	-2.54918	0.379246	-2.08579	0.305093	-0.555891	0.408128	-2.41568	0.239298	-2.69947	0.566021	-2.72003	0.453474
-1.8884	0.428501	-2.42636	0.35402	-2.37114	0.306328	-2.58486	0.366976	-2.13553	0.283533	-2.35043	0.0909582	-2.56312	0.390474	-2.62462	0.364857
-2.50261	0.281786	-2.37343	0.0869423	-2.40892	0.371051	-1.3108	0.361738	-2.62708	0.389178	-2.52168	0.379024	-2.52288	0.775856	-2.45204	0.522284
-2.1459	0.441086	-2.41389	0.189934	-1.20411	0.361799	-2.4348	0.508053	-2.23689	0.314136	-2.47066	0.254975	-2.71777	0.122237	-2.57575	0.453278
-2.52057	0.230848	-1.67466	0.405834	-2.15896	0.468233	-1.4549	0.220817	-2.362	0.552364	-2.70347	0.267463	-2.60925	0.174401	-2.32054	0.365412
-2.38234	0.310729	-1.97973	0.293948	-2.21369	0.178712	-2.22534	0.0582541	-2.15482	0.349438	-2.34137	0.310434	-2.39133	0.784623	-2.54538	0.326369
-2.23473	0.337666	-2.23364	0.41551	-2.39363	0.363716	-2.31601	0.516147	-2.52766	0.481889	-2.27607	0.434413	-2.642	0.523904	-2.47624	0.412469
-2.43067	0.20323	-2.21592	0.360843	-2.35725	0.289448	-2.46034	0.399605	-2.71675	0.451543	-2.72669	0.463494	-2.55687	0.347733	-2.42929	0.319796
-2.3066	0.429921	-1.63473	0.369031	-2.35895	0.27638	-2.58974	0.438154	-2.44805	0.361831	-2.60707	0.251105	-2.76398	0.0857182	-2.55554	0.539647
-2.41464	0.151472	-2.05314	0.412063	-2.14467	0.381319	-2.26623	0.368099	-2.62199	0.532804	-2.62557	0.367718	-2.47636	0.399021	-2.5447	0.402346
-2.55786	0.563428	-2.05079	0.565644	-2.45741	0.0930894	-1.51538	0.249576	-2.54581	0.187506	-2.69694	0.372833	-2.62578	0.265301	-2.55201	0.351766
-2.56218	0.21628	-2.48957	0.316983	-2.52517	0.180803	-2.45942	0.358415	-2.72273	0.121948	-2.61965	0.390679	-2.81132	0.572529	-1.43659	0.499457
-2.56485	0.496538	-2.45783	0.0959462	-2.41601	0.362256	-2.33925	0.479346	-2.5502	0.292721	-1.94384	0.17836	-2.55299	0.761519	-2.31695	0.673068
-2.18193	0.372888	-2.28782	0.268514	-2.23126	0.300312	-1.67816	0.406157	-2.55921	0.254533	-2.68015	0.389063	-2.37501	0.497367	-2.33964	0.62617
-2.2032	0.392768	-2.57116	0.35086	-2.16724	0.320133	-2.4183	0.350677	-2.41813	0.415729	-2.16168	0.523804	-2.61857	0.449163	-2.27041	0.398044
-2.51001	0.282513	-2.29426	0.122462	-2.37558	0.429956	-2.31766	0.398484	-2.76652	0.411344	-2.44488	0.361506	-2.68683	0.725709	-2.58243	0.49932
-2.02414	0.495752	-1.73967	0.380203	-1.82763	0.31855	-2.31978	0.470651	-2.58308	0.471435	-2.20209	0.487134	-2.49388	0.118916	-2.48186	0.45831
-2.38294	0.453638	-2.5272	0.112285	-2.30583	0.395122	-1.96361	0.394537	-2.12771	0.44539	-2.69777	0.490017	-2.44844	0.386101	-2.43838	0.421052
-2.45223	0.280174	-2.48405	0.0762681	-2.24151	0.337236	-1.50553	0.434107	-2.40968	0.448387	-2.53332	0.433076	-2.57416	0.18175	-2.59803	0.36162
-2.58162	0.352628	-2.219	0.432615	-1.70852	0.258604	-2.09655	0.445157	-2.22125	0.342195	-2.21062	0.358195	-2.72025	0.302536	-2.31996	0.502929
-1.32721	0.275561	-2.36574	0.384898	-2.23645	0.345036	-1.99639	0.397038	-2.54927	0.441137	-2.61309	0.293642	-2.47762	0.726224	-2.37458	0.462109
-2.19889	0.395533	-2.44462	0.432957	-2.31713	0.380007	-1.987	0.310108	-2.54686	0.437421	-2.4167	0.379443	-2.5149	0.305022	-2.67599	0.390851
-2.5046	0.390957	-2.48464	0.398601	-2.3229	0.301877	-1.44808	0.395227	-2.60244	0.247878	-2.43914	0.208287	-2.77588	0.329987	-2.47415	0.44673
-2.491	0.343468	-2.3671	0.155295	-1.52996	0.0676506	-2.06599	0.383563	-2.88068	0.351865	-2.77988	0.35767	-1.84747	0.491356	-2.52809	0.396695
-1.81844	0.326563	-2.30898	0.423155	-2.52682	0.291205	-2.33035	0.401138	-2.36075	0.397823	-2.8147	0.174368	-2.4772	0.541315	-2.5551	0.539647
-2.36219	0.325146	-2.42895	0.224409	-2.15491	0.560268	-2.49822	0.336065	-2.32042	0.302873	-2.37051	0.298506	-2.61927	0.330447	-2.7308	0.499876
-2.34507	0.228652	-2.37681	0.179016	-1.60227	0.176834	-2.35127	0.337912	-2.72085	0.395385	-2.19265	0.367656	-2.72792	0.348337	-2.38998	0.470762
-2.16714	0.361047	-1.95074	0.272194	-2.53948	0.222399	-2.31901	0.319044	-2.5797	0.390583	-2.7251	0.473512	-2.54656	0.391426	-2.44301	0.278058
-2.45864	0.207104	-2.46015	0.265156	-2.19169	0.3276	-2.31164	0.322555	-2.49218	0.298621	-2.32961	0.448537	-2.64143	0.419433	-2.5746	0.638321
-2.0021	0.524509	-2.44085	0.151825	-1.99281	0.257918	-2.14996	0.42354	-2.45695	0.362696	-1.93319	0.161929	-2.62874	0.34028	-2.59561	0.399157
-2.61779	0.22255	-2.26783	0.159702	-2.27154	0.332355	-2.62076	0.413043	-1.59414	0.354212	-1.79623	0.302585	-2.70037	0.320003	-2.62225	0.393045
-1.70739	0.403084	-2.55887	0.264903	-2.27621	0.230414	-1.98367	0.407611	-2.63521	0.368662	-2.68292	0.417932	-2.50152	0.363706	-2.67178	0.380896
-2.59631	0.335702	-2.50075	0.46521	-1.72286	0.26394	-2.23215	0.425662	-2.43571	0.360313	-2.70453	0.399665	-2.84512	0.162304	-2.44223	0.37315
-2.42735	0.397153	-2.40792	0.140651	-2.36739	0.315489	-1.6366	0.335416	-2.64041	0.407807	-2.28854	0.0585833	-2.5491	0.139675	-2.65082	0.487797
-2.40105	0.385411	-2.36221	0.301378	-2.5505	0.302789	-2.34	0.352549	-2.73357	0.721215	-2.33405	0.541697	-2.1267	0.619654	-2.77903	0.435983
-2.46947	0.138199	-2.12287	0.315623	-2.36616	0.281265	-2.3128	0.402685	-2.63557	0.400849	-2.71434	0.472614	-2.64456	0.248852	-1.93836	0.463621
-1.96246	0.0417563	-2.0076	0.471067	-2.36705	0.177742	-1.90947	0.428069	-2.57389	0.258836	-2.36609	0.347963	-2.44301	0.577886	-2.31914	0.412493
-2.40027	0.28999	-2.44673	0.37411	-2.45327	0.226451	-2.29825	0.350678	-2.54263	0.437114	-2.63444	0.282551	-2.69915	0.367216	-2.59291	0.584374
-2.53487	0.369754	-2.33038	0.0943186	-1.77887	0.270684	-2.23603	0.309127	-1.66532	0.40988	-2.42233	0.341945	-2.43928	0.586057	-2.31572	0.405017
-2.39675	0.412831	-2.36023	0.168731	-1.25956	0.201057	-2.16581	0.54266	-2.6522	0.399535	-2.78832	0.115259	-2.50413	0.547468	-2.55751	0.483318
-2.20134	0.271008	-2.29121	0.519301	-2.55538	0.353981	-2.52378	0.347128	-2.43327	0.549896	-2.62845	0.316637	-2.71828	0.416511	-2.58147	0.4081
-2.11456	0.350757	-2.44424	0.281037	-2.33463	0.351412	-1.65956	0.123055	-2.46639	0.318318	-2.73007	0.464928	-2.3256	0.728599	-2.49955	0.359223
-2.63773	0.202083	-2.43516	0.366614	-2.37556	0.355278	-1.80492	0.196999	-2.49619	0.311546	-2.61003	0.494931	-2.72383	0.100286	-2.61844	0.479836
-2.36068	0.308819	-2.51843	0.122399	-2.37822	0.106116	-2.75007	0.357094	-2.24923	0.458775	-2.65926	0.115878	-2.90319	0.387702	-2.45348	0.434017
-2.72895	0.395208	-2.41509	0.14119	-2.38273	0.301747	-2.05627	0.248265	-2.67629	0.474076	-2.39997	0.465915	-2.79978	0.121933	-2.37699	0.473148
-2.61684	0.351303	-2.33502	0.254037	-2.44467	0.158046	-1.77083	0.373868	-2.56985	0.429315	-2.58749	0.318946	-2.1581	0.24533	-2.01727	0.408816
-2.52347	0.395823	-2.53516	0.220606	-2.27986	0.381694	-2.44855	0.401543	-2.5086	0.173679	-2.60724	0.114413	-2.3923	0.644184	-2.47885	0.377066
-2.53854	0.191333	-2.43782	0.210808	-2.25967	0.213267	-1.94365	0.390333	-2.65298	0.436591	-2.68255	0.336923	-2.40821	0.719341	-2.05404	0.385932
-2.32601	0.384746	-2.45369	0.0600084	-2.13801	0.112154	-2.21434	0.324294	-2.58943	0.42467	-2.75967	0.362812	-2.62408	0.208368	-2.60477	0.509362
-2.35459	0.365459	-2.00252	0.561755	-1.87108	0.430595	-1.91715	0.606511	-2.65031	0.20937	-2.37837	0.523354	-2.00728	0.340524	-2.63185	0.472761
-2.36481	0.403266	-2.08194	0.376836	-2.4298	0.254065	-2.18223	0.580268	-2.58108	0.363471	-2.13876	0.466195	-2.6728	0.273216	-2.37271	0.433669
-2.34886	0.332433	-1.75724	0.191988	-1.28212	0.41074	-1.17798	0.503663	-2.87253	0.349525	-2.35416	0.0911518	-2.69881	0.133861	-2.58801	0.435926
-2.25864	0.155495	-2.0925	0.373956	-2.37777	0.329731	-2.01927	0.252785	-2.4563	0.502288	-2.61086	0.409933	-2.05758	0.753794	-2.79322	0.65895
-2.6039	0.0951005	-2.22589	0.406312	-1.52894	0.352434	-2.43336	0.421081	-1.59336	0.400075	-1.89816	0.516458	-2.46132	0.459218	-2.40149	0.364854
-1.81723	0.336304	-2.30335	0.277725	-2.45598	0.292381	-2.60333	0.407693	-2.25352	0.255901	-2.67441	0.368868	-1.81598	0.494469	-2.48195	0.359544
-2.54757	0.392921	-2.32498	0.305064	-2.32365	0.293739	-2.46166	0.143742	-2.41995	0.238488	-2.49793	0.377202	-2.66748	0.296645	-2.41049	0.364329
-2.59859	0.333735	-2.17796	0.401054	-2.46458	0.170796	-1.85899	0.317168	-2.5337	0.373538	-1.85112	0.41705	-2.60625	0.184962	-2.31298	0.539637
-2.41355	0.425982	-1.82296	0.309381	-1.60354	0.362868	-1.26407	0.312575	-2.83658	0.194026	-2.76699	0.391574	-2.5987	0.676042	-1.96973	0.531094
-2.3059	0.341439	-2.43089	0.380867	-2.38061	0.325702	-1.32771	0.335685	-1.68505	0.33484	-2.56372	0.37471	-2.56614	0.489482	-2.24469	0.388867
-2.40003	0.196128	-2.36953	0.348852	-2.11199	0.334952	-2.13083	0.445455	-2.64171	0.374252	-2.32843	0.0844873	-2.73206	0.399497	-2.66866	0.527549
-2.357	0.393899	-2.46658	0.0497494	-2.41881	0.318263	-1.41517	0.340957	-2.62078	0.431153	-2.69121	0.116933	-2.53015	0.128472	-2.54374	0.430127
-1.61363	0.403798	-2.36806	0.427973	-2.34023	0.393682	-2.28355	0.310268	-2.6541	0.382908	-2.64186	0.259368	-2.53081	0.489835	-2.53145	0.441556
-2.25387	0.48667	-2.40526	0.133983	-2.46379	0.0724207	-2.33772	0.465228	-2.55349	0.58144	-2.49195	0.1054	-2.59834	0.348435	-2.60509	0.387064
-2.29091	0.429791	-2.54133	0.0400501	-2.5054	0.269799	-1.96613	0.354666	-2.58289	0.0758941	-2.4292	0.378485	-2.20667	0.421506	-2.47078	0.614805
-2.39984	0.31896	-2.33874	0.0896324	-2.59505	0.443825	-2.17524	0.37425	-2.50339	0.163689	-2.05022	0.443491	-2.58357	0.591805	-2.50077	0.120117
-2.58513	0.331137	-1.95369	0.393063	-2.20163	0.354348	-2.553	0.428604	-2.56014	0.380984	-2.72274	0.486427	-2.68842	0.566822	-2.791	0.384605
-2.25853	0.410101	-2.29114	0.30929	-2.29231	0.166426	-1.53603	0.313331	-2.57271	0.276839	-2.43225	0.356967	-2.7514	0.346545	-2.51841	0.414621
-2.36549	0.252346	-2.56137	0.347748	-2.57815	0.180811	-2.38305	0.458635	-2.81065	0.259416	-2.48649	0.256118	-2.75755	0.387569	-2.92367	0.549016
-2.49317	0.307745	-2.56599	0.103756	-2.3127	0.325488	-2.51452	0.471038	-2.29043	0.496028	-2.69008	0.158764	-2.57723	0.520547	-2.37945	0.413861
-2.29091	0.379835	-2.5524	0.0478607	-1.72709	0.377334	-2.31089	0.255254	-2.60266	0.56023	-2.53829	0.236312	-2.3594	0.501118	-2.69406	0.385882
-2.52621	0.145988	-1.97595	0.302257	-2.17386	0.275404	-2.55977	0.396056	-2.44713	0.506135	-2.66213	0.124892	-2.91623	0.496511	-2.41794	0.469828
-2.2766	0.417694	-2.40643	0.344627	-2.50125	0.330503	-2.06767	0.433183	-2.42425	0.357094	-2.31109	0.198909	-2.85146	0.390194	-2.55649	0.183516
-2.46414	0.34222	-2.45608	0.347709	-1.76661	0.272049	-2.23941	0.462798	-2.65604	0.384227	-2.47575	0.52835	-2.59888	0.340844	-2.57382	0.563207
-2.59383	0.319779	-2.33308	0.253058	-0.780365	0.579172	-2.07751	0.575303	-2.53143	0.21286	-2.5794	0.404046	-2.73953	0.372338	-2.41769	0.389896
-2.67736	0.268847	-2.32188	0.338481	-2.35624	0.320701	-2.69976	0.383312	-2.65949	0.462742	-2.73736	0.185559	-2.51692	0.114104	-2.43712	0.430268
-2.31108	0.471102	-2.00263	0.456725	-2.25879	0.4116	-1.70326	0.494044	-2.84788	0.547148	-2.57101	0.32731	-2.57637	0.567457	-2.33576	0.435574
-2.63004	0.418139	-2.34205	0.120515	-1.75613	0.438009	-2.29083	0.36604	-2.81013	0.514152	-2.28055	0.395552	-2.35057	0.292456	-2.61182	0.766772
-2.35411	0.316694	-2.22275	0.0806707	-1.92402	0.324614	-2.27854	0.270338	-2.39429	0.285837	-2.28056	0.277784	-2.87727	0.362983	-2.61296	0.162363
-2.47394	0.265392	-2.53402	0.249161	-2.46389	0.29307	-2.46166	0.421617	-2.20046	0.362042	-2.50531	0.499584	-2.80774	0.288828	-1.92595	0.381425
-1.84091	0.56806	-2.61086	0.354173	-2.53605	0.165624	-2.04342	0.254787	-2.66146	0.144499	-2.3187	0.0935862	-2.71435	0.127504	-2.55456	0.43083
-2.41002	0.36234	-2.62607	0.147849	-2.3243	0.399055	-2.1744	0.332456	-2.69783	0.332216	-1.97154	0.143289	-2.29975	0.129514	-2.65577	0.411245
-2.17776	0.440502	-2.18879	0.259165	-1.64013	0.327712	-1.59628	0.234003	-2.38884	0.351526	-2.31688	0.428047	-2.48179	0.304473	-2.66105	0.360193
-2.50246	0.199654	-2.02005	0.430318	-2.4051	0.284846	-2.14107	0.407762	-2.19702	0.278711	-2.51764	0.652361	-2.47223	0.552525	-2.65111	0.305009
-2.34415	0.386804	-2.20992	0.381722	-2.62921	0.265414	-1.37937	0.405157	-2.66614	0.416661	-2.56016	0.458121	-2.50006	0.340025	-2.79949	0.40625
-2.38822	0.405123	-2.33686	0.424247	-1.98301	0.313304	-2.08839	0.482285	-2.63377	0.17718	-2.48668	0.397466	-2.65866	0.248696	-2.53527	0.433811
-2.36736	0.402623	-2.17111	0.33208	-2.49972	0.380956	-2.09335	0.700119	-2.58891	0.42725	-2.53773	0.569237	-2.6139	0.313847	-2.4925	0.572775
-2.37214	0.306274	-2.51483	0.142754	-2.55127	0.0889257	-2.60701	0.389209	-2.46732	0.43503	-2.74083	0.105789	-2.524	0.626187	-2.52115	0.286315
-2.48413	0.324104	-2.43162	0.197732	-1.85588	0.314682	-2.54845	0.404966	-2.29635	0.584648	-2.43993	0.218306	-2.68718	0.430092	-2.70871	0.444485
-2.42276	0.263618	-2.33164	0.371246	-1.98336	0.398407	-2.43582	0.260852	-2.59012	0.383752	-2.52336	0.0749283	-2.42618	0.482666	-2.72917	0.3845
-2.53069	0.246512	-2.23648	0.340632	-2.42024	0.223614	-1.58554	0.130036	-2.48445	0.181391	-2.63858	0.345946	-2.57502	0.633138	-2.59079	0.441131
-2.64014	0.371856	-2.26917	0.255362	-2.47135	0.305524	-2.66264	0.394971	-2.16599	0.5953	-2.51186	0.244501	-2.6265	0.212342	-2.36949	0.424849
-2.54889	0.295676	-2.50588	0.046153	-1.76971	0.412924	-1.2393	0.373734	-2.62276	0.181387	-2.59356	0.356524	-2.33398	0.320557	-2.57404	0.288322
-2.42301	0.260013	-2.13998	0.38485	-2.20259	0.448845	-1.93409	0.355016	-2.51278	0.383619	-2.46175	0.271756	-2.77979	0.330125	-2.43843	0.496753
-2.47111	0.323809	-2.33562	0.313713	-2.5249	0.213893	-1.39387	0.369835	-2.36774	0.613041	-2.45213	0.118784	-2.616	0.314513	-2.45782	0.461842
-2.44077	0.316543	-2.02041	0.206406	-1.85597	0.22469	-1.72249	0.33954	-2.64978	0.436627	-2.56775	0.319865	-2.67243	0.363134	-2.57068	0.409467
-2.23961	0.310584	-2.52923	0.376216	-2.30813	0.237217	-1.50148	0.375737	-2.84794	0.301649	-2.4576	0.50989	-2.15184	0.33964	-2.7034	0.248591
-2.6337	0.352653	-2.30049	0.0760398	-2.18073	0.0931255	-2.13959	0.150562	-2.61647	0.564726	-2.32467	0.405362	-2.76233	0.274831	-2.69856	0.218966
-2.23933	0.35919	-2.41442	0.437199	-2.49547	0.38726	-1.08312	0.271411	-2.54309	0.50716	-2.60051	0.247335	-2.65462	0.285948	-2.60994	0.366898
-2.37818	0.351445	-1.99829	0.198239	-2.42531	0.250609	-1.76286	0.322314	-2.75866	0.402415	-2.4988	0.37809	-1.79895	0.188003	-2.28309	0.553477
-2.25225	0.406697	-2.31662	0.408038	-2.14297	0.391114	-2.66552	0.346733	-2.63269	0.421441	-2.64379	0.287109	-2.92077	0.524559	-2.50973	0.455783
-2.35004	0.330341	-2.4692	0.399066	-1.68284	0.318284	-2.29092	0.551344	-2.71791	0.404956	-2.60202	0.49551	-2.50253	0.440886	-2.25188	0.382692
-2.51807	0.269259	-1.94021	0.381077	-2.39211	0.321649	-2.32259	0.505251	-2.19371	0.269211	-1.96669	0.254804	-2.70157	0.161142	-2.80662	0.590534
-2.57415	0.219672	-2.47735	0.229077	-2.4106	0.339461	-2.25002	0.404454	-2.70013	0.403844	-2.05589	0.389917	-2.65094	0.286389	-2.49397	0.42529
-2.20978	0.289914	-2.02244	0.381354	-2.39001	0.432253	-1.52092	0.393602	-2.88356	0.402306	-2.7315	0.341689	-2.59292	0.57884	-2.38051	0.529373
-1.76387	0.354092	-1.90899	0.534579	-1.62342	0.462892	-1.74507	0.294252	-2.69411	0.340898	-2.69968	0.403713	-2.61268	0.608269	-2.62994	0.488475
-2.28617	0.403695	-2.25028	0.181333	-2.48038	0.358985	-1.99879	0.668364	-2.64302	0.511135	-2.18119	0.194532	-2.61043	0.330028	-2.65836	0.314074
-1.7885	0.547062	-2.3831	0.33367	-1.80059	0.426591	-1.86878	0.384923	-2.6287	0.398349	-2.40767	0.438048	-2.47748	0.422459	-2.64513	0.371575
-2.3973	0.317938	-2.53724	0.259934	-1.74932	0.375152	-1.1719	0.355728	-2.76514	0.379324	-2.59917	0.380041	-2.59147	0.267393	-2.27027	0.376295
-2.44867	0.265822	-1.72852	0.133898	-1.43627	0.347787	-1.81657	0.353095	-2.7042	0.315834	-2.23537	0.489676	-2.62553	0.44437	-2.21225	0.568393
-2.54932	0.337043	-2.58464	0.162032	-2.34098	0.344258	-2.54796	0.435393	-2.26871	0.105288	-2.0843	0.357373	-2.38859	0.515039	-2.43933	0.4848
-2.43025	0.321046	-2.5231	0.251339	-1.49729	0.329301	-2.17223	0.317898	-2.48431	0.558865	-2.81154	0.264396	-2.74927	0.232107	-2.48548	0.556798
-2.31452	0.323296	-2.52361	0.407265	-1.69733	0.576661	-2.27686	0.458358	-2.76702	0.362238	-2.45516	0.590054	-2.59715	0.180288	-2.43295	0.640027
-2.43976	0.391399	-2.34502	0.20297	-2.5616	0.236856	-2.15591	0.420921	-2.69559	0.146467	-2.68037	0.361497	-2.49652	0.208432	-2.61763	0.355602
-2.38016	0.200278	-2.29295	0.266138	-2.25849	0.256007	-1.7832	0.390653	-2.50145	0.353386	-2.29223	0.358674	-2.69936	0.502264	-2.67846	0.379727
-2.18947	0.373896	-2.07677	0.352293	-2.39139	0.288418	-1.79468	0.402115	-2.62711	0.449739	-2.64159	0.177695	-2.78982	0.615817	-2.13087	0.445223
-2.21429	0.440571	-2.49581	0.241594	-2.4404	0.175102	-2.22996	0.346052	-2.71901	0.550796	-1.48457	0.0998874	-2.52268	0.139499	-2.30684	0.395738
-2.24082	0.389204	-2.38167	0.331231	-1.70587	0.112837	-2.3308	0.462536	-2.74162	0.478745	-2.67827	0.360881	-2.68006	0.470817	-2.30951	0.615451
-2.57061	0.121513	-2.54529	0.395242	-2.28048	0.346908	-1.60897	0.316586	-2.45173	0.38219	-2.61279	0.380721	-2.94754	0.389093	-2.60476	0.463631
-1.54642	0.550777	-2.41568	0.345607	-2.01224	0.256343	-2.29085	0.315537	-2.61449	0.433544	-2.27549	0.163958	-2.45833	0.445304	-2.51192	0.734416
-2.30363	0.493012	-2.41979	0.0622419	-2.37821	0.344813	-2.57866	0.324876	-2.51728	0.362951	-2.69979	0.292586	-2.36056	0.208371	-2.23366	0.486362
-2.53193	0.0837316	-2.36869	0.306045	-2.54602	0.332028	-1.94697	0.310075	-2.3545	0.482891	-2.65657	0.0318853	-2.41058	0.612255	-2.62224	0.314114
-2.41623	0.373075	-2.22463	0.25154	-2.35218	0.36273	-2.39863	0.282093	-2.85667	0.332157	-2.56206	0.174138	-2.30967	0.295358	-2.61804	0.577374
-2.29665	0.272224	-2.25559	0.449298	-2.2367	0.48937	-2.48708	0.485172	-2.75041	0.345415	-2.15446	0.102303	-2.57919	0.328339	-2.5473	0.422916
-1.56571	0.4799	-2.5073	0.293688	-2.33646	0.335855	-1.8529	0.36218	-2.6421	0.294053	-2.46117	0.123018	-2.79427	0.398082	-2.6521	0.411166
-1.09072	0.303738	-2.58134	0.226583	-2.33256	0.420909	-2.10355	0.394644	-2.43577	0.314341	-2.61662	0.319991	-2.64555	0.246398	-2.66967	0.247643
-2.58548	0.434754	-2.17551	0.382213	-1.53382	0.406531	-2.2513	0.317002	-2.73426	0.405041	-2.65054	0.46781	-2.75354	0.527819	-2.69393	0.174781
-2.38101	0.468467	-2.46471	0.254	-2.34231	0.498244	-1.75798	0.288528	-2.64302	0.364835	-2.2243	0.365139	-2.54996	0.468782	-2.34648	0.527091
-2.3561	0.420074	-2.26496	0.345603	-2.22329	0.139174	-1.62434	0.300841	-2.88068	0.321652	-2.2878	0.480406	-2.52086	0.415368	-2.78371	0.31981
-2.37311	0.387178	-2.49455	0.181873	-2.38007	0.263936	-0.802263	0.572267	-2.48832	0.445184	-2.64834	0.475108	-1.72019	0.0919286	-2.50322	0.376988
-2.34787	0.44655	-2.34348	0.161841	-1.83359	0.0281835	-1.16049	0.373575	-2.53045	0.283644	-2.31093	0.274545	-2.58838	0.471901	-2.67774	0.363381
-2.49355	0.186253	-2.34741	0.236435	-2.03912	0.120024	-2.31026	0.374998	-2.70614	0.165176	-2.52756	0.443949	-2.53609	0.37636	-2.87109	0.377811
-2.30853	0.252527	-2.19045	0.378773	-1.84697	0.412447	-1.91081	0.124438	-2.77078	0.399492	-2.54207	0.410208	-2.72731	0.0934333	-2.62692	0.200626
-2.34502	0.420162	-2.19459	0.557985	-1.68916	0.42882	-1.94785	0.381853	-2.63283	0.280197	-2.43812	0.498548	-2.72962	0.279014	-2.49011	0.416081
-2.10886	0.399526	-2.24717	0.406592	-2.00392	0.326804	-2.35121	0.532927	-2.51323	0.181662	-2.73817	0.365728	-2.72015	0.492156	-2.61474	0.549396
-2.27091	0.348267	-2.16528	0.330269	-2.11274	0.346379	-1.55455	0.256212	-2.60437	0.345757	-2.60101	0.328122	-2.66551	0.241273	-2.82175	0.379543
-2.56085	0.300952	-2.50891	0.295067	-1.47867	0.177582	-2.18603	0.391038	-2.69213	0.514753	-2.67629	0.250639	-2.67727	0.33031	-2.39678	0.359315
-2.61612	0.249866	-2.38468	0.432968	-1.99117	0.296454	-2.25676	0.370884	-2.69269	0.106885	-2.39594	0.0213925	-2.4874	0.824225	-2.65604	0.379737
-2.24809	0.396056	-2.02383	0.550908	-1.40762	0.283019	-1.4348	0.364435	-2.16168	0.384862	-2.5484	0.071127	-2.55049	0.200045	-2.37461	0.477637
-1.82401	0.378819	-2.04892	0.201719	-2.08585	0.368831	-2.31978	0.372789	-2.57997	0.319118	-2.48466	0.444637	-2.72721	0.439369	-2.53999	0.465558
-2.35688	0.331266	-1.61126	0.373567	-2.38325	0.325941	-2.84161	0.471608	-2.65678	0.307305	-2.73942	0.18593	-2.64323	0.152058	-2.62507	0.408131
-2.52461	0.188932	-2.43184	0.361036	-2.49121	0.212014	-2.33291	0.421393	-2.48951	0.525629	-2.47137	0.422269	-2.32468	0.251337	-2.42539	0.589457
-2.50807	0.328628	-2.40235	0.170764	-2.23343	0.434099	-2.64785	0.320084	-2.68253	0.334775	-2.10943	0.236385	-2.55935	0.507144	-2.62891	0.392519
-2.46746	0.291415	-2.42206	0.288128	-2.57017	0.388603	-2.42439	0.507708	-2.36637	0.694462	-2.64081	0.534075	-2.52752	0.66084	-2.49234	0.46203
-2.39816	0.288987	-2.4432	0.401741	-2.44458	0.199315	-1.40288	0.352467	-1.78142	0.434813	-2.58142	0.376904	-2.3727	0.331438	-2.58383	0.500674
-2.37755	0.489452	-1.6797	0.588873	-1.75427	0.182538	-1.87305	0.430035	-2.46288	0.387737	-2.09766	0.378392	-2.81938	0.285872	-2.4634	0.709154
-2.35002	0.401168	-2.56803	0.0766438	-2.57248	0.149759	-1.43881	0.350728	-2.68438	0.413571	-2.80707	0.120312	-2.76689	0.44605	-1.73286	0.691032
-2.41046	0.396616	-2.44544	0.343216	-1.74783	0.369814	-2.10555	0.5472	-2.55843	0.464554	-2.60663	0.257198	-2.44491	0.592015	-2.61179	0.445671
-2.48595	0.37078	-2.62256	0.0474776	-2.44832	0.321259	-2.40924	0.463102	-2.67784	0.410947	-1.97125	0.619791	-2.67251	0.352986	-2.60991	0.556241
-2.45491	0.380074	-2.42322	0.0709961	-2.45623	0.24707	-2.27009	0.115004	-2.86132	0.278333	-2.12117	0.216382	-2.63767	0.329099	-2.72238	0.595975
-2.14237	0.38493	-2.51129	0.294524	-2.37868	0.151901	-2.0923	0.39307	-2.37385	0.534674	-1.70354	0.0699177	-2.64556	0.293648	-2.48213	0.162724
-2.21181	0.214223	-2.39527	0.126967	-2.66568	0.217562	-2.31628	0.449989	-2.45572	0.351214	-2.88787	0.334131	-2.56247	0.329877	-2.51832	0.615529
-1.7255	0.13987	-2.38793	0.268402	-2.47156	0.43802	-2.74502	0.420641	-2.68449	0.338441	-2.55955	0.253252	-2.73068	0.38203	-2.45779	0.451623
-2.34214	0.354881	-2.2392	0.403492	-2.53633	0.146158	-2.68585	0.129964	-2.83289	0.619807	-2.6636	0.169166	-2.65017	0.414952	-2.63801	0.670539
-2.46296	0.115695	-2.36873	0.424494	-2.19572	0.297113	-2.00167	0.391134	-2.69009	0.513426	-2.51523	0.233238	-2.5199	0.475788	-2.65493	0.560915
-2.39185	0.365943	-2.37257	0.20846	-2.4966	0.374535	-2.28909	0.360202	-2.63809	0.433582	-2.63435	0.33679	-2.77451	0.309899	-2.24539	0.412108
-2.28031	0.253944	-2.11569	0.30637	-2.34782	0.367088	-1.68289	0.0688007	-2.90237	0.322819	-1.5115	0.358834	-2.06505	0.466166	-2.65485	0.662289
-2.28813	0.314677	-2.2535	0.331596	-2.28753	0.428396	-1.48582	0.36524	-2.44694	0.340239	-2.81444	0.10995	-2.94105	0.466447	-2.53837	0.513196
-2.33225	0.299273	-2.07219	0.141347	-2.61319	0.364455	-1.62992	0.115891	-2.58723	0.313056	-2.39403	0.297688	-2.59999	0.412146	-2.50599	0.641223
-2.26043	0.476047	-2.32939	0.312284	-2.51096	0.279978	-2.4378	0.33655	-2.17137	0.490283	-2.54832	0.332557	-2.50264	0.683363	-2.7686	0.653736
-2.27841	0.15116	-1.24673	0.414934	-2.46425	0.263385	-2.33668	0.280914	-2.38796	0.763263	-2.77394	0.114023	-2.60866	0.283264	-2.62222	0.226558
-2.30503	0.390604	-1.63496	0.433294	-2.22962	0.299603	-2.04212	0.434026	-2.61439	0.348218	-0.89703	0.560019	-2.61338	0.467686	-2.47883	0.412127
-2.09293	0.455218	-2.47414	0.360576	-1.76599	0.283153	-1.30877	0.0956357	-2.63924	0.199588	-2.63839	0.358401	-2.4717	0.285522	-2.46853	0.55154
-2.32272	0.443671	-2.48253	0.100691	-1.65202	0.320628	-1.9335	0.299569	-2.57282	0.23656	-2.57034	0.345597	-2.74478	0.533501	-3.02227	0.394084
-2.33977	0.401117	-2.38746	0.380356	-2.26673	0.336191	-1.3815	0.371957	-2.31331	0.213739	-2.36664	0.107457	-2.665	0.699588	-2.66	0.389501
-2.4114	0.328769	-2.60117	0.39013	-2.37906	0.13042	-1.87959	0.372448	-2.59563	0.411125	-2.22057	0.398191	-2.72985	0.265697	-2.50807	0.34958
-2.25269	0.404758	-1.63473	0.251479	-2.01234	0.413955	-1.86555	0.493293	-2.56177	0.586996	-2.64114	0.128276	-2.36878	0.201464	-2.79748	0.398946
-2.15366	0.405918	-2.41421	0.154068	-2.27928	0.535781	-1.7582	0.45933	-2.76854	0.345637	-2.45813	0.474079	-2.62658	0.658544	-2.74496	0.397152
-2.26366	0.594771	-2.04934	0.415047	-1.94752	0.236678	-2.19953	0.34458	-2.80048	0.454034	-2.45515	0.220119	-2.74201	0.238146	-2.6204	0.663685
-2.43553	0.238256	-2.43461	0.113242	-2.57599	0.284578	-2.24118	0.367146	-2.4728	0.480829	-2.55846	0.377627	-2.70713	0.382589	-2.63819	0.514842
-2.23971	0.361637	-2.17268	0.374361	-2.16777	0.32853	-1.60347	0.421923	-2.84947	0.337135	-2.15341	0.226779	-2.68323	0.521719	-2.58116	0.137159
-2.37399	0.438059	-2.59012	0.282793	-2.25461	0.366197	-2.11228	0.37825	-2.47013	0.538837	-2.42769	0.294521	-2.37136	0.541948	-2.57583	0.425732
-2.367	0.109122	-2.45615	0.28601	-2.33436	0.312464	-1.82017	0.334954	-2.64377	0.513892	-2.54546	0.330516	-2.611	0.191779	-2.36614	0.460534
-2.27837	0.39476	-2.38651	0.346599	-1.59958	0.209633	-2.43362	0.416478	-2.74525	0.650659	-2.51106	0.248866	-2.60298	0.386489	-2.10644	0.680224
-2.387	0.313906	-2.05312	0.308596	-2.45379	0.140688	-2.27399	0.357934	-2.68097	0.732231	-2.62535	0.467798	-2.43856	0.392429	-2.7122	0.577477
-2.33922	0.445545	-1.70697	0.334036	-1.50538	0.331825	-1.95537	0.407588	-2.12377	0.256499	-2.75231	0.0856168	-2.90388	0.423463	-2.27472	0.390267
-2.37524	0.377343	-2.47989	0.231326	-2.40289	0.401022	-2.45193	0.403577	-2.42113	0.45003	-2.79026	0.210852	-2.64551	0.501718	-2.04819	0.558343
-2.26379	0.375353	-2.39084	0.317742	-2.04415	0.175826	-1.63148	0.306664	-2.78394	0.495203	-2.1072	0.229037	-2.58347	0.42565	-2.36585	0.794843
-2.26633	0.415406	-2.39904	0.413536	-2.47214	0.326346	-2.6405	0.480734	-2.64713	0.582274	-2.51626	0.365654	-2.90736	0.491827	-2.59573	0.659676
-2.18146	0.332368	-2.23275	0.352305	-1.8277	0.41432	-1.9891	0.380737	-2.6305	0.38151	-2.48481	0.438791	-2.41671	0.286436	-2.68249	0.137061
-2.35343	0.30195	-2.40841	0.19328	-2.41427	0.102238	-2.21937	0.452744	-2.64266	0.647963	-2.7251	0.401644	-2.67702	0.588659	-2.55246	0.241896
-2.35654	0.267244	-2.46145	0.309625	-1.4309	0.313606	-2.39531	0.230007	-2.36202	0.62968	-2.41259	0.154454	-2.60681	0.736033	-2.22092	0.5906
-2.57406	0.0617399	-2.37765	0.346275	-2.45552	0.389409	-1.30642	0.376986	-2.70969	0.108231	-2.51144	0.208953	-2.77847	0.372517	-2.30796	0.572576
-1.77149	0.364141	-2.67802	0.414819	-1.70611	0.421417	-2.42624	0.403417	-2.87748	0.431987	-2.61666	0.198397	-2.49231	0.177675	-2.58492	0.479804
-2.17858	0.314867	-2.43333	0.146853	-1.38494	0.115416	-1.82973	0.141649	-2.83212	0.612598	-2.31162	0.349638	-2.84771	0.085584	-2.27544	0.502809
-2.35414	0.285769	-2.46492	0.229011	-2.26127	0.255918	-2.73564	0.48523	-2.69926	0.410261	-2.44975	0.323198	-2.68242	0.477144	-2.7107	0.558052
-2.49932	0.372078	-2.50143	0.210375	-2.46174	0.362569	-1.19506	0.346132	-2.67086	0.406317	-2.25213	0.135493	-2.59673	0.0534398	-2.852	0.527135
-1.9441	0.434278	-2.58238	0.195013	-2.34455	0.310451	-1.43239	0.467626	-2.62562	0.141121	-2.30824	0.520612	-2.73313	0.68504	-2.67329	0.768682
-2.55383	0.414012	-2.6663	0.0538584	-2.31741	0.326993	-2.13452	0.344776	-2.04867	0.49937	-2.80309	0.359176	-2.56145	0.393213	-2.48857	0.0955818
-2.24473	0.373373	-2.55757	0.395997	-1.4424	0.307571	-2.39283	0.175161	-2.60809	0.442717	-2.63315	0.425371	-2.62651	0.323067	-1.77208	0.62956
-2.44223	0.491746	-2.4803	0.113939	-1.86379	0.423886	-2.4318	0.257973	-2.51811	0.340257	-2.61971	0.448779	-2.71788	0.513654	-2.64315	0.102394
-2.09379	0.438486	-2.50315	0.357929	-2.48684	0.344514	-1.60949	0.423607	-2.82154	0.332966	-2.16818	0.0554191	-2.86646	0.28194	-2.72805	0.483801
-2.2444	0.430162	-2.10133	0.553015	-2.37794	0.32494	-2.10716	0.440247	-2.70769	0.210623	-2.34207	0.582756	-2.66074	0.425325	-2.27001	0.231434
-2.13861	0.549548	-2.56707	0.232486	-2.69455	0.335125	-1.96229	0.346412	-2.6395	0.428352	-1.98078	0.313691	-2.66022	0.301376	-2.68116	0.24694
-2.17359	0.40668	-2.62997	0.462022	-1.87845	0.11426	-1.57681	0.319595	-2.67694	0.482139	-2.74428	0.292285	-2.66933	0.46531	-2.55435	0.382449
-2.17836	0.195807	-2.37556	0.260705	-2.49804	0.368089	-2.1428	0.68032	-2.69441	0.449265	-2.65628	0.287225	-2.7526	0.175501	-2.23435	0.438866
-1.83332	0.261331	-2.48132	0.498959	-2.03804	0.27267	-2.23709	0.432522	-2.67012	0.13461	-2.23881	0.391794	-2.48459	0.715648	-2.67496	0.460129
-2.41935	0.221507	-2.47982	0.270832	-2.40851	0.268369	-1.74514	0.21679	-2.78844	0.436047	-2.27026	0.441127	-2.74812	0.417055	-2.64315	0.64123
-2.46668	0.359718	-2.38872	0.364097	-2.43559	0.265262	-1.62253	0.266569	-2.5496	0.413108	-2.75505	0.308399	-2.73235	0.173942	-2.60342	0.424419
-2.54312	0.33124	-2.0185	0.351938	-1.69449	0.396037	-2.18875	0.394637	-2.71082	0.233769	-2.52609	0.423879	-2.37881	0.630011	-2.61685	0.307174
-2.06696	0.451032	-2.44628	0.303879	-2.53384	0.250667	-2.38689	0.329669	-2.07177	0.543983	-2.56386	0.449982	-2.58425	0.794317	-2.68894	0.42317
-1.76442	0.304248	-2.35331	0.252732	-2.06531	0.369271	-1.34268	0.606002	-2.5323	0.31502	-2.27624	0.555807	-2.43427	0.261969	-2.5877	0.45154
-2.32896	0.124875	-2.2703	0.302293	-2.29196	0.307262	-1.86123	0.498769	-2.51942	0.571266	-2.36499	0.21141	-2.56044	0.309777	-1.96256	0.441414
-2.36081	0.362395	-1.48521	0.234033	-2.5039	0.214305	-1.31259	0.388323	-2.19075	0.366651	-2.50619	0.394159	-2.11512	0.662668	-2.97189	0.326144
-2.22372	0.201518	-2.41733	0.366558	-2.50989	0.193112	-1.35211	0.280804	-2.73777	0.233908	-2.45298	0.335723	-2.3327	0.271254	-2.70955	0.110782
-2.32877	0.339119	-2.2338	0.172625	-2.36212	0.32325	-2.09411	0.371582	-2.806	0.331173	-2.70116	0.229853	-2.6189	0.681312	-2.29827	0.275448
-2.32627	0.297635	-2.54984	0.197161	-2.39728	0.422393	-1.71223	0.301841	-2.52155	0.596891	-1.95896	0.313871	-2.60139	0.16188	-2.1033	0.751352
-2.23652	0.637418	-2.48469	0.300206	-2.39873	0.313081	-2.26623	0.618621	-2.37806	0.359309	-2.69391	0.145506	-2.5256	0.711104	-2.30385	0.179095
-2.33739	0.380695	-2.40659	0.170228	-2.28177	0.389172	-2.05009	0.347166	-2.64207	0.422026	-2.33846	0.326762	-2.67288	0.656376	-2.476	0.357224
-2.41488	0.295073	-2.39243	0.378204	-2.07391	0.523303	-2.23951	0.232566	-2.86851	0.400684	-2.58494	0.356928	-2.62067	0.402263	-2.49705	0.319881
-2.31588	0.338263	-2.22634	0.361147	-2.64419	0.280815	-1.61193	0.376128	-2.51341	0.383083	-2.37465	0.0941024	-2.59878	0.148652	-2.31817	0.643791
-2.30246	0.295107	-2.31055	0.292174	-1.5327	0.29778	-1.92184	0.315116	-2.54899	0.297211	-2.64199	0.19204	-2.55307	0.185637	-2.52311	0.17876
-2.34835	0.330604	-2.44192	0.254694	-2.36941	0.444386	-1.30674	0.325233	-2.78347	0.397335	-2.42332	0.375097	-2.53791	0.41361	-2.51627	0.608917
-2.11131	0.435623	-2.37553	0.316442	-2.56174	0.15425	-1.55238	0.261228	-2.78499	0.533127	-2.60039	0.144741	-1.86762	0.434749	-1.88914	0.446828
-2.20614	0.419192	-2.52125	0.152205	-2.1394	0.454151	-2.22524	0.517688	-2.52918	0.138696	-1.84426	0.0657876	-2.52075	0.538452	-2.70851	0.386443
-2.10586	0.463108	-2.30712	0.347129	-2.45595	0.135127	-2.48895	0.387158	-2.7489	0.508027	-2.51293	0.233438	-2.41183	0.348134	-2.26356	0.52685
-2.2189	0.331898	-2.77669	0.33186	-2.5211	0.226313	-1.84661	0.365173	-2.84541	0.409213	-2.52497	0.487601	-2.77149	0.318402	-2.18879	0.616031
-2.16513	0.383098	-2.32742	0.227294	-1.55251	0.26264	-2.31864	0.135581	-2.44672	0.453412	-2.78287	0.117721	-2.6742	0.28004	-2.42998	0.505544
-2.12399	0.390309	-2.58912	0.106558	-2.44929	0.361684	-2.08588	0.332704	-2.71905	0.218642	-2.43762	0.426302	-2.39096	0.479399	-2.4211	0.406654
-2.27473	0.412838	-2.61626	0.267481	-1.65515	0.304353	-2.12212	0.405098	-2.66854	0.370297	-2.5018	0.514315	-2.58351	0.564318	-2.60822	0.357529
-2.30354	0.511058	-2.29725	0.339759	-1.99896	0.423802	-1.7934	0.239996	-2.40326	0.408158	-2.64823	0.283535	-2.58795	0.282996	-1.95798	0.506146
-2.26471	0.275909	-2.57513	0.359958	-1.98021	0.459201	-1.73059	0.340733	-2.53844	0.598388	-2.75525	0.244446	-2.50531	0.483411	-2.6361	0.414687
-2.20719	0.517735	-2.50062	0.23307	-2.18656	0.486543	-2.28129	0.381671	-2.61148	0.113527	-2.0679	0.0081024	-2.71145	0.0270251	-2.54895	0.642409
-2.28064	0.371137	-1.61212	0.283392	-2.16249	0.299121	-2.03152	0.35308	-2.32253	0.510839	-2.57463	0.352973	-2.57578	0.524582	-2.51631	0.187952
-2.05347	0.447638	-2.6058	0.41219	-1.92905	0.33717	-2.08017	0.390119	-1.74684	0.533046	-2.89436	0.420779	-2.64912	0.205386	-2.88644	0.46354
-2.30062	0.433097	-2.58589	0.20928	-2.29373	0.125741	-1.44344	0.212924	-2.52826	0.354229	-2.22509	0.399624	-2.78367	0.326453	-2.70249	0.391456
-2.27578	0.312658	-2.41436	0.340316	-2.16151	0.316073	-2.55288	0.520187	-2.76348	0.443141	-2.26867	0.459009	-2.475	0.546372	-2.26217	0.462714
-2.20625	0.442548	-2.5346	0.262252	-2.78783	0.385548	-1.5263	0.405063	-2.81048	0.368692	-2.15657	0.371817	-2.58673	0.376646	-2.5147	0.382219
-1.6912	0.364435	-2.5807	0.22776	-2.23472	0.415561	-2.3348	0.391839	-2.77345	0.159976	-2.89772	0.204981	-2.5905	0.372532	-2.42494	0.431509
-2.47181	0.346748	-1.81945	0.329404	-2.50171	0.213888	-2.3018	0.4978	-2.61485	0.717957	-2.51541	0.339554	-2.66274	0.493645	-2.68016	0.592189
-2.3343	0.318362	-2.39125	0.149624	-1.9113	0.4824	-1.36874	0.275275	-2.43425	0.50488	-2.65974	0.307761	-2.27475	0.293041	-2.66136	0.146414
-2.25288	0.134728	-2.54099	0.425206	-2.42021	0.170502	-2.32092	0.400598	-2.75601	0.36757	-2.10608	0.137806	-2.46947	0.833765	-1.91206	0.491199
-2.42698	0.288012	-2.29639	0.39772	-2.316	0.290102	-2.48285	0.364012	-2.67807	0.123031	-2.79181	0.424631	-2.55445	0.358298	-2.18669	0.670156
-2.32154	0.375795	-2.56277	0.02907	-1.82626	0.354097	-1.60141	0.387371	-2.69071	0.358439	-2.65356	0.360189	-2.50254	0.484083	-2.33477	0.498414
-2.26335	0.437671	-2.38308	0.466661	-1.33743	0.327226	-2.1863	0.506847	-2.67862	0.431257	-2.64304	0.325385	-2.63222	0.162256	-2.5144	0.372047
-2.24373	0.399071	-2.62076	0.156374	-2.66736	0.322921	-2.29558	0.380661	-2.36	0.5084	-2.49587	0.418206	-2.47941	0.784491	-2.57091	0.122378
-2.44796	0.131856	-2.21195	0.269057	-2.26394	0.321758	-2.20805	0.351469	-2.70169	0.482822	-1.75096	0.461015	-2.77639	0.340656	-2.68002	0.380857
-2.25229	0.334279	-2.43681	0.274991	-1.51975	0.367907	-1.61024	0.525577	-2.63625	0.16653	-2.40051	0.0322954	-2.64795	0.67878	-2.3524	0.0813066
-2.2118	0.244363	-2.19104	0.294774	-1.50329	0.411674	-1.97425	0.253642	-2.46952	0.427505	-2.64951	0.328155	-2.68267	0.384298	-2.7453	0.353438
-2.17533	0.327906	-2.67087	0.408105	-2.03749	0.37205	-2.4173	0.320661	-2.43469	0.405634	-2.49675	0.341624	-2.39492	0.269078	-2.12696	0.377788
-2.43822	0.225438	-2.17058	0.251054	-1.5253	0.338353	-1.38895	0.407719	-2.53105	0.34162	-2.6014	0.465624	-2.6769	0.415243	-2.4906	0.178054
-2.33217	0.258499	-2.51614	0.21533	-2.33334	0.100842	-1.52508	0.323869	-2.6574	0.405312	-2.69913	0.453925	-2.7455	0.178835	-2.59042	0.338767
-2.32045	0.353604	-2.39284	0.320236	-2.32506	0.389848	-2.12059	0.310482	-2.70666	0.522825	-2.67249	0.368427	-1.35611	0.74896	-2.54587	0.312971
-2.04798	0.367341	-1.74628	0.283935	-2.52035	0.369968	-1.85462	0.393351	-2.55196	0.64953	-2.79614	0.0793756	-1.45849	0.565629	-2.50988	0.429722
-2.17336	0.394145	-2.27492	0.174614	-1.60589	0.276204	-1.87964	0.440642	-2.46303	0.506166	-2.66021	0.436529	-2.47307	0.635614	-2.23906	0.543887
-2.44181	0.241359	-2.30464	0.283243	-2.36865	0.375712	-2.20749	0.153117	-2.69901	0.106579	-2.53339	0.421697	-2.69524	0.273843	-2.40711	0.359845
-2.22741	0.249513	-1.61337	0.24143	-2.535	0.141897	-1.83849	0.186462	-2.51219	0.367487	-1.83691	0.232843	-2.75475	0.252295	-2.48333	0.29251
-2.3133	0.382289	-2.2297	0.395147	-1.82023	0.35309	-2.42985	0.26506	-2.74396	0.170642	-2.09516	0.0910403	-2.68965	0.513373	-2.69243	0.409399
-2.474	0.376373	-2.31146	0.330247	-2.3117	0.348009	-1.80531	0.339046	-2.68622	0.496033	-2.47011	0.533281	-2.57168	0.428455	-2.40697	0.448981
-2.281	0.423657	-2.24432	0.313063	-1.42401	0.383658	-1.74453	0.454594	-2.74179	0.377918	-2.26594	0.558519	-2.42552	0.694156	-2.50039	0.355088
-2.33129	0.440187	-2.46978	0.313889	-2.53111	0.13154	-2.3465	0.416519	-2.56624	0.215826	-2.64765	0.429021	-2.81972	0.229297	-2.30446	0.101751
-2.0841	0.433928	-2.33947	0.380357	-2.33408	0.289092	-2.61566	0.351896	-2.87829	0.215892	-2.79707	0.328653	-2.85186	0.334445	-2.51449	0.245814
-2.27243	0.130794	-2.4661	0.270295	-2.53194	0.129893	-1.85378	0.286908	-2.55967	0.534443	-1.9587	0.227508	-2.59721	0.634936	-2.86244	0.349821
-2.22432	0.496943	-2.58836	0.387192	-1.52901	0.319409	-1.27939	0.46823	-2.51966	0.423187	-2.61763	0.471729	-2.59576	0.550721	-2.52064	0.61011
-2.22962	0.49623	-2.03917	0.387068	-2.11203	0.21987	-1.87044	0.426828	-2.8289	0.690929	-2.16357	0.158863	-2.3037	0.285966	-2.71917	0.319724
-2.16049	0.334628	-2.58398	0.117466	-2.47173	0.302223	-1.7748	0.131666	-2.70614	0.206988	-2.68248	0.424543	-2.52436	0.603037	-2.57173	0.386787
-2.49043	0.410617	-2.50768	0.077139	-2.43962	0.340185	-2.14099	0.353293	-2.66057	0.639605	-2.64123	0.428489	-2.95539	0.429584	-2.57754	0.185127
-2.38458	0.335043	-2.30505	0.216101	-2.59548	0.142175	-1.45244	0.308105	-2.60868	0.45639	-1.96267	0.220024	-2.76835	0.355474	-2.57716	0.610242
-2.19335	0.377351	-2.32304	0.267151	-2.52248	0.102586	-1.75753	0.30812	-2.6563	0.564136	-2.52699	0.40671	-2.56987	0.503641	-2.46366	0.266887
-2.1351	0.412329	-2.34855	0.412155	-2.30878	0.328608	-1.71843	0.359483	-2.72109	0.350153	-2.42908	0.363807	-2.36758	0.54339	-2.42969	0.195319
-2.40111	0.0967313	-2.34995	0.364521	-2.28774	0.401803	-1.36355	0.345913	-2.62972	0.122265	-2.58172	0.0291703	-2.49497	0.394446	-2.42988	0.412508
-2.41331	0.322636	-2.43129	0.192721	-2.3921	0.0527705	-2.33437	0.343818	-2.405	0.50433	-2.14531	0.0746816	-2.72026	0.122421	-2.81522	0.441025
-2.27889	0.277045	-2.31964	0.208856	-2.41335	0.315502	-1.974	0.104399	-2.70293	0.432209	-2.43897	0.461294	-2.73127	0.110125	-2.63683	0.388906
-1.70969	0.431304	-2.34189	0.389787	-2.20571	0.300156	-1.40095	0.299858	-2.72472	0.152686	-1.83856	0.215079	-2.72869	0.0630941	-2.45147	0.417389
-2.46735	0.15244	-2.30463	0.318879	-2.1212	0.335714	-1.6909	0.164024	-2.74111	0.356096	-1.48664	0.087232	-2.27376	0.763968	-2.62134	0.530654
-1.79239	0.433656	-2.48148	0.134927	-2.57347	0.332959	-2.00778	0.422268	-2.46278	0.793325	-2.58255	0.491236	-2.66599	0.469936	-2.49203	0.208593
-2.19356	0.382535	-2.54405	0.0932326	-2.24911	0.364658	-2.37426	0.554741	-2.68481	0.442104	-2.58044	0.370145	-2.3366	0.44239	-2.5635	0.298038
-2.48744	0.101181	-2.0867	0.45979	-2.35884	0.272154	-2.53008	0.354814	-2.698	0.540812	-2.6845	0.351365	-2.48383	0.939403	-2.73451	0.502496
-2.31937	0.265336	-2.44186	0.364694	-2.1064	0.4217	-1.96502	0.291133	-2.55715	0.244786	-2.64888	0.48631	-2.62488	0.555686	-2.294	0.469979
-2.3784	0.391772	-2.35543	0.389788	-2.62055	0.0619053	-2.31898	0.19816	-2.5386	0.353426	-2.01623	0.0451716	-2.33748	0.368229	-2.68782	0.494377
-2.01081	0.439819	-1.38304	0.376079	-2.50763	0.391834	-2.44867	0.427815	-2.07146	0.351437	-2.41719	0.382919	-2.53745	0.348992	-2.51329	0.269069
-2.23723	0.51096	-2.42851	0.175804	-2.30259	0.386424	-1.66023	0.455409	-2.52361	0.369504	-2.36364	0.388282	-2.37426	0.290708	-2.51551	0.281986
-2.10106	0.350915	-2.53975	0.383445	-1.66659	0.156429	-2.002	0.55812	-2.82718	0.409045	-2.70326	0.453043	-2.57765	0.559062	-2.38245	0.567887
-2.31044	0.368415	-2.70225	0.0972437	-2.50106	0.165401	-1.8991	0.316024	-2.26887	0.470596	-2.86461	0.343189	-2.7448	0.0407374	-1.8402	0.417051
-2.31236	0.339603	-2.12309	0.342448	-2.52959	0.0990228	-2.35594	0.408558	-2.9705	0.202253	-2.46303	0.407588	-2.60445	0.221077	-2.42296	0.581497
-2.15191	0.323616	-2.22507	0.297894	-2.53903	0.271315	-2.11719	0.233455	-2.56542	0.605531	-2.66665	0.36778	-2.52721	0.211725	-2.59724	0.207116
-2.30426	0.308414	-2.20475	0.110397	-1.66361	0.13314	-2.18539	0.49124	-2.63754	0.471692	-2.5585	0.424775	-2.54165	0.374594	-2.43325	0.325505
-2.30595	0.274977	-2.5674	0.0831995	-2.16361	0.534546	-2.15659	0.347794	-2.57568	0.240132	-2.76981	0.128152	-2.51707	0.624099	-2.6123	0.540404
-2.46795	0.446509	-1.9571	0.107031	-2.29105	0.317633	-2.17317	0.413013	-2.72484	0.272008	-1.38955	0.364715	-2.63057	0.413799	-2.11472	0.346889
-2.43174	0.331305	-2.51649	0.0749665	-2.47445	0.220017	-1.40703	0.128675	-2.65906	0.307116	-2.57383	0.22118	-2.24581	0.180922	-2.77614	0.387888
-2.31705	0.336781	-2.43746	0.189175	-2.51781	0.307933	-1.15823	0.533944	-2.64229	0.555482	-2.59507	0.320344	-2.72952	0.246596	-2.63192	0.392312
-2.32948	0.302698	-1.47248	0.277998	-2.55233	0.225374	-1.95651	0.155817	-2.52909	0.214146	-2.49608	0.465443	-2.69802	0.246376	-2.27906	0.400308
-2.15801	0.403881	-2.46943	0.120281	-2.18006	0.310595	-1.84948	0.17542	-2.61361	0.268171	-2.53199	0.494206	-2.20994	0.334387	-2.34512	0.353466
-2.09138	0.466835	-2.06944	0.427738	-2.47807	0.241145	-2.1338	0.348131	-2.81981	0.203242	-2.43208	0.210717	-2.46015	0.738459	-2.21486	0.542003
-2.2838	0.345524	-1.69198	0.209158	-2.58995	0.308237	-1.79007	0.375513	-2.65169	0.298014	-2.71258	0.332066	-2.57266	0.33152	-2.44378	0.161093
-2.54483	0.271739	-2.43385	0.430463	-1.60085	0.320931	-1.9826	0.450387	-2.60211	0.486172	-2.49568	0.567343	-2.36984	0.473062	-2.72874	0.365859
-2.37076	0.423825	-2.37602	0.333126	-1.71431	0.346019	-2.11077	0.28375	-2.54042	0.331274	-2.80736	0.145326	-2.2037	0.385331	-1.9494	0.419451
-2.38486	0.366469	-2.455	0.120989	-2.45907	0.208675	-2.31458	0.408679	-2.43929	0.597961	-2.77548	0.418733	-2.72869	0.243719	-2.4237	0.264495
-2.27847	0.33142	-1.49124	0.303169	-2.42044	0.191612	-1.98242	0.38315	-2.65926	0.211858	-2.50432	0.577409	-2.51959	0.437864	-2.52908	0.617492
-2.2546	0.553027	-1.65801	0.555037	-2.17626	0.247881	-1.99725	0.17711	-2.48267	0.375303	-2.73474	0.269189	-2.13635	0.35494	-2.29527	0.473053
-2.29884	0.318846	-2.46638	0.422982	-1.9294	0.317959	-1.90709	0.17326	-2.58488	0.593767	-2.61747	0.0696202	-2.73144	0.423194	-2.4628	0.186188
-2.30661	0.319661	-2.25766	0.504438	-2.21743	0.351833	-2.07686	0.132297	-2.42279	0.374852	-2.06272	0.197088	-2.23637	0.51529	-2.64943	0.443998
-2.43066	0.341269	-2.46176	0.205422	-2.3215	0.38871	-2.09626	0.435349	-2.62283	0.361729	-2.24969	0.456866	-2.39032	0.297308	-2.44882	0.182298
-2.35424	0.251099	-2.50944	0.139735	-2.70117	0	-1.87822	0.250202	-2.61901	0.330281	-2.69589	0.252228	-2.55644	0.771858	-2.17854	0.693634
-2.16633	0.404918	-2.47294	0.143543	-1.35552	0.414182	-1.86144	0.366269	-2.72656	0.0897868	-2.49994	0.441787	-2.62561	0.336943	-2.78933	0.319202
-2.38988	0.1781	-2.50397	0.246575	-1.93083	0.335967	-1.70574	0.376693	-2.72792	0.380689	-1.97929	0.0776085	-2.5044	0.382064	-2.54664	0.475206
-2.08015	0.381466	-2.31138	0.395753	-1.96526	0.111676	-1.92416	0.40104	-2.68145	0.295784	-2.38044	0.415382	-2.47059	0.376202	-2.22562	0.691616
-2.26455	0.328043	-2.57411	0.155277	-2.43224	0.0836402	-2.41471	0.334254	-2.56264	0.382138	-2.695	0.202289	-2.62449	0.42406	-2.49518	0.421806
-2.29208	0.317514	-2.02436	0.500946	-1.87427	0.223375	-2.26544	0.135691	-2.45311	0.496251	-2.25783	0.511509	-2.59743	0.581989	-2.52486	0.23275
-2.52082	0.391534	-2.38497	0.418439	-1.97472	0.392829	-2.21792	0.226603	-2.17298	0.520101	-2.78375	0.321027	-2.50232	0.372497	-2.66181	0.429264
-2.32883	0.370652	-2.31286	0.451268	-2.42162	0.289509	-2.12193	0.553954	-2.61723	0.213011	-2.1737	0.369095	-2.57887	0.181327	-2.34863	0.339485
-2.4494	0.153742	-2.44914	0.216648	-2.47886	0.12523	-1.43083	0.163758	-2.68721	0.357262	-2.03711	0.282157	-2.51151	0.368629	-2.50831	0.425907
-2.47457	0.264812	-2.65859	0.190335	-2.70486	0.350151	-2.00127	0.265781	-2.76262	0.342457	-2.10314	0.0546436	-2.4512	0.477402	-2.59579	0.333308
-2.31711	0.372281	-2.43245	0.412194	-2.5021	0.375365	-2.22516	0.33111	-2.64033	0.736779	-2.54706	0.409625	-2.58625	0.608668	-2.57017	0.488387
-2.22201	0.406936	-2.44105	0.317331	-1.34037	0.349307	-1.64509	0.437412	-2.69229	0.149902	-2.60713	0.292028	-2.60498	0.405945	-2.34294	0.257934
-2.15395	0.400081	-2.34696	0.392842	-1.53571	0.249327	-2.05011	0.367099	-2.64683	0.411054	-2.59276	0.376742	-2.68982	0.389758	-2.24656	0.271941
-2.47125	0.32692	-2.12442	0.382625	-2.48342	0.0891611	-2.18984	0.318785	-2.34596	0.443182	-2.24215	0.273067	-2.57834	0.116035	-2.72289	0.386224
-2.29729	0.316903	-2.20967	0.388706	-2.20468	0.300009	-2.03211	0.348709	-2.62207	0.175872	-2.35622	0.504037	-2.47319	0.41042	-2.63582	0.414266
-2.11002	0.384851	-2.29953	0.329097	-2.64125	0.274027	-1.97185	0.582024	-2.52746	0.732046	-2.84274	0.343004	-2.4502	0.471578	-2.49183	0.479453
-1.70869	0.373017	-2.60774	0.404524	-2.46941	0.260652	-1.76067	0.302513	-2.74002	0.287249	-2.87949	0.158135	-2.54715	0.334505	-2.38659	0.400636
-2.35468	0.349177	-2.32606	0.206773	-2.20856	0.316234	-1.79066	0.347335	-2.24146	0.560626	-2.40344	0.360065	-2.65953	0.315055	-2.1082	0.373439
-2.40195	0.374527	-2.34282	0.369536	-2.43963	0.200832	-2.26486	0.436271	-2.65764	0.347886	-2.32014	0.214395	-2.46878	0.339994	-2.34679	0.467288
-2.18986	0.395731	-2.35594	0.293729	-2.47681	0.442287	-2.3549	0.270684	-2.48123	0.343852	-2.60829	0.416488	-2.54417	0.68509	-2.43174	0.586885
-1.8766	0.423894	-1.85621	0.15787	-1.60771	0.329162	-2.1585	0.243199	-2.63622	0.386392	-2.36873	0.287495	-2.43959	0.508197	-2.23713	0.594013
-2.35312	0.274308	-2.48244	0.220737	-2.5406	0.332501	-1.85986	0.395915	-2.63237	0.483547	-2.364	0.388406	-2.64606	0.641042	-2.256	0.624199
-1.87106	0.640527	-2.3436	0.153003	-1.58042	0.14788	-1.24158	0.220508	-2.52991	0.460335	-2.79856	0.382275	-2.5443	0.298314	-2.66493	0.356053
-2.31629	0.269905	-2.38114	0.216833	-2.32465	0.274178	-1.71051	0.339595	-2.51676	0.599382	-2.55683	0.45158	-2.75675	0.330793	-2.12113	0.337029
-2.03129	0.399271	-2.12433	0.329805	-2.43132	0.30736	-1.48294	0.383532	-2.35471	0.54083	-2.7068	0.155462	-2.57675	0.300848	-2.23477	0.530611
-1.94307	0.365771	-2.08888	0.159393	-2.43442	0.095237	-2.15578	0.439463	-2.67695	0.451536	-2.25375	0.0619998	-2.77718	0.355583	-2.15672	0.699139
-2.15166	0.364649	-2.38776	0.424692	-2.13518	0.126913	-2.22889	0.304824	-2.23081	0.315914	-2.33471	0.506303	-2.397	0.222888	-2.68593	0.398955
-2.37406	0.314088	-2.3889	0.275958	-1.56012	0.344643	-2.35766	0.32059	-2.92322	0.222036	-2.5312	0.450531	-2.35841	0.316558	-2.49116	0.327275
-2.27248	0.101068	-1.15927	0.148748	-2.37816	0.34359	-1.73641	0.385398	-2.71479	0.354703	-2.59334	0.359873	-2.74225	0.337923	-2.53784	0.344568
-2.21984	0.349404	-2.36587	0.280334	-2.41899	0.413049	-1.71427	0.285291	-2.40625	0.578988	-2.51572	0.509071	-2.56112	0.374911	-2.60019	0.404471
-2.29151	0.362144	-2.24345	0.18806	-2.19165	0.427324	-1.84689	0.427877	-2.71196	0.388428	-2.87461	0.0843793	-2.25231	0.266162	-2.3523	0.175464
-2.37187	0.336095	-2.14632	0.398644	-2.54817	0.336206	-1.99813	0.442451	-2.50619	0.702551	-2.74259	0.204094	-2.73358	0.189365	-2.27409	0.494161
-2.51704	0.407494	-2.26967	0.28205	-1.67743	0.355522	-1.76223	0.371338	-2.39213	0.274728	-2.69681	0.320073	-2.60071	0.303062	-2.30382	0.573724
-1.88371	0.411854	-1.79944	0.589985	-2.25052	0.261605	-2.30362	0.346083	-2.77805	0.724131	-2.64044	0.258513	-2.48606	0.314485	-2.66496	0.441928
-2.44683	0.303209	-2.3348	0.361187	-1.71681	0.359541	-1.92001	0.110461	-2.32996	0.350678	-2.46367	0.407461	-2.4499	0.504667	-2.42075	0.380756
-2.513	0.382906	-1.76767	0.396603	-2.38159	0.331828	-1.77311	0.285954	-2.7817	0.265549	-2.40733	0.26817	-2.52279	0.31846	-2.36283	0.337632
-2.2527	0.349321	-2.29657	0.231937	-2.31759	0.0946987	-1.96412	0.110387	-2.46318	0.403963	-2.31161	0.167208	-2.34576	0.295693	-2.54519	0.69696
-2.32224	0.377243	-2.27676	0.393786	-1.58502	0.416859	-1.30866	0.338447	-2.46141	0.378218	-2.77083	0.136649	-2.42018	0.411467	-2.70615	0.401263
-2.05119	0.45001	-2.43536	0.212395	-2.36712	0.124924	-2.32252	0.304893	-2.57934	0.266525	-2.13551	0.60558	-2.65884	0.45188	-2.45247	0.260948
-2.39445	0.395812	-2.2573	0.379752	-2.28646	0.364528	-1.63562	0.257176	-2.4591	0.368667	-2.41736	0.568759	-2.35101	0.610708	-2.50742	0.240193
-2.5095	0.365668	-2.35848	0.365772	-1.18468	0.347768	-2.1252	0.253202	-2.55105	0.294132	-2.48502	0.223253	-2.60219	0.43764	-2.59818	0.513882
-2.37225	0.287275	-2.19075	0.215298	-2.38203	0.264756	-2.50858	0.201213	-2.41644	0.756855	-2.68314	0.383045	-2.47678	0.451884	-2.1795	0.401386
-2.46813	0.0826363	-2.25953	0.276168	-2.25761	0.194939	-1.95141	0.297018	-2.68052	0.193615	-2.5731	0.240341	-2.51815	0.431355	-2.24249	0.58185
-1.89905	0.433161	-2.64309	0.195416	-2.22218	0.43891	-1.9923	0.324605	-2.50367	0.514057	-2.71281	0.0955444	-2.38244	0.45735	-2.44091	0.413489
-2.23663	0.531919	-2.33968	0.333994	-2.11356	0.159666	-2.15388	0.402675	-2.56613	0.363006	-2.69036	0.460388	-2.4046	0.661265	-2.6008	0.226287
-2.09616	0.435122	-2.07505	0.240665	-2.56771	0.27774	-2.3708	0.226105	-2.77046	0.309611	-2.4968	0.396433	-2.69067	0.475797	-2.63391	0.376453
-2.34359	0.268398	-2.29793	0.432283	-2.4107	0.161378	-1.42829	0.391489	-2.19297	0.369892	-2.51797	0.429956	-2.53096	0.39638	-1.91893	0.726427
-2.25953	0.382655	-2.4083	0.230706	-2.57665	0.568879	-1.82176	0.392699	-2.57271	0.0733531	-2.49932	0.152927	-2.58374	0.38717	-2.43375	0.499126
-2.30496	0.368038	-2.42677	0.27488	-2.53419	0.0518933	-1.86215	0.331332	-2.53538	0.213459	-2.40052	0.203576	-1.55608	0.529626	-2.58373	0.155335
-2.32243	0.121449	-2.42379	0.253025	-2.02622	0.429126	-1.93556	0.224868	-0.396987	0.292403	-2.47549	0.268134	-2.51372	0.483134	-2.48515	0.182438
-2.24848	0.384118	-2.57324	0.421829	-2.4201	0.385371	-1.94595	0.398741	-2.18228	0.26405	-2.74324	0.0830668	-2.35919	0.635069	-2.34188	0.325558
-2.36952	0.370988	-2.06811	0.359559	-1.81078	0.308055	-2.41356	0.368772	-2.63688	0.152387	-2.5239	0.259842	-2.40192	0.414102	-2.45651	0.536591
-2.27255	0.419096	-2.18483	0.383992	-2.48565	0.0971726	-1.78926	0.374909	-2.4148	0.252182	-2.5733	0.392857	-2.65635	0.239474	-2.30081	0.351121
-2.25291	0.463759	-2.49675	0.00697818	-2.44233	0.106015	-1.97051	0.433095	-2.51247	0.311499	-2.60692	0.41366	-2.51311	0.488884	-2.37368	0.255853
-2.37722	0.369392	-2.07835	0.476644	-2.38283	0.227194	-1.70224	0.372126	-2.58766	0.489283	-1.94243	0.398911	-2.36916	0.66815	-2.39815	0.552789
-2.35961	0.242286	-2.31808	0.421477	-1.72824	0.231583	-2.1588	0.356381	-2.8219	0.120542	-2.75721	0.313872	-2.37351	0.454784	-2.40651	0.469986
-2.07565	0.399375	-2.26965	0.368341	-2.29155	0.40309	-1.84595	0.498785	-1.96535	0.0645524	-2.49379	0.30438	-2.35948	0.551752	-2.33808	0.407396
-2.43688	0.341611	-2.12499	0.218848	-2.26755	0.234592	-2.4503	0.299939	-2.72332	0.325186	-2.5239	0.291442	-2.16777	0.401008	-2.46741	0.17241
-2.19363	0.325797	-2.19227	0.319819	-2.06254	0.0676215	-1.6363	0.422485	-2.64639	0.333605	-2.31461	0.255783	-2.71107	0.406363	-2.59684	0.383845
-2.31388	0.370354	-1.93023	0.420195	-2.39396	0.340803	-1.50101	0.272316	-2.58505	0.495224	-2.60059	0.403658	-2.71124	0.483086	-2.30162	0.541699
-2.18428	0.427565	-2.59101	0.225642	-2.22811	0.373586	-2.28913	0.375517	-2.57883	0.338804	-2.7383	0.0924028	-2.62608	0.616498	-2.29531	0.661054
-1.90624	0.527961	-1.22964	0.148819	-2.27004	0.332339	-2.55505	0.474067	-2.61782	0.0948606	-2.60266	0.132967	-2.62591	0.617352	-2.67416	0.428664
-2.13584	0.400809	-1.13513	0.204109	-2.33365	0.378705	-1.84568	0.282602	-2.83176	0.219817	-2.05396	0.274375	-2.3874	0.438949	-2.47634	0.515491
-2.00143	0.409585	-1.73258	0.403975	-2.15502	0.408537	-2.34094	0.262923	-2.54724	0.201636	-1.8138	0.259696	-2.36314	0.57354	-2.55608	0.477328
-2.17256	0.487989	-2.32511	0.352354	-2.58491	0.103493	-2.18792	0.357738	-2.08624	0.190209	-2.41681	0.465685	-2.54362	0.566678	-2.70559	0.445345
-2.35053	0.179893	-2.30495	0.192768	-2.47699	0.268663	-1.67749	0.182192	-2.46773	0.362888	-2.41228	0.14509	-2.53518	0.133932	-2.68673	0.396484
-2.36552	0.219582	-2.50315	0.101091	-2.26938	0.387115	-2.03946	0.329271	-2.43654	0.565884	-2.58582	0.334188	-2.57033	0.126893	-2.29872	0.602331
-2.48028	0.363126	-2.03868	0.298477	-1.62141	0.26509	-2.13247	0.282438	-2.6614	0.340238	-2.71198	0.320861	-2.61519	0.316126	-2.83403	0.395837
-2.44194	0.164917	-2.25681	0.270739	-1.82536	0.379266	-1.8589	0.381201	-2.83593	0.107433	-2.71202	0.376244	-2.5557	0.283679	-2.38763	0.588205
-2.22352	0.322051	-2.29202	0.416515	-1.39174	0.380753	-1.21273	0.253166	-2.29679	0.375978	-2.67422	0.41226	-2.60713	0.433053	-2.42536	0.432202
-2.30526	0.629813	-2.25772	0.365517	-2.30648	0.158999	-2.26595	0.391198	-2.87143	0.680144	-2.66503	0.176681	-2.56982	0.463874	-2.38471	0.490322
-2.23838	0.271723	-2.36988	0.325278	-2.4549	0.312833	-2.30004	0.166227	-2.80874	0.139986	-2.40527	0.0898726	-2.51407	0.346559	-2.54101	0.236156
-2.12666	0.537773	-1.58066	0.142785	-2.39821	0.226437	-1.71341	0.302368	-2.5489	0.27984	-1.80673	0.232355	-2.52997	0.621603	-2.69164	0.442009
-2.43365	0.105377	-2.34006	0.32128	-2.49039	0.403595	-2.52216	0.13724	-2.5815	0.598392	-2.28026	0.189937	-2.85493	0.531034	-2.41892	0.551878
-2.37597	0.361313	-2.14875	0.388345	-1.17054	0.267495	-2.31532	0.477656	-2.51584	0.471952	-2.28947	0.523944	-2.12686	0.405493	-2.01587	0.417453
-2.36545	0.26909	-2.24239	0.475903	-2.19068	0.415751	-1.28694	0.268052	-2.4462	0.37057	-2.81056	0.313151	-2.38066	0.270005	-2.12901	0.530876
-2.14568	0.385842	-2.3925	0.123514	-1.70623	0.371418	-2.19453	0.357547	-2.59481	0.338995	-2.66584	0.447492	-2.41195	0.932486	-2.2769	0.32383
-2.23581	0.297056	-2.33409	0.313795	-2.06116	0.185227	-2.06011	0.355569	-2.46954	0.289123	-2.51057	0.439527	-2.28035	0.313054	-2.09047	0.246934
-2.33426	0.394107	-2.4451	0.343017	-2.35768	0.0842284	-2.20156	0.366853	-2.6386	0.415799	-2.78461	0.179678	-2.44554	0.435235	-2.6061	0.435791
-2.35003	0.30939	-2.33833	0.242131	-2.37569	0.141745	-1.80341	0.373504	-1.59663	0.256738	-2.70324	0.0930702	-2.74632	0.313425	-2.29971	0.567637
-2.34356	0.325216	-2.40598	0.273215	-1.78153	0.144425	-1.05286	0.357936	-2.55733	0.349404	-2.4867	0.450924	-2.57056	0.393524	-2.40523	0.414489
-2.23785	0.37067	-2.41703	0.233182	-2.01231	0.235898	-2.04698	0.38207	-2.66876	0.494673	-2.58073	0.687361	-2.68126	0.497093	-2.56946	0.223569
-2.31501	0.388232	-2.28611	0.281313	-1.89345	0.327242	-2.28405	0.249837	-2.77489	0.334374	-2.67435	0.294808	-2.2753	0.428748	-2.25849	0.488679
-2.1667	0.398847	-1.10414	0.220619	-2.60985	0.141603	-2.34896	0.211293	-2.60463	0.36384	-2.76055	0.164626	-2.51291	0.535521	-2.45815	0.430266
-1.87448	0.390201	-1.61349	0.395468	-2.14474	0.410304	-2.4276	0.227479	-2.55037	0.356905	-2.43137	0.337142	-2.58469	0.215538	-2.71543	0.383227
-2.29306	0.220255	-2.18274	0.520944	-2.2663	0.235423	-1.85167	0.415428	-2.55594	0.402954	-2.55405	0.411086	-2.34307	0.364084	-2.84961	0.425775
-2.21865	0.454904	-1.72527	0.347987	-2.19264	0.196507	-1.41491	0.484552	-2.51971	0.490283	-2.71461	0.40456	-2.66395	0.359695	-2.68229	0.30698
-2.44014	0.325215	-2.26726	0.292339	-2.34968	0.359943	-2.37659	0.225828	-2.51617	0.41185	-2.45943	0.374381	-2.55944	0.480246	-2.48911	0.216556
-1.78942	0.365205	-1.95849	0.286779	-1.57493	0.502221	-1.5985	0.279697	-2.50282	0.206394	-2.47371	0.266951	-2.33147	0.241045	-2.2942	0.398165
-2.2816	0.32043	-2.26365	0.286164	-2.19192	0.338027	-1.49754	0.242348	-2.54679	0.102941	-2.06876	0.158813	-2.73303	0.190062	-2.50632	0.424136
-2.12266	0.384207	-2.35211	0.31915	-2.16789	0.378807	-2.07621	0.340443	-2.64795	0.375942	-2.54568	0.339445	-2.52318	0.357255	-2.50097	0.108218
-2.39206	0.366149	-2.23191	0.399695	-2.33413	0.293522	-1.85786	0.225638	-2.38645	0.455779	-2.79338	0.311215	-2.35633	0.410499	-2.25984	0.459241
-2.04417	0.378962	-2.51034	0.190359	-2.33501	0.224667	-2.14673	0.327252	-2.64217	0.173257	-2.73962	0.351955	-2.66148	0.333263	-2.41976	0.424165
-2.34051	0.337551	-2.20266	0.0828254	-2.27013	0.216137	-2.47809	0.400747	-2.73996	0.413364	-2.64356	0.386759	-2.39201	0.529593	-1.86186	0.476101
-2.27116	0.236749	-1.56647	0.324406	-2.25382	0.104174	-2.14006	0.337422	-2.67365	0.369686	-2.66049	0.199176	-2.48045	0.370818	-2.12458	0.703792
-2.26118	0.370412	-2.38781	0.153391	-2.40725	0.202271	-1.8512	0.309884	-2.60309	0.458853	-2.42785	0.153792	-2.52293	0.352528	-2.57976	0.446762
-2.42013	0.316433	-2.2785	0.381597	-2.16777	0.19303	-2.50235	0.258582	-2.57226	0.170676	-2.56026	0.275459	-2.53438	0.491596	-2.0428	0.591659
-2.29773	0.279309	-2.30656	0.369392	-2.24189	0.301412	-1.73477	0.062538	-2.75289	0.183007	-2.20098	0.407463	-2.50375	0.133147	-2.4055	0.25498
-2.45864	0.365229	-2.49923	0.331469	-2.00106	0.334969	-1.8334	0.256719	-2.37563	0.230857	-2.32832	0.366166	-2.33307	0.335625	-2.31868	0.38605
-1.9973	0.395276	-2.32139	0.250401	-2.48056	0.0622594	-2.32201	0.65006	-2.69427	0.346659	-1.73305	0.307938	-2.32508	0.363834	-2.54613	0.429218
-2.14454	0.395529	-2.08786	0.296921	-2.42631	0.170079	-2.10374	0.445016	-2.55962	0.617171	-2.25502	0.489588	-2.55313	0.623544	-2.75971	0.445207
-2.17588	0.350488	-1.53884	0.338726	-1.89686	0.303389	-1.85657	0.53763	-2.67502	0.200782	-2.6039	0.317849	-2.71509	0.579189	-2.66516	0.280522
-2.22648	0.321931	-1.83587	0.361105	-2.47193	0.0904067	-1.68056	0.376276	-2.62595	0.237109	-2.14738	0.3173	-2.5988	0.472739	-2.17093	0.534871
-2.32251	0.237613	-2.28459	0.238192	-2.28765	0.249474	-2.29935	0.385228	-2.68144	0.124702	-2.64073	0.307852	-2.53048	0.313461	-2.06391	0.73689
-2.2684	0.446032	-2.13229	0.165479	-2.58798	0.395198	-2.08961	0.133338	-2.55754	0.279542	-2.43626	0.449714	-2.54315	0.531062	-2.19396	0.389901
-2.24811	0.227235	-2.45454	0.40093	-2.49557	0.347867	-1.49333	0.341014	-2.54651	0.409133	-2.45805	0.496577	-2.34565	0.528638	-2.40846	0.259684
-2.1642	0.331139	-2.23886	0.208646	-2.25323	0.0909691	-2.18402	0.323093	-2.44593	0.401807	-1.77453	0.375868	-2.22426	0.265675	-2.61713	0.227876
-2.30003	0.372876	-2.28707	0.476924	-2.62305	0.205663	-2.60933	0.365289	-2.45908	0.464562	-2.57186	0.312777	-2.36772	0.218456	-2.48717	0.37519
-2.00806	0.332103	-1.98932	0.35607	-2.45869	0.0633554	-1.85018	0.422575	-2.50576	0.163783	-2.64022	0.267433	-2.46568	0.423485	-2.3077	0.294325
-2.37965	0.282503	-2.45456	0.327956	-2.313	0.172562	-2.56483	0.337267	-2.46547	0.35314	-2.66246	0.193666	-2.03834	0.565414	-2.34157	0.321421
-2.33625	0.217917	-2.14244	0.264411	-2.13543	0.232995	-1.84383	0.359248	-2.63696	0.287176	-2.19795	0.262761	-2.4496	0.274301	-2.4684	0.401582
-2.21387	0.447496	-2.59223	0.436357	-2.29921	0.203401	-2.37765	0.402572	-2.60287	0.333206	-2.44502	0.442567	-2.67865	0.379129	-2.56793	0.382058
-2.07066	0.407908	-2.28365	0.21271	-2.53045	0.326535	-1.59283	0.35057	-1.72756	0.523214	-2.50286	0.596498	-2.60643	0.441522	-2.3685	0.286537
-2.35266	0.377452	-2.14744	0.232333	-2.39669	0.212325	-2.41967	0.513339	-2.56003	0.533666	-2.82313	0.314093	-2.56248	0.327941	-2.31726	0.440376
-2.26303	0.214121	-2.21146	0.385435	-1.34879	0.392599	-2.26826	0.28416	-2.54231	0.389996	-2.66327	0.197833	-2.1399	0.35263	-2.73133	0.231709
-2.29898	0.321999	-2.22067	0.431366	-2.39683	0.160064	-1.89734	0.251454	-2.60492	0.357872	-2.15951	0.0772614	-2.71455	0.159975	-2.63402	0.363547
-2.18772	0.347117	-2.33332	0.356659	-2.37829	0.379563	-2.28934	0.316191	-2.48706	0.542467	-2.78188	0.47706	-2.59765	0.525835	-2.42782	0.562935
-2.06385	0.251934	-2.33064	0.362033	-1.66096	0.520564	-1.01128	0.394187	-2.60519	0.161067	-2.40153	0.51961	-2.3275	0.718084	-1.7004	0.438398
-2.2206	0.28263	-2.3164	0.230565	-2.53451	0.33606	-1.82396	0.34662	-2.32685	0.318444	-2.51649	0.417857	-2.52961	0.531284	-2.52292	0.362567
-1.50964	0.312931	-2.28218	0.294312	-1.61384	0.362617	-1.69563	0.225651	-2.49651	0.268331	-2.59011	0.380002	-2.33119	0.48738	-2.62191	0.407995
-2.44394	0.3117	-2.39672	0.363871	-2.55708	0.0410681	-1.85672	0.218603	-2.71442	0.346121	-2.45656	0.519238	-2.47358	0.315769	-2.6197	0.454553
-2.35279	0.422155	-1.5044	0.321643	-2.1488	0.539494	-2.13186	0.328478	-2.56569	0.303136	-1.99278	0.299715	-2.69557	0.104457	-2.5209	0.574479
-2.39282	0.0828773	-2.32189	0.268866	-2.33171	0.380857	-1.4665	0.506803	-2.61597	0.286497	-2.49964	0.379718	-2.39766	0.480065	-2.04933	0.550348
-2.14979	0.232664	-1.36903	0.247033	-2.43317	0.190729	-1.65534	0.374998	-2.47555	0.369405	-2.3971	0.37201	-2.10109	0.400378	-2.54495	0.522877
-2.43081	0.088673	-2.23101	0.40007	-1.70058	0.481887	-1.54222	0.319646	-2.50032	0.251919	-2.62429	0.318704	-2.51642	0.292421	-2.71949	0.353382
-2.24061	0.30302	-1.22716	0.180896	-2.44188	0.152258	-1.34216	0.455796	-2.37484	0.118127	-2.60177	0.470433	-2.7325	0.203828	-1.97435	0.577569
-2.10962	0.406282	-2.17626	0.30371	-1.86587	0.391397	-1.80707	0.434672	-2.60224	0.316526	-2.46344	0.258881	-2.68061	0.573118	-2.68515	0.312418
-2.24575	0.361525	-2.40562	0.361392	-2.04359	0.512273	-1.5944	0.413907	-2.45367	0.175844	-2.8216	0.306121	-2.79052	0.212713	-1.92442	0.418467
-2.04182	0.482333	-2.03945	0.378153	-2.3459	0.295245	-1.30937	0.450776	-2.43183	0.545385	-2.37481	0.310145	-2.13583	0.384298	-2.63651	0.350996
-2.27545	0.455246	-2.40245	0.409276	-2.29408	0.308032	-1.58087	0.25908	-2.51678	0.292104	-2.43203	0.367324	-2.24833	0.507787	-2.15039	0.272638
-2.05958	0.272357	-2.27169	0.0714674	-2.13809	0.349322	-1.71622	0.120041	-2.59377	0.347803	-2.08803	0.169586	-2.5016	0.330411	-2.55273	0.229418
-2.40631	0.243197	-1.9235	0.40709	-2.10823	0.191567	-2.4287	0.22806	-2.66163	0.120291	-2.44819	0.25313	-2.44413	0.601096	-2.5047	0.48709
-2.32752	0.347025	-0.832043	0.351932	-2.45656	0.31667	-2.1669	0.370949	-2.7203	0.348023	-2.6162	0.395462	-2.48762	0.696865	-2.13367	0.513892
-2.11067	0.228774	-2.51386	0.137208	-2.54935	0.272032	-1.74911	0.281482	-2.31472	0.464013	-2.46374	0.166357	-2.6288	0.357484	-2.14363	0.689328
-1.98867	0.131329	-2.27313	0.229627	-2.11727	0.320988	-2.33687	0.365376	-1.74864	0.430622	-2.84521	0.301963	-2.52031	0.465681	-2.55005	0.491885
-2.00629	0.146446	-2.26024	0.339127	-2.50923	0.0922473	-1.43273	0.164366	-2.54422	0.324017	-2.35468	0.550286	-2.31275	0.552768	-2.70277	0.449105
-2.26156	0.266116	-2.34345	0.276	-2.41316	0.292483	-2.08546	0.239722	-2.36588	0.224735	-2.58178	0.284018	-2.5442	0.345042	-2.47196	0.218128
-1.21982	0.295283	-2.2702	0.299626	-2.00808	0.381924	-2.27938	0.304578	-2.52904	0.351033	-2.16762	0.383319	-2.21875	0.551082	-2.45715	0.290674
-2.27686	0.345064	-1.801	0.602193	-2.2731	0.485486	-2.15898	0.325664	-2.19589	0.380833	-2.09153	0.138357	-2.49657	0.400882	-2.52811	0.364051
-2.28336	0.355106	-2.20308	0.405823	-2.34365	0.336447	-2.27365	0.248427	-1.58196	0.306335	-2.40184	0.270129	-2.59504	0.576498	-2.46036	0.386318
-2.17084	0.0780641	-1.64104	0.521074	-2.07252	0.361092	-2.16849	0.489963	-2.67718	0.41501	-2.64063	0.275052	-2.45043	0.46802	-2.57141	0.526722
-2.30302	0.10784	-2.41257	0.294602	-2.43441	0.0449177	-1.79902	0.145168	-1.91441	0.490204	-2.58587	0.359913	-2.43131	0.349566	-2.65346	0.384252
-2.36725	0.394705	-2.16663	0.0634963	-2.16536	0.0993115	-2.35909	0.41257	-2.17215	0.536985	-2.54548	0.302751	-2.22773	0.383051	-2.46513	0.47364
-2.0614	0.300255	-2.39952	0.321204	-2.30844	0.237687	-1.91503	0.385409	-2.64661	0.476381	-2.34233	0.417397	-2.5967	0.279607	-2.26314	0.611856
-2.35114	0.359846	-2.18529	0.309934	-2.54387	0.32257	-1.99238	0.336519	-2.63819	0.234589	-2.49596	0.390372	-2.50612	0.510408	-2.39555	0.693772
-2.27687	0.37429	-2.11742	0.451834	-2.10849	0.339276	-2.32237	0.468163	-2.47336	0.388625	-2.54821	0.295901	-2.49701	0.399635	-2.42327	0.411976
-2.14538	0.247589	-1.85936	0.237355	-1.57748	0.284466	-1.80389	0.367693	-1.71383	0.353121	-2.4474	0.372251	-2.51534	0.454177	-2.39689	0.409646
-2.42551	0.0934729	-2.35492	0.1274	-2.36716	0.285532	-1.93359	0.380286	-2.49815	0.387605	-2.48275	0.421702	-2.50845	0.40116	-2.74443	0.398142
-2.20999	0.349256	-2.32416	0.293913	-1.0478	0.560765	-1.73653	0.379028	-2.67883	0.226765	-2.51674	0.261569	-2.53534	0.159934	-2.44772	0.464129
-2.12476	0.239572	-2.24302	0.381372	-2.55392	0.0955593	-2.27322	0.401644	-2.62345	0.457732	-1.57557	0.155858	-2.44573	0.193866	-2.5995	0.686231
-2.23879	0.278163	-1.57734	0.262596	-2.19982	0.354344	-1.58927	0.263062	-2.38222	0.500246	-1.77738	0.317419	-2.55868	0.404882	-2.92888	0.238214
-1.98683	0.490642	-1.87643	0.153558	-2.52066	0.350364	-2.10618	0.375268	-2.50384	0.6899	-2.50866	0.453852	-2.56187	0.145251	-2.57815	0.294485
-2.27269	0.210071	-2.16255	0.247773	-2.04794	0.341411	-2.42775	0.191988	-2.42409	0.396062	-2.6148	0.108481	-2.55916	0.335057	-2.37956	0.360928
-2.22741	0.316648	-2.13875	0.233803	-2.50185	0	-1.80892	0.248385	-2.45215	0.793596	-2.44356	0.382645	-2.67897	0.476815	-2.33969	0.318156
-2.25206	0.496759	-2.1404	0.287075	-2.39019	0.184013	-2.33807	0.201449	-2.59112	0.259992	-2.19355	0.272668	-2.698	0.402241	-2.5583	0.366736
-2.20741	0.145143	-2.08172	0.277889	-2.423	0.409729	-1.64599	0.258874	-2.65951	0.156464	-2.41182	0.306986	-2.18263	0.371927	-2.12692	0.431836
-2.27722	0.363368	-2.14413	0.38502	-2.11851	0.528083	-1.59073	0.306056	-2.68183	0.327189	-2.57596	0.332529	-2.26108	0.380033	-2.24132	0.651459
-2.25144	0.159931	-2.26384	0.4031	-2.33507	0.112416	-2.42395	0.457618	-2.56363	0.315292	-2.61859	0.200797	-2.56801	0.454913	-2.27914	0.430303
-1.80627	0.499179	-2.30469	0.113407	-2.40898	0.442172	-1.63826	0.17769	-2.46631	0.336885	-2.41407	0.410027	-2.36403	0.382685	-2.66395	0.500793
-2.18066	0.322591	-2.26714	0.216385	-2.20322	0.13493	-2.32473	0.36577	-2.26553	0.489244	-1.9923	0.439666	-2.50973	0.486391	-2.35275	0.377931
-2.16995	0.554432	-1.43062	0.256424	-2.43212	0.344018	-2.29373	0.171395	-2.53066	0.273436	-2.55593	0.398196	-2.48893	0.295506	-2.36013	0.576443
-1.9121	0.254313	-2.37951	0.272425	-1.37633	0.167115	-2.14099	0.373496	-2.62145	0.51418	-2.61423	0.164936	-2.46697	0.652576	-2.07408	0.500838
-2.18118	0.363165	-1.55316	0.275576	-2.29754	0.295144	-2.31516	0.102661	-2.21091	0.425429	-2.77844	0.470907	-2.36302	0.462106	-2.20454	0.578659
-2.28665	0.181735	-1.50629	0.216474	-2.50532	0.0795741	-1.19568	0.421181	-2.6624	0.164283	-1.9565	0.542507	-2.41451	0.425226	-2.63078	0.333286
-2.35617	0.260509	-2.39167	0.408238	-2.36213	0.100306	-2.04919	0.228189	-2.54581	0.308562	-2.19524	0.20161	-2.3678	0.475496	-2.43605	0.532095
-2.36455	0.389301	-2.18301	0.471287	-1.75839	0.198376	-2.3171	0.275395	-2.52307	0.32727	-2.47057	0.263759	-2.20164	0.438078	-2.46014	0.397146
-2.36696	0.347768	-2.19415	0.231598	-2.46905	0.399216	-1.60912	0.408523	-2.70274	0.355876	-2.60498	0.386184	-2.44743	0.251069	-2.53591	0.244203
-2.16709	0.400487	-2.17772	0.268837	-2.32242	0.292663	-1.88027	0.155858	-2.41643	0.334851	-2.30645	0.374561	-2.48178	0.484523	-2.35119	0.663668
-2.1848	0.199729	-2.13553	0.438319	-2.30927	0.129818	-2.09712	0.297322	-2.35644	0.362655	-2.74545	0.299492	-2.58822	0.438034	-2.61983	0.412549
-2.35717	0.377656	-2.60862	0.226289	-1.72435	0.172369	-1.83885	0.380711	-2.49755	0.33465	-2.04745	0.235718	-2.33639	0.265562	-2.32599	0.529031
-2.17141	0.16643	-2.40854	0.228676	-2.25911	0.284005	-2.53818	0.40735	-2.24842	0.527215	-2.6073	0.674328	-2.39067	0.282994	-2.52904	0.327203
-2.11262	0.287163	-2.00906	0.341276	-2.07477	0.0913386	-1.56805	0.0871794	-2.41157	0.536776	-2.48671	0.41028	-2.42928	0.560671	-2.25105	0.119768
-1.9155	0.320098	-2.38358	0.293094	-2.13278	0.377734	-1.96726	0.024427	-2.56486	0.216665	-2.67777	0.3935	-2.64335	0.716925	-2.68329	0.581334
-2.34162	0.407882	-2.23398	0.387343	-2.60359	0.373639	-2.0575	0.0309124	-2.60507	0.372989	-2.21188	0.339449	-2.52805	0.31575	-2.32807	0.507504
-2.39819	0.191563	-2.1863	0.332336	-2.26549	0.171352	-1.66751	0.371541	-2.42101	0.599753	-2.61581	0.488374	-2.60537	0.470736	-2.36195	0.274508
-2.19146	0.283128	-2.21207	0.382667	-1.45417	0.280839	-0.997285	0.356175	-2.37621	0.219382	-2.45268	0.100681	-2.35345	0.420659	-2.62893	0.423492
-1.83969	0.0979285	-1.54319	0.115985	-2.26229	0.31858	-2.28388	0.224487	-2.19232	0.562097	-2.08362	0.101155	-2.53473	0.400318	-2.48522	0.25819
-2.4892	0.380989	-2.32619	0.336251	-2.34007	0.372274	-2.14762	0.299743	-2.46841	0.279303	-1.8219	0.541021	-2.47028	0.407574	-2.49758	0.241584
-2.38369	0.25075	-2.28539	0.377266	-1.5574	0.0858533	-2.35068	0.181047	-2.36145	0.38322	-2.53626	0.372558	-2.60547	0.704213	-2.20365	0.381493
-2.32017	0.225126	-2.00271	0.336795	-2.4394	0.327764	-1.43308	0.293215	-2.51813	0.387491	-2.61858	0.424976	-2.30599	0.61972	-2.2963	0.386303
-2.24513	0.138433	-1.39029	0.430583	-2.4609	0.355493	-2.43878	0.108241	-2.45833	0.716429	-2.74459	0.29005	-2.69283	0.338511	-2.46722	0.262597
-2.21166	0.318942	-1.92685	0.447223	-2.34979	0.157136	-1.30339	0.34397	-2.58367	0.594409	-2.27207	0.381795	-2.44816	0.485181	-2.70533	0.479127
-2.29841	0.398258	-2.45722	0.205809	-2.41731	0.242075	-1.57885	0.417142	-2.65825	0.373424	-2.41047	0.228876	-1.47405	0.392076	-2.4452	0.269334
-1.91021	0.297234	-1.31586	0.357877	-2.39846	0.112257	-2.28245	0.408253	-2.53322	0.560315	-2.02924	0.615332	-2.4436	0.201673	-2.37476	0.42157
-2.30232	0.209125	-2.04281	0.237366	-2.26451	0.0752342	-1.39229	0.144164	-2.42146	0.230232	-2.68942	0.451253	-2.24539	0.378893	-2.21974	0.378102
-2.30213	0.0880373	-2.37643	0.0929167	-2.32022	0.196434	-1.38224	0.172312	-2.50535	0.468549	-2.40101	0.413425	-2.44102	0.224383	-2.69314	0.549325
-2.02869	0.254086	-2.34432	0.241312	-2.423	0.159669	-1.76045	0.101311	-2.35143	0.587028	-2.0798	0.313001	-2.59335	0.364406	-2.45782	0.263446
-2.16636	0.362454	-2.30769	0.352303	-2.43743	0.0832176	-2.02642	0.0948518	-2.71284	0.159348	-2.25153	0.262512	-2.69892	0.791749	-2.62808	0.43322
-2.35975	0.237677	-2.20398	0.408776	-2.37691	0.018665	-1.60696	0.362256	-2.69969	0.289924	-2.58549	0.417698	-2.57901	0.521645	-2.7146	0.226656
-2.00293	0.369558	-1.90101	0.14877	-1.73504	0.317236	-1.91742	0.388334	-2.66231	0.40328	-2.50482	0.105969	-2.2131	0.367044	-2.49935	0.227383
-2.24703	0.27182	-2.40586	0.136353	-2.34553	0.350476	-2.29746	0.260104	-2.1521	0.352966	-2.67839	0.465675	-2.70005	0.125222	-2.58321	0.366969
-2.27667	0.281166	-2.43688	0.278303	-1.34235	0.0502109	-2.38406	0.244213	-2.33008	0.671586	-1.92567	0.117141	-2.63949	0.368985	-2.48506	0.50783
-1.97274	0.189621	-1.59256	0.380934	-1.59015	0.359897	-1.52331	0.395217	-2.62996	0.429709	-2.80459	0.170031	-2.70004	0.323434	-1.67841	0.388171
-2.23237	0.397541	-2.2316	0.497743	-2.41355	0.316062	-2.19768	0.483629	-2.56066	0.565022	-2.56221	0.290002	-2.58345	0.37018	-2.24795	0.400439
-2.52632	0.379336	-1.9713	0.217188	-2.46673	0.359035	-2.61105	0.150921	-2.41247	0.374906	-2.44683	0.398725	-2.59921	0.642318	-2.31877	0.685849
-2.41791	0.345502	-2.0372	0.423135	-2.40672	0.372206	-1.79588	0.316041	-2.67356	0.135313	-2.59999	0.287169	-2.29712	0.152433	-2.72389	0.419936
-1.79866	0.359454	-2.4277	0.168783	-1.82552	0.474283	-1.28763	0.376111	-2.51656	0.399758	-2.70012	0.195993	-2.59912	0.364162	-2.43423	0.592244
-1.65645	0.356729	-1.58803	0.370165	-2.28269	0.342034	-2.10689	0.0698078	-2.3766	0.540411	-2.59607	0.160345	-2.51975	0.464932	-2.39797	0.443776
-2.36614	0.36417	-2.17034	0.389079	-2.16295	0.416096	-1.99532	0.36404	-2.77935	0.352703	-2.55805	0.486098	-2.44344	0.305556	-2.74464	0.431044
-2.33902	0.432247	-2.29123	0.156338	-2.15036	0.211722	-2.27697	0.231262	-2.63839	0.452738	-2.57244	0.489521	-2.57445	0.549736	-2.55653	0.385975
-2.21362	0.242903	-2.1453	0.439187	-2.27267	0.144721	-2.33701	0.121468	-2.52979	0.450429	-2.47021	0.311514	-2.64138	0.452416	-2.64923	0.427856
-2.4271	0.227334	-2.16156	0.304711	-2.02932	0.35112	-2.36675	0.395581	-2.39229	0.445047	-2.43652	0.267398	-2.58794	0.401738	-1.71273	0.422377
-2.49777	0.126961	-1.85309	0.24197	-2.17963	0.257884	-2.12885	0.13556	-2.65013	0.370153	-2.38563	0.35012	-2.21941	0.432278	-2.54524	0.385005
-2.52067	0.334335	-2.21284	0.31664	-2.27414	0.363218	-2.45981	0.373185	-1.99837	0.546102	-2.43743	0.386669	-1.45035	0.432676	-2.37229	0.409099
-2.31316	0.426223	-2.30404	0.253318	-2.41324	0.354081	-2.16296	0.461996	-2.47287	0.212258	-2.36835	0.500137	-2.53815	0.462636	-2.47811	0.425904
-2.5062	0.264426	-2.36978	0.103104	-2.06695	0.12173	-1.76774	0.243506	-2.47636	0.315339	-2.79648	0.30564	-2.56739	0.354753	-2.58277	0.427162
-1.22223	0.333548	-1.5662	0.418136	-1.67178	0.30317	-1.81084	0.0816586	-2.68569	0.0518745	-2.78265	0.378598	-2.55702	0.484319	-2.92245	0.199249
-1.16897	0.261926	-2.36603	0.0628714	-2.36185	0.257093	-1.82875	0.101764	-2.22548	0.515803	-2.6553	0.109141	-2.5274	0.80251	-2.65296	0.418293
-1.98627	0.373369	-2.4049	0.123084	-2.41721	0.147373	-2.32207	0.335501	-2.3539	0.478186	-2.26891	0.160059	-2.55729	0.526799	-2.5229	0.17901
-2.06534	0.161828	-2.22761	0.379295	-1.92093	0.365545	-2.3038	0.456383	-2.52373	0.388286	-1.97579	0.31794	-2.49646	0.358409	-2.43835	0.494787
-2.36062	0.445304	-1.20113	0.281704	-2.51849	0.0844556	-1.72826	0.200748	-2.43697	0.347458	-2.31169	0.375326	-2.53859	0.323541	-2.37456	0.277499
-2.15639	0.459259	-1.78506	0.163454	-2.20766	0.0899832	-1.67169	0.340812	-2.42762	0.391754	-1.99426	0.346536	-2.48816	0.345253	-2.57035	0.29577
-2.37083	0.447163	-2.27109	0.134404	-2.14231	0.16967	-1.87099	0.409092	-2.26414	0.295037	-2.16959	0.310789	-2.53647	0.41295	-2.56327	0.686261
-1.96463	0.39485	-2.34815	0.336485	-2.34616	0.216634	-1.99994	0.357496	-2.38938	0.399081	-2.43878	0.581309	-2.47891	0.325686	-2.22209	0.282801
-2.36719	0.350304	-2.40086	0.0884026	-2.20575	0.172756	-2.35622	0.242156	-2.35273	0.465093	-1.86803	0.419857	-2.05789	0.305731	-2.61486	0.120899
-2.29504	0.262197	-2.14785	0.372143	-1.64898	0.332209	-1.59737	0.483288	-2.24574	0.497275	-2.62465	0.368709	-2.45829	0.293565	-1.94936	0.352966
-2.07176	0.391418	-1.86615	0.114539	-2.23269	0.140653	-1.91957	0.257621	-2.54015	0.490822	-2.69934	0.4969	-2.65744	0.127667	-2.10233	0.510575
-2.30927	0.509936	-1.91458	0.432302	-2.53144	0.386231	-1.57714	0.411392	-2.63295	0.305346	-2.48719	0.405301	-2.59366	0.630302	-2.52527	0.23721
-2.26127	0.315988	-2.09841	0.416855	-1.86877	0.383998	-2.48782	0.452098	-2.22207	0.570625	-2.22342	0.277112	-2.19447	0.152382	-2.38968	0.578147
-2.29438	0.26548	-2.18899	0.281034	-1.63272	0.31522	-1.98838	0.324139	-2.73081	0.315286	-2.42624	0.363663	-1.73435	0.255603	-2.11446	0.478377
-2.47382	0.352229	-2.11393	0.288492	-1.85044	0.301734	-2.34212	0.322012	-2.39502	0.482623	-2.54781	0.360458	-2.53689	0.543175	-2.18324	0.305358
-2.09379	0.376748	-2.12345	0.254818	-2.36543	0.152128	-2.5971	0.355325	-2.39425	0.661304	-2.62402	0.241391	-2.50745	0.363779	-2.18795	0.382311
-2.30791	0.274418	-2.43112	0.0677697	-2.15979	0.348531	-1.6047	0.314173	-2.66498	0.341387	-2.55702	0.124666	-2.29196	0.510212	-2.35779	0.511095
-2.31901	0.367881	-2.27889	0.232503	-1.82804	0.166567	-2.06509	0.484242	-2.58488	0.318272	-2.03571	0.156542	-2.38298	0.334614	-2.75986	0.232901
-2.2557	0.262447	-2.02827	0.240256	-2.02184	0.142812	-1.5875	0.378615	-2.30449	0.465005	-1.56575	0.139017	-2.70604	0.307921	-2.47072	0.420993
-1.74249	0.316798	-1.99583	0.407476	-2.21331	0.313776	-1.64429	0.270267	-2.45918	0.21022	-1.71673	0.141753	-2.57448	0.323228	-2.49069	0.414442
-2.18794	0.337395	-1.91759	0.431071	-1.51762	0.398958	-1.5501	0.158831	-2.27465	0.336524	-2.3123	0.0495441	-2.46063	0.489676	-2.52572	0.0651079
-1.69389	0.299641	-1.83281	0.0361837	-2.20146	0.407816	-2.16859	0.152556	-2.52065	0.32367	-2.34586	0.415883	-2.52089	0.273885	-2.45275	0.320108
-2.56841	0.42035	-1.34977	0.375755	-2.32786	0.225728	-2.16796	0.556098	-2.55234	0.655761	-2.48182	0.406092	-2.59621	0.284283	-2.74407	0.208873
-2.5302	0.33262	-2.08035	0.48544	-1.42615	0.20014	-2.34034	0.144453	-2.5056	0.46542	-2.42294	0.614891	-2.51014	0.356914	-2.04441	0.42891
-1.60377	0.407354	-2.30145	0.237573	-2.29268	0.259658	-1.41375	0.301171	-2.58974	0.382688	-2.35719	0.297293	-2.45075	0.609287	-2.17106	0.436726
-2.53835	0.264863	-2.44065	0.0898558	-2.44619	0.112847	-1.59261	0.379442	-2.56037	0.525274	-2.5842	0.202108	-2.62012	0.149393	-2.65049	0.371628
-2.09035	0.348412	-2.25629	0.278082	-2.28559	0.08592	-1.67443	0.274602	-1.89707	0.46234	-2.55446	0.143254	-2.27755	0.640524	-2.64877	0.529083
-1.54867	0.0688675	-2.14079	0.12415	-2.17494	0.2134	-2.31919	0.264878	-2.6537	0.301605	-2.57668	0.265782	-2.32564	0.491414	-2.60152	0.537572
-2.23567	0.183928	-2.45703	0.440195	-2.17506	0.387855	-2.02323	0.274465	-2.48688	0.24935	-1.30644	0.40022	-2.37937	0.562756	-2.53861	0.1109
-2.46296	0.222336	-2.22465	0.410762	-1.76452	0.0678085	-1.53644	0.255367	-2.13685	0.359603	-2.56528	0.361739	-2.51926	0.503553	-2.43064	0.446676
-2.41216	0.300506	-2.21544	0.332993	-2.50588	0.153099	-1.37135	0.25949	-2.3475	0.431545	-2.8672	0.0671022	-2.59887	0.547983	-2.51784	0.46028
-1.83852	0.134523	-2.26431	0.199896	-2.25326	0.391739	-1.9272	0.346761	-2.40272	0.569323	-2.50866	0.32867	-2.7136	0.29047	-2.70985	0.528581
-2.17391	0.362273	-2.02433	0.236263	-2.15246	0.33931	-2.50894	0.3858	-2.61301	0.271444	-1.40819	0.323197	-2.47108	0.511275	-2.16766	0.491636
-2.46184	0.421993	-2.24663	0.298799	-2.37539	0.279378	-2.48002	0.110716	-1.7794	0.484031	-2.08889	0.156438	-2.51297	0.419432	-2.60394	0.57446
-2.25914	0.322148	-2.37426	0.167859	-2.32669	0.353008	-1.43396	0.313209	-2.37978	0.386314	-2.32145	0.325728	-2.39273	0.338116	-2.60944	0.491812
-2.17246	0.313514	-2.1866	0.336452	-2.12319	0.259808	-2.3295	0.0843377	-2.49607	0.182854	-2.57924	0.397022	-2.83382	0.0844757	-2.43887	0.397269
-2.01625	0.158553	-2.08882	0.323066	-2.21565	0.120215	-2.33497	0.284931	-2.56676	0.480035	-2.75645	0.225353	-2.43459	0.424768	-2.47078	0.111182
-2.35127	0.424544	-2.53791	0.213149	-2.29081	0.205946	-2.35152	0.284239	-2.26296	0.413466	-2.77265	0.355286	-2.49871	0.700404	-2.43516	0.638136
-2.10262	0.354729	-2.33921	0.337986	-2.2428	0.185057	-1.12763	0.575539	-2.31302	0.321699	-2.45273	0.299082	-2.54064	0.485108	-2.31297	0.365852
-2.3385	0.563812	-2.26111	0.387035	-2.17873	0.374811	-2.17234	0.179518	-2.53861	0.359643	-2.37668	0.477825	-2.2662	0.439336	-2.60101	0.449957
-2.48603	0.283943	-2.24486	0.362986	-2.12646	0.215229	-1.61586	0.126938	-2.64792	0.118985	-2.69004	0.30991	-2.43755	0.571908	-2.56022	0.29723
-2.37031	0.410111	-2.26408	0.334122	-2.23244	0.315098	-2.56398	0.129768	-2.5973	0.309816	-2.03576	0.306077	-2.42077	0.530962	-2.2928	0.485237
-2.38942	0.353697	-2.38396	0.345203	-2.34406	0.286058	-2.32531	0.322769	-2.71467	0.391356	-2.50323	0.295692	-2.30896	0.336634	-2.40267	0.570796
-2.47149	0.397781	-2.20855	0.416318	-2.51598	0.277798	-1.70527	0.257271	-2.06398	0.515699	-2.21209	0.385368	-2.74488	0.184104	-2.5576	0.47319
-2.51166	0.294406	-2.04343	0.361055	-1.21137	0.368794	-1.71953	0.0672757	-2.23596	0.273615	-2.66528	0.289161	-2.33151	0.298935	-2.53388	0.729846
-1.98029	0.237086	-1.82213	0.112796	-1.77575	0.387438	-1.83922	0.327649	-2.43949	0.288118	-2.60622	0.364206	-2.50857	0.343667	-2.43396	0.495033
-2.44861	0.301591	-2.43348	0.324818	-2.15018	0.245173	-2.14622	0.42058	-2.1885	0.498808	-2.44545	0.506732	-2.47257	0.402688	-2.23337	0.331242
-2.29654	0.41316	-1.91161	0.394513	-2.20522	0.188698	-0.841369	0.437483	-2.21395	0.303458	-2.59402	0.436921	-2.62429	0.408666	-2.14511	0.483373
-2.06419	0.296476	-1.95864	0.0527659	-2.27773	0.22183	-2.09226	0.131455	-2.45415	0.533102	-2.58737	0.524734	-2.53993	0.392267	-2.41434	0.665617
-2.18604	0.104634	-2.01208	0.292625	-2.04065	0.256134	-1.75073	0.292635	-2.76599	0.102314	-2.79586	0.299259	-2.33268	0.365641	-2.36353	0.938173
-1.78262	0.369196	-2.43793	0.24246	-2.26866	0.396764	-1.48878	0.118827	-2.18729	0.356129	-2.0716	0.309516	-2.4422	0.371861	-2.75854	0.447327
-2.28442	0.253213	-1.75649	0.267963	-2.30257	0.171292	-1.85322	0.465731	-2.51104	0.673769	-2.35455	0.166581	-2.48974	0.523906	-2.30811	0.588637
-2.53795	0.235613	-2.15574	0.285832	-2.11467	0.501464	-1.83272	0.134662	-2.35244	0.609402	-2.64135	0.339286	-2.56801	0.34153	-2.57956	0.398282
-2.24719	0.233907	-2.23477	0.379206	-1.32241	0.513744	-1.77067	0.145365	-2.56083	0.187768	-2.5568	0.282338	-2.21869	0.151035	-2.1134	0.429774
-2.16729	0.247609	-2.09171	0.353141	-2.2761	0.134148	-2.03444	0.199289	-2.70129	0.127913	-2.60739	0.370896	-2.15164	0.429908	-2.50227	0.471123
-2.43196	0.359875	-2.21945	0.312876	-2.27402	0.211495	-1.56045	0.42455	-2.17255	0.662979	-2.02069	0.318467	-2.64425	0.551653	-2.30795	0.222802
-2.38671	0.331017	-2.05475	0.380117	-2.29413	0.285115	-2.49939	0.347077	-2.46184	0.550909	-2.91545	0.475078	-2.62414	0.336424	-2.55454	0.183081
-2.50331	0.272955	-2.16748	0.282489	-2.51877	0.123914	-2.35	0.321598	-2.46251	0.309183	-2.14929	0.284914	-2.2714	0.511306	-2.18222	0.493204
-2.16555	0.448669	-2.254	0.303145	-1.54288	0.401428	-1.82971	0.346599	-2.39681	0.475382	-2.71744	0.359872	-2.58958	0.302601	-2.38514	0.512946
-1.55127	0.0873283	-2.07686	0.28641	-2.29279	0.371252	-2.48655	0.394931	-2.56181	0.559986	-1.74162	0.360297	-2.62456	0.734879	-2.65807	0.420511
-2.18225	0.374056	-2.25381	0.253714	-2.44686	0.143087	-1.20263	0.251842	-2.40222	0.492221	-2.01942	0.275994	-2.58288	0.491547	-2.31577	0.371604
-1.95891	0.318755	-2.00362	0.328183	-2.39489	0.0598535	-2.12918	0.36717	-2.65641	0.294213	-2.5108	0.426124	-2.3618	0.699539	-2.56015	0.662866
-2.22431	0.370714	-2.32492	0.131448	-2.3092	0.310826	-2.30893	0.233235	-2.53395	0.213508	-2.55671	0.172273	-2.41596	0.331075	-2.67705	0.405317
-2.36341	0.211254	-2.28434	0.373229	-1.92557	0.361227	-1.75488	0.180159	-2.56868	0.319813	-2.02931	0.266843	-2.23308	0.327533	-2.40338	0.580941
-2.41564	0.324944	-2.08679	0.467464	-2.24741	0.470916	-1.5169	0.413367	-2.7272	0.402161	-2.57034	0.141626	-1.93949	0.34248	-2.45117	0.192863
-2.27576	0.295266	-2.55388	0.318113	-2.24524	0.388151	-2.68493	0.353321	-2.54712	0.410258	-1.32922	0.35672	-2.57357	0.375938	-2.24248	0.610613
-1.60674	0.275062	-2.13694	0.380156	-2.41288	0.215405	-2.0061	0.069053	-2.5407	0.386939	-2.79266	0.318127	-2.50791	0.429889	-2.48546	0.214741
-2.38985	0.410101	-1.95216	0.21738	-2.35815	0.344649	-1.35445	0.157509	-2.65401	0.110827	-2.49884	0.240432	-2.54867	0.33021	-2.58901	0.554353
-2.46911	0.293565	-2.01918	0.419265	-2.52112	0.225179	-2.2054	0.348887	-2.53937	0.379168	-2.5226	0.357676	-2.59747	0.466094	-2.32872	0.299542
-2.04293	0.199661	-2.22026	0.398498	-2.42508	0.272291	-2.34995	0.256898	-2.55443	0.379812	-1.87508	0.373269	-2.10978	0.327045	-2.43457	0.489656
-2.14488	0.328857	-1.86442	0.54589	-2.10337	0.379799	-1.52265	0.412137	-2.41062	0.147679	-2.5927	0.275519	-2.48517	0.393915	-2.59233	0.41563
-2.29463	0.340176	-2.27954	0.354254	-1.34619	0.378378	-1.21474	0.337664	-2.62434	0.321769	-2.59732	0.339452	-2.691	0.156918	-2.70192	0.440993
-2.2571	0.400471	-2.44004	0.320873	-2.26688	0.319733	-1.53231	0.283514	-2.30563	0.497995	-2.58199	0.3867	-2.55231	0.324138	-2.40814	0.438802
-2.39976	0.23521	-2.32989	0.313869	-2.36724	0.165121	-2.12283	0.217447	-2.34251	0.136315	-2.66977	0.370299	-2.65921	0.790374	-2.75542	0.507204
-2.13034	0.615278	-2.13447	0.221988	-2.45212	0.0758394	-1.79963	0.452841	-2.36939	0.258784	-2.43966	0.364684	-2.53284	0.295854	-2.30461	0.650329
-2.1734	0.479569	-2.33519	0.313511	-2.28361	0.353579	-1.53922	0.162516	-2.32392	0.133356	-2.54284	0.119977	-2.45536	0.225745	-2.41892	0.416138
-2.17205	0.269397	-1.83094	0.204344	-1.50531	0.400243	-1.9061	0.237007	-2.62983	0.345806	-2.62351	0.456463	-2.4308	0.248336	-2.48603	0.390234
-2.33184	0.233627	-2.24928	0.2533	-2.30152	0.354028	-2.32357	0.255853	-2.38001	0.440881	-2.55802	0.487871	-2.5864	0.32518	-1.74576	0.470079
-2.0526	0.40943	-2.14832	0.264964	-2.29092	0.170862	-1.35491	0.324499	-2.65912	0.377049	-2.45567	0.773893	-2.6792	0.2089	-2.36858	0.402191
-2.14529	0.387029	-2.28298	0.0936652	-1.59273	0.158663	-1.99057	0.142759	-2.60102	0.340893	-2.58399	0.0813778	-2.25199	0.220156	-2.79908	0.434896
-2.27564	0.449356	-2.17722	0.292046	-2.27967	0.137431	-2.15642	0.412391	-2.26544	0.636996	-2.28681	0.425672	-2.53895	0.445674	-2.40543	0.489868
-2.53487	0.280101	-2.24653	0.444347	-2.29333	0.271858	-1.79134	0.358856	-2.67351	0.120795	-2.01338	0.185516	-2.59515	0.166675	-2.48077	0.484279
-2.37887	0.378416	-1.9773	0.154177	-2.23967	0.253178	-1.9286	0.2665	-2.58878	0.291241	-2.5003	0.479319	-2.60886	0.332369	-2.46424	0.155291
-2.11499	0.271379	-2.25706	0.198256	-1.70055	0.0814388	-2.34554	0.23196	-2.55005	0.253701	-2.24742	0.210552	-2.60469	0.385689	-2.53935	0.289281
-1.81151	0.149758	-2.30118	0.169431	-2.40959	0.356748	-1.8999	0.34086	-2.29084	0.254564	-2.65096	0.21865	-2.2244	0.556946	-2.44983	0.699171
-1.62553	0.255189	-2.07588	0.356992	-1.9313	0.0968318	-2.30974	0.190734	-2.33744	0.26686	-2.46887	0.0754556	-2.64141	0.208941	-2.17442	0.353973
-2.34863	0.329078	-2.15421	0.360143	-2.18125	0.353716	-1.68466	0.285763	-2.32431	0.435008	-2.63833	0.177862	-2.51763	0.469784	-2.56406	0.216486
-2.33959	0.297779	-2.20882	0.366008	-1.86882	0.195755	-2.37015	0.390853	-2.60049	0.322925	-1.62364	0.307822	-2.61131	0.628451	-2.67933	0.157072
-2.48222	0.279779	-2.39805	0.231345	-2.27729	0.355473	-1.34621	0.271234	-2.29285	0.320408	-2.56652	0.352115	-2.56051	0.549833	-2.12478	0.495976
-2.35289	0.231572	-2.21021	0.368045	-2.0085	0.378799	-1.36977	0.197407	-2.61625	0.318397	-2.55855	0.382459	-2.80919	0.562212	-2.48717	0.427727
-2.30159	0.388195	-2.5652	0.198713	-2.35374	0.0541985	-1.66486	0.222527	-2.47788	0.584027	-2.37812	0.393392	-2.62361	0.320289	-2.58018	0.39845
-2.07608	0.428091	-2.08856	0.355384	-2.30091	0.380107	-1.92275	0.155826	-2.286	0.521617	-1.60209	0.453853	-2.26547	0.44761	-2.54586	0.360409
-2.24712	0.441396	-2.33196	0.320444	-2.44452	0.42409	-2.28621	0.14552	-2.35399	0.298324	-2.34998	0.395968	-2.22476	0.269375	-2.32406	0.667517
-2.47527	0.283034	-2.40358	0.312986	-2.47465	0.375193	-1.13027	0.321862	-2.68209	0.296059	-2.50621	0.342638	-2.34199	0.624376	-2.53482	0.60342
-2.34197	0.283259	-1.75247	0.449548	-1.45132	0.209907	-1.96346	0.0754182	-2.28576	0.332746	-2.57573	0.17044	-2.37107	0.54688	-2.28811	0.350064
-2.08865	0.395003	-1.84178	0.44927	-1.50287	0.208431	-1.53474	0.255033	-1.95524	0.401701	-2.58842	0.534439	-2.3908	0.475094	-2.49267	0.564189
-2.10262	0.301504	-2.49414	0.339134	-2.05196	0.391909	-2.1085	0.118667	-2.38898	0.312695	-2.58879	0.466135	-2.59049	0.185492	-2.39515	0.382068
-2.39751	0.2269	-1.54617	0.349379	-2.3442	0.221039	-1.27308	0.256356	-2.57954	0.358045	-2.35232	0.237639	-2.61013	0.17558	-2.13358	0.606466
-2.11935	0.29343	-2.265	0.0308597	-2.01543	0.364254	-2.69483	0.329038	-2.69675	0.193992	-2.70919	0.36737	-2.57812	0.32186	-2.51007	0.497337
-2.09696	0.124591	-1.9943	0.347084	-2.08101	0.460425	-2.01201	0.265518	-2.70035	0.392378	-2.36518	0.170543	-2.45943	0.437631	-2.46704	0.548838
-2.3645	0.352458	-1.58958	0.235043	-1.56721	0.241403	-2.05583	0.136548	-2.5363	0.136547	-1.82929	0.238706	-2.45474	0.247139	-2.58358	0.451428
-2.32768	0.270318	-2.38502	0.0836893	-2.08535	0.264014	-1.66021	0.124093	-2.35689	0.374607	-2.3525	0.297174	-2.40102	0.369572	-2.62085	0.334018
-2.17563	0.323025	-1.49298	0.43924	-2.32656	0.350313	-1.48967	0.272675	-2.66086	0.447422	-2.44803	0.588125	-2.25138	0.352766	-2.4244	0.415731
-2.13376	0.248263	-2.11069	0.293628	-2.45096	0.357191	-1.73272	0.190844	-1.96598	0.526973	-2.59503	0.356232	-2.57808	0.472194	-2.50797	0.119867
-2.34766	0.230643	-2.30335	0.183311	-2.25586	0.00559439	-1.77753	0.284402	-2.32123	0.532493	-1.27561	0.369482	-2.62188	0.329345	-2.32927	0.535252
-2.17393	0.516635	-2.34132	0.373207	-2.11064	0.405578	-1.37694	0.140907	-2.7254	0.292812	-2.32945	0.359167	-2.62753	0.429421	-2.47103	0.340208
-2.4267	0.130857	-2.17664	0.321451	-2.21183	0.318635	-2.16461	0.157221	-2.43411	0.35754	-2.67122	0.372064	-2.49646	0.311537	-2.55636	0.388304
-2.42166	0.182882	-2.3921	0.256285	-2.51289	0.10785	-2.16393	0.410293	-1.76118	0.227781	-2.47388	0.438379	-2.61717	0.492054	-2.3153	0.371382
-2.07143	0.341234	-2.28899	0.210357	-2.34163	0.0972525	-0.982366	0.325558	-2.4149	0.301247	-2.31884	0.475335	-2.26496	0.207518	-2.33567	0.37127
-2.38561	0.337549	-1.44813	0.366157	-2.31169	0.302384	-1.88399	0.249659	-2.66867	0.313693	-2.63174	0.257209	-1.78071	0.1631	-2.65935	0.562953
-2.22483	0.433136	-2.2596	0.129046	-1.28273	0.283403	-1.44273	0.419405	-2.71388	0.406134	-2.66006	0.211637	-2.65152	0.372388	-2.54187	0.328608
-2.35961	0.209695	-2.26432	0.252919	-2.33853	0.183036	-2.66758	0.307915	-1.12167	0.246873	-2.55205	0.245532	-2.38555	0.332757	-2.24856	0.132475
-2.56458	0.349704	-2.38078	0.272793	-2.00011	0.428852	-1.29511	0.285279	-2.42698	0.468504	-2.19474	0.498611	-2.34	0.390747	-2.59084	0.387418
-2.17906	0.31951	-2.30203	0.454838	-2.56389	0.19528	-1.35484	0.327937	-2.56015	0.35998	-1.52767	0.278735	-2.46134	0.402283	-2.01257	0.375469
-2.30126	0.311199	-1.97506	0.433421	-2.07581	0.491807	-2.08905	0.338252	-2.10791	0.433348	-2.65872	0.392315	-2.56122	0.748897	-2.54839	0.28178
-2.26563	0.307016	-2.42731	0.303605	-2.39982	0.293842	-1.58311	0.122573	-2.44489	0.318325	-2.40989	0.0721566	-2.61622	0.344041	-2.4564	0.299873
-1.87722	0.322582	-2.42363	0.403737	-1.96667	0.328812	-1.61856	0.214292	-2.37101	0.447305	-2.76965	0.099632	-2.5752	0.295954	-2.66992	0.41359
-2.22094	0.366657	-1.9995	0.353897	-1.45441	0.244605	-2.51367	0.27021	-2.36587	0.631067	-2.76434	0.174344	-2.39047	0.5057	-2.4283	0.267554
-2.46485	0.431515	-2.32879	0.263367	-2.23234	0.196048	-1.78417	0.206307	-2.30807	0.338477	-2.43798	0.373498	-2.78353	0.270374	-2.33583	0.430438
-1.8391	0.186611	-1.54773	0.0824981	-1.66455	0.254491	-1.76985	0.130212	-2.27289	0.153343	-2.4493	0.33722	-2.12034	0.566049	-2.48722	0.177517
-2.26333	0.0968838	-2.47741	0.311874	-2.21286	0.282243	-1.80328	0.105411	-2.27477	0.364098	-2.45674	0.347003	-2.29856	0.695459	-2.56957	0.470696
-2.32801	0.477576	-1.38758	0.324121	-2.14093	0.133498	-2.28866	0.439352	-2.26763	0.692157	-1.77765	0.278303	-2.67132	0.789831	-2.28299	0.341531
-2.37709	0.326593	-2.17862	0.226328	-1.75346	0.45657	-1.76534	0.14645	-2.59062	0.244757	-2.49937	0.102144	-2.50385	0.545983	-2.51876	0.628063
-2.28842	0.313438	-2.20668	0.263309	-1.21447	0.144455	-2.48566	0.190013	-2.50797	0.422912	-2.33669	0.233321	-2.39566	0.529842	-2.34986	0.0777063
-2.13657	0.438633	-1.69815	0.384666	-2.08691	0.279309	-2.28756	0.213183	-2.47507	0.334071	-2.62482	0.224414	-2.44147	0.431371	-2.27437	0.751229
-2.5013	0.338947	-2.30101	0.0739905	-2.33711	0.128074	-1.49213	0.3174	-2.62767	0.254973	-2.83208	0.391558	-1.95854	0.187005	-2.33813	0.531401
-2.36646	0.138429	-2.48081	0.349441	-2.30585	0.0366249	-1.80643	0.404325	-2.6515	0.270054	-2.53105	0.158208	-2.39453	0.676771	-2.2641	0.471923
-2.33248	0.402218	-2.32686	0.336505	-1.40832	0.232383	-2.37889	0.207432	-2.29225	0.390589	-2.34928	0.433985	-2.0334	0.369964	-2.48683	0.409196
-1.85959	0.573985	-1.48487	0.305721	-2.03348	0.0954009	-1.43797	0.198804	-2.7607	0.283381	-2.72889	0.129212	-2.50523	0.173263	-2.28249	0.484921
-1.84496	0.274138	-2.03379	0.41208	-2.22723	0.306055	-1.09269	0.176823	-2.49768	0.671363	-2.50343	0.258152	-2.5333	0.26468	-2.69649	0.39312
-1.91049	0.307215	-1.4805	0.45459	-2.38395	0.215466	-1.8455	0.349475	-2.45823	0.394883	-2.31385	0.131464	-2.50347	0.336659	-2.29705	0.541606
-2.25262	0.375812	-2.38199	0.425793	-1.43379	0.249103	-2.19202	0.362474	-1.98644	0.243195	-2.57185	0.345725	-2.41828	0.351167	-2.44748	0.489031
-2.17936	0.21836	-2.30604	0.30958	-2.2444	0.305454	-1.8327	0.349344	-2.6355	0.113718	-1.99004	0.216283	-0.323512	0.107193	-2.4523	0.337293
-2.4759	0.365835	-2.41247	0.261807	-2.39123	0.371945	-1.73997	0.244733	-2.38225	0.252393	-2.26803	0.140426	-2.4856	0.226549	-2.35318	0.175112
-2.42381	0.273783	-2.24769	0.371033	-2.13383	0.145771	-2.34517	0.144648	-2.44188	0.367402	-2.1037	0.0772082	-2.33408	0.109044	-2.69376	0.381144
-2.25415	0.486174	-2.36409	0.338939	-2.22803	0.210879	-2.01262	0.267541	-2.53235	0.0997539	-2.62339	0.21404	-2.58933	0.267569	-2.50294	0.449702
-2.4553	0.366198	-2.36873	0.16411	-1.82896	0.422349	-2.19962	0.301277	-2.36363	0.403163	-2.41321	0.0105636	-2.57994	0.321413	-2.54013	0.530348
-2.18073	0.27805	-2.07286	0.166366	-1.25713	0.214345	-2.28327	0.115873	-2.41151	0.37492	-2.60628	0.304785	-2.7147	0.524241	-2.65593	0.794488
-2.35145	0.310274	-1.48833	0.38713	-2.33122	0.365307	-2.01075	0.47846	-2.39299	0.433064	-2.41392	0.467377	-2.46155	0.21793	-2.42667	0.247731
-2.38573	0.36733	-2.44955	0.305453	-2.48516	0.178381	-2.25991	0.367728	-2.50543	0.379007	-2.29002	0.49223	-2.48354	0.25318	-2.20445	0.369751
-2.38476	0.183592	-1.90711	0.42771	-2.15457	0.328368	-2.67969	0.352934	-2.53855	0.370899	-2.54957	0.235361	-2.23591	0.293795	-2.3364	0.513861
-2.22437	0.483687	-2.11411	0.35085	-2.25221	0.352312	-2.14694	0.427146	-2.5074	0.485205	-2.49706	0.196224	-2.55982	0.588341	-2.34608	0.3486
-2.25275	0.35857	-2.15529	0.0630999	-1.48194	0.297162	-2.03047	0.166342	-2.2388	0.36036	-2.17272	0.121472	-2.53015	0.16471	-2.32223	0.404102
-2.15917	0.32256	-2.30049	0.361209	-2.02531	0.313223	-2.25465	0.359471	-2.57451	0.347724	-2.30198	0.0976293	-2.52834	0.486698	-2.48108	0.430881
-2.27865	0.283472	-2.17716	0.254188	-1.21662	0.384632	-1.95832	0.355111	-2.6741	0.204428	-2.49801	0.266821	-2.44706	0.537764	-2.522	0.240799
-2.04301	0.33807	-1.87643	0.146765	-2.52815	0.309993	-2.07601	0.106454	-2.62303	0.385437	-2.46006	0.519542	-2.19619	0.368535	-2.43127	0.497083
-2.36625	0.286014	-2.25797	0.230002	-1.43232	0.176363	-1.9922	0.0814652	-2.44449	0.333196	-2.54564	0.359527	-2.31126	0.590241	-2.56579	0.691479
-2.39154	0.310637	-2.08215	0.227189	-2.06418	0.432142	-1.62756	0.430922	-2.278	0.326746	-2.32888	0.16036	-2.54383	0.292201	-2.64443	0.499176
-2.48514	0.296876	-2.26991	0.312453	-1.96012	0.261278	-2.0943	0.444459	-2.25662	0.520273	-1.7822	0.177943	-2.66196	0.330935	-2.42416	0.510265
-2.43181	0.340611	-1.94276	0.360936	-2.27429	0.172104	-2.17331	0.418589	-2.28734	0.415301	-2.53308	0.555536	-2.19018	0.412793	-2.19483	0.279743
-2.21534	0.203433	-2.36663	0.274686	-2.43641	0.480303	-1.64867	0.449203	-2.51357	0.0977055	-2.80109	0.0443416	-2.60688	0.47277	-2.40884	0.381156
-2.52843	0.22682	-2.16453	0.128982	-1.95439	0.32969	-2.40993	0.105233	-2.53452	0.638768	-2.42805	0.18455	-2.56901	0.293177	-2.44534	0.337525
-2.40719	0.369267	-2.28469	0.360159	-2.05192	0.31229	-1.9673	0.322012	-1.69221	0.685692	-2.60934	0.335142	-2.78352	0.48156	-2.32252	0.389621
-2.28889	0.385641	-2.30415	0.407835	-1.92502	0.392969	-2.21406	0.292662	-2.5365	0.298306	-2.45632	0.278247	-2.45127	0.692401	-2.74244	0.186842
-2.22123	0.404291	-2.19768	0.204751	-1.98506	0.318946	-1.74866	0.301075	-2.33644	0.40656	-2.67208	0.184104	-2.39849	0.42214	-2.32852	0.44022
-2.43746	0.338919	-2.24713	0.214742	-2.28675	0.354319	-1.08455	0.263814	-2.34013	0.391514	-2.64299	0.344926	-2.56726	0.414705	-2.44596	0.760884
-2.51341	0.10073	-2.2026	0.253426	-2.12226	0.382518	-2.02569	0.376843	-2.32011	0.609811	-2.34411	0.429734	-2.10682	0.342674	-2.34971	0.49612
-2.29621	0.41059	-2.33462	0.320693	-2.31016	0.381723	-2.55822	0.303019	-2.2332	0.31463	-2.65729	0.299217	-2.66637	0.187992	-2.45486	0.571339
-1.91528	0.240652	-2.32066	0.187484	-2.25605	0.137934	-2.49158	0.24103	-2.22902	0.183727	-2.55088	0.284156	-2.71215	0.372306	-2.51821	0.355131
-2.29094	0.333166	-2.48944	0.335153	-2.3063	0.310176	-1.98871	0.279644	-2.59504	0.319418	-2.34735	0.522459	-2.58558	0.666719	-2.60006	0.764117
-2.26376	0.277901	-2.03399	0.351199	-2.24567	0.322703	-1.79	0.112007	-2.39321	0.408889	-2.63606	0.260305	-2.15863	0.535867	-2.6974	0.138371
-2.3536	0.515354	-2.17153	0.357679	-0.71873	0.296547	-2.05054	0.372445	-2.33228	0.300515	-2.00352	0.322111	-2.50587	0.193766	-2.22949	0.467038
-2.35173	0.352132	-2.26748	0.274105	-1.98743	0.3559	-2.66046	0.348345	-2.30742	0.352382	-2.49924	0.163124	-2.52704	0.486356	-2.45177	0.37681
-2.42699	0.416968	-2.10101	0.354622	-1.97352	0.474869	-1.19698	0.448769	-2.3561	0.398167	-2.44068	0.426999	-2.4142	0.521043	-2.2324	0.48018
-2.43931	0.348537	-2.12619	0.0887461	-1.27765	0.35282	-2.19776	0.107002	-2.25092	0.390034	-2.51257	0.360094	-2.66117	0.246203	-2.48341	0.504847
-2.30148	0.223426	-2.35185	0.169784	-2.11301	0.259721	-2.24057	0.0811228	-2.21596	0.410561	-2.33185	0.459122	-2.65947	0.335482	-2.34217	0.330191
-2.29299	0.336818	-1.51804	0.178382	-2.27839	0.120116	-2.49041	0.315799	-2.55614	0.352233	-2.46875	0.321682	-2.43173	0.642194	-2.47874	0.412038
-2.32407	0.345212	-2.21756	0.299748	-2.33297	0.369968	-2.22333	0.378937	-2.28995	0.591	-2.57212	0.23492	-2.60769	0.24108	-2.27865	0.499973
-2.38896	0.345891	-2.40304	0.36057	-2.33029	0.363116	-2.27601	0.439555	-2.14648	0.602755	-2.50707	0.694792	-2.60296	0.418148	-2.48251	0.434209
-2.26391	0.384746	-2.13544	0.241819	-1.3636	0.221	-2.32361	0.174769	-2.53899	0.178837	-2.47926	0.23858	-2.64002	0.339525	-2.51273	0.545475
-2.31843	0.365598	-2.12723	0.0484831	-2.40417	0.357361	-1.71636	0.295636	-2.60676	0.339954	-2.46165	0.140102	-2.50051	0.506483	-2.30029	0.58495
-2.14574	0.415666	-1.26255	0.475238	-2.00234	0.316768	-2.20473	0.187198	-2.35641	0.347034	-1.99361	0.341957	-2.56471	0.143351	-2.47526	0.343831
-2.5468	0.376184	-1.66723	0.306027	-2.00432	0.54996	-2.4533	0.394215	-2.66562	0.320911	-2.48869	0.274811	-2.61948	0.183661	-2.19666	0.481554
-2.33553	0.355961	-2.09181	0.198707	-2.30063	0.0880555	-2.19833	0.434373	-2.48888	0.418158	-2.56984	0.145757	-2.55061	0.524068	-2.57056	0.258972
-2.48293	0.372374	-2.29766	0.17303	-2.2295	0.226759	-2.13717	0.470921	-2.52557	0.504786	-2.20446	0.252088	-2.39839	0.521221	-2.58626	0.562469
-2.38955	0.295045	-2.23417	0.354262	-2.40948	0.275888	-2.69969	0.334156	-2.58465	0.203967	-2.0607	0.201107	-2.61377	0.246869	-2.13726	0.481432
-2.21383	0.113758	-2.19518	0.342629	-1.92296	0.478557	-1.44908	0.379203	-2.57313	0.295522	-2.46685	0.119775	-2.50878	0.313048	-2.63721	0.297851
-2.42475	0.420635	-2.21236	0.274116	-2.45247	0.233966	-2.3749	0.386055	-2.29604	0.410669	-2.67482	0.818466	-2.62018	0.228039	-2.27334	0.401283
-2.38518	0.455088	-2.2967	0.325181	-2.3256	0.364802	-1.72212	0.175688	-2.27362	0.450657	-2.45854	0.275534	-2.4535	0.146346	-2.46945	0.32479
-2.50928	0.398645	-2.31387	0.35733	-1.84187	0.319231	-1.78492	0.260122	-2.50303	0.230208	-2.58422	0.29476	-2.6946	0.350875	-2.68183	0.569214
-2.15941	0.369293	-2.43016	0.248191	-2.33225	0.326579	-1.45902	0.337178	-2.69907	0.175728	-2.50455	0.186079	-2.39145	0.366936	-2.27673	0.439312
-2.30835	0.383086	-2.22242	0.296956	-1.3996	0.492685	-2.388	0.544448	-2.18099	0.142639	-2.66565	0.143881	-2.57261	0.406951	-2.54915	0.381729
-2.0376	0.136129	-2.37912	0.252233	-2.41744	0.426457	-2.24286	0.376894	-1.96561	0.643683	-2.5918	0.112164	-2.6016	0.230308	-2.43876	0.174645
-1.98649	0.226139	-2.13698	0.334869	-2.38115	0.25405	-1.96574	0.144843	-2.63715	0.217647	-2.22577	0.582478	-2.46668	0.286521	-2.74248	0.383278
-2.23425	0.559576	-2.18304	0.202332	-1.87657	0.169112	-1.82188	0.2746	-2.08414	0.551542	-2.53062	0.360713	-2.55048	0.336623	-2.39264	0.403689
-2.319	0.323689	-2.24417	0.312168	-2.06142	0.0931431	-1.54438	0.207567	-2.45575	0.175693	-2.31258	0.210241	-2.54216	0.392487	-2.4757	0.267956
-2.09207	0.410148	-2.41326	0.382639	-2.39676	0.375726	-1.23235	0.26955	-2.3842	0.224506	-2.59417	0.18361	-2.44925	0.361751	-2.46157	0.37953
-1.80471	0.427472	-2.13664	0.268778	-2.53157	0.318046	-1.43515	0.406762	-2.22883	0.318529	-2.3917	0.262848	-2.54718	0.323844	-2.50138	0.490329
-2.47881	0.228977	-1.93945	0.347698	-2.35522	0.400428	-1.9819	0.203644	-2.49159	0.116725	-2.67334	0.213838	-2.59253	0.428226	-2.38067	0.601814
-1.98499	0.186471	-1.93074	0.463552	-1.85478	0.380002	-1.68314	0.371056	-2.18763	0.224741	-2.11087	0.505751	-2.60341	0.491673	-2.24752	0.416782
-2.23941	0.223419	-1.89353	0.565448	-2.18165	0.345199	-1.39041	0.117386	-2.31535	0.508455	-1.86818	0.209591	-2.36306	0.75043	-2.33368	0.477575
-2.19174	0.460612	-2.3002	0.123192	-2.10482	0.26911	-2.2134	0.370659	-2.36673	0.364611	-2.5735	0.290045	-2.35336	0.6962	-2.3355	0.697124
-2.39702	0.341839	-2.30376	0.309521	-1.79595	0.375283	-1.89556	0.346345	-2.51258	0.395124	-2.56538	0.192543	-2.51061	0.43846	-2.30325	0.489561
-2.46317	0.349025	-2.10867	0.133819	-1.46995	0.122517	-2.13421	0.385301	-2.73632	0.306071	-2.5505	0.233147	-2.77556	0.393045	-2.64012	0.195314
-2.02974	0.372819	-2.48608	0.327959	-2.07086	0.373677	-1.89755	0.0949917	-1.61726	0.443474	-2.38947	0.541629	-2.75958	0.3753	-2.54007	0.447108
-2.39121	0.108368	-2.17583	0.410842	-2.3488	0.286369	-1.51202	0.355903	-2.46901	0.525833	-2.45323	0.416257	-2.33184	0.555878	-2.45829	0.356733
-2.28267	0.389666	-2.05869	0.17278	-1.87599	0.315441	-1.99351	0.116901	-2.52081	0.209253	-2.68478	0.220735	-2.55916	0.524573	-2.49212	0.312146
-2.31918	0.148028	-2.0997	0.395849	-2.20254	0.446665	-1.72419	0.382635	-2.04984	0.452647	-2.29334	0.0988553	-2.32564	0.346053	-2.60383	0.403801
-2.33961	0.415819	-2.47479	0.367252	-1.38202	0.188553	-2.40388	0.276734	-2.26761	0.256087	-2.16408	0.426237	-2.34039	0.456545	-2.69161	0.542422
-1.65636	0.200489	-2.44395	0.342292	-2.09866	0.40691	-1.05199	0.358025	-2.13608	0.448465	-2.66468	0.133669	-2.57653	0.58409	-2.48193	0.279787
-2.27932	0.156204	-2.25777	0.1954	-1.26942	0.337649	-1.41592	0.35374	-2.39455	0.220717	-2.71566	0.348831	-2.53877	0.320572	-2.03164	0.493047
-2.30468	0.29704	-2.26266	0.234062	-2.17426	0.145564	-2.29453	0.381211	-2.62	0.478929	-2.32399	0.352819	-2.65954	0.755162	-2.4111	0.506077
-2.35636	0.369766	-2.43004	0.2543	-1.46814	0.380838	-2.10727	0.0774207	-2.48427	0.3979	-2.51797	0.220311	-2.49244	0.44862	-2.52553	0.138646
-2.45685	0.112645	-2.01063	0.412702	-2.37632	0.142921	-1.60559	0.303099	-2.5164	0.310509	-2.68709	0.14255	-2.48403	0.416509	-2.42062	0.452362
-2.30003	0.217618	-2.2506	0.328378	-2.19487	0.321036	-1.60999	0.152347	-2.56009	0.304387	-2.40162	0.475955	-2.60258	0.438753	-2.57263	0.13479
-2.56324	0.423717	-1.8536	0.332581	-2.23281	0.352358	-1.31386	0.375548	-2.48982	0.407776	-2.61379	0.537441	-2.36274	0.32001	-2.19562	0.440951
-2.33119	0.175264	-2.00476	0.443134	-2.26615	0.37516	-2.1458	0.376463	-2.54614	0.192461	-2.69859	0.288349	-2.76145	0.103879	-2.43105	0.419135
-1.17917	0.433655	-1.75774	0.386253	-1.86654	0.269342	-1.87031	0.328011	-2.6787	0.249123	-2.58232	0.188225	-2.60885	0.259759	-2.46068	0.402994
-2.25727	0.297395	-2.33166	0.0948478	-2.34284	0.117635	-2.56155	0.38292	-2.03041	0.381831	-2.06267	0.30468	-2.61135	0.186333	-2.46802	0.452903
-2.42486	0.35801	-2.4179	0.247796	-1.9959	0.306594	-2.13916	0.484811	-2.65403	0.199734	-2.44108	0.396914	-2.36038	0.347508	-2.35354	0.388652
-2.44268	0.362519	-1.97681	0.324452	-1.46944	0.347246	-2.13206	0.272007	-2.48435	0.391529	-2.15138	0.409938	-2.42948	0.359881	-2.6106	0.129838
-2.46748	0.417901	-2.49632	0.333743	-1.33449	0.296188	-1.79364	0.283397	-2.52807	0.399468	-1.78052	0.207353	-2.71758	0.271803	-2.26489	0.535934
-2.03222	0.243575	-1.0874	0.323041	-2.07154	0.287924	-2.03185	0.377003	-2.48459	0.352083	-2.47853	0.162769	-2.46464	0.346406	-2.38864	0.340392
-2.39726	0.111891	-2.15925	0.361558	-2.34053	0.175893	-2.5745	0.315495	-2.60332	0.313204	-2.58229	0.266477	-2.55698	0.433557	-2.41896	0.551812
-2.22147	0.369508	-2.32341	0.237906	-2.1512	0.387408	-2.41641	0.113409	-2.68317	0.279845	-2.48891	0.236106	-2.61879	0.408642	-2.42687	0.378333
-1.99037	0.374529	-2.06459	0.174033	-2.22616	0.426545	-1.82411	0.29367	-2.56944	0.349624	-2.01497	0.087805	-2.60569	0.223083	-2.5595	0.370576
-1.64383	0.475488	-1.7339	0.165497	-2.16593	0.0739812	-2.34858	0.433513	-2.5002	0.475238	-2.40998	0.372442	-2.62949	0.326737	-2.52963	0.32278
-2.18489	0.32734	-2.4008	0.389229	-2.25599	0.295748	-1.58085	0.385558	-2.48286	0.842093	-2.41917	0.268471	-2.68635	0.380724	-2.44473	0.627325
-1.91466	0.39583	-2.32229	0.168564	-2.35527	0.400318	-2.30687	0.181127	-2.39911	0.682493	-2.50484	0.116323	-2.73524	0.206301	-2.54306	0.336335
-2.25535	0.325688	-2.14871	0.340762	-2.41612	0.108487	-1.70426	0.211968	-1.47468	0.285825	-1.88622	0.437664	-2.50954	0.551628	-2.22911	0.461201
-2.47917	0.190446	-2.31906	0.397349	-2.38164	0.232223	-1.45523	0.4426	-2.38913	0.381524	-2.45949	0.435547	-2.60428	0.551748	-2.45056	0.412489
-2.02921	0.278382	-2.30381	0.270542	-1.24269	0.366677	-2.24973	0.329524	-2.81785	0.0296913	-2.67172	0.366982	-1.13231	0.240804	-2.69659	0.373412
-2.2024	0.40378	-2.0833	0.310699	-1.9083	0.236994	-2.1578	0.247565	-2.68529	0.422859	-2.65189	0.301765	-2.16327	0.31897	-2.54407	0.539162
-2.40415	0.0318274	-2.33067	0.19422	-1.82133	0.288746	-2.29469	0.293404	-2.56398	0.343601	-2.51436	0.204523	-2.62656	0.247675	-2.47315	0.364028
-2.04993	0.428594	-2.4553	0.338446	-2.05586	0.444366	-0.643702	0.31826	-2.58629	0.310183	-2.5636	0.42836	-2.60897	0.309095	-2.46774	0.536965
-2.45211	0.400255	-2.15674	0.331133	-1.55303	0.357223	-1.40103	0.405819	-0.945304	0.738679	-2.30474	0.356565	-2.64387	0.349749	-2.44219	0.570509
-2.20492	0.110027	-2.42967	0.0336166	-2.11268	0.376018	-1.64767	0.227824	-2.43364	0.302689	-2.59869	0.577272	-2.54077	0.33198	-2.42282	0.362101
-2.29176	0.483175	-2.00107	0.242272	-2.31256	0.349028	-1.88735	0.079941	-2.30879	0.378865	-2.4566	0.362327	-2.30892	0.470413	-2.35962	0.464742
-1.83702	0.0752317	-1.76111	0.369939	-2.00392	0.430671	-1.88942	0.303255	-2.49698	0.408849	-2.46091	0.353967	-2.25398	0.448783	-2.6236	0.333628
-2.49159	0.155908	-2.11568	0.124134	-1.97311	0.265823	-2.18395	0.365031	-2.59834	0.363191	-2.44911	0.356326	-2.40195	0.713664	-2.65838	0.104505
-1.96511	0.202872	-2.40911	0.143643	-2.27553	0.337359	-1.1603	0.31613	-2.43424	0.3813	-2.52849	0.403801	-2.42929	0.757365	-2.35602	0.286189
-2.3295	0.42957	-2.07246	0.540664	-1.38524	0.354843	-1.72705	0.232391	-2.55073	0.412884	-2.49377	0.485841	-2.37207	0.256614	-2.65254	0.402748
-2.21827	0.413241	-1.90109	0.146761	-2.35828	0.289826	-1.30808	0.147179	-2.38464	0.148417	-2.33341	0.331475	-2.39256	0.408797	-1.99944	0.43648
-2.3707	0.21754	-2.36112	0.357311	-2.25214	0.0650287	-2.55835	0.372698	-2.33287	0.676652	-1.99494	0.300558	-2.47041	0.620242	-2.44054	0.446845
-2.26219	0.32832	-2.63216	0.330526	-1.81845	0.323732	-1.86478	0.498795	-2.26947	0.317297	-1.40566	0.299445	-2.38252	0.440244	-2.36799	0.72332
-2.09632	0.124849	-2.13335	0.329559	-1.65495	0.172566	-1.4551	0.320817	-2.3036	0.313662	-2.11233	0.181202	-2.56731	0.353953	-2.25236	0.205944
-2.08161	0.345437	-2.07833	0.155513	-2.49045	0.367056	-2.18136	0.185013	-2.5463	0.178932	-2.60332	0.761898	-2.56373	0.267489	-2.50171	0.420528
-2.26175	0.425046	-2.19513	0.335364	-2.52979	0.213401	-1.64538	0.149867	-2.5044	0.324125	-2.02018	0.153503	-2.60311	0.384986	-2.38272	0.435786
-2.60448	0.252385	-2.09058	0.11318	-2.25928	0.0976778	-2.70281	0.39024	-2.35103	0.297215	-2.72117	0.138006	-2.77856	0.34705	-2.62137	0.683309
-2.21998	0.331122	-2.32755	0.158929	-1.74237	0.244919	-2.18293	0.419814	-2.59436	0.395562	-2.53088	0.182959	-2.53321	0.3334	-2.56917	0.663272
-1.77545	0.260442	-2.43383	0.419501	-2.36362	0.36566	-2.61768	0.151946	-2.54598	0.176593	-2.4252	0.243103	-2.41333	0.451592	-2.33203	0.42262
-2.30786	0.423805	-2.17963	0.255981	-2.51215	0.387372	-1.68317	0.118714	-2.5244	0.404586	-2.31897	0.137086	-2.40857	0.576113	-2.45572	0.420659
-2.42411	0.164102	-1.42172	0.460772	-2.10442	0.195093	-2.01985	0.426732	-2.3629	0.144674	-2.33418	0.174006	-2.47624	0.394401	-2.59551	0.674718
-2.17457	0.272134	-2.23565	0.267034	-2.25211	0.179315	-2.5788	0.462622	-2.47003	0.689785	-2.69524	0.453397	-2.62877	0.369539	-2.21385	0.659996
-2.3434	0.538988	-2.38465	0.43538	-2.32641	0.214013	-2.1749	0.361047	-2.24895	0.487945	-2.70515	0.177275	-2.5362	0.302822	-2.57346	0.166661
-2.59382	0.367613	-1.8973	0.342702	-2.35913	0.222097	-1.44655	0.148073	-2.44704	0.283995	-2.53821	0.304876	-2.52553	0.425496	-2.53533	0.503367
-2.4946	0.437222	-2.12309	0.131453	-1.47168	0.27043	-1.39829	0.272697	-2.57325	0.331778	-2.70513	0.129957	-2.46774	0.516932	-2.34717	0.434107
-2.34831	0.43962	-1.98469	0.368573	-2.53033	0.154941	-1.88805	0.149717	-2.33756	0.127026	-2.45972	0.722732	-2.30759	0.460778	-2.46734	0.561503
-2.02799	0.405513	-1.68317	0.175593	-2.05383	0.320937	-1.57964	0.383741	-1.59415	0.504469	-2.4078	0.230653	-2.67537	0.306039	-2.3159	0.515262
-2.06832	0.314142	-2.04097	0.200315	-2.47326	0.359701	-1.7578	0.445308	-2.40519	0.118901	-2.23039	0.370131	-2.4515	0.377935	-2.57439	0.224134
-2.14454	0.350844	-2.35249	0.21729	-2.3981	0.369041	-2.12408	0.387065	-2.47888	0.355017	-2.51654	0.592699	-2.47135	0.515064	-2.405	0.421394
-1.87956	0.421079	-2.25932	0.17788	-2.39217	0.361339	-1.27931	0.275108	-2.44246	0.494622	-2.45638	0.311822	-2.55479	0.127701	-2.51793	0.572967
-2.24103	0.242556	-2.33336	0.356427	-1.94805	0.103862	-2.26385	0.438833	-2.15595	0.518408	-2.43707	0.437289	-2.35785	0.531263	-1.90751	0.289974
-2.39183	0.388666	-2.16401	0.336022	-2.02492	0.308259	-1.59405	0.319324	-2.62886	0.451874	-2.72935	0.146318	-2.35898	0.488558	-2.46859	0.507318
-2.27006	0.184929	-2.23506	0.411589	-2.15457	0.304537	-1.51162	0.228791	-2.65063	0.191601	-2.33257	0.351068	-2.50454	0.29922	-2.42815	0.327959
-1.96333	0.506827	-2.00731	0.140553	-1.92787	0.313156	-2.64001	0.341266	-2.34056	0.309992	-2.52739	0.417639	-2.36237	0.593025	-2.7434	0.373369
-1.96433	0.55576	-2.49367	0.236862	-1.81929	0.221127	-2.14284	0.0604869	-2.51389	0.24004	-2.14426	0.0826415	-2.59069	0.661429	-2.5505	0.597593
-2.3086	0.357797	-1.90436	0.442386	-2.24513	0.323144	-1.6101	0.469215	-2.63491	0.241009	-2.45273	0.272234	-2.67702	0.119784	-2.4188	0.420115
-2.31523	0.436658	-2.32696	0.389309	-2.13586	0.189799	-2.35507	0.368878	-2.42644	0.596395	-2.29867	0.430815	-2.65932	0.305156	-2.57618	0.342308
-2.42058	0.184667	-2.2925	0.253356	-2.19424	0.349767	-2.05309	0.185185	-2.64034	0.26888	-2.26986	0.625622	-2.65005	0.331191	-2.57081	0.536455
-2.61799	0.348243	-2.36302	0.401221	-2.32853	0.225672	-2.38121	0.170974	-2.47904	0.36122	-2.59462	0.522591	-2.27594	0.48262	-2.4763	0.75397
-1.97341	0.319382	-2.14455	0.184413	-2.26578	0.271448	-1.70845	0.390393	-2.55087	0.485711	-1.99573	0.187614	-2.56253	0.403875	-2.44076	0.640453
-2.23875	0.200865	-2.2437	0.158796	-2.58554	0.322059	-2.26587	0.319494	-2.64245	0.355883	-2.32889	0.207102	-2.57133	0.31341	-2.27684	0.283495
-2.14721	0.317223	-2.17278	0.332979	-2.31044	0.287769	-2.16035	0.41189	-2.63645	0.281583	-2.48437	0.232132	-2.66623	0.139298	-2.70707	0.411982
-2.28654	0.291803	-2.38344	0.368616	-2.10482	0.361964	-2.15186	0.196437	-2.70006	0.171932	-2.61049	0.410872	-2.65122	0.382113	-2.38006	0.467237
-2.00511	0.438729	-1.89943	0.217259	-2.11068	0.174319	-1.69735	0.383529	-2.71916	0.276486	-1.13762	0.485556	-2.51847	0.336335	-2.10159	0.485687
-2.38161	0.303212	-2.06739	0.353464	-2.31305	0.158921	-2.13939	0.443997	-2.60919	0.324667	-2.44344	0.373099	-2.55609	0.30621	-2.43224	0.446534
-2.43081	0.464793	-2.04079	0.364604	-2.33716	0.132898	-1.72451	0.272907	-2.54389	0.340073	-2.49119	0.0890693	-2.6148	0.335655	-2.48736	0.321394
-2.31917	0.204934	-2.04135	0.166985	-2.32105	0.263171	-2.01055	0.310008	-2.6046	0.45536	-1.54228	0.219362	-2.45574	0.44961	-2.49774	0.397457
-2.2784	0.381999	-2.0988	0.363428	-1.41601	0.332767	-2.37407	0.352607	-2.35262	0.341368	-1.56516	0.193403	-2.58526	0.799653	-2.41057	0.550218
-2.33964	0.446117	-2.05357	0.19836	-1.33856	0.261217	-1.92325	0.114186	-2.24584	0.329091	-2.48067	0.422355	-2.20455	0.427508	-2.42617	0.692289
-2.33653	0.252252	-1.58088	0.320029	-2.48678	0.0840068	-1.54978	0.307293	-2.70227	0.18679	-2.55817	0.192694	-2.18514	0.392757	-2.42895	0.761449
-1.76433	0.313647	-2.4754	0.309925	-2.11545	0.227971	-2.46562	0.281749	-2.52888	0.542239	-2.44835	0.419659	-2.61288	0.576768	-2.01387	0.379688
-2.14936	0.330131	-2.2365	0.229733	-2.27796	0.384761	-1.39826	0.430439	-2.4152	0.214746	-1.78011	0.331866	-2.66398	0.120451	-2.62409	0.422371
-2.11443	0.148137	-1.57094	0.333138	-2.31922	0.300964	-2.06535	0.362711	-2.64733	0.287151	-2.69649	0.330352	-2.43551	0.434107	-2.3417	0.436254
-2.5553	0.185406	-2.23002	0.212532	-1.98592	0.261933	-1.73071	0.388306	-2.32898	0.355634	-1.91631	0.345688	-2.40554	0.438136	-2.03631	0.568248
-2.3842	0.320606	-1.56902	0.248011	-2.11528	0.322299	-2.21207	0.210506	-1.99035	0.453546	-2.08601	0.201246	-2.72782	0.0419535	-2.42416	0.381191
-2.36596	0.238891	-2.37151	0.368342	-1.71418	0.267397	-1.68203	0.311104	-2.48162	0.821273	-2.28315	0.383254	-2.591	0.372404	-2.32475	0.657054
-1.94572	0.427972	-2.08912	0.309264	-2.03221	0.284571	-2.15909	0.220137	-2.46176	0.536998	-2.35907	0.780672	-2.52669	0.376042	-2.32181	0.300609
-2.2898	0.356151	-1.60016	0.171062	-1.84859	0.411529	-2.15982	0.290495	-2.55561	0.470813	-2.01585	0.178331	-2.33619	0.462754	-2.39661	0.507946
-1.99809	0.261409	-2.22521	0.140187	-2.11375	0.29298	-2.19717	0.257499	-0.443256	0.15265	-2.75747	0.362409	-2.50336	0.642564	-2.23278	0.681969
-2.05268	0.397103	-1.9949	0.349577	-2.12992	0.321104	-2.13129	0.342429	-2.50933	0.524808	-2.58918	0.177815	-2.59764	0.716144	-2.43073	0.487382
-2.47783	0.294721	-2.03355	0.151312	-2.14424	0.29922	-1.45973	0.194957	-2.42657	0.194911	-2.53079	0.467424	-2.67767	0.292233	-2.52634	0.545122
-1.8612	0.408038	-2.36073	0.136886	-2.13991	0.296153	-1.44116	0.299459	-2.45093	0.549235	-2.2986	0.115124	-2.57827	0.51398	-2.47508	0.59746
-2.35041	0.352774	-2.25086	0.282547	-1.61427	0.391068	-2.25748	0.406702	-2.24578	0.361682	-2.47343	0.498354	-2.67226	0.0810061	-2.47144	0.397957
-2.34135	0.35175	-1.77137	0.34061	-2.36592	0.352072	-1.56046	0.212452	-2.13749	0.557878	-1.78504	0.382145	-2.619	0.32017	-2.47653	0.226295
-2.41722	0.345915	-2.23339	0.365934	-1.20851	0.323162	-1.4596	0.366739	-2.52113	0.196466	-2.50262	0.118773	-2.3494	0.474287	-2.30095	0.569699
-2.21205	0.394521	-2.28154	0.0837762	-1.38906	0.28821	-1.58667	0.31204	-2.26601	0.460453	-2.54834	0.552987	-2.61595	0.444114	-2.60092	0.319659
-2.34018	0.0233986	-2.10544	0.0460338	-2.09807	0.415331	-1.51288	0.444997	-2.53962	0.360206	-2.42032	0.280659	-2.50693	0.481346	-2.3452	0.404903
-2.03957	0.423598	-1.66853	0.661208	-2.30424	0.240337	-1.85446	0.267488	-2.56471	0.41212	-2.56009	0.272007	-2.52366	0.394563	-2.46413	0.407541
-2.50907	0.398106	-2.51558	0.385803	-2.13681	0.261203	-2.12115	0.362826	-2.49206	0.182803	-2.63758	0.440455	-2.41653	0.422378	-2.35175	0.367726
-2.18277	0.38081	-2.39168	0.324238	-2.28481	0.231335	-1.5113	0.408198	-2.38139	0.378551	-2.28831	0.621899	-2.59277	0.387918	-2.44599	0.630901
-2.35156	0.301265	-1.83155	0.178477	-1.45582	0.113401	-2.15867	0.292223	-2.60047	0.173523	-2.42552	0.537889	-2.35531	0.265712	-2.32844	0.226185
-2.23237	0.411599	-2.2232	0.159781	-2.04449	0.447072	-2.52719	0.485491	-2.01186	0.559213	-2.58299	0.194286	-2.11895	0.398246	-2.35756	0.362966
-2.53604	0.327008	-2.18834	0.0670973	-2.31098	0.337445	-2.14858	0.303466	-2.25594	0.138513	-2.15829	0.480066	-2.2531	0.621287	-2.41228	0.443662
-1.48484	0.356798	-2.33622	0.139191	-0.542174	0.306138	-1.76412	0.433226	-2.30385	0.289556	-2.29659	0.199136	-2.62149	0.33056	-2.20133	0.574333
-2.34832	0.19149	-1.72714	0.0288929	-2.15881	0.221303	-2.13482	0.209977	-2.59538	0.344654	-2.36932	0.410525	-2.44808	0.295925	-2.51837	0.094895
-2.16101	0.525207	-2.23816	0.152767	-1.06929	0.401855	-2.12619	0.425372	-2.38215	0.299013	-2.58506	0.556871	-2.61378	0.19076	-2.582	0.610387
-2.36157	0.0559356	-1.95819	0.36164	-1.50069	0.131345	-1.6387	0.252934	-2.43198	0.234548	-2.43108	0.336803	-2.28702	0.39154	-2.42384	0.795067
-2.26695	0.398745	-2.07885	0.257332	-1.23798	0.373831	-2.16806	0.284508	-2.46866	0.328702	-2.48228	0.24961	-1.95714	0.486513	-2.31836	0.353798
-1.8841	0.610904	-1.98182	0.542226	-2.16633	0.414297	-1.02566	0.287495	-2.27158	0.365384	-2.4413	0.35659	-2.43877	0.401732	-2.39837	0.365337
-1.67461	0.252091	-2.22409	0.274299	-2.39173	0.161168	-2.03243	0.375017	-2.23026	0.500198	-2.62436	0.171993	-2.60415	0.353842	-2.24686	0.475912
-2.52098	0.361012	-2.06378	0.367797	-1.80086	0.318657	-2.44478	0.35424	-2.38292	0.180434	-2.71482	0.412117	-2.84137	0.0356731	-2.50197	0.552509
-2.29118	0.279471	-2.49062	0.323749	-1.92413	0.331397	-1.45665	0.385125	-2.30177	0.36052	-1.93082	0.378186	-2.48932	0.346552	-2.35472	0.865045
-2.32195	0.471157	-2.19373	0.236439	-2.14732	0.422681	-1.26308	0.373261	-2.51678	0.529462	-1.69976	0.156697	-2.37984	0.711184	-2.46952	0.616318
-2.55941	0.357432	-1.56091	0.47194	-1.735	0.207694	-1.54728	0.180813	-2.58398	0.42679	-1.70434	0.0938443	-2.57557	0.349796	-2.54317	0.294309
-2.37576	0.256401	-2.36028	0.211364	-2.30018	0.384481	-1.93692	0.142943	-2.47489	0.332751	-2.46164	0.253066	-2.37216	0.630958	-2.54254	0.393576
-2.47948	0.0281268	-1.46578	0.350919	-2.39703	0.157376	-2.38908	0.367126	-2.57422	0.259448	-2.56146	0.20609	-2.64336	0.224387	-2.59407	0.375752
-2.50475	0.345935	-2.04008	0.468586	-1.57133	0.335766	-1.96159	0.323157	-2.48514	0.494224	-2.64775	0.255922	-2.28933	0.613537	-2.62776	0.267397
-2.28488	0.391077	-1.83704	0.476265	-2.09182	0.277098	-2.58234	0.0804966	-2.59234	0.435608	-2.21483	0.338029	-2.50624	0.308	-2.45746	0.452286
-2.51739	0.28363	-2.35179	0.122966	-2.20799	0.169464	-2.23656	0.472841	-2.21948	0.468017	-2.5988	0.294299	-2.26674	0.365198	-2.14907	0.666581
-2.28496	0.330064	-2.39042	0.154327	-2.19854	0.00846732	-1.63357	0.360482	-2.44572	0.101201	-2.30822	0.423659	-2.48476	0.414897	-2.25545	0.721862
-2.55811	0.288148	-1.66521	0.460074	-2.0684	0.363169	-1.63841	0.185056	-2.58417	0.291776	-2.76318	0.114749	-2.41342	0.751891	-2.37761	0.488664
-2.3912	0.462534	-1.88927	0.390838	-2.29988	0.222528	-1.67357	0.319433	-2.40233	0.18405	-1.84037	0.16865	-2.64795	0.270957	-2.40102	0.452563
-2.40992	0.384165	-1.99778	0.449162	-1.23223	0.141289	-1.57472	0.351883	-1.97166	0.581917	-2.33638	0.162501	-2.49218	0.610747	-2.37857	0.474365
-2.01332	0.310249	-2.28586	0.329187	-2.4377	0.100503	-2.70804	0.352972	-2.39792	0.498863	-2.76363	0.0851	-2.57354	0.097412	-1.64844	0.245838
-2.27288	0.420827	-2.25647	0.274583	-2.18182	0.201592	-1.94767	0.0727194	-2.70769	0.374736	-2.64228	0.186548	-2.49266	0.513561	-2.36042	0.324887
-2.28948	0.151718	-2.25038	0.26576	-1.38631	0.360288	-2.14339	0.208976	-2.574	0.414689	-2.02924	0.367781	-2.61422	0.166016	-2.36228	0.45698
-2.51584	0.151089	-2.39971	0.273992	-1.57616	0.417442	-1.81594	0.406416	-2.26495	0.265196	-2.50755	0.226041	-2.65246	0.353337	-2.41494	0.453832
-2.22264	0.420199	-1.85236	0.223978	-2.40897	0.202181	-2.44716	0.255306	-2.29258	0.760367	-2.41243	0.378892	-2.47102	0.492228	-2.70342	0.769347
-2.61309	0.20546	-1.8868	0.457462	-1.92095	0.497198	-2.34192	0.23837	-2.41608	0.472008	-2.17094	0.138908	-2.55204	0.445278	-2.53863	0.287858
-2.32341	0.406534	-1.79882	0.324619	-2.28075	0.101002	-1.88758	0.141804	-2.52094	0.406518	-2.64303	0.362883	-2.65644	0.0636841	-2.63047	0.386588
-2.36954	0.295646	-2.10805	0.121779	-2.52721	0.177929	-1.59767	0.424886	-2.63545	0.337494	-1.04423	0.133921	-2.45284	0.267486	-2.28788	0.394261
-2.43722	0.411494	-2.27054	0.233828	-2.28552	0.227056	-2.19822	0.474178	-2.62771	0.350037	-2.31247	0.319532	-2.60769	0.118512	-2.34562	0.473323
-2.61762	0.156609	-2.13172	0.42684	-2.32679	0.296473	-2.16091	0.25277	-2.58574	0.32433	-2.3944	0.165068	-2.47514	0.376315	-2.70357	0.429048
-2.37373	0.359626	-2.36741	0.0852114	-2.09714	0.413876	-2.14833	0.385787	-2.62948	0.142109	-1.96777	0.107197	-2.52589	0.467692	-2.42022	0.46838
-2.35797	0.476436	-1.89763	0.17391	-1.39431	0.118557	-2.10848	0.388102	-2.40638	0.662366	-2.38591	0.317348	-2.70082	0.261575	-2.45427	0.423109
-2.45577	0.068112	-2.14975	0.188633	-2.09241	0.293834	-2.49389	0.341186	-2.34408	0.577079	-2.6282	0.115427	-2.2223	0.442166	-2.56486	0.373016
-2.40962	0.192286	-2.21369	0.106592	-2.44941	0.144465	-2.48514	0.355703	-2.41331	0.129141	-2.47722	0.11472	-2.52526	0.0876183	-2.33148	0.353232
-2.30477	0.357873	-2.3269	0.190776	-2.07333	0.393657	-1.75509	0.401021	-2.66275	0.329392	-2.53349	0.129627	-2.64598	0.361543	-2.4589	0.579483
-2.30438	0.176958	-2.14835	0.257592	-2.50522	0.216529	-1.97706	0.333824	-2.49971	0.395774	-2.02289	0.539542	-2.45784	0.478402	-2.3243	0.362535
-2.40778	0.326242	-2.28851	0.211644	-2.15736	0.281475	-1.30921	0.341823	-2.27114	0.560598	-2.3221	0.0820297	-2.29184	0.228483	-2.4852	0.445679
-2.30751	0.267573	-2.35274	0.204947	-2.09232	0.342136	-2.29816	0.13695	-2.6539	0.370822	-2.65419	0.224029	-2.5558	0.504281	-2.55461	0.487978
-2.28324	0.363507	-2.27681	0.197207	-2.36411	0.058543	-1.67982	0.291891	-2.74283	0.228186	-2.28962	0.573637	-2.45158	0.186727	-2.30735	0.353976
-2.55378	0.593983	-2.32079	0.376553	-2.3578	0.340116	-1.35077	0.305555	-2.46572	0.441094	-2.5106	0.152513	-2.37885	0.55261	-2.35318	0.435242
-2.62108	0.280851	-2.16459	0.466586	-1.88858	0.106704	-2.44678	0.18885	-1.70225	0.50149	-2.48531	0.194257	-2.61242	0.242112	-2.22645	0.72963
-2.24857	0.285927	-1.33909	0.156522	-2.12376	0.372359	-1.48346	0.373077	-2.29271	0.582059	-1.99871	0.152266	-2.47193	0.104976	-2.5042	0.547797
-2.40528	0.194562	-2.30642	0.099167	-2.26151	0.109841	-1.43071	0.444552	-2.49841	0.166871	-1.69771	0.117314	-2.56422	0.339056	-2.63776	0.44348
-2.43038	0.175631	-2.00338	0.358657	-2.27558	0.31408	-2.07056	0.444213	-2.57772	0.299411	-2.71634	0.26163	-2.55845	0.514269	-2.47718	0.478465
-2.09482	0.207878	-2.32818	0.0685511	-1.61835	0.261371	-2.00885	0.403731	-2.61656	0.121067	-2.55046	0.553774	-2.18709	0.575999	-2.21891	0.470658
-2.11472	0.033877	-1.50326	0.385642	-2.3778	0.406984	-1.52017	0.302688	-1.83445	0.43182	-1.8418	0.302827	-1.85627	0.232349	-2.39706	0.189924
-2.54563	0.20361	-2.07214	0.357453	-2.21884	0.420852	-2.52071	0.451269	-2.54621	0.410328	-2.54746	0.0587864	-2.45626	0.238449	-2.39647	0.460915
-2.37408	0.273502	-2.46219	0.0837228	-2.28033	0.359539	-2.21287	0.363841	-2.53327	0.346018	-2.72059	0.188499	-2.52072	0.335657	-2.42879	0.402964
-2.00573	0.272029	-2.17265	0.152003	-2.22741	0.316431	-1.45511	0.380772	-2.54787	0.32194	-2.65278	0.263014	-2.35149	0.243223	-2.48133	0.340522
-2.61819	0.479533	-2.3586	0.0450125	-1.39087	0.363302	-1.34963	0.423996	-2.72259	0.122654	-2.54664	0.164749	-2.60285	0.157436	-2.3063	0.53009
-2.41214	0.395702	-2.3558	0.152504	-2.04183	0.492662	-1.55011	0.375777	-2.60187	0.276004	-1.76577	0.153722	-2.58831	0.50411	-2.04041	0.437928
-1.58766	0.225698	-1.26363	0.349401	-2.25258	0.129414	-1.42009	0.357863	-2.4056	0.290985	-2.0451	0.109093	-2.42651	0.153855	-2.61202	0.488563
-2.13538	0.473988	-2.10395	0.417359	-2.3023	0.406766	-1.5725	0.138957	-2.32763	0.292399	-2.18475	0.589367	-2.52435	0.361302	-2.51128	0.542698
-1.91355	0.607513	-0.918499	0.302228	-2.24578	0.256638	-2.32308	0.360378	-2.35092	0.362108	-2.6505	0.213384	-2.47089	0.377176	-2.57311	0.35568
-2.58023	0.314931	-2.23865	0.0635103	-1.93391	0.428055	-2.24533	0.413988	-2.58759	0.313856	-2.2165	0.611247	-2.5346	0.240412	-2.47206	0.443375
-2.06386	0.566544	-2.31236	0.101692	-2.43787	0.052969	-1.35403	0.40205	-2.33071	0.382104	-1.66813	0.158401	-2.68055	0.749101	-2.52975	0.589061
-2.23943	0.354558	-2.2643	0.216353	-1.20401	0.32066	-1.4754	0.162469	-2.43579	0.344177	-2.12186	0.149965	-2.6429	0.379016	-2.58993	0.545933
-2.30148	0.307518	-2.25455	0.396527	-1.17479	0.368014	-1.73976	0.348672	-2.46313	0.354454	-2.42458	0.60278	-2.48685	0.229284	-2.39675	0.637591
-2.47312	0.296238	-2.1534	0.262998	-2.25153	0.202282	-1.42009	0.41377	-2.4859	0.56044	-2.62384	0.0944314	-2.68838	0.0998204	-2.47991	0.39556
-2.35955	0.0413499	-1.93178	0.260248	-2.07728	0.365282	-2.10972	0.455886	-1.94994	0.368361	-2.15492	0.104813	-2.42208	0.401628	-2.11664	0.24324
-2.13396	0.0614416	-2.05073	0.27885	-1.88708	0.3298	-2.43404	0.220351	-2.35372	0.247078	-1.55926	0.158355	-2.55708	0.303238	-2.23019	0.396516
-2.41347	0.17849	-2.29764	0.0650854	-2.41714	0.2211	-2.1243	0.503174	-2.43342	0.0680388	-2.50031	0.250826	-2.47751	0.43646	-2.49346	0.478724
-2.2488	0.390957	-1.63543	0.0680115	-2.05146	0.365161	-1.66207	0.393431	-2.56469	0.223805	-2.09305	0.281673	-2.67929	0.284498	-2.43188	0.525756
-2.0975	0.454133	-2.28487	0.324844	-2.35583	0.106633	-1.73985	0.357691	-2.38655	0.553305	-2.51412	0.265415	-2.49078	0.828053	-2.17399	0.477101
-2.60458	0.17268	-1.89484	0.553783	-2.16485	0.1314	-2.26081	0.362623	-2.5437	0.440125	-2.35093	0.310837	-2.46619	0.291956	-2.33863	0.713862
-2.17774	0.374262	-2.06415	0.24121	-1.87118	0.352382	-1.953	0.329263	-2.39733	0.356427	-1.90039	0.183109	-2.63844	0.302418	-2.35507	0.370339
-2.55	0.259539	-2.03115	0.185134	-1.89494	0.379779	-2.17046	0.18675	-2.52814	0.362265	-2.10814	0.35628	-2.26049	0.338298	-2.38914	0.450847
-2.69953	0.0921643	-2.12531	0.537102	-1.52164	0.386183	-1.50659	0.344268	-2.57362	0.372642	-2.69749	0.145887	-2.53416	0.413609	-2.49141	0.604944
-2.16804	0.470822	-2.17352	0.503934	-2.18103	0.153091	-2.32932	0.346111	-2.34462	0.405568	-2.65167	0.561122	-2.41564	0.395744	-2.15267	0.658509
-2.48045	0.275359	-2.18765	0.257368	-2.17361	0.321926	-1.65384	0.283989	-2.41079	0.524413	-2.42266	0.408613	-2.39239	0.372696	-2.29541	0.501832
-1.34321	0.347163	-2.34834	0.273959	-1.53661	0.287983	-1.87774	0.345149	-2.68923	0.416524	-2.11662	0.333764	-2.50965	0.945134	-2.55585	0.404492
-1.97942	0.306286	-2.12098	0.242927	-2.07465	0.183525	-2.0192	0.339821	-2.49959	0.274807	-2.12202	0.274327	-2.70734	0.420317	-2.46523	0.391436
-2.35424	0.125056	-2.15994	0.303335	-1.90255	0.406985	-2.26032	0.395203	-2.56535	0.169766	-2.69435	0.201766	-2.34084	0.341941	-2.53016	0.290391
-2.58105	0.380649	-2.00956	0.56642	-2.16922	0.074015	-2.18764	0.30054	-2.42908	0.263442	-2.23981	0.207678	-0.89617	0.360215	-2.37719	0.403585
-2.16891	0.43875	-1.53525	0.378426	-2.09199	0.189895	-1.97856	0.0855969	-2.28745	0.274886	-2.44176	0.38602	-2.75392	0.305576	-2.6054	0.316118
-2.45873	0.218343	-1.13381	0.282547	-2.40099	0.252858	-1.69227	0.276623	-2.45487	0.560206	-2.64884	0.0789755	-2.54888	0.270417	-2.17909	0.432132
-2.31773	0.354241	-2.12486	0.334338	-1.26117	0.33534	-1.96891	0.39283	-2.21954	0.350452	-1.92673	0.402657	-2.47209	0.470398	-2.43832	0.610863
-2.33767	0.58644	-2.27746	0.182493	-2.2773	0.422603	-1.43367	0.369299	-2.32167	0.393657	-2.30771	0.497803	-2.80234	0.399542	-1.88262	0.524216
-2.54046	0.0423559	-2.34051	0.13721	-2.11972	0.391291	-2.10201	0.278757	-2.45796	0.254723	-2.09554	0.0687881	-2.6369	0.291895	-2.48935	0.353744
-2.63612	0.347009	-1.86649	0.431893	-2.42656	0.229816	-2.05111	0.350846	-2.33836	0.604621	-1.97297	0.384386	-2.52805	0.529953	-2.40171	0.477609
-2.4712	0.335465	-2.2666	0.0893215	-2.26185	0.0785459	-2.20765	0.418276	-1.81897	0.397859	-2.42835	0.651467	-2.58822	0.28607	-2.63317	0.745427
-2.54467	0.375058	-2.23818	0.430998	-1.6894	0.248338	-1.92944	0.299655	-2.31003	0.44332	-2.27151	0.296764	-2.5892	0.326632	-2.55871	0.381939
-2.53693	0.241315	-2.39735	0.276522	-2.20132	0.206467	-1.96015	0.111665	-2.2124	0.541721	-2.34992	0.561275	-2.37289	0.436315	-1.97566	0.337526
-2.03149	0.409444	-2.31741	0.390248	-2.19903	0.378804	-2.10682	0.379637	-2.6902	0.39886	-2.13292	0.307327	-2.53157	0.192947	-1.66775	0.412895
-2.46681	0.123146	-2.28792	0.33245	-2.02623	0.390275	-2.2152	0.445073	-2.57662	0.19426	-2.71337	0.0947004	-1.88296	0.474659	-1.7855	0.359525
-2.22407	0.425532	-2.02902	0.220633	-1.26047	0.197814	-1.81755	0.146611	-2.57694	0.563028	-2.49974	0.454205	-2.33355	0.601778	-2.57017	0.389185
-2.48547	0.26022	-1.97279	0.22027	-2.25632	0.344467	-2.33864	0.13498	-2.43601	0.333147	-2.04141	0.306579	-2.63941	0.289408	-2.42862	0.270676
-2.4198	0.279723	-2.36047	0.071498	-1.51021	0.289064	-2.075	0.382355	-2.31623	0.423888	-1.88023	0.348568	-2.58364	0.109841	-2.41076	0.53747
-2.49713	0.240029	-1.86419	0.275674	-1.96885	0.412909	-1.90658	0.0772793	-2.51391	0.505873	-2.13221	0.114426	-2.46788	0.525671	-2.48664	0.480142
-2.32914	0.503149	-2.15025	0.325034	-2.41085	0.280444	-1.61766	0.285221	-2.59877	0.522059	-2.32815	0.550889	-2.2639	0.581887	-2.2943	0.412281
-2.27941	0.177269	-2.02929	0.0939635	-2.44404	0.0800131	-2.4482	0.569922	-2.2692	0.323095	-2.48009	0.329298	-2.61368	0.468603	-2.64039	0.415414
-2.41136	0.22011	-2.25988	0.27494	-2.20448	0.294844	-2.02423	0.201643	-2.66636	0.302768	-2.57231	0.349249	-2.62567	0.322855	-2.31982	0.401288
-2.30915	0.135448	-2.01094	0.233311	-1.51001	0.463639	-2.15071	0.360596	-2.44004	0.381639	-2.31095	0.527784	-2.35367	0.594787	-2.52936	0.398167
-2.13558	0.317902	-2.46718	0.249831	-2.22012	0.370363	-2.05594	0.387295	-2.52342	0.322787	-2.72886	0.298302	-2.58006	0.295563	-2.56902	0.703226
-2.53515	0.274914	-2.26891	0.292428	-2.28978	0.0173949	-2.2428	0.253231	-2.41809	0.410906	-2.61952	0.203084	-2.64003	0.186723	-2.61056	0.7853
-2.15541	0.280154	-2.51714	0.339715	-2.40268	0.0647141	-2.32839	0.327585	-2.48306	0.330536	-2.57203	0.404529	-2.60072	0.170548	-2.35657	0.40565
-2.30339	0.360078	-2.39337	0.036763	-1.7957	0.208302	-1.46634	0.136358	-2.41765	0.294061	-2.65525	0.166658	-2.64262	0.352202	-2.44638	0.0324086
-2.2108	0.422904	-2.30346	0.28179	-2.31436	0.205163	-1.73641	0.381855	-2.48063	0.325237	-2.39956	0.65176	-2.48457	0.498463	-2.75225	0.420401
-2.25472	0.464169	-2.17781	0.283066	-1.39705	0.329665	-2.38767	0.0952139	-2.35506	0.522008	-2.45942	0.597917	-2.51001	0.618883	-2.50356	0.490225
-2.31303	0.269186	-2.1988	0.368574	-2.28716	0.305021	-2.08294	0.376558	-2.55373	0.351993	-2.74795	0.73031	-2.52834	0.446323	-2.45298	0.547009
-2.4105	0.321108	-2.06481	0.346701	-2.37416	0.4161	-2.05472	0.35523	-2.45087	0.229801	-2.60726	0.144512	-2.40847	0.666354	-2.70781	0.313566
-2.54906	0.268515	-1.51683	0.382133	-1.63365	0.279539	-2.0596	0.440934	-2.43186	0.251188	-2.45904	0.367835	-2.3597	0.619607	-2.32832	0.531057
-2.33218	0.337759	-1.67493	0.317736	-2.38962	0.326719	-1.92795	0.387521	-2.5651	0.522868	-2.29581	0.274263	-2.55307	0.27738	-1.9521	0.41152
-1.87482	0.132581	-2.31327	0.291217	-2.31034	0.134865	-2.0185	0.361531	-2.74373	0.333192	-2.54191	0.152323	-2.63461	0.486843	-2.32884	0.627924
-2.36151	0.30982	-2.45238	0.0859815	-2.49381	0.41949	-2.16298	0.412838	-2.40738	0.380843	-2.39179	0.418294	-2.24176	0.415249	-2.50984	0.317222
-2.41336	0.412785	-2.34822	0.329941	-1.48205	0.23371	-1.82226	0.213886	-1.73779	0.411803	-2.63968	0.235892	-2.58171	0.417141	-2.24008	0.599536
-2.19564	0.344148	-2.38459	0.0525463	-2.42543	0.125937	-1.43729	0.148586	-2.54008	0.279436	-2.21082	0.164221	-2.48328	0.407717	-2.43279	0.407375
-2.5678	0.31219	-1.95628	0.417703	-2.04583	0.608386	-1.89047	0.352833	-2.56976	0.381712	-1.89995	0.201392	-1.41999	0.308667	-2.50503	0.675582
-2.52026	0.266902	-2.17266	0.23764	-1.80705	0.526802	-2.07642	0.153773	-2.445	0.343448	-2.71726	0.249718	-2.27249	0.40281	-2.4226	0.449944
-2.47929	0.454774	-2.30185	0.414573	-1.67382	0.30291	-2.2149	0.155163	-2.593	0.367556	-2.00626	0.255248	-2.32571	0.517391	-2.55038	0.34057
-2.28132	0.38331	-2.31284	0.157639	-2.02232	0.125147	-1.68037	0.388502	-2.57467	0.343419	-2.34143	0.198174	-2.69663	0.296528	-2.35565	0.505133
-2.36692	0.156437	-2.30518	0.352573	-1.74554	0.346502	-0.905159	0.396252	-1.98195	0.467124	-2.67328	0.504453	-2.60773	0.394297	-2.2588	0.428199
-2.13559	0.16716	-2.05053	0.189242	-1.21017	0.210705	-1.98038	0.464858	-2.32105	0.180384	-2.20625	0.337125	-2.27197	0.402449	-2.49548	0.392132
-2.4684	0.084758	-1.71823	0.36138	-2.3728	0.253315	-1.28793	0.353554	-2.09239	0.64325	-1.85274	0.194005	-2.5086	0.490238	-2.37262	0.365681
-2.17106	0.498739	-2.31393	0.381144	-1.81626	0.512713	-1.27233	0.38392	-2.32657	0.214506	-2.37091	0.397117	-2.58594	0.414759	-2.64577	0.413603
-2.49867	0.267154	-2.41589	0.259605	-1.88422	0.0819493	-1.91649	0.29564	-2.57622	0.155193	-2.34517	0.607683	-2.76258	0.272664	-1.75233	0.441035
-2.10433	0.387775	-2.19082	0.415693	-2.13934	0.272015	-2.01347	0.368978	-2.67634	0.204748	-2.48608	0.504504	-2.63813	0.442202	-2.45147	0.394224
-2.3578	0.393319	-2.11279	0.332333	-2.28506	0.206566	-1.73735	0.302617	-2.22406	0.526354	-2.64847	0.261509	-2.57788	0.248825	-2.38013	0.578648
-2.5491	0.129754	-2.14274	0.156478	-1.48816	0.268615	-1.91041	0.30069	-2.44272	0.575072	-2.18762	0.511433	-2.41903	0.401891	-2.29251	0.655627
-2.43798	0.317029	-1.71008	0.198154	-1.8235	0.386217	-1.70564	0.147097	-2.50863	0.283838	-2.26169	0.538485	-2.63022	0.469772	-1.97112	0.415181
-2.48363	0.141172	-2.44861	0.351652	-2.32473	0.150288	-2.50898	0.416216	-2.63716	0.451981	-2.62241	0.346756	-2.54453	0.147035	-2.37158	0.509502
-2.31162	0.373495	-2.19705	0.481255	-1.32908	0.139525	-1.75629	0.16777	-2.24357	0.279414	-2.34371	0.402266	-1.42006	0.552187	-1.51266	0.609575
-2.38857	0.257932	-2.28614	0.289237	-2.21545	0.312286	-2.05124	0.109566	-2.27759	0.224466	-2.30513	0.41512	-2.41526	0.433903	-2.52004	0.70786
-2.38901	0.405352	-2.32143	0.188232	-2.19928	0.318059	-2.02028	0.31351	-2.48079	0.154226	-2.33631	0.202381	-2.35933	0.445367	-2.48866	0.705167
-2.40629	0.34379	-2.02051	0.411713	-1.899	0.135005	-2.39383	0.365066	-2.52473	0.424904	-2.43029	0.401529	-2.5681	0.347806	-2.55704	0.239637
-2.45779	0.0744366	-2.34957	0.378568	-2.4648	0.405608	-2.14507	0.308597	-2.36762	0.191141	-2.32559	0.550953	-2.61859	0.163127	-1.958	0.37434
-2.38693	0.396376	-2.36389	0.387421	-2.19825	0.307925	-2.11564	0.390801	-2.07244	0.485521	-2.31544	0.109017	-2.4081	0.443939	-2.5862	0.425624
-2.08021	0.194025	-2.28607	0.153264	-1.58993	0.52365	-1.98651	0.395792	-2.70567	0.350908	-2.24048	0.494678	-2.61228	0.370244	-2.33501	0.618382
-2.47343	0.230898	-2.00773	0.601908	-1.74197	0.199448	-1.50144	0.275849	-2.47953	0.484448	-2.58378	0.179566	-2.0072	0.540574	-2.5233	0.517979
-2.05754	0.349829	-1.95606	0.337	-2.35802	0.382919	-1.83731	0.185179	-2.58526	0.161844	-2.31253	0.45838	-2.53409	0.506724	-2.54027	0.491328
-1.7393	0.425853	-2.20356	0.170401	-1.341	0.212987	-1.93604	0.113946	-1.69512	0.764941	-2.69019	0.421079	-2.41	0.513673	-2.49568	0.596071
-2.43389	0.35335	-2.21787	0.260952	-2.4408	0.069507	-1.30025	0.376153	-2.59471	0.138966	-2.23379	0.334319	-2.52846	0.438159	-2.35763	0.392126
-2.44023	0.111438	-1.77652	0.266362	-2.58932	0.30632	-2.18506	0.220113	-2.38475	0.394705	-2.38067	0.301492	-2.48895	0.281788	-2.47095	0.396085
-2.47733	0.0790096	-2.22902	0.315792	-2.52857	0.0803333	-2.25197	0.344327	-2.57091	0.256151	-2.58702	0.384458	-2.5811	0.337896	-2.13537	0.706163
-2.05953	0.393982	-2.0831	0.457605	-2.45593	0.0677657	-2.43084	0.415362	-2.43511	0.457497	-2.60106	0.300048	-2.54065	0.513937	-2.65677	0.544966
-2.71077	0.116847	-2.11675	0.312527	-2.38118	0.277093	-1.31331	0.323986	-2.34614	0.519457	-2.4004	0.369945	-2.65704	0.336125	-2.5668	0.406023
-1.99083	0.56452	-1.89254	0.445842	-2.27092	0.318172	-1.91414	0.33612	-2.40916	0.319062	-2.72257	0.219627	-2.66088	0.352886	-2.4126	0.497887
-2.53908	0.377981	-2.39898	0.197221	-2.02495	0.383862	-1.50686	0.139872	-2.45661	0.376754	-2.47464	0.55665	-2.55814	0.657122	-2.46622	0.558828
-2.58373	0.279085	-2.27896	0.414155	-2.27779	0.472	-1.86803	0.103781	-2.37724	0.474764	-2.64556	0.141328	-2.35131	0.486269	-2.09952	0.61289
-2.35566	0.283248	-2.01535	0.316845	-2.37608	0.311379	-1.41943	0.347005	-2.5149	0.253991	-2.42863	0.268633	-2.46599	0.35138	-2.44126	0.415701
-2.33651	0.260913	-2.40697	0.126326	-2.2831	0.126569	-1.45572	0.452098	-1.72821	0.38431	-2.36993	0.202042	-2.4162	0.373722	-2.18533	0.467036
-2.58821	0.192306	-2.07027	0.48432	-1.90164	0.25192	-1.80513	0.386382	-2.29558	0.27599	-2.25971	0.367774	-2.60768	0.373681	-2.54941	0.438505
-2.42543	0.386679	-2.35401	0.38399	-2.35658	0.0832948	-2.09234	0.107866	-2.6041	0.312202	-2.48834	0.257046	-2.36358	0.345589	-2.48697	0.388573
-2.46839	0.292257	-2.10998	0.28995	-2.29551	0.327304	-2.16492	0.305147	-2.0719	0.468338	-2.37216	0.133637	-2.02186	0.114482	-2.38944	0.436119
-2.34816	0.316617	-2.27451	0.372197	-2.42667	0.160892	-2.10602	0.333692	-2.31168	0.225898	-2.61119	0.181003	-2.57077	0.431422	-2.18547	0.570507
-2.56262	0.12266	-2.42736	0.167697	-2.44812	0.409757	-2.13462	0.409577	-2.59028	0.139454	-1.27943	0.438666	-2.74137	0.211552	-2.62677	0.402199
-2.49364	0.31749	-2.53047	0.351858	-1.26681	0.342469	-2.17551	0.259996	-2.50769	0.795704	-2.52105	0.723575	-2.45975	0.176146	-2.47818	0.540382
-2.42987	0.188309	-2.4305	0.275227	-2.26892	0.375731	-1.9454	0.404294	-2.48676	0.363055	-2.23453	0.410195	-2.56783	0.225756	-2.48319	0.38792
-2.45847	0.395964	-2.25846	0.216313	-2.4576	0.136294	-2.32111	0.203962	-2.00194	0.227071	-2.317	0.460578	-2.50338	0.567407	-2.46256	0.423921
-2.43789	0.183012	-2.28503	0.332761	-2.18572	0.305444	-1.96559	0.317417	-2.6614	0.197476	-2.36466	0.421145	-2.8155	0.449125	-2.5877	0.463267
-1.8868	0.362072	-2.47085	0.298047	-1.51102	0.289144	-1.87722	0.362248	-2.50338	0.332824	-2.45	0.387793	-2.20099	0.681689	-2.49213	0.523539
-2.65816	0.275469	-2.22306	0.407736	-2.33002	0.148263	-1.71824	0.372547	-2.52708	0.427514	-1.61273	0.375244	-2.65722	0.426805	-2.51922	0.542342
-2.57036	0.343022	-2.16697	0.0944613	-1.63739	0.204763	-1.83061	0.21604	-2.45871	0.263825	-2.41235	0.313451	-2.41986	0.33288	-2.54644	0.478004
-2.5443	0.348524	-2.16646	0.382143	-2.21275	0.14802	-1.56737	0.351378	-2.51463	0.27849	-2.46541	0.20123	-2.60534	0.204596	-2.64931	0.298787
-2.21882	0.323877	-2.3361	0.358335	-2.08645	0.170792	-2.40527	0.10674	-2.51556	0.392679	-2.67509	0.173025	-1.39311	0.202344	-2.38195	0.419298
-2.31834	0.393133	-2.30728	0.262302	-2.07175	0.28711	-1.79016	0.351315	-2.54112	0.233299	-2.49375	0.264034	-1.97496	0.422809	-2.39957	0.408335
-2.58717	0.233115	-2.15767	0.358933	-1.81862	0.133585	-2.19085	0.321533	-2.40673	0.264225	-2.65719	0.299113	-2.66291	0.081131	-2.49257	0.369849
-2.36705	0.311644	-2.05567	0.32556	-1.90395	0.185711	-2.1999	0.362742	-2.46377	0.256609	-2.66065	0.164045	-2.32311	0.424488	-2.3304	0.622495
-2.38141	0.29987	-2.27947	0.260632	-2.31718	0.296537	-1.89196	0.368398	-2.21232	0.454863	-2.32797	0.451332	-2.57333	0.598043	-2.02921	0.626049
-2.33309	0.210304	-2.28095	0.35552	-1.20124	0.352322	-1.42387	0.367683	-2.27781	0.295224	-2.68028	0.368923	-2.4842	0.272391	-2.39371	0.728487
-2.36203	0.267419	-1.99506	0.0760905	-2.33757	0.338281	-2.32539	0.306365	-2.44825	0.383575	-2.22899	0.124283	-2.59564	0.198105	-2.46884	0.530907
-2.37589	0.151847	-2.49167	0.10153	-2.22035	0.367305	-2.23116	0.098966	-2.23309	0.420918	-2.46012	0.325399	-2.64341	0.269119	-2.52831	0.29665
-2.274	0.469515	-2.38206	0.389934	-2.16251	0.132656	-2.57227	0.300705	-2.19467	0.202235	-2.68263	0.335746	-2.42504	0.434241	-2.49234	0.485359
-2.48938	0.359621	-2.03035	0.334961	-2.41075	0.27593	-1.42635	0.241341	-2.60381	0.515092	-2.48124	0.287433	-2.68707	0.480383	-2.55028	0.295378
-2.43024	0.264209	-2.06205	0.319323	-1.48626	0.538764	-1.96775	0.357693	-2.48662	0.432382	-2.5275	0.217039	-2.54087	0.445573	-2.45687	0.435631
-2.61398	0.371025	-2.32154	0.109713	-2.25725	0.325581	-1.83257	0.35536	-2.57944	0.171804	-1.66149	0.396957	-2.58222	0.352252	-2.65434	0.520645
-2.43148	0.363657	-2.11479	0.354643	-2.454	0.191404	-2.00815	0.192285	-2.72941	0.273002	-2.31294	0.333266	-2.66228	0.324023	-2.5089	0.278206
-2.38447	0.354258	-1.88144	0.422083	-2.06713	0.443502	-1.54528	0.371809	-2.41209	0.256404	-2.299	0.150939	-2.33509	0.345831	-2.40529	0.467992
-2.51651	0.0879484	-2.15285	0.33108	-1.1461	0.391188	-1.91878	0.43454	-2.62783	0.44241	-1.711	0.384179	-2.7804	0.0599386	-2.5637	0.194529
-2.42067	0.274143	-2.16609	0.376455	-2.17041	0.193801	-1.50668	0.11036	-2.66191	0.407754	-2.71766	0.337244	-2.72302	0.176937	-2.29869	0.640121
-2.3727	0.428208	-2.4364	0.327613	-2.13923	0.140832	-1.42327	0.3623	-2.24511	0.346648	-2.26212	0.295535	-2.5142	0.290438	-2.27318	0.304861
-2.58084	0.141644	-2.39459	0.249671	-2.37726	0.203517	-1.43966	0.0936223	-2.36645	0.726635	-2.53016	0.400463	-2.51049	0.255956	-2.42085	0.590261
-2.43937	0.238809	-2.20436	0.127634	-2.32039	0.324935	-1.54831	0.250194	-2.11175	0.348084	-2.44703	0.212946	-2.66053	0.418384	-2.62558	0.352904
-2.30112	0.184561	-2.16422	0.354982	-1.9897	0.46207	-1.51049	0.331621	-2.54924	0.435519	-1.52384	0.41018	-2.45265	0.39751	-2.50584	0.395796
-2.6252	0.277059	-2.50564	0.275971	-2.25043	0.274969	-1.57147	0.338947	-2.42905	0.126696	-1.88711	0.492181	-2.66555	0.385339	-2.56112	0.43892
-2.18745	0.435223	-1.93239	0.384225	-2.41374	0.358762	-1.35883	0.305323	-2.578	0.30126	-2.12676	0.466988	-2.18539	0.503474	-2.56053	0.533271
-2.40566	0.382918	-2.41016	0.128837	-2.29946	0.0396305	-2.1882	0.154937	-2.49976	0.2954	-2.57641	0.215762	-2.7305	0.380093	-2.42769	0.469702
-2.47236	0.455557	-2.40008	0.559861	-1.80589	0.404747	-1.96816	0.173829	-2.47981	0.311807	-1.55156	0.540288	-2.56699	0.467532	-2.52635	0.595755
-2.45931	0.445552	-2.19915	0.333471	-1.48604	0.351696	-1.92288	0.274362	-2.40052	0.477748	-2.37851	0.302131	-2.39742	0.810836	-2.73263	0.384226
-2.65949	0.287136	-2.21783	0.417082	-1.77964	0.20448	-1.8909	0.336826	-2.34101	0.453535	-2.51599	0.296834	-2.43265	0.510538	-2.78606	0.419286
-2.4497	0.27682	-2.25675	0.24281	-2.34276	0.286686	-1.28421	0.307631	-2.50564	0.425363	-2.28465	0.426966	-2.69948	0.164868	-2.57961	0.345297
-2.65377	0.438066	-2.30039	0.109128	-2.44806	0.123955	-2.18124	0.22031	-2.5436	0.489692	-2.25497	0.400156	-2.69016	0.385544	-2.45167	0.359819
-2.45856	0.335882	-2.0814	0.292849	-1.59056	0.246836	-1.67195	0.300677	-2.41444	0.229455	-2.27391	0.34569	-2.63975	0.057839	-2.66698	0.58428
-2.34875	0.343626	-2.2258	0.366218	-1.31509	0.237192	-1.53197	0.374308	-2.51235	0.282866	-2.7068	0.34632	-2.71327	0.163112	-2.54071	0.581374
-2.114	0.262353	-2.42007	0.343406	-2.28264	0.377301	-1.95187	0.488695	-2.4004	0.28751	-2.13024	0.343229	-2.45503	0.6347	-2.36746	0.565361
-2.54582	0.285507	-2.23006	0.0864049	-2.30688	0.406731	-2.63515	0.238858	-2.30332	0.637638	-2.36506	0.152669	-2.28521	0.637734	-2.35074	0.377858
-2.36026	0.368014	-2.26397	0.459026	-1.43319	0.315033	-1.72188	0.345487	-2.48253	0.27884	-2.5367	0.442498	-2.50166	0.0982712	-2.21694	0.5692
-2.5288	0.249971	-2.40646	0.189434	-2.21965	0.19561	-1.64737	0.42573	-2.22386	0.404416	-2.65799	0.171006	-2.53012	0.138038	-2.34335	0.451492
-2.66827	0.216312	-2.49691	0.0820645	-2.28405	0.319606	-1.48234	0.286868	-2.61603	0.270548	-1.92248	0.319269	-2.67145	0.473291	-2.40106	0.568356
-2.15819	0.403433	-2.08302	0.293074	-1.92382	0.307238	-2.29797	0.390702	-2.41141	0.330596	-2.30344	0.358185	-2.26704	0.532744	-2.67292	0.462324
-2.28675	0.364721	-2.33178	0.437969	-1.90194	0.348341	-1.71145	0.38435	-2.57604	0.264191	-2.52892	0.431968	-2.50574	0.358522	-2.63498	0.465728
-2.19663	0.295708	-2.3401	0.229583	-1.58815	0.0774166	-1.93342	0.361687	-2.49118	0.332001	-2.31471	0.299331	-2.7315	0.450675	-2.59354	0.330713
-2.46228	0.101923	-2.49608	0.289425	-2.13405	0.342878	-2.06605	0.328119	-2.59562	0.459247	-2.62138	0.334035	-2.52898	0.16403	-2.63461	0.220472
-2.41797	0.181571	-2.55452	0.321263	-2.06245	0.261415	-1.72534	0.312228	-2.29244	0.365238	-2.76421	0.172259	-2.45878	0.662671	-2.68564	0.31097
-2.33757	0.281462	-1.55188	0.32354	-1.99397	0.329864	-1.99372	0.187123	-2.51233	0.18338	-2.0612	0.383243	-2.50803	0.785578	-2.44321	0.415902
-2.43822	0.437687	-2.41992	0.147618	-2.07065	0.354454	-1.81557	0.347539	-2.28377	0.371402	-2.527	0.193377	-2.78323	0.210133	-2.46824	0.410035
-2.65767	0.278	-2.42385	0.297509	-1.57226	0.316117	-1.95467	0.300018	-2.32245	0.459031	-2.74377	0.148386	-2.40248	0.563156	-2.43276	0.628342
-2.54224	0.242556	-2.28122	0.15133	-1.5125	0.19758	-2.34386	0.212773	-2.61628	0.282847	-1.98963	0.0920715	-2.27883	0.606751	-2.54672	0.420259
-2.52757	0.276894	-2.38907	0.198649	-2.32886	0.332289	-2.39789	0.449235	-2.66658	0.103614	-2.12678	0.338171	-2.75339	0.103502	-2.40589	0.511984
-2.46588	0.087492	-2.32728	0.350042	-2.23479	0.293388	-1.41687	0.199284	-2.16187	0.300179	-2.32387	0.204473	-2.50117	0.566475	-2.63902	0.356598
-2.40038	0.383707	-2.50101	0.0839479	-1.8293	0.240434	-1.83777	0.263097	-2.46961	0.257818	-1.54425	0.405423	-2.44161	0.296692	-2.45984	0.621736
-2.45468	0.380994	-1.87354	0.589778	-2.46885	0.200184	-2.23271	0.116185	-1.91876	0.489608	-2.43611	0.463889	-2.78108	0.0749535	-2.45071	0.378224
-2.16167	0.304441	-2.26817	0.112547	-2.09749	0.120217	-2.13665	0.310633	-2.64782	0.44025	-2.66299	0.342083	-2.33739	0.848987	-2.4987	0.594405
-2.58348	0.232917	-2.06008	0.398628	-2.3869	0.313626	-1.61484	0.373869	-2.36706	0.5071	-2.45681	0.694364	-2.68371	0.43022	-2.39895	0.383689
-2.3737	0.241932	-2.46602	0.28736	-1.39379	0.244117	-1.96478	0.397872	-2.32014	0.129082	-1.88023	0.225792	-2.65638	0.594697	-2.77138	0.325089
-2.34866	0.382228	-2.35418	0.314712	-1.86718	0.422412	-1.5868	0.381769	-2.53848	0.164783	-2.50619	0.304743	-2.69775	0.454634	-2.33304	0.475374
-2.41627	0.393403	-1.83714	0.493896	-2.33583	0.148342	-1.50362	0.298571	-1.62579	0.471511	-2.57328	0.502008	-2.61519	0.815114	-2.58501	0.43438
-2.14854	0.354065	-2.16249	0.46019	-2.3819	0.288126	-1.88511	0.188558	-2.38883	0.585615	-2.1447	0.372216	-2.74491	0.164835	-2.42142	0.574117
-1.96812	0.165517	-2.23518	0.382258	-2.08439	0.255439	-1.39065	0.320733	-2.69587	0.521919	-2.45374	0.278901	-2.60199	0.276218	-2.52937	0.352421
-2.14383	0.139095	-2.09413	0.305763	-2.2736	0.256061	-2.33889	0.359386	-2.3452	0.281255	-2.64169	0.177176	-2.48279	0.785414	-2.55268	0.429549
[truncated: 4,628 more rows]

## Sheet: Fig4g-h
p53 0uM	NFAT 0uM	p53 20uM	NFAT 20uM	p53 40uM	NFAT 40uM	p53 60uM	NFAT 60uM	p53 80uM	NFAT 80uM	p53 100uM	NFAT 100uM	p53 150uM	NFAT 150uM	p53 200uM	NFAT 200uM
-1.9719	0.521883	-1.36605	0.616095	-1.41524	0.61485	-2.15253	0.636902	-1.75305	0.713274	-1.95847	0.754121	-1.45969	0.510194	-1.94111	0.57547
-1.59488	0.53234	-1.60264	0.202982	-1.31286	0.51314	-1.778	0.632169	-2.14639	0.705036	-2.09129	0.65454	-1.63818	0.627748	-2.13445	0.745299
-1.9844	0.546565	-1.06779	0.461447	-1.23689	0.458886	-1.48326	0.509423	-1.5668	0.515674	-2.20132	0.62307	-1.84286	0.588147	-1.75616	0.725472
-2.11419	0.438574	-0.379012	0.552178	-1.62612	0.702912	-1.48867	0.458133	-2.15858	0.669438	-1.88449	0.778245	-1.93901	0.559111	-1.9051	0.730841
-2.2807	0.515145	-0.948638	0.267388	-1.26809	0.230714	-1.88348	0.5189	-1.75985	0.533579	-1.66936	0.544303	-1.55021	0.663105	-1.79146	0.603529
-1.62911	0.447544	-0.905193	0.322782	-1.80445	0.580959	-1.54979	0.601189	-1.64985	0.831549	-2.05806	0.782521	-1.55821	0.794783	-2.26857	0.707882
-2.13045	0.448247	-1.19969	0.521845	-1.24861	0.543414	-2.09878	0.643009	-2.18911	0.643625	-1.60069	0.434299	-1.86621	0.554197	-1.74189	0.48552
-2.09599	0.44008	-1.30831	0.521795	-0.729449	0.212985	-1.55876	0.651316	-1.51226	0.536998	-2.03097	0.493799	-2.34469	0.61926	-1.79259	0.592248
-1.75872	0.405314	-0.569189	0.534852	-1.51439	0.603527	-1.94199	0.752692	-1.89315	0.627539	-1.55465	0.5666	-2.13271	0.0337332	-2.03749	0.551513
-2.17547	0.440691	-0.715605	0.591247	-1.00722	0.43159	-1.87726	0.593444	-1.55909	0.55089	-1.94764	0.682491	-1.65174	0.680869	-1.55278	0.536903
-1.84117	0.450946	-1.25331	0.264483	-1.45515	0.447393	-2.07963	0.650597	-1.81434	0.770361	-2.16036	0.581962	-1.75675	0.61057	-1.61202	0.538301
-1.9118	0.449298	-1.04035	0.173687	-1.07335	0.49849	-1.61639	0.528531	-1.82223	0.695947	-1.967	0.674357	-1.65634	0.505766	-2.17944	0.624226
-1.84742	0.418617	-1.01687	0.575602	-1.94963	0.606777	-1.75429	0.595765	-1.75861	0.602085	-1.97703	0.631712	-1.69689	0.532409	-1.78961	0.623096
-1.63768	0.43444	-0.879247	0.462876	-1.67939	0.584805	-1.59451	0.613324	-2.01379	0.551543	-1.38255	0.571184	-1.65171	0.578858	-1.43604	0.579722
-2.08239	0.413151	-1.03035	0.582317	-1.53832	0.559279	-1.16239	0.600794	-0.126811	0.631191	-1.43065	0.32327	-1.84615	0.54889	-2.31453	0.615992
-1.73847	0.412324	-0.971412	0.507586	-1.50864	0.548591	-1.51451	0.524501	-1.6921	0.703347	-1.37736	0.502558	-1.81972	0.718964	-1.6913	0.622245
-1.77026	0.418415	-1.82617	0.239075	-1.05645	0.433802	-1.28079	0.607517	-2.22758	0.638148	-1.84612	0.490747	-1.65132	0.552918	-1.65237	0.593804
-2.05594	0.392824	-1.85017	0.220147	-1.17454	0.575482	-1.77054	0.572435	-1.85527	0.52615	-1.6579	0.639064	-1.8202	0.599799	-1.56978	0.52466
-2.01979	0.407358	-1.22216	0.530468	-1.13116	0.552712	-1.29332	0.569764	-1.94319	0.707844	-2.08532	0.677661	-1.8334	0.568927	-2.01162	0.618115
-1.63276	0.391998	-1.17049	0.184503	-1.6451	0.677992	-1.70221	0.64536	-2.12895	0.54939	-1.90004	0.728687	-1.62248	0.568391	-1.82106	0.5587
-2.19949	0.384257	-0.421302	0.466935	-1.32845	0.594947	-2.13458	0.576097	-1.99317	0.620515	-1.92485	0.620246	-1.7281	0.573345	-1.98709	0.557538
-1.77463	0.453908	-1.39118	0.10291	-1.6438	0.683459	-1.74258	0.51788	-2.07322	0.515751	-2.06228	0.543095	-1.34973	0.447585	-1.79054	0.572982
-2.13268	0.361187	-0.365755	0.49801	-1.2273	0.488089	-1.37051	0.479639	-1.59206	0.592524	-1.61103	0.677303	-1.96637	0.556133	-1.69798	0.738685
-2.03512	0.382157	-0.898956	0.403669	-1.76974	0.58545	-1.27302	0.77818	-1.02113	0.574558	-1.75673	0.589545	-1.97941	0.435347	-2.16285	0.627353
-1.90665	0.394082	-1.57711	0.403514	-1.5471	0.50328	-1.2249	0.531393	-1.71251	0.474703	-1.60533	0.542278	-1.98819	0.610146	-1.89984	0.570201
-1.79248	0.393302	-0.729702	0.393481	-0.963466	0.462525	-1.6688	0.516764	-1.43028	0.538573	-1.92801	0.528943	-1.92036	0.424658	-1.82142	0.568946
-1.75281	0.396087	-1.7849	0.40211	-1.29899	0.501721	-1.3346	0.563743	-2.10341	0.512487	-2.06181	0.575076	-2.08419	0.496539	-1.44706	0.587619
-1.75985	0.398356	-0.745146	0.40454	-1.07467	0.613585	-1.94945	0.698217	-1.69285	0.617026	-1.90537	0.661414	-1.96498	0.648406	-1.52068	0.57802
-1.97243	0.445605	-0.660264	0.286146	-1.03853	0.558385	-1.10284	0.720865	-1.89746	0.504478	-1.78897	0.668038	-1.73589	0.49085	-1.37117	0.574101
-2.03771	0.425706	-0.972699	0.299648	-1.65223	0.643343	-1.11833	0.498279	-1.97147	0.574858	-1.88374	0.518687	-1.58622	0.609627	-1.76147	0.581049
-1.66535	0.508273	-1.828	0.421294	-1.21999	0.494325	-1.61899	0.560016	-1.88236	0.660376	-1.83382	0.590619	-1.81648	0.341072	-1.03357	0.509997
-2.17998	0.34416	-0.420044	0.403477	-1.55444	0.63802	-1.87261	0.563812	-2.2215	0.574428	-1.9569	0.618062	-1.71797	0.537884	-1.90218	0.583855
-1.7942	0.430608	-1.51529	0.35708	-1.19445	0.590515	-1.69907	0.633245	-2.0066	0.583201	-1.74499	0.504808	-1.85164	0.627087	-2.04885	0.613834
-1.92831	0.407533	-0.650381	0.365636	-1.33215	0.513254	-1.70558	0.552987	-1.48023	0.402884	-2.0124	0.963679	-1.45948	0.600731	-1.71162	0.695089
-1.79649	0.436453	-0.661451	0.414969	-0.847376	0.503356	-1.41006	0.590407	-1.68415	0.546125	-1.37515	0.591228	-1.99749	0.553573	-1.95559	0.538121
-1.72932	0.4284	-0.105712	0.464837	-1.39786	0.561228	-1.75257	0.733953	-1.85365	0.570438	-1.93325	0.61228	-1.56988	0.521085	-1.31933	0.586564
-2.12367	0.478305	-0.615923	0.400508	-1.0285	0.657349	-1.34908	0.565465	-1.49249	0.495406	-1.96802	0.664272	-1.70431	0.564906	-1.89944	0.575358
-1.95619	0.402596	-0.747227	0.429692	-0.946132	0.383816	-1.72935	0.516906	-1.96552	0.574101	-1.90787	0.601808	-1.45508	0.627037	-1.8549	0.549421
-1.79755	0.375097	-1.00014	0.286591	-1.75054	0.516905	-1.83739	0.551698	-2.11099	0.563799	-1.00788	0.511679	-1.71171	0.559689	-1.90651	0.845498
-1.53691	0.410971	-1.08314	0.162344	-1.04015	0.487651	-1.6276	0.772069	-1.99405	0.503174	-1.67871	0.530219	-1.71976	0.582308	-1.79353	0.566698
-1.69047	0.40601	-0.71946	0.43924	-0.976945	0.500913	-1.28622	0.559293	-1.82853	0.515222	-1.38176	0.496756	-1.34864	0.589108	-1.88485	0.586406
-1.98492	0.440086	-0.482477	0.491392	-1.32736	0.56327	-1.04741	0.597595	-1.70653	0.519529	-1.92782	0.493725	-2.27293	0.810139	-1.83138	0.549077
-2.8342	0.537585	-0.940992	0.0852985	-1.20922	0.537205	-1.75688	0.548254	-1.63603	0.593728	-1.56335	0.540345	-1.91603	0.560243	-1.5269	0.543561
-1.69324	0.469525	-1.83673	0.254097	-1.22487	0.467763	-2.15166	0.726967	-1.72976	0.453848	-1.44101	0.515163	-1.71764	0.588043	-1.85283	0.552448
-1.92001	0.489908	-1.64182	0.398011	-1.01768	0.498588	-1.34985	0.629096	-1.52146	0.55005	-2.27916	0.5666	-1.75749	0.652497	-1.38273	0.516943
-1.48978	0.442957	-0.79745	0.30492	-1.03653	0.511892	-1.94732	0.532421	-1.50452	0.53883	-1.77445	0.553839	-1.75154	0.572814	-1.72201	0.600973
-1.54911	0.385801	-0.700752	0.294272	-0.936679	0.475617	-1.41545	0.561912	-1.85732	0.507081	-1.88945	0.690066	-1.68906	0.565076	-1.24202	0.544055
-1.27292	0.404352	-0.720091	0.304482	-1.10629	0.483821	-1.78947	0.554769	-2.02269	0.523402	-1.9014	0.594876	-1.60825	0.490494	-2.10326	0.490823
-1.79425	0.47062	-0.815472	0.389563	-1.67217	0.532115	-1.72959	0.559437	-2.09699	0.880733	-1.84468	0.654105	-1.2608	0.489176	-1.5444	0.486562
-1.68274	0.368817	-1.41446	0.436339	-1.11416	0.452175	-1.37664	0.528873	-1.50119	0.550076	-1.85555	0.568542	-1.64408	0.419427	-1.7735	0.573459
-2.34097	0.436759	-0.778563	0.119464	-1.21712	0.625875	-1.6657	0.639725	-1.91732	0.521019	-2.17023	0.672492	-1.62698	0.688033	-1.87322	0.615623
-1.97599	0.460444	-1.29956	0.322351	-1.35829	0.501648	-1.84237	0.57459	-1.75125	0.688101	-1.73414	0.550487	-1.66782	0.504977	-1.56013	0.566048
-1.84285	0.523099	-0.938341	0.460719	-0.664686	0.394021	-1.80123	0.671399	-2.19215	0.421383	-1.56964	0.369663	-1.66915	0.603678	-1.23533	0.544198
-2.23963	0.301418	-1.01316	0.364148	-1.25884	0.6323	-1.54511	0.533094	-1.73257	0.529873	-1.86213	0.461368	-0.195	0.525819	-1.52886	0.528248
-1.95682	0.491465	-0.614695	0.45183	-1.31535	0.499006	-1.78679	0.598155	-1.59299	0.498167	-1.82841	0.792167	-2.06076	0.669007	-1.68191	0.648596
-1.81974	0.514715	-1.27559	0.358143	-1.22456	0.513605	-1.64506	0.516771	-1.37192	0.553336	-1.9441	0.798474	-1.68932	0.54878	-2.07124	0.76318
-1.82232	0.311064	-1.29291	0.429251	-1.32226	0.528895	-1.36137	0.536757	-1.95906	0.67588	-1.43529	0.277941	-1.87931	0.558345	-2.02939	0.682052
-1.7827	0.253254	-2.1871	0.45747	-1.29552	0.51389	-1.57736	0.566769	-1.79284	0.538954	-2.01911	0.656824	-0.252152	0.469116	-2.10173	0.638682
-2.01787	0.579332	-0.981703	0.304058	-1.09205	0.511599	-1.67603	0.654826	-2.01027	0.759656	-1.72927	0.666312	-1.59908	0.554105	-2.13861	0.716853
-1.99522	0.227023	-0.949526	0.323983	-1.53609	0.470587	-2.22395	0.736013	-1.85895	0.494031	-1.88297	0.420961	-1.80076	0.533701	-1.5859	0.555013
-1.93596	0.259935	-0.623451	0.194597	-1.00311	0.500672	-1.80103	0.467557	-1.65731	0.48256	-1.9856	0.532865	-1.99391	0.469193	-2.04196	0.526035
-2.16767	0.265485	-2.0274	0.192066	-1.5166	0.645477	-1.9329	0.386949	-1.85582	0.616302	-1.88395	0.603982	-1.19423	0.679066	-1.59207	0.5189
-2.04019	0.286858	-1.33528	0.408674	-1.4155	0.473393	-1.84014	0.498136	-2.18007	0.546464	-1.60481	0.592227	-1.50387	0.419322	-1.85388	0.626138
-1.8144	0.354511	-1.38916	0.314578	-1.30525	0.444624	-1.29105	0.490589	-1.92045	0.535934	-1.87786	0.687852	-1.92981	0.592209	-2.14418	0.402476
-1.88823	0.278678	-0.812244	0.400464	-1.29761	0.499278	-2.09982	0.596278	-1.46231	0.539085	-2.01344	0.744286	-1.66064	0.224993	-1.66874	0.575524
-2.04038	0.501668	-1.76857	0.42105	-1.27411	0.538971	-1.7759	0.711156	-1.96773	0.49611	-2.01581	0.535886	-1.73133	0.594435	-1.66955	0.444132
-1.90329	0.320442	-0.778025	0.307144	-0.926024	0.51197	-2.02437	0.579567	-1.92399	0.570937	-0.993617	0.523914	-1.75709	0.549448	-1.85506	0.609369
-1.63883	0.349729	-1.58223	0.322248	-1.70447	0.538187	-1.5878	0.435921	-1.60043	0.604676	-1.65013	0.454773	-1.44939	0.960726	-1.69944	0.574835
-2.14335	0.3002	-2.28398	0.396878	-1.31447	0.551371	-1.55193	0.634798	-1.89871	0.487112	-1.475	0.531911	-1.54145	0.47328	-1.71847	0.604264
-1.15349	0.275703	-1.94567	0.626508	-1.34711	0.550711	-1.26129	0.624199	-1.79841	0.617488	-1.89889	0.541078	-1.72907	0.602758	-1.77864	0.567971
-1.71872	0.518879	-0.613836	0.136257	-1.11715	0.568013	-1.63133	0.948557	-1.58932	0.51607	-1.73523	0.594626	-1.63459	0.618185	-1.74232	0.667178
-1.87532	0.419718	-0.961747	0.273344	-2.08763	0.477348	-0.898192	0.563372	-1.80737	0.361502	-2.16423	0.552218	-1.77645	0.59742	-1.76464	0.846007
-2.01817	0.296006	-0.883656	0.370861	-0.984931	0.509451	-1.7343	0.653674	-1.2202	0.519066	-1.81695	0.577532	-1.58201	0.635304	-1.56041	0.589042
-1.69566	0.49298	-0.750997	0.353145	-2.05508	0.506698	-1.80495	0.592699	-1.88139	0.331612	-2.08962	0.582347	-1.69993	0.597415	-1.73592	0.577863
-1.95885	0.127209	-1.16796	0.0477694	-1.87859	0.51454	-1.40663	0.56627	-2.03504	0.574483	-1.46765	0.673095	-1.70227	0.522183	-1.15644	0.497472
-1.86373	0.203262	-1.86294	0.205633	-1.23611	0.556688	-1.07056	0.60793	-1.94813	0.503151	-1.69583	0.626921	-2.04402	0.533978	-1.79349	0.654145
-1.8069	0.328818	-1.22597	0.501752	-1.37714	0.374991	-1.56458	0.66412	-1.11467	0.500909	-1.92414	0.643999	-1.86393	0.562804	-1.89062	0.561685
-2.12949	0.103818	-0.931925	0.215544	-2.01422	0.746365	-1.75767	0.54863	-2.09321	0.649652	-1.70841	0.60276	-2.10974	0.69583	-1.63069	0.601176
-1.89042	0.385545	-0.46045	0.473525	-1.10396	0.499847	-1.87317	0.555649	-1.67179	0.533405	-1.81946	0.545203	-1.53084	0.586168	-1.43681	0.526676
-1.99684	0.133195	-0.842208	0.294835	-1.87415	0.47015	-1.7904	0.57587	-2.02022	0.500343	-1.25666	0.494248	-1.57876	0.691047	-1.9519	0.605863
-1.99687	0.44951	-0.909332	0.268879	-0.642889	0.471189	-1.52153	0.566899	-2.11602	0.514608	-1.75782	0.569239	-1.69258	0.677913	-1.97996	0.578294
-1.70443	0.33389	-1.43235	0.130207	-1.04128	0.538276	-1.52441	0.553483	-1.4992	0.566361	-1.82861	0.505392	-1.45856	0.50334	-1.86579	0.624056
-1.70285	0.394701	-1.07297	0.409339	-0.798874	0.526067	-1.76955	0.582859	-1.60904	0.642316	-2.01875	0.614646	-1.66759	0.538161	-1.7189	0.622822
-1.85709	0.389689	-1.75948	0.220293	-2.05498	0.477051	-1.6391	0.547655	-2.2286	0.547362	-1.90183	0.594969	-2.10318	0.562767	-1.66313	0.602276
-1.15452	0.213369	-0.928991	0.224334	-1.55816	0.592824	-1.80867	0.533684	-1.7002	0.674189	-1.89377	0.620592	-1.40401	0.551343	-1.61232	0.526049
-1.81059	0.340858	-1.88605	0.315591	-0.785953	0.50162	-1.57162	0.550739	-2.01059	0.563693	-1.95229	0.683739	-1.48196	0.521883	-1.55783	0.551819
-0.876398	0.169152	-0.53065	0.320781	-0.605488	0.509101	-1.60037	0.613336	-1.50242	0.592494	-1.93189	0.549572	-1.4099	0.779368	-1.53767	0.554199
-2.04067	0.226997	-1.14487	0.435206	-1.35675	0.517329	-1.99736	0.63354	-1.61429	0.466137	-1.97134	0.705036	-1.92607	0.623976	-1.76292	0.58036
-1.85748	0.284781	-0.64254	0.424952	-1.93876	0.6285	-1.84573	0.60113	-2.05052	0.49995	-1.99479	0.559781	-1.58907	0.586751	-1.5938	0.561664
-2.05746	0.303193	-1.27791	0.197338	-2.07952	0.487556	-1.36362	0.719648	-2.01487	0.775154	-1.84824	0.818786	-1.48325	0.601762	-1.23954	0.554726
-1.94956	0.289052	-0.440713	0.250224	-1.88425	0.456277	-1.57192	0.67095	-2.13661	0.480715	-1.72641	0.704599	-2.06018	0.65923	-1.86392	0.562359
-1.89203	0.260182	-1.10135	0.422326	-1.48905	0.528107	-1.26333	0.568991	-1.9364	0.528983	-1.56356	0.542191	-1.60868	0.610575	-1.65018	0.589115
-2.36097	0.270073	-0.336004	0.429427	-1.76921	0.503427	-1.95326	0.539915	-2.06502	0.524964	-1.33231	0.590211	-1.7797	0.582009	-1.45706	0.563331
-1.99457	0.142169	-1.57926	0.179799	-1.36464	0.50745	-1.27959	0.532645	-2.14848	0.482772	-1.88943	0.596399	-1.84924	0.650845	-1.88576	0.541239
-2.15274	0.38133	-1.90554	0.268462	-0.491364	0.439306	-1.24094	0.592247	-1.51178	0.451198	-1.62343	0.567625	-1.66174	0.589562	-0.955962	0.462795
-1.95472	0.306299	-0.937164	0.192884	-0.913967	0.371266	-1.32076	0.590218	-1.79413	0.555138	-2.01885	0.55033	-2.32961	0.829448	-1.25673	0.642506
-1.68896	0.257204	-0.961456	0.403092	-1.10547	0.584732	-1.84802	0.639423	-1.72171	0.641732	-0.956199	0.49369	-1.87791	0.466615	-2.08388	0.58326
-1.63573	0.395692	-0.20608	0.195878	-1.08964	0.590301	-2.06739	0.572836	-1.8695	0.706382	-0.341721	0.467632	-1.6472	0.604972	-1.50771	0.529802
-1.90369	0.343505	-0.545245	0.491688	-1.17005	0.487291	-1.8381	0.637965	-1.90749	0.687553	-1.9636	0.55929	-1.94722	0.654181	-1.92156	0.831485
-2.02512	0.310575	-0.646165	0.39895	-0.893962	0.411084	-1.89612	0.573835	-1.92993	0.49283	-1.84789	0.590206	-1.76062	0.613468	-1.07288	0.518456
-2.11187	0.314535	-0.667547	0.430761	-0.67265	0.478797	-1.31534	0.569435	-1.45491	0.595506	-1.93168	0.506155	-1.76534	0.587613	-1.62363	0.528664
-2.1062	0.352753	-1.59676	0.498159	-0.731777	0.481889	-1.32573	0.589308	-1.5714	0.57274	-1.94251	0.594816	-1.51015	0.595627	-2.03683	0.588396
-2.05783	0.344251	-1.7507	0.16787	-1.68559	0.43418	-1.77864	0.531559	-2.22075	0.700137	-1.7047	0.584077	-1.8448	0.7416	-1.52938	0.539554
-1.74484	0.365817	-1.13259	0.464685	-1.87098	0.587071	-1.81259	0.612494	-1.60565	0.530599	-2.14924	0.566553	-1.14762	0.494043	-2.07418	0.714751
-1.72415	0.434062	-0.934988	0.51605	-1.11944	0.520367	-1.6972	0.60163	-1.73927	0.50952	-1.88447	0.550506	-2.08883	0.537194	-1.94172	0.530732
-1.69893	0.276834	-0.836866	0.420043	-1.43435	0.496698	-1.4516	0.64484	-2.00145	0.481326	-1.67567	0.769865	-1.81917	0.831095	-1.59997	0.488191
-1.7305	0.257734	-0.776979	0.405123	-0.866792	0.468848	-1.87312	0.627771	-1.51018	0.629219	-1.56246	0.565818	-2.16324	0.88305	-1.80601	0.500092
-1.59604	0.209327	-1.88377	0.193586	-1.08175	0.636516	-1.60977	0.608541	-1.72735	0.638738	-2.01555	0.575851	-2.00029	0.652471	-1.46985	0.54341
-1.80416	0.335901	-0.130874	0.234069	-0.107855	0.414767	-1.06225	0.668363	-1.98687	0.675854	-0.648584	0.450376	-1.30424	0.526365	-2.13184	0.809842
-1.9191	0.147239	-1.55731	0.336101	-0.836076	0.420631	-1.40519	0.555752	-1.86569	0.808073	-1.88323	0.574964	-1.36211	0.536216	-1.7342	0.670254
-1.62008	0.192713	-1.07751	0.463674	-1.30789	0.489552	-1.51081	0.579653	-1.66212	0.510127	-2.08903	0.573921	-1.50733	0.47428	-1.97908	0.521039
-1.56356	0.478145	-0.664845	0.425945	-0.844386	0.467505	-1.2995	0.53997	-1.97023	0.445557	-1.98622	0.518925	-1.38337	0.626666	-1.49121	0.579543
-1.94965	0.272787	-1.87317	0.143261	-1.05684	0.537017	-1.66766	0.634684	-1.60891	0.709721	-1.4907	0.604071	-1.60075	0.641402	-1.6927	0.553029
-1.11456	0.365545	-1.17631	0.421869	-1.15243	0.457015	-1.68809	0.582555	-1.55841	0.516028	-1.8661	0.722258	-1.8193	0.548725	-1.97178	0.603678
-1.88317	0.359056	-1.96698	0.286719	-1.08508	0.527572	-1.50402	0.868746	-1.97377	0.591414	-1.92724	0.637765	-0.58774	0.57078	-2.15971	0.571873
-1.59842	0.505291	-0.595464	0.332774	-1.53737	0.516102	-1.11057	0.526887	-1.94151	0.702508	-2.05589	0.576474	-1.58889	0.535445	-1.7811	0.574139
-1.86387	0.365894	-0.524509	0.316412	-0.960107	0.511297	-1.79523	0.547344	-1.70851	0.592188	-1.34908	0.445922	-1.70872	0.430015	-2.08925	0.604487
-1.82629	0.444359	-1.79911	0.469637	-0.830383	0.477525	-1.65052	0.576263	-1.78309	0.597871	-1.89081	0.617011	-1.75808	0.566681	-1.4889	0.553053
-1.89588	0.471831	-1.65765	0.138989	-0.744338	0.549951	-1.89529	0.505847	-1.94797	0.475357	-1.96917	0.70375	-2.02691	0.657907	-1.72931	0.501583
-2.05504	0.289672	-1.93889	0.416844	-0.814921	0.572563	-1.38344	0.568177	-1.76345	0.589447	-1.70845	0.740697	-1.60435	0.590307	-1.97047	0.611537
-1.57544	0.315023	-1.4212	0.329166	-1.87034	0.509062	-1.85403	0.632374	-1.7867	0.664124	-1.80244	0.546438	-1.54678	0.575099	-1.25252	0.543262
-2.06527	0.354051	-1.02464	0.529177	-0.843714	0.481255	-1.5282	0.569756	-1.97639	0.55235	-2.1424	0.590518	-1.63224	0.569587	-1.65901	0.576908
-1.83667	0.312171	-1.23095	0.190943	-1.02833	0.391909	-1.18841	0.599576	-1.32252	0.846049	-2.05492	0.562554	-1.73479	0.640749	-2.15574	0.571101
-1.8059	0.412037	-0.60409	0.346375	-1.80221	0.392893	-1.34031	0.517387	-1.55472	0.553873	-0.835059	0.474061	-0.681907	0.483484	-2.0477	0.629453
-1.75301	0.391409	-0.23397	0.58257	-0.994669	0.562292	-1.5628	0.565504	-1.87868	0.740226	-1.47033	0.616782	-2.0664	0.624351	-1.85446	0.572721
-1.87145	0.389293	-1.22569	0.399498	-1.22005	0.475086	-1.59491	0.559976	-2.03076	0.630882	-1.46672	0.518096	-2.04342	0.611285	-1.76925	0.882917
-1.66086	0.311971	-1.30256	0.421487	-1.24336	0.813178	-1.94908	0.562765	-1.86725	0.624166	-1.896	0.681459	-1.72433	0.590703	-1.88707	0.630103
-1.44644	0.275308	-1.33452	0.420589	-0.0959564	0.467088	-1.16752	0.554067	-1.94495	0.378053	-1.58485	0.476133	-1.83251	0.593574	-1.55256	0.533438
-1.77646	0.421784	-1.86012	0.13374	-1.21938	0.479445	-1.8795	0.550933	-1.81882	0.631147	-1.85229	0.701831	-1.93505	0.6135	-1.68494	0.487525
-1.74706	0.261546	-1.92667	0.115728	-1.55984	0.496803	-1.53847	0.548978	-1.83636	0.629668	-1.3162	0.536688	-1.45779	0.612386	-2.0311	0.809739
-1.87796	0.232056	-1.22881	0.34355	-1.23616	0.646788	-1.89458	0.679076	-1.80867	0.607049	-1.67364	0.518679	-1.50995	0.66948	-1.26458	0.525353
-1.72506	0.307134	-1.65322	0.34468	-1.0129	0.479542	-0.714987	0.55436	-1.89056	0.537862	-1.89023	0.827222	-1.85945	0.585461	-2.1863	0.602525
-1.961	0.304178	-0.0883287	0.357875	-1.55968	0.492164	-1.92254	0.605869	-1.86865	0.743375	-2.01362	0.528565	-1.47396	0.551576	-1.75121	0.576567
-1.80585	0.079079	-1.02546	0.391997	-1.14434	0.497419	-2.25084	0.552905	-1.98346	0.566217	-1.77528	0.674783	-1.68952	0.652877	-0.965009	0.516342
-1.64969	0.366803	-1.81862	0.232229	-1.00179	0.506075	-1.46259	0.566207	-1.44977	0.601974	-1.69486	0.529244	-1.98674	0.571531	-1.73225	0.563645
-2.04369	0.14531	-0.528184	0.49942	-0.67588	0.448088	-1.61448	0.649499	-1.5558	0.482741	-1.49565	0.594351	-1.26433	0.537922	-1.65315	0.526001
-1.35968	0.165584	-1.62482	0.29699	-0.955366	0.524501	-1.30011	0.577015	-1.61375	0.623328	-1.91639	0.544117	-1.17869	0.484704	-1.80293	0.525553
-1.69075	0.378965	-0.658033	0.338731	-0.794958	0.589348	-1.57747	0.623876	-1.62635	0.487178	-2.08325	0.620864	-1.64644	0.749894	-1.89525	0.60493
-1.53104	0.401782	-0.407954	0.448788	-1.78985	0.513801	-1.04267	0.496605	-1.77612	0.550591	-1.97754	0.544055	-0.748357	0.639428	-1.94578	0.566732
-1.86765	0.47923	-0.380627	0.24778	-1.45517	0.515824	-1.27696	0.556246	-2.06012	0.567056	-1.84564	0.587572	-1.84085	0.528123	-1.43968	0.543119
-1.93787	0.292435	-0.292078	0.451956	-0.973245	0.545732	-2.15588	0.634692	-1.81524	0.59939	-1.80261	0.567521	-2.04163	0.569299	-0.765064	0.503304
-1.90591	0.319089	-0.521286	0.2613	-0.860116	0.511439	-1.77287	0.542659	-1.73618	0.416958	-1.39935	0.598089	-1.69045	0.679629	-1.505	0.541588
-1.64582	0.351257	-0.746963	0.301229	-1.30477	0.490967	-1.45274	0.526957	-1.88989	0.543471	-1.89517	0.567838	-1.30423	0.55127	-1.719	0.543426
-1.92639	0.219001	-1.23256	0.437954	-0.610502	0.339243	-1.52143	0.557153	-1.48999	0.611072	-1.70477	0.680785	-0.582425	0.572	-1.41895	0.488103
-1.91076	0.314537	-2.01111	0.365877	-1.16482	0.526271	-1.29472	0.583153	-1.78495	0.407105	-1.9468	0.723239	-1.73621	0.566507	-1.61436	0.680824
-1.46827	0.517374	-1.41292	0.204355	-1.04731	0.528722	-1.55052	0.592772	-1.77677	0.424077	-1.57797	0.482189	-1.45175	0.628849	-1.6078	0.611983
-1.24586	0.570433	-0.673356	0.249913	-1.06978	0.466315	-1.9293	0.643178	-1.56659	0.479532	-1.99928	0.574715	-2.05028	0.56652	-1.37081	0.571993
-1.57353	0.319547	-1.13578	0.0941788	-0.78801	0.55028	-1.115	0.482785	-2.08903	0.571721	-1.85978	0.577901	-1.5298	0.520687	-2.01179	0.705847
-1.72206	0.190374	-1.48035	0.460479	-0.933973	0.481033	-2.09187	0.601232	-1.65786	0.465183	-1.4022	0.54984	-1.35491	0.624544	-1.54899	0.531782
-1.91842	0.1125	-0.591514	0.392666	-0.647158	0.285544	-1.44537	0.558936	-1.94549	0.878628	-1.40859	0.544876	-1.1716	0.562154	-1.56829	0.533295
-1.36503	0.538811	-1.73115	0.437533	-1.31066	0.589401	-2.06409	0.530393	-1.7136	0.540199	-1.64178	0.609531	-1.55481	0.558343	-1.60626	0.536414
-1.89391	0.328955	-0.84286	0.465556	-1.2927	0.509116	-1.49642	0.601417	-1.92788	0.836531	-1.82459	0.282705	-2.11964	0.641976	-1.43709	0.475061
-2.57568	0.202071	-0.859121	0.155561	-1.1965	0.530303	-1.54993	0.524654	-1.66239	0.596523	-1.14823	0.529996	-1.81756	0.899275	-1.77128	0.531034
-1.98144	0.277196	-0.47599	0.154351	-0.923219	0.577328	-1.89375	0.668277	-1.7944	0.513331	-1.69306	0.553006	-2.14851	0.541153	-1.50268	0.561906
-1.39576	0.309388	-1.76009	0.16447	-0.90295	0.422662	-1.6857	0.524062	-1.7553	0.661818	-1.99868	0.567886	-1.54196	0.659063	-1.82894	0.555809
-2.48038	0.101514	-1.59197	0.308008	-0.659639	0.593245	-1.37011	0.521094	-1.50066	0.633075	-2.02516	0.558626	-1.57574	0.620384	-1.57525	0.556914
-2.2747	0.183885	-0.903081	0.49967	-1.04217	0.519774	-1.58198	0.52798	-1.83743	0.709859	-1.5142	0.569248	-1.79627	0.688178	-1.75145	0.558605
-1.7604	0.374904	-1.22262	0.431626	-1.17799	0.453804	-1.13331	0.632017	-1.9344	0.391974	-1.8968	0.544953	-1.20694	0.568947	-2.034	0.743119
-1.87364	0.0836307	-1.75027	0.447878	-1.05586	0.541549	-1.65115	0.571052	-1.89491	0.588436	-1.94654	0.605273	-2.03109	0.492825	-1.7471	0.570029
-1.56462	0.258862	-1.6333	0.328062	-0.925054	0.571287	-1.81456	0.526834	-1.84393	0.594776	-0.825589	0.542166	-0.897878	0.41412	-2.01143	0.566954
-1.6391	0.413598	-1.17031	0.116639	-1.36308	0.540824	-1.91949	0.613571	-1.46699	0.55005	-2.10025	0.596601	-2.04446	0.661379	-1.9653	0.522761
-1.6945	0.273929	-1.41273	0.447427	-0.673991	0.487928	-1.46742	0.544547	-1.75734	0.568012	-1.78154	0.667071	-1.79943	0.628631	-1.54716	0.543785
-1.8457	0.413653	-0.698439	0.439127	-1.87957	0.386342	-1.56648	0.631337	-1.59191	0.573111	-2.03142	0.601057	-1.59324	0.594365	-1.95186	0.588105
-2.1373	0.446904	-1.66051	0.620931	-1.02147	0.452402	-1.31795	0.606392	-1.60705	0.602668	-1.59881	0.585793	-2.27474	0.394365	-1.50673	0.596785
-1.93304	0.335813	-0.697775	0.402714	-1.03354	0.492632	-1.48595	0.561413	-1.69498	0.543578	-1.58196	0.613863	-1.28897	0.619983	-2.25555	0.866369
-1.79913	0.453664	-1.39799	0.196623	-0.471816	0.401293	-1.18211	0.571619	-1.69756	0.464365	-1.68524	0.523126	-1.93419	0.663201	-1.55191	0.685587
-2.1349	0.213002	-0.683599	0.365228	-1.04025	0.587925	-1.69703	0.57252	-1.85251	0.564839	-1.88509	0.610436	-1.80192	0.828214	-1.48895	0.574182
-2.021	0.271524	-1.10054	0.138255	-0.812498	0.567587	-1.78635	0.631045	-1.08535	0.542926	-1.71847	0.597948	-1.88577	0.579715	-1.91579	0.57621
-1.59414	0.383571	-1.16369	0.248022	-1.51294	0.552209	-1.20984	0.54376	-2.0106	0.663719	-1.81464	0.485704	-1.93333	0.601717	-1.51659	0.537101
-1.94613	0.152478	-2.00026	0.11669	-1.90371	0.423297	-1.36894	0.533603	-1.67935	0.51176	-1.63856	0.533625	-1.81074	0.639507	-1.64432	0.584118
-1.98925	0.379398	-1.05389	0.321764	-1.05665	0.532327	-1.49218	0.603989	-1.91403	0.65283	-1.65919	0.685552	-1.10796	0.549135	-1.52181	0.58709
-2.03239	0.312432	-0.584805	0.415152	-0.68014	0.483514	-1.33545	0.58976	-2.03599	0.559581	-1.48519	0.606758	-1.85824	0.578169	-2.03614	0.738362
-1.93409	0.339547	-0.277622	0.216573	-1.80088	0.625987	-1.08726	0.574229	-1.74786	0.532239	-2.158	0.795941	-2.01656	0.555258	-1.61066	0.464026
-1.69936	0.444388	-0.4961	0.403513	-1.08612	0.565899	-1.73185	0.561246	-1.79468	0.522864	-1.64205	0.547624	-1.70984	0.565141	-2.10645	0.671891
-1.37453	0.595864	-1.82967	0.362458	-0.183522	0.476686	-1.81184	0.620952	-2.10565	0.209278	-1.65098	0.508837	-1.5634	0.843109	-1.54682	0.505123
-1.9656	0.253678	-1.59979	0.205951	-0.894654	0.483904	-1.29586	0.524877	-1.6559	0.520176	-1.31065	0.556456	-2.11438	0.444701	-1.50161	0.559486
-1.82207	0.253447	-1.34158	0.319449	-1.08339	0.502103	-1.63869	0.629537	-1.67649	0.487325	-0.590982	0.53807	-1.84686	0.636041	-1.54996	0.517646
-1.69297	0.424536	-0.451725	0.393486	-0.683418	0.440274	-1.56529	0.539547	-1.48301	0.615884	-1.52611	0.454417	-1.62358	0.534321	-2.0867	0.664574
-1.82327	0.176919	-1.25909	0.446118	-0.860004	0.488043	-1.57248	0.575949	-1.30574	0.58267	-2.02678	0.493779	-1.82777	0.556252	-1.90809	0.667345
-1.67817	0.414571	-1.05063	0.483389	-0.957492	0.525705	-1.61917	0.581378	-1.8629	0.525635	-1.55788	0.492965	-1.47223	0.50293	-1.80394	0.602916
-1.91796	0.454723	-1.70789	0.0924244	-0.694362	0.468983	-1.84369	0.571248	-1.75413	0.509101	-1.63873	0.649493	-1.59938	0.567056	-1.4677	0.547045
-1.6915	0.441418	-1.83322	0.204038	-1.2736	0.469637	-1.67449	0.539841	-1.80543	0.565717	-1.78263	0.614654	-1.96192	0.669791	-1.44244	0.510001
-1.77968	0.31524	-0.533765	0.40127	-1.96376	0.529121	-1.7654	0.675573	-1.67721	0.533068	-2.14241	0.563452	-1.869	0.548851	-1.80292	0.529945
-1.65128	0.43335	-1.59654	0.352136	-1.22597	0.476959	-2.04325	0.530101	-1.86857	0.601213	-1.62986	0.588979	-0.127934	0.205646	-1.61115	0.582416
-2.01522	0.263057	-0.358762	0.405722	-1.24141	0.486645	-1.34252	0.523819	-1.83598	0.542499	-1.63664	0.729418	-2.05283	0.689926	-1.95849	0.518019
-1.61965	0.192058	-0.755386	0.259671	-1.73299	0.554272	-1.4543	0.644799	-1.6623	0.711426	-1.46543	0.545704	-2.09636	0.573966	-2.06836	0.627837
-1.82599	0.41175	-1.19373	0.41431	-1.47164	0.500171	-1.85434	0.588837	-1.81725	0.589997	-1.52296	0.504591	-1.89457	0.688909	-1.30477	0.540612
-1.75643	0.349201	-1.69535	0.541111	-0.872263	0.519234	-1.4686	0.575515	-1.59307	0.555271	-1.96774	0.558051	-1.87104	0.709194	-1.35737	0.449927
-1.52258	0.544236	-0.687852	0.428471	-1.67991	0.661435	-1.25791	0.631224	-1.92154	0.56924	-1.58087	0.5627	-2.10571	0.435386	-1.88625	0.532645
-1.58061	0.403709	-1.17783	0.511622	-0.173843	0.439844	-1.48273	0.521772	-2.07414	0.482894	-1.5853	0.617251	-1.8964	0.712525	-1.64581	0.525851
-1.22243	0.465955	-0.603026	0.335776	-1.2007	0.574402	-2.0568	0.555223	-1.97829	0.625347	-2.01387	0.676654	-2.02123	0.701173	-2.0269	0.741957
-1.55693	0.325405	-0.793815	0.511171	-1.35824	0.551264	-1.97227	0.531312	-1.96897	0.401523	-1.22488	0.588314	-1.64391	0.535965	-1.79329	0.626281
-1.67981	0.419497	-0.441566	0.123318	-1.98282	0.613872	-1.32182	0.513042	-1.57717	0.481954	-1.54029	0.54878	-1.61068	0.615189	-1.90098	0.552121
-1.66388	0.460997	-1.24366	0.333799	-1.15997	0.503981	-1.28348	0.628909	-1.97818	0.531421	-1.81601	0.564846	-1.41771	0.462525	-1.87168	0.559614
-1.84396	0.226535	-0.672663	0.349164	-1.70499	0.652122	-1.42544	0.544626	-1.78168	0.534087	-1.77166	0.493928	-1.69292	0.610424	-2.0712	0.694945
-1.74698	0.404807	-0.741522	0.416087	-1.69317	0.54419	-1.49191	0.578257	-1.74133	0.496372	-1.46692	0.517598	-1.60445	0.551376	-1.64653	0.523652
-2.08898	0.466104	-0.782297	0.413464	-1.7084	0.770877	-1.66173	0.524055	-1.76718	0.563882	-1.54178	0.529662	-1.46648	0.587472	-1.8542	0.56428
-1.91543	0.353034	-0.845523	0.0943115	-1.23246	0.601431	-1.82265	0.550137	-1.82218	0.567464	-1.95273	0.543096	-1.9379	0.799899	-1.79948	0.593384
-1.66584	0.283132	-0.791676	0.16262	-1.82204	0.534013	-1.82496	0.63565	-1.90858	0.72696	-1.24004	0.566528	-1.69644	0.665302	-1.82454	0.537062
-1.8944	0.384169	-1.6135	0.313755	-1.23874	0.500376	-2.13581	0.555331	-1.68213	0.572053	-0.605934	0.585095	-1.99028	0.622589	-1.5646	0.552736
-1.75588	0.268509	-0.803044	0.398207	-0.90657	0.565701	-1.05342	0.536112	-1.69743	0.462765	-1.86189	0.729475	-0.382003	0.534615	-1.6239	0.58633
-1.93704	0.385757	-0.951823	0.415388	-1.34897	0.580266	-2.20595	0.52266	-1.97444	0.654089	-2.04238	0.641598	-1.80879	0.544319	-1.75372	0.605481
-1.93809	0.419133	-1.67865	0.0986448	-1.34907	0.33076	-1.82549	0.437937	-1.56876	0.661275	-1.70621	0.558693	-1.50065	0.582752	-1.75694	0.583639
-1.57057	0.411497	-0.722156	0.33598	-1.01317	0.458742	-1.1588	0.569479	-1.32836	0.602913	-1.42398	0.552583	-1.49704	0.536771	-1.70249	0.58669
-2.01702	0.265423	-0.538361	0.437866	-1.53727	0.660067	-1.61637	0.532152	-1.53565	0.491731	-1.38119	0.532475	-1.92827	0.560319	-2.25387	0.852836
-1.77775	0.406313	-0.692155	0.119334	-0.953704	0.504805	-2.01239	0.499963	-1.62249	0.59892	-1.13136	0.514999	-1.62516	0.517462	-2.30626	0.583645
-1.82388	0.176463	-0.486947	0.422586	-0.476498	0.564604	-1.02277	0.515602	-1.71113	0.670139	-1.78172	0.506437	-1.52757	0.545288	-1.6853	0.581859
-1.842	0.300778	-1.29828	0.393954	-1.16993	0.488813	-1.20153	0.561027	-1.92251	0.449844	-1.51632	0.576968	-1.62915	0.571799	-2.1219	0.570235
-1.71859	0.304594	-0.798447	0.132621	-1.09573	0.565247	-1.25797	0.55157	-1.52123	0.520675	-1.58173	0.471738	-1.86545	0.543488	-1.61021	0.614731
-1.78283	0.327278	-0.713556	0.339739	-1.93771	0.407989	-1.84705	0.58848	-1.70168	0.554588	-1.82994	0.511059	-1.51385	0.575859	-1.78005	0.623101
-1.95327	0.2988	-0.544632	0.145833	-0.652883	0.464005	-1.50666	0.539347	-1.79872	0.632234	-1.65173	0.585627	-1.81631	0.523967	-1.32361	0.446386
-1.78807	0.418706	-1.34884	0.138139	-1.14001	0.53294	-1.78104	0.586555	-1.68181	0.544863	-1.90203	0.543381	-1.42951	0.510512	-1.59584	0.53873
-1.67609	0.374177	-1.58773	0.304263	-1.8675	0.540685	-1.6739	0.547118	-1.80955	0.529875	-1.64703	0.546364	-1.67335	0.491509	-1.75624	0.615786
-1.88798	0.389501	-1.52492	0.399632	-1.62263	0.51056	-1.81618	0.599717	-1.69692	0.590764	-2.21014	0.63026	-1.57781	0.619519	-1.74355	0.578902
-1.9179	0.404013	-1.72042	0.373886	-0.628248	0.682681	-1.49465	0.55314	-1.71571	0.565914	-2.0997	0.800754	-1.55933	0.437184	-1.37089	0.800552
-1.77051	0.14045	-0.942734	0.338625	-1.50869	0.612561	-1.67353	0.591821	-1.73862	0.67083	-1.77016	0.590926	-1.79981	0.530161	-1.67172	0.59084
-1.72747	0.482391	-0.720364	0.379457	-0.897613	0.689317	-1.96646	0.61973	-1.63543	0.561247	-1.55717	0.564137	-1.69228	0.533992	-1.35248	0.408416
-1.98768	0.387962	-0.372154	0.332883	-1.31471	0.640149	-1.6126	0.686197	-1.88985	0.638452	-1.56082	0.569686	-1.52472	0.548195	-1.64379	0.568363
-1.62333	0.39033	-1.06607	0.135	-1.82477	0.55092	-1.90787	0.623104	-1.41466	0.559313	-1.80468	0.563663	-1.79348	0.503939	-2.03348	0.742986
-1.59901	0.311886	-1.55367	0.383476	-2.04092	0.529828	-1.35046	0.636746	-1.95325	0.609194	-1.67174	0.508769	-1.86102	0.508462	-1.69457	0.583369
-1.92296	0.259107	-1.46828	0.517118	-0.59343	0.428934	-1.67678	0.538852	-1.64123	0.659943	-1.77129	0.717622	-1.94973	0.54986	-2.13933	0.879003
-1.99365	0.421887	-0.629766	0.43445	-0.81884	0.500277	-1.48072	0.56786	-1.82892	0.560249	-1.51137	0.623259	-1.93586	0.622337	-2.10595	0.715896
-1.49712	0.381712	-1.18922	0.441297	-1.12884	0.469501	-1.81906	0.551559	-1.90134	0.518006	-1.05816	0.596221	-1.36698	0.573701	-1.61362	0.55092
-1.31951	0.381645	-1.71446	0.306327	-0.984903	0.505053	-1.56398	0.570178	-1.97571	0.413569	-1.66657	0.542373	-0.812811	0.507174	-1.50446	0.506543
-0.763271	0.394757	-0.590582	0.327856	-1.10684	0.58163	-1.29176	0.58545	-1.77656	0.529465	-1.66629	0.498864	-1.62893	0.580846	-1.97709	0.613973
-1.9802	0.391131	-1.09933	0.202211	-1.06044	0.507285	-1.26017	0.537124	-1.60668	0.618562	-1.99119	0.480973	-1.71957	0.601608	-1.72298	0.576613
-1.97547	0.366582	-0.761048	0.413017	-1.85913	0.482651	-1.58351	0.641	-1.75687	0.572457	-1.71779	0.504789	-1.93809	0.652468	-1.60962	0.516507
-1.78176	0.418905	-1.04624	0.093004	-1.42705	0.52944	-1.0672	0.526136	-1.33059	0.628933	-1.47785	0.45312	-1.76182	0.541822	-1.52944	0.53704
-1.86273	0.356943	-0.862116	0.323098	-1.47058	0.503634	-1.55729	0.590105	-1.62052	0.616778	-1.53353	0.533869	-1.85684	0.47844	-1.91519	0.589907
-2.05642	0.47724	-0.813539	0.400803	-1.25417	0.594031	-1.63041	0.630779	-1.94346	0.695362	-1.64692	0.565868	-1.3196	0.506356	-1.75917	0.616329
-1.88523	0.153271	-1.89117	0.285768	-1.60118	0.490999	-1.70639	0.558367	-1.89212	0.592432	-1.63339	0.579294	-1.54954	0.583854	-2.22606	0.627117
-1.8693	0.276174	-0.600507	0.414304	-1.04314	0.451506	-1.42074	0.537788	-1.84994	0.579267	-1.57202	0.575824	-1.60425	0.647008	-2.15718	0.794062
-1.7148	0.4	-1.73291	0.297684	-1.48553	0.434132	-1.34681	0.612609	-1.6788	0.778098	-1.9775	0.68339	-2.05959	0.515836	-1.93655	0.533846
-1.74014	0.356536	-0.980398	0.393361	-1.34464	0.584918	-1.58698	0.571351	-1.96862	0.585971	-1.83219	0.548175	-1.67371	0.567448	-1.42947	0.526294
-1.78447	0.522458	-0.577223	0.32617	-1.66159	0.569207	-1.48024	0.619185	-1.92332	0.59078	-1.598	0.542963	-1.85599	0.505346	-1.51499	0.584367
-1.59428	0.37212	-1.30088	0.4691	-1.06282	0.48332	-1.60525	0.601125	-1.25741	0.587043	-1.50909	0.55535	-1.35992	0.552703	-1.31078	0.55549
-1.81315	0.20139	-0.65433	0.246708	-1.31975	0.545478	-1.45937	0.581653	-1.86677	0.493906	-2.12734	0.492791	-1.80358	0.551491	-1.20472	0.502745
-1.31437	0.268548	-0.609109	0.370151	-0.721315	0.691874	-1.21663	0.546438	-2.05118	0.534074	-1.60277	0.583931	-1.92362	0.50856	-1.61959	0.694714
-2.15291	0.347135	-1.88631	0.195765	-1.38655	0.560556	-1.55335	0.568095	-1.88085	0.678541	-1.63432	0.517528	-1.71276	0.507314	-1.72729	0.5462
-1.275	0.458953	-0.582387	0.258273	-1.04403	0.474071	-1.78257	0.524307	-2.23733	0.2599	-1.25507	0.606404	-1.58591	0.582592	-1.68097	0.610195
-1.94241	0.17399	-1.69666	0.594268	-1.36381	0.546941	-1.30393	0.570909	-2.0138	0.768557	-2.07211	0.807073	-1.84227	0.482656	-1.53792	0.510888
-1.32932	0.265643	-0.484072	0.438902	-1.40042	0.547864	-1.5748	0.61849	-1.3852	0.637133	-2.0236	0.568737	-1.70881	0.539661	-1.62537	0.526422
-1.93918	0.402358	-0.551603	0.502865	-0.964202	0.513612	-0.75204	0.560238	-1.69278	0.665213	-2.00155	0.542492	-1.48457	0.548895	-0.972037	0.467845
-1.92431	0.181004	-1.52881	0.610803	-1.32522	0.493961	-2.13019	0.612728	-1.45568	0.488913	-1.7015	0.490573	-1.42832	0.511284	-1.5375	0.596648
-1.23866	0.279747	-1.21103	0.488034	-1.09957	0.560014	-1.67253	0.558459	-1.98104	0.630468	-1.42886	0.670986	-2.01781	0.558173	-1.89194	0.559744
-1.94545	0.476792	-0.661156	0.291974	-2.14743	0.523021	-1.64664	0.570166	-1.16006	0.493657	-1.6475	0.589391	-1.57004	0.509233	-1.76602	0.564471
-2.17071	0.346343	-1.18565	0.419235	-1.18946	0.5702	-1.43174	0.511369	-1.705	0.55323	-1.90449	0.577176	-1.97429	0.490879	-1.31723	0.524354
-1.56218	0.40949	-1.0986	0.214123	-0.903161	0.530176	-1.408	0.562611	-1.56548	0.617306	-1.69915	0.583744	-1.79516	0.500666	-1.80527	0.530473
-1.28071	0.586137	-1.79659	0.277386	-1.09079	0.49395	-2.03039	0.50551	-1.79596	0.571215	-1.65965	0.545082	-1.88863	0.603304	-1.6276	0.541172
-2.28993	0.407884	-1.74714	0.143972	-1.24063	0.56221	-1.89706	0.621517	-1.36307	0.509703	-1.98225	0.602921	-1.68695	0.572195	-1.627	0.55067
-1.76583	0.269726	-1.45647	0.521936	-1.01068	0.576882	-1.48886	0.563685	-1.689	0.724518	-1.56046	0.56773	-1.1578	0.579535	-1.70665	0.576263
-0.757679	0.327913	-0.727888	0.191494	-1.59829	0.47861	-1.35473	0.397083	-1.93671	0.651523	-2.02641	0.52718	-1.48424	0.471911	-1.66559	0.558254
-1.55957	0.436423	-0.770455	0.400933	-1.32223	0.550588	-1.41648	0.656367	-1.65089	0.589736	-1.54894	0.498564	-1.80988	0.595439	-2.31543	0.495839
-1.48842	0.422716	-0.762035	0.211019	-0.874749	0.524785	-1.52523	0.535159	-2.01685	0.569148	-1.9396	0.68825	-1.39398	0.501383	-1.84414	0.50441
-2.07707	0.40005	-0.993976	0.393433	-0.953957	0.41359	-2.0332	0.533016	-1.85106	0.405904	-1.02663	0.630124	-1.75802	0.537251	-1.93625	0.720686
-2.11351	0.414884	-1.50701	0.233175	-1.55105	0.567938	-1.04451	0.683162	-1.39736	0.638003	-1.16372	0.573275	-1.9865	0.610451	-2.1344	0.557494
-1.52243	0.505576	-1.52759	0.625349	-1.30998	0.580481	-1.17803	0.662694	-1.76557	0.525281	-1.83412	0.559296	-1.78798	0.521408	-1.99601	0.516335
-1.97426	0.129247	-1.18391	0.494316	-1.41192	0.510406	-1.59292	0.683293	-1.81107	0.591281	-1.9143	0.665351	-1.76759	0.52393	-1.32507	0.55698
-1.89331	0.0804032	-1.55339	0.256176	-1.96374	0.613422	-1.14914	0.553965	-1.29867	0.529683	-2.11421	0.520006	-1.45358	0.53407	-1.51322	0.56884
-2.04537	0.2519	-0.679245	0.115151	-2.11025	0.515242	-1.64142	0.599718	-1.27508	0.604823	-1.55125	0.513146	-1.68042	0.575313	-1.56915	0.60483
-1.99155	0.142546	-0.763224	0.257278	-1.06481	0.536483	-1.31471	0.574443	-1.96099	0.455849	-2.09688	0.645541	-1.67367	0.566941	-1.55929	0.562731
-1.77926	0.223017	-0.860808	0.4327	-1.28303	0.601814	-0.574987	0.422611	-1.59416	0.58253	-1.70451	0.579033	-1.58615	0.522939	-1.38317	0.504022
-1.8911	0.427725	-0.70457	0.374392	-1.45984	0.522036	-1.91381	0.52878	-1.49507	0.58931	-1.86401	0.540253	-1.71299	0.462253	-1.31268	0.515729
-2.04391	0.447996	-1.71059	0.207997	-1.14688	0.564012	-2.06873	0.582694	-1.14585	0.514951	-1.71052	0.528888	-2.02987	0.618977	-1.24285	0.575936
-0.966059	0.242678	-0.984188	0.435275	-1.26628	0.52432	-1.63873	0.631077	-1.74884	0.652567	-1.51713	0.576946	-1.98217	0.733673	-1.39299	0.545676
-1.72299	0.223851	-0.899045	0.181949	-1.30037	0.443019	-1.52379	0.557553	-1.74991	0.599027	-1.38371	0.539746	-1.64451	0.563988	-1.55996	0.520009
-1.94054	0.316166	-0.717438	0.450753	-1.2781	0.497353	-1.58974	0.539305	-1.81648	0.562468	-2.03663	0.444354	-1.91033	0.56267	-1.91278	0.551883
-1.60049	0.221833	-0.711389	0.300556	-1.11731	0.502291	-1.88076	0.604996	-1.45628	0.481337	-1.79335	0.56473	-1.88755	0.537712	-1.35737	0.58033
-1.89776	0.157593	-1.2557	0.272136	-1.13824	0.544193	-1.84001	0.624226	-1.44018	0.587243	-1.98747	0.594651	-2.08654	0.947198	-1.99166	0.543697
-1.55948	0.463966	-1.14553	0.293264	-1.55467	0.609405	-1.69454	0.64129	-1.83093	0.539657	-1.57282	0.52287	-2.08056	0.757158	-1.43457	0.53098
-1.84895	0.343302	-1.56989	0.464292	-1.89284	0.49354	-1.46597	0.572172	-1.92094	0.546271	-1.27471	0.64157	-1.7891	0.594105	-2.11089	0.782226
-1.58467	0.437531	-1.77878	0.258401	-0.413008	0.157791	-1.83885	0.614424	-1.76487	0.581944	-1.63139	0.585013	-1.86807	0.569441	-1.33149	0.534758
-1.48886	0.494273	-1.0728	0.455173	-0.861324	0.556673	-1.28681	0.529868	-1.30646	0.545073	-1.79785	0.663318	-1.90347	0.607654	-2.05405	0.511787
-2.15864	0.201803	-0.516432	0.53108	-1.04834	0.530913	-1.42671	0.509062	-1.89314	0.663055	-1.87816	0.548489	-1.91522	0.662707	-1.93417	0.781538
-1.96397	0.332716	-1.35791	0.122463	-1.30209	0.491345	-1.20398	0.604432	-1.70673	0.575408	-1.71669	0.633732	-1.69298	0.55383	-1.28741	0.527305
-1.33284	0.429756	-0.508035	0.34382	-1.18178	0.557897	-1.98597	0.593556	-1.51776	0.562375	-1.77322	0.508248	-1.69061	0.576343	-1.59475	0.566138
-2.11842	0.137682	-1.771	0.392593	-1.14349	0.538888	-1.79036	0.589623	-1.61232	0.67425	-1.88256	0.552538	-1.79732	0.662612	-1.4546	0.508633
-1.72068	0.300482	-0.821611	0.522979	-1.01625	0.51675	-0.883126	0.546807	-1.77453	0.64842	-1.39825	0.579707	-1.684	0.554583	-2.12401	0.672119
-1.64762	0.392486	-0.462886	0.481504	-1.07708	0.580508	-1.9233	0.615406	-1.49307	0.517669	-1.72817	0.556615	-1.17398	0.494326	-1.14956	0.54338
-1.57289	0.449657	-1.84467	0.230678	-1.27032	0.528468	-1.06606	0.512725	-2.06523	0.688671	-1.81527	0.592337	-1.39678	0.560186	-1.36212	0.527592
-1.95251	0.399681	-0.288602	0.433122	-1.21988	0.518268	-1.04217	0.57585	-1.88427	0.668077	-2.04265	0.475198	-1.81443	0.563563	-1.99953	0.504604
-1.4985	0.417652	-0.592645	0.460853	-1.20081	0.56425	-1.53198	0.573164	-1.62514	0.500171	-1.78936	0.52003	-1.48926	0.589408	-1.42387	0.592929
-1.87755	0.331729	-0.472215	0.407871	-1.65232	0.479462	-1.63662	0.506747	-1.27562	0.459602	-1.89761	0.508043	-1.67949	0.531848	-1.50408	0.524236
-2.04985	0.226929	-0.642878	0.487111	-1.71491	0.574701	-1.37751	0.606505	-1.59569	0.603647	-1.81583	0.581757	-1.58454	0.463072	-1.18797	0.530433
-2.17563	0.388962	-0.402959	0.385271	-1.18778	0.507325	-2.09071	0.722743	-1.46781	0.538644	-1.95654	0.490563	-2.02369	0.50326	-1.86237	0.601782
-1.94604	0.276313	-1.72053	0.20689	-1.5979	0.444885	-1.72695	0.473191	-1.71605	0.559433	-1.80945	0.584294	-1.78487	0.633485	-2.16388	0.803179
-1.83899	0.415188	-0.575637	0.434278	-1.83276	0.609413	-1.77348	0.525776	-1.47813	0.577662	-1.59503	0.586354	-1.2377	0.590964	-2.15909	0.816305
-1.88394	0.281659	-0.955138	0.359361	-1.50911	0.579681	-1.23637	0.497578	-1.63044	0.634779	-1.86328	0.608195	-1.66218	0.56986	-1.70995	0.536165
-1.75768	0.329954	-0.51436	0.26872	-0.772824	0.525065	-1.69625	0.599172	-0.895862	0.601293	-0.960185	0.51484	-1.75191	0.540319	-1.45772	0.580058
-0.229526	0.432686	-1.72755	0.281539	-1.28379	0.496122	-1.35467	0.527537	-1.73895	0.54634	-1.76723	0.666231	-1.47971	0.653417	-1.50526	0.509465
-1.87806	0.205446	-1.84	0.566952	-1.6157	0.433897	-1.63737	0.571147	-1.5821	0.49594	-1.4129	0.53107	-1.75564	0.47437	-1.46636	0.646683
-1.86458	0.42861	-0.444919	0.398637	-1.21226	0.520118	-1.72478	0.582823	-1.41094	0.602966	-1.72221	0.52356	-1.81316	0.779139	-1.39312	0.562969
-1.65815	0.427519	-0.443304	0.227606	-1.06474	0.494872	-1.74662	0.524359	-1.79919	0.454767	-1.49432	0.484326	-1.83002	0.559776	-1.68642	0.519206
-1.63031	0.494197	-0.917791	0.175624	-1.79179	0.541442	-1.28984	0.531181	-1.33107	0.526324	-1.80776	0.496755	-2.00271	0.575455	-1.79323	0.562904
-1.72885	0.45864	-1.20454	0.162671	-1.13001	0.480715	-1.11987	0.526151	-1.76564	0.564697	-2.06064	0.53813	-1.78903	0.594211	-1.71436	0.564285
-1.75439	0.564597	-0.758799	0.426272	-1.19399	0.524368	-2.17362	0.58414	-1.9846	0.585585	-1.1924	0.539682	-1.60474	0.528019	-1.66922	0.603734
-2.02895	0.435175	-0.703744	0.494022	-1.92675	0.540957	-1.82323	0.529243	-1.94987	0.499017	-1.27785	0.568208	-1.27927	0.532424	-1.87737	0.592906
-2.06589	0.111975	-1.37574	0.453547	-1.05313	0.562626	-1.81086	0.579141	-1.72276	0.628949	-1.46169	0.54289	-2.01845	0.605562	-1.68583	0.728914
-1.85621	0.447192	-1.58146	0.177227	-1.91691	0.585791	-1.28138	0.557038	-1.73523	0.578117	-1.53934	0.58449	-1.47436	0.541768	-1.62879	0.522367
-1.95732	0.285338	-0.461009	0.283495	-0.891076	0.487304	-1.79106	0.565836	-1.75961	0.630965	-2.00203	0.530669	-1.41302	0.569558	-1.49758	0.569399
-2.13198	0.331298	-0.912643	0.484208	-0.861025	0.494357	-1.06895	0.515505	-1.66586	0.591722	-1.74606	0.576211	-1.5698	0.572227	-1.82095	0.626115
-1.51699	0.495881	-0.377511	0.44719	-1.17319	0.489952	-2.10734	0.676555	-1.36586	0.577672	-1.81986	0.578292	-1.78982	0.6416	-1.47544	0.612639
-1.91416	0.106073	-0.651561	0.294882	-1.74833	0.453098	-1.51997	0.606936	-1.86784	0.372921	-1.84798	0.469237	-2.00773	0.654107	-0.967449	0.479942
-1.77941	0.416301	-0.79014	0.242996	-0.933553	0.493053	-1.31758	0.561975	-1.45402	0.625673	-1.93141	0.576921	-1.74115	0.552622	-1.63653	0.608495
-1.66116	0.390553	-0.735785	0.0742067	-1.75646	0.590757	-1.38713	0.572446	-1.75921	0.555157	-1.97031	0.677116	-1.46046	0.616056	-1.76644	0.556866
-1.76499	0.394462	-0.553577	0.465441	-1.36369	0.558859	-1.59287	0.569617	-1.60332	0.620577	-1.68678	0.538606	-1.75656	0.558632	-1.60399	0.555786
-1.70996	0.412191	-0.766677	0.262697	-1.66625	0.533003	-1.6366	0.567841	-1.5824	0.636719	-1.67076	0.586063	-1.82337	0.620864	-1.8757	0.713094
-1.77732	0.435955	-0.324332	0.43449	-1.07751	0.532356	-2.01122	0.610421	-1.89435	0.58145	-1.88299	0.508999	-1.86081	0.595658	-2.05856	0.763399
-1.42595	0.309269	-0.649377	0.191331	-0.559325	0.519313	-1.44778	0.512642	-2.10274	0.588029	-1.58229	0.532381	-1.77713	0.703013	-1.20437	0.523152
-1.79431	0.430999	-1.83302	0.514608	-1.60283	0.649767	-1.45182	0.583849	-1.79668	0.358936	-1.61746	0.482434	-1.82291	0.512018	-2.12697	0.525065
-1.86721	0.317833	-1.63492	0.135738	-1.47662	0.570528	-1.74969	0.565765	-1.91676	0.661873	-1.62049	0.57139	-1.7621	0.558265	-2.05767	0.549532
-1.92151	0.120305	-1.14168	0.186031	-1.76375	0.577104	-1.49572	0.541007	-2.04016	0.613661	-1.59341	0.530902	-1.76967	0.603426	-2.01253	0.738111
-1.69745	0.289466	-0.549731	0.321362	-1.63306	0.355767	-1.36468	0.548802	-1.49816	0.488644	-1.80759	0.561339	-1.79805	0.649102	-1.73299	0.520804
-1.95011	0.403607	-1.34573	0.420482	-1.53119	0.546625	-1.72201	0.565691	-1.93469	0.608323	-1.91323	0.549347	-1.74873	0.566958	-1.87619	0.68594
-1.55669	0.434873	-1.62644	0.438008	-1.10914	0.51549	-1.50595	0.604594	-1.93538	0.506642	-1.96748	0.529389	-1.79355	0.607712	-2.03708	0.524528
-2.1928	0.409111	-1.36109	0.154923	-1.04801	0.53965	-1.53057	0.549997	-1.66475	0.546178	-1.86906	0.538507	-1.65852	0.58624	-2.02686	0.728555
-1.65876	0.567024	-1.57432	0.0725719	-1.92955	0.564715	-1.26204	0.526549	-1.84097	0.626146	-1.82528	0.572367	-1.5389	0.47953	-1.86573	0.67391
-1.45808	0.390482	-0.840522	0.12149	-2.08192	0.60873	-1.52403	0.582713	-1.85263	0.522149	-1.77281	0.480412	-1.86901	0.570155	-1.63593	0.594882
-2.0707	0.160964	-1.13229	0.18295	-1.48621	0.519317	-1.32323	0.506783	-1.79778	0.435429	-1.15841	0.571573	-1.72778	0.643761	-1.99328	0.472312
-1.33423	0.344114	-1.65846	0.414311	-2.07646	0.558222	-1.66644	0.503218	-1.31585	0.607903	-1.89298	0.624515	-1.56389	0.392359	-1.55516	0.513928
-1.63282	0.433192	-0.896875	0.386454	-0.619886	0.383784	-1.35518	0.570351	-1.90245	0.615283	-1.74076	0.566255	-1.60365	0.571956	-1.85894	0.561811
-1.86732	0.449487	-0.534116	0.405302	-1.18812	0.518857	-1.2773	0.590526	-1.45322	0.561032	-1.21389	0.527609	-1.63524	0.547797	-1.46739	0.562463
-2.01264	0.33154	-0.878025	0.432615	-0.681493	0.418015	-1.6383	0.595928	-1.73412	0.555396	-1.70632	0.535015	-1.38323	0.557076	-1.4822	0.588762
-1.74794	0.137035	-1.04159	0.245898	-1.63036	0.550506	-1.83921	0.565132	-1.46134	0.675514	-1.97817	0.523644	-1.90734	0.582871	-1.62999	0.584323
-1.93167	0.129859	-0.946643	0.151955	-1.17758	0.532255	-0.91999	0.588171	-0.854096	0.494116	-1.88676	0.552375	-1.95007	0.574425	-1.8753	0.515155
-1.7687	0.234142	-2.17709	0.478489	-0.912855	0.540228	-1.592	0.578866	-2.011	0.577917	-1.52677	0.509485	-2.01917	0.575037	-1.966	0.716543
-2.15264	0.235951	-1.22499	0.490205	-1.89909	0.354826	-1.74808	0.602557	-2.07266	0.513722	-1.8996	0.536747	-2.02064	0.581338	-2.01565	0.527936
-1.42262	0.501219	-1.11037	0.562819	-1.82462	0.496117	-1.68584	0.595919	-1.94942	0.550135	-2.07194	0.554779	-1.33914	0.632472	-1.28622	0.550507
-2.03548	0.301768	-0.6707	0.467641	-1.37796	0.476834	-1.03353	0.545429	-1.62827	0.443912	-1.80107	0.589196	-1.69728	0.581687	-1.47479	0.585896
-0.853417	0.444077	-0.593604	0.239074	-1.28056	0.452009	-1.61854	0.411804	-1.58465	0.563733	-1.69438	0.586344	-1.72471	0.547356	-1.96273	0.649131
-1.55062	0.504042	-0.614122	0.14963	-0.697423	0.591733	-1.49497	0.597842	-1.81483	0.630414	-1.89819	0.60144	-1.58293	0.725159	-1.96405	0.590532
-2.01484	0.106796	-0.408455	0.397283	-0.412624	0.539701	-1.44941	0.541659	-1.7545	0.575457	-1.6516	0.55114	-1.56055	0.530751	-1.69389	0.535041
-1.91846	0.346434	-0.752212	0.381954	-1.27393	0.333084	-1.37547	0.534452	-1.90598	0.618584	-1.76861	0.582944	-1.9854	0.604073	-1.8198	0.591545
-1.82328	0.42133	-0.108876	0.411235	-1.21016	0.551078	-1.62529	0.569478	-1.52946	0.505479	-1.61743	0.53252	-1.55421	0.592797	-1.86988	0.834385
-2.06656	0.104022	-1.03873	0.467701	-1.56434	0.577587	-1.03957	0.594207	-1.58029	0.574457	-1.95322	0.541688	-1.85326	0.661676	-1.62048	0.532172
-1.65766	0.412586	-1.06809	0.498947	-0.913706	0.530939	-1.62587	0.479922	-2.24633	0.858907	-1.29141	0.570389	-1.92424	0.841516	-1.60597	0.51305
-2.14196	0.218753	-0.750519	0.183394	-1.00486	0.539738	-1.80103	0.66402	-1.7242	0.592568	-1.2538	0.483333	-1.60674	0.545724	-1.57642	0.563448
-1.91206	0.422413	-0.664475	0.350884	-1.31744	0.552502	-1.31579	0.518569	-1.74001	0.560551	-1.7805	0.587286	-1.59502	0.320034	-1.32174	0.565718
-1.66334	0.505157	-1.69748	0.363184	-2.09997	0.586881	-1.42025	0.569126	-1.90071	0.514255	-1.44041	0.547758	-1.71149	0.603863	-1.60106	0.590952
-1.95149	0.424571	-0.725829	0.405451	-1.06261	0.480786	-1.3239	0.609011	-1.55868	0.38263	-1.89251	0.574357	-1.37904	0.507962	-1.28915	0.572809
-2.07823	0.398556	-1.59653	0.470561	-0.218206	0.557484	-1.04546	0.517549	-2.12395	0.547292	-1.91233	0.488908	-1.70302	0.547669	-2.03443	0.600822
-1.87576	0.254169	-1.34744	0.53077	-1.9855	0.52965	-1.37236	0.560631	-0.929459	0.580756	-1.69067	0.51603	-2.12404	0.73643	-2.00042	0.735739
-1.93796	0.405967	-0.894041	0.388014	-0.299655	0.466017	-1.70063	0.608093	-1.51037	0.615522	-1.1237	0.58728	-1.22872	0.49374	-2.12901	0.718555
-2.28161	0.443018	-1.35905	0.530488	-1.00412	0.526271	-1.52567	0.565204	-1.76458	0.612302	-1.62425	0.526242	-2.08106	0.52595	-1.96536	0.666526
-1.88546	0.403362	-2.13882	0.494243	-1.40735	0.802747	-1.47048	0.587447	-1.78462	0.5494	-1.90566	0.556583	-1.83182	0.533172	-1.3115	0.526685
-1.82086	0.309456	-1.54326	0.357079	-1.62048	0.510253	-1.37829	0.526344	-1.72128	0.664648	-1.87705	0.538285	-1.82029	0.599911	-1.32842	0.523832
-2.10994	0.404827	-1.12965	0.387113	-1.72054	0.56459	-1.54727	0.609862	-1.52518	0.564549	-1.18521	0.530393	-1.49454	0.542529	-1.6657	0.555641
-1.92155	0.208104	-1.50971	0.344975	-1.29148	0.57346	-1.88462	0.4233	-1.84706	0.57374	-2.05298	0.448149	-1.64162	0.541571	-1.99042	0.673135
-1.87257	0.16191	-0.594584	0.349793	-1.59695	0.494779	-1.46682	0.527388	-2.03667	0.549849	-1.95896	0.54516	-1.96841	0.547958	-1.48467	0.519038
-1.87115	0.379956	-0.199469	0.446765	-1.01962	0.571842	-0.962962	0.607634	-1.49729	0.603757	-1.97184	0.546682	-1.79004	0.539465	-1.41669	0.579105
-1.22936	0.277575	-0.647576	0.251069	-1.48518	0.561734	-1.50239	0.627611	-1.83371	0.529036	-1.6483	0.520121	-1.52789	0.485914	-1.7014	0.543002
-1.84793	0.147173	-1.00505	0.230923	-1.31268	0.536492	-1.38138	0.549313	-1.49335	0.48965	-1.87019	0.56423	-1.37496	0.639067	-2.10874	0.444595
-0.729062	0.388572	-1.71926	0.245966	-1.58599	0.550995	-1.00859	0.562442	-1.81095	0.48326	-1.66559	0.587354	-1.53231	0.567327	-0.581566	0.478305
-1.88122	0.317619	-0.623353	0.251092	-0.822242	0.510416	-1.65045	0.533688	-1.4797	0.390138	-1.99327	0.565192	-1.69569	0.557555	-1.92731	0.481015
-1.50386	0.51039	-0.84751	0.394247	-0.981766	0.425338	-1.80629	0.617034	-1.91259	0.512265	-2.0269	0.517744	-1.33579	0.606808	-1.65437	0.609992
-1.80472	0.430682	-1.05167	0.292104	-1.60922	0.611565	-1.41384	0.590961	-1.58053	0.540076	-1.79825	0.550949	-1.58565	0.523294	-1.61511	0.541248
-1.74355	0.395836	-1.80275	0.482624	-1.09591	0.498232	-0.681878	0.576262	-1.84659	0.633467	-1.86573	0.576165	-2.01805	0.504712	-1.59858	0.586427
-1.65005	0.247327	-0.510448	0.401418	-0.313547	0.252527	-1.60551	0.637651	-1.96161	0.518822	-1.43582	0.475631	-1.59717	0.589709	-1.56056	0.585947
-1.36984	0.118175	-0.526229	0.437689	-0.178568	0.26116	-1.625	0.61098	-1.69679	0.610268	-1.54985	0.535832	-1.33192	0.642061	-1.53003	0.572543
-1.92092	0.411773	-0.710761	0.405955	-0.590136	0.2334	-1.42821	0.530397	-1.96044	0.487864	-1.50734	0.455246	-1.94266	0.521984	-1.78772	0.740586
-1.91413	0.325885	-0.826676	0.4782	-1.05467	0.552876	-1.16814	0.609845	-1.99352	0.551533	-1.4266	0.529617	-2.0566	0.564442	-1.96766	0.727467
-1.52665	0.506893	-0.542858	0.443611	-1.91881	0.564765	-1.5816	0.556229	-1.83642	0.567446	-1.57288	0.534241	-1.39117	0.527637	-1.20277	0.377463
-1.95192	0.531725	-1.19757	0.471113	-1.42213	0.544326	-1.40854	0.561609	-1.69228	0.533126	-2.02599	0.454769	-1.57665	0.556337	-1.62665	0.558638
-1.69046	0.228189	-1.01453	0.454784	-1.06854	0.672911	-1.66941	0.53459	-1.81572	0.652696	-1.62817	0.532914	-1.85535	0.536932	-1.67325	0.687121
-2.02035	0.392028	-0.534664	0.408704	-1.36308	0.537827	-1.26613	0.585355	-1.47054	0.519758	-1.90363	0.545015	-1.50213	0.567182	-1.8063	0.52611
-1.97873	0.384499	-1.63696	0.371947	-1.29395	0.509653	-0.989581	0.563038	-1.9995	0.382521	-1.96381	0.581954	-1.95059	0.595078	-1.80169	0.553444
-1.85927	0.341115	-1.75268	0.4486	-0.864381	0.472524	-1.39188	0.549377	-1.77568	0.516218	-2.57774	0.600768	-1.62678	0.648917	-1.58241	0.497305
-1.86192	0.453813	-0.539631	0.306432	-0.311479	0.540243	-1.74939	0.640004	-1.66919	0.549328	-1.49866	0.563477	-2.09817	0.50064	-1.75681	0.590722
-2.18022	0.393451	-1.30369	0.413227	-1.57515	0.616136	-1.34652	0.546639	-2.02889	0.57436	-2.05622	0.516685	-1.48223	0.569268	-1.37456	0.545842
-1.87112	0.273803	-1.01975	0.449195	-1.21435	0.555239	-1.73702	0.463719	-1.82508	0.626836	-1.82462	0.57186	-1.39356	0.571338	-1.33064	0.506497
-2.00087	0.347006	-1.47963	0.499974	-1.5022	0.540435	-1.62649	0.582158	-1.67136	0.499463	-1.80692	0.48912	-1.84526	0.55471	-1.80329	0.543151
-1.84086	0.474544	-0.556741	0.162172	-1.78143	0.6102	-1.51128	0.54191	-1.35341	0.584874	-1.94389	0.488565	-1.73607	0.684353	-1.49783	0.478339
-1.71075	0.455201	-1.66967	0.431096	-1.21267	0.539918	-1.89173	0.554869	-1.87585	0.61165	-1.85655	0.561046	-1.85159	0.546474	-1.96943	0.54699
-2.25112	0.129544	-0.553171	0.414	-0.650017	0.302504	-1.4453	0.554561	-1.92205	0.536736	-1.42154	0.596661	-1.818	0.636778	-1.38932	0.54237
-1.48958	0.51703	-0.694136	0.444348	-1.8602	0.54244	-1.61066	0.58902	-1.55545	0.487335	-1.73448	0.563226	-1.90397	0.475711	-1.49612	0.54798
-1.80568	0.1858	-1.00985	0.160404	-0.480814	0.465742	-1.55242	0.550008	-1.90469	0.539371	-1.72523	0.339595	-1.45172	0.510772	-2.01035	0.649825
-1.88025	0.35059	-1.76573	0.434224	-1.28685	0.531317	-1.98223	0.523391	-1.56934	0.496599	-1.98479	0.560809	-1.67176	0.638953	-1.98166	0.486491
-1.90329	0.205642	-0.648584	0.365501	-0.858015	0.476984	-0.801824	0.534386	-1.77228	0.563446	-1.65176	0.455315	-1.81273	0.572347	-1.53825	0.519
-1.74156	0.258971	-1.62287	0.348551	-0.798482	0.483466	-1.93666	0.513356	-1.59422	0.72591	-1.46877	0.51785	-1.70659	0.580633	-2.071	0.732547
-1.74708	0.238232	-0.476425	0.305796	-0.934476	0.641872	-1.62645	0.566287	-1.62581	0.56172	-1.73695	0.440892	-1.53499	0.553243	-1.48069	0.562565
-1.93239	0.42613	-0.832016	0.273287	-0.971667	0.546112	-1.19297	0.541023	-1.71598	0.577692	-1.513	0.568319	-1.23606	0.572771	-1.10914	0.540492
-1.52784	0.524214	-1.30745	0.400556	-1.34165	0.589032	-1.82838	0.554395	-1.99293	0.48679	-1.74515	0.51079	-1.29941	0.540099	-1.24433	0.556763
-2.33468	0.0870461	-0.722035	0.190138	-0.939612	0.523773	-2.18772	0.629288	-1.41003	0.52706	-1.11376	0.577589	-1.67994	0.7459	-2.02247	0.675832
-2.17024	0.420922	-0.823619	0.409255	-1.37612	0.439182	-1.36497	0.605956	-1.83668	0.572676	-1.69135	0.514121	-1.98475	0.589988	-1.57016	0.60933
-1.99413	0.394494	-0.332649	0.437262	-0.955276	0.400097	-2.05561	0.541748	-1.50233	0.340034	-1.61713	0.537948	-1.77609	0.564501	-2.04327	0.820145
-1.77132	0.346115	-0.574976	0.542138	-1.06433	0.523736	-1.86834	0.541154	-1.66846	0.592499	-1.62134	0.3818	-1.30377	0.522323	-1.57114	0.559443
-1.96525	0.419949	-1.98911	0.57751	-1.60813	0.646461	-1.71057	0.480707	-1.68385	0.510992	-1.75147	0.518117	-1.49646	0.597174	-1.60812	0.681644
-1.42003	0.521917	-1.14733	0.192745	-1.62075	0.561187	-1.23297	0.53705	-1.8495	0.564621	-1.72079	0.498551	-1.29921	0.559918	-1.91219	0.728846
-1.97324	0.549301	-1.79828	0.555294	-1.23568	0.622775	-1.95393	0.482273	-1.62992	0.586094	-1.54643	0.585075	-1.52686	0.56138	-1.45557	0.502292
-1.84482	0.464893	-0.507487	0.446644	-1.22878	0.544694	-1.80892	0.54536	-1.9877	0.593512	-0.991298	0.492663	-1.89715	0.559231	-1.47753	0.526891
-1.79826	0.465758	-1.37548	0.441656	-1.45446	0.777135	-1.61476	0.521842	-1.78721	0.515064	-1.38547	0.515073	-1.38315	0.664355	-1.40317	0.546575
-2.27178	0.274669	-0.877215	0.391269	-1.20853	0.655968	-1.37018	0.532808	-1.64066	0.505458	-1.19142	0.526366	-1.6963	0.496757	-1.71891	0.576107
-1.71518	0.272115	-1.81361	0.37725	-1.03551	0.510737	-1.63008	0.56247	-1.69757	0.560616	-1.7717	0.515111	-1.50513	0.488531	-1.30196	0.535443
-1.60864	0.431069	-2.09296	0.568109	-1.6167	0.763074	-1.46437	0.592153	-1.71881	0.594893	-1.58928	0.492902	-1.64919	0.660541	-2.07369	0.580421
-1.90971	0.395909	-1.00041	0.135171	-1.32619	0.447225	-1.57366	0.554191	-1.94027	0.645238	-1.69433	0.482886	-1.56095	0.558936	-1.19016	0.574861
-1.32018	0.246273	-0.868857	0.301784	-1.34289	0.576228	-1.93339	0.518659	-1.53878	0.55893	-1.99806	0.607655	-1.62984	0.544953	-1.89963	0.575831
-1.69043	0.38069	-1.08368	0.390716	-1.12794	0.617994	-1.501	0.518387	-1.52871	0.501951	-1.55524	0.71295	-1.59385	0.394615	-1.58498	0.55463
-1.68031	0.451594	-0.724456	0.439913	-1.7329	0.560063	-1.81447	0.540935	-1.81451	0.593499	-1.33925	0.502624	-1.63437	0.572141	-1.42871	0.519756
-1.58993	0.394495	-1.59426	0.553171	-1.1852	0.578451	-1.56492	0.655282	-1.91151	0.640558	-1.61297	0.571991	-1.75541	0.561507	-1.56786	0.538761
-1.71811	0.215725	-0.673348	0.326304	-1.31001	0.499834	-1.69886	0.554104	-1.57113	0.585116	-1.41325	0.509117	-1.70636	0.596783	-2.1118	0.939187
-2.06216	0.182119	-1.62782	0.366951	-1.14534	0.494933	-1.25968	0.52073	-1.7773	0.645207	-1.27633	0.479627	-1.5876	0.517353	-2.03184	0.838973
-1.84094	0.12886	-2.47749	0.592835	-0.883392	0.196649	-1.36278	0.56299	-2.03787	0.451544	-1.53901	0.471382	-1.68436	0.530497	-1.58244	0.521393
-1.75687	0.478299	-0.617988	0.38178	-1.37739	0.444079	-1.46571	0.549202	-0.483946	0.553451	-1.26416	0.521361	-1.73554	0.715144	-1.17681	0.502342
-2.16985	0.382402	-0.992513	0.121717	-1.11206	0.560193	-1.91675	0.616271	-1.99661	0.500517	-1.33768	0.513475	-1.58296	0.571132	-2.00827	0.646082
-1.60181	0.503583	-1.33429	0.459325	-1.28421	0.533232	-1.82791	0.557624	-2.20764	0.587739	-1.99473	0.565321	-1.7407	0.595561	-1.81843	0.753658
-1.8741	0.249575	-2.32467	0.696154	-1.11115	0.559256	-1.554	0.569218	-1.53983	0.649291	-1.79715	0.568644	-1.42675	0.592127	-1.82938	0.520584
-1.90789	0.257562	-1.49454	0.281154	-1.49762	0.499377	-1.61277	0.563265	-1.45967	0.586261	-1.54395	0.546716	-1.63554	0.583846	-1.0072	0.447659
-1.8665	0.443339	-0.591963	0.441011	-0.906895	0.525003	-1.65775	0.517443	-1.72609	0.585023	-1.32929	0.491695	-1.47171	0.560293	-1.32429	0.536199
-1.99213	0.275283	-2.11693	0.570294	-1.18675	0.580224	-1.41096	0.576491	-1.57569	0.608214	-1.15358	0.514479	-1.53457	0.544255	-1.94684	0.584708
-1.73912	0.480503	-0.478978	0.463344	-0.857147	0.0594262	-1.65485	0.596639	-1.86118	0.582167	-1.63736	0.51259	-1.9099	0.55398	-1.38465	0.57704
-1.79664	0.387058	-0.48757	0.403123	-1.3767	0.540071	-1.50213	0.592636	-1.64595	0.517246	-1.58474	0.52395	-0.950445	0.506788	-1.69381	0.605544
-2.00741	0.416463	-1.87265	0.196549	-1.54031	0.607712	-1.48032	0.485829	-1.43966	0.552362	-1.59363	0.564885	-2.0811	0.537449	-1.76318	0.581977
-2.14974	0.26371	-0.807538	0.431074	-1.72814	0.534818	-1.64323	0.602497	-1.81217	0.523476	-1.43405	0.48022	-1.74971	0.635128	-1.41974	0.563035
-1.87837	0.129129	-1.45289	0.562308	-1.16734	0.535035	-1.73496	0.54389	-1.75274	0.544002	-1.738	0.5878	-1.63186	0.586421	-1.36607	0.658035
-1.65571	0.260317	-0.464159	0.422586	-1.09703	0.541083	-1.8621	0.576827	-1.64506	0.714274	-1.53948	0.493962	-1.71512	0.829853	-1.84069	0.60513
-1.92782	0.40268	-1.29672	0.398901	-1.12724	0.653942	-1.23942	0.536285	-1.80686	0.630709	-1.50884	0.472462	-1.74301	0.582275	-1.16634	0.531123
-2.12211	0.366211	-1.65401	0.375856	-1.09521	0.534037	-1.68472	0.558467	-1.88782	0.621834	-1.38075	0.527741	-1.34831	0.549053	-1.76259	0.499393
-1.9442	0.331856	-0.584136	0.229837	-1.17685	0.554112	-1.7683	0.540958	-1.98204	0.608587	-1.56212	0.525145	-2.08974	0.576872	-1.33211	0.570917
-1.89019	0.397499	-1.23872	0.383954	-1.09863	0.550509	-1.82021	0.547649	-1.83749	0.478879	-1.91543	0.535678	-1.56244	0.247972	-1.24537	0.580471
-1.65245	0.366672	-1.74642	0.233591	-0.995483	0.50176	-1.62909	0.580526	-1.45995	0.537929	-1.23307	0.517568	-2.14505	0.781163	-1.65023	0.548976
-2.2027	0.081247	-2.07211	0.416607	-1.49841	0.536671	-1.71621	0.640374	-1.79343	0.545079	-1.0493	0.474092	-2.05499	0.6402	-1.5555	0.578266
-1.82031	0.4104	-0.661603	0.517693	-1.30317	0.513928	-1.53708	0.539265	-2.22535	0.642938	-1.47172	0.500262	-1.54629	0.673247	-1.31551	0.525759
-1.75224	0.379531	-0.381824	0.358741	-1.35001	0.557131	-1.78176	0.578	-1.47956	0.657144	-1.38132	0.523685	-1.61264	0.706429	-1.63578	0.56447
-1.95224	0.377428	-1.743	0.600001	-1.87437	0.545334	-1.55407	0.520105	-1.61827	0.618978	-1.35448	0.537979	-1.42221	0.562439	-1.85841	0.834639
-1.76263	0.275078	-0.633715	0.387096	-0.000384419	0.432071	-1.58816	0.709276	-1.56939	0.606197	-1.61808	0.658691	-1.7243	0.538023	-1.42883	0.522832
-2.08207	0.325649	-1.1208	0.219835	-1.21331	0.501028	-1.23323	0.581182	-1.68296	0.584668	-1.78736	0.580907	-1.63479	0.51057	-1.42205	0.520013
-2.19405	0.150812	-0.522946	0.296184	-1.07926	0.588888	-1.79062	0.633576	-2.16129	0.580896	-1.62153	0.573689	-1.9438	0.548935	-1.83438	0.500018
-1.75806	0.395497	-1.55186	0.324136	-0.59578	0.487276	-1.70969	0.64632	-0.676753	0.485602	-1.72907	0.719862	-1.78092	0.55742	-1.64926	0.607853
-1.95153	0.274675	-1.25118	0.443399	-1.789	0.637027	-1.30999	0.603235	-1.4889	0.576047	-1.43202	0.503402	-1.81514	0.533972	-1.71887	0.612538
-1.65097	0.318009	-1.80051	0.419921	-0.825607	0.494127	-1.75007	0.583618	-1.86864	0.479912	-1.41572	0.585493	-1.61186	0.547349	-2.18252	0.795488
-1.95501	0.175869	-1.90224	0.322449	-1.13314	0.521806	-1.35179	0.515812	-1.73845	0.758848	-1.52789	0.465868	-1.84928	0.680203	-1.99808	0.669936
-1.42526	0.381257	-2.16871	0.378761	-1.05169	0.527271	-1.68944	0.679542	-1.99866	0.474537	-1.55745	0.569244	-1.62986	0.554196	-2.04507	0.721198
-1.83583	0.372161	-1.15711	0.336297	-0.872561	0.60611	-2.12722	0.587832	-1.481	0.619086	-1.59676	0.556853	-1.73011	0.576198	-2.00006	0.898356
-2.08379	0.146011	-0.925977	0.450697	-1.17702	0.56834	-1.81866	0.639607	-1.57289	0.579257	-1.48409	0.606755	-1.90853	0.538354	-1.9024	0.580666
-2.05126	0.472313	-1.44604	0.238505	-1.19287	0.468076	-1.11793	0.566738	-1.60745	0.491459	-1.85902	0.605993	-1.69808	0.634099	-1.80196	0.563377
-2.01062	0.268079	-0.527631	0.23445	-0.612496	0.499535	-1.59695	0.599215	-1.84393	0.563949	-1.81068	0.507461	-2.11567	0.555873	-1.80928	0.531471
-1.97638	0.327949	-1.24435	0.162846	-1.06793	0.558411	-1.36482	0.542418	-1.33514	0.622674	-1.44528	0.618309	-1.67081	0.601832	-1.60973	0.586907
-2.30581	0.410479	-2.07204	0.448207	-0.867653	0.567154	-1.30501	0.561978	-1.74913	0.497969	-1.36406	0.578613	-1.62013	0.564915	-1.56718	0.575295
-1.33638	0.311237	-0.643575	0.396171	-1.5294	0.518728	-2.04028	0.57454	-1.63888	0.506776	-1.59713	0.578752	-1.56456	0.569518	-1.48252	0.53088
-2.19966	0.43408	-0.313972	0.413679	-0.964969	0.550039	-1.82721	0.634322	-1.1027	0.504238	-1.46842	0.382751	-1.58927	0.637622	-2.05319	0.803022
-2.01013	0.184701	-0.262766	0.452183	-1.83781	0.377816	-1.64359	0.569775	-1.94831	0.506114	-1.56976	0.493393	-1.70013	0.509379	-1.47031	0.542911
-1.84192	0.452688	-1.69642	0.43735	-0.925838	0.50952	-1.77539	0.528158	-1.85818	0.687447	-1.6383	0.516114	-1.56902	0.565163	-1.44259	0.543224
-2.07978	0.404544	-0.703022	0.422296	-0.406917	0.4077	-2.07716	0.611643	-2.08418	0.594036	-1.60792	0.431075	-1.9005	0.582258	-1.96388	0.67833
-1.85361	0.414512	-0.650163	0.335929	-0.0143427	0.463155	-1.68886	0.626182	-1.52511	0.459909	-1.13742	0.561506	-1.37061	0.576743	-1.78993	0.510021
-2.0181	0.261099	-1.75359	0.114059	-1.28075	0.572408	-1.88665	0.585883	-1.45736	0.62281	-1.66122	0.590383	-1.48768	0.582351	-1.33388	0.574813
-1.91354	0.319217	-2.01192	0.614109	-1.1738	0.532026	-1.43432	0.52064	-1.82853	0.554867	-1.66451	0.600611	-1.79964	0.659245	-1.5703	0.5441
-2.03759	0.427283	-1.28169	0.421606	-1.44625	0.539557	-1.58701	0.648426	-1.48933	0.664086	-1.82365	0.607818	-2.02357	0.609573	-1.72597	0.586702
-1.43839	0.466578	-0.776057	0.383944	-0.0174369	0.463174	-1.57496	0.496295	-1.68512	0.589219	-1.58975	0.686958	-2.21489	0.558021	-1.99018	0.612515
-2.06451	0.334979	-0.570308	0.406875	-1.65838	0.532967	-1.6087	0.568454	-2.05726	0.548821	-1.29145	0.577275	-1.41789	0.559224	-1.6132	0.500313
-1.85863	0.290957	-0.897204	0.408454	-1.98616	0.580992	-1.95285	0.558423	-1.71269	0.516238	-1.96877	0.68264	-1.76424	0.599858	-2.15926	0.589187
-1.7081	0.406675	-0.883265	0.377405	-0.97549	0.492794	-1.3894	0.480949	-1.44122	0.55201	-1.86489	0.512917	-1.49186	0.586286	-1.64171	0.616799
-1.75593	0.291689	-2.03487	0.430518	-1.50559	0.535965	-1.70472	0.698899	-1.17138	0.581204	-1.45148	0.725181	-1.94545	0.465155	-1.85141	0.528738
-1.76962	0.387094	-1.43783	0.51004	-1.16035	0.485834	-1.51358	0.560705	-1.82736	0.564016	-1.95453	0.559563	-2.00569	0.639455	-1.18285	0.727594
-1.93233	0.225308	-0.418015	0.447072	-2.03291	0.601821	-1.70633	0.517284	-1.87989	0.566475	-1.64787	0.661406	-1.52708	0.443251	-1.88421	0.519714
-1.56748	0.411415	-0.521585	0.39906	-1.25597	0.610021	-1.79964	0.555372	-1.41249	0.573535	-1.32788	0.548509	-1.83761	0.5753	-1.15839	0.585465
-1.78871	0.418218	-1.714	0.310747	-0.521495	0.466812	-1.55797	0.550988	-1.51906	0.554908	-1.70731	0.570882	-1.53108	0.544853	-1.42138	0.52505
-2.04599	0.171586	-2.07934	0.351234	-1.0495	0.518377	-1.72779	0.599646	-1.61702	0.560884	-2.03893	0.560501	-1.49371	0.625772	-1.60496	0.560327
-1.37919	0.586779	-1.52694	0.238166	-1.12685	0.58544	-1.94248	0.6325	-1.80951	0.506384	-1.72743	0.488995	-1.78852	0.545381	-1.37306	0.468105
-1.84858	0.191682	-1.77117	0.348212	-1.95672	0.648495	-1.80672	0.56282	-1.3214	0.526018	-1.86096	0.527591	-1.62585	0.540104	-1.96729	0.720455
-1.63807	0.132607	-1.85194	0.189954	-0.999572	0.560614	-0.880107	0.369031	-1.5267	0.529538	-1.70955	0.58905	-1.38847	0.645555	-1.53009	0.468371
-1.78519	0.395704	-1.91972	0.65976	-2.21521	0.615911	-1.37838	0.548122	-1.56808	0.549061	-2.01133	0.661991	-1.50278	0.548952	-1.80625	0.534128
-1.98903	0.0501954	-1.47101	0.480122	-1.01621	0.531715	-1.69508	0.465883	-1.66252	0.523126	-1.54313	0.520118	-1.896	0.592808	-1.37399	0.512269
-1.77793	0.315975	-1.19942	0.149606	-1.09721	0.509118	-1.02949	0.5232	-1.4034	0.475657	-1.81244	0.532519	-1.90214	0.679336	-2.01284	0.839472
-1.68554	0.420707	-0.938816	0.215157	-1.56046	0.563616	-1.94178	0.568839	-0.931753	0.552408	-1.20609	0.583727	-1.76465	0.529315	-1.64547	0.538091
-2.17824	0.358918	-0.795187	0.463219	-1.47823	0.565273	-0.900759	0.493874	-1.50151	0.473058	-1.33786	0.57073	-1.67729	0.629695	-1.21766	0.912086
-1.71621	0.431386	-0.978404	0.236894	-1.03215	0.552624	-1.16061	0.453928	-1.71257	0.529569	-1.96617	0.703356	-1.43638	0.552743	-1.77198	0.499379
-1.99369	0.338238	-1.66292	0.264631	-1.32514	0.792825	-1.7389	0.457593	-1.6672	0.5353	-1.37066	0.597172	-1.98064	0.673582	-1.42877	0.629805
-1.74366	0.342133	-1.44081	0.387316	-1.12226	0.518354	-1.79795	0.619402	-1.51401	0.499267	-1.90951	0.691942	-1.48029	0.598227	-1.52819	0.525865
-1.69641	0.5239	-1.60966	0.345873	-1.23999	0.556283	-1.93368	0.587454	-1.23484	0.527094	-1.60559	0.600967	-1.67558	0.491466	-1.43675	0.526985
-2.06793	0.296035	-1.48219	0.391561	-0.813785	0.513936	-1.42576	0.546037	-1.29322	0.49484	-1.71967	0.571774	-1.50999	0.548385	-1.72254	0.593754
-2.05405	0.472959	-1.27082	0.404456	-0.630876	0.413943	-1.75902	0.527767	-1.62306	0.583856	-1.28957	0.606206	-1.59705	0.564127	-1.5193	0.520961
-1.99597	0.437286	-0.69361	0.312608	-0.598242	0.399946	-1.78502	0.638399	-1.74397	0.537833	-1.67826	0.491945	-1.72268	0.607135	-1.44292	0.520843
-1.91459	0.176863	-1.21508	0.542992	-1.19056	0.533344	-1.23146	0.378742	-1.28625	0.540597	-1.63342	0.525253	-1.95413	0.681769	-1.53725	0.519625
-1.65314	0.321262	-0.316414	0.415312	-1.19389	0.512893	-1.85594	0.566182	-2.14388	0.583613	-1.8194	0.659983	-1.62198	0.81203	-1.26528	0.500301
-2.05037	0.292234	-1.30009	0.337187	-2.12873	0.595268	-1.83841	0.53743	-1.5636	0.477786	-1.5205	0.576864	-1.71114	0.500251	-0.0030809	0.438381
-1.5748	0.55491	-1.78261	0.297854	-1.17163	0.535885	-1.56358	0.536733	-1.63829	0.544843	-1.54169	0.579009	-1.55431	0.578021	-0.835285	0.559147
-2.05808	0.264052	-0.763312	0.447287	-1.87312	0.586908	-1.96151	0.620279	-1.6753	0.481738	-1.78292	0.587481	-1.30996	0.586299	-1.54499	0.500405
-1.53748	0.196076	-1.26169	0.362368	-1.27822	0.479623	-1.91689	0.428201	-1.74696	0.520117	-1.74008	0.598987	-1.6652	0.580908	-1.8573	0.557458
-2.01206	0.135152	-1.32962	0.165957	-0.969238	0.492574	-1.79229	0.513491	-1.22184	0.565997	-1.6739	0.436138	-2.06285	0.622657	-2.00221	0.843265
-1.82074	0.49911	-1.70889	0.427821	-1.6785	0.569577	-1.70685	0.541414	-1.34253	0.54262	-1.47585	0.569356	-2.15297	0.590047	-1.69162	0.556678
-2.16155	0.383349	-0.689684	0.293192	-1.36376	0.752734	-2.11617	0.527077	-1.51677	0.534948	-1.74485	0.694961	-1.13503	0.581623	-1.64413	0.486532
-1.7195	0.355587	-0.588192	0.343719	-1.90528	0.571496	-1.46123	0.510429	-1.21415	0.497703	-1.68662	0.465931	-1.96756	0.647248	-1.79106	0.668106
-1.74593	0.473119	-0.29639	0.428829	-1.21221	0.540696	-1.90502	0.533938	-1.63824	0.564197	-1.79049	0.598169	-2.2258	0.589983	-1.26958	0.53321
-1.86084	0.363946	-1.76144	0.533068	-0.765128	0.565505	-1.73325	0.525487	-1.67739	0.55116	-1.77518	0.54597	-1.84766	0.646464	-1.47905	0.570328
-1.80143	0.322687	-0.0993281	0.383417	-1.20389	0.55762	-2.00117	0.506554	-1.72081	0.57276	-1.76752	0.579879	-1.83625	0.589539	-1.83891	0.556677
-2.12617	0.437419	-0.9548	0.310801	-1.24585	0.493408	-2.02641	0.5622	-1.77129	0.562563	-1.76672	0.524864	-1.64343	0.56035	-0.989586	0.500016
-1.68734	0.335528	-1.34044	0.255272	-1.75008	0.545787	-2.02335	0.4978	-1.3594	0.49501	-2.07922	0.513592	-1.77969	0.550002	-1.71066	0.509983
-1.70733	0.363941	-1.48799	0.477876	-1.29371	0.622001	-1.20188	0.504658	-1.66608	0.593654	-0.9581	0.402841	-1.55289	0.473952	-1.23159	0.579638
-1.89084	0.278667	-0.556926	0.243246	-0.843143	0.506334	-1.96791	0.584994	-0.92151	0.566231	-1.3991	0.626093	-1.35787	0.558011	-1.4628	0.505093
-2.18473	0.202622	-0.674802	0.25385	-1.84007	0.541385	-1.43319	0.504746	-1.54681	0.518858	-1.41554	0.541221	-1.58865	0.545095	-1.40132	0.584522
-1.57164	0.442834	-2.08495	0.55431	-1.66709	0.616111	-1.62908	0.554271	-1.63001	0.690865	-2.08542	0.717376	-1.52591	0.498145	-1.32355	0.53026
-1.95644	0.437148	-0.821087	0.332829	-1.17525	0.615759	-1.86142	0.52824	-1.41213	0.598226	-1.21493	0.629524	-1.81729	0.613836	-1.84341	0.702748
-2.01331	0.464508	-0.963615	0.342305	-1.89822	0.568562	-2.00205	0.483399	-1.64471	0.562589	-1.77143	0.62977	-1.84145	0.677133	-1.51065	0.530113
-1.59802	0.368557	-0.615152	0.33421	-1.18102	0.567777	-1.59146	0.574532	-1.75243	0.623516	-1.83227	0.525835	-1.54356	0.593419	-1.47816	0.591379
-1.71083	0.47971	-1.96919	0.301128	-1.12455	0.540337	-1.61089	0.553653	-1.42764	0.61662	-1.9392	0.64198	-2.07417	0.83033	-2.06296	0.594421
-2.09582	0.423011	-1.41041	0.418126	-1.79627	0.618342	-1.59589	0.592483	-1.73158	0.688367	-1.28872	0.567652	-1.63411	0.651271	-1.94551	0.592459
-2.10266	0.465047	-1.66415	0.467514	-1.56425	0.626442	-1.82155	0.559206	-2.04038	0.734196	-1.14214	0.552835	-1.46637	0.465477	-2.03763	0.55419
-0.709897	0.526651	-1.76565	0.318177	-1.43755	0.47833	-2.04127	0.564546	-2.00514	0.583419	-1.04464	0.571739	-1.74489	0.62119	-0.855623	0.493541
-1.46984	0.278115	-1.15003	0.485917	-1.16107	0.619689	-1.75492	0.575606	-1.99361	0.556253	-1.87561	0.600317	-1.60562	0.649836	-1.8969	0.581386
-2.13374	0.334134	-1.12018	0.424118	-1.28531	0.537273	-1.32838	0.598417	-1.28397	0.513015	-0.992842	0.645034	-1.516	0.531057	-2.03204	0.649012
-1.93612	0.290304	-0.88156	0.442661	-0.949675	0.49567	-1.81466	0.553847	-1.89682	0.627884	-1.32643	0.377157	-1.95167	0.672107	-1.09184	0.486956
-2.00593	0.353735	-0.558809	0.437013	-1.97544	0.470326	-1.38836	0.563807	-1.90077	0.75952	-1.49612	0.516281	-1.88387	0.565804	-1.1328	0.50107
-1.34173	0.387911	-1.69051	0.361101	-1.46582	0.555317	-1.46291	0.587404	-2.14493	0.587187	-1.78574	0.552191	-1.48829	0.553268	-2.30472	0.514915
-1.83124	0.375939	-1.51066	0.382547	-1.73758	0.540119	-1.43708	0.640441	-1.66486	0.545835	-2.03428	0.741979	-1.9418	0.511347	-1.84359	0.540822
-1.77333	0.474889	-0.418667	0.296241	-1.82352	0.699908	-2.01732	0.621913	-1.4105	0.582974	-1.88994	0.524914	-1.55217	0.541735	-1.93419	0.638361
-1.71932	0.427521	-0.692576	0.254203	-1.32554	0.611887	-1.60627	0.5357	-1.78724	0.445237	-0.905304	0.663249	-1.78207	0.609259	-1.51185	0.534175
-1.99982	0.437464	-1.23185	0.0959754	-1.05431	0.481027	-1.73114	0.493717	-2.03968	0.53292	-1.93984	0.556635	-1.77853	0.583728	-1.88892	0.600625
-2.23433	0.308314	-0.769247	0.277906	-1.66032	0.568744	-1.99603	0.694149	-2.05008	0.561783	-1.96966	0.629215	-1.79461	0.555044	-1.7699	0.571675
-1.95913	0.379726	-1.09578	0.143113	-1.15881	0.497836	-1.73739	0.579059	-1.85986	0.562434	-1.73762	0.556057	-1.68954	0.627962	-2.10204	0.584245
-1.88471	0.32453	-1.17589	0.310202	-1.26109	0.529397	-1.01124	0.523576	-1.27319	0.583043	-1.52484	0.555875	-1.61312	0.535586	-1.47079	0.547456
-1.82255	0.26142	-1.38401	0.299108	-1.55554	0.516441	-1.78246	0.572185	-0.0617895	0.381957	-1.83355	0.572034	-1.91557	0.732799	-2.17561	0.509167
-1.77058	0.316243	-0.86426	0.25058	-1.85413	0.680334	-1.15791	0.502785	-1.50707	0.541675	-1.86992	0.610055	-2.02758	0.497388	-1.32447	0.612191
-1.97531	0.164808	-0.567014	0.308314	-0.918596	0.541128	-1.92316	0.578187	-2.06629	0.584515	-1.61688	0.498321	-1.25267	0.705801	-1.4719	0.562901
-1.57814	0.425295	-1.19671	0.47134	-1.88159	0.601102	-2.01558	0.541282	-1.76566	0.606065	-1.99741	0.602248	-1.8433	0.463554	-1.78387	0.504615
-1.8503	0.245842	-1.55648	0.299574	-0.828146	0.479291	-2.12729	0.588475	-1.8929	0.629832	-1.58014	0.621403	-1.4722	0.575743	-1.73221	0.577566
-1.7391	0.393808	-0.620441	0.323278	-1.11224	0.545041	-1.76403	0.570095	-1.86361	0.454066	-1.98732	0.524105	-1.36323	0.490758	-1.66736	0.524202
-2.0946	0.385655	-1.27966	0.348628	-2.036	0.544216	-1.92982	0.551987	-2.11267	0.609865	-1.83232	0.631695	-1.5924	0.396459	-1.45326	0.622648
-1.63574	0.399476	-0.676237	0.197025	-1.42794	0.707273	-2.14005	0.624743	-2.22274	0.591337	-1.71213	0.645081	-1.91226	0.693781	-1.54076	0.484765
-1.78369	0.419925	-1.43009	0.147895	-1.84483	0.444045	-1.47958	0.586337	-1.78313	0.603234	-1.73001	0.559484	-1.74906	0.515925	-1.57939	0.491792
-1.89982	0.305942	-1.83956	0.636626	-1.1502	0.569687	-1.92366	0.593365	-1.42883	0.539321	-1.47507	0.598507	-2.01727	0.583633	-1.6254	0.54463
-1.71145	0.368038	-1.01917	0.260863	-1.42538	0.492119	-2.00765	0.50382	-1.41379	0.515435	-1.68813	0.566208	-1.47647	0.592667	-1.24568	0.555734
-1.90893	0.407557	-1.40507	0.256565	-1.52691	0.569569	-1.30844	0.500033	-1.81306	0.658924	-1.89673	0.586416	-1.36546	0.514105	-1.35972	0.472896
-1.96074	0.435968	-1.23039	0.526186	-1.68834	0.450386	-1.97458	0.541764	-1.38598	0.458309	-1.82351	0.581034	-1.73561	0.611072	-1.78922	0.771403
-1.77477	0.557413	-1.95121	0.560593	-1.39084	0.41888	-2.16449	0.556674	-1.67568	0.541782	-1.70107	0.544447	-1.5988	0.610458	-1.95329	0.463029
-1.80082	0.305667	-1.04805	0.543392	-1.9441	0.617361	-2.19611	0.656812	-1.51378	0.539479	-1.36822	0.490045	-1.44493	0.528517	-1.34066	0.552623
-1.77466	0.338178	-0.0956488	0.494895	-1.33952	0.558955	-1.5344	0.622265	-1.98713	0.685259	-1.40215	0.577948	-1.41805	0.59084	-1.75298	0.828422
-1.62235	0.399089	-1.18498	0.287123	-1.84967	0.54484	-1.59487	0.568662	-1.01644	0.466923	-1.75789	0.551519	-1.35111	0.541704	-1.84536	0.533843
-1.98471	0.285697	-1.95404	0.64579	-1.44105	0.487932	-1.72939	0.560202	-1.86681	0.627819	-1.53206	0.500743	-0.899529	0.581812	-1.5845	0.537947
-2.01945	0.2629	-1.75781	0.391809	-1.31641	0.587336	-1.47236	0.513128	-1.7245	0.621841	-2.07626	0.595256	-1.26684	0.528395	-1.82408	0.815347
-1.52333	0.220265	-0.971858	0.580813	-1.10795	0.579221	-1.19764	0.495813	-2.12615	0.613927	-1.47907	0.457913	-1.49934	0.554394	-1.2975	0.574617
-1.93929	0.447409	-0.798644	0.300334	-2.01642	0.574406	-1.13234	0.527525	-1.98766	0.557374	-1.81055	0.504998	-1.08541	0.535992	-1.63275	0.575355
-1.65422	0.324895	-0.636527	0.152717	-1.19653	0.61092	-2.07234	0.568552	-1.51471	0.627144	-1.81469	0.574335	-1.48689	0.569017	-1.62277	0.531715
-1.8048	0.36207	-0.999399	0.516404	-1.21102	0.461313	-1.40318	0.591712	-1.65568	0.701304	-1.81955	0.484376	-1.61665	0.513571	-1.00516	0.579064
-2.27389	0.395116	-1.44065	0.264578	-1.15339	0.586762	-1.44089	0.48604	-2.08439	0.522481	-2.02985	0.781593	-2.24105	0.47985	-1.6853	0.572385
-2.07934	0.123625	-1.35459	0.210518	-1.88763	0.634894	-1.42603	0.55485	-1.45157	0.621276	-1.59038	0.514438	-1.45948	0.618992	-1.66311	0.589662
-1.73576	0.41383	-1.85387	0.140349	-1.4301	0.546796	-1.96668	0.556856	-0.0256537	0.366725	-2.04291	0.579246	-1.89441	0.669948	-1.09893	0.51915
-1.90853	0.374822	-1.37098	0.583236	-0.935852	0.56445	-0.639986	0.479984	-2.14672	0.649938	-1.90414	0.629682	-1.5658	0.638395	-2.04154	0.586686
-1.92468	0.0960511	-0.623271	0.242099	-1.64278	0.64592	-1.813	0.568354	-1.6713	0.6035	-1.9083	0.540034	-1.89763	0.530859	-1.4018	0.582766
-2.04728	0.3487	-2.00984	0.148372	-1.41819	0.53318	-1.50016	0.544495	-1.77536	0.552502	-1.74317	0.518989	-1.88804	0.664246	-1.41966	0.429617
-1.49694	0.253372	-0.804266	0.256415	-1.65896	0.622788	-1.69767	0.553004	-1.63725	0.548547	-1.8282	0.573722	-1.85933	0.747816	-1.52055	0.528645
-1.98078	0.23513	-1.15332	0.568458	-1.23128	0.539059	-2.00913	0.536729	-1.22455	0.621451	-1.52108	0.58625	-1.54285	0.584884	-1.98329	0.821655
-1.62411	0.371231	-0.270937	0.330233	-1.08712	0.641541	-1.9129	0.623411	-1.61803	0.516258	-1.90175	0.544512	-1.66887	0.543875	-1.64324	0.588536
-1.659	0.441865	-0.964535	0.334966	-1.16531	0.599535	-2.16536	0.554649	-1.77962	0.576604	-1.60001	0.645404	-1.71771	0.439086	-1.28417	0.501537
-1.63256	0.350377	-0.846212	0.284573	-1.38155	0.419289	-1.75275	0.537606	-1.99843	0.672401	-1.63956	0.489214	-1.4516	0.566646	-1.65949	0.630327
-1.78237	0.304568	-2.00374	0.580704	-1.42452	0.407905	-1.33177	0.525955	-1.84056	0.558222	-1.68118	0.593365	-1.73987	0.549976	-1.96692	0.545163
-1.80667	0.423951	-0.881481	0.364316	-2.2294	0.584044	-1.56946	0.589356	-1.98597	0.559118	-1.77825	0.575575	-1.85397	0.590216	-1.18328	0.49995
-1.8954	0.161096	-1.85567	0.587008	-1.42237	0.509683	-1.74231	0.570915	-1.25383	0.461427	-1.99005	0.396267	-1.5677	0.539673	-1.68085	0.465646
-1.77328	0.144113	-0.916801	0.240564	-1.17022	0.524791	-1.79907	0.530382	-2.18278	0.536217	-1.75484	0.556729	-1.62258	0.508062	-2.04143	0.742649
-2.11806	0.441267	-0.654281	0.228613	-1.24688	0.411621	-1.71762	0.516996	-2.11509	0.628549	-1.83383	0.557334	-0.951892	0.524262	-1.20977	0.480501
-1.83225	0.201428	-1.56175	0.566103	-1.67624	0.53434	-1.01204	0.539973	-1.77133	0.656224	-1.81808	0.492561	-1.80407	0.684957	-2.09721	0.553183
-1.24236	0.412204	-0.951211	0.297202	-1.61831	0.759062	-1.80979	0.576049	-1.29744	0.512995	-1.96234	0.570467	-1.51797	0.566862	-1.35537	0.581322
-1.88009	0.178306	-0.68241	0.236691	-0.954041	0.427798	-1.86646	0.548902	-1.47708	0.569237	-1.30806	0.678027	-1.35262	0.567618	-1.72719	0.571459
-1.92972	0.422831	-0.676649	0.387556	-0.984151	0.467553	-1.38971	0.51506	-2.15738	0.574993	-1.8618	0.709127	-1.76702	0.665278	-2.03304	0.701895
-1.74402	0.348759	-0.610615	0.508737	-1.08704	0.464728	-1.6723	0.590465	-2.24997	0.545677	-1.88465	0.718666	-1.66423	0.542857	-1.94302	0.575341
-1.73057	0.288478	-1.79652	0.594342	-1.38289	0.598983	-0.750631	0.529555	-2.25897	0.544704	-1.35224	0.49962	-1.9559	0.498571	-1.92686	0.444296
-1.8519	0.506969	-1.31642	0.176869	-1.72461	0.509617	-1.80411	0.544706	-1.00142	0.564209	-2.15967	0.60137	-1.87182	0.50425	-1.74755	0.542416
-2.00244	0.139001	-1.48914	0.191774	-1.58665	0.564584	-1.97591	0.666647	-2.01246	0.550807	-1.62399	0.543115	-1.5661	0.50386	-1.80825	0.83432
-1.99438	0.340421	-0.495745	0.224761	-1.48658	0.397377	-1.93799	0.507107	-2.07899	0.593169	-1.74218	0.566752	-1.07221	0.528997	-1.87955	0.893153
-1.94297	0.165957	-1.62212	0.575699	-1.39784	0.704793	-0.27105	0.464556	-1.67881	0.653514	-1.59033	0.570494	-1.55995	0.610013	-1.86215	0.547839
-1.76469	0.2539	-1.20584	0.222901	-1.7663	0.50513	-1.87875	0.543116	-1.69249	0.634482	-1.94781	0.580499	-1.75659	0.421594	-1.82651	0.573075
-1.89492	0.276451	-1.02649	0.159469	-1.69125	0.350246	-2.12509	0.522802	-2.04717	0.595069	-1.62398	0.516681	-1.78752	0.645729	-1.52109	0.595954
-1.69256	0.251862	-1.48763	0.456925	-1.57855	0.573175	-1.50783	0.535674	-2.08963	0.555469	-2.01764	0.590909	-1.60072	0.493535	-1.58932	0.543545
-1.87697	0.299359	-0.791343	0.324229	-1.90472	0.576524	-1.76216	0.538389	-1.70624	0.588587	-1.84405	0.56061	-1.73438	0.569375	-1.58923	0.486754
-1.97172	0.166492	-0.982978	0.223717	-1.76055	0.548844	-0.992417	0.530436	-1.95405	0.642172	-1.85829	0.506852	-2.06907	0.627927	-1.3322	0.498931
-2.1728	0.347614	-0.841399	0.196298	-1.32188	0.500272	-1.52956	0.549926	-1.83092	0.550392	-1.73095	0.468399	-1.61681	0.622734	-1.76757	0.52518
-1.63783	0.521054	-1.68783	0.291317	-1.16771	0.509	-1.16607	0.579295	-1.71407	0.606868	-2.05129	0.548754	-2.00638	0.549192	-1.72881	0.760115
-1.90754	0.141827	-1.0239	0.189289	-1.4448	0.491637	-1.91892	0.513178	-2.01694	0.542257	-1.15662	0.560079	-1.78732	0.582385	-1.98028	0.752038
-2.17408	0.293652	-2.16242	0.415489	-1.20349	0.537479	-2.16019	0.555339	-1.8848	0.599848	-1.26953	0.507241	-1.93105	0.61632	-2.05323	0.754952
-2.08541	0.435363	-0.775572	0.423906	-1.33791	0.505766	-1.90207	0.566963	-2.04514	0.557028	-1.85048	0.590682	-1.86431	0.598986	-1.53526	0.571965
-1.73332	0.509208	-0.89902	0.313886	-2.01158	0.531437	-1.54678	0.546679	-2.01753	0.555097	-1.62973	0.501754	-1.53981	0.548742	-2.32517	0.603564
-1.80931	0.347175	-0.662624	0.179263	-1.36098	0.648274	-2.10023	0.607364	-1.81691	0.564083	-1.86461	0.547956	-1.63389	0.576067	-1.65246	0.65134
-1.89016	0.348064	-0.574934	0.170337	-1.6724	0.566721	-2.00089	0.564799	-2.10575	0.531176	-1.98324	0.539976	-1.20283	0.527368	-1.84689	0.548421
-1.96163	0.138903	-0.606211	0.235664	-0.341354	0.356489	-1.89878	0.566547	-1.85583	0.56679	-1.35929	0.496521	-1.62689	0.628256	-1.72799	0.591309
-1.88289	0.271064	-1.79363	0.547734	-0.772452	0.475744	-1.6605	0.566219	-1.42707	0.561347	-1.90059	0.542785	-1.95845	0.470994	-1.89072	0.851082
-1.78643	0.218989	-0.765957	0.448777	-1.64619	0.473817	-1.74547	0.581175	-2.00895	0.521655	-1.84395	0.580205	-1.66803	0.571769	-1.47826	0.560405
-2.19851	0.156437	-1.00996	0.12062	-1.05	0.501603	-1.59867	0.592997	-1.93639	0.531295	-1.39376	0.541679	-2.03766	0.634973	-2.06455	0.668227
-1.77085	0.310658	-1.08978	0.327234	-1.34471	0.720207	-1.88362	0.543822	-1.52687	0.538354	-1.58792	0.512866	-1.51113	0.525593	-1.5138	0.51822
-1.95345	0.491973	-0.877986	0.153197	-1.31428	0.725799	-1.16709	0.476565	-1.87579	0.637919	-1.73022	0.521867	-1.84456	0.568173	-1.99998	0.809041
-1.91048	0.506121	-0.652484	0.348247	-1.57712	0.51218	-1.52719	0.577706	-2.11816	0.635997	-1.6676	0.527839	-1.43992	0.57875	-2.23413	0.746954
-2.10961	0.216831	-0.528168	0.31705	-1.74905	0.561842	-1.62995	0.546772	-1.85399	0.634121	-1.71123	0.676022	-1.82496	0.476937	-1.26483	0.594284
-2.12617	0.480249	-0.960606	0.460084	-0.995952	0.538442	-2.06013	0.538613	-1.61732	0.440414	-1.85985	0.547821	-1.95483	0.658418	-1.6846	0.559218
-1.87208	0.178546	-0.55241	0.237732	-0.856941	0.493548	-1.59934	0.59623	-1.08935	0.43148	-1.46574	0.513072	-0.455888	0.500298	-1.86688	0.79168
-1.80488	0.438115	-0.991373	0.233402	-0.838723	0.535827	-1.56342	0.600056	-1.73617	0.630654	-1.96107	0.540718	-1.70308	0.625291	-2.04997	0.538444
-1.98504	0.432126	-1.4148	0.312003	-1.61166	0.492504	-1.7415	0.566447	-1.41955	0.55916	-1.94348	0.52277	-0.00838556	0.422934	-1.62625	0.527868
-1.93228	0.232216	-0.580737	0.33603	-1.28652	0.430703	-1.21131	0.564881	-1.69125	0.62598	-1.26981	0.496803	-1.73122	0.540575	-1.89785	0.559585
-2.28649	0.35705	-0.567303	0.440781	-1.03929	0.541318	-1.10096	0.519082	-1.85003	0.603718	-1.81954	0.577469	-1.51649	0.668997	-1.469	0.618905
-1.80987	0.449473	-0.891608	0.474232	-0.73548	0.36708	-1.80008	0.524906	-1.48843	0.533972	-2.1045	0.762953	-1.78187	0.582782	-1.58644	0.528823
-1.96057	0.459156	-0.83988	0.260177	-1.76373	0.54239	-1.80669	0.538133	-1.56147	0.66913	-1.42519	0.564947	-1.76491	0.508155	-1.7774	0.627941
-1.77426	0.213362	-1.39621	0.509265	-1.78604	0.501472	-1.22234	0.540121	-1.71162	0.564924	-1.60765	0.477615	-1.33101	0.582986	-1.49462	0.543544
-1.74729	0.417207	-0.338875	0.223171	-2.22907	0.76938	-1.28583	0.509398	-1.71299	0.515957	-1.57016	0.525621	-1.83249	0.597032	-1.84468	0.571461
-2.02205	0.151303	-1.33793	0.420576	-1.73938	0.60804	-1.82584	0.484825	-1.54548	0.530492	-2.01058	0.673635	-1.97086	0.575324	-1.96384	0.494251
-1.95471	0.399651	-0.707533	0.456245	-1.41973	0.541132	-1.82953	0.525142	-1.79537	0.52647	-1.67472	0.523684	-2.00295	0.59345	-1.6803	0.577458
-1.47197	0.471125	-1.80206	0.638186	-1.55813	0.573281	-1.74166	0.578325	-1.89791	0.52212	-1.99915	0.559035	-1.87915	0.692419	-1.6803	0.779842
-1.8885	0.372095	-1.65251	0.456899	-1.44566	0.563272	-1.10632	0.505659	-2.08404	0.585579	-1.2144	0.44367	-1.68237	0.501148	-1.93026	0.545542
-1.79472	0.12866	-0.995062	0.299219	-1.55081	0.614755	-1.88564	0.562527	-1.84016	0.548641	-1.62946	0.539725	-1.47143	0.564532	-1.52833	0.595704
-1.50204	0.45993	-0.99392	0.434179	-2.14142	0.616691	-1.87685	0.500283	-2.12035	0.616571	-1.9411	0.579546	-0.790028	0.519028	-1.54079	0.588064
-2.18067	0.214283	-0.959453	0.439294	-2.04085	0.482443	-1.52804	0.550895	-1.96189	0.555145	-1.83351	0.520789	-1.27847	0.525669	-1.21233	0.542836
-1.85646	0.206231	-1.23428	0.262173	-1.20492	0.439721	-1.58953	0.576214	-2.16156	0.589531	-0.856417	0.541204	-1.84121	0.661605	-1.41057	0.531921
-1.97649	0.481108	-0.802413	0.392707	-1.11645	0.461954	-1.41539	0.573808	-2.20164	0.631332	-1.93344	0.58759	-1.94125	0.87131	-1.91931	0.641756
-1.9135	0.277062	-0.942454	0.426073	-1.04356	0.498756	-1.81688	0.554012	-1.89961	0.593867	-0.844045	0.523272	-1.98393	0.5307	-1.96224	0.516009
-2.01125	0.276677	-0.947455	0.373981	-1.44339	0.566618	-1.47807	0.500941	-1.46008	0.636521	-1.78502	0.600202	-1.8414	0.696398	-1.39363	0.434435
-1.97558	0.277462	-1.89975	0.613346	-1.38809	0.49291	-1.56037	0.560317	-1.8964	0.501994	-1.7481	0.590842	-1.64665	0.564767	-1.46127	0.550129
-1.72353	0.511238	-0.870591	0.194851	-1.35266	0.765307	-1.67563	0.541385	-1.61679	0.556562	-1.66528	0.573962	-1.47649	0.468073	-2.16442	0.566621
-1.80136	0.219054	-0.871459	0.0978127	-1.41631	0.575597	-2.29704	0.577744	-2.15379	0.542057	-1.94175	0.862967	-1.48376	0.585482	-1.76222	0.570698
-1.79816	0.258829	-1.27946	0.417944	-1.01512	0.473634	-2.07178	0.575486	-1.17856	0.577165	-1.8073	0.547709	-1.63202	0.554382	-2.19447	0.71581
-1.96424	0.310383	-1.84439	0.427634	-1.7404	0.492689	-2.07137	0.572414	-2.0676	0.523473	-1.8507	0.536597	-1.61608	0.568074	-1.34058	0.560361
-1.31318	0.464679	-0.792499	0.268767	-1.55218	0.672242	-2.20241	0.535008	-1.88488	0.555594	-1.68124	0.529307	-1.29602	0.499253	-1.88903	0.547905
-1.66069	0.132494	-0.630818	0.241432	-0.941206	0.565267	-2.21088	0.611959	-1.31701	0.515073	-1.71624	0.685122	-1.74639	0.545189	-1.65214	0.695755
-1.82992	0.0721933	-0.839848	0.250994	-1.11269	0.683804	-1.97374	0.606925	-1.85867	0.620373	-1.74095	0.529203	-1.53178	0.559314	-1.96749	0.662051
-1.60831	0.26998	-1.66916	0.527544	-1.04855	0.42636	-1.44584	0.575928	-1.9436	0.49679	-1.60406	0.830785	-1.80845	0.553166	-1.78629	0.542945
-1.8224	0.422972	-0.815094	0.306253	-1.22205	0.581647	-1.86517	0.536703	-1.66113	0.544712	-1.75399	0.556387	-1.57219	0.492964	-1.99823	0.573954
-1.48543	0.381222	-1.75463	0.216646	-1.28066	0.483136	-1.70966	0.553017	-1.56954	0.480684	-0.741389	0.586882	-1.69851	0.522289	-2.2013	0.796787
-1.86239	0.2848	-0.97958	0.379659	-2.20236	0.586838	-1.76058	0.558305	-1.97487	0.56377	-1.44235	0.59696	-1.64683	0.518497	-1.63855	0.643888
-1.5968	0.508372	-0.314468	0.385621	-1.49165	0.497715	-0.502516	0.513718	-1.79557	0.592276	-1.82108	0.516211	-1.99096	0.916402	-1.8382	0.561759
-1.89223	0.375822	-0.691926	0.41112	-1.32545	0.571253	-1.97694	0.584025	-1.83404	0.634903	-1.81847	0.62751	-1.60828	0.48998	-1.76051	0.525505
-1.90999	0.352474	-1.2571	0.273649	-1.28977	0.516903	-1.99673	0.587647	-1.83616	0.550542	-1.98543	0.586398	-1.79518	0.463769	-1.73177	0.548504
-1.38031	0.340089	-1.45818	0.436739	-2.12255	0.608123	-1.55326	0.531586	-1.66113	0.61615	-1.74611	0.457192	-1.78417	0.51168	-1.60953	0.52563
-1.97573	0.162555	-0.513116	0.414595	-1.36243	0.540109	-1.4302	0.562099	-1.30711	0.467641	-1.95783	0.561631	-1.70052	0.557723	-1.63509	0.545746
-2.09841	0.395046	-0.336526	0.413246	-1.27664	0.49683	-1.79126	0.555366	-1.76992	0.497816	-1.30119	0.541109	-1.32092	0.71271	-1.79266	0.575277
-1.7702	0.228963	-0.986015	0.145387	-0.951737	0.5673	-1.71074	0.542549	-1.82459	0.629819	-1.52507	0.555833	-1.51508	0.619288	-1.34617	0.625537
-1.889	0.261701	-0.50001	0.403092	-1.1279	0.526294	-0.857705	0.499806	-1.32332	0.619606	-1.79058	0.609512	-1.47209	0.577033	-1.91084	0.620428
-1.8646	0.415856	-1.7284	0.327619	-1.04084	0.465021	-1.64662	0.569114	-1.92751	0.571251	-1.68817	0.602577	-1.56707	0.622941	-2.12414	0.877842
-1.76335	0.200499	-0.893849	0.419174	-1.28032	0.528718	-2.01678	0.611305	-2.01555	0.546056	-1.21829	0.541106	-1.81949	0.824481	-1.71695	0.697116
-1.73154	0.247775	-0.744324	0.399574	-2.00814	0.609062	-1.5951	0.581951	-1.92552	0.567265	-1.53603	0.580553	-1.67163	0.552021	-2.10882	0.768447
-1.73104	0.587615	-0.952612	0.337068	-1.96531	0.506408	-1.77739	0.498736	-1.73629	0.580707	-1.86809	0.543765	-1.78136	0.50598	-0.608552	0.492472
-1.9378	0.436073	-1.42345	0.202864	-1.15017	0.578818	-0.941367	0.531947	-1.83087	0.550707	-1.43158	0.539468	-1.65105	0.583247	-1.82094	0.607539
-2.13163	0.173182	-0.979142	0.281817	-1.05611	0.5315	-1.37846	0.568411	-1.71209	0.533761	-1.71971	0.479342	-1.74781	0.548232	-1.23778	0.539116
-2.16557	0.285977	-0.924336	0.403227	-0.9916	0.514411	-1.3727	0.504886	-1.6294	0.52699	-1.78081	0.531444	-1.3214	0.518815	-1.3262	0.567813
-1.85221	0.459111	-2.11659	0.612035	-1.44353	0.533728	-1.58172	0.521933	-1.31973	0.549906	-1.92776	0.783642	-1.63584	0.495765	-1.33754	0.566993
-1.68005	0.511053	-1.56687	0.518923	-2.09122	0.389138	-1.42898	0.595787	-1.34323	0.59448	-0.962823	0.409844	-1.74076	0.473317	-2.11251	0.777061
-1.51882	0.281806	-1.15525	0.416821	-1.13185	0.524575	-1.97195	0.571537	-1.807	0.549511	-1.61297	0.600788	-1.3599	0.517925	-1.83103	0.51015
-1.9261	0.325631	-0.588119	0.364955	-1.19849	0.608376	-1.66203	0.623637	-1.77319	0.562321	-1.35851	0.673907	-2.01219	0.731593	-1.84992	0.748406
-1.96837	0.192331	-1.59448	0.509182	-0.732061	0.609241	-1.40298	0.529514	-1.4036	0.527467	-1.95662	0.488062	-1.60344	0.516112	-1.64428	0.597516
-1.91295	0.340353	-0.689479	0.415816	-1.05542	0.516239	-1.92782	0.519892	-2.22083	0.503542	-2.06902	0.532744	-1.66242	0.550903	-2.04976	0.585182
-1.87185	0.380206	-0.729626	0.363572	-1.70182	0.457487	-1.87244	0.603935	-1.76505	0.577055	-1.92789	0.442759	-1.26011	0.537401	-1.31311	0.475306
-2.00619	0.464785	-0.746501	0.166399	-1.49186	0.467414	-2.04129	0.602811	-1.5538	0.495988	-1.67596	0.594858	-2.13666	0.805719	-1.69653	0.569856
-1.8476	0.358073	-0.693694	0.478261	-1.17116	0.575924	-1.07944	0.575186	-1.78418	0.555826	-2.0023	0.612386	-1.57255	0.588085	-2.07836	0.886473
-2.00224	0.206081	-1.80606	0.454847	-1.31456	0.541822	-1.62932	0.523098	-1.63734	0.544679	-2.08463	0.486141	-1.97581	0.567479	-2.04276	0.867898
-1.97553	0.458871	-0.626813	0.478222	-1.00606	0.507157	-2.0331	0.562555	-1.96507	0.720067	-1.55882	0.537415	-1.58633	0.535524	-0.986575	0.58145
-0.030862	0.23079	-1.32878	0.218475	-1.40899	0.552732	-1.88692	0.500201	-2.04478	0.559183	-2.12506	0.622227	-1.92414	0.503657	-1.84529	0.563548
-2.0153	0.431612	-0.39208	0.47271	-0.880868	0.516488	-1.66182	0.575214	-2.0981	0.549997	-1.78986	0.600302	-1.79062	0.558099	-2.01791	0.532849
-1.84301	0.307596	-0.777017	0.45009	-0.282304	0.513275	-1.86178	0.51353	-1.94207	0.599743	-1.87409	0.496547	-1.31803	0.502065	-2.24205	0.594084
-2.04135	0.423613	-1.29001	0.519751	-1.93872	0.567098	-1.93129	0.616267	-1.83935	0.552021	-1.55127	0.490116	-1.53498	0.517234	-1.34828	0.51395
-1.79312	0.330171	-1.14953	0.249277	-1.67587	0.645089	-1.85849	0.552559	-1.44297	0.559412	-1.72702	0.554934	-1.69223	0.555668	-1.73518	0.532165
-2.11966	0.2369	-0.500371	0.401125	-1.23252	0.484444	-1.77152	0.619194	-1.86588	0.537498	-2.05648	0.518928	-1.89928	0.763389	-2.23316	0.689853
-0.0532478	0.298969	-1.07428	0.456191	-1.02309	0.528564	-1.76417	0.567143	-1.57325	0.621189	-1.68642	0.521218	-1.33551	0.53518	-1.75376	0.776355
-0.683292	0.219356	-1.00876	0.202064	-1.25014	0.537309	-1.52663	0.573416	-1.57299	0.601044	-1.9449	0.574273	-1.53055	0.509818	-1.53798	0.749188
-2.07339	0.468435	-0.699596	0.421679	-1.17565	0.543954	-1.8695	0.542006	-1.51938	0.563738	-2.13911	0.575444	-1.94922	0.480092	-2.01352	0.762009
-2.07158	0.174588	-0.496554	0.467922	-0.413142	0.533217	-1.87206	0.562475	-1.77212	0.546741	-1.8359	0.623247	-1.48831	0.575247	-1.83983	0.538995
-1.43831	0.473785	-1.93484	0.536525	-0.742147	0.490392	-1.44911	0.484359	-1.463	0.588298	-1.97288	0.593485	-1.47044	0.531625	-2.06177	0.609232
-1.82204	0.359971	-0.815494	0.338199	-1.87117	0.595053	-1.85776	0.541468	-1.45025	0.601268	-1.93599	0.485836	-1.9047	0.568707	-1.75708	0.591954
-1.86774	0.266453	-0.787241	0.498623	-0.916309	0.429499	-1.94467	0.682603	-1.63139	0.581926	-1.88052	0.590452	-1.50888	0.582046	-1.94941	0.522598
-1.94877	0.265183	-0.817784	0.569077	-1.13572	0.63388	-1.45828	0.574059	-1.51984	0.570458	-1.88426	0.535942	-1.74069	0.519974	-1.55914	0.597236
-1.90029	0.173898	-1.32094	0.273879	-1.10913	0.438522	-1.30513	0.482885	-2.17937	0.651166	-1.60157	0.520382	-1.76469	0.514046	-1.83856	0.562568
-2.03382	0.351874	-0.749727	0.448591	-1.63727	0.599389	-1.79948	0.602723	-1.80882	0.563551	-0.579597	0.50742	-1.6266	0.507674	-2.2448	0.501113
-2.1128	0.238606	-1.11548	0.525218	-1.19751	0.442748	-1.62575	0.543389	-1.64525	0.562571	-2.16233	0.5172	-1.81302	0.558682	-1.98514	0.646823
-2.01708	0.288133	-0.77401	0.331713	-1.0334	0.443387	-1.86069	0.555296	-1.99621	0.547928	-1.99117	0.579109	-1.83517	0.628016	-1.45324	0.581042
-2.06835	0.321098	-1.02649	0.226953	-1.96265	0.433411	-1.21991	0.565991	-1.93619	0.585381	-1.52539	0.53587	-1.5512	0.684749	-1.49867	0.501551
-2.01129	0.360546	-0.7707	0.183141	-0.964628	0.518317	-1.9631	0.62076	-1.75372	0.558896	-1.32222	0.602647	-2.14738	0.256869	-1.89308	0.492
-2.00706	0.191581	-0.85165	0.323739	-1.18862	0.561711	-1.4675	0.59814	-1.60585	0.515269	-1.28531	0.561286	-1.50544	0.543007	-1.84076	0.627132
-2.02144	0.195555	-0.97506	0.448581	-1.71284	0.613483	-1.5125	0.530053	-2.07881	0.572265	-1.73734	0.597266	-1.5164	0.622015	-1.87669	0.557655
-1.6104	0.428883	-1.92227	0.486655	-1.66791	0.555925	-1.29608	0.591421	-1.80423	0.547414	-1.26758	0.502918	-1.66436	0.670522	-1.63944	0.604229
-1.78133	0.323254	-1.69382	0.386267	-1.01559	0.535683	-1.8498	0.555688	-1.96237	0.489967	-1.99432	0.561461	-1.68267	0.526952	-1.4009	0.593803
-1.53715	0.321761	-0.528589	0.278645	-1.41427	0.564556	-1.69467	0.592379	-1.91698	0.640935	-1.77518	0.542824	-1.58194	0.610356	-1.91958	0.801347
-2.25712	0.0990897	-0.593278	0.437694	-1.70692	0.45654	-1.10835	0.544285	-1.65324	0.606113	-1.59142	0.549838	-1.90875	0.500305	-0.144556	0.523135
-1.87768	0.393921	-1.09588	0.136774	-0.988269	0.610997	-1.99082	0.526176	-2.14748	0.584371	-1.76001	0.555716	-1.76549	0.618702	-2.22139	0.692427
-1.84651	0.255571	-0.995833	0.432342	-1.22081	0.539605	-1.67499	0.589692	-1.67302	0.503128	-1.94497	0.535442	-1.49731	0.531698	-2.13896	0.843343
-1.87899	0.229026	-1.61588	0.642061	-1.18016	0.602737	-1.85524	0.597651	-1.9269	0.69255	-1.51845	0.59401	-1.84994	0.520843	-2.08089	0.818293
-1.64666	0.376914	-1.64545	0.488242	-1.64239	0.542803	-1.71603	0.608245	-1.75431	0.627922	-1.79552	0.602004	-1.41928	0.529854	-1.96151	0.658465
-1.87739	0.221033	-1.25592	0.59057	-1.78651	0.560825	-1.15039	0.554279	-1.43724	0.486624	-2.02855	0.514371	-1.46037	0.615576	-1.73073	0.766359
-1.89522	0.32471	-1.36824	0.440728	-0.853337	0.487068	-2.05781	0.562366	-2.09717	0.656028	-1.7199	0.600078	-1.9215	0.358545	-1.38196	0.4949
-1.99155	0.242332	-1.04861	0.241144	-0.84602	0.512645	-1.81985	0.497467	-1.8231	0.432921	-1.21194	0.516284	-1.7121	0.570448	-1.94521	0.623105
-1.93683	0.187815	-1.12054	0.162501	-1.24373	0.444962	-1.86111	0.547413	-1.31006	0.517281	-1.71048	0.484902	-1.63516	0.556903	-1.91219	0.537746
-1.75844	0.271492	-0.459296	0.411802	-0.982358	0.446975	-1.80655	0.533757	-2.12457	0.553637	-2.13804	0.588704	-1.93977	0.627182	-1.82905	0.504397
-1.8901	0.488112	-0.287006	0.282957	-1.47959	0.570638	-1.62726	0.584548	-0.917747	0.501368	-1.71613	0.473752	-1.50091	0.577325	-1.72965	0.615944
-1.79055	0.275626	-1.35016	0.246382	-1.20971	0.522624	-1.82193	0.575652	-1.89737	0.603236	-1.38267	0.585631	-1.91286	0.684555	-1.95609	0.649216
-1.76496	0.324678	-1.80681	0.396614	-1.78408	0.499863	-1.60009	0.547563	-1.72317	0.517858	-1.86937	0.621907	-1.85013	0.512596	-1.8654	0.602462
-1.0192	0.269351	-0.646786	0.440687	-1.11279	0.461216	-2.04049	0.534133	-1.36689	0.546656	-1.8418	0.51025	-1.52746	0.540133	-1.37098	0.532327
-1.81291	0.480587	-0.700022	0.398018	-1.49736	0.575322	-1.67771	0.586288	-2.0589	0.673693	-1.85714	0.491291	-1.4867	0.585077	-1.29877	0.5422
-1.60966	0.433295	-0.918116	0.415981	-1.38468	0.534636	-1.8284	0.57797	-1.90857	0.62367	-1.44451	0.597398	-1.26649	0.53701	-1.92426	0.778938
-2.03774	0.25415	-2.00075	0.662423	-1.04223	0.523288	-1.99325	0.644937	-1.89087	0.523311	-1.37741	0.498106	-1.85651	0.529922	-1.47514	0.519935
-2.03815	0.446022	-0.495415	0.422708	-0.969924	0.547964	-1.78845	0.530859	-1.84029	0.601383	-1.96886	0.574547	-1.50587	0.509739	-1.55462	0.546323
-1.55301	0.366566	-0.696009	0.432004	-0.90428	0.497184	-1.83343	0.574392	-1.84974	0.553662	-1.88458	0.509174	-1.56264	0.512689	-1.6705	0.599153
-1.84399	0.333368	-0.738072	0.467028	-1.80923	0.557163	-1.5697	0.574913	-1.87728	0.404719	-1.77087	0.429451	-1.61104	0.534476	-1.72099	0.591187
-1.66875	0.391151	-0.676241	0.3965	-0.680679	0.567642	-1.75503	0.554266	-1.75899	0.575345	-2.15604	0.524335	-1.95985	0.599153	-1.65279	0.586093
-1.87366	0.356801	-0.742427	0.391297	-0.84404	0.468826	-1.77605	0.575521	-1.57012	0.527499	-1.78796	0.507424	-2.02437	0.513967	-2.16243	0.671328
-2.021	0.453775	-0.79652	0.42131	-0.396106	0.358031	-1.54939	0.578105	-1.69072	0.566871	-1.336	0.562265	-1.48055	0.502634	-2.12693	0.805408
-1.69947	0.44889	-0.600357	0.354059	-1.29848	0.602661	-1.6548	0.593502	-1.56576	0.533297	-1.91873	0.515957	-1.98432	0.778017	-2.19181	0.562335
-1.91077	0.398598	-0.732458	0.350333	-0.583539	0.507505	-1.53349	0.593874	-1.92562	0.541265	-1.75922	0.484647	-1.81059	0.502115	-1.68268	0.556707
-1.62683	0.511325	-1.0473	0.332701	-1.3448	0.531229	-1.58539	0.594626	-1.72346	0.585058	-1.55064	0.558645	-1.72224	0.582012	-1.65934	0.549312
-2.02408	0.47408	-0.490079	0.398871	-1.28052	0.518744	-2.15328	0.597708	-2.00315	0.702746	-1.91085	0.516992	-1.63276	0.704249	-1.60817	0.591077
-2.0652	0.259803	-0.377149	0.319825	-1.72068	0.583882	-2.10301	0.599253	-2.04838	0.581767	-1.93678	0.68948	-1.33527	0.563512	-1.69489	0.604142
-1.72356	0.242431	-1.3274	0.469681	-0.700289	0.507972	-1.01088	0.288451	-1.53736	0.556707	-1.48945	0.544638	-1.77641	0.527952	-1.32402	0.595501
-1.88919	0.286017	-0.751345	0.412447	-1.04154	0.499073	-1.64064	0.568798	-1.63078	0.6087	-2.03377	0.500021	-1.81316	0.564456	-1.91392	0.589164
-2.28141	0.421707	-0.798481	0.323831	-1.43161	0.511117	-1.61858	0.596615	-0.846725	0.50481	-2.07713	0.512216	-1.30131	0.540239	-1.48326	0.582267
-1.8385	0.300244	-0.544713	0.403821	-0.890908	0.524994	-1.39915	0.597249	-1.93435	0.556715	-2.0521	0.535392	-1.75199	0.505314	-1.38738	0.511065
-1.8804	0.44847	-0.674723	0.2089	-1.05325	0.621739	-1.17209	0.730685	-1.90415	0.517774	-1.60408	0.597561	-1.78046	0.49849	-1.55224	0.53384
-2.00226	0.418067	-0.798293	0.406303	-0.881988	0.55488	-1.8704	0.685202	-2.08	0.565763	-1.70687	0.511373	-1.69847	0.500816	-1.95267	0.572961
-1.88859	0.269112	-1.1715	0.422858	-1.67731	0.568981	-1.83076	0.585494	-1.86094	0.425742	-1.96044	0.540645	-1.97133	0.591076	-1.37466	0.520343
-2.37534	0.401946	-0.687955	0.335859	-1.4109	0.522523	-1.81327	0.596433	-1.93999	0.750578	-1.32717	0.591779	-1.67802	0.587263	-1.87362	0.851767
-1.80056	0.331562	-0.776053	0.393384	-1.68313	0.575467	-1.31613	0.201979	-1.75959	0.567467	-1.40931	0.587383	-1.69719	0.577484	-1.24338	0.518068
-2.06506	0.140065	-1.07546	0.374303	-0.988615	0.555936	-1.65812	0.608727	-1.9795	0.560335	-0.0509918	0.539027	-1.50718	0.587847	-1.68705	0.533421
-1.94507	0.100151	-0.356753	0.222839	-1.58585	0.600943	-1.31574	0.563967	-1.99645	0.646372	-2.02933	0.376318	-1.87936	0.566419	-1.49952	0.623035
-2.0187	0.276356	-0.246066	0.397675	-1.84247	0.545609	-1.86687	0.525397	-1.08728	0.416768	-2.1099	0.469919	-2.11744	0.319234	-1.25352	0.476153
-1.78363	0.231785	-1.29336	0.435782	-1.55888	0.580528	-0.436203	0.522766	-1.67416	0.518798	-1.68614	0.509022	-1.62768	0.574356	-1.61522	0.803675
-1.83811	0.358081	-0.910096	0.171324	-0.733358	0.385836	-0.914813	0.535488	-1.41855	0.579558	-1.53309	0.5746	-1.41851	0.539747	-1.40908	0.515097
-2.17239	0.154066	-0.90134	0.213055	-1.3146	0.530448	-1.7828	0.613182	-1.86953	0.663866	-1.75697	0.497053	-1.80252	0.507811	-1.96042	0.488011
-1.80691	0.376953	-1.16312	0.402368	-0.447194	0.906475	-1.65857	0.553322	-1.15281	0.49948	-1.63632	0.543912	-1.51651	0.564877	-1.27327	0.501483
-1.41508	0.383266	-0.83379	0.369125	-1.24592	0.433685	-1.43037	0.619154	-1.65777	0.53143	-2.04722	0.599767	-1.33155	0.686535	-1.56193	0.49873
-1.97369	0.309619	-0.584443	0.429426	-1.42786	0.442324	-1.76943	0.609471	-1.82429	0.527228	-2.0824	0.511135	-1.86666	0.531043	-1.4591	0.497144
-1.93157	0.402716	-1.25756	0.390297	-0.590083	0.503395	-1.50002	0.581753	-1.92014	0.594557	-1.45887	0.546705	-1.51886	0.54891	-1.49769	0.533463
-1.99126	0.296952	-1.14413	0.363622	-0.927551	0.646441	-1.35769	0.612507	-1.54587	0.529139	-1.42411	0.586396	-1.20324	0.465326	-1.54886	0.454177
-1.66624	0.392194	-0.665847	0.402362	-1.29197	0.547231	-1.6404	0.560503	-1.91159	0.597992	-1.62894	0.554722	-1.71451	0.686409	-1.68198	0.596205
-1.83486	0.277106	-0.79805	0.579043	-1.88445	0.570072	-1.45349	0.562389	-1.52547	0.537942	-2.1413	0.576387	-1.14455	0.465087	-1.5807	0.472141
-2.06927	0.205366	-0.837044	0.405615	-1.41194	0.466155	-1.87096	0.546924	-1.70254	0.497811	-1.71849	0.593556	-1.59113	0.645898	-1.71858	0.546806
-1.53974	0.401254	-1.47538	0.379085	-1.16358	0.536389	-0.99069	0.487997	-1.577	0.412067	-2.27708	0.593903	-1.87294	0.529492	-1.74746	0.606996
-1.80402	0.291	-0.658448	0.420776	-1.11439	0.52238	-1.29549	0.546381	-1.87123	0.583476	-1.91223	0.534566	-1.56077	0.636	-1.72104	0.509094
-1.99139	0.389435	-1.02145	0.515738	-1.2157	0.49738	-1.91912	0.60983	-1.89469	0.610096	-1.92889	0.532349	-1.3972	0.618734	-1.57173	0.545203
-2.01905	0.426074	-0.539707	0.389488	-0.857361	0.538734	-2.00969	0.645742	-1.80776	0.44604	-1.61511	0.611832	-1.45515	0.615966	-1.90771	0.735156
-1.62465	0.53351	-1.55739	0.434892	-1.23068	0.572031	-1.41095	0.523511	-1.71523	0.536613	-2.30634	0.623437	-1.46017	0.546882	-2.10134	0.906703
-1.90288	0.387769	-1.32868	0.525491	-1.21523	0.504167	-1.71857	0.576621	-1.57443	0.615288	-2.08154	0.592232	-1.47227	0.569292	-1.45547	0.518878
-1.70429	0.334082	-1.53304	0.430123	-1.04515	0.518913	-1.72479	0.559647	-1.97598	0.552367	-1.8181	0.576401	-2.09346	0.609708	-1.90303	0.513619
-1.84657	0.495067	-1.58544	0.521779	-1.49076	0.51426	-1.49786	0.598352	-1.56026	0.350143	-2.11322	0.565484	-1.71579	0.532202	-2.26215	0.675334
-1.82122	0.414247	-0.536982	0.473152	-1.22345	0.473999	-1.53371	0.54035	-1.98581	0.547109	-1.59325	0.542779	-2.08546	0.585819	-2.19867	0.77719
-1.61392	0.268396	-0.757211	0.288909	-1.29032	0.593727	-1.31505	0.495374	-1.85928	0.569668	-1.38908	0.56549	-1.76033	0.585354	-1.86345	0.506488
-1.89335	0.403786	-0.305361	0.425823	-1.52888	0.679352	-1.87263	0.581958	-1.90714	0.570845	-1.7239	0.519446	-1.59298	0.721072	-1.13257	0.525989
-1.73692	0.39026	-1.33714	0.497814	-1.03635	0.539515	-1.26825	0.50048	-1.63562	0.449413	-1.93779	0.54342	-2.15325	0.567648	-1.8235	0.572782
-1.91668	0.251166	-1.26473	0.493819	-1.6622	0.592964	-1.65173	0.569889	-1.79926	0.599058	-2.1787	0.582449	-1.79733	0.642332	-1.59927	0.585217
-1.73783	0.318226	-1.43092	0.434014	-1.30438	0.546895	-1.39038	0.608222	-1.93568	0.5676	-1.38422	0.559701	-1.56108	0.608213	-1.46332	0.522935
-1.97658	0.399971	-1.33514	0.374163	-0.335341	0.21395	-2.01862	0.536757	-1.95801	0.564624	-2.05035	0.577861	-1.56278	0.489383	-1.26511	0.496145
-1.50792	0.585981	-0.367776	0.413135	-0.966049	0.524687	-2.06193	0.535553	-1.66353	0.563763	-2.06937	0.507351	-1.42773	0.488558	-1.50695	0.490898
-1.84119	0.296776	-1.20674	0.430729	-1.14008	0.515087	-1.9566	0.564368	-1.61129	0.589291	-2.03727	0.576941	-1.95707	0.647645	-1.84205	0.520121
-1.86281	0.368421	-1.09636	0.378094	-1.0794	0.509094	-1.82535	0.536532	-1.88502	0.686266	-2.15009	0.533762	-2.09683	0.633321	-1.15037	0.486924
-0.841113	0.408928	-1.25835	0.518151	-0.906736	0.55063	-1.08291	0.470842	-1.73545	0.649776	-2.06732	0.581578	-1.86545	0.490017	-1.0881	0.50828
-2.24627	0.44473	-1.51226	0.582773	-1.31956	0.516346	-1.49813	0.625751	-1.85151	0.569883	-1.88687	0.558387	-1.68176	0.539635	-1.6995	0.530097
-1.77825	0.391628	-1.11594	0.636732	-1.26584	0.476638	-1.50956	0.626907	-1.48299	0.505732	-1.42789	0.614413	-1.82076	0.559766	-1.4859	0.626058
-1.40671	0.356041	-0.687105	0.38941	-1.68532	0.654363	-1.5746	0.548292	-1.7964	0.54991	-1.70105	0.553808	-1.78114	0.508743	-1.96068	0.875758
-1.9265	0.438033	-0.253841	0.460341	-1.45326	0.635511	-1.40284	0.567944	-1.63656	0.551268	-2.17544	0.59801	-1.67711	0.521246	-2.01506	0.774761
-1.97251	0.328578	-0.668082	0.377592	-1.01997	0.56217	-1.74646	0.512191	-1.94395	0.516067	-1.72796	0.548181	-2.03439	0.546116	-1.64557	0.556218
-1.86872	0.227095	-1.20747	0.42003	-1.08505	0.53932	-1.86205	0.490884	-1.76255	0.719019	-1.79793	0.537265	-1.38665	0.467974	-1.48675	0.49176
-1.10894	0.357917	-1.5515	0.448806	-0.957895	0.463401	-0.899546	0.567158	-1.96544	0.797922	-2.15014	0.498186	-1.8115	0.710755	-1.44646	0.498122
-1.75086	0.384125	-1.12753	0.452003	-1.05638	0.535215	-1.91254	0.567871	-1.84157	0.513843	-1.89856	0.585352	-1.95614	0.858736	-1.98191	0.519556
-1.86812	0.426732	-0.263191	0.386376	-0.734555	0.515202	-1.51536	0.485197	-1.51717	0.60425	-1.4289	0.500444	-1.72162	0.57991	-1.84753	0.503563
-1.93018	0.239297	-1.2976	0.412356	-1.24609	0.5307	-1.75139	0.52094	-2.02792	0.455284	-1.44592	0.550842	-1.9452	0.743131	-1.71471	0.734023
-2.01902	0.0661321	-0.407076	0.399791	-1.60926	0.600076	-1.08869	0.521974	-1.94359	0.654803	-1.73075	0.459431	-1.88156	0.567925	-1.31032	0.450964
-1.90695	0.126152	-0.977498	0.388972	-1.08506	0.533024	-1.7304	0.592509	-1.97758	0.635811	-1.78586	0.509216	-1.96024	0.522695	-1.14178	0.471817
-2.08049	0.305412	-1.10892	0.523876	-0.928213	0.297358	-1.86311	0.501951	-1.40745	0.504502	-1.86497	0.540587	-1.54021	0.575975	-2.17588	0.88476
-1.62479	0.494829	-1.02249	0.514224	-1.46961	0.556291	-1.50496	0.589497	-1.70461	0.5843	-1.62021	0.499463	-2.28094	0.899814	-1.49502	0.584308
-1.75408	0.398095	-1.26375	0.490669	-1.43021	0.502991	-1.78218	0.510738	-1.83286	0.55882	-1.85275	0.560178	-1.56303	0.483285	-1.80317	0.559259
-1.87377	0.138686	-0.74741	0.393626	-1.50537	0.540844	-1.49988	0.534838	-1.4993	0.491037	-1.82101	0.491117	-1.44726	0.55306	-1.77286	0.539122
-1.79424	0.278609	-1.05394	0.485722	-1.30801	0.66538	-1.91241	0.515585	-1.41938	0.552546	-1.99483	0.491156	-1.78982	0.52268	-1.91605	0.534122
-2.16295	0.372693	-1.06648	0.468006	-1.42217	0.594308	-1.6222	0.495299	-1.89096	0.570265	-1.61534	0.559486	-1.55968	0.538475	-1.89491	0.632597
-2.04452	0.470568	-1.52199	0.421158	-1.42442	0.450154	-1.72244	0.594433	-1.6487	0.606049	-1.78274	0.53533	-1.50744	0.558037	-1.39145	0.487184
-1.77909	0.387029	-1.13727	0.456953	-1.26999	0.410254	-1.00848	0.486501	-1.8802	0.722944	-1.96364	0.394688	-1.86726	0.596411	-1.77546	0.688087
-1.67512	0.425945	-1.07278	0.406519	-1.85986	0.590936	-1.95345	0.491472	-1.94971	0.68498	-1.89492	0.547818	-1.55523	0.518613	-1.3875	0.420708
-1.78384	0.237748	-1.05087	0.37202	-1.22643	0.48138	-1.74867	0.568317	-1.83609	0.518103	-1.84642	0.493388	-1.6544	0.505514	-2.00658	0.728799
-1.87559	0.390504	-1.40656	0.448773	-1.3082	0.50516	-1.84058	0.59422	-2.07131	0.510955	-1.72049	0.536702	-1.83767	0.558085	-1.1938	0.631303
-1.63662	0.385717	-0.600118	0.391375	-1.25053	0.598222	-1.4765	0.557951	-1.81932	0.539943	-2.13345	0.568569	-1.68159	0.476565	-1.38754	0.575873
-1.77482	0.471461	-1.59807	0.602301	-1.2265	0.501776	-1.20752	0.548845	-1.75576	0.247467	-1.15703	0.516672	-1.74103	0.530339	-1.74298	0.54878
-1.98079	0.147625	-1.38105	0.347082	-1.31563	0.453426	-1.85575	0.515641	-1.7159	0.601293	-1.54412	0.563654	-1.67774	0.546707	-1.61742	0.585374
-1.82417	0.347887	-1.10163	0.366931	-1.69801	0.624262	-1.65842	0.634109	-1.63388	0.377469	-1.52919	0.535366	-1.46918	0.507292	-1.49584	0.567683
-2.15421	0.120829	-0.183505	0.504693	-1.47183	0.668991	-1.65187	0.658901	-0.0544927	0.540644	-1.80614	0.510801	-1.5298	0.549155	-1.85546	0.622006
-2.07104	0.343878	-1.38215	0.239554	-0.884095	0.402949	-0.713587	0.501075	-1.87425	0.570338	-1.73315	0.56094	-1.73817	0.516399	-1.76483	0.527693
-1.80434	0.493126	-1.41671	0.363954	-0.837067	0.558022	-1.83703	0.56956	-1.86523	0.562746	-2.02748	0.374014	-1.54381	0.516022	-1.5375	0.471679
-1.85365	0.195651	-1.48473	0.527068	-1.07561	0.58293	-1.35063	0.561608	-1.95565	0.509281	-1.74843	0.517452	-1.68059	0.478012	-1.34693	0.554937
[truncated: 2,734 more rows]

## Sheet: Fig4i-j
NRF2 0 uM	Foxo1 0uM	NRF2 20uM	Foxo1 20uM	NRF2 40uM	Foxo1 40uM	NRF2 60uM	Foxo1 60uM	NRF2 80uM	Foxo1 80uM	NRF2 100uM	Foxo1 100uM	NRF2 150uM	Foxo1 150uM	NRF2 200uM	Foxo1 200uM
[truncated: 9,036 more rows]

[truncated: 1 more sheets: Fig 4k-l]
