# Supplementary material for: Temporal coordination of the transcription factor response to H2O2 stress
Source: Nat Commun. 2024 Apr 23;15:3440. doi: 10.1038/s41467-024-47837-w (PMC11039679; doi:10.1038/s41467-024-47837-w)
Supplement: Supplementary file 9 — Source Data [file 41467_2024_47837_MOESM9_ESM.zip › SourceData/Source Data Figure 5.xlsx]

## Sheet: Data Explanation
Figure 5e-l	Each Row is an individual cell and the columns indicate whether Foxo1 or p53 was measured and the concentration of H2O2. Foxo1 data is the Fraction of Foxo1 signal in the nucleus. P53 data is the natural log of the nuclear intensity

## Sheet: Fig. 5b
	Figure 5b: Western blot with MCF-7 WT cells

## Sheet: Fig. 5c
	Figure 5c: Non-reducing western blot MCF-7 WT

## Sheet: Fig. 5d
	Figure 5d: Non-reducing western blot MCF-7 WT

## Sheet: Fig5e-f
p53 0uM	FOXO1 0uM	p53 20uM	FOXO1 20uM	p53 40uM	FOXO1 40uM	p53 60uM	FOXO1 60uM	p53 80uM	FOXO1 80uM	p53 100uM	FOXO1 100uM	p53 150uM	FOXO1 150uM	p53 200uM	FOXO1 200uM
-2.95718	0.432807	-2.84509	0.502607	-2.83569	0.44817	-1.93909	0.450848	-2.61429	0.628612	-2.6313	0.668992	-3.25839	0.753437	-2.88266	0.651182
-3.03209	0.398677	-2.56966	0.541719	-2.48299	0.408338	-2.16234	0.0890553	-2.53522	0.685808	-3.33825	0.72674	-3.24995	0.794398	-2.67863	0.657907
-2.70561	0.499668	-2.33093	0.494515	-2.44359	0.550122	-2.05793	0.122971	-3.1415	0.756278	-2.22229	0.529076	-3.04267	0.81106	-2.9315	0.808599
-2.75519	0.424711	-2.494	0.592948	-2.26097	0.32278	-2.18184	0.364964	-2.88235	0.768185	-2.80764	0.48826	-3.16525	0.732531	-3.23068	0.739726
-2.5192	0.365433	-2.26775	0.496751	-2.23891	0.486884	-2.49248	0.423449	-2.88551	0.739865	-3.14143	0.795927	-3.13344	0.797715	-2.66515	0.754088
-1.59275	0.449698	-2.21412	0.122153	-2.76202	0.467271	-1.68045	0.270721	-3.27494	0.78324	-3.3022	0.737169	-3.2348	0.754842	-2.8219	0.755976
-2.67881	0.406306	-2.67347	0.386159	-2.48028	0.386745	-2.97983	0.755228	-3.41478	0.773901	-3.0661	0.75104	-2.76717	0.742781	-3.2169	0.782795
-3.09133	0.441049	-2.40095	0.434401	-1.65842	0.508537	-2.25294	0.410342	-2.89343	0.761277	-1.81213	0.530171	-3.19769	0.821179	-2.69927	0.66997
-2.28354	0.399178	-2.42164	0.418176	-2.75416	0.410607	-2.38938	0.459127	-2.89314	0.741826	-2.25475	0.720258	-3.19842	0.774637	-3.18431	0.751966
-2.72159	0.423415	-2.95101	0.54102	-2.78278	0.416084	-2.2943	0.2799	-2.90267	0.721131	-2.72899	0.615569	-2.75108	0.810773	-3.22537	0.658794
-2.70732	0.523837	-2.94	0.347332	-2.27108	0.25654	-1.62175	0.430757	-3.11818	0.786394	-2.711	0.575905	-2.96345	0.805647	-2.6961	0.737186
-2.70947	0.357375	-2.73353	0.464735	-2.65217	0.48874	-1.49594	0.387552	-3.04713	0.683096	-2.81766	0.589174	-3.23205	0.689138	-2.96086	0.697193
-3.06542	0.464451	-2.52228	0.250982	-1.53111	0.33232	-1.62069	0.476155	-3.202	0.755816	-2.67259	0.802589	-1.57971	0.784986	-2.83963	0.660441
-2.69056	0.371588	-2.34792	0.367597	-2.72943	0.395661	-2.11404	0.600609	-2.00899	0.45559	-3.1834	0.727302	-3.12648	0.642058	-2.67902	0.642544
-2.70777	0.401237	-2.29879	0.30852	-2.48427	0.372517	-1.57962	0.427454	-2.91284	0.750202	-3.07711	0.6939	-3.52541	0.767826	-2.59821	0.563017
-2.68232	0.382227	-1.95896	0.407994	-2.77112	0.342164	-1.55119	0.41078	-2.98435	0.62126	-2.56473	0.600553	-3.19531	0.704137	-3.13822	0.685617
-1.90453	0.442404	-2.72259	0.406006	-2.491	0.487966	-1.99287	0.411115	-3.20375	0.762345	-2.6763	0.80635	-2.51767	0.758892	-3.32269	0.689098
-2.94497	0.398223	-2.29766	0.364481	-1.83897	0.421067	-2.34896	0.379782	-3.37362	0.647164	-2.98883	0.772843	-3.12278	0.671885	-3.11104	0.749424
-3.08598	0.434036	-1.83959	0.517096	-2.62502	0.319311	-2.53604	0.411642	-3.11823	0.776852	-2.84416	0.660392	-3.19903	0.757285	-1.91864	0.752968
-2.6885	0.390585	-2.93474	0.353466	-1.74715	0.490194	-1.6597	0.0887645	-1.175	0.689572	-1.93522	0.627381	-2.81946	0.755016	-2.80896	0.704105
-1.56868	0.392545	-2.39222	0.418103	-1.83411	0.431699	-0.887246	0.0570128	-2.28134	0.453245	-3.18079	0.79018	-2.41466	0.420789	-3.24722	0.77315
-2.05457	0.550329	-2.90756	0.417311	-1.72868	0.260321	-1.71431	0.19289	-3.08385	0.626922	-2.96063	0.749255	-3.18675	0.696762	-2.51913	0.774858
-2.27759	0.384178	-3.0245	0.658777	-2.09485	0.312121	-1.49806	0.0952167	-2.623	0.443735	-3.05901	0.738774	-3.19787	0.713772	-2.61115	0.69032
-1.90051	0.556234	-2.58848	0.439742	-1.85366	0.455169	-1.66232	0.478512	-3.02424	0.728058	-2.60406	0.675505	-3.05391	0.676326	-3.52878	0.787218
-2.82007	0.385061	-2.06465	0.361831	-2.52765	0.410651	-1.91206	0.201835	-3.29972	0.79948	-2.88732	0.726527	-3.30284	0.803266	-2.20827	0.505615
-2.679	0.433757	-2.70996	0.380742	-1.91643	0.510121	-1.39415	0.281481	-2.99378	0.686897	-2.69434	0.587505	-3.3032	0.758003	-3.18493	0.749924
-2.27268	0.412019	-2.36661	0.336276	-3.00753	0.413513	-1.57025	0.265093	-3.35144	0.678591	-3.22373	0.734945	-2.97033	0.794208	-3.48808	0.459843
-2.5793	0.466999	-2.81155	0.45906	-2.02464	0.399122	-2.39813	0.218696	-2.75633	0.700999	-2.88325	0.562978	-2.888	0.716951	-2.36195	0.580776
-2.37287	0.551847	-1.89092	0.50926	-2.58085	0.408999	-2.04772	0.416159	-3.09047	0.768466	-3.20594	0.695064	-2.78297	0.675508	-2.91248	0.710659
-2.68723	0.449173	-2.82827	0.388487	-2.09213	0.426676	-2.14342	0.406734	-2.66514	0.610246	-3.23833	0.784372	-2.87297	0.794895	-1.74124	0.728492
-2.79944	0.46694	-2.65528	0.451274	-1.9336	0.415661	-1.6889	0.127613	-3.09523	0.707813	-3.21919	0.739837	-3.12301	0.733899	-3.32076	0.737791
-2.76308	0.40636	-2.89371	0.476051	-2.77686	0.236063	-1.62944	0.436264	-2.99759	0.817895	-3.35575	0.691895	-3.31878	0.786357	-3.04011	0.685407
-3.12874	0.367287	-2.91834	0.309957	-2.00528	0.562723	-1.78563	0.438855	-2.34252	0.494715	-2.9435	0.751828	-2.82715	0.486007	-3.08912	0.740354
-2.4026	0.456708	-2.50694	0.401009	-2.36043	0.396729	-2.07517	0.359601	-1.3142	0.460393	-2.58662	0.483973	-2.90986	0.722982	-3.20804	0.65975
-2.43322	0.467622	-2.79448	0.618019	-2.89441	0.408804	-1.70331	0.122899	-2.58768	0.55569	-2.47966	0.543704	-3.23164	0.798447	-2.99368	0.757401
-2.73388	0.39015	-2.47638	0.388898	-1.8594	0.371551	-2.05946	0.449386	-3.09848	0.669999	-3.00697	0.680646	-2.99629	0.641668	-2.17414	0.781747
-2.86925	0.382813	-1.52994	0.352459	-2.63976	0.504983	-1.97562	0.170051	-2.88701	0.805818	-2.91524	0.794434	-2.88799	0.806569	-2.75542	0.695535
-3.23898	0.23715	-2.72504	0.415311	-2.49791	0.530568	-1.30922	0.131893	-2.21243	0.454314	-3.25371	0.73241	-2.58637	0.761067	-2.98868	0.718596
-2.77048	0.506564	-2.59616	0.437215	-2.9306	0.0920592	-1.09031	0.459926	-2.86365	0.61399	-1.97339	0.425119	-2.78382	0.722299	-2.27788	0.560727
-2.51294	0.376971	-2.53047	0.374333	-1.6085	0.319004	-2.21607	0.403927	-2.5046	0.538183	-2.24005	0.405776	-3.26584	0.758202	-2.34475	0.739839
-2.61381	0.383796	-2.43461	0.286656	-2.3579	0.349825	-0.935459	0.125787	-2.98113	0.64327	-3.14683	0.753917	-3.31936	0.720114	-2.44645	0.636833
-1.63676	0.448536	-2.69313	0.336414	-2.66203	0.45702	-1.69309	0.414854	-2.99962	0.83775	-3.16891	0.714408	-2.86659	0.762663	-3.0318	0.641046
-2.3044	0.46531	-2.00829	0.267525	-1.52515	0.443883	-2.65191	0.348694	-3.11636	0.567918	-2.82896	0.755371	-3.08434	0.734068	-2.58788	0.763793
-1.68998	0.456784	-2.0893	0.227897	-1.49232	0.491595	-1.45477	0.302833	-3.03722	0.782188	-2.9268	0.760559	-3.14677	0.793434	-2.92987	0.605185
-2.45402	0.433695	-2.33791	0.459201	-1.96922	0.445039	-2.06322	0.404504	-2.9177	0.57069	-2.9175	0.682764	-2.89974	0.748313	-2.74749	0.61997
-2.27096	0.447206	-2.51081	0.337002	-1.86465	0.395306	-1.53563	0.416638	-2.97949	0.602186	-2.78153	0.747112	-3.26265	0.800862	-2.78982	0.727976
-2.60217	0.470987	-2.16347	0.491027	-2.73784	0.53115	-1.5819	0.370259	-1.85496	0.543877	-2.63003	0.805956	-2.736	0.745869	-2.58963	0.68449
-2.30458	0.481995	-2.40136	0.493436	-2.7696	0.31189	-2.66129	0.382667	-2.9332	0.753082	-2.42473	0.470649	-2.49321	0.460829	-2.66072	0.59447
-2.36794	0.494011	-2.1316	0.33233	-1.78726	0.382198	-1.9576	0.442188	-3.11662	0.726422	-1.94575	0.424939	-3.12776	0.736548	-2.82021	0.49036
-2.36089	0.533014	-2.90389	0.387369	-2.98282	0.12608	-2.9111	0.783243	-3.04585	0.730216	-2.58223	0.765788	-2.77086	0.720329	-3.13186	0.767053
-3.00118	0.556371	-1.29472	0.405635	-2.79992	0.471596	-1.40654	0.365234	-3.15641	0.702898	-2.4626	0.40081	-2.07712	0.693543	-2.84378	0.801594
-2.13909	0.469389	-3.09512	0.338465	-2.15296	0.368754	-1.5628	0.389441	-2.98415	0.727499	-2.90078	0.732261	-3.38435	0.710816	-2.96281	0.577883
-3.07903	0.398344	-1.98706	0.447623	-2.71989	0.31518	-1.57635	0.350474	-2.95353	0.713351	-3.35472	0.601025	-2.9657	0.653655	-3.31037	0.61842
-1.50179	0.496498	-1.66963	0.393175	-2.8306	0.359245	-2.14826	0.440624	-2.65714	0.692039	-3.16953	0.774153	-2.48152	0.6797	-2.75028	0.705389
-2.13003	0.409519	-2.82039	0.481002	-2.76733	0.244804	-2.30494	0.310048	-2.9812	0.779981	-2.57265	0.756493	-2.65115	0.717816	-3.06156	0.745792
-2.70426	0.582159	-1.95483	0.526245	-1.96473	0.397833	-1.41766	0.384259	-3.32346	0.792752	-3.22442	0.712505	-2.74433	0.729597	-2.81881	0.717653
-2.21008	0.397546	-2.82249	0.127634	-2.78767	0.527836	-1.88357	0.477545	-1.62592	0.602406	-2.64619	0.769759	-3.01438	0.737084	-2.65007	0.73123
-2.42989	0.365904	-2.91442	0.409688	-2.01908	0.406693	-1.82159	0.197291	-1.83768	0.510945	-2.09351	0.782729	-3.08633	0.705277	-2.53991	0.730068
-2.61766	0.500048	-2.79654	0.192931	-1.92899	0.424917	-1.46872	0.299733	-3.36533	0.633097	-1.88752	0.493511	-2.90447	0.686843	-3.12281	0.669254
-2.68502	0.519165	-1.92101	0.401686	-1.73624	0.422241	-1.54455	0.442135	-2.95507	0.702676	-1.61443	0.474833	-2.90788	0.707027	-2.67934	0.663038
-1.76299	0.451675	-2.66184	0.169355	-1.94287	0.407309	-1.5009	0.395891	-3.182	0.792835	-1.94639	0.46337	-3.29327	0.803157	-3.16881	0.76746
-2.95544	0.421279	-2.93524	0.501738	-1.89775	0.497192	-1.9546	0.309915	-3.19895	0.774563	-3.1071	0.66025	-2.99853	0.767965	-3.11199	0.656693
-2.63416	0.362034	-3.02998	0.335724	-1.76796	0.409165	-1.48603	0.390993	-2.406	0.764036	-3.2751	0.727933	-3.2324	0.666809	-3.10946	0.69857
-2.66156	0.465411	-2.64408	0.355102	-2.96109	0.429253	-1.96023	0.398612	-2.64591	0.64065	-2.55104	0.73872	-2.80248	0.752932	-3.14853	0.762311
-2.77392	0.328249	-2.95732	0.463665	-2.6695	0.354164	-1.49946	0.314357	-3.13635	0.750118	-2.77863	0.732648	-3.10433	0.74799	-2.56094	0.61338
-3.07745	0.432604	-2.46252	0.503889	-2.02733	0.426074	-1.74146	0.419355	-3.08291	0.786133	-3.09614	0.707902	-3.21445	0.726593	-3.2624	0.745793
-1.94966	0.260328	-2.85328	0.361161	-2.05511	0.399994	-2.35662	0.350917	-2.95948	0.793648	-2.9809	0.638192	-3.22049	0.684002	-2.9015	0.66553
-2.68405	0.578575	-2.30136	0.358842	-1.95536	0.607412	-1.36167	0.0944793	-3.02581	0.728609	-3.22897	0.786503	-3.27506	0.845743	-2.49638	0.691367
-2.28463	0.553706	-2.61144	0.344282	-2.04996	0.349931	-1.06489	0.449378	-2.12319	0.630969	-2.75354	0.674233	-2.92911	0.801554	-2.86016	0.75287
-1.71497	0.354049	-2.6433	0.478192	-1.81894	0.252357	-1.65667	0.399303	-1.74442	0.452283	-2.5977	0.649947	-3.32398	0.667987	-3.02432	0.655057
-2.91979	0.473123	-2.35626	0.301969	-2.67845	0.364866	-1.7108	0.243298	-2.91682	0.779635	-2.93007	0.787384	-3.18259	0.67492	-3.12441	0.634898
-2.64662	0.373486	-1.9794	0.297014	-2.52318	0.419428	-1.58645	0.217414	-2.63259	0.753731	-1.92156	0.38633	-1.88745	0.775707	-2.77615	0.690839
-2.75602	0.413937	-2.73139	0.408291	-2.35956	0.531826	-2.25803	0.419263	-2.56403	0.823305	-2.90732	0.747501	-3.1583	0.802325	-2.86347	0.756268
-2.79098	0.30073	-2.87928	0.0847449	-2.20209	0.428688	-2.20635	0.201414	-2.72821	0.640369	-2.22595	0.403057	-3.31769	0.76511	-2.72921	0.749849
-1.42445	0.435135	-2.31322	0.406401	-2.25934	0.463048	-1.6248	0.348097	-2.84756	0.688175	-3.27563	0.774818	-2.78519	0.735744	-2.8091	0.695297
-2.61398	0.448204	-2.21011	0.426969	-1.97983	0.0575494	-1.8983	0.209351	-1.56518	0.421277	-2.64179	0.764661	-2.62336	0.724692	-2.85784	0.7493
-2.73389	0.422815	-2.53764	0.694833	-2.93458	0.0767591	-1.46255	0.505891	-3.45913	0.673226	-2.29968	0.421502	-2.73689	0.709792	-2.31078	0.661148
-2.03336	0.596633	-2.70195	0.436445	-1.72013	0.443662	-1.62451	0.379839	-1.95403	0.420918	-2.63378	0.729048	-2.7387	0.618464	-3.5178	0.620141
-2.87052	0.420302	-2.54924	0.379228	-1.5576	0.464279	-1.59832	0.0801147	-1.10638	0.396676	-2.97229	0.818836	-3.13651	0.670566	-2.85453	0.674844
-2.82248	0.408335	-2.56215	0.44908	-1.58155	0.369115	-1.51082	0.339948	-3.10751	0.732864	-2.67099	0.712879	-3.37578	0.660573	-3.32904	0.692992
-2.79814	0.329298	-0.7943	0.402432	-1.58585	0.19793	-2.27693	0.378513	-3.32615	0.789572	-2.74909	0.753434	-3.34159	0.715547	-3.18612	0.648588
-2.78232	0.486311	-2.92126	0.110324	-2.9804	0.263807	-1.70144	0.449941	-2.29981	0.75944	-1.86676	0.385608	-3.14787	0.628747	-2.5721	0.652232
-2.81208	0.490771	-2.87515	0.445284	-2.68199	0.484926	-1.58516	0.454695	-3.53843	0.566985	-2.76222	0.449315	-3.17755	0.778795	-2.95074	0.663457
-2.41765	0.500676	-2.34966	0.362369	-2.55421	0.573618	-1.42566	0.294288	-2.27443	0.489535	-2.54215	0.590642	-3.10898	0.644002	-3.07484	0.690114
-2.67234	0.341107	-2.55388	0.543358	-2.33433	0.553365	-1.33317	0.327741	-2.94035	0.729962	-2.86282	0.708898	-3.35169	0.799427	-2.97776	0.683073
-2.85044	0.486075	-2.82973	0.175744	-1.77964	0.389636	-1.77652	0.228669	-2.25946	0.799495	-2.55749	0.729242	-3.34908	0.768718	-2.72323	0.661064
-2.34466	0.457544	-2.50752	0.27351	-1.47024	0.404196	-2.31795	0.337917	-3.03674	0.783542	-3.19135	0.749888	-3.25096	0.723012	-2.94424	0.684472
-2.69796	0.487034	-2.6521	0.497695	-2.26145	0.448252	-1.72407	0.134251	-3.12154	0.764744	-2.8704	0.776811	-3.20327	0.730147	-3.4431	0.631069
-2.3393	0.628924	-2.76906	0.495874	-2.15392	0.17316	-1.00868	0.406056	-2.30184	0.565309	-2.19854	0.460999	-2.78985	0.748952	-2.90892	0.723411
-2.16109	0.381534	-2.72655	0.372411	-2.82222	0.513576	-2.75717	0.479574	-2.40157	0.466284	-2.61561	0.739823	-3.20933	0.756656	-3.20805	0.651938
-2.18939	0.437878	-2.53296	0.43391	-2.79135	0.493457	-2.04974	0.445205	-3.11783	0.746183	-3.12512	0.802222	-3.12418	0.753707	-3.28225	0.662576
-2.80006	0.37761	-2.88636	0.174436	-1.69444	0.424023	-1.70332	0.447423	-2.75278	0.554523	-2.76552	0.777788	-3.22947	0.787631	-3.15189	0.742697
-2.55603	0.532221	-2.52159	0.381248	-1.78697	0.49089	-2.14546	0.232844	-2.03986	0.620429	-3.0467	0.767226	-3.13727	0.783196	-2.97801	0.715149
-2.59691	0.321074	-2.78857	0.154031	-2.08197	0.430882	-2.08084	0.11663	-3.28416	0.750225	-2.1497	0.730108	-2.77016	0.69763	-3.03943	0.715387
-3.09249	0.423246	-2.6964	0.408096	-1.77683	0.369646	-2.315	0.159558	-2.63838	0.667627	-2.48753	0.395576	-2.97859	0.794181	-1.89943	0.767466
-2.35468	0.448306	-2.60247	0.416179	-2.838	0.129285	-1.36119	0.406178	-2.79415	0.749825	-1.88571	0.395096	-1.76936	0.680945	-3.07547	0.690875
-2.79822	0.466348	-2.52704	0.416088	-1.84598	0.46809	-2.01774	0.168259	-1.49097	0.462685	-2.56063	0.468978	-3.49743	0.673487	-2.68419	0.72816
-2.80512	0.467588	-2.04391	0.410672	-2.55314	0.517958	-1.39517	0.211558	-3.37538	0.748766	-3.13302	0.707058	-3.0291	0.566243	-3.15069	0.680792
-2.88367	0.452169	-2.73332	0.371944	-1.51363	0.376609	-1.20885	0.387129	-3.28606	0.754304	-2.8713	0.754287	-2.50077	0.735226	-3.05711	0.706428
-3.06892	0.433309	-2.54233	0.414091	-2.58496	0.47587	-1.41486	0.361747	-2.77117	0.781151	-3.0099	0.594632	-2.55479	0.806198	-3.2271	0.684746
-1.82095	0.644182	-2.27973	0.324639	-1.81125	0.479814	-1.67903	0.377826	-3.31718	0.739595	-2.85438	0.537411	-3.38537	0.560293	-3.27081	0.671956
-2.27497	0.117252	-2.20567	0.287245	-2.37455	0.346461	-1.53074	0.32641	-1.8144	0.566893	-2.74088	0.472158	-2.93816	0.60234	-2.38986	0.728661
-2.50757	0.502719	-2.8141	0.057557	-1.54621	0.401235	-2.00979	0.209995	-3.03077	0.647653	-2.62829	0.407643	-3.0205	0.715273	-2.81773	0.731538
-2.15923	0.44822	-2.58285	0.360509	-2.36275	0.461917	-1.38335	0.447888	-3.19782	0.742604	-3.16864	0.751218	-3.29148	0.657075	-2.96077	0.656138
-2.85444	0.354401	-2.61254	0.321326	-2.42409	0.449695	-3.11136	0.810861	-3.20176	0.709731	-2.68077	0.705635	-3.07849	0.700849	-3.19576	0.679604
-2.86506	0.367456	-2.82774	0.393317	-2.8216	0.358121	-1.84306	0.307267	-3.11617	0.748988	-2.46038	0.462289	-3.13533	0.740967	-3.18781	0.694078
-2.76538	0.424012	-2.65961	0.392888	-1.91179	0.411247	-2.38361	0.453796	-3.05976	0.780387	-3.25657	0.777663	-3.11716	0.709383	-2.74258	0.656392
-2.63004	0.42235	-2.47342	0.376936	-2.55646	0.146512	-1.52325	0.429777	-3.06783	0.742565	-3.00772	0.636499	-2.80159	0.733673	-3.01367	0.658172
-2.18108	0.40297	-2.16018	0.43535	-1.97486	0.422021	-2.40201	0.364681	-3.13255	0.461801	-2.81594	0.687094	-3.1826	0.750334	-2.951	0.718941
-2.54314	0.435135	-2.30441	0.369434	-1.37513	0.478216	-2.02217	0.224637	-3.03048	0.670811	-2.68532	0.715475	-2.75614	0.720958	-2.81105	0.721658
-2.72981	0.477751	-2.7587	0.159748	-2.51102	0.405069	-1.75657	0.358438	-2.80377	0.770561	-2.95566	0.722013	-3.05727	0.723034	-2.95796	0.720401
-2.25848	0.40717	-1.28764	0.256436	-2.88683	0.393511	-1.24098	0.384638	-3.136	0.789966	-1.69051	0.442689	-2.62956	0.733039	-2.6758	0.695299
-2.49609	0.403167	-2.77562	0.156154	-2.67763	0.409153	-1.91888	0.468405	-3.0649	0.693003	-2.71865	0.435287	-3.29819	0.789386	-3.1997	0.637609
-2.76161	0.144978	-2.37476	0.453257	-2.54851	0.523462	-2.67886	0.582758	-2.82695	0.547449	-2.97014	0.744715	-3.27725	0.729143	-2.86106	0.718524
-2.94901	0.394218	-2.5166	0.439405	-1.61426	0.427217	-2.19442	0.415172	-2.93705	0.436171	-2.33403	0.374678	-3.45364	0.703749	-2.83006	0.729918
-1.84432	0.629988	-3.11846	0.132709	-1.72735	0.563837	-2.2077	0.392853	-3.25135	0.750559	-2.2383	0.453474	-3.35244	0.73365	-3.05346	0.682977
-2.60927	0.551534	-2.77612	0.0858816	-2.15277	0.236887	-1.92105	0.33601	-3.26678	0.724073	-2.97209	0.698784	-2.1407	0.749035	-2.79439	0.688443
-2.26849	0.615975	-2.69242	0.425735	-1.85781	0.51515	-1.89312	0.524706	-3.20536	0.764936	-3.19533	0.753779	-2.18727	0.737785	-2.9491	0.706283
-2.47347	0.446744	-1.3043	0.403176	-1.51914	0.310879	-1.98977	0.347065	-3.20132	0.711259	-2.73783	0.739606	-3.08048	0.739307	-3.08148	0.688096
-2.05316	0.592307	-2.60392	0.448383	-2.57755	0.119861	-1.5326	0.485218	-3.29832	0.708722	-1.80775	0.560988	-3.32805	0.751545	-2.78169	0.594301
-2.83273	0.389489	-2.48947	0.434279	-2.32192	0.486008	-1.38222	0.370143	-3.14081	0.754321	-3.03159	0.69437	-3.23635	0.620349	-2.85566	0.733652
-2.81749	0.456905	-1.18697	0.357944	-2.02218	0.150035	-1.95946	0.423213	-3.2037	0.764023	-3.00335	0.692623	-3.10512	0.740826	-2.55931	0.741368
-2.67363	0.397968	-2.60333	0.326368	-2.90276	0.580709	-2.05514	0.327766	-3.04835	0.787763	-3.00647	0.693249	-3.29537	0.678755	-2.81233	0.555139
-2.60186	0.440322	-2.39747	0.0718033	-1.52275	0.405342	-2.21258	0.122667	-2.94066	0.744209	-1.71154	0.531382	-3.24119	0.722695	-2.04162	0.67911
-2.79984	0.386663	-1.18619	0.361126	-1.65335	0.156992	-1.67369	0.221474	-0.878941	0.482983	-2.01217	0.736882	-2.81229	0.763822	-2.68087	0.726588
-2.51529	0.392639	-2.30413	0.615433	-1.39914	0.440749	-1.49902	0.267952	-3.07918	0.730635	-2.51375	0.742311	-2.93704	0.708078	-2.42989	0.681139
-2.90799	0.41272	-2.35206	0.542949	-2.89633	0.413643	-2.63881	0.585408	-2.90801	0.672042	-2.77897	0.78022	-3.32479	0.56966	-3.57758	0.645936
-2.71961	0.24146	-2.47894	0.491532	-3.05489	0.458627	-2.26169	0.450981	-3.08513	0.727528	-2.75077	0.39882	-3.17212	0.695576	-3.11928	0.682982
-2.88556	0.342203	-2.44264	0.195349	-2.67166	0.467942	-1.34208	0.125568	-2.55996	0.705725	-2.80321	0.63791	-3.08902	0.692705	-2.89029	0.635613
-2.94501	0.44745	-2.85173	0.261719	-2.39442	0.377165	-2.36714	0.447849	-2.72991	0.596955	-3.08532	0.754835	-3.29885	0.724929	-2.80048	0.678849
-2.7593	0.232153	-1.93246	0.322273	-1.76243	0.383894	-2.51557	0.404983	-3.27966	0.71522	-2.63653	0.57327	-2.0983	0.756306	-3.6629	0.533629
-2.43369	0.446201	-2.9689	0.50366	-2.82675	0.495369	-2.26847	0.431986	-2.87604	0.685939	-3.22566	0.706241	-3.12262	0.686113	-2.89322	0.77633
-2.99434	0.345523	-2.55503	0.438608	-2.57547	0.383529	-1.0246	0.426665	-3.07662	0.617947	-1.15614	0.436575	-2.48187	0.726547	-2.58675	0.717273
-2.77005	0.405645	-2.23462	0.478361	-2.86396	0.291524	-1.83653	0.127463	-3.05088	0.644136	-3.13044	0.758967	-3.16131	0.701673	-2.6256	0.61572
-2.46234	0.312493	-2.54399	0.476355	-2.50259	0.471322	-2.39158	0.321647	-2.78419	0.542097	-1.81499	0.482878	-2.73937	0.785387	-3.14698	0.590481
-2.67472	0.401119	-2.25487	0.423231	-1.22715	0.249977	-2.86662	0.692894	-3.11243	0.675498	-2.90615	0.489717	-2.99752	0.737241	-3.16008	0.715525
-2.70313	0.467451	-2.85756	0.559241	-2.16828	0.375435	-2.26195	0.277015	-3.17715	0.778416	-2.3502	0.632902	-3.15085	0.731594	-2.64573	0.700333
-2.42957	0.344589	-2.39834	0.366937	-2.59674	0.421335	-1.45199	0.306468	-3.32726	0.724228	-2.76736	0.710084	-1.93331	0.574531	-2.57658	0.707932
-2.84465	0.437668	-2.74715	0.398319	-2.94752	0.432725	-1.97394	0.370875	-1.97941	0.609885	-3.09668	0.747981	-3.02951	0.67613	-3.04673	0.724531
-2.11013	0.442273	-1.75827	0.458067	-1.75095	0.204208	-1.97001	0.189356	-2.87192	0.779679	-2.41891	0.767156	-2.91445	0.762082	-2.97308	0.7763
-2.86818	0.349903	-2.63224	0.200568	-2.7879	0.347264	-1.78488	0.43665	-2.8926	0.752597	-2.85708	0.729454	-2.91427	0.739796	-2.53643	0.711975
-2.49522	0.393623	-2.6213	0.421878	-2.72465	0.379121	-1.36772	0.349972	-1.83123	0.763917	-3.10551	0.635103	-2.76891	0.719138	-3.17682	0.695291
-2.82495	0.415	-2.45067	0.299975	-2.80237	0.377515	-1.18398	0.318815	-3.03114	0.722683	-2.83491	0.67847	-2.53408	0.536312	-1.93072	0.721913
-2.77635	0.448937	-2.44793	0.376719	-2.82324	0.198579	-2.18907	0.448237	-3.02638	0.712314	-2.74338	0.688189	-2.80232	0.755023	-3.15782	0.595294
-2.38904	0.420471	-2.31823	0.477765	-2.27134	0.48928	-1.98487	0.466405	-1.89215	0.744955	-2.81131	0.684991	-2.87808	0.565432	-2.07393	0.677301
-3.02549	0.506082	-1.8943	0.495076	-1.22307	0.507546	-1.87618	0.293229	-3.27838	0.766885	-2.5965	0.512427	-3.21547	0.743065	-2.87673	0.524351
-2.73373	0.410197	-2.20528	0.0670058	-1.78727	0.340034	-1.38959	0.427912	-3.06643	0.724302	-2.94503	0.581008	-2.68798	0.725929	-3.34242	0.723782
-2.89141	0.411565	-2.37972	0.418914	-2.58451	0.676321	-1.64949	0.335325	-2.03239	0.791647	-2.57728	0.677718	-3.53124	0.799305	-3.09137	0.742383
-2.39282	0.441263	-2.51157	0.196762	-2.09538	0.124394	-2.9289	0.755042	-2.10365	0.478211	-2.88719	0.744368	-3.12244	0.583273	-2.50222	0.672518
-2.41956	0.485563	-2.17197	0.35014	-1.64353	0.524272	-1.92557	0.23425	-3.33477	0.770514	-3.04612	0.719072	-2.91116	0.686395	-2.92355	0.751336
-2.99802	0.443306	-2.43972	0.492482	-2.54021	0.416555	-1.28629	0.287907	-3.38737	0.76415	-2.39123	0.463866	-3.03206	0.724062	-3.01066	0.706324
-2.68393	0.384404	-2.64061	0.137866	-2.4879	0.224091	-1.59791	0.221166	-3.14251	0.713776	-2.8909	0.751763	-3.35478	0.754219	-2.85341	0.749687
-2.66285	0.376042	-2.1963	0.162767	-2.3824	0.535303	-2.0955	0.34864	-3.17994	0.688841	-2.36884	0.755693	-2.44435	0.713112	-2.54217	0.754271
-2.98337	0.213541	-1.76121	0.453408	-2.01226	0.427225	-2.11246	0.427327	-2.94232	0.518989	-2.89659	0.740797	-3.47687	0.644948	-2.98071	0.770943
-2.83436	0.326258	-2.75826	0.0518186	-1.87188	0.405432	-1.69582	0.397558	-0.842641	0.573466	-1.67115	0.444699	-3.02805	0.637398	-2.95293	0.607771
-2.36652	0.453115	-2.92423	0.440333	-2.81978	0.202168	-2.40299	0.228355	-1.59516	0.707105	-2.7133	0.744355	-2.95813	0.537783	-2.50209	0.680783
-2.98252	0.333439	-2.54483	0.258656	-2.7133	0.366414	-1.41009	0.396112	-2.07113	0.699198	-2.93625	0.754352	-2.85206	0.727124	-2.75587	0.62775
-2.73536	0.44364	-2.76012	0.366566	-2.82776	0.509897	-2.53275	0.44266	-3.23005	0.757691	-2.95885	0.711032	-3.41038	0.704884	-3.19968	0.689268
-2.64192	0.351868	-2.57072	0.115998	-1.58202	0.488019	-1.70924	0.461056	-2.95269	0.642758	-2.67886	0.644364	-2.84644	0.723085	-2.71642	0.72798
-2.90083	0.38708	-2.15342	0.428326	-1.31778	0.430947	-1.54108	0.25099	-2.15661	0.7632	-2.20764	0.711111	-3.4477	0.81989	-2.72641	0.766577
-2.84134	0.423855	-2.63573	0.378124	-1.98223	0.360193	-1.65673	0.373543	-3.0238	0.726835	-2.81051	0.739441	-3.12871	0.757352	-2.18339	0.695774
-2.28137	0.319466	-2.63242	0.237179	-1.92208	0.415921	-2.12255	0.347621	-2.84797	0.761766	-3.02928	0.700983	-3.10732	0.777986	-3.03646	0.757777
-2.92044	0.289153	-1.87992	0.732612	-1.79574	0.379302	-2.47587	0.471492	-1.65938	0.730457	-2.92878	0.543546	-3.26127	0.712257	-2.99638	0.739586
-1.89756	0.432946	-2.31606	0.469359	-2.23768	0.402651	-1.28774	0.376494	-3.12305	0.670075	-3.3178	0.648641	-2.77297	0.73039	-3.00043	0.643176
-2.74173	0.421648	-2.85472	0.354934	-1.76624	0.416318	-1.68885	0.319642	-2.79954	0.60327	-2.96955	0.571952	-3.54226	0.707474	-2.72374	0.754671
-2.40253	0.440714	-2.35394	0.447161	-3.1516	0.374359	-1.3292	0.377046	-2.94775	0.734207	-3.05063	0.647921	-3.33576	0.738863	-2.78407	0.752348
-2.28775	0.351557	-2.44298	0.149723	-2.73754	0.462527	-1.93239	0.432912	-3.29091	0.807315	-2.83463	0.779414	-2.68335	0.740695	-2.90022	0.730545
-2.50597	0.318963	-2.58052	0.160602	-2.27655	0.401264	-1.56632	0.365423	-3.25071	0.769496	-2.84773	0.691233	-3.31028	0.695408	-3.03921	0.71173
-2.84351	0.21345	-2.37577	0.305338	-1.70441	0.297862	-1.52306	0.496827	-3.05539	0.590508	-2.64924	0.661491	-3.25542	0.694553	-2.57079	0.642441
-2.67169	0.547888	-1.18741	0.256027	-2.13863	0.518634	-1.35672	0.446985	-2.92409	0.686126	-2.10933	0.633977	-3.12718	0.758337	-3.13208	0.668658
-2.80864	0.476578	-2.46993	0.243351	-1.67374	0.101477	-1.59641	0.4187	-3.02049	0.726865	-2.59748	0.505594	-3.28315	0.524754	-3.59392	0.776694
-2.43916	0.132424	-2.96709	0.102998	-1.57023	0.305849	-1.54992	0.424734	-3.08884	0.714985	-2.83108	0.749741	-3.2879	0.812839	-2.879	0.69865
-3.08867	0.409756	-2.60775	0.376348	-2.33943	0.477455	-1.64276	0.404751	-3.23343	0.699754	-2.89876	0.650267	-3.05753	0.775326	-2.85981	0.651554
-1.62615	0.457463	-2.75158	0.412466	-2.56689	0.466448	-2.12302	0.272644	-3.03797	0.731186	-2.97859	0.670586	-3.24832	0.697664	-2.8814	0.652153
-3.0446	0.35316	-2.71973	0.414193	-2.21068	0.248271	-2.79256	0.392848	-3.37101	0.61717	-2.84401	0.807729	-3.08681	0.381123	-2.50585	0.792637
-3.11375	0.398282	-2.94881	0.306187	-2.11495	0.563227	-1.6347	0.365846	-3.15497	0.791791	-3.0896	0.712544	-2.57461	0.744796	-2.5125	0.741994
-2.30692	0.298791	-1.85151	0.447022	-2.01515	0.399639	-1.47771	0.480628	-2.99234	0.779223	-3.11633	0.745478	-2.81269	0.717518	-3.32312	0.701741
-2.74224	0.429305	-2.42469	0.520056	-2.69508	0.456922	-1.72641	0.244762	-2.9323	0.706737	-3.15496	0.685064	-3.29304	0.732527	-2.56099	0.63101
-2.3108	0.37191	-2.45805	0.59432	-2.14145	0.239233	-2.91399	0.47119	-2.69658	0.696426	-2.99314	0.62175	-2.81049	0.74628	-3.06977	0.729514
-2.9602	0.342022	-2.05555	0.358332	-1.93026	0.478025	-1.39484	0.129099	-3.22858	0.690723	-2.78738	0.585117	-3.19291	0.707263	-3.14256	0.771175
-2.04145	0.411192	-2.16822	0.659468	-1.74387	0.373466	-2.43054	0.392948	-2.88684	0.75078	-3.13727	0.706002	-1.90988	0.770615	-3.07389	0.640651
-3.05749	0.377109	-2.46519	0.380316	-2.86406	0.439191	-2.89141	0.522593	-3.17122	0.621367	-3.35989	0.558561	-3.07393	0.648197	-2.77523	0.701484
-2.87783	0.37233	-2.45777	0.369886	-2.6943	0.459789	-1.40558	0.396459	-3.18275	0.723309	-2.8395	0.79051	-3.27137	0.788201	-3.03842	0.624039
-2.50957	0.415915	-2.43398	0.424643	-2.36656	0.45922	-1.64181	0.276207	-2.89393	0.701809	-3.14369	0.800251	-3.23331	0.694731	-3.06607	0.546469
-2.11255	0.427265	-2.79535	0.413682	-2.36139	0.430652	-2.04057	0.318466	-2.9462	0.691712	-2.24603	0.446443	-3.007	0.717653	-2.77625	0.706612
-2.86167	0.297786	-2.44441	0.367465	-2.68791	0.22874	-1.73815	0.443084	-1.92718	0.749583	-2.97608	0.760864	-3.12806	0.465068	-2.81251	0.716232
-2.54772	0.32457	-2.13743	0.427831	-2.97746	0.505216	-2.23684	0.151548	-3.07644	0.796659	-3.03016	0.466652	-3.25742	0.707289	-2.46625	0.722133
-3.03489	0.12133	-2.93036	0.414415	-2.76184	0.382892	-2.13623	0.207924	-2.67361	0.695877	-3.05718	0.764113	-2.63105	0.725111	-2.81436	0.555941
-3.05757	0.356833	-1.63012	0.452626	-2.54932	0.337008	-1.12972	0.339975	-2.0329	0.448893	-2.97075	0.724679	-3.09153	0.724685	-1.77257	0.655719
-3.23128	0.06192	-2.71389	0.109702	-2.31607	0.402504	-1.78399	0.374803	-3.12112	0.75073	-2.1556	0.778151	-3.09906	0.76725	-2.90706	0.617916
-2.61599	0.550582	-3.09594	0.0790625	-2.68798	0.355227	-2.29062	0.365085	-2.89293	0.642715	-1.26734	0.498492	-3.24155	0.669656	-3.21756	0.636881
-2.7073	0.488336	-2.1556	0.378985	-2.22885	0.383615	-2.13519	0.575516	-2.6519	0.407035	-3.09678	0.62931	-3.25665	0.69755	-2.83449	0.695271
-2.4734	0.442277	-2.60073	0.328555	-2.49733	0.402316	-1.5031	0.468968	-3.27289	0.721541	-3.14007	0.668644	-2.80521	0.65036	-2.90406	0.721671
-2.31927	0.317981	-3.01638	0.396321	-2.58942	0.314533	-1.5697	0.507135	-2.98089	0.446965	-3.02221	0.599674	-2.40018	0.722621	-2.69251	0.699996
-2.87501	0.413147	-2.00077	0.150374	-3.0493	0.354432	-1.6451	0.429657	-2.78335	0.777806	-2.38286	0.46935	-2.90145	0.695029	-3.02687	0.748898
-2.4509	0.558144	-2.41237	0.335446	-1.60743	0.243727	-1.70631	0.450865	-3.13505	0.801758	-2.83432	0.685963	-2.42841	0.765584	-2.6806	0.73286
-2.17333	0.438871	-1.52534	0.263594	-1.59143	0.324435	-1.98601	0.324707	-3.1089	0.618238	-1.27455	0.450799	-3.12373	0.721687	-3.10463	0.757827
-2.43935	0.554654	-2.88439	0.135745	-2.64983	0.439652	-1.98499	0.423747	-2.9578	0.69059	-2.42167	0.487027	-3.14633	0.783763	-2.41004	0.659794
-2.79682	0.230389	-0.74419	0.38863	-2.48177	0.454069	-1.54756	0.446949	-3.10385	0.805034	-2.39131	0.42341	-3.46752	0.71212	-2.8688	0.571562
-1.97611	0.290474	-1.74208	0.375673	-2.73849	0.446669	-1.4467	0.401508	-3.35126	0.701611	-3.12522	0.757999	-3.21689	0.665211	-3.04562	0.743136
-1.86316	0.324061	-3.07911	0.392953	-2.98899	0.363365	-1.91595	0.5022	-3.18274	0.592349	-2.74448	0.763233	-3.13981	0.6216	-2.90471	0.607638
-2.67268	0.442712	-1.5734	0.226529	-2.75883	0.352192	-1.3161	0.224544	-3.22265	0.665548	-3.09699	0.755182	-3.16078	0.779133	-2.90047	0.638599
-2.96806	0.350108	-1.62912	0.202361	-1.80915	0.318907	-2.97894	0.517703	-2.91708	0.647507	-2.95426	0.699371	-2.82795	0.732985	-3.13059	0.692175
-2.52459	0.447607	-2.58343	0.233202	-2.1247	0.431369	-2.06213	0.416057	-3.31703	0.657332	-2.5919	0.471965	-2.89572	0.614726	-2.8873	0.569212
-1.79947	0.488082	-2.2071	0.403539	-1.81851	0.392718	-1.06149	0.369542	-3.252	0.744289	-3.07394	0.596207	-2.96013	0.781508	-2.66656	0.645605
-2.77654	0.151255	-2.70967	0.475432	-2.63867	0.350871	-1.50632	0.407725	-1.48209	0.513375	-3.15833	0.769099	-2.0211	0.719355	-2.72668	0.525139
-1.36541	0.453761	-2.92471	0.0384621	-2.29588	0.39838	-2.64892	0.423997	-3.25546	0.770024	-2.69595	0.733919	-2.59207	0.808176	-2.90876	0.760481
-3.13516	0.235602	-2.45912	0.449399	-1.67282	0.115636	-2.09856	0.41775	-3.0661	0.62786	-2.0679	0.522474	-2.94931	0.743495	-3.21401	0.703493
-3.00872	0.291289	-2.37659	0.134589	-1.80837	0.411792	-1.39138	0.442297	-3.11466	0.726326	-2.70877	0.72491	-2.26012	0.748849	-2.6701	0.744081
-2.87377	0.486813	-2.53174	0.238836	-1.37873	0.558399	-1.44958	0.488469	-1.89161	0.479708	-2.88012	0.723623	-3.16715	0.688093	-3.03877	0.605453
-2.42839	0.555261	-2.59742	0.380658	-1.10296	0.384496	-2.03647	0.320525	-2.97669	0.788892	-2.48492	0.75487	-2.96753	0.607416	-2.97024	0.67229
-2.57372	0.320863	-2.80225	0.397705	-2.53012	0.457235	-1.79824	0.402563	-1.60203	0.771426	-3.05646	0.563227	-1.71778	0.743423	-2.83813	0.743664
-2.78905	0.309781	-2.98074	0.503555	-2.42878	0.443203	-2.73648	0.30333	-3.02743	0.7087	-3.07022	0.771339	-1.93696	0.722442	-3.07445	0.624616
-2.80376	0.278745	-2.5462	0.457739	-1.81612	0.466682	-2.27976	0.389325	-1.257	0.459453	-2.54484	0.408677	-3.13899	0.747775	-2.9565	0.651624
-2.55613	0.375981	-2.80227	0.452602	-2.70222	0.426716	-1.43039	0.204026	-1.65209	0.490917	-2.43288	0.775158	-2.831	0.70384	-2.43733	0.634715
-2.44229	0.540311	-2.88641	0.301368	-1.96164	0.408252	-1.54819	0.408939	-2.54686	0.460875	-2.0539	0.552285	-3.07213	0.670641	-3.06294	0.714034
-1.26527	0.419851	-1.80612	0.186769	-2.01776	0.435825	-1.93958	0.444821	-3.25752	0.769221	-2.7914	0.691764	-3.1228	0.712899	-2.84861	0.74917
-2.44028	0.476597	-2.58598	0.40132	-2.61499	0.440421	-1.60619	0.164954	-3.13912	0.734096	-2.81763	0.683138	-2.65304	0.710269	-3.00866	0.707522
-2.5063	0.362141	-2.8312	0.31619	-2.35242	0.40478	-2.41389	0.297265	-2.67201	0.780385	-2.81801	0.667548	-3.40112	0.858164	-2.75136	0.562486
-1.49912	0.388879	-2.18815	0.236832	-2.06948	0.396378	-2.49416	0.332934	-3.23504	0.649013	-2.65492	0.744725	-3.3006	0.74011	-2.95756	0.767597
-2.2381	0.47516	-2.28671	0.209316	-2.93995	0.217606	-1.56341	0.450205	-2.85561	0.596086	-2.99185	0.74713	-3.42075	0.685297	-2.96309	0.655881
-3.34166	0.437701	-1.8191	0.459873	-2.60803	0.430679	-1.80678	0.389603	-2.8482	0.683697	-3.08867	0.756243	-2.90192	0.693322	-3.03123	0.687894
-2.07908	0.446792	-2.88136	0.220706	-1.99275	0.48065	-1.4309	0.365598	-3.0228	0.674656	-1.72072	0.460583	-1.6993	0.684048	-2.91021	0.736616
-2.89565	0.47391	-2.23782	0.209863	-2.64563	0.421344	-1.60396	0.207661	-3.52237	0.762635	-2.99253	0.628115	-3.12354	0.720383	-2.98064	0.632284
-2.97381	0.417853	-1.87514	0.42234	-2.17498	0.445566	-1.79473	0.396599	-2.66971	0.69706	-2.87325	0.735751	-3.09455	0.755154	-2.66494	0.607164
-2.13613	0.414472	-2.84137	0.420412	-2.84436	0.377909	-1.47917	0.36604	-2.78659	0.705664	-2.84408	0.736733	-2.85809	0.723734	-2.05525	0.735109
-1.95886	0.185819	-2.7343	0.117858	-1.45667	0.417129	-1.81845	0.430848	-2.99998	0.542617	-2.54924	0.795599	-3.27392	0.681442	-2.57117	0.65554
-2.09044	0.489591	-2.65764	0.114973	-1.95784	0.401742	-1.78799	0.434231	-3.14607	0.651159	-2.87647	0.699504	-2.21279	0.70507	-2.64884	0.710673
-3.03731	0.230496	-1.38608	0.0682048	-1.60737	0.239524	-1.86639	0.469116	-3.23666	0.728824	-2.94849	0.756671	-2.629	0.650003	-2.62904	0.678979
-2.48321	0.264414	-2.73667	0.412617	-1.45366	0.269727	-1.35152	0.459013	-3.03365	0.730517	-2.83078	0.654957	-2.40989	0.688327	-2.7102	0.67722
-2.90099	0.488816	-2.73768	0.470123	-1.69297	0.416005	-1.25593	0.417519	-2.4564	0.655967	-2.9181	0.72945	-2.90832	0.749114	-3.06416	0.604238
-2.68708	0.364309	-1.88513	0.171636	-1.73051	0.557053	-1.55131	0.426221	-3.14297	0.834059	-2.81784	0.738457	-3.14869	0.691502	-2.70851	0.628011
-2.40695	0.424471	-1.66534	0.226062	-2.15393	0.446249	-1.72284	0.394265	-2.4802	0.627591	-2.42959	0.542567	-3.22512	0.845017	-2.85933	0.607273
-2.74878	0.435873	-2.78007	0.189501	-1.57553	0.525628	-1.74991	0.437197	-2.61889	0.550024	-2.87821	0.661963	-2.24543	0.594875	-3.09372	0.748922
-3.02209	0.226114	-2.70404	0.246172	-1.73898	0.378723	-1.85722	0.390238	-3.20221	0.622159	-2.59304	0.69747	-2.66159	0.764646	-2.88677	0.744415
-1.70347	0.435956	-2.55022	0.433749	-1.3443	0.506341	-1.54978	0.374891	-3.10574	0.667961	-2.77961	0.718802	-2.81558	0.637435	-2.97777	0.759216
-2.82066	0.369148	-2.99992	0.0917249	-1.76892	0.497121	-1.82829	0.267429	-3.11949	0.713636	-2.84881	0.657906	-3.28277	0.731868	-2.68871	0.674446
-3.14071	0.368061	-2.76945	0.104627	-1.51566	0.485073	-2.3422	0.446371	-3.35591	0.731093	-2.93949	0.714464	-3.02897	0.697123	-2.19119	0.778532
-2.84822	0.602993	-2.8499	0.124448	-3.04089	0.389983	-1.47183	0.422159	-2.94726	0.731427	-2.60945	0.474473	-3.1839	0.767371	-2.79242	0.689716
-3.05977	0.247149	-2.90767	0.441721	-1.35402	0.435617	-2.11706	0.118055	-3.10398	0.723685	-2.57119	0.743314	-2.04358	0.75442	-2.86515	0.701117
-2.70883	0.227317	-3.06547	0.452932	-1.821	0.219975	-2.60457	0.517414	-1.76583	0.445508	-2.3681	0.412046	-3.12008	0.684013	-2.25468	0.663179
-2.85096	0.382652	-2.26379	0.387653	-1.73031	0.452798	-2.6846	0.348233	-3.03985	0.711421	-2.90653	0.804811	-3.56228	0.740699	-3.18679	0.603339
-1.98705	0.274817	-2.85843	0.395354	-2.14206	0.438329	-1.39872	0.303438	-2.51097	0.774439	-3.07921	0.73288	-2.90991	0.682451	-2.78907	0.71067
-3.10611	0.203982	-2.9209	0.277783	-2.25413	0.396565	-0.686074	0.449277	-2.70361	0.64309	-3.04425	0.78444	-3.17792	0.708083	-1.70525	0.711032
-2.80817	0.311432	-2.57409	0.548966	-1.89368	0.431942	-1.93804	0.420642	-3.26844	0.603302	-2.5352	0.712749	-3.1212	0.730164	-2.39874	0.62999
-1.31768	0.475792	-2.50302	0.472066	-2.59508	0.4341	-1.5522	0.40163	-2.94077	0.544001	-2.93125	0.715958	-3.25963	0.690904	-3.08092	0.675234
-2.33826	0.320857	-2.69624	0.133103	-2.66455	0.394055	-2.36355	0.407199	-3.27939	0.782786	-2.95015	0.721869	-2.79201	0.636437	-2.60925	0.687684
-3.00025	0.226952	-2.38118	0.20852	-2.54695	0.422559	-1.41085	0.460084	-2.92501	0.729872	-2.8934	0.684019	-3.31303	0.612772	-2.7126	0.69516
-1.29002	0.414739	-2.51092	0.398101	-1.60801	0.429488	-2.2733	0.347332	-3.50991	0.765295	-2.89282	0.728117	-3.27878	0.669904	-2.86298	0.811901
-1.70483	0.469923	-3.02428	0.449299	-2.47469	0.323773	-2.39197	0.107579	-2.20215	0.713515	-2.40968	0.580874	-2.97299	0.602232	-3.04953	0.746703
-2.37003	0.420168	-2.60187	0.348125	-2.75375	0.341617	-1.41609	0.421281	-2.49447	0.735285	-2.76798	0.673438	-2.61598	0.628967	-2.08064	0.679831
-2.8011	0.344392	-2.38571	0.438046	-2.55516	0.391333	-1.98946	0.438967	-2.69718	0.637384	-1.9318	0.433528	-3.20828	0.77699	-2.9465	0.716308
-2.4136	0.403831	-2.55859	0.38472	-1.79763	0.141544	-2.78996	0.405071	-1.26597	0.478051	-2.51774	0.471491	-3.05867	0.750806	-2.84665	0.652661
-3.08399	0.30813	-2.71706	0.399769	-2.01238	0.461591	-1.87125	0.275698	-3.0381	0.614458	-2.76952	0.594743	-2.6325	0.730594	-2.78283	0.611425
-2.68797	0.398385	-2.45762	0.495723	-2.69117	0.398496	-1.79096	0.436153	-2.90847	0.613357	-2.56373	0.70469	-2.73215	0.668136	-2.65358	0.724154
-2.32599	0.497803	-2.54497	0.13972	-1.72805	0.400577	-1.6032	0.336276	-3.27519	0.737141	-3.02674	0.64458	-2.98275	0.637017	-2.74159	0.622198
-2.98125	0.412358	-2.75666	0.134043	-1.8722	0.127202	-1.93795	0.396406	-3.27294	0.757053	-2.22622	0.577441	-3.26669	0.718635	-2.69786	0.763674
-2.40622	0.463189	-2.509	0.465677	-2.61854	0.328769	-1.35806	0.428393	-3.07735	0.850616	-2.28055	0.443983	-3.31361	0.709407	-2.75781	0.635014
-2.86712	0.282182	-2.87001	0.130918	-2.95437	0.372612	-1.71377	0.260783	-3.33437	0.769784	-3.24506	0.619055	-3.04246	0.715186	-2.93288	0.69279
-2.41629	0.405594	-1.50704	0.382423	-2.08539	0.436363	-1.04989	0.421605	-2.46009	0.765626	-2.91277	0.677486	-1.36907	0.630248	-2.96128	0.632395
-1.94489	0.451824	-2.62312	0.429209	-2.65851	0.430715	-2.14746	0.179683	-2.91277	0.691766	-1.96939	0.471023	-2.56478	0.730001	-3.1064	0.685633
-2.39105	0.426226	-2.42002	0.380746	-1.37194	0.278735	-1.88088	0.178198	-3.11876	0.71315	-2.37848	0.507113	-2.31419	0.722478	-2.76664	0.676137
-2.7812	0.326645	-2.29399	0.453769	-1.53376	0.398636	-2.23873	0.184645	-3.02255	0.711222	-2.79719	0.674153	-2.58909	0.660021	-2.87041	0.702346
-2.64956	0.348385	-2.59267	0.153042	-0.83262	0.411797	-1.58496	0.386266	-3.19565	0.596168	-2.44481	0.753718	-3.28506	0.711673	-3.45063	0.68293
-2.90854	0.106621	-2.52135	0.426716	-1.97516	0.0823129	-1.73261	0.488978	-3.00855	0.775873	-2.98314	0.673834	-1.82299	0.707259	-2.35204	0.674527
-3.02175	0.400126	-2.91111	0.37749	-1.97434	0.225017	-1.80021	0.256902	-3.37457	0.788247	-3.12547	0.737288	-2.95837	0.696504	-2.79792	0.604139
-1.39941	0.480936	-2.84729	0.310329	-1.58979	0.470814	-2.80813	0.382503	-3.14305	0.794827	-2.87964	0.714695	-3.07291	0.524217	-3.14146	0.67622
-2.82612	0.388351	-2.65445	0.41767	-1.5913	0.308315	-2.89603	0.111358	-3.27596	0.66531	-2.64308	0.760603	-3.41681	0.720184	-2.89426	0.725471
-2.71317	0.145937	-2.8228	0.390972	-2.1085	0.45098	-1.65586	0.506214	-2.16851	0.504127	-2.8149	0.7543	-3.03838	0.679975	-2.89487	0.641002
-2.50279	0.51468	-2.32157	0.165261	-1.89515	0.470131	-1.71377	0.390106	-3.18946	0.645991	-2.11152	0.763915	-3.38763	0.752835	-3.20732	0.515733
-2.37848	0.433242	-2.04278	0.387602	-2.20367	0.423795	-1.73656	0.457527	-1.8269	0.4667	-2.72355	0.771179	-3.05317	0.734016	-2.80309	0.719091
-2.73155	0.526703	-2.65426	0.0849672	-1.97954	0.477524	-1.86493	0.296278	-3.1368	0.767862	-2.91082	0.672623	-3.18538	0.718729	-3.04264	0.777446
-2.58271	0.332255	-1.81235	0.304871	-2.37922	0.296129	-1.17925	0.357405	-3.29482	0.718855	-2.7823	0.533616	-3.11004	0.759197	-2.12705	0.732212
-2.62629	0.492947	-2.39097	0.268246	-3.1899	0.336992	-1.77542	0.288437	-2.51143	0.622227	-2.94019	0.696045	-3.37548	0.817986	-3.01981	0.73676
-2.6602	0.61287	-2.98448	0.445545	-2.54882	0.394535	-2.42853	0.4508	-3.49518	0.786373	-3.17029	0.706647	-3.47749	0.662687	-2.87949	0.709464
-2.56777	0.325208	-2.49004	0.406984	-2.53222	0.489149	-2.55403	0.429741	-1.06438	0.498481	-2.73849	0.650865	-3.25715	0.711652	-3.03651	0.758838
-2.82591	0.301271	-2.79344	0.438447	-1.87473	0.401069	-2.15521	0.45483	-2.97727	0.758672	-2.72833	0.641154	-2.94553	0.700411	-2.87667	0.613603
-2.89154	0.465195	-1.99798	0.304082	-1.55007	0.418421	-2.67089	0.391897	-3.19283	0.755876	-2.27799	0.584946	-3.31466	0.674259	-2.72826	0.578458
-2.98125	0.0484643	-2.09829	0.416238	-2.6648	0.327898	-2.40164	0.430495	-3.25421	0.649526	-1.86319	0.612194	-2.39307	0.59062	-3.05128	0.716349
-2.97462	0.372942	-2.38446	0.37648	-1.70956	0.524337	-1.85709	0.413889	-2.8745	0.68246	-2.92687	0.812649	-3.20376	0.657983	-3.05191	0.703241
-2.77202	0.496061	-2.31963	0.122493	-2.40988	0.0778989	-1.902	0.456177	-3.28976	0.74828	-2.80303	0.554364	-3.42014	0.744951	-2.33712	0.672384
-2.75291	0.500334	-1.72507	0.438536	-2.12348	0.245764	-2.90491	0.861065	-2.94457	0.753612	-2.96486	0.769087	-3.16058	0.741681	-3.06726	0.699442
-2.89029	0.566016	-2.99739	0.38207	-1.75529	0.331301	-1.46697	0.346326	-2.94628	0.729043	-2.87596	0.763383	-3.21031	0.776796	-1.13184	0.690096
-2.45745	0.437404	-2.55872	0.166629	-1.52422	0.445905	-1.22811	0.433279	-2.97077	0.766569	-2.7714	0.699751	-1.08647	0.622923	-3.03431	0.659102
-2.40545	0.343004	-1.5217	0.505349	-1.68154	0.537178	-1.61805	0.499892	-3.30905	0.635688	-2.48809	0.668841	-3.14491	0.7084	-3.19078	0.572213
-3.08037	0.275527	-2.74869	0.426172	-1.99693	0.47682	-1.76823	0.439978	-3.00829	0.73356	-3.10314	0.704405	-3.11313	0.649155	-2.90701	0.714638
-2.81308	0.170674	-2.62575	0.310989	-3.07772	0.346314	-2.57114	0.429993	-2.22988	0.598175	-2.86139	0.67664	-2.8827	0.759933	-3.18678	0.657597
-2.62412	0.354144	-2.6737	0.258749	-2.56573	0.454608	-2.39819	0.417774	-2.96406	0.558923	-2.57541	0.611219	-3.06468	0.70596	-2.81747	0.770339
-1.68893	0.379426	-0.992348	0.421984	-1.44441	0.209181	-1.7769	0.436625	-3.21277	0.667739	-2.93456	0.694553	-3.05716	0.700016	-2.87266	0.746887
-2.85315	0.272514	-1.52974	0.456338	-2.00045	0.152922	-1.99934	0.15856	-3.40529	0.670415	-3.12326	0.71896	-2.63133	0.745788	-3.09897	0.708788
-2.8999	0.360006	-2.41501	0.348904	-1.62888	0.321131	-1.38025	0.299035	-3.51445	0.802304	-2.61308	0.706357	-3.10319	0.776021	-3.14403	0.565786
-2.7044	0.299781	-3.07735	0.0700444	-2.77064	0.475393	-1.5263	0.42434	-2.82925	0.713773	-2.85511	0.641683	-2.90939	0.645507	-3.09614	0.80452
-2.82534	0.460038	-2.56465	0.624186	-2.15672	0.392273	-1.47914	0.453386	-3.59391	0.79562	-3.4659	0.810316	-3.49553	0.750251	-3.05867	0.778522
-2.79847	0.401974	-1.64438	0.222659	-1.52257	0.404257	-1.6889	0.397477	-3.23175	0.721804	-2.9104	0.525079	-3.20974	0.704467	-3.12422	0.679704
-2.47327	0.445843	-2.75578	0.420007	-1.66922	0.348417	-2.40846	0.443932	-3.2974	0.610624	-2.96418	0.598288	-2.68881	0.728882	-2.92339	0.718976
-2.75532	0.441731	-2.2531	0.227847	-2.10896	0.434018	-1.49698	0.548496	-2.44953	0.803895	-2.92953	0.713327	-2.84948	0.693505	-2.69484	0.70007
-2.93762	0.348961	-2.14062	0.427124	-1.72687	0.459846	-1.71324	0.418402	-3.13964	0.65783	-2.88317	0.690921	-2.96459	0.635972	-3.13174	0.740661
-2.08637	0.343524	-3.00275	0.409143	-2.2387	0.418575	-1.67441	0.380991	-2.50142	0.409659	-3.12097	0.717775	-2.96019	0.724161	-2.6949	0.629779
-2.48844	0.412862	-2.93031	0.180114	-1.52877	0.487809	-1.03516	0.397424	-3.0694	0.747931	-2.01903	0.460674	-3.13935	0.772078	-2.49032	0.753605
-2.01225	0.144771	-2.54657	0.440359	-1.24407	0.393473	-1.8702	0.459111	-1.77475	0.434544	-2.90781	0.655184	-3.33948	0.806943	-3.16119	0.603938
-1.54571	0.631406	-1.17287	0.585628	-2.40154	0.462284	-1.77158	0.438407	-1.80356	0.55721	-2.66401	0.720689	-2.88295	0.67166	-3.02385	0.623095
-2.96568	0.457755	-2.17938	0.528167	-2.67874	0.427478	-1.75414	0.336891	-2.71439	0.680454	-2.14163	0.665201	-3.20107	0.623056	-2.8985	0.729024
-2.91159	0.385249	-2.12119	0.398744	-2.88081	0.308801	-1.97838	0.484117	-3.3275	0.696737	-2.80939	0.771099	-3.38752	0.599362	-2.86877	0.64237
-2.95778	0.384981	-2.74683	0.256953	-1.4491	0.519251	-1.40394	0.370055	-2.85768	0.746725	-2.91694	0.787816	-3.26181	0.743265	-3.10583	0.745471
-2.62384	0.409655	-2.73773	0.40126	-1.58539	0.393294	-1.32405	0.379782	-3.17639	0.786567	-2.93942	0.810873	-2.81259	0.645086	-3.15665	0.745483
-2.44908	0.407709	-2.00322	0.100052	-2.20993	0.395678	-1.89454	0.243201	-2.66851	0.746481	-2.04357	0.470025	-3.16143	0.748079	-3.26213	0.7947
-2.26244	0.272603	-1.95677	0.39141	-2.40794	0.349817	-1.79679	0.43729	-2.96158	0.759786	-3.01419	0.680992	-3.47535	0.6465	-2.59126	0.563298
-1.76879	0.423397	-1.60138	0.367735	-2.7626	0.417285	-1.09515	0.391881	-1.95892	0.41418	-3.24551	0.79138	-3.19179	0.715193	-2.94482	0.700882
-2.91243	0.494494	-2.38622	0.354495	-1.86807	0.416796	-1.78014	0.350607	-3.3641	0.762958	-2.78306	0.71397	-2.83486	0.663775	-2.82347	0.666824
-3.04082	0.379804	-2.69444	0.293247	-1.45536	0.263438	-2.13717	0.294689	-2.52633	0.4396	-2.50649	0.636728	-3.40761	0.729843	-2.14746	0.659739
-2.66032	0.304107	-1.55305	0.309668	-1.78284	0.112426	-1.70145	0.115946	-2.68754	0.785956	-3.02782	0.608743	-2.99487	0.761988	-3.0316	0.867647
-2.65638	0.402924	-2.72179	0.476908	-1.98166	0.423116	-2.01559	0.309549	-1.1554	0.38068	-2.2037	0.434375	-3.2266	0.771371	-2.81563	0.732478
-2.95897	0.439593	-2.50246	0.340147	-2.17294	0.327509	-1.74773	0.333524	-2.73934	0.622872	-2.90772	0.637968	-2.24381	0.750045	-2.1677	0.664905
-2.93103	0.309505	-1.31779	0.441268	-3.01996	0.318612	-2.18318	0.465128	-3.1789	0.736307	-2.80131	0.628083	-2.62836	0.684045	-2.35217	0.647439
-2.84374	0.294839	-2.73679	0.425121	-2.87322	0.401581	-2.38859	0.399926	-3.27197	0.779899	-2.49159	0.751783	-3.07054	0.550573	-2.77202	0.525758
-3.0389	0.339182	-1.94381	0.410726	-1.54093	0.386717	-2.33131	0.418951	-2.9917	0.686271	-2.21846	0.443753	-3.16912	0.678795	-2.8488	0.764661
-2.96071	0.262448	-1.74932	0.432119	-1.76055	0.472799	-1.62709	0.450571	-2.5514	0.394942	-2.5568	0.76966	-3.22456	0.747479	-3.14514	0.701047
-2.21751	0.287598	-2.71315	0.44767	-2.35899	0.433368	-2.53251	0.402239	-2.53932	0.520429	-2.41169	0.638781	-2.95478	0.733473	-2.64575	0.481588
-3.04858	0.478865	-1.68284	0.442984	-1.55846	0.46235	-1.69853	0.421668	-1.55481	0.461886	-3.04307	0.744665	-2.78585	0.61295	-2.83733	0.630389
-2.90924	0.362564	-2.64056	0.170182	-1.68544	0.428315	-1.55155	0.321774	-1.93146	0.442854	-1.99214	0.64078	-2.74562	0.718174	-3.08521	0.681241
-2.20051	0.436364	-2.36743	0.312665	-2.65595	0.366434	-1.98516	0.20992	-3.17701	0.774475	-2.84382	0.73815	-2.44933	0.722734	-3.25471	0.727583
-2.8749	0.435051	-2.03919	0.237103	-1.51609	0.39902	-1.93384	0.410957	-3.1148	0.721821	-2.06398	0.743603	-3.1386	0.776006	-3.51062	0.745611
-2.64734	0.213484	-2.5552	0.392262	-2.34405	0.447645	-1.7241	0.45211	-2.84754	0.523166	-2.60818	0.703506	-2.07064	0.725917	-3.03714	0.681893
-2.38378	0.316249	-2.38947	0.483589	-1.719	0.4366	-1.78867	0.461318	-2.44015	0.473849	-3.10411	0.753378	-3.19609	0.800997	-3.18702	0.755745
-2.32147	0.366147	-2.92201	0.340347	-2.11296	0.344553	-2.77287	0.389525	-1.9362	0.543026	-3.07326	0.66159	-3.07365	0.742788	-3.18779	0.707372
-2.38697	0.311545	-1.92782	0.458446	-2.22314	0.416584	-1.8992	0.383903	-3.39056	0.821339	-2.93776	0.705148	-3.24573	0.742064	-3.17327	0.782628
-2.89779	0.466547	-2.33755	0.172857	-2.6282	0.399366	-1.61335	0.347078	-3.24648	0.744507	-2.86859	0.77541	-2.98401	0.701127	-2.6742	0.746694
-1.48078	0.580257	-2.48133	0.175494	-1.77468	0.470573	-1.73782	0.401577	-3.35382	0.734216	-2.10912	0.387783	-2.99253	0.717494	-2.99238	0.694674
-2.73104	0.55532	-2.60163	0.481015	-2.74262	0.423758	-1.39969	0.343361	-3.03352	0.721164	-2.95223	0.611628	-2.33689	0.783038	-3.06462	0.655057
-2.54803	0.398101	-1.92276	0.559939	-1.88168	0.465949	-1.59652	0.245507	-2.8817	0.739188	-2.75915	0.741289	-3.04412	0.721793	-3.14752	0.679878
-2.94641	0.444993	-2.87409	0.433165	-1.95958	0.45399	-2.60114	0.420699	-3.09454	0.729753	-2.10399	0.794474	-3.18054	0.732459	-2.84328	0.57067
-2.24053	0.337756	-2.60521	0.28205	-2.67093	0.389449	-1.74094	0.381223	-2.75046	0.75721	-3.03349	0.623034	-3.10155	0.721367	-2.95366	0.672087
-2.49361	0.394772	-3.01281	0.409255	-2.63415	0.412595	-2.15918	0.380357	-2.98017	0.706707	-3.11375	0.675882	-3.15477	0.711858	-2.82496	0.733291
-1.91904	0.377123	-2.4426	0.0701638	-2.37587	0.444059	-2.43765	0.274937	-2.60407	0.514712	-3.03268	0.756672	-2.94686	0.657915	-3.07173	0.748008
-2.22985	0.425351	-2.02371	0.457987	-2.87812	0.499769	-2.64403	0.130018	-3.13686	0.747797	-2.80113	0.775664	-2.83061	0.72436	-2.77535	0.681554
-3.00784	0.406537	-2.39364	0.135886	-1.38328	0.44813	-1.83584	0.312191	-2.69754	0.379661	-2.96406	0.781502	-3.02584	0.699399	-2.83418	0.577065
-2.82136	0.321485	-2.84081	0.273845	-1.48444	0.420597	-1.89194	0.427386	-3.30643	0.674166	-2.66893	0.517994	-3.1646	0.721217	-2.86847	0.66105
-2.61481	0.456994	-2.44445	0.382667	-2.35515	0.46813	-1.54194	0.393682	-3.13163	0.809218	-2.10324	0.717958	-3.41211	0.675597	-3.04084	0.762058
-2.07117	0.380498	-2.87183	0.49771	-1.52626	0.378116	-1.2835	0.429886	-3.35289	0.774374	-3.23782	0.77442	-3.03379	0.633615	-2.94419	0.769359
-2.15073	0.358477	-3.04843	0.155547	-2.44034	0.420607	-0.761062	0.442123	-2.5848	0.457826	-3.01337	0.773699	-3.24291	0.669547	-2.61676	0.615299
-2.68329	0.43893	-2.11633	0.319116	-2.43506	0.513228	-2.50447	0.417849	-2.42719	0.43503	-3.05922	0.692839	-3.36579	0.66022	-2.94898	0.733847
-2.62903	0.330041	-2.76144	0.202481	-1.92948	0.185126	-1.95829	0.174677	-2.9823	0.648228	-2.46489	0.505032	-3.30633	0.778067	-3.12952	0.728165
-1.83285	0.358365	-2.35454	0.632213	-1.64271	0.424021	-1.49616	0.364767	-1.30139	0.828672	-2.61054	0.781181	-3.02938	0.672082	-2.76459	0.657766
-1.84061	0.361912	-2.59252	0.407037	-2.42062	0.371456	-1.65761	0.410529	-2.26958	0.568465	-2.97713	0.781969	-2.99001	0.688454	-2.78646	0.682051
-2.58024	0.695911	-2.11965	0.453793	-2.72225	0.438983	-2.26566	0.39657	-1.98477	0.456774	-3.00412	0.703045	-3.17627	0.774843	-2.66875	0.59527
-2.45428	0.418924	-1.72978	0.462947	-1.75747	0.413297	-0.895054	0.455336	-2.85118	0.68654	-2.3119	0.407818	-2.71376	0.728379	-2.94069	0.594537
-2.72393	0.365834	-1.69771	0.33315	-2.28119	0.451045	-1.88417	0.428453	-2.9323	0.737041	-2.86315	0.760511	-3.03894	0.763808	-2.29724	0.586725
-2.44329	0.357451	-2.43423	0.348463	-2.71682	0.483854	-1.59498	0.330034	-3.14329	0.80261	-2.79947	0.672325	-1.91695	0.718718	-3.34596	0.678149
-3.18511	0.363145	-2.78779	0.415198	-1.63212	0.456184	-1.46519	0.399387	-3.20619	0.701647	-3.03122	0.700348	-3.09965	0.729297	-2.75033	0.722669
-2.8447	0.442316	-3.03109	0.401902	-1.48073	0.303273	-1.79532	0.389714	-2.5443	0.76077	-2.37896	0.427139	-3.21895	0.761481	-2.94197	0.784012
-2.85706	0.553977	-2.85274	0.0902261	-1.78103	0.246079	-1.25997	0.344366	-2.92279	0.783588	-3.1337	0.736996	-3.15883	0.772348	-3.01932	0.75225
-2.82313	0.423102	-2.58808	0.387172	-1.85796	0.491878	-1.6434	0.322736	-2.40987	0.40463	-2.87342	0.748874	-3.19926	0.782264	-3.00171	0.68331
-2.70517	0.363921	-2.60366	0.420148	-1.74641	0.429553	-1.57104	0.327778	-3.40466	0.753714	-2.76975	0.72482	-3.04395	0.751771	-2.36453	0.678343
-2.83411	0.121423	-1.94471	0.436875	-1.74199	0.451577	-1.30637	0.465702	-2.87258	0.756685	-2.35241	0.650236	-3.19545	0.694806	-2.74041	0.703205
-2.48275	0.447147	-2.58782	0.0884436	-2.62775	0.316411	-1.55585	0.42026	-3.02686	0.705472	-2.95107	0.7804	-3.16774	0.686607	-2.59465	0.58547
-2.30825	0.402692	-2.49859	0.311148	-1.84329	0.39896	-1.44716	0.315182	-3.28749	0.640497	-2.75516	0.770281	-3.08936	0.762595	-3.14056	0.725051
-2.14419	0.446293	-2.34368	0.317993	-2.57921	0.425277	-1.33935	0.389653	-2.82366	0.519028	-3.2445	0.768311	-3.56935	0.717549	-3.03259	0.748415
-2.01597	0.390511	-1.42279	0.274965	-1.66252	0.359293	-1.69164	0.255795	-2.98482	0.781311	-3.00015	0.649557	-2.89629	0.650837	-2.64049	0.676833
-2.61926	0.405539	-2.81537	0.0938544	-2.60817	0.379947	-1.72162	0.374137	-2.54227	0.475549	-3.00589	0.728391	-2.95443	0.683275	-2.70243	0.711075
-2.86553	0.244357	-2.99477	0.414548	-2.75827	0.432254	-1.54029	0.428325	-2.64634	0.581995	-2.69333	0.778379	-3.59982	0.688785	-2.95932	0.638424
-2.02796	0.348141	-1.60048	0.330786	-2.03753	0.587226	-1.89101	0.404135	-3.10159	0.696575	-2.62926	0.758056	-3.09677	0.603111	-3.08083	0.637855
-2.84524	0.365087	-3.03701	0.131746	-1.52438	0.399328	-2.36749	0.368133	-2.81182	0.649384	-2.828	0.736703	-2.89247	0.71212	-2.94755	0.733379
-2.25113	0.400472	-2.39221	0.363148	-2.07531	0.461836	-1.70963	0.401952	-3.42412	0.715309	-3.0917	0.723834	-3.49065	0.704419	-3.23966	0.589296
-2.96016	0.304075	-2.04026	0.387691	-2.57729	0.470701	-1.67891	0.400104	-2.86902	0.580725	-2.51804	0.737685	-2.19956	0.680361	-3.25776	0.683432
-1.93016	0.427486	-2.55851	0.226392	-2.84947	0.38773	-1.66858	0.422791	-2.99621	0.607819	-2.98281	0.74515	-2.85456	0.701823	-2.69849	0.646799
-2.68665	0.475478	-2.95308	0.0878429	-2.68	0.313885	-2.39309	0.292044	-2.48715	0.467898	-2.60073	0.526971	-3.54689	0.60856	-2.76599	0.675336
-3.00826	0.384106	-2.6305	0.117364	-2.63589	0.362749	-1.61608	0.366338	-2.30093	0.411073	-3.186	0.692605	-2.93418	0.739064	-3.05447	0.738891
-2.1154	0.469719	-2.68757	0.388851	-1.10779	0.415056	-2.11439	0.393163	-3.31901	0.844746	-2.75997	0.689449	-2.32125	0.725	-3.26452	0.632505
-2.68774	0.359617	-2.66935	0.575936	-1.49076	0.404316	-1.62839	0.280299	-2.81406	0.639906	-3.00005	0.674866	-3.32052	0.779856	-2.98484	0.701538
-3.09533	0.390467	-2.38529	0.355053	-2.93414	0.126793	-2.02915	0.245157	-2.9885	0.618391	-3.22482	0.796212	-2.93436	0.654855	-3.03916	0.686275
-1.83349	0.407675	-2.16145	0.305534	-1.57847	0.443584	-1.55005	0.451121	-3.06816	0.772452	-2.29037	0.633531	-2.91438	0.742963	-2.4318	0.635334
-2.97184	0.282661	-3.05985	0.386417	-1.5102	0.422157	-1.4115	0.429745	-3.19724	0.622921	-3.08417	0.745298	-2.82245	0.625528	-2.98033	0.592764
-2.32372	0.354493	-2.6016	0.445325	-1.82344	0.388049	-1.33871	0.3972	-3.20057	0.693166	-1.38875	0.654756	-2.74418	0.681336	-2.32225	0.707111
-2.55963	0.397399	-1.99344	0.342564	-1.44931	0.403867	-1.35238	0.357493	-3.50949	0.764169	-3.04934	0.795656	-3.13375	0.700191	-3.26137	0.792399
-2.6258	0.351349	-2.51578	0.447362	-1.37723	0.359815	-1.64036	0.286897	-2.94282	0.786697	-3.22753	0.692637	-3.23001	0.69066	-3.2075	0.7139
-2.44013	0.428206	-2.91723	0.130058	-1.93507	0.354245	-2.83595	0.560899	-2.86656	0.654675	-2.7144	0.655087	-3.04144	0.729486	-3.01779	0.679741
-3.07918	0.379352	-2.43147	0.412248	-2.24707	0.409495	-1.98744	0.2818	-2.68949	0.552484	-2.4314	0.714888	-3.03407	0.79718	-3.03223	0.675805
-2.8978	0.38129	-1.34566	0.421327	-2.12039	0.421693	-1.14435	0.408997	-3.16037	0.726329	-3.14353	0.717516	-3.06482	0.649068	-3.16078	0.760011
-2.02303	0.394215	-2.92	0.419783	-2.43518	0.407642	-2.40744	0.393148	-3.39262	0.656755	-2.85588	0.646858	-3.2322	0.66881	-3.17167	0.674431
-3.01434	0.387931	-2.57025	0.561982	-2.89028	0.398521	-3.01217	0.608317	-3.19009	0.605287	-3.08941	0.767876	-3.10867	0.724033	-2.96086	0.670263
-2.82872	0.400518	-2.32218	0.417572	-2.24478	0.406373	-2.02527	0.407585	-3.30004	0.701445	-2.55947	0.382996	-2.97795	0.639184	-2.85193	0.673282
-3.02778	0.380446	-2.18408	0.410121	-1.58278	0.431284	-1.96154	0.408658	-2.92187	0.739941	-2.63949	0.706301	-3.00098	0.717711	-2.77363	0.72143
-2.97778	0.424582	-2.86049	0.141088	-1.70089	0.124129	-1.41231	0.409697	-3.27695	0.713239	-1.72042	0.496744	-3.34191	0.782219	-2.78067	0.690634
-2.87263	0.383953	-2.38922	0.402286	-2.51425	0.38898	-1.25343	0.375915	-1.61145	0.7955	-2.87622	0.676613	-3.23677	0.729763	-2.77963	0.600546
-2.18077	0.346527	-2.72251	0.32508	-3.07496	0.394752	-1.67848	0.405124	-3.11759	0.76526	-2.74335	0.564166	-2.97814	0.638035	-2.67953	0.648651
-3.05938	0.399155	-1.81151	0.453	-2.23301	0.427712	-1.56979	0.37236	-3.00078	0.710765	-1.90751	0.590482	-2.73783	0.71478	-2.84619	0.693942
-2.94326	0.568186	-3.0039	0.404608	-1.47654	0.416794	-2.15248	0.464935	-2.89879	0.619733	-3.12408	0.682739	-3.11163	0.711766	-2.56883	0.61284
-2.62159	0.460307	-2.90879	0.443887	-1.58287	0.490209	-2.55536	0.389207	-2.01809	0.756831	-2.71333	0.734319	-2.94789	0.771348	-3.22475	0.709554
-3.14226	0.45708	-2.73847	0.466439	-2.70755	0.366789	-1.37357	0.438052	-3.09202	0.587681	-2.83665	0.473481	-2.95453	0.636975	-2.88067	0.607309
-2.73645	0.403621	-2.84989	0.467005	-1.91215	0.374626	-1.9531	0.346391	-3.21112	0.834369	-3.04515	0.706433	-2.15685	0.675784	-2.70449	0.635048
-2.54884	0.32517	-2.06074	0.276654	-2.80078	0.417461	-1.77562	0.387884	-3.4333	0.688855	-2.78568	0.474822	-3.22635	0.63096	-3.06766	0.646653
-2.36438	0.402812	-2.81839	0.222695	-2.0367	0.431301	-2.443	0.572725	-2.69215	0.460153	-2.72828	0.538969	-2.87178	0.796276	-2.95718	0.726982
-2.86559	0.420529	-2.43754	0.398917	-2.44158	0.336482	-1.88924	0.310974	-3.22787	0.658262	-2.6264	0.645984	-2.49162	0.735446	-2.8847	0.658763
-2.26766	0.33093	-2.1198	0.251795	-2.5342	0.470675	-1.48928	0.359637	-3.37574	0.697373	-3.00269	0.753244	-2.45948	0.671481	-2.83765	0.741526
-2.82262	0.399954	-2.54726	0.155602	-1.48963	0.425758	-1.76763	0.451156	-2.98392	0.784664	-2.92315	0.637843	-3.06464	0.655957	-2.91917	0.624454
-2.70583	0.59322	-2.79029	0.380392	-2.25354	0.413039	-2.17616	0.394121	-3.01273	0.604796	-2.96765	0.617885	-3.25345	0.706799	-2.99233	0.75138
-2.91146	0.541105	-2.87835	0.335251	-2.75227	0.417982	-2.36657	0.386843	-2.473	0.376683	-2.01965	0.379998	-2.72338	0.613078	-2.53597	0.706935
-2.44122	0.406226	-2.72253	0.418986	-2.32434	0.431785	-1.10207	0.327902	-3.16099	0.649063	-3.03908	0.714946	-2.43453	0.794387	-2.15031	0.682295
-2.80965	0.362091	-2.54464	0.409793	-1.8363	0.428866	-2.50165	0.324019	-2.01987	0.439244	-2.30877	0.413687	-2.84836	0.685045	-2.67949	0.702426
-2.68721	0.350272	-2.89418	0.38348	-2.93977	0.37386	-1.97512	0.417096	-2.80395	0.71816	-2.95793	0.657544	-3.08946	0.57084	-2.28273	0.722656
-2.7904	0.428104	-2.23908	0.422731	-2.79103	0.415412	-1.39043	0.378543	-3.41525	0.722093	-3.27282	0.740277	-2.59837	0.72728	-2.38645	0.678366
-2.71998	0.398345	-2.00934	0.5325	-1.65013	0.433376	-1.71301	0.3606	-3.14723	0.667589	-3.29956	0.730201	-2.3513	0.708742	-2.86473	0.6521
-2.75508	0.393333	-1.82083	0.11688	-1.6972	0.405639	-1.6361	0.443424	-3.1638	0.784368	-1.88179	0.731527	-3.14059	0.672685	-2.45909	0.6703
-2.47626	0.366859	-2.65253	0.382154	-2.46983	0.420852	-1.36603	0.463627	-2.42792	0.426186	-2.72766	0.757799	-2.21138	0.721623	-2.83428	0.687935
-2.54837	0.444147	-2.91811	0.428897	-2.64327	0.445079	-2.04381	0.173503	-0.733762	0.424427	-2.68521	0.728726	-2.48619	0.787085	-2.97788	0.574854
-2.79748	0.27228	-2.29154	0.179404	-2.37566	0.419465	-1.61551	0.395049	-3.14038	0.698218	-3.03356	0.741216	-3.15553	0.707098	-2.9943	0.635122
-2.91194	0.407901	-2.81128	0.325	-1.78346	0.388871	-2.66628	0.3251	-1.61685	0.401741	-2.79911	0.708118	-3.4481	0.663376	-3.11559	0.697195
-2.29331	0.402128	-2.88812	0.378834	-1.5151	0.486967	-2.02479	0.473505	-3.33348	0.695525	-2.90513	0.714411	-3.14422	0.657814	-2.63475	0.655355
-2.83744	0.463269	-2.92283	0.379511	-2.93779	0.377588	-1.87342	0.146867	-1.87784	0.528729	-3.01204	0.651009	-3.00382	0.792043	-3.12814	0.763832
-2.83059	0.48567	-1.85277	0.44224	-1.81272	0.385381	-1.64457	0.361875	-3.00392	0.754464	-2.94015	0.478431	-2.47824	0.670688	-3.12738	0.61343
-2.00602	0.423504	-2.7112	0.512699	-1.80834	0.480232	-2.86079	0.323579	-2.83993	0.731713	-2.45839	0.756606	-3.28001	0.729891	-2.92688	0.72716
-2.11484	0.392725	-2.6194	0.482972	-1.91764	0.411258	-2.08021	0.373402	-3.06325	0.715437	-3.21164	0.626328	-3.32628	0.75874	-2.78126	0.744283
-2.00166	0.313943	-2.14283	0.48409	-1.55493	0.403331	-1.28064	0.409396	-3.07141	0.75211	-1.53834	0.685947	-1.91777	0.645682	-2.98143	0.700581
-3.19718	0.388301	-2.5707	0.122432	-2.58555	0.416158	-2.55325	0.557806	-2.9512	0.71349	-1.62409	0.702991	-3.27584	0.723056	-2.35995	0.834448
-2.59286	0.601903	-1.95281	0.123641	-3.11206	0.404115	-2.56275	0.438862	-3.37887	0.700799	-3.01762	0.657971	-3.04239	0.810681	-2.65524	0.708608
-2.68683	0.444217	-2.15606	0.644588	-1.95928	0.464297	-1.23912	0.411265	-3.35461	0.684687	-3.32801	0.734845	-2.53287	0.614012	-3.20872	0.694925
-2.72564	0.457522	-2.40065	0.210152	-2.62126	0.423469	-1.57792	0.320436	-2.25077	0.479806	-2.58816	0.716581	-3.39494	0.798548	-3.23671	0.710501
-2.53347	0.452443	-1.74755	0.458935	-2.81875	0.397457	-1.26419	0.467859	-2.82022	0.632817	-2.90224	0.641012	-2.7724	0.664386	-2.77984	0.628465
-2.08884	0.456677	-2.23053	0.0963176	-2.36296	0.421923	-1.92829	0.388942	-2.97824	0.640397	-3.03635	0.743298	-3.31273	0.669186	-2.99785	0.739691
-3.00956	0.400788	-2.19643	0.380734	-3.04864	0.412889	-2.20594	0.453521	-0.605788	0.411127	-3.14735	0.698722	-3.20693	0.758485	-2.58487	0.709508
-2.74329	0.44115	-2.50163	0.285185	-2.15682	0.371537	-1.45486	0.411249	-2.86634	0.588904	-1.91613	0.581235	-3.073	0.644863	-2.41617	0.726573
-2.53105	0.488722	-2.60645	0.290128	-2.94768	0.458327	-2.26917	0.442658	-3.04708	0.708391	-2.20653	0.612776	-3.09162	0.637665	-2.97328	0.7027
-2.94164	0.530282	-1.96941	0.402028	-2.69353	0.427937	-1.3883	0.413243	-2.88499	0.713092	-2.927	0.763432	-3.33312	0.739806	-3.10368	0.691109
-2.79069	0.385832	-1.53429	0.43684	-2.68154	0.306034	-1.96275	0.398694	-2.0778	0.67915	-3.00386	0.694196	-3.25192	0.677027	-2.92867	0.750403
-3.03547	0.44592	-2.79256	0.453835	-1.77159	0.390694	-0.632739	0.460118	-2.94496	0.675518	-3.00968	0.734294	-3.17001	0.587035	-2.57106	0.656663
-3.11063	0.39529	-2.53667	0.093739	-2.7077	0.220482	-1.82655	0.463208	-2.19312	0.480124	-2.61681	0.710191	-3.22134	0.713799	-2.69541	0.70627
-2.68956	0.433183	-1.86829	0.270687	-1.51672	0.453511	-2.01017	0.432693	-3.14716	0.520446	-2.97231	0.539245	-2.7967	0.686212	-2.64807	0.738543
-2.54479	0.259504	-2.25453	0.427676	-1.55129	0.422184	-2.17524	0.421604	-2.76833	0.411113	-2.96418	0.723556	-3.28491	0.678289	-2.95917	0.699173
-2.86415	0.466631	-1.76032	0.429313	-2.55105	0.426495	-1.95486	0.0864512	-2.15434	0.390685	-2.57752	0.699297	-3.08275	0.657883	-3.03382	0.72875
-3.16763	0.414196	-1.72306	0.434062	-2.85957	0.415243	-1.17066	0.392826	-1.20123	0.319255	-2.96193	0.592683	-2.24771	0.69935	-2.90104	0.751643
-2.7862	0.419719	-1.93951	0.410875	-2.90909	0.389794	-1.59622	0.382154	-3.05751	0.578301	-2.01466	0.67845	-3.27256	0.71681	-2.88882	0.611533
-2.90052	0.34149	-1.56461	0.203617	-2.65815	0.335777	-1.71528	0.400263	-3.02416	0.644828	-3.03947	0.72599	-2.80267	0.73428	-2.50218	0.715079
-2.96382	0.383739	-2.69925	0.35182	-2.36614	0.442959	-1.9169	0.264854	-3.15296	0.65078	-2.39987	0.449035	-2.96628	0.654133	-2.85277	0.743756
-3.16182	0.406488	-2.82874	0.248342	-2.88897	0.384429	-1.817	0.290117	-3.02174	0.598371	-2.85005	0.766944	-2.59301	0.750825	-3.12501	0.729231
-3.1049	0.433564	-2.6086	0.445809	-2.29417	0.398874	-2.28325	0.553783	-3.24842	0.775435	-2.97627	0.752175	-3.27418	0.706243	-2.94071	0.694075
-2.68503	0.477221	-2.43987	0.335908	-2.24786	0.462678	-2.28011	0.234713	-3.21073	0.626029	-3.0107	0.686993	-3.26784	0.5246	-3.20098	0.786344
-2.71645	0.47119	-2.22366	0.155908	-1.68104	0.430488	-0.924588	0.424976	-3.322	0.695341	-3.22403	0.744426	-3.33709	0.727245	-2.84613	0.685091
-2.92825	0.440554	-2.74582	0.250013	-1.77974	0.505615	-0.884138	0.43158	-3.35965	0.789459	-2.55671	0.739328	-3.10898	0.736792	-2.97133	0.71085
-2.58021	0.461349	-1.77126	0.388469	-1.29468	0.497333	-2.28234	0.361953	-1.77494	0.454477	-2.66016	0.670268	-3.37095	0.679702	-2.99652	0.565145
-2.91272	0.462734	-2.94394	0.368073	-1.59197	0.406898	-1.9531	0.438531	-3.04668	0.677169	-3.27094	0.65604	-3.39501	0.687411	-3.21121	0.60551
-2.58752	0.622431	-2.86803	0.441082	-3.30331	0.379636	-2.45084	0.361732	-3.39487	0.685662	-2.51623	0.641928	-1.41764	0.696631	-3.18846	0.650259
-2.47674	0.439997	-3.06459	0.166052	-2.75572	0.201433	-1.60913	0.434506	-3.18215	0.714946	-3.1137	0.741391	-3.28665	0.646956	-3.1177	0.75015
-2.7313	0.429125	-2.31161	0.349581	-2.5026	0.384004	-2.31469	0.51672	-3.15896	0.438005	-2.97624	0.607324	-3.237	0.758628	-2.95715	0.620837
-2.71922	0.459878	-2.39621	0.179956	-2.73261	0.437062	-1.76506	0.38082	-1.99922	0.365663	-2.90625	0.673536	-3.29713	0.667889	-2.98385	0.729872
-2.57143	0.42857	-1.82708	0.243836	-2.6874	0.40475	-1.88669	0.432953	-3.16552	0.733412	-2.75219	0.772245	-3.06695	0.719658	-2.66591	0.660685
-1.64044	0.351011	-2.08491	0.288206	-2.94118	0.392155	-1.88485	0.314835	-3.00532	0.708887	-2.94524	0.710399	-3.02244	0.78659	-2.67244	0.664044
-2.60877	0.489465	-2.58744	0.405302	-2.8849	0.393523	-2.22075	0.403109	-2.19174	0.454404	-3.04053	0.704735	-3.30166	0.730526	-2.80131	0.623664
-2.43739	0.448787	-2.40574	0.419639	-2.50641	0.396742	-1.80593	0.23554	-2.93049	0.619898	-2.75217	0.732613	-2.22579	0.748264	-2.87823	0.701327
-2.61644	0.468943	-2.94773	0.410944	-1.39814	0.396256	-1.89046	0.343012	-3.25522	0.763616	-3.1478	0.732125	-3.36393	0.761549	-2.87919	0.617112
-1.98586	0.324932	-2.80794	0.17078	-3.0301	0.408913	-2.75849	0.40017	-3.01109	0.685573	-2.76582	0.658636	-3.20629	0.755445	-3.10759	0.637469
-2.90058	0.41965	-2.69265	0.472114	-1.53525	0.379962	-1.96516	0.342438	-2.27981	0.461719	-2.88886	0.755985	-3.25203	0.772169	-3.00452	0.575502
-2.50486	0.385447	-1.73098	0.429471	-2.84781	0.448264	-2.63683	0.418917	-1.79922	0.397415	-2.94536	0.707172	-2.92043	0.63176	-2.98161	0.752387
-2.80738	0.413415	-2.41321	0.173333	-1.65962	0.34343	-2.06974	0.331401	-3.179	0.697043	-2.9999	0.710192	-2.81025	0.723828	-2.72854	0.704093
-2.47192	0.448846	-2.15646	0.175706	-2.34957	0.373635	-2.41131	0.394706	-2.96051	0.695796	-2.42069	0.407714	-3.04761	0.711251	-3.20382	0.733419
-2.43796	0.342106	-2.40631	0.19114	-1.99872	0.363074	-1.7769	0.508888	-2.53234	0.405153	-2.94691	0.730155	-2.83885	0.725288	-3.18159	0.684603
-2.83522	0.41501	-2.47199	0.413996	-3.04082	0.284832	-1.54669	0.419642	-2.61954	0.41838	-2.36933	0.383788	-3.26964	0.759079	-2.70973	0.677603
-1.64661	0.381014	-2.67698	0.379082	-2.5293	0.46472	-2.06608	0.2347	-2.69117	0.578133	-2.86401	0.68966	-3.12738	0.693278	-3.09445	0.739659
-2.89916	0.384118	-2.79011	0.373443	-1.68182	0.38525	-1.81605	0.339525	-2.73976	0.462094	-1.92552	0.38438	-3.02675	0.738869	-2.41643	0.723036
-2.7072	0.557889	-2.47544	0.429973	-3.12262	0.411726	-1.95362	0.301488	-3.42858	0.752442	-2.61684	0.71843	-2.01906	0.702823	-3.28361	0.757624
-2.88408	0.315911	-2.83911	0.498387	-2.06569	0.424624	-1.69518	0.328305	-1.51342	0.446249	-3.00796	0.691937	-2.62014	0.627011	-2.99613	0.637153
-1.74742	0.410824	-2.70602	0.336902	-1.95669	0.399164	-1.8699	0.413036	-3.48364	0.685335	-3.09999	0.558244	-3.07955	0.772613	-2.91405	0.677022
-2.33317	0.443302	-2.72713	0.102713	-2.61708	0.409988	-2.01245	0.382863	-3.5331	0.772007	-2.92836	0.731326	-3.12477	0.662597	-3.0578	0.629691
-2.76988	0.590117	-2.84963	0.511828	-1.62358	0.375077	-1.0474	0.370197	-2.86501	0.680557	-3.20819	0.685194	-3.10272	0.787169	-2.9364	0.616211
-0.675415	0.35111	-2.06405	0.41439	-2.71668	0.480124	-1.92155	0.318115	-1.87488	0.456345	-2.99628	0.757901	-3.19112	0.670623	-2.98603	0.654163
-2.99129	0.298759	-2.22121	0.21458	-2.50651	0.427717	-2.01753	0.435127	-3.52363	0.705793	-2.23406	0.436524	-3.06595	0.705892	-2.89028	0.771413
-2.74968	0.536063	-2.7162	0.238444	-1.83888	0.406941	-1.63968	0.373827	-2.23705	0.341838	-2.78316	0.657514	-3.33644	0.778682	-3.1284	0.701987
-1.533	0.461799	-2.2195	0.418442	-3.01934	0.38262	-2.60912	0.447395	-2.39424	0.418408	-2.87013	0.722764	-3.18909	0.766743	-2.41555	0.739017
-2.67132	0.349391	-2.70104	0.295214	-2.99583	0.395104	-1.43779	0.430684	-2.33003	0.55607	-3.00297	0.646946	-3.03916	0.721036	-3.84174	0.520015
-2.9037	0.244485	-3.09776	0.0749298	-1.84182	0.466115	-2.41724	0.437253	-1.52392	0.459483	-3.2261	0.606429	-3.07165	0.654225	-2.92733	0.657756
-2.60229	0.472908	-2.44325	0.410001	-2.77127	0.203712	-1.87909	0.409968	-2.12511	0.400614	-3.16832	0.682177	-2.87152	0.758777	-3.1364	0.651606
-2.03087	0.499402	-1.22094	0.043838	-2.36334	0.421152	-2.407	0.374432	-2.90483	0.544722	-2.98849	0.716493	-3.24274	0.80816	-3.1313	0.725341
-2.43098	0.447433	-2.72516	0.541207	-1.35931	0.397001	-2.17139	0.451959	-3.33557	0.745012	-3.01354	0.74131	-3.00353	0.713446	-2.81795	0.613505
-2.74938	0.41014	-1.89813	0.327685	-1.82861	0.407678	-1.81647	0.321375	-3.46662	0.743822	-3.03439	0.791097	-3.24341	0.574699	-3.10605	0.730646
-2.43499	0.474499	-2.56028	0.490649	-2.50644	0.38805	-1.41459	0.414979	-3.12146	0.658761	-3.35896	0.720679	-3.22239	0.70731	-2.99179	0.732209
-3.05469	0.38431	-2.83987	0.473673	-1.8679	0.385312	-1.0549	0.394886	-3.00291	0.70804	-2.96547	0.722925	-3.16448	0.672072	-2.83407	0.737231
-2.44661	0.41516	-0.7871	0.381674	-1.84194	0.464531	-1.77046	0.351807	-3.02308	0.707859	-2.76476	0.533198	-3.30392	0.763771	-3.15824	0.732124
-2.77173	0.278906	-2.80302	0.457365	-2.6503	0.187409	-1.98094	0.414904	-2.9525	0.692945	-2.63362	0.474173	-3.14494	0.724056	-2.92548	0.722221
-2.87694	0.468602	-2.66261	0.284888	-2.00072	0.479499	-1.94276	0.452872	-2.68968	0.560871	-2.62633	0.731096	-2.8896	0.621614	-3.03407	0.77468
-2.48515	0.354927	-2.9364	0.374223	-1.71391	0.402482	-1.52211	0.35701	-3.27183	0.751692	-2.58809	0.550961	-2.83609	0.700864	-3.57316	0.553084
-3.10448	0.463921	-2.77683	0.354898	-2.99898	0.337591	-2.66736	0.539583	-3.45886	0.762359	-2.81765	0.819881	-2.83118	0.671654	-3.2197	0.701136
-2.69109	0.57862	-2.17622	0.244335	-1.25721	0.411173	-1.35306	0.353544	-3.15433	0.761056	-2.91651	0.720908	-3.04996	0.716912	-2.98732	0.698633
-2.85478	0.293953	-2.61779	0.490925	-2.03948	0.402373	-2.14412	0.381275	-2.77524	0.560957	-3.17784	0.676218	-3.32381	0.556118	-1.89698	0.701626
-2.79946	0.436111	-2.08856	0.355764	-2.3074	0.476969	-1.66859	0.440058	-2.39037	0.553417	-2.2912	0.461073	-3.20203	0.700794	-3.12082	0.665987
-2.7528	0.356629	-3.00091	0.352687	-2.24007	0.354227	-1.56777	0.445564	-2.33309	0.384141	-2.82524	0.661527	-3.29624	0.723007	-2.53313	0.711474
-3.12778	0.355241	-1.41966	0.317633	-1.37579	0.308682	-1.9333	0.444258	-3.11461	0.461064	-2.94063	0.800291	-3.35321	0.776943	-3.02581	0.747835
-2.96038	0.48756	-2.19848	0.49837	-2.69376	0.502906	-1.93	0.346344	-3.38459	0.74457	-2.59586	0.781123	-3.33396	0.751506	-3.52081	0.728262
-2.81704	0.492307	-1.94685	0.444294	-2.81468	0.410429	-1.47422	0.387869	-3.19167	0.685576	-2.84416	0.826117	-3.14367	0.786031	-2.78945	0.69145
-2.73456	0.384319	-2.99275	0.456877	-1.78953	0.391325	-1.6178	0.18446	-3.3775	0.677042	-3.01636	0.754819	-3.21938	0.733684	-2.66407	0.700804
-2.58757	0.433876	-2.5942	0.488004	-2.66843	0.420613	-1.68893	0.502537	-3.0799	0.672202	-2.95172	0.69059	-3.12469	0.756269	-3.01063	0.654846
-2.76363	0.398779	-2.58179	0.516724	-2.14882	0.387814	-0.952456	0.545086	-2.17008	0.757555	-2.61073	0.386014	-3.09207	0.735317	-2.96312	0.672021
-2.67447	0.313606	-2.81693	0.526701	-1.73648	0.497778	-1.3092	0.395903	-2.4728	0.423279	-3.07496	0.670805	-3.3411	0.592018	-3.01395	0.685663
-2.78293	0.379391	-2.13926	0.26788	-2.64289	0.429123	-2.96625	0.347022	-3.11417	0.684751	-2.98554	0.732963	-3.32177	0.760102	-2.97916	0.717339
-2.81241	0.478024	-2.10234	0.426591	-2.00854	0.389292	-2.59247	0.400149	-2.65937	0.738427	-2.99344	0.749658	-2.95428	0.735537	-3.29698	0.670332
-3.19826	0.322845	-2.81745	0.148735	-2.09003	0.373022	-1.74723	0.369695	-2.09013	0.685821	-2.91266	0.720191	-3.18897	0.74201	-2.73088	0.761336
-2.64733	0.434861	-2.01696	0.382306	-1.41276	0.419195	-2.09399	0.394121	-3.23539	0.762866	-3.12375	0.687804	-3.26475	0.724601	-3.1324	0.775186
-3.05419	0.184857	-2.78375	0.431192	-2.16234	0.455841	-2.02765	0.361435	-3.21288	0.612514	-2.80593	0.512078	-2.79019	0.691037	-2.88589	0.731761
-2.75089	0.292134	-2.3417	0.508849	-1.79865	0.390652	-1.51667	0.385227	-1.73846	0.425954	-2.71931	0.553763	-2.8829	0.569794	-3.06933	0.754557
-2.40294	0.387093	-1.95913	0.403293	-2.38591	0.457853	-1.75104	0.444839	-2.59957	0.722456	-3.37203	0.659017	-2.89734	0.758215	-3.32364	0.751855
-3.16596	0.561613	-2.60645	0.369236	-2.35959	0.365851	-2.39916	0.417935	-3.21095	0.63063	-2.5898	0.478196	-2.93177	0.741778	-3.01906	0.651689
-2.7192	0.448265	-2.7163	0.336166	-1.73809	0.445555	-2.49883	0.44587	-3.28915	0.728884	-3.02887	0.701265	-3.01855	0.606612	-3.31216	0.713685
-2.89645	0.372814	-2.31287	0.416534	-1.40386	0.433334	-1.54951	0.368969	-3.31032	0.71119	-2.828	0.598909	-3.01905	0.748312	-2.06691	0.661069
-2.76997	0.393429	-2.86233	0.445984	-2.8373	0.512212	-2.23813	0.242421	-2.90415	0.656487	-1.5277	0.443874	-2.95286	0.676601	-3.17936	0.769009
-3.10718	0.388704	-2.62397	0.406039	-2.13609	0.542801	-2.26996	0.49654	-2.95981	0.581746	-2.68214	0.730553	-3.15674	0.573502	-3.31218	0.659844
-1.88449	0.369207	-1.35466	0.290926	-2.67643	0.328524	-2.0162	0.267663	-2.09885	0.402158	-2.90714	0.706609	-3.22242	0.731156	-2.31035	0.660251
-2.46407	0.437433	-2.11663	0.315101	-2.72096	0.361796	-2.51664	0.205303	-3.26207	0.704597	-3.05813	0.599182	-3.33623	0.777547	-3.00942	0.781721
-2.60011	0.485897	-2.34746	0.322935	-2.68006	0.440854	-2.33202	0.427312	-3.24877	0.715824	-3.11324	0.693696	-2.93474	0.761275	-2.76388	0.661057
-2.0832	0.298811	-1.78396	0.115237	-1.74129	0.448658	-1.51928	0.397877	-2.229	0.692834	-2.15973	0.479627	-3.05821	0.590508	-2.85645	0.689539
-2.51381	0.366954	-2.81444	0.513043	-2.63649	0.270334	-2.71654	0.488223	-3.10424	0.727262	-3.29416	0.634137	-2.65654	0.693115	-2.91499	0.614438
-3.1675	0.482742	-2.72334	0.476588	-3.12338	0.343359	-1.93774	0.42014	-2.84692	0.37976	-3.03327	0.630242	-2.90546	0.638878	-3.2894	0.670189
-2.75813	0.128418	-2.5127	0.460819	-1.85774	0.41859	-2.15477	0.39962	-3.16139	0.563093	-2.66766	0.576046	-3.22738	0.690836	-2.63924	0.805032
-2.94962	0.590157	-2.9323	0.332361	-1.77818	0.472578	-1.99827	0.397813	-3.03463	0.623317	-2.8142	0.731943	-2.36721	0.739973	-2.60552	0.732877
-2.74707	0.288927	-1.74537	0.325914	-1.78062	0.429732	-3.22317	0.73586	-3.2804	0.656853	-3.00675	0.73311	-2.90134	0.742406	-2.89555	0.654794
-2.8865	0.1569	-2.36926	0.264234	-2.54458	0.407746	-2.01775	0.330706	-3.26914	0.759412	-3.02387	0.626318	-3.2101	0.770747	-2.97024	0.695123
-2.88642	0.373436	-2.43849	0.190493	-1.75418	0.386762	-1.61874	0.286915	-3.30487	0.583884	-3.16609	0.695297	-2.92001	0.699798	-2.65401	0.73944
-2.67801	0.465009	-2.50227	0.58686	-2.06015	0.375917	-2.9556	0.395609	-3.09843	0.711778	-2.50454	0.756139	-2.89221	0.747976	-2.83851	0.600489
-3.23549	0.0613544	-1.79856	0.497754	-2.86951	0.33031	-2.29087	0.383706	-1.61006	0.401491	-1.42181	0.456276	-3.22639	0.685881	-3.35572	0.699468
-1.17813	0.360675	-2.65255	0.397422	-1.77822	0.48886	-2.54432	0.380558	-2.87641	0.74308	-3.33664	0.702544	-3.18305	0.786929	-3.00323	0.730573
-2.76481	0.407146	-2.49402	0.224849	-1.89251	0.481498	-1.45995	0.507398	-3.1519	0.771229	-3.27103	0.709514	-2.72062	0.750471	-3.35554	0.670044
-3.01741	0.209246	-2.52229	0.419331	-1.52266	0.446208	-2.8536	0.389418	-2.20494	0.617009	-3.29749	0.76934	-2.7188	0.755856	-3.11874	0.676519
-2.98518	0.276003	-2.93149	0.440763	-1.43496	0.412423	-2.44863	0.423622	-3.36055	0.748309	-3.08155	0.731202	-3.18017	0.712786	-2.84863	0.775911
-2.71325	0.278851	-2.34819	0.461167	-1.997	0.400157	-1.61916	0.393767	-3.23069	0.706047	-3.34296	0.739233	-3.11862	0.685038	-2.82168	0.574717
-2.78092	0.37567	-1.65242	0.393036	-2.69141	0.455836	-1.77338	0.452135	-2.91394	0.692695	-2.06095	0.443239	-3.1267	0.688721	-3.18159	0.816575
-2.83195	0.463095	-2.7849	0.359992	-2.10534	0.484323	-1.9874	0.141497	-2.03653	0.676277	-3.26853	0.702898	-2.62069	0.737334	-2.73836	0.673375
-2.97955	0.372886	-2.54396	0.359899	-1.81693	0.421888	-1.60385	0.150563	-1.04043	0.366896	-2.84183	0.791307	-2.89584	0.655123	-2.82725	0.605331
-2.60013	0.344373	-1.91722	0.173512	-1.93334	0.412476	-1.08628	0.409127	-2.27253	0.558559	-2.36452	0.491456	-3.21114	0.737128	-3.14521	0.579188
-2.84804	0.387373	-1.9326	0.464686	-1.72106	0.410887	-2.14732	0.317825	-2.62783	0.675731	-3.14738	0.801244	-3.30398	0.759529	-3.26338	0.643312
-3.24449	0.423618	-2.30076	0.439773	-1.95855	0.344734	-1.50039	0.10989	-3.07521	0.653064	-2.94392	0.709534	-3.26852	0.719209	-2.85594	0.620436
-2.70732	0.433636	-2.76284	0.530044	-2.62766	0.404552	-2.97058	0.422475	-2.6746	0.639817	-2.63342	0.714751	-2.98065	0.694708	-3.08571	0.602256
-2.5596	0.366922	-2.69573	0.259993	-1.39122	0.475536	-3.10696	0.730396	-2.93281	0.741722	-3.11431	0.745146	-2.63163	0.723357	-2.89597	0.72155
-2.76557	0.419612	-2.81803	0.0625621	-2.91459	0.415449	-1.66632	0.402725	-2.39807	0.420722	-2.56556	0.625536	-3.09305	0.60224	-2.69725	0.694965
-2.81847	0.246127	-1.73757	0.115905	-1.31042	0.450607	-3.04789	0.624383	-2.64103	0.614548	-3.05015	0.757016	-2.62761	0.762946	-2.69464	0.757668
-2.56789	0.325622	-2.71327	0.423048	-1.98129	0.635131	-1.80209	0.233563	-3.29764	0.766996	-2.95081	0.755119	-2.99737	0.71259	-2.8314	0.660242
-2.4038	0.431184	-2.85346	0.406891	-1.59744	0.454576	-1.73912	0.351298	-3.099	0.696446	-2.01169	0.423658	-2.86882	0.733004	-3.32764	0.584386
-2.817	0.382562	-2.49671	0.52264	-1.88246	0.356318	-1.79788	0.360245	-2.12942	0.412515	-3.11243	0.695795	-3.29039	0.763424	-2.60109	0.58765
-2.51315	0.467492	-2.00241	0.343531	-2.13428	0.484741	-1.74976	0.438653	-1.80626	0.481254	-3.04104	0.759676	-3.1706	0.694717	-1.62969	0.71399
-2.30858	0.276848	-1.8654	0.392548	-2.38389	0.518892	-1.70981	0.384332	-2.68946	0.805195	-2.32799	0.616503	-3.00964	0.62236	-2.8651	0.645491
-2.32812	0.520008	-1.13612	0.408602	-2.56107	0.573058	-1.94501	0.311968	-1.91375	0.721892	-2.25831	0.40892	-2.95388	0.696188	-2.84177	0.622512
-2.87883	0.399616	-2.71592	0.0589087	-1.81014	0.382028	-2.74292	0.389	-3.07385	0.729355	-3.21853	0.779216	-2.26065	0.73199	-3.01031	0.648681
-2.1856	0.371785	-1.95832	0.471635	-2.93773	0.426014	-2.2619	0.308568	-1.59591	0.526892	-2.8418	0.474324	-3.12987	0.749567	-3.04688	0.661335
-2.73542	0.572545	-2.7334	0.531893	-2.81852	0.440927	-1.42536	0.396917	-2.75033	0.752602	-2.98223	0.580151	-3.15065	0.734011	-3.36044	0.557142
-2.39545	0.509572	-2.83274	0.499528	-1.66814	0.393413	-1.68341	0.378008	-3.08576	0.657577	-2.9294	0.685977	-3.29531	0.64358	-1.38689	0.710779
-3.04917	0.163541	-2.76174	0.308056	-1.69559	0.390677	-1.9818	0.397847	-1.84515	0.32257	-2.03271	0.494795	-3.09609	0.666297	-2.79372	0.756535
-2.60247	0.263008	-1.66916	0.145994	-1.94316	0.409941	-2.6328	0.318228	-2.23351	0.361403	-2.55567	0.714508	-3.13625	0.818123	-3.01989	0.81327
-2.54215	0.41418	-2.55495	0.36486	-2.82752	0.385789	-2.12829	0.426407	-3.09272	0.672124	-3.17519	0.718271	-3.42381	0.688141	-3.05767	0.68214
-2.9495	0.0831984	-1.77586	0.258226	-2.77182	0.510854	-1.57129	0.485611	-2.20486	0.62109	-3.30412	0.731981	-2.91334	0.732067	-2.85492	0.581957
-2.99488	0.420614	-2.63908	0.480054	-1.89061	0.471372	-2.32726	0.368841	-3.08924	0.609745	-2.96096	0.674232	-3.18171	0.782723	-2.88142	0.734382
-1.88995	0.328168	-2.84901	0.344596	-2.01155	0.467523	-2.0326	0.367903	-3.20722	0.773485	-3.23142	0.778357	-2.50039	0.759272	-3.02253	0.662374
-2.87917	0.455996	-2.27124	0.277843	-1.57678	0.383839	-2.53819	0.364961	-2.80581	0.614177	-1.98041	0.422461	-3.04245	0.688903	-3.12951	0.645248
-2.64467	0.143875	-2.66319	0.443848	-2.75953	0.431917	-1.60759	0.344489	-3.06344	0.698676	-3.07677	0.787237	-2.85304	0.703993	-3.1801	0.783374
-3.07216	0.315523	-2.19361	0.41365	-2.17956	0.468124	-2.18915	0.443295	-2.78127	0.60193	-2.91772	0.688515	-3.03917	0.703569	-2.83758	0.68157
-1.72518	0.358111	-1.63974	0.184222	-2.20179	0.482814	-1.90948	0.502438	-3.21356	0.781716	-3.04325	0.645588	-2.89104	0.734038	-2.84482	0.711023
-2.81477	0.450787	-2.87512	0.197186	-2.03364	0.406778	-2.14454	0.443941	-3.28609	0.683541	-3.02238	0.581334	-2.4963	0.69529	-3.25607	0.768633
-2.14069	0.200346	-2.71879	0.450305	-2.19863	0.410273	-1.65744	0.484683	-3.24607	0.714823	-3.1079	0.718771	-2.78997	0.731132	-2.62075	0.663448
-3.1358	0.129586	-1.89612	0.479338	-2.70432	0.427898	-2.2595	0.359928	-2.94161	0.637628	-2.70881	0.69943	-3.24239	0.696586	-3.19332	0.791019
-1.9807	0.428068	-2.20273	0.322721	-2.76614	0.462259	-1.81712	0.31386	-2.11374	0.468975	-3.13284	0.604717	-3.29289	0.74416	-2.87622	0.773171
-2.82585	0.109925	-2.9075	0.358381	-2.13517	0.403919	-2.00406	0.434623	-3.0214	0.601251	-2.63195	0.404425	-3.19687	0.778558	-3.2328	0.643401
-2.64424	0.391625	-1.55904	0.127033	-1.39648	0.389361	-1.75777	0.395792	-3.07503	0.682748	-2.64037	0.759161	-3.25994	0.620054	-3.09765	0.708802
-2.66348	0.452192	-2.56499	0.30973	-1.78155	0.429809	-0.880457	0.461231	-1.5709	0.420958	-2.91263	0.73259	-2.95647	0.769179	-2.44116	0.649446
-2.96296	0.179937	-2.91593	0.420908	-1.7691	0.373634	-1.73821	0.391171	-2.1852	0.651675	-2.85164	0.661307	-2.97824	0.741891	-3.11618	0.686438
-2.08188	0.355439	-2.34392	0.329788	-1.68767	0.39162	-1.52122	0.313244	-3.03611	0.848741	-2.63339	0.526352	-3.19993	0.736352	-3.32158	0.585524
-3.06335	0.321772	-2.95804	0.395204	-2.11042	0.435343	-2.22368	0.126644	-2.5	0.426661	-1.29698	0.470607	-3.29385	0.722097	-3.23157	0.78701
-2.69782	0.255287	-1.36805	0.424951	-1.70444	0.508928	-2.09069	0.373859	-2.00604	0.720784	-2.91974	0.721674	-3.12308	0.747951	-2.99549	0.711193
-2.23013	0.448021	-2.87423	0.149654	-2.78549	0.393702	-1.66201	0.184708	-3.104	0.733577	-2.71383	0.650617	-3.15231	0.803214	-3.47013	0.717067
-3.21248	0.386446	-2.74201	0.152118	-2.71091	0.424531	-1.54887	0.366183	-1.54287	0.384279	-3.31442	0.66328	-3.0916	0.741212	-3.38407	0.716516
-2.79581	0.389679	-2.88795	0.298615	-1.65671	0.427133	-1.88628	0.484197	-1.85967	0.430255	-2.40331	0.440733	-3.11496	0.742776	-3.45125	0.719124
-3.13676	0.192267	-1.73039	0.317942	-2.6272	0.456343	-1.6221	0.491069	-2.96352	0.43316	-2.40691	0.440955	-2.96393	0.611295	-2.93978	0.780957
-2.78913	0.364701	-2.86712	0.337293	-2.70964	0.439238	-1.94268	0.457636	-2.59373	0.712692	-1.85103	0.549901	-3.03904	0.692257	-2.91819	0.805042
-2.71994	0.457455	-2.76242	0.423789	-1.82897	0.429657	-1.94931	0.346553	-3.2615	0.727885	-1.58895	0.396282	-3.19231	0.604752	-2.87304	0.709771
-2.42802	0.366089	-2.26354	0.404248	-1.9689	0.452986	-1.51397	0.279897	-3.1466	0.73856	-2.8222	0.655889	-2.80964	0.517231	-2.95014	0.605337
-3.21384	0.385119	-2.75615	0.293507	-1.72609	0.387223	-2.2835	0.459774	-2.91975	0.565702	-3.10258	0.685449	-1.79663	0.725698	-2.82446	0.713646
-2.91873	0.335423	-1.69081	0.352742	-2.65701	0.373207	-1.77227	0.247007	-2.81682	0.448	-2.7791	0.662092	-3.44387	0.680556	-2.89778	0.5654
-2.74931	0.382034	-2.71039	0.345381	-2.81075	0.453039	-1.80511	0.354381	-2.32511	0.742663	-3.18134	0.634818	-3.38616	0.695382	-3.27533	0.689344
-2.85917	0.369989	-1.5226	0.54317	-1.94417	0.383183	-1.97044	0.413913	-3.3709	0.690965	-2.95189	0.719246	-3.03915	0.726673	-2.49629	0.74555
-2.94694	0.207759	-2.9096	0.322266	-2.08257	0.391926	-1.94357	0.391958	-3.20987	0.616835	-2.94165	0.718954	-1.94363	0.727713	-3.18499	0.681486
-3.02314	0.102548	-2.80147	0.241231	-1.73691	0.447663	-2.47907	0.407212	-1.94105	0.453043	-2.45499	0.759684	-2.91051	0.624608	-3.15355	0.682195
-2.86737	0.325487	-2.58015	0.111334	-1.42257	0.463747	-1.70323	0.401758	-3.31612	0.684968	-2.95194	0.670858	-3.47892	0.744577	-2.11932	0.587938
-2.61595	0.508123	-1.56316	0.378698	-2.01454	0.384307	-1.93847	0.435798	-3.4521	0.783557	-3.10523	0.773687	-3.37071	0.727998	-3.09888	0.645659
-2.72399	0.394005	-2.67822	0.473337	-2.59145	0.378046	-1.97238	0.35861	-2.85445	0.66546	-2.91481	0.568938	-3.14424	0.783612	-3.08684	0.687214
-2.67115	0.328091	-2.74256	0.371539	-2.95297	0.456304	-1.81945	0.270756	-2.39105	0.613824	-2.79801	0.645827	-3.23116	0.769321	-3.22243	0.691387
-3.03873	0.435246	-2.56595	0.412052	-2.85087	0.432635	-2.11001	0.419828	-2.73536	0.654282	-2.90451	0.707657	-2.79495	0.586203	-3.09819	0.588022
-2.5	0.445397	-2.17903	0.386485	-1.75725	0.432184	-1.82459	0.205231	-2.55487	0.734941	-1.61236	0.523583	-3.59277	0.717318	-2.92238	0.75957
-2.51316	0.534979	-2.71431	0.522915	-1.89674	0.346867	-1.64078	0.340079	-3.39229	0.762186	-2.52095	0.637798	-2.86855	0.774064	-3.18513	0.76838
-3.03763	0.279151	-1.83797	0.454526	-1.8618	0.423587	-1.87807	0.387031	-3.47126	0.791314	-2.33629	0.411274	-3.26849	0.730892	-2.86182	0.757173
-2.18702	0.269415	-2.21737	0.247827	-2.77425	0.458508	-1.47725	0.385324	-3.13358	0.711736	-2.87624	0.688776	-3.18216	0.706197	-3.07617	0.780961
-2.68322	0.489716	-2.80621	0.267498	-2.78895	0.445967	-2.60495	0.478647	-1.95415	0.415643	-3.07786	0.656687	-3.43283	0.692372	-3.29847	0.749119
-2.25688	0.220323	-2.54551	0.285488	-2.86324	0.481841	-1.15904	0.333056	-3.34877	0.74673	-3.15074	0.665193	-2.93001	0.651015	-3.16253	0.645183
-2.67122	0.199735	-2.52803	0.332694	-1.92485	0.434394	-1.82281	0.334965	-2.99463	0.727198	-2.77324	0.718855	-3.31881	0.758167	-3.3176	0.721722
-3.08629	0.251039	-2.74485	0.28276	-2.74917	0.451105	-2.44543	0.459185	-2.30573	0.138364	-2.32989	0.673966	-3.27006	0.657824	-3.22456	0.617287
-2.2057	0.429683	-2.18933	0.391006	-2.84791	0.412938	-1.44748	0.269519	-2.61706	0.633741	-3.20856	0.714398	-3.29394	0.664016	-2.8644	0.643854
-3.09501	0.210645	-1.9819	0.151469	-2.09189	0.425098	-1.40973	0.352363	-3.20807	0.775967	-2.83048	0.734184	-2.89371	0.752004	-2.56473	0.674871
-3.12126	0.352669	-2.29553	0.321919	-1.99068	0.343294	-2.06606	0.408929	-3.10228	0.687315	-2.55672	0.50506	-2.19319	0.638615	-3.5561	0.694524
-3.12227	0.281807	-2.74752	0.403596	-1.96065	0.413189	-2.9827	0.663415	-3.17605	0.750978	-3.00373	0.776319	-2.82774	0.748692	-3.11705	0.768934
-3.31593	0.0688556	-2.68082	0.406949	-1.40062	0.411613	-1.48152	0.300066	-1.07912	0.698993	-3.02624	0.745431	-3.27024	0.759893	-2.75216	0.764324
-2.61912	0.489125	-2.00933	0.137287	-1.63642	0.400797	-2.09176	0.371609	-1.91553	0.34537	-2.2037	0.703136	-2.75228	0.719029	-3.43261	0.722635
-2.87773	0.360489	-2.74443	0.255822	-2.00327	0.533552	-1.86633	0.361069	-1.35444	0.410956	-3.33641	0.73495	-2.81151	0.624244	-2.78774	0.684037
-2.87279	0.162798	-2.96638	0.210436	-3.01105	0.353699	-1.33041	0.315678	-2.75624	0.558367	-1.98752	0.690729	-3.3548	0.686762	-2.98653	0.674282
-2.13828	0.395362	-1.68319	0.22973	-1.98532	0.41259	-2.12775	0.394281	-2.64197	0.733473	-3.05231	0.599308	-2.71761	0.719638	-2.8642	0.742429
-2.74122	0.463535	-2.42642	0.271149	-2.94546	0.437196	-2.20261	0.392267	-1.54743	0.466807	-3.06378	0.605725	-2.99436	0.692473	-2.30968	0.619738
-1.86368	0.195545	-1.93013	0.332179	-2.99387	0.434414	-1.67862	0.308634	-2.49345	0.68996	-2.84719	0.653218	-3.13769	0.773006	-3.32611	0.820124
-2.24064	0.40163	-2.77518	0.0298832	-2.33828	0.466787	-1.65264	0.470621	-1.37499	0.430143	-1.78742	0.79643	-2.27198	0.678326	-2.90957	0.596121
-2.23596	0.465968	-2.0726	0.347768	-2.28073	0.47248	-2.20354	0.372534	-3.18664	0.596186	-2.81249	0.717098	-3.01477	0.766273	-2.91289	0.555913
-3.11627	0.410347	-2.46298	0.457292	-2.39728	0.38086	-1.82331	0.257267	-2.44877	0.558966	-2.94266	0.603584	-3.43768	0.762926	-2.34139	0.606192
-2.65007	0.383677	-2.93628	0.448983	-2.64523	0.40872	-1.16849	0.348229	-2.32239	0.747185	-2.68399	0.637026	-2.82666	0.626013	-3.43414	0.721914
-2.85026	0.423772	-2.23432	0.351228	-1.79054	0.416827	-1.45491	0.302135	-3.28129	0.77155	-2.23588	0.595089	-2.34496	0.761171	-3.28448	0.717147
-2.85027	0.289356	-1.57889	0.396468	-2.05822	0.393481	-2.33309	0.293584	-3.07158	0.504985	-2.91853	0.641331	-3.16583	0.703442	-3.18869	0.70883
-1.92759	0.370694	-2.27149	0.135751	-2.95177	0.376793	-2.02114	0.388394	-3.41599	0.706513	-2.70867	0.704553	-2.64723	0.631996	-3.09833	0.719702
-2.76153	0.391792	-2.69697	0.381503	-1.44363	0.435199	-2.0168	0.225798	-1.62625	0.408613	-2.36623	0.472598	-3.09395	0.823237	-2.61964	0.695059
-2.75122	0.488733	-2.83083	0.355491	-2.83468	0.345929	-1.6124	0.426055	-2.87768	0.691183	-3.15578	0.689045	-3.1568	0.71375	-3.17627	0.695233
-2.40636	0.529846	-2.42064	0.425557	-1.9475	0.383281	-2.14365	0.283147	-3.1997	0.729288	-2.9189	0.728028	-2.87202	0.723184	-2.49802	0.639303
-2.60182	0.272102	-2.91627	0.425864	-1.98296	0.374963	-2.25921	0.389279	-2.78114	0.770691	-3.01117	0.612675	-2.8606	0.769939	-3.46586	0.654725
-3.11942	0.38592	-2.82216	0.412389	-1.79548	0.398504	-2.05112	0.0711344	-3.19207	0.632163	-2.93642	0.716414	-3.02779	0.759056	-3.10252	0.71079
-2.66694	0.383826	-2.59635	0.441534	-1.61226	0.382647	-1.05916	0.494425	-2.38441	0.718932	-2.10752	0.759593	-3.31833	0.721827	-3.26582	0.735784
-2.52683	0.372474	-2.8339	0.40657	-1.47092	0.395885	-1.5513	0.412875	-2.22485	0.444096	-3.17743	0.730374	-3.12307	0.741867	-2.67109	0.656203
-2.88472	0.310536	-1.90443	0.315345	-2.89277	0.438421	-2.09403	0.374309	-3.003	0.706474	-2.64469	0.562153	-3.35197	0.694202	-2.8071	0.721692
-2.64249	0.589855	-2.62913	0.384132	-1.51687	0.44857	-2.08032	0.208263	-1.17346	0.739999	-2.99439	0.732515	-2.97183	0.54952	-3.07505	0.735853
-3.12715	0.291285	-2.89197	0.0724945	-1.50669	0.378586	-1.70912	0.392569	-2.67267	0.531986	-2.98476	0.678388	-3.2368	0.656933	-3.67102	0.794547
-2.8406	0.214547	-1.49661	0.4023	-1.77598	0.374387	-1.4043	0.529405	-2.18218	0.525087	-3.1144	0.725238	-3.37968	0.650218	-3.27983	0.784574
-1.90047	0.336439	-2.99424	0.149103	-2.65898	0.439029	-1.70562	0.321682	-3.0065	0.832085	-2.23657	0.739474	-2.57803	0.675874	-3.07935	0.73728
-2.6568	0.412292	-2.44032	0.210845	-1.91745	0.444567	-2.69353	0.217363	-3.24984	0.646541	-2.20121	0.391802	-2.10719	0.762422	-2.8272	0.629393
-2.21145	0.452347	-2.47805	0.302646	-1.72708	0.478517	-1.8292	0.344441	-1.97264	0.376885	-2.60348	0.737086	-2.94677	0.646769	-2.90345	0.734687
-2.73637	0.534443	-1.88867	0.219707	-1.667	0.395469	-2.07196	0.621279	-2.08469	0.642503	-2.88432	0.598405	-3.03348	0.681256	-2.92062	0.72048
-2.99942	0.466193	-2.34433	0.37579	-2.6968	0.430919	-2.97371	0.738195	-2.59637	0.441212	-1.87635	0.667075	-3.00192	0.562989	-3.15696	0.746279
-2.31824	0.365696	-2.80792	0.310261	-2.92031	0.332168	-2.07274	0.413898	-2.42698	0.471535	-2.76111	0.781002	-2.71141	0.638724	-2.89221	0.735442
-2.15192	0.282794	-1.98474	0.242169	-2.44716	0.424193	-1.41182	0.321918	-3.09254	0.714694	-2.89308	0.753354	-3.07701	0.821035	-2.73035	0.712627
-2.45999	0.31049	-2.56101	0.378348	-2.78071	0.409806	-2.77038	0.223089	-3.05097	0.779189	-2.9868	0.662616	-3.39376	0.746547	-2.96854	0.704367
-2.43279	0.353989	-2.53335	0.478778	-1.92422	0.36261	-1.56704	0.379593	-3.2338	0.76061	-2.51376	0.742117	-3.09311	0.680323	-3.27836	0.87839
-2.97601	0.244651	-2.28417	0.319378	-2.7194	0.354309	-2.36552	0.227224	-2.26331	0.420149	-3.18479	0.718855	-2.72805	0.683086	-3.21158	0.752716
-3.04243	0.354498	-2.67151	0.303729	-3.19774	0.376862	-1.57136	0.480196	-2.96192	0.771042	-2.26525	0.419131	-2.79199	0.696794	-3.01146	0.67057
-2.83654	0.420981	-2.56476	0.323191	-1.97169	0.401356	-1.87684	0.194844	-3.27838	0.738108	-3.07255	0.622405	-2.89971	0.700881	-3.26875	0.731665
-1.76196	0.384715	-3.00734	0.0699278	-2.09724	0.484549	-2.09642	0.451569	-2.90758	0.426148	-2.71299	0.681957	-2.77495	0.814752	-2.92632	0.589993
-2.98332	0.476475	-1.96793	0.414697	-1.60855	0.39454	-1.59132	0.474262	-3.49074	0.811912	-2.90955	0.674214	-2.57459	0.753809	-2.67398	0.667482
-2.65361	0.426351	-3.00005	0.318256	-1.32056	0.387187	-2.99304	0.614118	-2.80348	0.421828	-2.26993	0.687355	-3.23076	0.704492	-2.69615	0.727999
-2.74815	0.459366	-2.73437	0.313923	-2.89089	0.370883	-1.81025	0.402614	-3.15884	0.672241	-2.55035	0.644338	-2.86134	0.694406	-2.83348	0.722911
-2.8623	0.409667	-2.57334	0.27723	-2.09969	0.514861	-1.36046	0.416667	-2.88245	0.563623	-2.25051	0.693114	-2.4362	0.768306	-2.91491	0.73221
-1.90473	0.29929	-1.43416	0.437658	-1.86472	0.427961	-3.00621	0.683956	-3.17267	0.795999	-2.64883	0.554887	-3.1591	0.666147	-2.59465	0.663446
-2.87913	0.384067	-2.20651	0.218569	-2.22748	0.479922	-1.83332	0.457706	-3.35233	0.721893	-3.03674	0.676682	-2.95782	0.739856	-3.07961	0.790246
-3.01778	0.285166	-2.31898	0.460985	-1.62858	0.436697	-1.8882	0.304074	-3.34224	0.741321	-3.28056	0.70691	-3.26056	0.679586	-2.9366	0.676993
-2.7277	0.286748	-1.70288	0.202528	-2.53141	0.518293	-1.88043	0.166322	-2.85602	0.655521	-2.48813	0.448382	-3.04982	0.698921	-2.86287	0.718324
-2.76267	0.423476	-2.77727	0.442875	-2.1011	0.367768	-1.9937	0.146764	-2.72007	0.655256	-2.66401	0.51122	-3.54169	0.766976	-2.94347	0.756256
-2.16219	0.174112	-2.28265	0.404755	-1.39851	0.412328	-2.13591	0.207284	-2.6544	0.410133	-3.21341	0.759555	-3.03697	0.757109	-2.87791	0.714359
-2.82006	0.248528	-2.70725	0.369965	-1.688	0.43516	-2.17704	0.263997	-3.02516	0.512303	-2.55636	0.770327	-2.86627	0.710782	-3.10688	0.721367
-3.1476	0.386691	-2.77113	0.410549	-1.70104	0.379767	-1.66854	0.448125	-2.95394	0.277182	-1.98201	0.40109	-2.91745	0.638923	-2.74494	0.695173
-1.95625	0.36972	-1.31524	0.562595	-2.45792	0.404743	-1.41142	0.459368	-3.32166	0.739375	-2.48925	0.638133	-2.8579	0.757678	-2.73813	0.636528
-2.24061	0.319726	-2.63289	0.43379	-2.74865	0.409538	-1.76458	0.369206	-2.85914	0.782269	-3.09422	0.717703	-3.21406	0.706399	-2.78851	0.783615
-2.69457	0.380348	-2.64309	0.208222	-3.14036	0.249834	-2.321	0.124123	-3.14846	0.739972	-3.25415	0.766088	-3.27407	0.708507	-3.19486	0.75206
-2.56366	0.349087	-2.79157	0.49208	-2.70555	0.394298	-2.05727	0.396549	-3.10322	0.753191	-2.54914	0.762261	-2.73326	0.656624	-2.7074	0.705935
-2.57129	0.350691	-1.81835	0.384291	-2.02775	0.399648	-2.26909	0.395912	-2.22407	0.407088	-2.48584	0.684415	-2.68068	0.749024	-2.87958	0.551607
-2.30011	0.467116	-2.37157	0.234462	-3.00844	0.350841	-1.7943	0.407863	-1.79613	0.387373	-2.11422	0.423248	-2.82507	0.737766	-2.46977	0.686768
-2.44217	0.421471	-2.57756	0.226741	-1.93249	0.423444	-2.01792	0.447212	-2.99636	0.746413	-2.62051	0.762298	-3.3588	0.777841	-2.81152	0.842034
-2.92348	0.114391	-2.98172	0.3488	-2.84903	0.469896	-2.13162	0.371099	-2.9661	0.676312	-2.8273	0.723812	-3.17649	0.676794	-2.86805	0.706225
-3.00635	0.324105	-2.81852	0.400599	-1.43176	0.41487	-1.77798	0.313925	-1.32559	0.216858	-3.02668	0.701296	-3.32907	0.84542	-3.02972	0.779801
-1.85768	0.386454	-2.28967	0.443077	-2.60837	0.424267	-2.18696	0.332033	-2.57115	0.650878	-2.12869	0.446436	-3.07298	0.698421	-2.96193	0.754407
-2.00222	0.361266	-2.03249	0.35475	-1.56505	0.34669	-1.84463	0.154287	-3.0194	0.687209	-3.05512	0.500385	-3.14201	0.798721	-2.17017	0.809361
-2.64087	0.447925	-2.87527	0.412598	-1.61414	0.454244	-1.62496	0.489642	-2.72279	0.53412	-2.9118	0.513025	-3.17732	0.647031	-2.78152	0.628218
-2.40338	0.48618	-2.25038	0.190052	-2.52632	0.460093	-1.72799	0.432719	-2.87645	0.756528	-3.11805	0.559557	-2.9447	0.649819	-2.73107	0.669193
-0.291962	0.449832	-2.86989	0.403447	-3.13716	0.375926	-1.5774	0.272751	-3.20597	0.767216	-2.48875	0.630428	-3.05272	0.702645	-3.00888	0.699508
-2.74087	0.385701	-2.39794	0.465261	-2.61432	0.388683	-1.62628	0.452805	-2.18884	0.362987	-2.18322	0.334586	-3.18327	0.717095	-2.53139	0.783444
-2.76487	0.401526	-2.45946	0.151945	-1.82017	0.401981	-1.80155	0.369389	-3.16588	0.742276	-3.11314	0.670601	-3.2088	0.669518	-3.04098	0.701147
-2.47146	0.179279	-2.80368	0.322949	-2.13933	0.453226	-1.94064	0.350877	-3.35137	0.753615	-2.99953	0.619199	-3.12001	0.759299	-3.07939	0.609847
-2.73218	0.394698	-2.62822	0.566759	-3.07783	0.364677	-1.44919	0.494014	-3.48552	0.77295	-3.14239	0.75678	-2.71368	0.709345	-3.07186	0.761353
-3.07801	0.432841	-2.37764	0.224928	-2.7797	0.488983	-1.59996	0.357023	-2.78	0.672913	-2.96773	0.672904	-3.03633	0.703143	-2.77129	0.727286
-2.77172	0.34814	-2.91245	0.0390476	-3.00543	0.379434	-1.51514	0.0923707	-2.40251	0.461718	-2.62589	0.706088	-3.13787	0.675247	-2.77966	0.63757
-3.00598	0.607742	-2.90139	0.0879167	-2.93375	0.417796	-1.70243	0.449446	-3.04918	0.629906	-2.48838	0.457049	-3.16656	0.709524	-3.01636	0.603844
-2.06251	0.258347	-2.77085	0.374959	-2.51429	0.48268	-2.07059	0.479061	-2.39083	0.324654	-2.5815	0.730984	-2.81752	0.753091	-2.28209	0.749494
-2.42034	0.370722	-2.80089	0.409272	-2.9488	0.265194	-2.16082	0.398175	-2.73676	0.461957	-3.30202	0.7238	-3.21328	0.636882	-2.88677	0.575326
-3.08206	0.178231	-2.78881	0.169175	-1.56082	0.458224	-1.93912	0.413173	-1.62019	0.630498	-2.31039	0.550271	-3.18812	0.695718	-2.69729	0.757061
-2.48348	0.183612	-2.00945	0.385146	-1.99962	0.488395	-1.45808	0.482023	-3.04901	0.733589	-2.21819	0.587414	-3.11555	0.632317	-2.55077	0.634761
-2.40829	0.535137	-2.4288	0.350285	-1.43692	0.456486	-1.79724	0.167261	-3.38755	0.720023	-2.79295	0.67603	-2.26249	0.606125	-2.60071	0.716534
-2.61287	0.367449	-2.43165	0.406384	-2.58597	0.348854	-1.54496	0.287613	-3.35033	0.791644	-3.24347	0.684813	-3.36671	0.76744	-2.87522	0.789313
-1.59658	0.419435	-2.32383	0.380282	-2.75334	0.36202	-1.84759	0.21037	-3.18269	0.70661	-2.46825	0.376292	-2.90015	0.694829	-2.91235	0.70948
-2.82759	0.508429	-2.25008	0.113245	-2.78952	0.41283	-1.75306	0.448643	-3.42766	0.797453	-2.87696	0.726485	-2.80361	0.745554	-2.88498	0.783417
-1.50327	0.414045	-2.73232	0.497617	-1.57351	0.44717	-2.24871	0.0915993	-3.26334	0.671119	-3.0773	0.760037	-3.24662	0.747153	-2.8891	0.730261
-2.90329	0.456993	-2.45801	0.374687	-2.28544	0.414329	-1.6838	0.414629	-3.14814	0.312428	-2.90692	0.732907	-2.77501	0.630633	-3.21713	0.635618
-2.60794	0.536345	-2.64315	0.525568	-1.67542	0.392812	-2.23124	0.204937	-3.21224	0.758558	-2.23306	0.685414	-3.08001	0.69722	-2.90113	0.72202
-2.57121	0.420775	-2.63308	0.408113	-2.43074	0.0809257	-2.23196	0.351836	-2.3554	0.439216	-2.81217	0.742058	-3.06333	0.834046	-3.18711	0.705519
-2.99369	0.160988	-2.4716	0.180335	-2.58478	0.39577	-1.53375	0.383222	-3.19076	0.650866	-2.4497	0.673886	-3.03666	0.67019	-3.25365	0.562809
-2.25102	0.435379	-2.32535	0.374184	-2.71416	0.404787	-2.16348	0.57831	-2.32828	0.431616	-3.38296	0.733997	-3.58201	0.792889	-3.03248	0.752459
-2.7532	0.413482	-2.40575	0.38154	-1.64088	0.155902	-1.66806	0.350795	-1.34309	0.39457	-3.49092	0.785629	-2.66595	0.81087	-2.67207	0.775556
-3.02728	0.245029	-2.23555	0.300558	-2.9376	0.340768	-2.01196	0.206093	-2.63571	0.65788	-2.88134	0.734592	-2.88893	0.756481	-2.78128	0.640846
-1.74951	0.226307	-2.57479	0.270744	-1.60666	0.45218	-2.35603	0.451072	-2.80532	0.51175	-3.3187	0.677865	-2.84759	0.768909	-2.83521	0.714618
-2.88803	0.234899	-3.03622	0.394469	-1.67801	0.369941	-1.51337	0.425616	-2.83596	0.782798	-3.10794	0.717959	-3.05575	0.628867	-1.07669	0.597011
-1.65562	0.434166	-2.54335	0.0587763	-2.99172	0.429663	-1.74387	0.444287	-2.8562	0.5911	-2.71425	0.428609	-2.99395	0.637115	-2.81923	0.813848
-2.248	0.416564	-1.50391	0.447222	-1.64299	0.418175	-1.9233	0.517704	-2.04444	0.389387	-3.15599	0.728147	-2.90659	0.732147	-2.80334	0.749436
-2.32039	0.474706	-2.78368	0.0782863	-2.03912	0.420817	-1.18797	0.477705	-2.61218	0.503435	-3.13523	0.717376	-3.185	0.701522	-1.92658	0.774383
-2.2259	0.390777	-1.92867	0.236403	-3.09751	0.385464	-1.46367	0.472418	-2.05439	0.433706	-3.06353	0.653024	-2.8794	0.760506	-3.06223	0.782952
-2.30696	0.390084	-2.73317	0.351907	-2.10782	0.0930317	-2.04763	0.448912	-2.31766	0.422612	-1.92376	0.26716	-2.86358	0.676024	-2.96291	0.745294
-2.43854	0.519828	-2.41896	0.411929	-2.86174	0.405643	-2.41437	0.148484	-3.11126	0.724623	-2.07705	0.733689	-3.45384	0.685012	-3.11303	0.732828
-1.81779	0.33306	-2.60603	0.253608	-2.28531	0.362731	-2.63805	0.443901	-1.75796	0.608793	-3.19083	0.721196	-3.11469	0.652321	-2.55459	0.803921
-3.09466	0.388142	-1.44973	0.488136	-2.44739	0.444343	-2.20118	0.411976	-3.23446	0.851666	-3.13443	0.713489	-3.02384	0.670955	-2.92602	0.73503
-2.96402	0.44193	-2.41997	0.414559	-2.53908	0.387387	-2.28715	0.184164	-2.45173	0.727251	-2.81842	0.627671	-3.28003	0.745669	-3.13456	0.73693
-2.51364	0.39035	-2.01685	0.388581	-2.07325	0.431046	-1.84297	0.470009	-2.9871	0.5963	-3.32247	0.750494	-2.91529	0.765488	-3.24463	0.73215
-2.90929	0.439722	-2.90568	0.360845	-2.8823	0.391297	-1.3569	0.249999	-3.25576	0.754765	-2.87587	0.608098	-3.0654	0.651023	-3.06577	0.770311
-2.66405	0.49737	-2.40963	0.394718	-1.86787	0.451119	-1.93798	0.398542	-3.0899	0.723065	-2.71007	0.673051	-2.97326	0.781136	-2.88031	0.637589
-2.48367	0.389903	-2.29804	0.429105	-2.22589	0.408031	-1.33048	0.302524	-2.73157	0.419088	-3.11502	0.681299	-3.15073	0.688666	-1.21263	0.755148
-2.63292	0.479759	-2.59364	0.415018	-1.56177	0.385686	-2.8215	0.370919	-2.84836	0.416409	-2.81142	0.704661	-3.42331	0.653008	-3.00658	0.577449
-2.63871	0.430646	-2.80613	0.337531	-1.82901	0.372787	-1.67738	0.442024	-2.99104	0.391121	-2.78776	0.745433	-2.85546	0.650919	-2.68559	0.752586
-0.472657	0.359174	-2.60687	0.27428	-2.2671	0.453727	-1.85992	0.404487	-2.93854	0.382167	-2.74847	0.745101	-3.19188	0.642291	-2.72796	0.607358
-0.508079	0.352749	-2.69489	0.405629	-2.80185	0.364166	-2.08526	0.398328	-1.34896	0.426544	-2.92434	0.71345	-2.80178	0.632899	-2.70187	0.72921
-2.61703	0.393987	-1.9552	0.278841	-1.47506	0.39334	-2.05734	0.364255	-2.35779	0.567333	-3.06835	0.673098	-3.15753	0.818344	-3.23092	0.541621
-2.79469	0.404655	-2.47311	0.308152	-2.48181	0.421494	-2.00097	0.3955	-2.44619	0.702294	-2.92281	0.776245	-1.86094	0.727131	-3.13695	0.785924
-2.58337	0.545655	-2.86509	0.456672	-1.71617	0.444237	-1.26352	0.166262	-3.04667	0.795766	-3.36096	0.670878	-3.03386	0.679202	-2.35162	0.752709
-3.05012	0.757225	-2.23341	0.220771	-2.81866	0.45417	-2.35732	0.536894	-3.17313	0.68912	-3.15253	0.682141	-2.7136	0.708156	-2.83473	0.703758
-2.59205	0.500997	-2.961	0.301609	-2.80158	0.435839	-1.11022	0.45302	-2.81832	0.802428	-2.29327	0.499365	-3.1527	0.722484	-3.23274	0.727257
-2.90804	0.422287	-2.83869	0.424712	-1.80641	0.466462	-1.38762	0.187493	-2.02972	0.055146	-2.00996	0.392126	-2.96531	0.746895	-2.88498	0.729049
-2.90979	0.348102	-2.90854	0.260893	-3.22969	0.316157	-1.52752	0.170865	-3.1584	0.799133	-3.07501	0.797849	-3.602	0.765841	-2.79952	0.728404
-2.89343	0.441415	-2.02896	0.348909	-2.80205	0.347731	-1.87707	0.340322	-2.50356	0.444017	-3.04084	0.75511	-2.62333	0.75409	-2.87759	0.682744
-2.41778	0.398808	-2.57719	0.254925	-2.22529	0.43072	-1.99652	0.353777	-3.41231	0.721876	-2.63493	0.475665	-2.73123	0.71401	-3.18359	0.811271
-2.28018	0.431516	-1.41076	0.394045	-1.82459	0.44353	-1.43635	0.162436	-2.59217	0.437057	-3.03035	0.649804	-2.46598	0.685993	-3.1261	0.718599
-3.02395	0.349964	-2.75821	0.343408	-2.61225	0.329314	-1.95758	0.387186	-3.36832	0.827005	-3.02272	0.703678	-2.87124	0.678885	-2.77412	0.65697
-2.80192	0.320472	-2.68025	0.109306	-2.16265	0.146917	-1.33144	0.426434	-3.02545	0.7481	-3.24182	0.680289	-2.97422	0.652924	-3.07453	0.771358
-2.72933	0.401869	-2.79729	0.108982	-3.09985	0.348136	-1.97899	0.402847	-3.23699	0.809199	-3.41843	0.679528	-3.00502	0.814357	-2.92371	0.746859
-3.07347	0.516743	-1.88574	0.438334	-2.07329	0.382682	-2.72473	0.410384	-1.61104	0.406965	-3.0652	0.761791	-3.28979	0.696409	-2.64409	0.694253
-2.58634	0.407851	-2.73036	0.236605	-2.99775	0.391482	-2.23978	0.381528	-1.55427	0.420233	-3.20373	0.629314	-2.85548	0.714232	-3.07725	0.802011
-1.96921	0.489365	-1.96285	0.4636	-1.45482	0.465454	-2.12134	0.434909	-2.55508	0.445355	-3.21881	0.691572	-3.39955	0.75145	-2.51865	0.712009
-2.99105	0.412533	-2.45948	0.344056	-2.12142	0.374883	-1.53392	0.307152	-2.89271	0.496922	-3.14743	0.683008	-3.01963	0.721488	-2.37869	0.685984
-2.10932	0.464023	-2.5009	0.572245	-2.19091	0.347436	-1.99391	0.42939	-2.71766	0.745957	-2.92596	0.750787	-2.82418	0.63587	-2.78927	0.808368
-3.01201	0.525855	-2.97136	0.416569	-1.93313	0.463335	-3.00212	0.77477	-3.12808	0.748471	-3.00977	0.693964	-3.23256	0.694113	-3.03467	0.785874
-2.69544	0.218565	-2.20833	0.159679	-2.54644	0.426153	-2.60437	0.49147	-2.94392	0.690854	-2.9037	0.645295	-2.96941	0.649299	-3.16424	0.60463
-0.217451	0.42375	-3.07655	0.423973	-3.17069	0.449552	-1.6617	0.156509	-2.9053	0.62482	-2.98594	0.750338	-3.20228	0.69632	-2.21961	0.731567
-2.94214	0.484443	-2.4699	0.217966	-2.84747	0.430371	-3.00042	0.056215	-1.4247	0.459713	-2.84846	0.707779	-3.00068	0.750514	-3.08865	0.772405
-2.38245	0.536631	-2.58402	0.170903	-2.76607	0.366164	-1.96799	0.392574	-2.9237	0.686493	-2.67337	0.724733	-3.05075	0.764122	-2.52849	0.705264
-2.42575	0.444687	-2.78169	0.378347	-2.62616	0.265457	-2.08397	0.263516	-2.82531	0.658766	-3.06907	0.741648	-2.02639	0.653821	-2.73778	0.715134
-2.5572	0.408956	-2.81916	0.332868	-2.96475	0.430339	-2.19858	0.438411	-3.25564	0.788179	-3.28899	0.72834	-2.92137	0.685047	-2.25579	0.659412
-2.82647	0.409188	-2.79277	0.3634	-2.94355	0.185183	-2.93478	0.518	-2.73805	0.730856	-2.51327	0.683606	-3.2347	0.741152	-3.40366	0.770256
-2.83457	0.385366	-2.98367	0.619744	-0.64789	0.449382	-2.36582	0.350244	-2.77975	0.410015	-2.1022	0.285871	-3.21387	0.747336	-3.36833	0.714655
-2.70506	0.375695	-2.84958	0.355435	-1.39996	0.442533	-2.50565	0.39413	-1.90903	0.459329	-2.81162	0.584252	-3.44904	0.635928	-1.24846	0.714914
-2.76879	0.435042	-1.21073	0.387147	-1.94375	0.400496	-2.10341	0.260428	-2.78453	0.757151	-3.14212	0.753114	-3.32423	0.70167	-2.95879	0.754377
-2.35337	0.430696	-3.06062	0.424579	-2.81764	0.507768	-1.70332	0.126797	-2.89841	0.584772	-3.19103	0.708596	-2.64983	0.724991	-3.16955	0.78705
-1.51306	0.468772	-1.93596	0.390184	-2.60784	0.399398	-1.55175	0.339538	-3.09187	0.723809	-2.10362	0.501671	-2.61001	0.714117	-3.12527	0.720162
-2.84775	0.386376	-2.70994	0.401337	-3.09062	0.368999	-1.60102	0.367904	-3.22127	0.829263	-2.98642	0.702186	-2.37404	0.749884	-2.72771	0.569216
-2.49567	0.407926	-2.35912	0.24151	-2.49607	0.496258	-2.17512	0.448793	-2.63029	0.718463	-2.4715	0.674274	-2.88347	0.772122	-2.87973	0.688168
-2.69305	0.353843	-2.56294	0.41464	-2.82392	0.226624	-2.32123	0.39537	-3.33689	0.772235	-2.84355	0.629791	-3.09118	0.741824	-2.95608	0.702384
-2.22681	0.41899	-2.68389	0.167009	-2.00206	0.175178	-1.76611	0.0786214	-2.62947	0.700627	-2.97748	0.628687	-2.84733	0.677465	-2.87743	0.690211
-2.33056	0.465687	-1.97701	0.500789	-2.7909	0.486449	-1.64012	0.437189	-2.82898	0.759413	-3.03736	0.653013	-2.95947	0.63303	-3.03457	0.716109
-2.70659	0.166341	-1.78812	0.438028	-2.55964	0.421519	-1.9519	0.400645	-2.94665	0.748675	-2.53518	0.645467	-2.78458	0.720427	-2.79339	0.586649
-2.80235	0.201762	-2.51038	0.188176	-1.9934	0.246319	-1.91132	0.408272	-3.19508	0.67428	-3.53201	0.607737	-2.96707	0.6519	-3.11606	0.670238
-3.1931	0.467255	-2.2822	0.369137	-1.49835	0.469173	-1.65819	0.427634	-2.22361	0.459208	-3.30087	0.759221	-2.69404	0.709991	-2.97315	0.49326
-1.98963	0.452237	-1.9859	0.343166	-2.78012	0.385222	-1.49679	0.158507	-3.10746	0.777807	-3.08359	0.719026	-3.18337	0.722837	-2.99569	0.698351
-2.54642	0.57257	-2.68288	0.305613	-1.60461	0.389031	-2.40451	0.410746	-3.11884	0.853145	-3.66098	0.633101	-2.84893	0.717482	-2.73948	0.662564
-2.50325	0.408679	-2.70122	0.31645	-2.4985	0.401872	-2.12362	0.424158	-3.04198	0.779571	-2.63609	0.712867	-2.89015	0.821117	-1.80918	0.739609
-2.79427	0.387994	-2.01913	0.384321	-2.65901	0.344207	-3.00663	0.396136	-2.85043	0.44996	-2.94049	0.696502	-2.67385	0.737995	-2.87939	0.66448
-3.10864	0.433929	-2.89185	0.356438	-1.75254	0.447102	-1.95464	0.359512	-2.14518	0.809045	-2.68463	0.467061	-2.78258	0.719979	-2.84084	0.659252
-1.99386	0.42326	-2.53341	0.342027	-1.80958	0.319759	-1.80546	0.458372	-3.18213	0.75235	-3.25464	0.774027	-3.33579	0.709962	-3.18889	0.808498
-2.55438	0.378845	-2.84766	0.474987	-2.08226	0.393142	-1.76458	0.42406	-3.02333	0.748634	-3.25922	0.69132	-3.23931	0.754135	-3.40073	0.617741
-2.00558	0.362724	-2.64083	0.318932	-2.13362	0.475058	-1.4605	0.372679	-2.92951	0.725205	-2.21537	0.695974	-3.07654	0.689433	-2.41012	0.677643
-2.62999	0.39877	-2.57777	0.46003	-2.8269	0.330518	-1.47232	0.390377	-2.9367	0.814358	-2.82084	0.72308	-2.66545	0.6234	-2.43676	0.746257
-2.75834	0.525278	-2.71773	0.310486	-1.24948	0.405476	-1.75248	0.093586	-3.11628	0.746086	-2.57925	0.760255	-2.59311	0.636163	-2.9568	0.733543
-2.41512	0.467663	-2.37438	0.380974	-2.91754	0.174332	-1.88117	0.0769952	-2.76923	0.706488	-3.10163	0.690882	-3.25903	0.696669	-3.00038	0.651045
-2.05729	0.402789	-2.98721	0.24849	-1.97439	0.450582	-2.54057	0.404301	-2.11576	0.49221	-3.14777	0.683056	-2.78285	0.742695	-2.70752	0.677115
-2.49082	0.14708	-2.87558	0.354575	-2.09321	0.43638	-1.96443	0.391088	-1.2967	0.411398	-3.32954	0.712061	-3.35051	0.632853	-3.05323	0.731427
-2.61297	0.309932	-2.58097	0.185977	-2.03805	0.451149	-1.74903	0.491975	-3.05031	0.74422	-2.99423	0.626716	-3.02721	0.582604	-2.55808	0.562326
-2.74443	0.463524	-2.7006	0.302964	-2.34288	0.440792	-2.15542	0.314635	-2.93295	0.75468	-3.25148	0.706746	-3.32844	0.747742	-3.20023	0.802667
-2.8045	0.479988	-2.90362	0.418558	-2.19852	0.397235	-1.83854	0.164107	-2.71854	0.441362	-3.29347	0.631823	-3.18848	0.771461	-3.03113	0.74887
-2.34994	0.456217	-2.15526	0.476382	-2.93974	0.389543	-2.22776	0.356702	-2.8223	0.734264	-2.38751	0.465579	-2.76555	0.742419	-3.56166	0.775956
-2.54185	0.470171	-2.56628	0.3682	-2.27013	0.37112	-2.10015	0.398752	-2.56511	0.61495	-2.97407	0.812566	-3.23752	0.722633	-2.6484	0.577667
-2.43154	0.292529	-2.88211	0.176978	-1.9397	0.403148	-1.62992	0.297122	-2.15895	0.588715	-2.07461	0.62984	-2.49158	0.726794	-2.08513	0.717026
-2.92534	0.402421	-2.0623	0.397747	-1.68499	0.45522	-2.02801	0.35967	-3.09371	0.751175	-2.11834	0.521685	-3.32254	0.71934	-2.23799	0.647313
-2.97982	0.482172	-2.60904	0.373197	-2.4966	0.455718	-1.704	0.418048	-3.19787	0.726001	-2.607	0.433625	-2.93518	0.774497	-3.06672	0.760783
-2.44525	0.536777	-2.97372	0.302997	-2.81843	0.105596	-2.15707	0.421948	-2.7257	0.691863	-3.02119	0.555706	-2.84558	0.742284	-2.91369	0.695702
-3.09022	0.461167	-2.57921	0.344957	-1.04523	0.456621	-2.12736	0.445378	-2.88585	0.748874	-3.21551	0.660036	-3.0518	0.694744	-2.63255	0.731104
-2.52966	0.42649	-2.42271	0.352454	-1.68731	0.434208	-2.17455	0.203617	-2.75934	0.700702	-3.05808	0.690928	-3.20016	0.757908	-2.90682	0.768818
-2.81295	0.115652	-2.56533	0.408005	-1.6599	0.341148	-2.16665	0.402504	-2.6316	0.497054	-3.21157	0.743477	-2.77024	0.755177	-3.19651	0.706617
-2.86131	0.45754	-3.10054	0.380491	-2.4677	0.390793	-1.55482	0.407657	-2.51227	0.788205	-3.17646	0.729477	-3.05335	0.778204	-2.57435	0.748252
-2.73652	0.442973	-1.97057	0.372421	-2.12234	0.454547	-1.48103	0.371607	-3.06654	0.835616	-2.64402	0.572663	-3.13468	0.712027	-2.59388	0.736242
-2.94282	0.235218	-1.84645	0.414961	-1.22405	0.279333	-1.96686	0.417613	-3.14574	0.652425	-3.42108	0.739774	-3.15845	0.585323	-2.79396	0.591215
-2.93875	0.459196	-2.92838	0.474214	-1.70069	0.371387	-1.61374	0.0672152	-2.69722	0.411174	-3.19604	0.741391	-3.05622	0.711752	-2.95927	0.70225
-2.76365	0.347755	-1.9837	0.136372	-2.87115	0.435296	-1.74818	0.13569	-2.87966	0.602286	-2.99382	0.660976	-3.30068	0.776787	-2.77731	0.720587
-2.90645	0.404678	-1.28184	0.503908	-1.91975	0.421634	-1.67996	0.231853	-3.07341	0.755074	-2.82149	0.757494	-3.13694	0.698123	-2.94241	0.655142
-2.77778	0.456175	-3.0179	0.407014	-2.03308	0.52464	-1.89179	0.413461	-2.41612	0.533675	-2.98658	0.733368	-2.68148	0.620774	-2.95393	0.618902
-2.84682	0.380219	-2.5849	0.250358	-1.39676	0.419107	-2.21227	0.416092	-2.86584	0.676283	-2.60769	0.755329	-2.33669	0.700174	-2.87246	0.668773
-2.70753	0.381413	-2.69379	0.149079	-3.22091	0.30526	-1.35941	0.438134	-2.79785	0.800335	-2.78436	0.721158	-3.30694	0.748908	-2.82887	0.761584
-2.88297	0.378319	-2.18767	0.369123	-2.52974	0.370172	-1.80431	0.491068	-3.31444	0.767551	-2.23211	0.783491	-2.81299	0.725519	-2.8988	0.663757
-1.88142	0.4628	-1.44257	0.355794	-2.80351	0.447189	-1.67304	0.440596	-3.06022	0.738538	-2.08374	0.76417	-3.18338	0.732085	-2.60701	0.738019
-2.64499	0.172238	-1.63152	0.272385	-1.9239	0.41415	-1.11558	0.446132	-3.10284	0.721462	-2.92992	0.755042	-3.31767	0.710314	-3.25859	0.667574
-2.86241	0.403757	-2.94441	0.342308	-2.8144	0.349178	-1.81902	0.510804	-2.74429	0.711158	-2.53147	0.771937	-3.10283	0.82742	-2.99065	0.68797
-2.74535	0.434861	-2.6505	0.100108	-1.73231	0.410933	-2.74106	0.101661	-2.97821	0.628068	-3.18337	0.706928	-2.97936	0.74285	-3.12318	0.768825
-2.68575	0.236068	-2.15623	0.453767	-1.92011	0.225604	-1.67456	0.405052	-3.01402	0.739642	-3.07013	0.719314	-3.21749	0.802234	-3.19485	0.483211
-1.79815	0.404251	-2.90803	0.15737	-1.69665	0.438101	-1.75968	0.440973	-1.7561	0.356963	-3.45802	0.539108	-3.15129	0.703005	-2.79712	0.795464
-2.86946	0.128857	-2.92815	0.189219	-2.25381	0.25449	-1.583	0.455606	-2.52443	0.427788	-3.31708	0.775282	-2.62116	0.753435	-3.0431	0.598129
-2.66601	0.441978	-2.38039	0.0842421	-2.83624	0.398098	-2.02651	0.0804566	-2.16448	0.571476	-3.25934	0.713592	-3.12978	0.712988	-2.98462	0.710726
-2.02573	0.243932	-2.90671	0.0773395	-3.14115	0.407373	-2.44502	0.379752	-2.88728	0.737402	-3.05303	0.664318	-3.13073	0.714497	-1.37949	0.711627
-2.87956	0.422529	-2.88965	0.37272	-2.50314	0.366522	-2.55854	0.353989	-2.93102	0.734567	-2.43879	0.496036	-2.40098	0.620238	-3.02558	0.68408
-1.99869	0.358362	-1.48244	0.263443	-3.03791	0.234636	-1.66173	0.0674708	-2.22578	0.774066	-2.93028	0.706719	-3.48387	0.722552	-2.91454	0.712486
-2.74793	0.458217	-2.6881	0.42746	-2.51641	0.458781	-1.81743	0.141755	-2.56259	0.632019	-2.53484	0.658658	-3.3652	0.723319	-2.60574	0.704365
-1.75541	0.396423	-1.3126	0.62303	-1.79065	0.419462	-1.81458	0.41521	-2.80174	0.374502	-2.89682	0.673019	-3.03736	0.627989	-3.08055	0.730644
-1.91986	0.453183	-2.12716	0.460017	-3.0477	0.407707	-1.73252	0.42067	-2.37133	0.603798	-2.87825	0.6038	-3.26228	0.617891	-3.01908	0.744005
-2.58835	0.447352	-1.98809	0.416695	-2.67363	0.214766	-2.30853	0.392521	-3.20146	0.772813	-3.09782	0.701257	-3.47652	0.730874	-3.10171	0.67161
-2.43966	0.365602	-2.56914	0.438102	-2.33083	0.173259	-2.39315	0.510501	-2.35392	0.508472	-2.69423	0.569267	-2.72246	0.747232	-1.35274	0.772292
-2.21105	0.549944	-2.69271	0.384356	-1.77014	0.416508	-1.7567	0.407165	-2.65575	0.73545	-2.80484	0.442548	-2.94878	0.743148	-2.80074	0.706287
-2.8932	0.193391	-2.7998	0.256978	-1.86529	0.00098861	-1.69612	0.14568	-2.74858	0.571008	-2.79078	0.533891	-2.91948	0.726122	-2.95754	0.736169
-3.07077	0.278609	-3.10788	0.127239	-2.57194	0.162499	-1.98484	0.075991	-2.81008	0.748777	-3.20078	0.674303	-3.12382	0.778029	-2.42426	0.648052
-2.08652	0.373246	-2.21937	0.443746	-2.77758	0.403385	-1.89123	0.439972	-2.86653	0.735861	-2.95913	0.610622	-3.34524	0.616493	-2.90123	0.586089
-2.87704	0.357551	-2.60686	0.384267	-2.95219	0.375562	-1.44597	0.256468	-2.87279	0.789343	-3.12023	0.705806	-3.13684	0.78532	-2.96219	0.724981
-2.70329	0.424238	-2.60405	0.20037	-2.10431	0.302973	-1.92958	0.474462	-2.88147	0.562836	-2.92794	0.544882	-2.82394	0.705556	-3.35764	0.795295
-2.32365	0.289708	-2.97825	0.128916	-1.79926	0.463775	-2.96971	0.778457	-2.74167	0.716611	-2.85752	0.768887	-3.20157	0.755644	-2.53239	0.720494
-2.41446	0.359884	-2.89985	0.273705	-2.18392	0.452478	-1.60841	0.432983	-3.02327	0.769671	-2.90422	0.510876	-2.99273	0.734181	-3.39021	0.720946
-1.29394	0.459832	-2.47468	0.42382	-1.77184	0.308484	-1.93383	0.468418	-2.95799	0.681994	-2.6507	0.634581	-2.68478	0.761876	-2.90002	0.743855
-1.83144	0.313144	-2.65973	0.426229	-1.93713	0.379912	-1.92139	0.422982	-3.01422	0.736071	-2.22974	0.70858	-3.17222	0.787637	-3.27574	0.662759
-2.37064	0.388646	-2.27062	0.406541	-2.67534	0.350595	-1.58625	0.439877	-2.48368	0.579656	-2.89065	0.750998	-3.08288	0.745907	-2.74388	0.736683
-2.88725	0.503459	-2.29873	0.508544	-1.91524	0.39927	-2.54995	0.312725	-3.08114	0.76319	-2.89457	0.751057	-3.46528	0.680063	-3.0565	0.686761
-2.04572	0.3432	-2.95148	0.0784329	-2.37826	0.57815	-2.09014	0.362854	-2.96395	0.764338	-3.24183	0.767909	-2.93337	0.629518	-3.04187	0.760717
-2.72677	0.206266	-2.91239	0.394334	-2.17791	0.452065	-1.76657	0.116774	-2.56064	0.775795	-3.20225	0.581087	-3.26535	0.760651	-3.64304	0.622969
-2.69037	0.371504	-2.47575	0.257269	-2.93042	0.294579	-1.52337	0.504895	-3.38656	0.76856	-3.04709	0.662474	-2.11495	0.735543	-3.10898	0.63678
-2.80382	0.358534	-1.85954	0.410001	-2.81298	0.432951	-1.36668	0.444965	-2.60878	0.670511	-2.50813	0.706054	-3.11676	0.729487	-2.87017	0.667452
-2.38248	0.410573	-2.71023	0.46567	-1.78113	0.38689	-1.93193	0.10976	-3.17384	0.7144	-2.96657	0.74183	-3.35143	0.768712	-2.94296	0.65934
-2.40721	0.360434	-2.40909	0.328552	-2.5964	0.511673	-2.68644	0.259431	-3.10694	0.706187	-3.48262	0.743313	-3.24377	0.802206	-3.02285	0.692972
-2.17679	0.532776	-2.791	0.503774	-2.15465	0.100319	-1.66047	0.23959	-3.2424	0.764955	-1.98945	0.45898	-2.65248	0.718038	-2.82593	0.676631
-2.90957	0.189899	-2.99655	0.108453	-2.28775	0.497079	-2.54291	0.48831	-2.77937	0.760144	-2.67604	0.678026	-3.38407	0.676995	-3.05508	0.751436
-2.81017	0.37296	-2.90234	0.513754	-2.3928	0.172074	-1.96506	0.382012	-2.44306	0.787919	-3.22148	0.541168	-3.13076	0.779663	-2.26935	0.708908
-2.68244	0.0534418	-1.54964	0.320397	-2.91377	0.194745	-1.73968	0.440366	-3.06364	0.578022	-2.70126	0.592674	-2.75339	0.678079	-3.22318	0.682797
-2.7809	0.316901	-2.92721	0.383339	-2.88265	0.397915	-1.58361	0.173351	-2.78468	0.58029	-3.14025	0.73703	-3.3634	0.726671	-2.81812	0.611635
-2.76797	0.344471	-2.83214	0.298218	-2.14968	0.343466	-1.55827	0.28762	-3.16634	0.789403	-3.09528	0.752126	-3.2179	0.70378	-3.05785	0.739465
-2.57317	0.295821	-2.27215	0.436547	-1.59883	0.44186	-1.38285	0.180094	-2.62614	0.702122	-3.12965	0.700699	-2.80191	0.768732	-1.46043	0.689532
-1.73117	0.40062	-2.8147	0.092217	-1.60881	0.418837	-1.52537	0.177156	-3.20639	0.71267	-3.10882	0.440161	-2.56123	0.743157	-2.80815	0.537578
-2.77376	0.246515	-1.84361	0.44399	-2.02675	0.40453	-1.66184	0.0593079	-2.80281	0.718181	-2.83756	0.681071	-3.10792	0.734236	-3.10353	0.754229
-2.0908	0.332607	-1.49625	0.27728	-1.97197	0.415684	-2.35388	0.428035	-3.18537	0.782362	-2.51551	0.712668	-2.57363	0.707036	-2.46786	0.635763
-2.69213	0.236204	-2.54316	0.509808	-1.87562	0.572463	-2.67825	0.30836	-3.08251	0.745464	-2.44887	0.749288	-3.42031	0.688138	-3.14167	0.753485
-2.48404	0.454714	-2.90432	0.362749	-1.53452	0.336517	-2.62605	0.495639	-1.98096	0.815986	-3.19346	0.694268	-3.19922	0.663881	-2.54038	0.727059
-3.03035	0.325386	-3.00377	0.155781	-2.10487	0.311529	-1.42418	0.377923	-2.92708	0.805948	-3.11908	0.749016	-3.42484	0.813765	-2.8847	0.705073
-2.69044	0.0997588	-2.77181	0.286132	-1.86811	0.193717	-2.26396	0.14615	-2.22105	0.753166	-3.5358	0.706033	-2.92418	0.73111	-2.99105	0.737128
-2.74174	0.392763	-2.83988	0.118696	-1.61433	0.283686	-2.3993	0.38674	-2.96972	0.579475	-3.04307	0.727965	-3.11988	0.770806	-2.94775	0.645094
-2.40076	0.0665751	-3.01763	0.126242	-1.97731	0.26525	-2.23178	0.496458	-3.30469	0.825091	-2.63804	0.566153	-3.50533	0.669433	-1.43159	0.721554
-1.88854	0.35083	-1.43142	0.470046	-2.73926	0.520034	-1.6112	0.187913	-2.99151	0.641177	-2.62628	0.714998	-3.23528	0.710421	-3.03439	0.714446
-2.80541	0.477176	-1.81517	0.405128	-2.05172	0.618347	-2.55864	0.359089	-3.1821	0.799063	-2.52314	0.674271	-2.99749	0.681534	-3.05525	0.719357
-2.57279	0.361931	-2.43449	0.397216	-2.8137	0.575457	-1.64214	0.409856	-2.9151	0.774441	-2.54347	0.671016	-2.91675	0.741132	-3.29406	0.704637
-2.76163	0.435868	-2.67785	0.481797	-2.92475	0.406788	-2.54559	0.419064	-2.90719	0.187496	-2.97186	0.624678	-3.34225	0.674596	-1.75103	0.765474
-2.88168	0.412187	-2.86788	0.452082	-2.03135	0.423217	-1.66124	0.361522	-2.93657	0.694058	-2.8605	0.349589	-3.3097	0.663749	-3.15913	0.732065
-3.24939	0.367795	-2.90806	0.141119	-2.86617	0.0618206	-1.47273	0.270539	-2.70322	0.683606	-2.02977	0.382963	-3.11041	0.639132	-2.97643	0.718412
-1.47462	0.445207	-1.88279	0.290323	-2.41517	0.301669	-1.64138	0.219446	-2.16518	0.383711	-2.38532	0.466339	-1.93361	0.736759	-2.8142	0.454917
-2.76541	0.297889	-2.77187	0.316729	-1.46414	0.414061	-1.97926	0.400549	-3.08753	0.798618	-2.08174	0.69754	-3.15405	0.75628	-2.94479	0.697898
-2.55226	0.243987	-1.98326	0.312302	-2.72959	0.434471	-1.70844	0.293196	-2.57625	0.444666	-3.39113	0.749179	-3.16502	0.645788	-3.0451	0.733994
-2.76077	0.475846	-2.26833	0.331894	-2.20746	0.375631	-1.64712	0.245397	-2.60145	0.727292	-2.91246	0.816385	-3.07246	0.653592	-3.07415	0.707133
-2.61122	0.386741	-1.98845	0.424985	-1.83807	0.392638	-1.47159	0.422347	-2.06864	0.405101	-2.81631	0.693798	-3.11496	0.770441	-2.4797	0.58914
-1.71318	0.160006	-2.82509	0.336445	-1.86405	0.246842	-2.0793	0.162145	-3.28918	0.795579	-3.23654	0.719105	-2.96264	0.775935	-3.00645	0.675499
-3.25696	0.384162	-2.6873	0.420498	-1.87074	0.381818	-1.9162	0.251573	-2.92889	0.680005	-2.94019	0.710885	-1.99889	0.683867	-2.89569	0.682547
-2.24288	0.48597	-2.32732	0.372683	-2.68402	0.426926	-2.0896	0.0953613	-2.37753	0.363521	-2.50326	0.702965	-3.20473	0.720136	-2.81641	0.728295
-2.46413	0.355104	-2.17693	0.378152	-2.70977	0.418897	-1.98236	0.124832	-3.29124	0.730748	-2.97926	0.73776	-3.14563	0.791245	-3.38704	0.749305
-2.87563	0.390949	-2.60688	0.272942	-1.88246	0.391571	-2.33271	0.111635	-2.96228	0.697375	-2.94968	0.689352	-2.9749	0.696079	-2.51658	0.721351
-2.63795	0.382357	-2.66472	0.422402	-1.93476	0.378277	-2.33824	0.249208	-2.35556	0.788502	-2.46904	0.717542	-3.14587	0.65512	-3.26043	0.735791
-2.98627	0.210327	-1.95807	0.414453	-2.61619	0.406553	-1.57163	0.223036	-2.135	0.389802	-2.51481	0.729025	-1.72358	0.725939	-2.83876	0.648457
-2.72837	0.41255	-2.75821	0.387991	-2.92852	0.446087	-1.72686	0.386222	-2.88842	0.770669	-2.96886	0.670314	-3.31846	0.767393	-3.14548	0.677034
-2.72579	0.466418	-2.75599	0.299812	-1.91718	0.386505	-2.2713	0.430614	-2.99782	0.694461	-3.09479	0.747952	-2.24667	0.737745	-2.98788	0.669418
-2.99913	0.418345	-2.8386	0.217176	-1.42492	0.444796	-2.33133	0.387646	-3.18733	0.723706	-3.17553	0.574925	-3.04058	0.720777	-3.11809	0.702923
-2.58777	0.49687	-2.90026	0.308024	-1.84006	0.362269	-2.47612	0.482198	-2.74884	0.650213	-2.10466	0.598801	-2.80636	0.795697	-3.03103	0.701499
-2.93247	0.499139	-2.03597	0.430348	-1.87606	0.442583	-1.71592	0.430849	-1.53663	0.406329	-3.10754	0.693296	-3.02581	0.68947	-2.93555	0.692972
-2.51992	0.4554	-2.60133	0.371127	-2.6926	0.550491	-2.50614	0.476708	-2.13338	0.396642	-2.63882	0.507319	-2.63719	0.70255	-2.85479	0.669068
-1.55198	0.445764	-2.96887	0.360729	-2.90466	0.226039	-2.17623	0.448502	-3.128	0.846406	-3.10094	0.750571	-3.12304	0.596794	-2.98117	0.704339
-2.52192	0.235782	-1.85473	0.630122	-2.50424	0.37629	-2.31073	0.40755	-2.51876	0.410551	-1.72101	0.415538	-2.25716	0.748452	-2.84846	0.711001
-1.919	0.201045	-2.39842	0.342402	-1.43726	0.348899	-1.57956	0.434108	-3.03523	0.750293	-2.06257	0.526685	-2.15792	0.684324	-2.97637	0.746951
-2.66442	0.37129	-2.8027	0.382283	-1.64518	0.347749	-1.90318	0.591245	-2.88501	0.713052	-3.05668	0.563818	-3.40018	0.785901	-2.88876	0.759271
-2.62863	0.384213	-2.88829	0.300886	-1.70802	0.41582	-2.12046	0.433742	-2.9239	0.375827	-3.05038	0.698497	-2.77621	0.724541	-2.64021	0.585798
-2.87933	0.219485	-1.36325	0.277655	-1.49921	0.413668	-1.76223	0.468381	-3.20043	0.789579	-3.02105	0.708344	-2.48742	0.656525	-3.08625	0.759639
-2.8632	0.0708626	-2.86387	0.227679	-2.23661	0.382554	-2.62292	0.107222	-3.31656	0.736759	-1.7549	0.489945	-2.2347	0.67605	-2.79724	0.57456
-2.86208	0.300557	-2.66532	0.398369	-2.32174	0.454964	-2.43514	0.427766	-2.66642	0.720836	-0.72294	0.520935	-3.00171	0.741392	-2.99533	0.737633
-2.44961	0.22298	-2.46655	0.295767	-2.26762	0.115394	-1.35691	0.319695	-1.82523	0.777399	-2.9079	0.733263	-3.17372	0.76126	-2.87767	0.67454
-1.94198	0.263258	-2.77211	0.325459	-1.71526	0.385022	-1.83704	0.38898	-1.97158	0.625861	-3.3166	0.695822	-2.46146	0.744158	-3.01974	0.725817
-2.45733	0.285374	-2.15108	0.361098	-1.7661	0.193641	-2.33991	0.426475	-2.97823	0.771077	-2.71179	0.742063	-3.3815	0.653955	-3.08779	0.652055
-2.64729	0.386884	-2.70614	0.512592	-1.86015	0.288204	-2.08626	0.409246	-3.03219	0.835072	-1.43312	0.621258	-3.1768	0.648891	-2.64788	0.691196
-1.58109	0.410157	-2.66336	0.307714	-2.03684	0.40913	-1.53807	0.371936	-2.51623	0.169162	-2.42221	0.728494	-2.93849	0.722837	-3.0942	0.717165
-2.6846	0.302333	-1.91251	0.407794	-1.75222	0.456615	-2.12202	0.111727	-3.36214	0.767555	-2.28345	0.753	-3.51002	0.701708	-2.5525	0.72205
-2.82011	0.216675	-2.93509	0.421536	-2.09857	0.542453	-2.67673	0.325766	-1.96937	0.728275	-3.18753	0.717034	-3.27983	0.686293	-3.14634	0.721688
-2.53057	0.523323	-3.25001	0.315002	-2.61365	0.422165	-1.95334	0.291404	-3.13343	0.748026	-1.80402	0.688664	-3.18604	0.751297	-2.3711	0.670705
-2.83332	0.321286	-2.56576	0.554526	-2.2497	0.332554	-1.97326	0.129739	-2.96961	0.794303	-2.23698	0.397371	-2.86021	0.65987	-2.79104	0.691901
-2.4653	0.45319	-2.39557	0.185005	-1.74378	0.381679	-2.74567	0.413944	-2.8669	0.7789	-2.87964	0.686218	-2.90055	0.746277	-2.89869	0.696539
-2.23018	0.51969	-1.4935	0.366997	-2.00438	0.413116	-2.67084	0.141196	-3.36518	0.795171	-3.01021	0.743946	-3.42123	0.70218	-2.72142	0.633873
-2.62458	0.427881	-2.91931	0.408066	-1.82959	0.217957	-1.47499	0.244367	-2.36852	0.725052	-3.29621	0.566399	-2.53119	0.724035	-2.86828	0.690675
-1.91365	0.390203	-2.67865	0.14789	-2.855	0.227266	-1.5586	0.252515	-1.54475	0.331443	-2.93013	0.794748	-3.30741	0.707611	-2.93664	0.66487
-2.51726	0.511801	-2.94042	0.0755018	-1.28259	0.356043	-1.90419	0.38188	-3.02721	0.737103	-3.06295	0.684208	-3.34598	0.773954	-2.23178	0.733436
-2.95322	0.195447	-2.59609	0.404488	-2.92259	0.410868	-1.61816	0.425872	-3.2777	0.73107	-2.65325	0.654638	-3.29328	0.701708	-2.73142	0.727804
-2.57105	0.377123	-2.51762	0.356715	-2.58087	0.451042	-3.04211	0.585065	-3.08939	0.690719	-2.9149	0.712833	-3.11638	0.680088	-2.00371	0.745782
-2.46338	0.498237	-1.74091	0.483775	-1.58037	0.431996	-2.06144	0.477285	-2.79739	0.348568	-2.73546	0.479848	-2.59738	0.644484	-2.41493	0.655736
-2.56985	0.432954	-1.82415	0.309978	-3.00259	0.447913	-1.7104	0.315608	-3.41742	0.787673	-2.82117	0.732616	-3.24154	0.705063	-2.61046	0.712108
-2.45973	0.482315	-2.51437	0.456213	-1.68526	0.4135	-1.60137	0.346942	-3.18992	0.779507	-3.33351	0.774997	-3.06509	0.733863	-3.18379	0.660116
-2.7749	0.439635	-2.77481	0.153576	-1.68006	0.43713	-1.65637	0.445777	-3.41067	0.727452	-2.95776	0.681824	-3.12062	0.720348	-3.0584	0.748594
-2.85137	0.394638	-2.38053	0.355047	-2.83987	0.197937	-1.88998	0.387459	-2.89529	0.752773	-2.97219	0.651128	-3.20422	0.696964	-3.12224	0.726533
-2.44793	0.453831	-2.74754	0.445995	-1.79566	0.437926	-1.59504	0.239921	-3.12485	0.64731	-2.34332	0.702903	-2.95251	0.709956	-2.71534	0.73649
-3.0714	0.49329	-3.00055	0.513859	-2.68632	0.383104	-2.12169	0.372242	-3.24008	0.784458	-2.48454	0.583907	-3.00136	0.666665	-2.81865	0.565894
-3.12521	0.335738	-2.70517	0.434718	-1.55413	0.460701	-1.27887	0.261997	-3.13797	0.462262	-3.04952	0.727487	-3.42479	0.553865	-2.86439	0.642855
-3.00785	0.257228	-2.68934	0.380581	-1.48865	0.420983	-2.15992	0.321937	-3.17595	0.755246	-2.9016	0.658153	-2.85796	0.739366	-2.75886	0.69104
-2.52643	0.402249	-2.87353	0.452189	-1.48118	0.539679	-1.74651	0.258031	-2.52836	0.663416	-3.08947	0.625708	-3.35009	0.696963	-2.72928	0.603377
-2.5319	0.214704	-2.87053	0.399556	-1.76913	0.196778	-1.6367	0.0660703	-1.88932	0.312998	-3.21718	0.742354	-2.93363	0.677857	-3.10639	0.733806
-2.66095	0.562387	-1.89307	0.430722	-2.97562	0.503385	-2.3018	0.440285	-2.86521	0.633629	-2.46128	0.599124	-2.43074	0.726239	-2.73048	0.652133
-2.29769	0.422829	-2.90603	0.271274	-1.68556	0.341005	-1.97572	0.40692	-2.48961	0.58003	-2.70724	0.696149	-3.07531	0.61469	-3.0994	0.686229
-2.38183	0.179805	-3.11208	0.0823771	-1.80831	0.428635	-2.04145	0.460065	-2.85059	0.720438	-3.19859	0.615824	-3.00806	0.78294	-3.28097	0.795281
-2.9059	0.529841	-2.75712	0.403729	-2.62222	0.351008	-1.69598	0.295117	-2.86751	0.542767	-2.88774	0.607102	-3.20214	0.686714	-3.06655	0.779227
-2.05862	0.185494	-2.94189	0.166855	-1.5884	0.369319	-2.05173	0.367609	-1.94231	0.438978	-3.15725	0.770808	-2.92969	0.691174	-2.51313	0.705105
-2.85737	0.131059	-2.75233	0.29177	-1.49524	0.423157	-1.03674	0.176726	-2.64016	0.653863	-2.13942	0.625892	-3.2568	0.742637	-2.66508	0.690513
-1.98687	0.410836	-2.5505	0.440993	-2.24469	0.0969922	-1.9241	0.440303	-2.89914	0.763037	-3.00527	0.709946	-2.96001	0.68258	-3.63827	0.537134
-2.58132	0.583856	-2.5192	0.332374	-1.67603	0.41889	-1.85666	0.0991944	-1.69234	0.409096	-2.8949	0.757427	-3.37993	0.735408	-2.30732	0.704666
-2.60227	0.123203	-2.85386	0.390002	-1.48983	0.426529	-2.19361	0.349133	-2.41151	0.747733	-3.19818	0.770047	-3.12197	0.767727	-3.20089	0.721934
-2.95143	0.388885	-2.7709	0.482012	-3.00278	0.475358	-1.9609	0.0597145	-2.39194	0.30361	-2.35193	0.774229	-2.84632	0.766905	-2.651	0.751431
-1.51505	0.321633	-1.88457	0.339442	-2.56854	0.361093	-1.57512	0.310492	-1.5914	0.738794	-3.29703	0.721473	-3.22831	0.727481	-2.6909	0.697924
-2.16201	0.637161	-2.74212	0.356162	-2.66131	0.268649	-2.27315	0.236309	-3.14121	0.763049	-3.20779	0.706321	-3.18521	0.604514	-3.05919	0.796923
-2.43009	0.255906	-2.5398	0.348379	-2.02998	0.323822	-2.94551	0.483508	-3.18452	0.78635	-1.34904	0.391947	-2.95273	0.59779	-2.67842	0.693566
-2.93584	0.127296	-2.89801	0.195687	-1.41306	0.410113	-2.42087	0.469492	-3.18392	0.754381	-3.04574	0.773093	-3.10785	0.713274	-2.76394	0.75718
-2.5582	0.49139	-2.14077	0.470652	-1.83983	0.267886	-1.84455	0.406963	-2.08881	0.331854	-2.47525	0.757581	-3.15797	0.737367	-2.31238	0.640624
-1.96556	0.101336	-2.88487	0.427262	-2.1942	0.432714	-2.49933	0.441192	-3.02752	0.799405	-3.15288	0.78208	-3.25783	0.644142	-2.90117	0.678248
-2.37893	0.162009	-2.67632	0.446972	-1.6113	0.51296	-2.78979	0.335717	-3.49156	0.760735	-2.60148	0.698679	-3.31705	0.722159	-2.98053	0.638737
-2.83276	0.4354	-2.81452	0.233926	-2.43946	0.439041	-2.27827	0.355054	-1.79623	0.637324	-2.73807	0.67645	-2.30721	0.702444	-2.74503	0.630011
-1.20755	0.266964	-2.81248	0.375958	-2.67441	0.28035	-2.2549	0.455088	-3.0145	0.705205	-2.60133	0.776659	-3.55904	0.632676	-2.88006	0.692748
-2.67451	0.283743	-1.92636	0.336889	-1.78909	0.458248	-1.30862	0.332991	-3.38486	0.759305	-2.34359	0.553608	-2.87812	0.703446	-2.6906	0.726712
-2.63635	0.410752	-2.42316	0.264659	-1.6805	0.392332	-2.53728	0.396479	-3.03378	0.743305	-2.39491	0.479095	-3.37209	0.739469	-2.99662	0.737297
-2.42747	0.327471	-2.54339	0.416366	-2.99846	0.165762	-2.20767	0.402226	-3.32838	0.765239	-3.33538	0.83819	-3.65218	0.68758	-2.61463	0.71006
-2.64334	0.080032	-2.61322	0.342471	-2.11864	0.0964642	-1.65692	0.478085	-2.97598	0.774606	-2.84487	0.718067	-3.54115	0.666047	-3.22048	0.685314
-1.94953	0.442315	-2.91436	0.393088	-1.68365	0.275112	-1.69355	0.404752	-3.18204	0.690376	-3.0504	0.714868	-3.18149	0.684284	-2.69397	0.563135
-2.71467	0.444728	-2.50902	0.180014	-2.88094	0.250989	-1.85734	0.1784	-2.71312	0.758847	-2.72302	0.760454	-2.61786	0.729038	-2.95555	0.71965
-2.40366	0.202692	-2.9769	0.147056	-1.9888	0.195972	-1.63932	0.501979	-2.11802	0.325651	-2.73554	0.524425	-3.08474	0.715225	-2.84557	0.576092
-2.63112	0.420731	-2.81492	0.403868	-2.04885	0.334211	-2.56791	0.382744	-3.28507	0.774868	-2.75116	0.739363	-3.25964	0.704088	-2.86747	0.626489
-1.54875	0.358295	-3.22319	0.31471	-2.57709	0.331315	-2.88002	0.613919	-2.96419	0.703407	-3.27561	0.692638	-3.04955	0.7077	-2.81579	0.734946
-2.64604	0.0638694	-2.67641	0.492703	-1.59405	0.397204	-1.63979	0.354952	-3.27773	0.687935	-2.08502	0.456364	-2.76916	0.752517	-2.9189	0.721283
-2.7939	0.223299	-1.65338	0.442321	-1.60293	0.34757	-2.16357	0.462541	-3.35876	0.755617	-2.68869	0.493434	-3.01374	0.546748	-2.56863	0.719286
-2.99583	0.487972	-2.68743	0.406169	-2.0248	0.392442	-2.52162	0.416635	-1.80179	0.683784	-3.01343	0.7175	-3.05656	0.568708	-3.13188	0.695756
-3.02607	0.300177	-2.48819	0.357478	-3.02588	0.407579	-2.39299	0.453778	-3.15528	0.718223	-2.68393	0.744681	-2.53197	0.749782	-3.03227	0.787219
-2.71106	0.189169	-2.67624	0.43987	-1.8748	0.422021	-1.86565	0.297844	-2.76228	0.411096	-2.66108	0.748707	-2.96304	0.751304	-3.05864	0.767394
-2.81393	0.242982	-1.98451	0.355807	-1.05144	0.465911	-1.97092	0.0654891	-2.61388	0.440765	-3.1828	0.799082	-3.12381	0.658615	-2.67162	0.741782
-1.79187	0.405846	-2.7914	0.254298	-2.40212	0.489574	-1.47569	0.206068	-3.08279	0.791203	-2.52526	0.717089	-3.17593	0.540875	-3.08304	0.773364
-2.91771	0.208172	-1.78422	0.407278	-2.31175	0.41418	-2.37072	0.433537	-2.15351	0.711353	-2.83523	0.69602	-3.04151	0.699175	-3.01216	0.548553
-2.59681	0.306298	-2.84682	0.112605	-2.02677	0.366214	-2.55423	0.420296	-2.60694	0.768696	-3.23028	0.646363	-2.29778	0.751088	-2.74773	0.662678
-1.5724	0.358526	-2.38766	0.396961	-1.4816	0.360971	-1.85732	0.141265	-2.91982	0.752667	-2.39415	0.696482	-2.97606	0.724139	-3.10627	0.777665
-2.70376	0.311615	-2.69279	0.342209	-1.25475	0.341873	-1.23141	0.163839	-3.18933	0.638676	-2.77576	0.700925	-3.16918	0.737588	-2.85418	0.741476
-2.5659	0.471836	-2.85636	0.183345	-2.23091	0.365109	-2.60341	0.380141	-3.04066	0.750878	-2.5391	0.685495	-3.35843	0.690257	-2.90241	0.609528
-2.23911	0.416319	-2.39269	0.294833	-2.4337	0.190954	-1.27185	0.417289	-3.08568	0.750931	-3.23891	0.742271	-3.26432	0.754902	-2.98077	0.768501
-2.39472	0.331364	-2.77939	0.0854012	-1.63376	0.246631	-2.79411	0.213337	-3.05798	0.774351	-1.73397	0.404908	-3.30508	0.821475	-2.83521	0.721904
-2.39835	0.14066	-2.25355	0.39691	-1.75861	0.51252	-1.68566	0.392535	-2.95552	0.764905	-2.76746	0.629904	-3.1357	0.739398	-3.14359	0.778136
-2.48474	0.39536	-2.84419	0.396597	-2.76513	0.324595	-2.28251	0.384084	-2.56224	0.632491	-2.83271	0.605297	-3.25365	0.687059	-2.46828	0.725412
-2.61091	0.271694	-2.50907	0.358319	-1.52861	0.121985	-1.71951	0.448346	-1.87231	0.525169	-2.16343	0.72447	-3.49558	0.785187	-2.86145	0.780898
-2.58425	0.386318	-2.37518	0.63717	-3.07544	0.119646	-2.05619	0.530823	-2.65704	0.53318	-3.34892	0.69161	-2.85199	0.707518	-3.05242	0.720215
-2.85289	0.386406	-2.9411	0.455811	-2.55983	0.28308	-2.05127	0.419563	-1.76849	0.425065	-3.01495	0.770187	-2.48282	0.722345	-2.67374	0.737317
-2.28578	0.304893	-2.61027	0.349205	-2.28551	0.389173	-1.8227	0.399921	-3.40767	0.763481	-3.03052	0.672639	-3.03074	0.751074	-3.04738	0.742603
-3.03435	0.423295	-3.05534	0.0929616	-2.48811	0.154452	-1.63282	0.470069	-2.31336	0.592854	-2.92694	0.562768	-3.45268	0.839372	-2.78487	0.728211
-2.84705	0.294368	-1.77227	0.320745	-1.76498	0.339423	-1.50145	0.224194	-3.20215	0.487824	-3.03417	0.715029	-3.26137	0.690891	-2.90705	0.594187
-1.93642	0.287133	-2.65859	0.267048	-2.56066	0.369871	-1.22494	0.30055	-3.30097	0.671778	-2.69038	0.583276	-3.56224	0.670835	-3.38617	0.502123
-2.83573	0.356227	-2.35991	0.317945	-1.92136	0.518781	-2.15658	0.311323	-2.20596	0.847722	-2.71072	0.673141	-3.24774	0.760217	-2.81729	0.715544
-1.53788	0.37229	-3.28793	0.399239	-1.96043	0.312404	-1.74823	0.212168	-3.16905	0.849288	-3.01889	0.667961	-3.24352	0.753167	-3.56732	0.798821
-2.76616	0.0820497	-2.7569	0.361315	-1.70055	0.426315	-2.99714	0.17867	-2.87828	0.834426	-3.3465	0.762871	-3.08796	0.729279	-2.05631	0.684194
-2.75625	0.280888	-2.73626	0.306523	-1.83572	0.251371	-1.81658	0.427082	-2.80218	0.77048	-2.6458	0.757586	-3.26419	0.651677	-3.34902	0.581267
-2.60778	0.487104	-3.08563	0.18738	-1.64908	0.272913	-1.50095	0.298811	-2.63273	0.71484	-2.97653	0.715032	-3.21363	0.714514	-2.69785	0.701031
-2.75695	0.486388	-2.35521	0.607384	-2.6616	0.448399	-2.31836	0.406265	-2.08482	0.436989	-3.18923	0.73717	-3.01437	0.639713	-2.8174	0.598428
-2.22451	0.367431	-2.82185	0.334945	-2.0269	0.375025	-1.59824	0.380657	-3.00265	0.730311	-3.02882	0.597655	-3.26525	0.71743	-3.04697	0.653111
-2.7849	0.360363	-2.86256	0.391681	-1.71286	0.272846	-2.07875	0.0511976	-2.53905	0.731792	-3.1608	0.73278	-3.10463	0.797838	-3.10659	0.707261
-2.19591	0.279568	-3.08375	0.384568	-1.62239	0.413095	-2.5141	0.220648	-2.06736	0.757844	-2.35857	0.474377	-3.43172	0.670726	-2.94419	0.729943
-2.06858	0.408314	-2.65857	0.34061	-2.28185	0.446429	-2.13326	0.419093	-1.88997	0.440108	-3.23788	0.779601	-2.72294	0.704183	-3.28488	0.849804
-2.80826	0.115739	-2.84289	0.309261	-1.66516	0.359445	-2.11522	0.465939	-2.33473	0.525648	-2.10814	0.78793	-2.90554	0.738523	-2.99513	0.793182
-3.09318	0.471457	-1.97265	0.447298	-2.58431	0.486948	-1.8387	0.432663	-2.85679	0.72199	-1.64865	0.699659	-2.81578	0.715707	-2.98884	0.752013
-2.72358	0.323957	-1.61452	0.306513	-2.86192	0.431982	-2.16199	0.384192	-1.80701	0.350093	-1.77394	0.283334	-3.38582	0.809933	-2.48018	0.686289
-2.34149	0.283342	-2.05318	0.350807	-2.97922	0.364768	-1.31344	0.423971	-3.12408	0.662948	-3.0355	0.763106	-3.26197	0.732831	-2.57582	0.77608
-2.41534	0.460252	-2.8333	0.356133	-1.6035	0.402275	-1.8698	0.322874	-2.95536	0.658846	-2.46796	0.681898	-2.95757	0.704531	-3.05797	0.748707
-2.30336	0.330248	-2.75055	0.336584	-1.2422	0.354659	-2.73514	0.360201	-3.32783	0.76705	-2.65501	0.398961	-2.61989	0.70187	-3.09094	0.729352
-2.10002	0.134463	-3.16652	0.115891	-2.11812	0.138463	-2.33652	0.329554	-2.87659	0.794832	-2.55434	0.581209	-3.34993	0.748554	-3.08905	0.713026
-3.20322	0.358807	-3.14115	0.116049	-1.81394	0.233128	-2.67143	0.467192	-3.47568	0.755971	-2.50545	0.458457	-3.24183	0.735489	-2.70992	0.698822
-2.73975	0.226085	-2.61936	0.359844	-2.77109	0.329979	-1.79737	0.46647	-3.50327	0.727032	-2.99219	0.755448	-3.0793	0.724717	-2.99834	0.700677
-1.23766	0.39943	-2.00711	0.405554	-1.91812	0.127228	-1.83565	0.258036	-1.26297	0.397695	-2.15382	0.665795	-2.91021	0.767889	-2.89887	0.629158
-2.96589	0.365402	-2.71905	0.149517	-1.8118	0.382943	-1.27484	0.382838	-3.07471	0.666073	-2.50537	0.700683	-2.89513	0.720342	-3.04655	0.791615
-2.40619	0.550855	-3.30835	0.351205	-2.76037	0.365184	-2.65964	0.0920902	-2.97888	0.684185	-2.86617	0.673923	-3.02616	0.73285	-3.13188	0.707988
-2.73402	0.52417	-2.60501	0.551364	-1.55033	0.47154	-2.07089	0.282194	-3.1337	0.718725	-2.77606	0.715501	-2.65798	0.723962	-3.19443	0.696065
-2.23248	0.25317	-3.01094	0.157	-2.24137	0.0873502	-2.67735	0.0156626	-2.68381	0.515405	-3.02472	0.644101	-2.93746	0.722008	-2.84487	0.720652
-3.04572	0.367238	-1.67427	0.152432	-1.5152	0.427147	-2.36794	0.475196	-2.57336	0.408358	-2.626	0.712078	-3.38419	0.728514	-3.17479	0.700938
-2.93185	0.181531	-2.69911	0.358173	-2.96622	0.281718	-1.89209	0.318294	-2.35701	0.396305	-2.50219	0.750374	-3.097	0.737684	-3.00061	0.714004
-1.57593	0.476034	-2.19303	0.435597	-1.89809	0.447849	-1.55165	0.256878	-3.09887	0.482567	-2.10181	0.416336	-2.96807	0.654462	-3.1783	0.766869
-2.55773	0.379457	-1.95323	0.338217	-2.57203	0.406881	-1.78723	0.399179	-3.21434	0.706347	-2.84549	0.731993	-3.23815	0.670439	-3.21512	0.62756
-2.5972	0.305489	-2.9264	0.312647	-1.94406	0.266611	-2.38589	0.395595	-3.17897	0.567684	-2.70232	0.784796	-3.3917	0.8338	-2.94827	0.695407
-2.75341	0.171059	-3.00054	0.415726	-1.42896	0.370404	-1.688	0.267211	-2.49084	0.452046	-2.8758	0.58693	-3.23009	0.728542	-2.6406	0.631898
-2.56659	0.495628	-1.75529	0.443465	-2.54155	0.559946	-1.37789	0.385769	-2.38313	0.372597	-1.9922	0.548452	-2.57901	0.698715	-2.94428	0.739814
-3.25291	0.383033	-3.00591	0.225729	-1.52183	0.429437	-1.83068	0.478612	-3.06234	0.800067	-2.97606	0.762364	-3.17754	0.69953	-3.05009	0.699562
-1.81364	0.0966054	-1.82748	0.313081	-2.59707	0.346918	-1.8363	0.360822	-2.55155	0.387226	-2.82145	0.745921	-3.29101	0.751265	-3.08954	0.510088
-2.69289	0.462781	-1.90949	0.170503	-1.69202	0.300487	-1.84858	0.298771	-3.04901	0.868552	-3.27694	0.570671	-2.98016	0.693782	-3.0549	0.678946
-2.52296	0.412008	-1.99769	0.439332	-1.73371	0.493613	-1.56143	0.47427	-3.13207	0.720591	-3.1493	0.733166	-1.4517	0.726885	-2.66463	0.710631
-2.53352	0.336599	-2.86843	0.363803	-1.55803	0.466194	-1.67595	0.403139	-2.89446	0.667136	-2.76733	0.775751	-3.02089	0.742701	-3.0383	0.672073
-3.05067	0.409829	-1.68514	0.389754	-2.86968	0.187734	-2.18938	0.40626	-2.8369	0.778528	-2.94999	0.682165	-3.1055	0.73412	-2.93716	0.624208
-2.69695	0.199248	-1.93734	0.360647	-1.54951	0.418207	-2.55327	0.228589	-2.68271	0.596656	-3.3569	0.76262	-3.27805	0.751573	-3.13612	0.756946
-2.12861	0.0475837	-2.87098	0.365631	-2.88515	0.297899	-1.58618	0.42252	-3.41312	0.73067	-3.35171	0.746939	-2.78085	0.684584	-3.07829	0.735955
-2.7831	0.261187	-2.80317	0.472925	-2.776	0.523121	-1.80261	0.444493	-2.78179	0.743485	-3.20835	0.69989	-3.20131	0.709073	-2.71241	0.621109
-2.85146	0.367306	-2.95742	0.35176	-2.52471	0.423716	-2.66848	0.0977916	-3.09802	0.683903	-2.70813	0.724357	-3.179	0.745991	-2.69661	0.715191
-3.05706	0.400986	-2.55859	0.0775518	-2.08721	0.408969	-1.8657	0.393417	-3.06063	0.763818	-2.83164	0.780993	-3.14214	0.821989	-2.52913	0.71845
-3.08646	0.360134	-2.55334	0.332213	-1.75385	0.236945	-2.01886	0.388512	-2.9174	0.760538	-2.62964	0.799871	-3.39614	0.70527	-3.29106	0.687596
-2.74859	0.157182	-2.25917	0.370332	-2.42223	0.395192	-2.11593	0.441769	-3.07012	0.742716	-3.06987	0.747786	-3.36763	0.738538	-3.06367	0.730016
-2.37726	0.180659	-2.94375	0.0978444	-1.6179	0.44405	-1.71884	0.277683	-1.84545	0.432197	-3.21938	0.776434	-3.30934	0.731126	-2.26515	0.720309
-2.41332	0.295257	-2.45254	0.432712	-2.3059	0.463215	-2.05831	0.484652	-3.44087	0.640149	-2.91106	0.771892	-2.79537	0.57501	-2.90969	0.688476
-3.02225	0.441393	-1.00142	0.544571	-1.43957	0.41997	-1.76491	0.262117	-2.59901	0.585165	-2.69126	0.677328	-3.20235	0.739666	-3.0382	0.690368
-2.13425	0.405026	-2.95838	0.393592	-1.69791	0.362406	-2.16852	0.390982	-2.22498	0.302252	-2.86306	0.736821	-3.3462	0.717289	-2.97611	0.727553
-2.47342	0.573125	-2.4837	0.545822	-2.68493	0.127873	-2.45039	0.37705	-1.94044	0.251191	-2.95179	0.760097	-3.1034	0.729105	-2.81196	0.753291
-2.98036	0.345721	-2.24918	0.26932	-2.24389	0.380476	-1.87033	0.364948	-2.96465	0.693539	-2.96504	0.743918	-3.33495	0.75391	-2.7735	0.723241
-2.66063	0.452019	-2.99259	0.27114	-2.736	0.415133	-1.52936	0.207475	-3.23102	0.752432	-3.28625	0.747416	-3.47493	0.582538	-2.78287	0.702278
-2.73097	0.255227	-2.61691	0.383511	-1.92244	0.261627	-2.09894	0.367502	-2.72433	0.6619	-2.36689	0.7013	-3.35069	0.748449	-2.87438	0.703079
-2.26719	0.37103	-2.97621	0.368009	-2.39827	0.467124	-2.22916	0.4362	-3.13962	0.597844	-3.16983	0.519939	-1.93514	0.622872	-2.98968	0.654345
-1.63612	0.404139	-2.43284	0.611477	-2.07881	0.445408	-1.7331	0.429306	-3.48448	0.701407	-2.9253	0.643482	-2.68157	0.737011	-3.0138	0.702708
-2.76805	0.358747	-2.74576	0.39196	-1.6636	0.433554	-1.93128	0.3556	-2.17392	0.529701	-2.98171	0.483926	-3.44769	0.80117	-3.14152	0.67594
-2.78463	0.200725	-2.83906	0.347479	-2.81268	0.336198	-2.40963	0.416654	-3.00762	0.722863	-2.66843	0.704378	-1.73851	0.683091	-2.81828	0.644145
-2.78508	0.256612	-3.02555	0.0845943	-1.83183	0.211671	-2.66058	0.677744	-1.85481	0.761048	-2.11421	0.423481	-2.93742	0.707535	-2.80743	0.730074
-2.7465	0.387358	-2.71441	0.460422	-2.29525	0.254049	-1.88331	0.401081	-2.85	0.557039	-3.14388	0.67194	-3.30041	0.695498	-2.58943	0.691541
-2.7712	0.380738	-2.91226	0.426615	-2.97597	0.180968	-2.94184	0.572446	-1.57162	0.431932	-2.72065	0.449514	-3.11063	0.632628	-2.78617	0.675545
-2.41397	0.277625	-2.88668	0.260834	-2.99495	0.420518	-1.6946	0.415282	-3.38329	0.742561	-2.74662	0.710245	-3.19138	0.727329	-2.91776	0.750277
-2.68039	0.338148	-2.50546	0.208388	-2.76526	0.371771	-0.494774	0.397093	-3.02356	0.806675	-2.16923	0.674367	-3.22951	0.749824	-3.27987	0.734436
-2.55197	0.431174	-3.00009	0.382674	-2.55807	0.40292	-2.23429	0.437246	-3.20636	0.729157	-3.27998	0.744228	-3.1733	0.658901	-3.15233	0.689892
-2.22043	0.441874	-3.08526	0.341245	-2.87926	0.234667	-1.90911	0.399278	-3.2042	0.698771	-3.09472	0.754313	-3.14227	0.607416	-2.44653	0.619854
-2.46854	0.384129	-3.05229	0.0805568	-2.07027	0.252395	-2.5814	0.342945	-3.02643	0.7925	-2.45896	0.744466	-3.5227	0.581921	-2.25251	0.729882
-3.14999	0.0670811	-3.07197	0.452227	-1.61977	0.433506	-2.03895	0.365573	-2.61446	0.519104	-2.89978	0.781539	-3.34793	0.710447	-2.52083	0.695088
-2.70369	0.321238	-2.45148	0.435344	-1.4049	0.430726	-1.34369	0.440592	-2.23549	0.430644	-2.08236	0.706163	-3.29838	0.711496	-2.79173	0.634447
-2.72819	0.358956	-2.21337	0.360344	-2.68025	0.284664	-1.47666	0.185123	-3.01432	0.735688	-2.72866	0.752588	-3.0111	0.750279	-3.21091	0.731825
-2.59538	0.336963	-1.52652	0.432379	-2.35822	0.428328	-1.89005	0.445365	-2.20605	0.394778	-3.22128	0.629691	-3.17766	0.692601	-1.98062	0.771337
-2.87325	0.376243	-2.74461	0.118662	-2.9344	0.0945523	-2.38757	0.453913	-3.16667	0.749192	-2.76232	0.683645	-3.42101	0.68743	-2.39273	0.695153
-2.92632	0.406027	-2.94386	0.316862	-2.90145	0.388622	-1.83545	0.419252	-3.17265	0.752581	-2.68288	0.554358	-3.11302	0.753919	-2.70819	0.644475
-2.5179	0.476348	-2.86585	0.361003	-1.7711	0.22687	-1.51515	0.40985	-3.13313	0.666154	-2.93171	0.765712	-3.32079	0.677181	-3.05177	0.691709
-2.74238	0.401845	-1.98214	0.270093	-1.96218	0.424101	-1.98512	0.436167	-2.85251	0.7025	-2.73126	0.741763	-3.20778	0.739139	-2.58553	0.570025
-2.49461	0.489713	-2.64962	0.245869	-1.43267	0.396721	-1.72414	0.39685	-3.12836	0.693382	-2.99238	0.523919	-3.24787	0.825062	-2.66728	0.662391
-2.65148	0.417563	-2.25277	0.0874521	-2.50601	0.371874	-2.27884	0.412681	-2.57475	0.646062	-2.7293	0.713687	-2.67803	0.618728	-3.26228	0.640725
-1.90179	0.12317	-1.6925	0.282444	-1.52748	0.476948	-1.38693	0.339198	-3.60155	0.765068	-3.04274	0.695927	-3.00615	0.752688	-2.99985	0.669294
-2.77737	0.188282	-2.97529	0.110356	-1.89649	0.403069	-2.5507	0.454709	-3.31674	0.726845	-2.92553	0.716575	-3.19373	0.730995	-2.75724	0.647939
-2.52715	0.512353	-2.96798	0.3459	-1.88024	0.391816	-1.8091	0.37986	-3.00663	0.787861	-2.64592	0.647992	-3.14209	0.672415	-3.17559	0.718373
-2.62579	0.376297	-2.88793	0.20296	-1.8995	0.353044	-1.67352	0.200825	-3.34966	0.739703	-2.78657	0.755356	-2.91075	0.619334	-2.97039	0.701285
-1.33804	0.208319	-3.05827	0.206717	-1.46973	0.290954	-2.4072	0.244402	-2.21233	0.415478	-3.08659	0.756873	-3.11281	0.771939	-2.4464	0.621145
-2.71323	0.536923	-3.16323	0.266824	-2.16224	0.442785	-1.61951	0.535879	-2.35511	0.383442	-2.95233	0.676678	-3.13046	0.73945	-2.93058	0.825024
-1.98311	0.324931	-2.37414	0.358172	-2.77738	0.400662	-2.16391	0.233515	-2.85634	0.402515	-2.60417	0.761033	-3.38818	0.801333	-3.02076	0.697277
-1.40256	0.267491	-2.43724	0.39759	-1.58398	0.495282	-2.48577	0.392514	-2.93839	0.667956	-3.0873	0.77378	-3.11355	0.593258	-3.04398	0.604549
-2.16225	0.414447	-2.40627	0.483599	-2.43471	0.310012	-2.26644	0.343692	-3.05499	0.855003	-3.39329	0.770809	-2.00313	0.706074	-2.78454	0.749003
-1.46183	0.335798	-2.92294	0.19384	-2.21585	0.305134	-1.70772	0.318873	-3.10747	0.639019	-3.12745	0.741315	-3.4266	0.703908	-3.15445	0.759517
-2.45683	0.0371913	-2.57689	0.329582	-1.6328	0.448777	-1.81509	0.0546181	-2.05297	0.752405	-2.68789	0.784286	-3.13795	0.822229	-2.96496	0.63957
-1.44211	0.169456	-2.44571	0.449649	-2.95279	0.470745	-2.76501	0.525199	-2.6024	0.459424	-2.84665	0.746294	-3.32854	0.687625	-1.7472	0.799721
-2.45532	0.441955	-2.57978	0.48678	-2.88833	0.282255	-1.74615	0.393776	-3.29291	0.75112	-2.91661	0.610089	-2.01275	0.691228	-2.51143	0.63166
-2.72615	0.554744	-2.23978	0.375678	-1.89706	0.23702	-1.71127	0.11398	-2.98524	0.766764	-2.84794	0.6763	-2.93874	0.629657	-3.19431	0.625799
-2.75343	0.317426	-2.63779	0.396345	-2.51283	0.221426	-2.1467	0.461088	-2.76181	0.634386	-3.01787	0.699906	-3.4668	0.75022	-3.16962	0.727144
-2.93849	0.134614	-2.6798	0.196036	-1.80219	0.129063	-2.2432	0.466772	-2.71621	0.390071	-2.5705	0.723529	-2.98401	0.731046	-3.15465	0.645512
-2.75636	0.171949	-3.1334	0.263023	-2.45193	0.296479	-2.2564	0.372033	-3.09111	0.542749	-3.08824	0.699143	-2.36822	0.726838	-2.86598	0.682456
-2.96576	0.219986	-3.08605	0.308777	-1.8608	0.376471	-2.53105	0.434713	-3.19237	0.69044	-2.86202	0.74801	-3.09426	0.785813	-2.75308	0.644106
-2.56731	0.251963	-2.86935	0.38912	-2.00041	0.474619	-2.26546	0.560152	-2.43657	0.763397	-2.72788	0.693131	-3.47782	0.720924	-2.56338	0.681663
-2.80437	0.44289	-1.31991	0.467771	-1.63521	0.382058	-1.79701	0.158583	-2.91898	0.728378	-2.78575	0.715303	-3.05495	0.701101	-3.37027	0.675728
-1.45973	0.257308	-2.78345	0.416545	-1.53122	0.382934	-2.81913	0.270214	-2.91488	0.750533	-3.16153	0.733219	-3.08651	0.765649	-2.75455	0.572836
-2.88134	0.253891	-2.7883	0.392212	-2.17159	0.473279	-1.84518	0.39856	-2.78283	0.621367	-2.13205	0.362599	-3.25469	0.756068	-2.63401	0.580149
-1.68177	0.416549	-2.60254	0.293185	-2.09231	0.458025	-1.94979	0.449807	-2.74355	0.76103	-2.77976	0.769559	-3.53071	0.784566	-2.60022	0.749374
-2.66543	0.364008	-2.90534	0.276451	-1.48912	0.416766	-2.3296	0.455703	-2.28809	0.429121	-3.24193	0.789057	-3.27756	0.747128	-2.36336	0.639316
-2.81315	0.246028	-1.9221	0.463153	-1.60183	0.289495	-2.38842	0.353183	-2.99425	0.642098	-2.59712	0.7342	-3.19701	0.652929	-2.90468	0.524222
-2.80909	0.293811	-2.6207	0.420265	-1.47117	0.419878	-1.98042	0.410501	-2.96722	0.831262	-1.90824	0.459168	-3.01168	0.635187	-2.82254	0.690141
-2.39035	0.309011	-2.7608	0.385116	-2.81094	0.436744	-1.39637	0.395693	-2.764	0.752307	-2.45371	0.69453	-3.23883	0.699906	-3.68753	0.623813
-2.25962	0.219012	-2.44407	0.42196	-1.83943	0.316671	-2.14656	0.40916	-2.80311	0.77246	-3.03105	0.775147	-3.12749	0.570511	-2.72153	0.650309
-2.81711	0.312028	-2.95831	0.344509	-2.06634	0.417452	-2.3431	0.444991	-3.36269	0.710738	-2.99308	0.753119	-3.08159	0.656041	-2.99885	0.600711
-2.47757	0.311976	-2.30033	0.222387	-2.76466	0.24935	-2.17683	0.396082	-3.02929	0.746196	-2.49165	0.468472	-2.81927	0.673727	-2.88686	0.657914
-2.17656	0.118855	-2.7443	0.500442	-1.66982	0.3261	-2.38414	0.0108063	-2.4695	0.393949	-2.76015	0.586813	-3.39223	0.711526	-3.0416	0.467682
-2.59546	0.398681	-1.92069	0.271383	-1.41784	0.337458	-1.91345	0.367457	-3.12345	0.713487	-1.89209	0.344814	-3.02805	0.736309	-2.69398	0.721614
-3.1936	0.154173	-2.57908	0.371849	-2.86838	0.410909	-2.20119	0.410376	-2.12125	0.367773	-2.85208	0.733983	-3.29508	0.722762	-2.74193	0.713961
-2.98197	0.403962	-3.01897	0.168969	-2.21827	0.431593	-2.27701	0.208422	-2.93371	0.605332	-2.60326	0.536255	-2.95432	0.702681	-2.85743	0.688085
-2.52116	0.347608	-2.02255	0.323023	-1.09697	0.38514	-1.74292	0.390406	-3.03901	0.774078	-1.31993	0.424112	-3.18354	0.621201	-2.92067	0.577514
-2.12513	0.442752	-2.71282	0.465346	-2.7133	0.313671	-2.30318	0.410213	-2.06713	0.281927	-1.83736	0.422682	-3.37661	0.742443	-2.10225	0.576776
-2.72279	0.353548	-1.92131	0.412985	-1.80617	0.392284	-2.71092	0.21465	-2.74557	0.635327	-3.09642	0.683128	-3.11714	0.740527	-3.47337	0.674703
-2.92797	0.39016	-3.06923	0.348307	-2.72364	0.436924	-2.13779	0.396508	-3.41153	0.831866	-2.81091	0.725431	-3.14424	0.73446	-2.69884	0.700133
-2.99846	0.418981	-3.05266	0.319236	-2.60228	0.304164	-2.33624	0.462554	-3.18759	0.729184	-3.31839	0.730516	-3.16651	0.779211	-2.04765	0.71379
-2.28666	0.403878	-2.78416	0.333784	-2.68033	0.355756	-1.45434	0.385718	-3.25538	0.80607	-2.35191	0.691225	-3.25774	0.587541	-3.09123	0.678817
-2.40665	0.238016	-3.00351	0.429771	-1.69785	0.189565	-1.2126	0.28786	-3.04158	0.604011	-2.74893	0.795621	-3.39577	0.686828	-2.96552	0.68768
-2.9367	0.401718	-2.61208	0.524816	-2.77936	0.201537	-1.98632	0.377845	-3.15903	0.706804	-1.45218	0.408318	-3.39966	0.702546	-2.73574	0.668819
-2.5113	0.38226	-2.47541	0.362436	-2.64289	0.416783	-2.46237	0.242862	-3.14098	0.746073	-3.42538	0.599763	-3.10821	0.644634	-2.23256	0.492422
-2.52541	0.494193	-1.93351	0.318756	-1.98982	0.417406	-1.55183	0.165227	-3.26167	0.715727	-2.67357	0.68492	-3.42231	0.686622	-2.91837	0.683049
-2.82784	0.406867	-2.86646	0.41157	-2.82801	0.320503	-1.67164	0.420914	-2.87427	0.712173	-2.76985	0.725755	-3.11268	0.758827	-3.15336	0.716101
-2.27827	0.429384	-2.00387	0.403323	-2.84506	0.419944	-1.85898	0.330529	-2.34262	0.56825	-2.11958	0.686341	-3.34865	0.705813	-3.1382	0.639139
-2.67249	0.15107	-2.30724	0.496689	-2.90025	0.371943	-1.97746	0.388072	-2.89228	0.742156	-0.710391	0.47511	-3.30872	0.717045	-3.44836	0.55796
-2.04184	0.391837	-2.79371	0.41097	-1.95542	0.378074	-1.62745	0.400056	-3.03968	0.750545	-2.95439	0.745094	-2.96962	0.731128	-3.04147	0.671205
-2.39904	0.382055	-2.98012	0.273006	-0.781912	0.338951	-2.00722	0.491414	-2.53228	0.48463	-2.58577	0.819578	-2.6374	0.755082	-2.93819	0.718222
-1.65305	0.139182	-2.87478	0.328022	-2.13714	0.3658	-1.85326	0.436636	-3.32873	0.747093	-1.86229	0.438769	-2.97342	0.669709	-3.05434	0.703013
-2.25441	0.150175	-2.70007	0.411597	-1.75344	0.415281	-2.91696	0.788897	-2.98453	0.690944	-3.19302	0.749139	-3.13764	0.754284	-2.9465	0.608203
-2.83557	0.157377	-2.62663	0.472959	-1.71166	0.365887	-1.70196	0.331761	-2.40419	0.723343	-2.77148	0.778289	-3.07466	0.715301	-1.62423	0.655651
-2.52449	0.426268	-2.60972	0.398775	-2.90419	0.462551	-2.33931	0.208775	-1.97486	0.406435	-3.40302	0.719568	-3.4699	0.762681	-2.84642	0.678357
-2.89351	0.373686	-2.51359	0.457148	-2.63407	0.389576	-2.39634	0.439929	-2.28921	0.458188	-3.03731	0.679595	-3.07234	0.641398	-3.27767	0.661153
-1.86812	0.440783	-1.94416	0.100787	-2.25224	0.401952	-2.47852	0.41654	-2.76474	0.800776	-3.23948	0.682774	-3.44398	0.730863	-2.71795	0.68337
-2.58799	0.370671	-2.26091	0.409831	-1.85978	0.379087	-3.0223	0.789224	-1.99672	0.804043	-1.90712	0.3608	-3.22447	0.739931	-2.76889	0.599289
-1.60137	0.418172	-2.73142	0.47324	-2.64866	0.22945	-2.64948	0.199594	-3.29636	0.765455	-2.89564	0.636195	-2.94102	0.663177	-2.57572	0.689194
-1.70084	0.0540186	-3.07359	0.210393	-2.04005	0.355755	-1.70492	0.428821	-3.32413	0.820528	-3.03053	0.671427	-3.34431	0.720028	-3.14294	0.349719
-2.47519	0.439129	-2.85039	0.404196	-2.19001	0.514752	-2.81697	0.439984	-2.85789	0.692772	-2.74603	0.632857	-3.35021	0.733327	-3.03205	0.703462
-2.9211	0.37052	-2.67494	0.470834	-1.24996	0.301723	-2.47696	0.485099	-2.7195	0.789872	-3.12318	0.664532	-3.03334	0.778491	-3.51521	0.695227
-2.83319	0.421807	-2.86053	0.152051	-2.66205	0.553797	-1.94821	0.309738	-3.25205	0.706065	-2.91774	0.691108	-3.14175	0.744487	-3.28574	0.684401
-2.56469	0.222943	-2.70042	0.427123	-2.87943	0.446283	-1.78369	0.371567	-2.99519	0.678942	-2.76966	0.678612	-3.08068	0.671135	-2.6413	0.584426
-2.21374	0.383262	-2.8984	0.0552385	-2.86738	0.409546	-2.20713	0.279751	-2.58963	0.537607	-2.98284	0.760704	-3.18899	0.709136	-2.72673	0.761031
-2.81266	0.106403	-2.8908	0.308219	-2.90098	0.46177	-1.99506	0.373448	-3.09492	0.743336	-3.02405	0.728275	-3.07757	0.709068	-2.54309	0.758545
-1.75434	0.39038	-2.43668	0.588596	-1.72652	0.464641	-2.22753	0.301962	-2.71498	0.661205	-2.96577	0.767452	-3.60525	0.759427	-2.53491	0.659465
-2.75154	0.254182	-1.16072	0.365788	-2.62516	0.112304	-1.23697	0.14084	-2.37087	0.794178	-2.67183	0.421937	-3.66449	0.594216	-3.03056	0.678742
-2.15772	0.467583	-2.88544	0.42576	-1.24476	0.390933	-1.71383	0.171145	-3.30027	0.754023	-2.93677	0.667605	-2.25239	0.703195	-1.87501	0.414344
-2.30078	0.403461	-1.67866	0.451406	-2.51228	0.36021	-1.77689	0.119094	-3.35712	0.654373	-3.14112	0.68944	-3.38871	0.763145	-3.10286	0.76179
-2.86842	0.390768	-2.77411	0.328791	-2.35832	0.344478	-1.64556	0.410276	-1.93463	0.455354	-2.94193	0.680187	-3.15041	0.695357	-3.17964	0.739664
-2.06247	0.344964	-3.05011	0.483826	-2.66282	0.224942	-2.27657	0.110557	-2.90101	0.592201	-3.03014	0.730957	-2.96768	0.704921	-2.99063	0.602231
-1.90554	0.137937	-2.73614	0.423764	-2.83565	0.247797	-2.06818	0.391219	-2.75727	0.757772	-2.76369	0.581722	-2.24723	0.740595	-2.3555	0.670693
-2.92591	0.187712	-2.63165	0.447082	-2.15868	0.373262	-2.10344	0.402394	-3.18646	0.724431	-2.73534	0.710612	-3.243	0.71312	-3.16035	0.691316
-2.7335	0.441927	-3.19074	0.309465	-1.71502	0.319176	-2.68177	0.507043	-3.01518	0.733702	-3.07734	0.67724	-3.2305	0.780472	-3.1091	0.721461
-2.55003	0.408533	-1.99785	0.32201	-2.58037	0.449992	-1.87889	0.426353	-2.97043	0.778125	-2.95312	0.642741	-2.5529	0.680071	-3.02444	0.681309
-1.9135	0.422077	-2.98489	0.44711	-2.63736	0.453464	-2.26067	0.482136	-2.03502	0.370089	-3.17677	0.676616	-3.34433	0.72211	-2.66316	0.636253
-2.93884	0.186605	-2.93507	0.389834	-2.84022	0.383482	-2.31518	0.0660393	-2.49299	0.424353	-2.77885	0.808589	-3.06808	0.729195	-1.60811	0.566106
-2.36214	0.352611	-1.89144	0.233313	-1.98034	0.39028	-2.40751	0.398711	-1.85671	0.358787	-1.63447	0.424937	-2.77915	0.42655	-3.03565	0.564711
-2.80541	0.307971	-3.25451	0.0409509	-2.29115	0.19698	-2.07923	0.646154	-3.03709	0.734769	-3.02564	0.695832	-3.21158	0.700131	-1.88474	0.635102
-2.01892	0.471851	-2.92627	0.394119	-1.93609	0.494706	-2.35973	0.251325	-1.25612	0.413926	-2.93237	0.799402	-3.40431	0.768083	-3.19432	0.613109
-2.65897	0.410032	-2.76933	0.286889	-1.79412	0.237664	-2.73887	0.376057	-3.03236	0.679851	-3.01503	0.704105	-2.95681	0.77314	-2.39059	0.707489
-2.65357	0.368349	-3.13555	0.122893	-1.85619	0.365476	-2.63598	0.514216	-2.46191	0.301793	-3.19068	0.755914	-3.48428	0.698688	-3.08383	0.655262
-2.19057	0.432027	-2.6328	0.379602	-2.0616	0.202306	-1.3111	0.39287	-2.96647	0.761385	-2.44351	0.495067	-3.50969	0.706403	-3.13748	0.688972
-2.4185	0.401831	-1.73913	0.494503	-1.79559	0.366318	-2.02799	0.272349	-3.27653	0.789071	-2.88245	0.662953	-3.21541	0.729483	-2.98845	0.713109
-2.56258	0.476945	-2.75504	0.292772	-2.06403	0.256409	-1.69861	0.0868068	-1.60679	0.702989	-2.41742	0.427341	-3.38039	0.681293	-3.1629	0.733794
-1.97575	0.357734	-3.18773	0.345788	-2.76801	0.14473	-2.78779	0.551799	-2.58725	0.508895	-3.34292	0.659461	-3.33903	0.688919	-3.34756	0.512517
-2.6158	0.263012	-2.66602	0.424661	-2.49667	0.0839064	-1.64497	0.410733	-3.05445	0.68843	-2.82115	0.615176	-3.33953	0.722162	-2.87036	0.698212
-2.44436	0.397931	-2.94027	0.532085	-2.32929	0.436942	-2.49753	0.465749	-3.16844	0.71408	-2.74808	0.69126	-3.05317	0.62351	-3.02993	0.677229
-2.8679	0.401349	-2.97946	0.384133	-2.78258	0.0765515	-1.82882	0.360717	-3.21153	0.672902	-3.30793	0.801577	-3.28628	0.722731	-3.03577	0.691529
-2.79332	0.485355	-2.83844	0.33092	-2.65838	0.445982	-2.65899	0.416684	-2.77244	0.786487	-2.3697	0.810439	-3.25573	0.726278	-2.47481	0.699269
-2.49394	0.347242	-2.79206	0.502091	-1.41756	0.214209	-2.10228	0.315656	-2.57051	0.774857	-3.03612	0.775332	-3.25256	0.743889	-3.10019	0.638828
-2.57257	0.217504	-2.67108	0.339196	-1.24276	0.536758	-2.41605	0.473425	-3.38994	0.739951	-2.9174	0.674847	-3.26918	0.73526	-2.51499	0.567901
-2.45791	0.381729	-2.78702	0.343098	-1.39972	0.343778	-1.99134	0.391241	-2.50859	0.314894	-3.17118	0.701457	-3.09331	0.637623	-2.80073	0.602638
-3.25946	0.369634	-2.52237	0.41755	-1.49971	0.401735	-2.15896	0.429673	-3.29371	0.792657	-2.50813	0.623549	-2.37246	0.763494	-2.71546	0.723337
-2.78982	0.279765	-2.76163	0.458129	-2.89229	0.40191	-2.165	0.100229	-3.2201	0.784491	-3.09779	0.760127	-3.22476	0.729326	-3.15565	0.686843
-2.46479	0.123737	-2.90552	0.124552	-2.72416	0.163534	-1.81599	0.404435	-2.58926	0.734961	-3.09998	0.691174	-2.68235	0.579348	-3.0702	0.663902
-2.72215	0.333038	-3.01395	0.0514302	-2.96265	0.40398	-1.85947	0.413815	-2.96547	0.744471	-2.35435	0.440391	-2.7407	0.733159	-1.95658	0.651736
-2.35957	0.402963	-3.10604	0.173948	-2.91375	0.377182	-1.89863	0.257434	-3.10503	0.638089	-2.89267	0.668588	-3.30759	0.731301	-3.2273	0.710244
-1.6537	0.437103	-2.38231	0.215469	-1.67972	0.398771	-1.79445	0.419755	-3.25644	0.781544	-3.04229	0.680865	-3.1855	0.705008	-2.75121	0.682308
-2.65545	0.323246	-1.91557	0.193126	-1.58032	0.414453	-2.63154	0.640902	-3.00877	0.766049	-2.96506	0.621262	-2.9022	0.706854	-3.3448	0.761161
-2.70202	0.263991	-2.55349	0.436222	-2.40127	0.376857	-1.7781	0.306169	-2.90552	0.681467	-3.16403	0.65693	-2.98391	0.448063	-2.98082	0.700847
-3.10109	0.379387	-2.70345	0.215859	-2.72771	0.364152	-1.97594	0.420385	-3.52872	0.741721	-2.25517	0.20045	-3.30163	0.715963	-2.89599	0.770256
-2.74887	0.453405	-2.61317	0.199531	-2.8008	0.523855	-1.11078	0.279966	-2.94904	0.703507	-2.65782	0.367742	-2.87333	0.744479	-3.2415	0.722018
-2.81625	0.175398	-2.83648	0.225707	-1.47622	0.235901	-2.58855	0.441253	-3.0938	0.755683	-3.20102	0.67502	-3.22767	0.623069	-3.28713	0.711277
-2.78368	0.356582	-2.77935	0.339183	-2.08486	0.0842331	-2.37818	0.329275	-3.09541	0.710333	-2.86711	0.685299	-3.20272	0.694915	-3.1887	0.709312
-2.6141	0.53927	-2.4615	0.103609	-2.02083	0.457587	-1.18171	0.411078	-2.99938	0.714306	-2.98309	0.71744	-2.68455	0.713467	-3.28498	0.685731
-2.77504	0.158794	-2.89266	0.144184	-2.47597	0.289901	-1.6387	0.27209	-3.04872	0.636368	-2.49757	0.690315	-3.21794	0.643057	-2.84663	0.736199
-2.63711	0.379887	-2.87182	0.540574	-1.88029	0.447353	-1.49517	0.421639	-2.86754	0.720143	-2.17488	0.783698	-3.40814	0.717418	-2.81588	0.615259
-2.48339	0.358243	-2.93341	0.323354	-2.05788	0.281987	-2.09975	0.513939	-1.73336	0.44875	-2.50797	0.666629	-3.30067	0.763839	-3.26037	0.709982
-2.49804	0.47756	-3.03522	0.229196	-2.62661	0.329015	-2.25799	0.189192	-3.32738	0.74379	-2.87029	0.658381	-3.3049	0.712472	-3.11786	0.653894
-2.05397	0.131186	-2.98786	0.219647	-2.48309	0.226554	-2.03695	0.272281	-2.90229	0.675619	-2.68588	0.682532	-3.51736	0.662356	-2.95155	0.762407
-2.89009	0.473742	-2.2255	0.421905	-1.11235	0.396123	-1.98502	0.349543	-3.06085	0.788555	-1.74186	0.698942	-3.37482	0.778423	-2.73155	0.739451
-2.43371	0.371407	-2.63606	0.47079	-1.54425	0.275778	-2.23553	0.414109	-3.12225	0.733407	-2.67379	0.771493	-2.70166	0.70767	-2.6156	0.683347
-2.41653	0.422074	-2.71429	0.383453	-1.80477	0.320609	-2.80024	0.438946	-1.34338	0.449019	-2.41136	0.411213	-2.69137	0.695645	-3.52746	0.647386
-3.13691	0.130045	-2.88631	0.47958	-2.94702	0.415953	-2.89145	0.0997482	-3.06712	0.663687	-2.52302	0.643703	-3.35578	0.735627	-2.88003	0.669738
-2.7226	0.442192	-2.76018	0.390184	-1.63767	0.366431	-2.06542	0.101513	-1.97911	0.430726	-2.9657	0.41824	-3.08113	0.746747	-3.04985	0.698073
-3.07858	0.375411	-2.70683	0.427808	-2.11856	0.404132	-2.60544	0.353288	-3.12164	0.679786	-2.59216	0.643354	-3.0509	0.753819	-3.17375	0.758743
-2.81794	0.224075	-2.49825	0.479616	-1.5713	0.171418	-2.42161	0.258709	-3.33669	0.760127	-2.42275	0.701685	-3.29505	0.689247	-2.93163	0.693418
-2.22836	0.287783	-3.0003	0.141457	-1.20703	0.134756	-2.09846	0.397851	-2.12606	0.390588	-2.86763	0.662664	-3.40549	0.759194	-3.11094	0.770185
-2.98806	0.389806	-2.12465	0.0966589	-2.36898	0.355731	-2.00963	0.160512	-2.74601	0.710212	-2.40169	0.649826	-3.30614	0.592722	-3.03857	0.763984
-2.46796	0.378084	-2.4613	0.458419	-3.07465	0.340496	-1.93949	0.249937	-2.49451	0.301029	-1.68384	0.470464	-3.1167	0.651792	-2.10526	0.671501
-2.65267	0.440709	-3.01565	0.189454	-1.59557	0.423273	-1.77673	0.292171	-2.98165	0.747716	-3.11655	0.783514	-3.43665	0.732351	-3.19425	0.702334
-3.1725	0.0460366	-2.65971	0.624159	-1.4889	0.126543	-1.98449	0.0545104	-2.86968	0.723318	-2.92014	0.720553	-3.25271	0.773296	-2.95156	0.73527
-2.38496	0.437006	-3.13984	0.112044	-1.82499	0.336121	-1.68805	0.24485	-3.42122	0.807174	-2.95649	0.702252	-2.82131	0.742185	-3.11153	0.752858
-1.71892	0.333291	-1.74241	0.451076	-1.52977	0.317876	-1.789	0.202309	-2.72645	0.73498	-3.32233	0.658944	-3.03636	0.745586	-3.07338	0.678128
-2.69335	0.413673	-3.21537	0.372137	-1.49052	0.120878	-2.544	0.49333	-1.56315	0.734584	-2.68127	0.699715	-3.31046	0.73783	-2.95508	0.66215
-3.08344	0.444364	-2.95024	0.380606	-1.47193	0.421979	-1.50023	0.341807	-3.33356	0.734006	-2.96999	0.768994	-3.49647	0.718643	-2.96732	0.760899
-2.84058	0.411485	-2.56208	0.35936	-2.16556	0.396045	-2.18652	0.376629	-3.2602	0.663456	-2.7286	0.688942	-3.14531	0.741496	-2.87585	0.695219
-2.64864	0.405832	-2.78443	0.396466	-2.77501	0.111559	-1.90983	0.433578	-3.05854	0.748904	-2.6674	0.325682	-3.13498	0.724459	-3.01254	0.743022
-3.0904	0.43809	-2.31873	0.500737	-2.76529	0.0743112	-1.90409	0.219864	-3.19168	0.716818	-3.25529	0.737212	-3.19201	0.701613	-3.2547	0.76845
-2.75623	0.359204	-1.84975	0.307227	-2.85673	0.1371	-2.44244	0.372115	-2.98752	0.78198	-2.95534	0.702201	-3.40663	0.775448	-2.74856	0.750592
-2.59198	0.292752	-2.3402	0.31699	-2.67447	0.11389	-1.2915	0.357039	-3.22048	0.791483	-3.29463	0.64417	-3.24151	0.760529	-3.16459	0.723151
-2.70377	0.291731	-2.43039	0.278182	-2.63064	0.296721	-1.53894	0.16618	-3.05281	0.622079	-2.14503	0.72539	-1.89232	0.684746	-2.94815	0.69733
-2.66389	0.177342	-2.87529	0.435363	-1.30703	0.191423	-1.77595	0.375602	-1.63786	0.468614	-2.35026	0.464037	-2.64462	0.729897	-2.43932	0.674143
-2.7156	0.301464	-1.34797	0.542993	-1.79394	0.354958	-2.06141	0.24386	-2.95833	0.722008	-2.69187	0.39908	-2.3416	0.754388	-3.03322	0.692522
-1.86607	0.454588	-3.18002	0.377261	-2.17433	0.396758	-2.14043	0.308806	-3.0441	0.529619	-2.95941	0.821438	-3.17929	0.648299	-2.99486	0.751042
-1.93258	0.472002	-2.9391	0.459583	-1.25849	0.552509	-1.86593	0.24261	-3.22914	0.823004	-2.04501	0.402492	-3.28206	0.709396	-3.17667	0.734421
-2.18384	0.393287	-2.97603	0.18684	-1.92176	0.162844	-1.71833	0.118988	-3.39454	0.749084	-2.86357	0.758412	-3.07092	0.645073	-2.36353	0.688639
-2.22568	0.40351	-2.17114	0.0968239	-1.46974	0.307118	-1.81426	0.438821	-3.13429	0.789272	-2.69227	0.684587	-3.22291	0.712084	-2.79792	0.685367
-2.7996	0.203057	-2.53814	0.381184	-2.2055	0.363065	-1.93529	0.416427	-2.68994	0.709687	-3.14796	0.760716	-3.14648	0.677865	-2.98032	0.730256
-2.62371	0.309643	-2.20606	0.41918	-2.05355	0.328272	-1.66912	0.361928	-2.78787	0.693933	-3.04558	0.622777	-3.2423	0.745651	-2.9619	0.599398
-2.78303	0.389452	-2.92769	0.288258	-1.96537	0.60174	-1.56213	0.255861	-2.97869	0.727363	-3.27877	0.775605	-3.56107	0.516818	-3.23958	0.725694
-2.02683	0.369788	-2.98445	0.396966	-2.64722	0.211983	-1.86406	0.141438	-3.21389	0.745255	-2.95063	0.750247	-3.30231	0.766978	-3.04058	0.762744
-2.05497	0.188971	-2.99	0.387217	-2.80214	0.297552	-2.05856	0.426495	-2.81293	0.685369	-3.03574	0.610137	-3.43462	0.744981	-2.48213	0.820454
-2.33279	0.166079	-2.58817	0.580144	-2.72478	0.258212	-1.89856	0.103639	-2.93515	0.627266	-3.29914	0.793967	-3.36813	0.748234	-2.87207	0.662486
-2.66568	0.171533	-2.25979	0.100191	-2.7289	0.496162	-2.46275	0.416081	-3.29519	0.628263	-2.83286	0.727108	-2.17792	0.749441	-1.02702	0.620103
-2.3477	0.386166	-2.51194	0.543885	-2.58591	0.129466	-2.87194	0.390662	-2.69983	0.449348	-3.11425	0.786869	-2.86002	0.606612	-2.78518	0.697334
-2.09912	0.3928	-2.28334	0.219293	-2.31635	0.482034	-1.97649	0.406452	-2.4291	0.500769	-2.94915	0.714116	-3.18579	0.679289	-2.85113	0.664349
-2.44431	0.374388	-2.33092	0.456206	-1.73355	0.281008	-2.85168	0.759119	-1.28722	0.704158	-2.84299	0.298271	-3.31663	0.77464	-2.84474	0.757138
-2.56338	0.219716	-2.41779	0.492934	-1.9177	0.157805	-1.33668	0.546251	-2.24661	0.746705	-3.03497	0.745974	-3.27278	0.739291	-3.24821	0.602272
-2.75429	0.405866	-2.67327	0.421624	-2.10349	0.349507	-1.63971	0.318012	-3.13145	0.723109	-3.11813	0.652586	-3.49128	0.708	-1.94146	0.626115
-2.6898	0.574992	-3.09843	0.105276	-1.19065	0.474143	-2.81132	0.398587	-3.19524	0.698826	-2.99286	0.716829	-3.10446	0.683283	-3.03443	0.748796
-2.10373	0.0911426	-2.82786	0.413935	-2.16253	0.438137	-2.01777	0.164266	-3.07071	0.770017	-2.32042	0.672278	-3.18732	0.744728	-3.20049	0.723974
-1.82251	0.448858	-2.83098	0.474397	-1.87758	0.536541	-2.37893	0.408685	-2.7748	0.38921	-2.96482	0.738899	-2.12531	0.71578	-3.1963	0.734393
-2.80911	0.482782	-3.11953	0.290285	-1.85541	0.378142	-1.57423	0.442945	-2.18593	0.478925	-3.13554	0.748867	-2.80436	0.702661	-3.06667	0.711153
-2.65891	0.542744	-2.67535	0.460091	-1.53196	0.538998	-2.24685	0.272437	-3.04744	0.736995	-2.87088	0.769277	-3.03797	0.663991	-1.337	0.620198
-2.26627	0.466533	-1.70481	0.358706	-2.82886	0.507048	-2.34852	0.462407	-1.94966	0.463167	-2.62277	0.668103	-3.19202	0.777085	-2.91164	0.719487
-2.72009	0.438954	-2.43248	0.215316	-1.92279	0.142045	-1.7085	0.385794	-3.19112	0.767589	-2.92627	0.740678	-2.60215	0.766281	-3.10362	0.779184
-2.8748	0.470268	-2.91953	0.410128	-1.13153	0.113663	-1.87453	0.263276	-3.28199	0.763722	-2.0888	0.409853	-3.31798	0.746824	-3.16496	0.58171
-1.84567	0.140103	-2.9066	0.4287	-2.33821	0.317306	-1.71065	0.305741	-3.06227	0.615939	-2.48034	0.752859	-3.29412	0.619199	-2.82537	0.744345
-2.57074	0.422181	-3.03762	0.411767	-1.91618	0.261348	-2.32113	0.194081	-2.99882	0.755215	-2.9076	0.761139	-3.38025	0.736131	-3.05902	0.770882
-2.90405	0.257415	-2.9709	0.445584	-2.56296	0.148075	-1.47304	0.424333	-2.01183	0.458333	-3.16552	0.756713	-3.18502	0.679381	-2.90828	0.706375
-2.66421	0.245142	-2.98032	0.437465	-1.45833	0.108379	-1.4775	0.431511	-3.3143	0.656708	-3.17332	0.751802	-3.34604	0.700416	-2.99596	0.701086
-1.95529	0.384932	-2.9602	0.414913	-1.93497	0.102909	-1.77845	0.141918	-3.29793	0.709337	-2.6562	0.580607	-2.97193	0.779475	-3.43575	0.636425
-3.05968	0.349705	-2.681	0.226585	-2.54581	0.326607	-2.44006	0.361748	-2.93934	0.75097	-1.47331	0.532969	-3.29339	0.758236	-2.88768	0.717916
-3.0907	0.374053	-2.87711	0.293096	-1.60508	0.42476	-2.07846	0.441759	-3.2698	0.456031	-2.9075	0.707383	-3.33335	0.769084	-3.03939	0.710947
-2.62045	0.345912	-2.78252	0.421139	-1.79129	0.423506	-1.57871	0.387533	-3.05032	0.752116	-3.08764	0.70969	-3.01922	0.605575	-2.85135	0.734982
-2.54144	0.299713	-2.88214	0.343757	-2.46073	0.142793	-2.36593	0.471032	-3.02472	0.541059	-2.82663	0.439859	-3.27922	0.782383	-3.25511	0.598713
-2.00216	0.303189	-2.82669	0.353834	-2.20244	0.457987	-1.89897	0.114422	-3.13786	0.760023	-3.10357	0.714337	-3.26134	0.762093	-2.98715	0.700385
-2.57189	0.154203	-1.8276	0.417518	-2.92461	0.372207	-1.92221	0.305161	-3.42732	0.732983	-1.53554	0.277503	-3.31131	0.757517	-2.94335	0.612793
-2.67218	0.400671	-2.46357	0.450804	-1.39722	0.311755	-2.26995	0.193248	-3.15763	0.745477	-3.08676	0.781237	-2.68142	0.736276	-3.01243	0.740494
-1.80181	0.400089	-1.42532	0.417812	-1.34779	0.224224	-1.86823	0.590012	-3.28289	0.725868	-2.98806	0.743917	-3.24157	0.704424	-3.20112	0.800801
-2.70778	0.194092	-1.97602	0.432667	-2.60728	0.198089	-2.00644	0.353033	-2.48073	0.701474	-2.46984	0.505698	-3.61613	0.694514	-2.98596	0.586904
-2.57834	0.221662	-2.51443	0.491393	-2.52	0.253913	-2.34998	0.16362	-2.60897	0.454001	-3.24525	0.737473	-3.05755	0.765376	-3.14115	0.72426
-2.40893	0.385457	-2.87901	0.355585	-2.43414	0.528203	-1.95724	0.400624	-3.17546	0.724684	-2.41321	0.758882	-2.9963	0.751304	-3.1729	0.631461
-2.87724	0.308018	-2.48034	0.357673	-0.859901	0.413276	-1.83788	0.0835922	-2.6918	0.748914	-3.13546	0.729315	-3.31216	0.752678	-3.11011	0.749633
-3.08102	0.458159	-2.80981	0.287501	-2.7344	0.482141	-2.2337	0.25125	-3.21032	0.735745	-2.2359	0.538321	-3.03853	0.739438	-3.36083	0.652106
-3.0781	0.433132	-2.98885	0.356617	-1.61563	0.466475	-3.03548	0.04561	-2.8793	0.608794	-3.07518	0.712289	-2.96951	0.764132	-3.41802	0.724536
-2.55423	0.131729	-2.8359	0.256778	-1.23096	0.159567	-2.12433	0.421665	-1.70402	0.407953	-2.9403	0.788306	-3.08215	0.652381	-2.83442	0.719007
-2.49086	0.437406	-2.73863	0.295351	-2.84632	0.411764	-2.06719	0.271968	-1.64577	0.522373	-2.69548	0.420089	-3.05981	0.736471	-2.82346	0.721769
-2.68422	0.102712	-2.77814	0.597696	-2.66566	0.159778	-1.9825	0.476141	-3.29076	0.818775	-2.02025	0.660358	-2.49668	0.64704	-2.99201	0.663285
-2.90864	0.180154	-3.01081	0.12942	-1.76589	0.384291	-1.72467	0.368136	-3.20763	0.726493	-3.203	0.731536	-2.47268	0.779358	-2.74278	0.65117
-2.94442	0.472738	-2.18401	0.219548	-2.52412	0.218035	-2.58959	0.447341	-3.07339	0.768182	-2.70025	0.654147	-2.70098	0.683848	-3.18373	0.718159
-3.08549	0.0764544	-2.54406	0.3884	-2.32708	0.216103	-2.09902	0.37791	-2.02512	0.504461	-3.20077	0.724725	-3.31423	0.725522	-3.09453	0.674058
-2.81956	0.540668	-2.30215	0.338898	-1.81197	0.291256	-2.97517	0.160983	-2.02449	0.755907	-2.20216	0.454808	-3.39106	0.772987	-2.67124	0.699872
-2.60319	0.304653	-2.52676	0.50041	-2.67948	0.252898	-1.94454	0.433597	-2.88762	0.650216	-3.22272	0.736746	-2.6196	0.656211	-2.93677	0.739871
-2.71137	0.291334	-1.2873	0.450896	-1.8473	0.282536	-2.24019	0.31944	-3.23508	0.71887	-1.66339	0.36455	-3.47597	0.632167	-1.42128	0.702978
-2.6934	0.450989	-2.75981	0.354096	-2.77859	0.136832	-2.11405	0.395561	-3.27202	0.717559	-2.56438	0.711808	-3.13945	0.66027	-3.38115	0.730532
-2.7108	0.0707929	-2.86361	0.0990576	-2.0211	0.485651	-1.93193	0.344946	-3.21806	0.685215	-3.19549	0.727177	-3.30538	0.687416	-2.65246	0.572187
-2.61767	0.469007	-2.57027	0.364494	-1.59277	0.342563	-1.79441	0.432758	-2.98552	0.728777	-2.76699	0.709089	-2.93269	0.748611	-3.0268	0.767737
-3.13173	0.392817	-3.1489	0.488605	-2.54969	0.380111	-2.94487	0.832829	-3.0949	0.769307	-2.72693	0.70939	-3.08854	0.705171	-3.12987	0.764293
-2.02365	0.304342	-2.62992	0.138924	-2.89459	0.125001	-1.58759	0.075934	-3.0976	0.725489	-3.21951	0.755137	-3.37239	0.793082	-2.79695	0.577303
-3.30084	0.312432	-2.63517	0.407776	-2.22942	0.422594	-2.70438	0.561079	-2.21316	0.466032	-2.8549	0.797868	-3.11213	0.758894	-2.54189	0.705255
-1.76339	0.126399	-2.40216	0.394583	-1.63272	0.208038	-1.88586	0.237868	-2.81135	0.584847	-3.19338	0.621375	-3.29131	0.779373	-2.46651	0.732415
-3.1852	0.386815	-2.2333	0.404346	-2.51368	0.0967042	-1.50634	0.479938	-3.32318	0.76563	-3.20605	0.737594	-3.33299	0.807903	-2.94791	0.670625
-2.70715	0.422685	-2.9067	0.450268	-2.04488	0.396337	-1.7996	0.433051	-3.12962	0.797005	-3.00564	0.683804	-2.07879	0.612862	-2.80804	0.656724
-2.7764	0.455842	-2.81137	0.279339	-2.06763	0.444366	-1.2226	0.325406	-2.75615	0.7068	-3.05699	0.789037	-3.41213	0.67665	-2.86376	0.778307
-2.78087	0.359463	-2.24633	0.334264	-2.15728	0.410266	-1.97605	0.0797646	-2.77347	0.40804	-2.62408	0.758969	-3.07469	0.759637	-2.97426	0.762144
-2.77193	0.370963	-2.79019	0.342054	-2.69751	0.16473	-2.50047	0.470019	-3.12999	0.735044	-2.14811	0.750764	-2.77731	0.719927	-3.09359	0.677566
-2.3672	0.386444	-2.49059	0.441379	-2.17071	0.309852	-1.66467	0.353872	-3.07064	0.790301	-2.73934	0.757385	-3.14267	0.756736	-2.70759	0.702642
-2.53939	0.387303	-2.80476	0.206008	-2.6373	0.235539	-1.53861	0.446195	-3.21836	0.748309	-2.52963	0.622284	-2.9994	0.633316	-3.15566	0.712196
-2.48148	0.251839	-3.07655	0.497044	-1.59735	0.0741823	-2.12748	0.434844	-1.32763	0.442715	-2.77555	0.748295	-3.24224	0.755754	-2.71083	0.724101
-2.88799	0.318219	-2.61889	0.584056	-1.41789	0.158734	-1.88216	0.427534	-3.42863	0.721093	-3.22015	0.680285	-3.14732	0.812271	-3.01838	0.667682
-2.69763	0.180649	-2.85508	0.390588	-2.74657	0.135547	-2.50742	0.142361	-1.61218	0.468199	-3.00157	0.682802	-3.11359	0.681414	-3.21194	0.657299
-2.37753	0.391044	-2.9892	0.255053	-2.67498	0.337988	-1.96352	0.456268	-2.91903	0.620193	-2.92004	0.726784	-2.86538	0.780822	-2.66338	0.699413
-2.76712	0.521913	-2.56766	0.358948	-1.62281	0.112952	-2.65959	0.523619	-3.11391	0.641713	-2.96292	0.700334	-3.35298	0.763164	-3.06558	0.710322
-3.12169	0.273316	-2.68594	0.269525	-1.66526	0.357213	-2.40442	0.37571	-3.28249	0.732223	-2.92892	0.788617	-3.3188	0.725515	-2.90932	0.733978
-2.64394	0.288652	-2.99578	0.215261	-2.58655	0.538654	-1.91015	0.41794	-3.01457	0.720951	-3.37167	0.730166	-2.8357	0.587948	-2.79604	0.704987
-3.07359	0.179268	-2.11104	0.356679	-2.36569	0.139194	-2.22082	0.280736	-2.31515	0.7329	-1.88724	0.654714	-3.18835	0.693507	-2.92406	0.69174
-2.91329	0.411361	-2.45601	0.383516	-2.681	0.46104	-2.10235	0.265279	-3.16475	0.725391	-2.85894	0.734871	-2.74229	0.772362	-2.60018	0.738379
-2.84794	0.505215	-2.766	0.269816	-2.4157	0.392662	-2.40117	0.37148	-2.94081	0.466401	-2.92335	0.716562	-2.8255	0.750094	-2.9667	0.622463
-2.26143	0.441112	-2.96662	0.442676	-1.54826	0.470077	-2.97481	0.713853	-3.00637	0.644331	-2.0277	0.739068	-2.95791	0.675182	-3.28444	0.636858
-2.45672	0.413551	-2.86413	0.369433	-2.64533	0.155151	-2.12683	0.153021	-2.56821	0.443735	-2.88325	0.717318	-3.32411	0.766157	-3.17952	0.652671
-2.80555	0.357328	-2.03638	0.437044	-2.46173	0.368143	-2.44141	0.453443	-2.72358	0.385554	-2.5235	0.777817	-3.24074	0.6707	-3.01077	0.709222
-3.05336	0.325696	-2.48323	0.44805	-2.06516	0.337726	-1.25027	0.402681	-3.12693	0.635378	-3.00629	0.726148	-3.22058	0.755206	-2.98273	0.712817
-2.90169	0.456504	-3.1032	0.408327	-2.49962	0.543176	-2.58249	0.47649	-2.95306	0.694646	-2.18336	0.676577	-3.03665	0.754965	-2.84038	0.74307
-2.84689	0.369449	-2.44069	0.476361	-2.7881	0.41806	-1.82214	0.449507	-2.92861	0.674047	-3.1852	0.636231	-3.14247	0.735814	-2.73813	0.69359
-3.20348	0.362794	-2.56485	0.418146	-2.06019	0.184861	-1.90178	0.253605	-2.79513	0.740747	-3.05323	0.67887	-3.4438	0.76927	-2.8454	0.665831
-1.8957	0.442429	-2.26549	0.450324	-2.40828	0.266201	-2.11094	0.211974	-1.77563	0.421115	-2.53573	0.703158	-3.14083	0.676482	-2.43688	0.709163
-2.2699	0.385469	-2.81786	0.342913	-2.05088	0.476477	-2.01411	0.302992	-2.81518	0.744048	-3.19011	0.647887	-3.21037	0.784176	-1.94318	0.726782
-2.60392	0.324717	-2.83177	0.474874	-1.33761	0.475993	-1.64464	0.0991287	-3.00478	0.769528	-2.7409	0.358663	-2.97305	0.778333	-2.97893	0.744961
-2.76234	0.462631	-2.44702	0.392665	-2.19262	0.368479	-1.7993	0.315181	-3.03471	0.675488	-2.9382	0.74543	-3.26981	0.720817	-2.72595	0.694588
-2.44622	0.177782	-2.8753	0.415471	-1.73994	0.271283	-2.14474	0.202897	-3.40279	0.663933	-2.52021	0.639581	-3.07803	0.659371	-3.19475	0.673085
-2.63537	0.416682	-2.20269	0.440562	-2.90969	0.220038	-1.91944	0.44406	-3.28359	0.686662	-2.6099	0.629085	-2.90294	0.640089	-3.41615	0.506414
-2.97162	0.299628	-2.68489	0.477077	-2.88585	0.0670719	-1.88016	0.229047	-3.22483	0.772887	-2.61568	0.527879	-3.2628	0.739971	-3.24018	0.777306
-2.87759	0.42804	-2.82816	0.309515	-1.37282	0.198791	-2.15223	0.151041	-2.47985	0.433053	-3.2745	0.71226	-2.9014	0.706379	-3.12297	0.704987
-2.98362	0.0709936	-2.97045	0.306271	-2.015	0.232975	-2.38668	0.419388	-3.22409	0.561968	-2.13187	0.422603	-3.01984	0.793984	-3.06348	0.709037
-2.69454	0.438364	-2.91479	0.382176	-1.32125	0.206288	-1.7011	0.271509	-2.86016	0.758119	-3.02233	0.75307	-3.14973	0.700862	-3.26052	0.739654
-3.00881	0.29155	-2.65819	0.200954	-2.15734	0.118169	-2.13385	0.426212	-3.29655	0.720466	-2.90568	0.755227	-3.19803	0.735711	-3.1993	0.7098
-2.32973	0.551987	-2.61405	0.412383	-2.51894	0.468423	-1.98455	0.408726	-3.01108	0.763528	-2.93124	0.69569	-2.94389	0.656905	-3.07496	0.704228
-2.66128	0.369593	-1.31799	0.296837	-1.76355	0.466237	-1.4181	0.237627	-3.10709	0.662416	-3.09104	0.776708	-3.37858	0.677844	-2.73096	0.578843
-2.32842	0.355055	-2.15442	0.375643	-2.6789	0.357209	-1.58964	0.421802	-3.02001	0.789766	-2.67773	0.378816	-3.385	0.703993	-3.07015	0.736433
-2.30383	0.40799	-2.68476	0.342242	-1.89584	0.337117	-2.3387	0.415159	-3.0548	0.738771	-2.79539	0.705073	-2.18809	0.73932	-2.87472	0.670809
-2.94576	0.450105	-2.57126	0.47054	-1.46866	0.187517	-2.19919	0.321025	-3.27895	0.664248	-2.90778	0.760193	-3.30705	0.717254	-3.49834	0.887693
-2.63949	0.337004	-2.90574	0.324577	-2.33085	0.507912	-1.65289	0.346799	-1.55108	0.513719	-2.76965	0.701007	-3.47007	0.712297	-3.15028	0.72053
-1.40996	0.299604	-2.54633	0.390831	-2.58278	0.347791	-2.32372	0.059202	-3.24354	0.694594	-2.85464	0.672537	-3.16894	0.784417	-2.73311	0.683811
-2.23712	0.478848	-2.48477	0.564167	-1.3414	0.324613	-2.05158	0.426885	-3.08641	0.456416	-2.54307	0.681665	-2.87796	0.670414	-2.8837	0.69924
-2.83491	0.179188	-2.51399	0.390098	-1.62324	0.277754	-1.36773	0.464551	-3.11893	0.745718	-2.16563	0.5173	-3.54055	0.691018	-2.91885	0.711956
-2.43644	0.368127	-2.88841	0.313019	-3.09477	0.128908	-1.79781	0.272662	-3.1695	0.746655	-2.76428	0.755491	-3.04814	0.702565	-2.49112	0.722807
-2.83582	0.283745	-2.23798	0.534955	-2.79627	0.541611	-2.47519	0.0653798	-3.12996	0.703609	-2.05404	0.627992	-3.14874	0.406848	-2.98856	0.725363
-3.10816	0.406873	-1.95356	0.395053	-2.46294	0.264383	-2.39095	0.0670077	-3.27082	0.778727	-2.97841	0.750982	-3.20312	0.761161	-2.69432	0.667668
-2.66531	0.400544	-2.82453	0.47634	-2.82211	0.471838	-2.1164	0.234286	-2.37859	0.760073	-2.83822	0.604608	-3.26719	0.744773	-3.09884	0.775483
-2.02827	0.501793	-2.50918	0.491859	-2.32756	0.550155	-1.99336	0.389124	-1.94744	0.448496	-2.29869	0.406155	-2.85238	0.685249	-2.69333	0.671634
-2.89368	0.303851	-2.38274	0.456247	-2.33964	0.254613	-1.25829	0.0943987	-2.9516	0.693631	-2.77792	0.741878	-3.04231	0.715067	-2.66942	0.680999
-2.78976	0.345945	-2.73753	0.491898	-1.55694	0.499036	-1.84328	0.248877	-3.19263	0.681602	-2.2787	0.461763	-3.21226	0.629819	-2.96325	0.85893
-2.92094	0.381518	-2.60334	0.392169	-2.12893	0.446589	-1.80747	0.39898	-2.19665	0.76876	-3.27896	0.753344	-3.22476	0.659487	-3.58024	0.675299
-2.76135	0.362348	-1.59297	0.41939	-1.95417	0.426954	-2.10332	0.178349	-2.72019	0.667441	-3.1001	0.760527	-2.82579	0.605388	-3.08068	0.773873
-2.62696	0.462198	-2.62158	0.36338	-2.66966	0.350759	-0.887847	0.0939022	-2.76673	0.544448	-3.21179	0.761554	-3.20579	0.684066	-3.08936	0.744412
-2.71504	0.4783	-2.72042	0.194878	-2.0209	0.434444	-2.08017	0.481558	-1.43997	0.585862	-1.76918	0.691456	-3.22523	0.619289	-2.90319	0.591388
-2.63044	0.389503	-2.75906	0.455597	-1.29521	0.289001	-1.88895	0.346431	-3.08242	0.622717	-2.70652	0.676016	-3.2135	0.658072	-2.78174	0.744872
-2.80242	0.22805	-2.1044	0.385826	-1.53579	0.512265	-1.27604	0.254405	-2.58791	0.730636	-1.8735	0.766949	-3.12407	0.722307	-2.47005	0.655258
-2.81729	0.41512	-1.28576	0.467207	-2.95465	0.106971	-0.135163	0.387594	-3.28474	0.636401	-3.08323	0.735171	-2.54916	0.703915	-2.5951	0.508007
-2.89562	0.45481	-1.54637	0.507511	-2.98915	0.25997	-1.29672	0.494861	-3.13966	0.754402	-2.06749	0.531249	-3.1886	0.689999	-2.60244	0.655997
-1.70693	0.435618	-2.74683	0.39856	-2.60061	0.1502	-2.63985	0.406032	-1.72039	0.413275	-2.82055	0.748832	-2.90171	0.686526	-3.12481	0.781666
-3.13893	0.361734	-2.46443	0.31346	-2.8741	0.301327	-1.64974	0.283698	-3.08907	0.810083	-1.20195	0.43166	-3.08025	0.684154	-2.77986	0.662403
-2.63904	0.430766	-2.85586	0.197318	-2.75596	0.447253	-1.49083	0.23808	-3.18549	0.754479	-2.045	0.552206	-3.32485	0.695157	-2.74928	0.646299
-2.97254	0.369745	-2.30147	0.39567	-1.70153	0.460953	-2.81622	0.491107	-3.2144	0.709403	-2.69225	0.715648	-3.19938	0.696198	-2.82957	0.677265
-2.85557	0.413784	-1.91141	0.432965	-2.89885	0.326634	-1.55908	0.387333	-2.21678	0.758405	-3.30322	0.650802	-3.03102	0.709695	-3.03013	0.64825
-2.31409	0.431169	-1.58879	0.465222	-2.37354	0.164094	-1.70583	0.323051	-2.96469	0.764142	-2.84352	0.731859	-3.09588	0.734214	-2.64756	0.61526
-2.5232	0.351272	-1.8735	0.305495	-2.17534	0.463485	-2.05364	0.397174	-2.69893	0.759736	-3.05298	0.722164	-3.17734	0.697729	-2.98213	0.697503
-2.92157	0.454656	-2.69769	0.454419	-2.04271	0.417197	-2.78459	0.315374	-2.7949	0.342233	-2.71667	0.709202	-2.92046	0.666174	-2.63168	0.718078
-2.95945	0.377375	-2.74573	0.292648	-1.64956	0.0454957	-3.07737	0.745298	-3.34113	0.772967	-2.84945	0.777167	-3.08406	0.652874	-2.78493	0.778843
-2.6806	0.323869	-2.99662	0.337277	-2.9161	0.31681	-1.89175	0.131869	-2.68722	0.72973	-1.64048	0.727723	-3.15156	0.755494	-3.16019	0.68608
-2.69221	0.151548	-2.87956	0.360719	-2.95251	0.213084	-1.69718	0.23454	-2.06483	0.461727	-2.39751	0.756285	-3.37351	0.5815	-3.10226	0.711586
-3.00165	0.455357	-1.79174	0.391069	-2.52777	0.174812	-1.87298	0.35214	-3.09498	0.75783	-2.78589	0.678449	-3.20229	0.807985	-2.94125	0.686533
-2.73632	0.154577	-3.15815	0.484873	-2.67501	0.445561	-2.03362	0.168502	-3.36648	0.669861	-2.99069	0.746192	-3.24263	0.763705	-3.30022	0.778517
-2.75067	0.433963	-2.6074	0.421436	-2.11372	0.413222	-1.32784	0.399807	-3.28274	0.762114	-1.50342	0.462533	-3.06903	0.687027	-2.442	0.760048
-2.5131	0.421494	-1.81641	0.342603	-1.57976	0.00742309	-1.47214	0.435021	-2.64836	0.359282	-3.09724	0.735857	-3.39249	0.672534	-2.90841	0.685178
-2.55697	0.497276	-2.64686	0.441142	-2.32607	0.377391	-2.41309	0.562349	-3.24432	0.765715	-2.73011	0.612074	-3.28323	0.712625	-1.98959	0.624644
-2.87458	0.283957	-2.94432	0.541447	-2.14365	0.467241	-2.02694	0.281795	-3.00675	0.702607	-3.16357	0.730614	-2.88999	0.715799	-2.4401	0.712629
-3.13594	0.292024	-2.67228	0.309508	-3.1176	0.59876	-2.20714	0.407802	-2.99525	0.605965	-2.77749	0.678111	-2.36982	0.662232	-2.81825	0.695648
-2.50426	0.404449	-2.86356	0.436483	-2.21415	0.435319	-2.70891	0.61286	-3.1423	0.721745	-2.80158	0.671432	-3.05973	0.398267	-2.60451	0.718332
-2.79936	0.592371	-2.34659	0.46848	-2.7623	0.314612	-1.27995	0.128599	-3.20806	0.784168	-3.35125	0.770528	-2.8927	0.785351	-2.98685	0.739745
-2.9019	0.30152	-1.59296	0.427191	-2.63648	0.564674	-1.62193	0.403867	-3.06235	0.743518	-2.47775	0.531219	-3.26032	0.702161	-3.09508	0.686345
-3.06595	0.37835	-2.84362	0.24043	-2.10547	0.469088	-3.11013	0.704774	-3.26116	0.712996	-2.68937	0.45113	-3.17187	0.762091	-2.93513	0.753795
-2.94033	0.390662	-2.41613	0.293187	-2.01224	0.133888	-1.78912	0.431025	-3.04499	0.726775	-2.08794	0.379191	-3.25359	0.650671	-3.02948	0.715505
-2.51256	0.255912	-2.04201	0.220313	-2.81123	0.400504	-2.83142	0.157739	-2.89483	0.763458	-3.01618	0.671953	-3.22815	0.664705	-2.69727	0.724005
-2.83699	0.264539	-2.51404	0.453309	-2.9169	0.253408	-1.16791	0.415554	-3.30796	0.680274	-2.99368	0.644143	-3.22612	0.788397	-3.02968	0.691566
-2.63824	0.366674	-2.81863	0.430563	-2.57819	0.433383	-1.82072	0.325672	-2.85499	0.763004	-1.92115	0.585246	-3.3032	0.732425	-2.85322	0.701281
-2.64163	0.358807	-2.46471	0.443353	-1.87518	0.433284	-1.67863	0.47634	-3.04241	0.748765	-2.65227	0.75177	-2.78927	0.697155	-3.11581	0.721516
-3.09672	0.387652	-2.87736	0.205285	-1.82469	0.186033	-1.87929	0.376756	-3.10723	0.749101	-2.55764	0.368541	-2.51314	0.749946	-2.34787	0.636354
-2.74909	0.619655	-2.46632	0.329492	-1.37249	0.419476	-1.5003	0.434604	-2.33988	0.574514	-3.01108	0.457531	-3.04216	0.684303	-2.99961	0.632203
-3.179	0.114272	-2.52838	0.540751	-1.86752	0.185779	-2.24849	0.556632	-3.16371	0.754747	-3.13604	0.535736	-2.89351	0.80321	-2.98503	0.756228
-3.02897	0.473424	-2.81202	0.515755	-1.97669	0.370204	-2.44001	0.0933546	-2.52429	0.740964	-2.96456	0.73599	-3.14989	0.703327	-2.96281	0.829736
-3.08291	0.393583	-1.5649	0.405347	-2.03481	0.44095	-1.5576	0.113012	-3.21208	0.770869	-2.92661	0.695694	-3.18071	0.65766	-2.4314	0.648187
-2.6899	0.360344	-2.2308	0.359971	-2.80846	0.293693	-1.35005	0.188484	-2.82444	0.628867	-3.32458	0.659236	-2.49541	0.530896	-3.11316	0.542688
-2.95444	0.227957	-2.73322	0.06884	-2.12872	0.250808	-2.09774	0.472505	-3.19348	0.753947	-1.44109	0.438312	-2.89308	0.713314	-2.77423	0.736461
-2.29291	0.346604	-2.7089	0.188412	-2.63147	0.32185	-1.4186	0.448957	-3.29725	0.728446	-3.04341	0.543059	-3.30191	0.768681	-3.10344	0.763539
-3.01526	0.401592	-2.8586	0.406129	-2.65102	0.356302	-2.30005	0.568237	-3.12771	0.701	-2.26263	0.658282	-3.38709	0.675376	-2.94743	0.668707
-2.73613	0.212155	-2.48358	0.494701	-2.23718	0.495953	-1.51979	0.422591	-2.58415	0.555877	-2.90033	0.699502	-3.54023	0.725885	-2.85316	0.696879
-2.5961	0.504861	-2.9005	0.510272	-2.24245	0.366421	-1.85755	0.504265	-3.18494	0.517513	-2.88332	0.733419	-3.21815	0.713588	-2.73995	0.755925
-3.02974	0.377406	-2.82981	0.453675	-2.39028	0.329896	-1.66286	0.285265	-2.49546	0.780685	-2.89675	0.684925	-3.01475	0.791032	-2.73117	0.703234
-2.39215	0.440297	-2.61255	0.502362	-2.75419	0.405362	-2.87728	0.480371	-2.96323	0.749519	-2.72207	0.739549	-2.27794	0.498953	-3.01281	0.726373
-2.82707	0.454671	-2.54579	0.484839	-2.75867	0.35173	-2.05678	0.0626127	-2.85193	0.600293	-2.6359	0.724892	-2.81253	0.687735	-2.68653	0.729487
-1.93617	0.472409	-2.19667	0.355899	-2.65126	0.224278	-2.54009	0.356123	-2.82545	0.769371	-2.77763	0.727381	-2.36637	0.682442	-2.98063	0.750089
-3.21268	0.0978807	-2.79802	0.484938	-1.07444	0.331357	-2.51433	0.210312	-2.99904	0.496821	-2.75541	0.664795	-2.86378	0.697993	-2.83135	0.729723
-2.86523	0.389118	-1.66828	0.227399	-2.71317	0.335959	-2.07731	0.271094	-3.18983	0.783072	-3.1402	0.751209	-2.99296	0.738859	-2.63439	0.698272
-2.37045	0.408182	-2.70642	0.361882	-2.54614	0.283992	-1.64606	0.396862	-3.20432	0.680808	-2.83115	0.696955	-2.94322	0.427407	-3.30317	0.745225
-2.4447	0.416872	-2.26117	0.249264	-2.75658	0.43555	-2.11399	0.291288	-3.29691	0.815139	-2.97717	0.669361	-3.16635	0.687961	-2.82963	0.71526
-1.79885	0.368709	-2.86622	0.476561	-2.24731	0.11551	-1.77852	0.300669	-2.749	0.744496	-3.32359	0.662404	-3.25092	0.629456	-2.95322	0.670486
-2.76722	0.379898	-2.16509	0.437236	-2.00587	0.32473	-2.41411	0.471718	-1.82485	0.42582	-3.01716	0.718537	-3.3019	0.795846	-2.62885	0.665904
-3.28646	0.201918	-2.70172	0.341169	-2.81686	0.39559	-1.80412	0.490246	-2.97162	0.70444	-3.05773	0.664684	-3.03655	0.663112	-2.8661	0.658489
-3.16761	0.361889	-2.11217	0.232041	-2.9508	0.260481	-1.70046	0.261537	-3.37306	0.755414	-2.90929	0.747317	-3.36983	0.76156	-2.89721	0.748294
-3.31973	0.226091	-2.77785	0.536703	-2.36716	0.395522	-2.35418	0.291305	-2.62316	0.75714	-2.59723	0.631517	-2.87043	0.738026	-2.22614	0.72025
-3.17487	0.277119	-2.98215	0.433828	-2.1441	0.451478	-2.7128	0.419753	-3.2385	0.743613	-2.45698	0.462863	-3.21652	0.638352	-2.79662	0.735106
-2.53918	0.4347	-1.84226	0.129775	-1.74117	0.24125	-2.74177	0.650799	-3.07725	0.740994	-2.63541	0.702674	-3.21844	0.650748	-2.88182	0.651819
-1.7556	0.458736	-2.83677	0.268474	-2.74147	0.323091	-2.37392	0.0982653	-2.93374	0.389825	-3.17578	0.729448	-3.20841	0.698003	-1.5226	0.790057
-2.16059	0.327875	-2.15053	0.5465	-2.55808	0.425272	-2.29785	0.384401	-2.79821	0.762031	-3.03657	0.762647	-3.16909	0.730909	-3.03473	0.735377
-2.56445	0.413487	-2.64217	0.483223	-3.07493	0.144372	-2.19034	0.178042	-2.88823	0.687504	-3.06764	0.673605	-3.40624	0.744469	-3.06507	0.683493
-2.40577	0.442706	-2.86557	0.457822	-1.86807	0.25349	-1.64827	0.0803093	-3.11841	0.782699	-3.22916	0.563703	-2.58977	0.733976	-2.97155	0.630946
-2.78779	0.449052	-2.79834	0.408387	-2.63324	0.334677	-2.09422	0.088622	-3.14434	0.667576	-1.73882	0.400165	-2.84329	0.71482	-2.70875	0.597544
-2.64557	0.501076	-2.75052	0.45359	-2.96963	0.351187	-1.68663	0.276964	-2.41329	0.45282	-2.45421	0.454199	-3.49806	0.724066	-3.0368	0.700715
-2.51	0.577177	-2.62066	0.230368	-2.50977	0.463228	-1.66551	0.267853	-3.31389	0.67936	-3.22034	0.706704	-3.2001	0.771313	-3.01406	0.746298
-3.29813	0.0854225	-2.59478	0.355257	-1.10509	0.421149	-2.06818	0.108245	-2.92511	0.736846	-2.89411	0.646719	-2.90429	0.700993	-2.92063	0.742782
-3.1381	0.412028	-1.71192	0.361123	-1.90914	0.265721	-1.68049	0.386173	-3.00232	0.67869	-2.57471	0.574004	-2.20991	0.706415	-2.69405	0.648273
-2.91829	0.389962	-2.13333	0.623596	-1.9216	0.395787	-1.56985	0.17387	-2.22205	0.410632	-2.74956	0.594456	-3.40706	0.685441	-3.28882	0.663521
-2.06555	0.466679	-2.60627	0.567741	-2.37094	0.327869	-1.28414	0.464444	-2.63854	0.24543	-1.92468	0.864036	-3.28787	0.826406	-2.98951	0.695432
-2.84078	0.423462	-2.26982	0.437495	-2.85623	0.490076	-1.69893	0.33608	-2.90137	0.633914	-3.16276	0.72153	-2.87822	0.764669	-3.48584	0.714778
-3.13783	0.389921	-2.1013	0.426631	-2.77236	0.283202	-2.92474	0.611368	-3.06383	0.726435	-3.0295	0.626802	-3.26415	0.756352	-2.23164	0.729832
-2.38255	0.249714	-2.76044	0.385048	-2.41091	0.228286	-1.2977	0.31509	-3.33368	0.629895	-2.2231	0.461285	-3.15803	0.736568	-3.19032	0.761784
-2.78535	0.445454	-2.69973	0.538741	-2.77112	0.302014	-2.95705	0.344621	-2.68193	0.52972	-2.92459	0.666948	-2.58858	0.768769	-2.81989	0.525739
-2.87322	0.505886	-2.73407	0.39389	-2.90427	0.437275	-1.8984	0.446919	-2.98935	0.689496	-3.16555	0.787147	-3.34386	0.666795	-3.30925	0.75285
-2.998	0.314962	-2.45695	0.516398	-2.95903	0.324541	-1.99118	0.144169	-3.28079	0.73397	-3.13945	0.703953	-2.79336	0.664553	-3.1606	0.73827
-2.26807	0.387625	-2.7575	0.0851566	-2.76009	0.154279	-1.93672	0.11519	-3.28806	0.719702	-2.98533	0.724358	-2.51167	0.683181	-3.04602	0.733042
-3.19669	0.447621	-2.70997	0.586306	-2.7204	0.41938	-1.62939	0.41759	-3.07951	0.751391	-3.11663	0.741217	-2.11443	0.55411	-2.63388	0.721039
-2.67511	0.426747	-2.34485	0.362871	-2.70521	0.422028	-2.28763	0.249697	-2.62283	0.40009	-2.0449	0.63299	-3.21722	0.742528	-3.07451	0.505849
-2.49648	0.457171	-1.87292	0.182859	-2.40471	0.422247	-1.79429	0.233349	-2.95293	0.775927	-2.9879	0.605031	-3.27536	0.724635	-2.98577	0.727796
-2.60853	0.412391	-2.85695	0.324376	-1.79413	0.389672	-2.21921	0.193685	-2.82521	0.740861	-2.56369	0.744585	-3.30598	0.71182	-2.90429	0.733428
-2.63671	0.515225	-3.10183	0.371473	-1.80193	0.415727	-2.0289	0.280916	-2.68021	0.715923	-2.55694	0.594908	-2.84686	0.719646	-2.39009	0.706261
-2.61222	0.392711	-2.64691	0.368308	-2.29191	0.0634578	-2.16653	0.134374	-2.6997	0.336638	-2.02439	0.644175	-2.5095	0.710853	-3.20263	0.719822
-1.89801	0.422589	-2.48203	0.43684	-2.19614	0.451072	-1.75341	0.13381	-3.27422	0.763278	-2.68467	0.592807	-3.10599	0.760438	-2.74598	0.744392
-2.26986	0.225756	-2.71064	0.348469	-2.356	0.367703	-1.33191	0.299912	-2.94262	0.758918	-2.88173	0.601944	-3.07303	0.681578	-2.56885	0.579742
-2.65253	0.421919	-2.12761	0.451214	-2.26619	0.498331	-1.57948	0.200241	-3.24211	0.74096	-3.33937	0.580173	-3.23977	0.703393	-3.19204	0.756442
-2.97308	0.318269	-2.8775	0.433961	-2.71246	0.30449	-2.65939	0.400865	-1.91501	0.419648	-1.56927	0.683644	-2.91072	0.801795	-2.91919	0.706492
-2.78729	0.413152	-2.73007	0.429882	-2.59534	0.426809	-1.72921	0.105664	-3.31935	0.754658	-2.93762	0.622705	-3.04642	0.685598	-3.04146	0.608688
-2.64195	0.398441	-2.66213	0.168852	-3.05581	0.329898	-2.86158	0.0984864	-2.88236	0.619655	-3.06331	0.717469	-2.82354	0.715273	-3.19815	0.630942
-3.18298	0.240762	-2.0955	0.360627	-1.51298	0.472325	-1.8229	0.298921	-3.31354	0.710419	-2.93627	0.658388	-3.19983	0.741992	-3.32676	0.766782
-2.60435	0.557577	-2.7332	0.425778	-2.75994	0.419023	-1.36074	0.168084	-3.09183	0.757859	-3.12833	0.710519	-2.90962	0.667954	-2.7298	0.666029
-2.95333	0.560842	-2.82953	0.334337	-2.62526	0.245856	-2.44203	0.432438	-3.20763	0.734515	-2.76174	0.603101	-3.05059	0.617157	-3.02005	0.635794
-2.90373	0.490428	-2.20249	0.414103	-2.35374	0.425554	-2.18136	0.436722	-2.29894	0.371086	-3.06337	0.615628	-2.98193	0.570115	-2.84968	0.758636
-2.16223	0.474902	-2.65171	0.546648	-2.72626	0.399878	-1.74397	0.384564	-2.77018	0.695719	-3.25208	0.747106	-3.14331	0.726756	-2.82009	0.726877
-2.87024	0.318343	-2.03468	0.509463	-2.45225	0.353778	-1.95224	0.0601578	-3.3582	0.796836	-1.85721	0.653305	-3.22435	0.680874	-3.12036	0.673881
-2.90701	0.446103	-1.3364	0.527557	-2.85366	0.399947	-2.03195	0.159173	-2.65857	0.737798	-2.99482	0.520161	-3.11617	0.709742	-3.25862	0.727112
-2.97152	0.441734	-1.14572	0.354801	-2.24429	0.41578	-2.07232	0.0607413	-3.31371	0.707705	-2.96283	0.686527	-3.30339	0.723707	-2.76744	0.735674
-3.09182	0.408912	-2.07956	0.437061	-2.65578	0.176165	-2.33808	0.255095	-3.09984	0.707761	-2.65148	0.613918	-3.08633	0.624353	-3.13569	0.734673
-1.60218	0.42952	-2.57125	0.436137	-2.09773	0.298213	-2.63846	0.319938	-2.55587	0.399278	-2.3298	0.453887	-3.36367	0.70691	-2.95231	0.701734
-2.73236	0.482861	-2.55374	0.525665	-2.85681	0.350563	-2.89641	0.758589	-2.94731	0.645836	-1.82504	0.426038	-3.20881	0.737397	-3.37368	0.735979
-2.411	0.514924	-2.89802	0.314883	-2.77529	0.392442	-1.58209	0.305553	-2.91147	0.691668	-2.99668	0.699827	-3.39097	0.794867	-2.7237	0.688195
-3.0185	0.286724	-2.53113	0.517289	-2.45851	0.326274	-1.76074	0.300087	-3.15989	0.71646	-3.16224	0.731712	-3.1852	0.763092	-3.42255	0.634654
-2.45026	0.370082	-2.99231	0.12744	-2.98262	0.352256	-2.06425	0.37836	-3.17427	0.728797	-2.4824	0.542465	-3.07609	0.682874	-3.0166	0.790685
-2.92402	0.473916	-1.62375	0.258765	-2.60568	0.301445	-1.75444	0.272209	-3.13113	0.42635	-2.1093	0.74638	-2.18211	0.697088	-3.39242	0.616309
-2.93431	0.294345	-2.38262	0.478329	-1.51358	0.300563	-2.79251	0.387741	-2.39523	0.463023	-3.13692	0.699823	-3.55664	0.789349	-2.73751	0.568191
-3.30099	0.215121	-2.56096	0.589164	-2.3355	0.159633	-2.97151	0.672845	-3.16003	0.656886	-3.04127	0.728812	-2.66347	0.698055	-3.00458	0.562635
-3.01068	0.13656	-2.58583	0.438146	-1.66101	0.40878	-1.26328	0.461948	-3.18254	0.740993	-2.2969	0.461685	-2.67124	0.711744	-2.54024	0.744294
-2.58915	0.419945	-2.54665	0.450325	-2.56573	0.288804	-1.8358	0.422269	-3.47966	0.75024	-3.04816	0.59586	-2.00693	0.726545	-2.70929	0.688867
-2.96167	0.312271	-2.7302	0.668008	-2.31569	0.116725	-1.82355	0.222604	-3.38924	0.716082	-2.7699	0.665934	-3.28394	0.78985	-3.23228	0.753653
-2.47128	0.52169	-2.77561	0.275125	-2.57324	0.139228	-1.65833	0.229354	-2.86442	0.699137	-3.07272	0.677045	-3.20705	0.694433	-3.01942	0.617808
-2.60596	0.454586	-2.58117	0.332109	-2.25165	0.328068	-1.72114	0.216408	-2.45751	0.36647	-3.04103	0.701563	-3.15112	0.72479	-2.69145	0.642585
-3.18828	0.184716	-2.74318	0.382525	-2.66293	0.388527	-1.6332	0.131177	-2.26449	0.386106	-3.00782	0.640826	-3.07867	0.734996	-3.30363	0.698743
-2.06243	0.39825	-2.34822	0.314431	-2.46899	0.48051	-2.98296	0.537965	-3.2116	0.6307	-2.86837	0.425773	-2.89212	0.680792	-2.75517	0.703924
-2.63311	0.405316	-2.33565	0.458385	-2.18853	0.187706	-2.1359	0.331099	-2.16732	0.417645	-1.43006	0.537626	-2.85113	0.753181	-2.99885	0.668199
-2.81425	0.508011	-2.53417	0.330472	-2.8169	0.4294	-1.75589	0.508264	-3.4714	0.761433	-3.03749	0.749736	-3.03155	0.772371	-2.86033	0.671051
-2.89075	0.280072	-1.89024	0.345649	-1.8919	0.432678	-2.92842	0.232047	-3.47851	0.728685	-3.18076	0.658023	-3.12267	0.757328	-2.43654	0.661774
-2.69949	0.515984	-2.73222	0.245236	-2.9886	0.204232	-2.25837	0.122517	-2.07979	0.347779	-2.59389	0.547376	-2.85735	0.73106	-2.90734	0.739612
-2.53927	0.355175	-2.69875	0.241413	-2.50463	0.271068	-2.22342	0.389848	-3.17067	0.74875	-2.80726	0.447965	-2.93075	0.679226	-1.91628	0.680315
-2.78108	0.537981	-2.39579	0.21867	-2.41424	0.490888	-2.12285	0.240875	-3.16126	0.721744	-2.40868	0.537536	-3.21359	0.804034	-2.65123	0.742527
-2.83264	0.442699	-2.22423	0.113389	-2.15265	0.220146	-2.40889	0.0709177	-2.70506	0.49486	-3.20359	0.769534	-3.35675	0.766845	-2.88736	0.752681
-3.10051	0.304439	-2.58621	0.280507	-2.79778	0.351249	-1.34966	0.353504	-3.15727	0.707249	-2.97952	0.775612	-3.45701	0.747469	-2.71897	0.681828
-2.83744	0.341565	-1.80744	0.405025	-2.22894	0.322657	-2.75632	0.724464	-2.99051	0.781165	-2.6123	0.479855	-3.12325	0.690349	-3.09247	0.645136
-3.16469	0.351816	-2.67241	0.37231	-2.66706	0.468602	-2.18491	0.137472	-2.80669	0.737819	-2.80201	0.758421	-3.10447	0.703171	-2.84825	0.521316
-2.64269	0.322624	-2.23957	0.302612	-1.73236	0.396924	-2.16607	0.159813	-3.05898	0.695086	-3.14113	0.719787	-3.33986	0.780767	-2.80248	0.670135
-2.6951	0.318155	-1.54901	0.160952	-2.73108	0.28077	-3.02909	0.764799	-3.20478	0.758242	-2.86967	0.641813	-2.46207	0.788174	-2.92449	0.791766
-2.60641	0.470597	-2.49232	0.123175	-2.44166	0.443872	-2.4931	0.510577	-2.34437	0.43354	-2.33573	0.510355	-3.53994	0.732777	-3.19184	0.736539
-2.071	0.592222	-2.14807	0.387363	-1.58955	0.394404	-1.80951	0.171931	-2.60121	0.448657	-2.39562	0.586141	-3.09498	0.793534	-2.55822	0.599911
-2.73076	0.552333	-2.26126	0.352097	-2.68516	0.308828	-1.55949	0.429203	-2.82331	0.647799	-2.60371	0.586363	-2.19389	0.788825	-3.05055	0.641156
-2.76301	0.22068	-2.77854	0.216715	-2.08006	0.351961	-2.40384	0.442988	-3.10702	0.639864	-2.29405	0.775108	-2.75626	0.627678	-2.99364	0.682912
-2.88682	0.333861	-1.44003	0.224271	-2.59175	0.44854	-1.51538	0.298756	-2.00604	0.496495	-3.04257	0.800609	-3.18786	0.791485	-2.71344	0.737211
-2.61091	0.383012	-2.61679	0.338997	-2.28727	0.128925	-1.76772	0.118935	-2.42731	0.552303	-3.35841	0.63893	-3.04358	0.737836	-2.79425	0.561295
-2.80046	0.326439	-2.5341	0.269737	-1.95876	0.11553	-2.9226	0.747333	-3.34059	0.794436	-2.78026	0.651768	-3.08571	0.741487	-3.25373	0.687166
-2.87539	0.354332	-2.38624	0.501313	-2.52031	0.386056	-1.33844	0.325331	-2.87257	0.548391	-2.93687	0.648516	-3.17044	0.671183	-2.94507	0.68893
-2.91448	0.432578	-2.4928	0.15914	-2.86017	0.252279	-1.7873	0.467185	-2.79267	0.699859	-3.1908	0.697469	-3.2816	0.76455	-1.96766	0.736529
-2.59585	0.456214	-2.41909	0.208203	-1.35662	0.345739	-2.68354	0.324126	-3.153	0.627403	-1.99514	0.444495	-3.28426	0.700538	-3.14332	0.776012
-2.77786	0.340582	-2.64571	0.437035	-1.71618	0.214686	-1.92591	0.161648	-2.83422	0.474511	-2.91716	0.673216	-3.04346	0.7027	-3.15627	0.763951
-2.70766	0.289992	-2.71856	0.201669	-2.13408	0.548694	-2.81811	0.418797	-2.60309	0.754768	-3.20419	0.692625	-3.0688	0.606286	-3.1412	0.748289
-2.89429	0.442838	-2.70428	0.336284	-2.72604	0.38241	-1.72463	0.297481	-2.28177	0.39775	-3.1043	0.747514	-3.30206	0.692871	-2.31863	0.694109
-2.63509	0.368483	-1.50298	0.394597	-2.34964	0.495808	-0.987534	0.349903	-3.48055	0.720623	-2.9874	0.68546	-3.23931	0.718373	-3.25178	0.700677
-2.8284	0.382491	-1.80569	0.457728	-2.70338	0.250159	-2.53026	0.361946	-3.4234	0.714838	-2.66607	0.706686	-2.91246	0.674	-3.23406	0.703107
-3.00705	0.116478	-2.38905	0.360438	-2.6738	0.446275	-2.25859	0.40669	-2.96464	0.727971	-2.57138	0.717597	-2.19783	0.644845	-2.36739	0.783265
-3.05152	0.171938	-2.47237	0.559456	-1.86551	0.397522	-1.91017	0.186485	-3.25168	0.745118	-2.18127	0.360499	-3.02669	0.596358	-2.70906	0.753181
-3.00418	0.405011	-2.77464	0.529829	-1.70143	0.392565	-1.63293	0.221473	-3.24984	0.742414	-3.16084	0.670474	-2.9704	0.644126	-3.03395	0.695585
-2.77032	0.388184	-2.51106	0.398852	-3.13303	0.0814975	-2.34928	0.234665	-3.3008	0.725493	-2.69148	0.634062	-2.94186	0.684278	-3.36106	0.848398
-2.68356	0.472154	-2.76721	0.424885	-2.02149	0.393285	-1.93733	0.575049	-3.36581	0.727588	-3.22423	0.692004	-3.15298	0.735081	-2.40951	0.691577
-2.59312	0.53813	-2.84958	0.358498	-2.83853	0.446032	-3.14898	0.812404	-3.24902	0.71333	-2.60928	0.728702	-3.45313	0.701855	-3.5784	0.824625
-2.7236	0.413451	-2.56702	0.476751	-2.71385	0.213024	-1.89331	0.111402	-3.30883	0.724151	-1.84944	0.400136	-2.67342	0.700482	-3.05833	0.740647
-1.74879	0.409484	-1.74859	0.259558	-1.91855	0.0937947	-1.484	0.0990947	-2.39604	0.404067	-2.96748	0.660725	-3.15957	0.691046	-3.09559	0.625293
-2.98648	0.322991	-1.61827	0.398128	-2.35243	0.361015	-2.24154	0.146876	-2.95041	0.75622	-2.72348	0.693498	-2.40777	0.729951	-3.24709	0.726756
-2.72489	0.317387	-1.96315	0.455236	-2.43041	0.361882	-2.1043	0.170126	-3.46964	0.711413	-2.85518	0.770601	-3.13587	0.646646	-3.02134	0.626138
-2.38993	0.312355	-2.86316	0.383209	-2.62143	0.338671	-2.17375	0.257381	-3.04429	0.691048	-2.81183	0.682523	-2.87878	0.653396	-3.16678	0.70193
-2.42118	0.413471	-2.39599	0.363174	-2.95814	0.328269	-2.65787	0.402011	-3.12527	0.762782	-2.71349	0.455397	-3.1457	0.740701	-3.17676	0.76181
-3.06558	0.321468	-2.10322	0.304051	-2.59334	0.402744	-1.75413	0.405322	-2.92735	0.686562	-3.00411	0.437116	-3.1825	0.738408	-2.99316	0.748034
-3.06157	0.408282	-2.32063	0.475292	-2.66041	0.42486	-1.9176	0.318351	-2.98781	0.772818	-2.2264	0.337931	-2.91919	0.696313	-3.1347	0.723789
-1.6513	0.339383	-2.38117	0.7348	-1.55161	0.427788	-1.58961	0.303394	-1.87171	0.475971	-2.67592	0.682784	-3.09246	0.677254	-3.02239	0.731749
-2.80561	0.308896	-2.26823	0.365289	-2.00601	0.529216	-1.59708	0.336461	-3.16237	0.683538	-2.08534	0.461137	-3.01016	0.678303	-2.7623	0.697592
-2.98397	0.245672	-2.30426	0.299897	-3.00498	0.172096	-2.19877	0.176412	-3.45686	0.678807	-3.29503	0.652861	-3.16871	0.779532	-2.5667	0.691906
-1.44616	0.387698	-2.52797	0.404626	-2.09175	0.378339	-1.65557	0.0948586	-3.0188	0.675079	-2.7093	0.744263	-3.19519	0.707326	-2.70765	0.701476
-2.57286	0.412805	-2.33517	0.401452	-2.69936	0.472964	-1.85748	0.396887	-3.12744	0.643383	-2.83145	0.540204	-2.91466	0.673304	-2.41528	0.782081
-2.36013	0.375354	-2.44999	0.398422	-2.83852	0.329388	-2.52809	0.125029	-3.3273	0.787239	-2.79292	0.694067	-3.29858	0.751615	-2.91537	0.758589
-2.86263	0.389181	-1.39717	0.429405	-1.98995	0.332622	-2.3379	0.482093	-2.47749	0.666376	-3.04079	0.644574	-2.8804	0.805706	-2.9254	0.757155
-1.78973	0.339048	-2.58414	0.418597	-0.889487	0.437628	-2.33633	0.217221	-2.62353	0.645238	-3.14157	0.601657	-2.77412	0.836459	-2.9529	0.709446
-2.57408	0.400238	-2.49753	0.153673	-2.24764	0.342239	-1.66308	0.254666	-0.989128	0.433363	-2.04998	0.460078	-2.87039	0.631818	-3.04657	0.745259
-2.96193	0.241451	-2.66153	0.159133	-2.62706	0.213026	-1.75167	0.18429	-3.14793	0.63025	-2.82535	0.744975	-2.90257	0.675505	-2.48443	0.68703
-3.05908	0.237305	-1.90603	0.296714	-1.8951	0.255893	-2.50695	0.293529	-2.8443	0.770338	-2.28391	0.424602	-3.03211	0.670622	-3.08986	0.714155
-2.79073	0.3556	-2.74586	0.27506	-1.8089	0.264777	-1.66456	0.398813	-3.31273	0.77394	-3.34645	0.689007	-2.89462	0.695599	-3.06683	0.735427
-2.96462	0.31345	-1.41692	0.446906	-2.74264	0.490485	-2.73953	0.301213	-2.79472	0.547584	-2.57114	0.761556	-3.12494	0.715396	-3.05489	0.625931
-3.02204	0.302318	-2.16337	0.45221	-1.36228	0.297233	-2.30546	0.183523	-3.107	0.597434	-2.8275	0.769279	-3.17911	0.682009	-2.82672	0.754016
-2.61271	0.448151	-2.79337	0.295611	-2.60492	0.504614	-2.13116	0.393814	-3.15321	0.75341	-3.23393	0.771692	-3.35435	0.648254	-2.94182	0.638631
-3.15369	0.399757	-2.40653	0.418556	-2.32014	0.375198	-2.28709	0.109533	-3.21762	0.728963	-2.98084	0.724616	-3.08223	0.738102	-2.53119	0.696787
-2.9115	0.290123	-1.88541	0.355381	-2.48105	0.0752613	-1.93663	0.232596	-3.43762	0.783892	-2.90756	0.729022	-2.9202	0.672562	-2.72688	0.567851
-2.89613	0.391129	-2.23149	0.197511	-3.04446	0.279672	-2.29944	0.223467	-2.86826	0.615182	-0.969847	0.682405	-3.32224	0.787158	-2.97854	0.729889
-2.76898	0.331275	-2.87789	0.328151	-2.67305	0.430159	-1.88274	0.404693	-2.76557	0.669476	-2.9403	0.679802	-2.98695	0.764842	-3.12136	0.685526
-3.17186	0.351423	-2.55966	0.494109	-2.7803	0.418981	-2.66483	0.255587	-2.26275	0.704043	-2.82308	0.723261	-3.1628	0.742727	-3.17772	0.762373
-3.19239	0.409432	-2.60804	0.220883	-2.6111	0.373782	-1.601	0.32871	-2.09186	0.421263	-3.26156	0.756069	-2.84158	0.69535	-2.91429	0.696581
-3.30625	0.321873	-2.7913	0.334984	-1.84168	0.111846	-1.19991	0.525659	-3.19193	0.670862	-2.99378	0.691042	-3.03525	0.703144	-3.0987	0.693641
-3.08577	0.383808	-2.40544	0.255938	-1.388	0.465542	-2.68174	0.444665	-3.56168	0.618745	-2.42477	0.739123	-2.88954	0.647489	-3.07438	0.693395
-2.63725	0.398309	-2.63299	0.322026	-1.9401	0.414396	-2.27609	0.469009	-2.81239	0.476875	-3.05421	0.750931	-3.20162	0.807538	-2.9415	0.722822
-2.75826	0.30796	-2.28341	0.481766	-1.92303	0.440206	-1.69515	0.429661	-3.36476	0.790562	-3.05242	0.649705	-3.16371	0.671966	-2.76448	0.713621
-2.72085	0.371827	-2.70057	0.40291	-2.98422	0.211942	-1.61701	0.01322	-3.21107	0.697629	-2.75645	0.613612	-2.90383	0.704606	-3.23908	0.623711
-2.8171	0.368378	-2.48451	0.266477	-2.78498	0.135997	-2.65084	0.19116	-3.12247	0.749775	-3.26539	0.653139	-3.02289	0.768741	-2.21188	0.71454
-2.90059	0.351854	-1.89632	0.117444	-2.95855	0.371014	-2.74133	0.522239	-3.28919	0.730434	-3.46701	0.58794	-3.34065	0.788808	-2.90415	0.717059
-2.17065	0.474667	-2.78901	0.311882	-2.67342	0.357023	-1.7294	0.462049	-3.26732	0.72732	-2.50058	0.726111	-3.1697	0.620121	-2.44887	0.722592
-2.80479	0.438851	-1.77455	0.456987	-2.28839	0.401285	-1.71622	0.332336	-3.13818	0.726748	-3.04487	0.680293	-2.67798	0.61901	-3.17485	0.662503
-3.40948	0.342859	-2.41804	0.568182	-2.31517	0.462961	-1.30235	0.186127	-3.03018	0.65796	-3.02457	0.713607	-3.25086	0.698846	-3.04118	0.571064
-2.80861	0.35952	-1.2281	0.489434	-1.78635	0.359552	-1.67105	0.430335	-3.23792	0.581971	-2.7158	0.583775	-2.75535	0.761461	-2.90603	0.835713
-2.83005	0.495123	-2.4206	0.157602	-1.84434	0.471763	-2.16776	0.331714	-3.07428	0.666659	-2.82606	0.73542	-3.15454	0.664707	-2.69612	0.769207
-3.11474	0.358805	-2.17344	0.517436	-1.65385	0.392315	-2.74909	0.375461	-2.93477	0.652631	-3.01991	0.763417	-2.84437	0.6611	-2.95854	0.734873
-2.99599	0.361241	-2.89768	0.392614	-1.38514	0.22992	-1.92628	0.167404	-2.5289	0.762907	-3.00218	0.709297	-3.08756	0.731591	-3.02896	0.652714
-2.11004	0.489854	-2.03902	0.159401	-2.76449	0.498393	-2.07229	0.302034	-2.77082	0.724585	-3.02809	0.735253	-3.29195	0.800392	-2.89477	0.761555
-2.78099	0.415599	-2.55644	0.36058	-2.00324	0.49194	-2.62428	0.173399	-3.24854	0.69535	-1.99678	0.661647	-3.17223	0.751781	-3.06284	0.63262
-2.71021	0.342856	-2.90416	0.452395	-2.43591	0.446253	-2.18755	0.250718	-3.32361	0.66516	-1.74519	0.456352	-3.19101	0.556569	-3.11858	0.681214
-1.08588	0.458049	-2.80517	0.2572	-2.51482	0.287292	-1.36124	0.455173	-3.00234	0.700501	-2.84535	0.684681	-2.50757	0.675075	-3.1837	0.603967
-2.94209	0.548428	-1.93308	0.318028	-2.41467	0.451786	-2.59215	0.424081	-3.30657	0.688565	-2.99248	0.805055	-3.13428	0.696247	-3.34987	0.665703
-2.71889	0.365842	-2.9154	0.231852	-2.38153	0.202023	-1.75259	0.351997	-1.93697	0.480448	-1.90608	0.443198	-3.32958	0.627208	-3.07677	0.716753
-3.02797	0.274637	-2.34889	0.219842	-2.66525	0.406571	-1.91085	0.207001	-3.16983	0.746869	-2.19915	0.74345	-3.18193	0.772229	-2.6555	0.677167
-3.00158	0.425833	-2.75768	0.356732	-2.70619	0.428685	-2.21776	0.226068	-2.2318	0.511033	-2.53985	0.478371	-3.2904	0.721465	-2.87348	0.73477
-2.1963	0.372828	-1.47497	0.259551	-2.59797	0.219629	-1.47968	0.419197	-3.27697	0.604761	-3.23237	0.768389	-3.23512	0.755322	-2.23988	0.681985
-2.19195	0.32548	-2.52737	0.382048	-2.72175	0.152695	-1.15412	0.286352	-2.73976	0.700489	-2.55391	0.647685	-2.87633	0.613405	-3.03592	0.7146
-2.65276	0.296119	-2.43365	0.280489	-1.6939	0.313311	-1.68112	0.376427	-2.09411	0.465769	-3.47873	0.692488	-3.21666	0.709701	-3.05814	0.8007
-2.86942	0.44233	-2.44565	0.344528	-1.76602	0.240979	-1.95757	0.404827	-3.11108	0.792499	-2.76493	0.755321	-3.06212	0.645357	-3.1838	0.732284
-2.62797	0.355099	-2.21003	0.409332	-1.69392	0.0902665	-2.14953	0.256842	-3.4027	0.635581	-3.39316	0.718834	-2.55959	0.799139	-3.1055	0.734608
-3.22355	0.380481	-2.7018	0.407342	-2.85706	0.371933	-2.65367	0.316836	-3.38724	0.665997	-3.03255	0.66807	-3.17426	0.721991	-2.72292	0.663727
-3.03641	0.330374	-2.66427	0.367644	-1.46836	0.258115	-2.4411	0.37275	-3.33236	0.638603	-1.87595	0.699411	-3.42692	0.760308	-3.08307	0.601799
-2.80012	0.309313	-1.59002	0.426976	-2.02787	0.445842	-1.9584	0.184627	-3.2359	0.724337	-3.04428	0.737178	-3.18024	0.70893	-2.76073	0.678581
-2.8162	0.28198	-2.45701	0.275933	-3.03964	0.126472	-1.49942	0.472755	-3.00019	0.755558	-2.30914	0.725678	-3.38334	0.741813	-3.17719	0.638372
-2.6088	0.378923	-2.14254	0.325494	-2.38258	0.16336	-1.83124	0.417426	-3.29509	0.805138	-3.11202	0.702598	-3.20617	0.671126	-2.90543	0.707941
-0.850848	0.40032	-2.59699	0.164253	-1.99384	0.309967	-1.94303	0.360495	-3.48049	0.765036	-2.93001	0.450329	-2.72764	0.751309	-2.73453	0.711067
-2.7649	0.402148	-2.49903	0.431955	-2.62111	0.386053	-1.68983	0.230946	-2.65977	0.611009	-2.9069	0.699403	-2.75034	0.627864	-2.6654	0.686513
-2.6767	0.463552	-2.53164	0.380608	-3.1746	0.293637	-1.51021	0.273257	-3.25316	0.745907	-2.60967	0.722918	-3.05887	0.667545	-2.93956	0.737781
-2.48347	0.465641	-1.67206	0.141356	-2.31092	0.172238	-1.79828	0.288511	-3.53867	0.796401	-3.05565	0.697588	-3.18478	0.730306	-3.09693	0.792736
-2.28254	0.476193	-2.678	0.473619	-2.59111	0.474814	-2.16771	0.112023	-2.85149	0.69088	-2.9192	0.765975	-3.45502	0.685689	-2.76928	0.743326
-2.59009	0.351596	-3.12548	0.265943	-2.48814	0.213797	-1.45779	0.404701	-3.20707	0.681711	-2.56569	0.715979	-3.46924	0.75939	-2.76985	0.652689
-2.00302	0.354354	-2.67321	0.370645	-2.67206	0.290007	-1.96794	0.158682	-3.02109	0.683173	-2.30268	0.715205	-3.36928	0.705607	-3.38153	0.602753
-2.36813	0.392475	-2.11759	0.620459	-2.01447	0.123079	-1.7338	0.385391	-3.26217	0.758452	-3.21671	0.673354	-3.1863	0.814028	-3.09166	0.720606
-3.1656	0.274837	-2.98304	0.532016	-1.75147	0.209658	-1.73115	0.317771	-3.08245	0.719048	-1.78388	0.702187	-3.02342	0.732986	-3.24716	0.59954
-2.3351	0.488665	-2.76899	0.422482	-2.2477	0.368706	-2.17195	0.112267	-3.1926	0.737249	-2.80384	0.730112	-2.43283	0.6843	-2.67264	0.690172
-3.17852	0.432315	-2.69331	0.456024	-1.8714	0.380478	-1.50537	0.405258	-3.42244	0.682503	-3.34164	0.729144	-3.00749	0.761178	-3.01197	0.674454
-3.1762	0.213856	-2.63187	0.311842	-1.80341	0.304554	-2.70216	0.167715	-3.37482	0.715596	-3.29601	0.745379	-2.9403	0.735859	-2.83141	0.70855
-3.10581	0.366534	-2.20383	0.293216	-2.0728	0.444612	-1.88437	0.476576	-2.68265	0.704449	-2.85427	0.785476	-3.23234	0.698387	-3.12994	0.748233
-3.10425	0.372623	-1.32913	0.433103	-2.75078	0.359432	-2.32919	0.480311	-3.17242	0.755577	-2.51363	0.754829	-3.17963	0.661662	-2.99889	0.765435
-3.09214	0.344326	-1.77602	0.300555	-2.9447	0.396029	-2.84654	0.196757	-3.29021	0.712251	-2.49194	0.729578	-3.51134	0.653706	-3.09225	0.719407
-3.05699	0.454158	-1.67374	0.533992	-2.93157	0.304276	-1.93727	0.100149	-2.63343	0.533618	-3.32386	0.741169	-3.26925	0.761526	-2.90675	0.645175
-2.38842	0.58469	-2.78276	0.402691	-1.97235	0.412158	-1.80338	0.406501	-2.51479	0.659535	-3.25423	0.660823	-3.07412	0.739779	-3.28361	0.621049
-3.02602	0.389411	-1.61962	0.376451	-1.3648	0.434522	-2.77766	0.653625	-3.02699	0.503678	-3.5648	0.688314	-3.50693	0.674551	-3.25631	0.66446
-2.78319	0.308353	-1.91985	0.376651	-2.68725	0.119906	-2.54388	0.43608	-3.55001	0.704038	-2.96648	0.750919	-3.23136	0.672301	-2.91798	0.659533
-3.21679	0.318848	-3.1111	0.362853	-2.73157	0.459319	-2.39316	0.577564	-2.91163	0.679378	-3.34343	0.716997	-3.1031	0.631644	-2.71325	0.717747
-2.92196	0.349536	-2.55618	0.379268	-2.05255	0.674931	-2.71178	0.149026	-2.92479	0.709717	-1.72074	0.550326	-3.18675	0.679443	-2.74317	0.712295
-2.65513	0.478324	-2.16792	0.470651	-3.01888	0.380481	-2.23258	0.238407	-3.06574	0.637819	-2.57593	0.730624	-2.87709	0.661984	-1.60559	0.721573
-3.02176	0.381055	-2.83007	0.289309	-1.88424	0.267038	-1.96108	0.248639	-2.57573	0.815629	-3.32872	0.718906	-3.0364	0.740527	-2.93938	0.699016
-3.00702	0.277177	-2.4967	0.366701	-1.72316	0.137897	-1.82917	0.402686	-2.85049	0.655457	-3.13173	0.713024	-3.12715	0.736608	-2.60817	0.652641
-2.2189	0.397093	-2.89593	0.186474	-2.05683	0.0990596	-2.68727	0.314349	-3.33006	0.740796	-3.27144	0.670361	-3.23317	0.760065	-2.89669	0.698173
-2.84784	0.494434	-1.67364	0.12216	-2.34425	0.199207	-2.57515	0.180826	-2.96217	0.769596	-2.62149	0.828865	-3.00495	0.697601	-2.80667	0.75602
-2.21804	0.484139	-2.64223	0.331696	-1.79358	0.323559	-2.06766	0.0902066	-3.48315	0.70433	-2.82982	0.760022	-3.47698	0.60782	-2.78651	0.785391
-2.90342	0.417901	-2.80128	0.30512	-2.85215	0.283725	-1.68789	0.41745	-3.14644	0.697086	-3.05592	0.699249	-2.81809	0.579268	-2.96713	0.765499
-3.24439	0.486659	-2.69633	0.353155	-2.65519	0.138984	-1.79635	0.225366	-3.04024	0.741849	-2.73499	0.700926	-2.7978	0.721622	-2.85706	0.728767
-2.98443	0.454711	-2.9556	0.305696	-2.64998	0.397142	-2.2234	0.433971	-3.25393	0.731398	-2.66986	0.530054	-2.90058	0.686705	-2.27627	0.632831
-2.91381	0.360044	-2.81664	0.326962	-2.42144	0.437257	-1.83735	0.354764	-3.54286	0.670182	-3.19445	0.702173	-2.88678	0.757738	-2.00645	0.763938
-2.67307	0.44139	-2.64424	0.32924	-2.81943	0.41969	-2.43369	0.215174	-3.29471	0.625783	-2.84814	0.527116	-3.30403	0.690148	-2.81265	0.660432
-2.4098	0.468008	-2.00732	0.504411	-3.01763	0.145612	-1.61523	0.42926	-3.22085	0.799198	-3.04427	0.706283	-2.92766	0.64482	-2.70521	0.653423
-2.11357	0.435661	-2.76405	0.318306	-2.84106	0.337268	-1.53872	0.458221	-3.14536	0.740121	-3.04901	0.714148	-2.90884	0.716133	-3.06265	0.632048
-2.7809	0.402627	-2.7093	0.369118	-2.67408	0.417026	-1.48783	0.400128	-3.45611	0.716538	-3.09723	0.757808	-2.76551	0.718811	-3.0003	0.642702
-2.87311	0.427655	-2.65954	0.306291	-1.43075	0.330454	-2.83943	0.319214	-1.83106	0.43793	-2.8223	0.827874	-2.84296	0.694895	-2.98115	0.731849
-3.01387	0.566537	-2.60285	0.283894	-2.44529	0.523285	-1.81483	0.202217	-2.95248	0.570003	-3.36737	0.754695	-3.07837	0.70923	-3.08487	0.679608
-3.14519	0.485083	-2.71135	0.346906	-1.98303	0.430272	-2.32555	0.240617	-3.48519	0.688807	-3.04436	0.69671	-1.34073	0.627807	-1.8316	0.722319
-2.0999	0.458534	-1.95366	0.313154	-1.84295	0.360634	-2.34657	0.431272	-3.61628	0.701989	-2.7793	0.531972	-2.53787	0.638273	-3.01901	0.718108
-2.46678	0.355369	-2.50822	0.497014	-1.57559	0.114798	-1.6511	0.237322	-1.91965	0.42453	-3.3127	0.779532	-2.96102	0.741664	-2.85587	0.514433
-3.033	0.359351	-2.0234	0.275199	-2.94333	0.259759	-1.68654	0.416598	-3.50899	0.656426	-3.28114	0.782867	-3.27635	0.690534	-2.77158	0.644957
-2.55031	0.317058	-2.47943	0.384743	-2.05666	0.40569	-1.26624	0.247226	-3.34905	0.752883	-3.09134	0.723088	-3.01862	0.767417	-2.93109	0.694775
-2.80418	0.435367	-2.58257	0.390791	-1.85011	0.3511	-1.91642	0.324792	-3.04578	0.702603	-3.39926	0.709246	-2.14995	0.768219	-3.01494	0.819457
-3.03847	0.188451	-3.00207	0.448913	-2.70866	0.437892	-2.18415	0.0917003	-3.00479	0.777967	-3.17703	0.704719	-2.60262	0.726303	-2.77201	0.708459
-2.96833	0.152919	-2.28674	0.362439	-2.53969	0.464233	-1.86775	0.47261	-3.32844	0.702655	-2.68816	0.53372	-2.42806	0.739149	-2.89266	0.689495
-2.72607	0.397735	-2.83653	0.337318	-3.01423	0.233598	-2.26318	0.308828	-3.18219	0.702476	-3.12341	0.76703	-3.33891	0.723564	-3.00298	0.717759
-2.67525	0.446382	-2.94683	0.411527	-2.53836	0.215633	-3.12685	0.584056	-3.23608	0.706103	-3.13302	0.639525	-3.12753	0.702854	-2.41477	0.751331
-3.1334	0.258823	-2.59132	0.312538	-2.66491	0.316665	-1.18736	0.0771114	-3.36795	0.782836	-2.99557	0.692906	-3.31109	0.762044	-3.07187	0.654443
-2.84541	0.500936	-2.15508	0.30896	-2.40811	0.0420107	-2.52168	0.0374647	-3.19918	0.757667	-3.14987	0.670161	-2.60602	0.732362	-1.99207	0.743957
-1.72949	0.420695	-2.47087	0.349716	-2.21753	0.298098	-1.91437	0.391798	-2.55858	0.656265	-3.09158	0.71286	-3.13287	0.737876	-3.25726	0.629378
-2.9488	0.366308	-1.50319	0.400436	-2.141	0.200183	-1.99482	0.425034	-3.2983	0.701702	-2.92367	0.637981	-3.27133	0.626861	-3.0281	0.801914
-2.11528	0.51089	-2.71392	0.177597	-2.55069	0.131415	-1.75964	0.376964	-2.11185	0.426425	-2.65618	0.730977	-2.70921	0.789131	-3.29591	0.733606
-2.54663	0.361965	-2.77919	0.391809	-2.65134	0.214724	-1.96014	0.288223	-3.5283	0.737608	-3.43571	0.646611	-3.3251	0.831365	-2.89315	0.714945
-3.11235	0.142551	-2.67809	0.340035	-1.62209	0.284639	-1.72826	0.111983	-2.47882	0.79601	-2.7867	0.824489	-2.89971	0.708461	-3.30308	0.691348
-2.93886	0.376948	-2.76768	0.316682	-1.98327	0.42708	-2.60402	0.474338	-3.42959	0.758059	-3.20502	0.724425	-3.09105	0.741669	-2.68139	0.741124
-1.50177	0.436164	-2.93124	0.448008	-1.66442	0.285325	-1.51689	0.388402	-3.23856	0.634359	-1.51115	0.708155	-3.19502	0.579142	-3.05402	0.672967
-2.76673	0.29696	-2.87668	0.347331	-1.75607	0.330658	-1.3554	0.421753	-2.8081	0.601613	-2.88515	0.760388	-3.13779	0.711045	-3.08907	0.7499
-2.53841	0.368193	-2.22272	0.377374	-2.59854	0.165085	-1.94826	0.382914	-3.43234	0.730845	-2.94512	0.713591	-2.8161	0.651996	-2.86802	0.753121
-2.81344	0.28177	-2.85125	0.360452	-1.72981	0.247904	-2.17014	0.432902	-2.63287	0.715366	-2.52694	0.67319	-3.13261	0.628915	-3.24838	0.687328
-2.99235	0.363449	-2.7179	0.424766	-2.9294	0.138876	-2.48537	0.324989	-3.43711	0.827109	-3.03849	0.606488	-3.11269	0.605579	-2.53051	0.678066
-2.78628	0.359905	-2.73143	0.378272	-2.7364	0.255151	-1.91268	0.0903921	-2.66494	0.40238	-3.00849	0.722179	-3.17843	0.741207	-2.8116	0.740865
-3.16218	0.469448	-2.90672	0.0681663	-2.80335	0.435792	-2.02589	0.389427	-3.38149	0.757452	-3.21325	0.788783	-2.29985	0.701662	-2.79812	0.746591
-2.8694	0.272021	-2.14961	0.188153	-2.09409	0.469962	-1.62376	0.216456	-2.63418	0.717426	-2.86571	0.723106	-3.18899	0.740186	-3.19392	0.61693
-2.31503	0.220278	-2.29847	0.314548	-2.55206	0.316592	-2.71207	0.437788	-2.90049	0.71866	-3.23492	0.675703	-2.62069	0.635449	-2.85437	0.686958
-2.6512	0.326925	-2.66056	0.193656	-2.34766	0.24041	-2.32363	0.39323	-3.26157	0.776096	-2.99245	0.665302	-2.94266	0.632698	-2.99501	0.654109
-2.77332	0.411772	-2.03723	0.0655274	-2.44936	0.428497	-2.42157	0.397078	-2.17618	0.390237	-2.10866	0.571944	-2.94921	0.676761	-3.23507	0.686281
-3.24686	0.463676	-2.74675	0.529577	-2.85928	0.0348539	-1.81341	0.403616	-3.21314	0.67941	-3.09528	0.694582	-2.57748	0.761023	-2.77483	0.697149
-2.90043	0.407704	-1.42722	0.44205	-2.28073	0.410977	-1.43696	0.423467	-2.57922	0.731845	-3.09963	0.790091	-2.71164	0.684582	-2.82004	0.651881
-2.48801	0.397056	-2.69083	0.288883	-2.86947	0.418099	-1.93267	0.234825	-2.37714	0.445219	-3.13759	0.653791	-3.26553	0.679748	-3.23781	0.605094
-2.88822	0.455558	-1.27716	0.284942	-2.74229	0.287715	-2.03837	0.395121	-2.51927	0.807602	-2.69699	0.747724	-2.40763	0.63398	-2.50913	0.678857
-2.49254	0.41738	-2.62915	0.216925	-2.81402	0.256311	-2.64204	0.433972	-3.0661	0.721795	-3.06424	0.73148	-2.92562	0.728872	-2.60183	0.784832
-2.41394	0.457072	-1.93621	0.379131	-2.47113	0.233799	-1.85726	0.360974	-3.24285	0.703203	-3.21269	0.767872	-2.66548	0.684202	-2.93845	0.70028
-2.52012	0.445806	-2.62261	0.282426	-2.05058	0.443345	-1.47429	0.540267	-3.12047	0.766111	-3.11029	0.712089	-3.14673	0.658825	-1.45411	0.687897
-2.79073	0.615201	-2.69613	0.405175	-2.84391	0.381824	-1.84258	0.379704	-2.7798	0.791308	-2.76597	0.716746	-2.99762	0.720763	-1.53323	0.689589
-2.87312	0.350539	-2.23315	0.390715	-1.92031	0.222577	-2.045	0.449463	-2.67138	0.734765	-3.27054	0.58682	-3.10758	0.689885	-2.97272	0.683396
-2.32534	0.404646	-1.44675	0.399846	-1.06074	0.152897	-1.07113	0.361512	-2.3117	0.741989	-3.05154	0.746188	-3.0047	0.682528	-2.56714	0.69704
-2.74097	0.586617	-2.70849	0.389056	-1.53894	0.284571	-1.7345	0.382401	-2.88431	0.671748	-2.33567	0.766202	-3.07732	0.651775	-2.47457	0.595878
-2.27325	0.516043	-1.86266	0.360419	-2.35645	0.599399	-1.80841	0.0822942	-3.26656	0.669442	-3.22184	0.745487	-3.33168	0.7119	-3.21903	0.682333
-3.06355	0.0861448	-2.58736	0.377547	-2.91704	0.0985348	-1.58674	0.229488	-3.00384	0.704989	-3.04398	0.692529	-2.34776	0.723874	-2.95675	0.714112
-2.07514	0.382732	-2.96584	0.353901	-2.59058	0.475172	-2.16904	0.413792	-3.15059	0.573492	-3.18148	0.776967	-2.93192	0.60192	-2.99992	0.666417
-2.52954	0.465517	-1.93923	0.447008	-2.01616	0.257852	-2.03949	0.408212	-3.12094	0.693321	-3.00913	0.731351	-2.84788	0.714604	-2.70673	0.762589
-2.88434	0.301725	-2.34113	0.246015	-2.58578	0.243763	-3.0911	0.742233	-3.18794	0.650423	-3.03781	0.692262	-3.10954	0.696002	-2.99776	0.699288
-2.9955	0.280764	-2.8223	0.164517	-1.61798	0.404935	-1.88642	0.32999	-2.49734	0.437415	-2.62373	0.708494	-3.13364	0.671824	-2.80362	0.763443
-2.99622	0.250687	-2.25438	0.145149	-2.76077	0.085782	-1.80982	0.357105	-3.086	0.667183	-2.952	0.690434	-3.29791	0.727035	-3.11375	0.664059
-2.84604	0.576794	-2.67124	0.258033	-2.03094	0.456544	-1.61124	0.391813	-3.17095	0.78323	-2.97052	0.766061	-3.44563	0.72449	-2.79138	0.519542
-2.18745	0.433398	-2.64245	0.294874	-2.89336	0.403265	-2.73839	0.409648	-2.82243	0.598564	-3.1755	0.734797	-3.10177	0.7564	-3.23766	0.6207
-3.18945	0.175516	-2.054	0.460927	-1.92688	0.51445	-2.1302	0.392443	-2.98139	0.777223	-2.58196	0.681462	-1.79688	0.579118	-3.22202	0.741527
-2.97175	0.48805	-1.52967	0.182693	-2.34411	0.399783	-1.83327	0.399863	-3.19858	0.739077	-3.21899	0.657052	-2.919	0.624961	-3.03098	0.667541
-3.27434	0.0532742	-2.67349	0.29034	-2.13891	0.133948	-1.61217	0.409256	-3.44511	0.757445	-3.00554	0.715877	-3.21814	0.71152	-2.78255	0.663004
-3.25452	0.397427	-2.66298	0.252435	-3.08472	0.117987	-2.52553	0.437061	-3.15636	0.699446	-2.85953	0.733435	-2.97167	0.673024	-2.70813	0.699964
-2.74828	0.402966	-2.7858	0.39053	-1.73483	0.354788	-2.26404	0.391791	-3.03609	0.635943	-2.87878	0.67782	-3.25767	0.73253	-2.83178	0.837959
-2.96718	0.46161	-2.54449	0.285077	-2.7911	0.401186	-2.28034	0.381338	-3.41114	0.755831	-3.19169	0.67655	-3.09245	0.74845	-2.81046	0.740111
-2.37382	0.579531	-2.69173	0.452518	-2.57011	0.496389	-1.81516	0.352922	-3.51029	0.695181	-2.54629	0.568971	-1.81524	0.639956	-2.56495	0.662571
-2.89095	0.394482	-2.49091	0.443004	-1.50111	0.211936	-1.8672	0.46011	-3.10695	0.757337	-3.13129	0.759867	-3.43797	0.7415	-3.39742	0.619069
-2.56059	0.415989	-2.75681	0.278423	-1.31245	0.0961888	-3.00592	0.428266	-3.29581	0.627265	-2.77477	0.686298	-2.69752	0.631217	-2.07961	0.673187
-2.61174	0.453244	-2.78341	0.509897	-2.55164	0.443137	-1.99711	0.358349	-3.25473	0.776499	-3.2111	0.792612	-2.99077	0.810277	-2.70281	0.575916
-2.67605	0.520145	-2.73265	0.173349	-2.40385	0.256176	-1.3028	0.301955	-3.1701	0.685942	-2.3544	0.717553	-2.41401	0.707911	-2.97359	0.609236
-2.91454	0.45993	-3.16228	0.209474	-1.86266	0.178806	-1.51424	0.458447	-3.19368	0.751149	-2.82691	0.695081	-2.36663	0.768959	-2.79853	0.728955
-1.56851	0.321296	-2.77725	0.273845	-2.49097	0.103373	-2.11585	0.319482	-2.83754	0.538468	-2.43025	0.718703	-3.24624	0.76709	-3.16716	0.677388
-2.22377	0.469773	-2.95798	0.146557	-1.64631	0.140503	-2.17143	0.407977	-3.31023	0.746081	-1.849	0.661634	-2.52211	0.660138	-3.00618	0.68223
-3.13082	0.451022	-2.74301	0.405761	-2.37843	0.273129	-1.45342	0.141434	-2.97013	0.696044	-3.04368	0.720858	-3.24255	0.72292	-2.28582	0.641502
-2.18801	0.415531	-2.86773	0.393084	-1.93975	0.393162	-1.69169	0.379495	-2.91931	0.712919	-3.16457	0.699242	-2.76461	0.752405	-2.85668	0.628379
-2.84628	0.44722	-2.07614	0.546008	-2.48272	0.370755	-1.44635	0.449897	-2.79306	0.533913	-2.96869	0.713797	-2.88479	0.760791	-3.02261	0.722959
-3.17976	0.115536	-2.93398	0.495406	-2.8219	0.16386	-1.7592	0.440568	-2.22843	0.712044	-2.35938	0.679168	-2.77349	0.739064	-2.95806	0.640493
-2.60298	0.348658	-2.50246	0.325985	-2.39741	0.238362	-2.37587	0.391117	-2.86648	0.725052	-3.04374	0.720718	-2.36189	0.76004	-3.33265	0.686525
-2.54246	0.353134	-2.67194	0.0349737	-2.87128	0.422606	-1.46571	0.28678	-2.98188	0.585674	-3.22778	0.709526	-3.0209	0.728229	-2.33609	0.664852
-1.91717	0.348835	-2.74593	0.390007	-3.3147	0.110761	-2.11517	0.275305	-1.86242	0.503025	-3.15737	0.706831	-2.30734	0.569229	-2.11884	0.725882
-2.72656	0.164044	-2.84012	0.218718	-2.66024	0.441753	-2.81843	0.733938	-3.13144	0.703248	-3.13914	0.726857	-2.87216	0.7584	-2.64196	0.583962
-2.81908	0.499012	-2.65421	0.32554	-1.46811	0.393089	-1.69281	0.458072	-3.00136	0.738643	-1.87388	0.751155	-2.8882	0.739381	-2.81544	0.747165
-2.79655	0.398478	-2.82588	0.363734	-2.69629	0.386198	-2.0218	0.0695011	-2.93574	0.587746	-3.02643	0.669065	-3.28845	0.667298	-3.146	0.667206
-3.12949	0.449941	-2.91318	0.0680668	-2.02901	0.406047	-2.60809	0.393783	-1.94029	0.518257	-3.0278	0.74459	-2.394	0.756127	-3.01103	0.714965
-1.34622	0.538848	-2.73874	0.506625	-2.66285	0.456695	-1.84346	0.367973	-2.94671	0.561716	-2.81248	0.559555	-3.08382	0.74971	-2.74666	0.639148
-2.65798	0.452776	-2.80544	0.344063	-1.60431	0.259817	-1.79575	0.350145	-2.99081	0.674934	-2.98483	0.619414	-2.90734	0.657188	-3.03116	0.750996
-3.03164	0.470416	-2.52119	0.279754	-2.19936	0.253434	-1.65019	0.22032	-3.04779	0.657209	-3.12397	0.756242	-3.10274	0.75095	-3.22304	0.747286
-2.97064	0.388833	-2.01781	0.137024	-2.633	0.451464	-2.20171	0.0861815	-3.08441	0.680631	-2.82193	0.434954	-2.70159	0.614615	-3.04367	0.675143
-2.61992	0.210573	-2.39404	0.35202	-1.62023	0.329576	-0.406142	0.293805	-3.25122	0.701313	-2.29575	0.700826	-2.02748	0.736911	-3.08576	0.695823
-2.65645	0.326373	-1.97397	0.094353	-1.58168	0.324142	-1.64039	0.395504	-2.95309	0.610294	-3.21744	0.81147	-3.02729	0.701163	-1.85953	0.715996
-1.8456	0.35607	-2.64352	0.319879	-1.93268	0.16094	-2.41757	0.165966	-1.80059	0.407614	-2.83598	0.703021	-3.05588	0.690883	-3.05297	0.648106
-2.65103	0.592981	-3.11784	0.15168	-2.76603	0.274571	-2.3281	0.395704	-3.10937	0.631053	-3.22262	0.684848	-3.28643	0.702977	-3.22302	0.72518
-2.67115	0.455286	-1.76653	0.369308	-2.55928	0.364859	-2.8298	0.367475	-2.15477	0.689187	-3.20675	0.714918	-3.39524	0.783175	-3.29164	0.843138
-2.19078	0.488799	-2.41069	0.420323	-1.89259	0.353775	-1.66412	0.409201	-2.76598	0.737064	-3.44841	0.771025	-2.92403	0.765033	-3.11124	0.728449
-2.67633	0.423575	-1.48147	0.392086	-2.52209	0.308523	-1.6694	0.501874	-3.06161	0.689904	-2.61897	0.574108	-3.08926	0.68368	-2.96015	0.752489
-3.01843	0.111466	-2.72744	0.120026	-2.62442	0.144299	-2.78188	0.510467	-3.34017	0.833548	-2.94989	0.749509	-2.99364	0.660556	-2.94251	0.617737
-2.91005	0.347206	-1.97068	0.330889	-2.4474	0.069604	-2.46735	0.379202	-2.71377	0.571235	-2.95272	0.749125	-3.29964	0.744767	-2.75352	0.695499
-2.80303	0.302672	-2.77281	0.171858	-2.15991	0.412279	-2.20118	0.393124	-3.16851	0.674518	-2.8378	0.679404	-3.23962	0.731003	-3.07884	0.68378
-2.63971	0.425678	-2.93356	0.385776	-1.92474	0.496096	-2.45053	0.623533	-2.14275	0.572527	-3.19294	0.729292	-2.92206	0.638394	-2.16721	0.65323
-3.01321	0.185184	-2.35412	0.279247	-1.43316	0.419558	-1.82823	0.418767	-3.10956	0.797275	-3.0344	0.769171	-2.71636	0.727441	-2.72941	0.69434
-2.6276	0.31921	-2.38306	0.549937	-2.88596	0.324825	-1.38341	0.28311	-2.92976	0.612364	-3.24154	0.675873	-3.22815	0.774571	-2.75844	0.784524
-2.53204	0.490444	-2.51885	0.508121	-1.94872	0.300773	-2.82571	0.591869	-2.87922	0.523147	-3.17718	0.658835	-3.53863	0.694214	-2.12248	0.675127
-2.15636	0.383382	-2.90137	0.301518	-1.77079	0.501517	-2.17541	0.324962	-2.64184	0.622791	-3.00294	0.715254	-3.3131	0.751737	-2.76582	0.544574
-3.07124	0.345046	-2.32459	0.447398	-2.39138	0.403682	-1.76159	0.407282	-3.30199	0.701794	-3.17034	0.633963	-2.99074	0.757196	-2.84125	0.63842
-2.51767	0.400846	-2.13365	0.300741	-2.77312	0.373868	-1.61088	0.403757	-2.88208	0.662342	-2.71572	0.666866	-2.85858	0.781162	-2.77437	0.710239
-2.59925	0.398694	-2.55537	0.468718	-2.5634	0.48154	-2.55668	0.364428	-2.95698	0.720884	-3.21294	0.825206	-2.91432	0.651527	-2.52849	0.770863
-2.77893	0.486141	-3.03411	0.212438	-2.42472	0.453454	-2.46667	0.259561	-2.7204	0.726205	-3.04244	0.706781	-3.01481	0.712527	-2.40507	0.642941
-2.68282	0.523422	-2.25818	0.290867	-1.72642	0.407325	-1.60354	0.346865	-3.067	0.736358	-3.11675	0.691837	-3.12561	0.639021	-2.8311	0.72153
-3.0477	0.457188	-2.756	0.476672	-1.80076	0.201534	-2.00989	0.399736	-1.85738	0.610683	-2.52878	0.606677	-3.04437	0.719051	-2.5896	0.580034
-3.12621	0.448246	-2.31736	0.29101	-1.83616	0.412067	-1.61146	0.457745	-3.04917	0.753118	-2.97285	0.661538	-2.18645	0.733264	-2.76068	0.717282
-2.89155	0.113485	-2.521	0.396081	-2.8416	0.45832	-2.48531	0.411386	-2.40276	0.674937	-2.90493	0.622502	-3.28702	0.628371	-2.71338	0.709712
-3.38085	0.456829	-2.39104	0.317427	-2.98469	0.310661	-2.83012	0.176124	-3.18263	0.738869	-3.20718	0.722518	-3.29151	0.742611	-2.99705	0.700636
-1.90042	0.301396	-2.53178	0.259744	-3.26953	0.180462	-1.89991	0.326697	-2.13601	0.556144	-3.3166	0.77106	-3.27609	0.689282	-2.84684	0.783398
-2.53771	0.183387	-2.80781	0.0445041	-2.33242	0.337398	-1.70912	0.184517	-3.21296	0.616757	-3.14944	0.657176	-3.17887	0.740791	-2.80718	0.725097
-2.57194	0.417453	-2.65733	0.359586	-2.09385	0.263713	-2.17004	0.475624	-2.69588	0.62388	-3.09851	0.573312	-2.96494	0.668263	-2.85367	0.680238
-2.63354	0.389577	-1.476	0.366647	-1.72432	0.256934	-2.24809	0.484457	-3.0205	0.786232	-2.79581	0.698303	-3.06759	0.761627	-2.79998	0.714204
-2.59673	0.547507	-2.67488	0.405915	-2.14452	0.0369742	-2.43076	0.410138	-2.88915	0.720095	-3.4	0.648217	-2.72658	0.644346	-2.59294	0.656239
-2.94726	0.383607	-2.53606	0.0650722	-1.8185	0.410902	-3.02641	0.628133	-2.93979	0.495195	-2.9185	0.774694	-2.94661	0.675108	-3.39174	0.702147
-2.4501	0.413432	-2.60519	0.467055	-2.68473	0.204328	-1.69812	0.392548	-3.21481	0.771397	-2.75332	0.760292	-2.19486	0.746964	-2.65433	0.690566
-2.20829	0.385123	-2.77207	0.381299	-2.74058	0.420972	-2.19233	0.223541	-1.80648	0.418989	-2.78785	0.674315	-3.11147	0.779087	-3.33504	0.513423
-2.24883	0.386259	-3.13837	0.401814	-1.71871	0.490165	-1.33891	0.36866	-2.55081	0.498497	-3.17733	0.763216	-3.08388	0.700341	-2.96299	0.740813
-2.72311	0.400863	-2.83823	0.121657	-1.98864	0.156903	-1.43302	0.204272	-2.70412	0.619821	-2.70075	0.450927	-3.21968	0.768088	-3.0788	0.603296
-3.22886	0.468913	-2.97309	0.326814	-2.75424	0.118026	-1.6565	0.106911	-3.20601	0.783203	-3.23084	0.681698	-2.80391	0.753368	-3.12379	0.745675
-2.03368	0.54402	-2.78339	0.293965	-2.29584	0.0945143	-1.86208	0.134572	-3.47721	0.791377	-3.34761	0.743507	-2.02871	0.716812	-3.07161	0.687314
-1.65118	0.45657	-1.86362	0.321621	-2.2881	0.375084	-2.28434	0.452724	-1.42557	0.453345	-2.72778	0.762551	-3.28698	0.670324	-3.02348	0.769924
-2.63614	0.354698	-1.90834	0.39635	-2.89014	0.303079	-1.77051	0.425402	-3.02478	0.696248	-3.22365	0.585661	-2.83589	0.605762	-1.67129	0.716296
-2.6504	0.437078	-2.38116	0.189851	-3.04255	0.203712	-2.42264	0.400844	-1.94259	0.545086	-1.46583	0.439235	-3.22993	0.727737	-3.23835	0.737773
-2.62021	0.379241	-3.03159	0.359367	-1.44981	0.373471	-1.34353	0.348514	-2.6235	0.436001	-2.97491	0.762999	-3.39216	0.734258	-3.09127	0.668283
-2.57548	0.346946	-2.51751	0.344348	-2.44929	0.296552	-2.19845	0.444833	-3.07828	0.722955	-2.71834	0.507638	-2.98835	0.668999	-3.10378	0.726575
-1.61174	0.37316	-2.59504	0.350862	-2.10636	0.373672	-2.36868	0.422458	-3.39877	0.731872	-3.05624	0.68009	-2.5147	0.778015	-3.18275	0.589888
-3.0921	0.163481	-2.70461	0.233918	-2.0878	0.615961	-1.54462	0.283788	-2.47012	0.447707	-3.05186	0.739723	-3.15761	0.705886	-3.07313	0.682402
-2.75768	0.394125	-2.94046	0.150162	-1.92342	0.314852	-1.36479	0.323155	-2.82937	0.702874	-3.30404	0.777792	-3.24159	0.729114	-2.94046	0.71278
-2.57982	0.427928	-2.69239	0.367457	-2.35908	0.323788	-2.52413	0.408867	-2.50804	0.673039	-3.23269	0.732025	-2.07101	0.760485	-2.81151	0.720077
-2.56727	0.420084	-2.51712	0.260666	-2.68659	0.400738	-2.86987	0.438487	-2.60577	0.468817	-3.10133	0.788913	-3.59264	0.62671	-3.11821	0.71365
-2.69727	0.305852	-3.05637	0.316583	-2.43612	0.393458	-2.45677	0.455181	-2.13823	0.604413	-2.9909	0.534186	-3.1475	0.692575	-2.98936	0.641619
-3.16497	0.266636	-1.83121	0.051393	-1.93398	0.265933	-2.22802	0.352963	-3.02204	0.749892	-2.96308	0.706462	-3.25365	0.643273	-2.83122	0.645608
-2.61284	0.474811	-1.48608	0.0679649	-2.59182	0.230337	-2.31408	0.496628	-1.92228	0.391344	-3.02564	0.51251	-3.27839	0.752704	-2.58111	0.584886
-3.1712	0.404025	-2.84378	0.490243	-2.63835	0.431716	-1.75624	0.0826897	-3.00384	0.787155	-3.23338	0.687161	-3.37839	0.705456	-2.68351	0.638357
-2.96849	0.376509	-2.50128	0.385602	-2.68414	0.49995	-1.95789	0.448009	-2.21112	0.406992	-3.15473	0.711562	-2.76182	0.715843	-3.05385	0.649422
-2.47062	0.626696	-3.01845	0.0449552	-2.43054	0.294579	-1.91503	0.45642	-3.19694	0.717558	-3.25507	0.746184	-2.20163	0.717809	-2.79533	0.566472
-2.91675	0.392681	-2.15976	0.466668	-2.73895	0.327334	-2.00053	0.519894	-2.64281	0.452488	-3.07784	0.674172	-3.05033	0.790581	-2.94995	0.790761
-2.9936	0.367763	-1.20744	0.523194	-1.66682	0.134025	-2.00215	0.448568	-1.91187	0.444547	-3.1381	0.634173	-2.82744	0.731111	-2.98822	0.667799
-2.81345	0.431649	-2.73848	0.476573	-1.9362	0.179628	-1.8403	0.323401	-2.58015	0.406552	-2.171	0.448467	-3.50274	0.705468	-2.74356	0.708646
-2.61038	0.436168	-2.30651	0.446236	-2.41139	0.246866	-2.82695	0.500417	-2.34584	0.445621	-3.05972	0.760084	-3.08342	0.695739	-3.04969	0.756498
-3.17232	0.379419	-2.76864	0.474632	-2.56754	0.265497	-1.62054	0.264444	-3.08213	0.594827	-2.94226	0.724685	-3.06138	0.715233	-3.18287	0.70811
-1.90134	0.423727	-1.52176	0.374533	-3.24151	0.106521	-2.17527	0.405656	-2.93429	0.793152	-1.89373	0.610367	-2.8143	0.718909	-3.07997	0.721488
-2.52797	0.446668	-1.53108	0.393838	-3.17234	0.100414	-1.93704	0.423444	-2.81217	0.560299	-3.01943	0.638613	-3.37378	0.654553	-2.84783	0.721754
-2.71201	0.282604	-1.55652	0.377343	-1.67532	0.328123	-2.27034	0.389937	-2.94816	0.712794	-3.27965	0.753429	-2.96149	0.653092	-3.0203	0.733357
-2.52938	0.530905	-1.70569	0.442138	-2.3076	0.347927	-1.42193	0.243754	-3.18058	0.682339	-2.42932	0.548847	-2.99852	0.748875	-3.09927	0.705049
-1.75655	0.486502	-2.80211	0.395624	-2.77712	0.258203	-2.33213	0.414997	-3.23931	0.625941	-3.44711	0.728885	-2.75291	0.750604	-3.17602	0.753383
-2.99262	0.456597	-2.23467	0.430706	-2.94775	0.210611	-1.7008	0.509372	-2.29021	0.746819	-2.93779	0.717035	-3.34784	0.688922	-2.68074	0.720484
-2.94109	0.0910894	-1.98866	0.459367	-3.0151	0.227887	-1.73105	0.43938	-3.197	0.750363	-3.18623	0.746874	-3.12523	0.710086	-3.09606	0.669668
-2.76704	0.396185	-2.75765	0.340571	-2.20277	0.31722	-1.99435	0.290361	-3.13272	0.78128	-3.167	0.751858	-3.41327	0.69899	-2.83702	0.730273
-3.14175	0.481857	-2.07376	0.221399	-1.50597	0.372918	-1.73475	0.405976	-3.17657	0.625394	-3.37379	0.445039	-3.11255	0.672649	-3.09184	0.663373
-2.92571	0.150932	-2.86163	0.445519	-2.67614	0.179698	-2.26275	0.107812	-3.57864	0.62787	-2.99134	0.799953	-2.94398	0.636647	-1.3918	0.577516
-2.61846	0.407687	-2.62264	0.33116	-2.02305	0.360797	-1.79227	0.453811	-3.05331	0.769641	-3.2516	0.728087	-3.29881	0.755789	-3.11643	0.758995
-2.75245	0.414267	-2.52261	0.492029	-1.97515	0.406669	-1.55103	0.157727	-3.14476	0.748912	-3.1858	0.746373	-3.44835	0.625297	-2.68365	0.541287
-2.1568	0.402558	-2.67174	0.335556	-2.3313	0.405768	-1.72963	0.405183	-3.15889	0.756592	-2.97257	0.768119	-2.52386	0.783231	-2.68238	0.662235
-2.95018	0.121729	-2.65425	0.417278	-2.399	0.460525	-2.09027	0.453209	-1.81854	0.451207	-3.44019	0.763413	-3.14159	0.726485	-3.06742	0.630505
-2.02234	0.44666	-2.55178	0.405322	-2.78803	0.344393	-1.76023	0.0597324	-2.95112	0.702211	-3.34074	0.758139	-2.97584	0.683824	-3.01607	0.619861
-2.90909	0.417738	-2.37957	0.424791	-2.39457	0.224379	-1.61502	0.493394	-3.14616	0.69842	-2.68471	0.68191	-3.19824	0.633305	-3.023	0.741822
-2.72585	0.318761	-2.74094	0.396078	-2.47998	0.184974	-1.98858	0.442269	-2.18658	0.449297	-2.98702	0.787734	-3.18204	0.669227	-3.07831	0.639087
-3.02713	0.649042	-2.27126	0.406541	-1.86895	0.120206	-1.35316	0.500285	-3.21069	0.712906	-3.08376	0.725133	-3.13582	0.825878	-2.83738	0.714962
-1.88765	0.450529	-3.00271	0.373636	-3.12121	0.136424	-1.82189	0.356797	-2.95621	0.73475	-2.68774	0.671311	-2.97609	0.714135	-2.29181	0.73817
-2.59896	0.4122	-2.69157	0.443948	-2.34203	0.465136	-1.68022	0.149011	-3.12775	0.770756	-3.2421	0.716641	-2.60708	0.677574	-2.83045	0.694892
-2.69301	0.469154	-2.15319	0.489199	-2.73028	0.0979348	-2.14573	0.29722	-2.18302	0.52149	-2.72941	0.620041	-2.97332	0.626586	-3.05471	0.756806
-3.00752	0.199394	-2.63157	0.416904	-1.2639	0.389961	-2.6151	0.332777	-2.4681	0.441505	-3.28528	0.654471	-3.11664	0.744839	-3.10306	0.752916
-2.48715	0.463881	-2.61529	0.425426	-2.68568	0.303878	-2.25379	0.480744	-3.25498	0.751467	-1.99074	0.435164	-2.38084	0.718148	-3.10677	0.716766
-2.672	0.480962	-2.79979	0.419833	-2.82137	0.383659	-2.26471	0.454334	-2.9802	0.709313	-3.02536	0.768985	-3.18913	0.801304	-3.34253	0.747923
-2.94798	0.413916	-3.15726	0.401224	-1.20623	0.388423	-1.14437	0.124104	-2.0594	0.456947	-2.64095	0.689669	-3.26144	0.684724	-3.3313	0.730951
-2.8107	0.245028	-2.85981	0.47808	-2.61782	0.15118	-1.86401	0.10271	-2.9393	0.715744	-2.9341	0.675522	-3.15204	0.70351	-3.18614	0.705892
-2.8477	0.365173	-2.88698	0.437852	-3.01219	0.0790258	-2.01327	0.513679	-2.72635	0.714879	-3.36979	0.755831	-2.97105	0.703688	-3.17679	0.703657
-3.13794	0.0955337	-2.90374	0.353152	-2.10345	0.267835	-1.9332	0.111821	-2.97301	0.441358	-3.2141	0.724696	-2.96258	0.572359	-1.98741	0.644614
-2.39408	0.383622	-2.5921	0.341377	-1.81623	0.354427	-1.53132	0.31686	-2.67836	0.458553	-2.85135	0.726898	-2.81373	0.643385	-3.03382	0.652779
-1.90117	0.494638	-2.71573	0.377348	-1.79642	0.247408	-1.7654	0.196603	-2.55403	0.712854	-3.03701	0.749449	-3.30906	0.78606	-3.13757	0.719977
-2.16096	0.522467	-1.90231	0.266991	-2.0603	0.439738	-2.27976	0.385957	-3.32487	0.68824	-2.70383	0.542536	-3.32941	0.726931	-2.99359	0.725669
-2.73316	0.434421	-1.87936	0.426767	-2.68694	0.492934	-1.637	0.318102	-3.31829	0.639962	-2.6331	0.759617	-2.77791	0.653852	-3.30952	0.537552
-2.44528	0.587523	-2.71006	0.375307	-2.35304	0.385508	-2.63826	0.415615	-2.80578	0.699862	-3.0675	0.779808	-2.93417	0.737396	-2.91761	0.76937
-2.79732	0.31751	-1.79468	0.440517	-2.54954	0.534661	-1.44451	0.435733	-2.72955	0.714925	-3.08452	0.745543	-3.30654	0.742946	-2.89398	0.639595
-2.81183	0.316547	-2.48961	0.465078	-2.5875	0.414292	-1.598	0.0945591	-2.22835	0.701817	-2.65129	0.443897	-3.33255	0.659318	-3.06387	0.66935
-2.816	0.12417	-2.57707	0.382034	-3.08292	0.289148	-2.07765	0.170116	-2.74326	0.715472	-3.24893	0.767445	-3.34749	0.740614	-2.92988	0.711073
-2.96365	0.39191	-3.19614	0.437946	-1.56922	0.280072	-1.91762	0.423185	-2.67695	0.706489	-2.95426	0.7318	-3.29692	0.668696	-2.93917	0.679495
-2.28268	0.403911	-2.68856	0.19904	-2.77842	0.368621	-2.11244	0.404094	-2.89099	0.761927	-2.91004	0.733764	-2.96489	0.631195	-3.19575	0.737386
-2.61813	0.330204	-3.20966	0.109075	-1.43618	0.456284	-2.28878	0.44447	-3.21029	0.705672	-2.36606	0.710429	-3.18021	0.645289	-2.76927	0.621258
-2.47554	0.495931	-2.13513	0.387964	-1.8909	0.414026	-1.84208	0.253625	-2.98904	0.746161	-2.91755	0.732085	-1.87004	0.68916	-3.08835	0.637225
-2.62336	0.485772	-2.5761	0.366351	-2.18098	0.486064	-2.16829	0.416827	-2.2753	0.4109	-2.6709	0.618694	-3.15808	0.774426	-2.86897	0.737954
-2.55252	0.485701	-0.955323	0.309577	-1.21233	0.369584	-1.77885	0.322575	-2.92688	0.695061	-2.83271	0.702382	-2.8738	0.647355	-2.58577	0.648826
-2.11676	0.267396	-2.96823	0.400664	-2.93107	0.344543	-1.57616	0.203215	-3.19286	0.755963	-3.21362	0.779811	-3.51852	0.625015	-3.34884	0.735666
-2.09837	0.315068	-2.83735	0.189909	-1.96179	0.545533	-1.63001	0.423587	-3.33005	0.788404	-2.66818	0.491004	-2.54386	0.732353	-2.78939	0.635365
-3.18385	0.325692	-2.40103	0.470586	-1.67692	0.192089	-1.9602	0.233568	-2.98621	0.692496	-2.73016	0.722238	-3.38998	0.698891	-2.16224	0.77283
-2.43322	0.507196	-1.53875	0.348747	-2.08289	0.471792	-1.69529	0.151996	-3.04864	0.755175	-3.34405	0.742506	-2.99859	0.750177	-3.07713	0.690913
-2.36628	0.509863	-2.88435	0.323647	-1.98239	0.156499	-2.53515	0.391524	-2.95533	0.589037	-3.24482	0.742975	-3.09486	0.718914	-2.7863	0.591975
-2.67966	0.455905	-3.01715	0.450697	-2.56654	0.358549	-1.92239	0.339321	-2.39157	0.436745	-2.77786	0.792067	-3.06423	0.71443	-3.15733	0.703649
-2.86331	0.173228	-2.27509	0.344282	-1.79752	0.413513	-2.39857	0.366853	-3.04735	0.768423	-3.05824	0.7387	-3.59413	0.705012	-3.11088	0.713663
-2.86237	0.29132	-2.71727	0.416947	-2.40031	0.136994	-2.44846	0.173765	-3.07985	0.691145	-3.00865	0.753693	-3.08347	0.728984	-2.91871	0.679228
-2.47837	0.45986	-2.42962	0.41491	-2.03045	0.171883	-1.20471	0.414897	-3.17505	0.735034	-2.86279	0.71078	-3.12941	0.586703	-2.80869	0.665049
-2.79802	0.390772	-2.65251	0.428887	-2.72519	0.286945	-2.71477	0.369222	-3.12714	0.613215	-3.05675	0.722076	-3.6062	0.6007	-2.83148	0.628483
-2.4675	0.239829	-2.64278	0.127702	-1.77194	0.101926	-1.83071	0.439696	-2.14096	0.442643	-2.92108	0.742871	-3.04782	0.724539	-3.18134	0.704245
-3.19575	0.139465	-2.80245	0.233406	-2.29957	0.354927	-1.84398	0.408786	-2.38501	0.7875	-3.29091	0.584409	-3.18357	0.729886	-2.87279	0.667672
-2.48172	0.496325	-2.45743	0.511166	-2.79983	0.403113	-2.00413	0.418025	-3.13549	0.675003	-3.12925	0.795889	-2.93311	0.647039	-2.84331	0.682102
-2.54512	0.20895	-2.6985	0.45077	-2.59116	0.201284	-3.05018	0.788308	-3.03859	0.678615	-1.37172	0.532339	-3.2404	0.677749	-2.98716	0.684273
-2.53911	0.389017	-2.93962	0.392989	-3.05088	0.179307	-2.07269	0.488805	-3.13037	0.784004	-2.85471	0.695754	-2.67673	0.753543	-3.16805	0.722611
-2.92811	0.41331	-2.42516	0.530073	-2.47766	0.24811	-1.88028	0.653279	-2.87493	0.438347	-3.09926	0.75043	-2.86726	0.664051	-2.97095	0.668485
-2.66664	0.296489	-3.01112	0.387275	-1.87236	0.147566	-3.01821	0.519171	-3.19431	0.75583	-3.00342	0.738923	-3.33867	0.784921	-2.89168	0.664775
-2.83194	0.405477	-2.07969	0.229116	-1.72159	0.376439	-2.7636	0.37855	-1.75235	0.721787	-3.00034	0.749653	-3.31827	0.678256	-2.81109	0.714658
-1.90005	0.409162	-2.93875	0.305731	-1.21299	0.238988	-1.69262	0.421162	-3.23842	0.765302	-3.19597	0.73331	-2.9869	0.68216	-2.60145	0.664678
-2.85944	0.146315	-3.06377	0.373934	-2.18595	0.393472	-1.95466	0.184053	-2.74465	0.545029	-3.02291	0.701416	-3.0724	0.730705	-2.98578	0.671234
-3.11135	0.379901	-2.89588	0.455285	-2.87988	0.281001	-1.92041	0.437163	-2.39415	0.658428	-2.92609	0.55656	-3.12293	0.695368	-3.06034	0.643565
-1.60918	0.462244	-2.46291	0.446692	-2.62028	0.355537	-2.00488	0.128699	-2.84093	0.617639	-3.34746	0.73459	-2.93498	0.731169	-3.26082	0.736452
-2.7811	0.490984	-1.95204	0.472782	-1.49378	0.182376	-1.31253	0.116961	-3.14089	0.750058	-1.48952	0.451188	-2.89998	0.720202	-3.06522	0.757932
-2.57916	0.408685	-2.51589	0.307645	-2.03004	0.130651	-2.03244	0.140285	-3.35892	0.719791	-2.18142	0.751454	-3.1996	0.71102	-3.18607	0.760455
-2.60224	0.306452	-2.55133	0.393539	-2.50406	0.114934	-1.07353	0.446533	-1.90686	0.668958	-2.99902	0.760065	-2.88936	0.755441	-3.16454	0.678454
-2.48208	0.177881	-2.43297	0.327618	-2.48989	0.2131	-2.39838	0.346823	-3.04734	0.586299	-1.54222	0.517906	-3.36567	0.609624	-2.91272	0.708767
-2.66814	0.385895	-2.41756	0.228825	-2.79041	0.387799	-2.33364	0.417934	-3.02323	0.672748	-1.90017	0.395478	-3.20414	0.660691	-1.33042	0.614607
-2.76251	0.375024	-2.61797	0.569689	-2.41688	0.339534	-1.81928	0.461059	-3.24968	0.680571	-2.98436	0.768782	-3.28154	0.671668	-3.13297	0.641365
-2.74041	0.411456	-2.47348	0.436336	-2.56519	0.395725	-0.920165	0.302308	-3.0345	0.681024	-3.21354	0.684246	-3.05075	0.721712	-3.1732	0.760014
-2.8073	0.288823	-2.76187	0.398297	-2.58585	0.455474	-1.28446	0.345811	-3.10285	0.708785	-1.47027	0.388456	-3.50177	0.624927	-2.97898	0.735547
-2.59864	0.385847	-2.70262	0.371287	-2.13006	0.235848	-2.30166	0.156585	-2.95854	0.670682	-2.74267	0.749624	-3.37927	0.69883	-3.16309	0.74942
-2.25596	0.547019	-2.77764	0.435713	-2.74861	0.480055	-2.64502	0.578829	-3.37769	0.516666	-1.46409	0.391425	-2.22962	0.718298	-3.10046	0.744075
-2.75558	0.478883	-2.99772	0.466512	-1.54898	0.331005	-2.29006	0.443266	-2.98102	0.670725	-2.65938	0.730821	-2.89503	0.662734	-2.97299	0.655265
-2.35399	0.367821	-3.04507	0.348099	-1.99035	0.358567	-2.65823	0.448053	-3.14356	0.662391	-2.96532	0.782762	-3.14592	0.644797	-3.05354	0.756836
-2.60878	0.379736	-2.63715	0.274405	-2.84975	0.130345	-1.64325	0.248118	-2.87657	0.550847	-3.17096	0.735665	-3.36065	0.658291	-3.34999	0.670934
-2.69485	0.243178	-2.85412	0.432609	-2.61485	0.333467	-1.63954	0.18844	-2.7713	0.570985	-2.79942	0.581109	-3.37437	0.740368	-2.61198	0.695902
-2.86291	0.476188	-2.48654	0.423429	-3.21183	0.204457	-1.59666	0.187516	-2.99231	0.753106	-2.74979	0.780757	-3.31009	0.772955	-3.05677	0.747327
-2.8738	0.336123	-2.84294	0.339057	-2.92485	0.352047	-1.71142	0.440915	-2.54317	0.714684	-2.25494	0.385221	-3.07033	0.65838	-2.6876	0.715349
-2.7914	0.406235	-2.33879	0.598084	-2.73586	0.288774	-1.85593	0.256508	-1.94376	0.448237	-2.58524	0.674194	-2.88366	0.727474	-2.89016	0.656108
-2.75039	0.442282	-2.81315	0.294063	-1.88106	0.366861	-1.86809	0.0760733	-1.46444	0.475642	-3.49694	0.575611	-3.13322	0.756564	-2.97362	0.652717
-2.74751	0.392544	-2.66764	0.406885	-1.79859	0.21266	-1.51618	0.401662	-1.83567	0.434527	-2.81923	0.703549	-3.0664	0.673818	-3.24987	0.730364
-2.71205	0.40447	-2.02484	0.479903	-2.73149	0.419415	-1.70472	0.404616	-3.28088	0.797845	-2.92967	0.628701	-3.1152	0.748744	-3.14575	0.664437
-2.97622	0.1195	-2.84647	0.293307	-1.61435	0.261378	-2.67953	0.209686	-2.63583	0.480107	-1.33505	0.422024	-3.21294	0.708522	-2.77204	0.663677
-2.43972	0.573289	-2.98533	0.374532	-1.25959	0.506874	-2.29077	0.233728	-2.4539	0.534436	-2.48225	0.717816	-3.22732	0.703835	-2.75651	0.718544
-2.81464	0.151673	-2.97371	0.429567	-3.04311	0.171575	-1.10765	0.382644	-2.82474	0.753644	-3.06506	0.765208	-3.29446	0.684905	-2.85994	0.741607
-2.8024	0.372386	-2.78102	0.415201	-2.42045	0.453259	-1.73498	0.229302	-2.98105	0.445031	-3.36757	0.677113	-3.02325	0.78246	-3.04381	0.670232
-2.96043	0.373986	-2.64174	0.266235	-2.47986	0.040349	-2.57722	0.544089	-2.71133	0.419542	-2.60652	0.765237	-3.33206	0.718185	-2.58838	0.710755
-2.55844	0.435809	-2.39551	0.716395	-2.75804	0.391478	-2.2275	0.111464	-3.02889	0.748778	-3.23327	0.818052	-3.13507	0.740374	-3.10978	0.687207
-2.71414	0.0900464	-2.97365	0.35944	-2.41602	0.359459	-1.73291	0.396941	-3.0644	0.740556	-2.85491	0.743395	-2.96613	0.698525	-3.15717	0.667177
-2.66972	0.378092	-2.69744	0.224035	-3.01852	0.341365	-2.07904	0.378852	-3.16719	0.573929	-2.64357	0.7398	-3.20183	0.680848	-2.56463	0.608241
-2.40588	0.50059	-2.93002	0.380016	-2.97477	0.312662	-1.48761	0.413981	-2.67919	0.692614	-3.07634	0.688212	-3.30989	0.668961	-3.07109	0.748341
-2.97183	0.357586	-2.70642	0.26713	-2.63879	0.371777	-1.44261	0.0316435	-1.75397	0.697658	-2.95669	0.667585	-3.2748	0.769643	-3.11663	0.708773
-2.70325	0.476463	-2.27445	0.282746	-1.8844	0.268355	-1.75762	0.409245	-3.12062	0.83047	-3.03065	0.755235	-2.21774	0.766766	-2.81566	0.68019
-3.02524	0.400408	-1.8958	0.606176	-1.62639	0.156059	-1.78462	0.36612	-2.10232	0.389985	-3.05756	0.781322	-3.4492	0.719962	-3.29509	0.715537
-2.93622	0.437894	-2.81487	0.154803	-1.36942	0.396852	-2.40926	0.463732	-2.0173	0.478431	-1.89997	0.381535	-3.17819	0.639992	-2.67817	0.712961
-2.82872	0.209476	-2.69457	0.443962	-2.60428	0.480575	-2.17063	0.10575	-2.32584	0.446329	-3.30357	0.7815	-3.04669	0.694349	-3.42871	0.8479
-2.86327	0.413081	-2.99179	0.427951	-2.29506	0.258313	-1.81596	0.467503	-3.09048	0.801046	-3.30052	0.784663	-3.32155	0.661698	-2.74503	0.669199
-2.55067	0.49676	-2.25658	0.313651	-2.87641	0.16566	-2.41805	0.509132	-2.93912	0.630956	-2.52164	0.758854	-3.21602	0.68724	-2.92737	0.748117
-2.89384	0.26729	-2.5857	0.240591	-2.98489	0.210296	-1.62733	0.406319	-2.68066	0.405035	-2.75132	0.766551	-2.86851	0.457935	-3.22694	0.736504
-2.98392	0.367856	-1.48017	0.327453	-2.78899	0.0337571	-1.70592	0.361536	-2.23221	0.447523	-3.18436	0.733878	-3.00532	0.739205	-2.81209	0.543551
-2.90964	0.483889	-2.11722	0.385964	-2.07116	0.538369	-1.74392	0.478378	-2.6043	0.449691	-3.03397	0.799876	-3.14319	0.714283	-3.13521	0.703559
-2.84183	0.563134	-1.69364	0.145152	-2.65364	0.404921	-2.29873	0.419606	-2.41232	0.649967	-3.2108	0.784878	-2.91334	0.618197	-3.23655	0.579553
-2.79423	0.0685144	-3.111	0.418341	-2.92479	0.230019	-1.24138	0.423963	-2.86048	0.730792	-2.68734	0.751772	-2.75127	0.632501	-3.16636	0.752378
-2.03519	0.24957	-2.35085	0.421989	-2.53945	0.112515	-1.68527	0.407065	-2.97757	0.70217	-2.75184	0.757947	-2.75629	0.826339	-3.36062	0.730318
-2.41491	0.379483	-1.69755	0.373899	-2.94333	0.0754689	-2.73125	0.449846	-2.46145	0.573544	-3.22134	0.77285	-3.17797	0.762726	-3.42705	0.687921
-2.68119	0.376453	-2.86863	0.317037	-2.23879	0.140716	-1.6764	0.40632	-2.99631	0.436374	-2.45994	0.349549	-3.4044	0.684032	-2.93969	0.756602
-2.5251	0.416015	-2.78177	0.39188	-3.1657	0.169287	-2.94244	0.370574	-3.00321	0.595387	-2.90927	0.779311	-3.25452	0.799302	-3.26476	0.632586
-2.85746	0.402653	-1.99126	0.260557	-1.81511	0.212594	-1.72559	0.387473	-2.03653	0.381971	-3.19657	0.80067	-2.86659	0.637542	-2.98486	0.709957
-2.32752	0.465847	-1.80697	0.299512	-1.23077	0.156733	-3.31376	0.825748	-3.3325	0.778033	-2.78688	0.642749	-2.97881	0.74297	-2.86633	0.707399
-3.31119	0.546001	-2.5712	0.42186	-2.82492	0.276238	-3.13114	0.883365	-2.889	0.733271	-3.14255	0.633075	-3.15861	0.77961	-2.59603	0.629808
-2.94782	0.242279	-2.58164	0.339879	-3.08775	0.258699	-2.04743	0.439623	-2.34224	0.477556	-3.02488	0.748054	-3.41312	0.639308	-2.69371	0.746835
-2.87316	0.354657	-2.39255	0.50408	-2.942	0.19768	-1.20277	0.403191	-2.99211	0.668665	-2.54921	0.668658	-3.18499	0.760715	-3.20998	0.728859
-2.61305	0.504406	-2.68886	0.310238	-2.74571	0.0786747	-1.4375	0.464116	-3.13596	0.651117	-3.14123	0.760134	-3.4506	0.69159	-2.98321	0.692146
-2.97963	0.333177	-2.9466	0.284266	-3.06108	0.237229	-1.61184	0.368821	-3.27695	0.734997	-2.44566	0.35748	-3.30097	0.664292	-2.99122	0.675191
-2.49386	0.311333	-2.85344	0.373556	-3.06933	0.0818793	-1.43553	0.406381	-3.00686	0.708416	-2.78763	0.818528	-3.16514	0.731682	-3.07234	0.588335
-2.57389	0.397733	-2.21174	0.412461	-2.60602	0.0981119	-2.27931	0.1753	-3.35032	0.763386	-3.30058	0.716125	-2.83407	0.708788	-2.85054	0.533435
-2.96852	0.502817	-2.54083	0.540685	-1.45479	0.371099	-2.51237	0.251956	-2.9208	0.761607	-2.16456	0.738396	-3.41791	0.586566	-3.31811	0.673112
-2.70277	0.389926	-2.94813	0.168734	-2.76059	0.352895	-2.87605	0.410845	-2.87623	0.729691	-2.5044	0.400266	-3.42071	0.667318	-3.0052	0.66858
-2.57298	0.381523	-3.28657	0.441345	-2.75963	0.00874297	-2.9696	0.696644	-1.54068	0.757259	-1.35539	0.331254	-3.01273	0.661916	-1.95991	0.689714
-1.42172	0.357687	-2.93586	0.37498	-2.17569	0.287283	-2.81529	0.387451	-3.35988	0.767928	-2.87918	0.732466	-3.38631	0.679352	-2.95792	0.736693
-2.54348	0.434389	-2.26155	0.261189	-2.44562	0.33333	-2.40348	0.380325	-2.18418	0.71858	-2.82868	0.559753	-3.43918	0.618902	-3.18402	0.702547
-2.68056	0.358378	-2.99957	0.36922	-2.56679	0.171203	-2.4826	0.440518	-3.12208	0.651127	-2.23487	0.732261	-2.75581	0.66029	-3.13335	0.712086
-3.27214	0.530842	-2.81851	0.384501	-2.8625	0.377877	-2.1829	0.236369	-1.86483	0.450144	-2.81869	0.726693	-3.32275	0.772536	-2.64905	0.695142
-2.96269	0.399874	-1.26347	0.45912	-1.45111	0.119996	-2.20535	0.419558	-3.08335	0.703781	-3.35972	0.746901	-2.25388	0.638091	-3.10711	0.694969
-2.12221	0.35522	-2.42605	0.330092	-2.59499	0.280248	-2.49996	0.295936	-3.22408	0.584623	-3.16511	0.721146	-3.12558	0.681654	-3.03492	0.709876
-2.93317	0.352274	-2.746	0.292641	-2.96685	0.420244	-1.33539	0.324926	-0.95573	0.399963	-2.97263	0.623127	-3.30641	0.766923	-3.02438	0.702139
-3.02763	0.358175	-2.9416	0.382953	-3.28198	0.441904	-1.51506	0.182348	-2.86801	0.700778	-2.66394	0.766224	-3.35316	0.678163	-3.1804	0.72856
-2.81254	0.392798	-2.24292	0.27	-2.53513	0.337034	-1.8202	0.433099	-2.89567	0.742533	-1.95126	0.377856	-3.04978	0.690135	-3.14932	0.719722
-2.76627	0.412582	-2.58905	0.136006	-2.47607	0.479731	-1.89583	0.408404	-3.30286	0.707063	-3.13419	0.708365	-0.850776	0.627241	-2.77203	0.614537
-2.48338	0.522389	-1.91675	0.380981	-2.77577	0.103466	-1.92894	0.227633	-2.98646	0.710467	-2.86958	0.739735	-3.06283	0.6914	-2.93456	0.708246
-2.84525	0.149958	-2.53475	0.42017	-1.87998	0.104976	-1.96553	0.163439	-2.30851	0.461384	-2.34279	0.752319	-3.33329	0.626767	-3.03352	0.579181
-2.60617	0.375593	-1.08447	0.462788	-2.75843	0.313768	-2.5076	0.761518	-2.71818	0.70126	-2.36406	0.767594	-3.25095	0.527389	-2.95779	0.672729
-0.645736	0.510487	-1.55994	0.436256	-2.65717	0.124742	-1.6629	0.0994352	-2.33252	0.463609	-3.04259	0.7275	-3.28507	0.772693	-3.03809	0.780373
-2.82679	0.427074	-3.05533	0.337747	-2.73343	0.363309	-1.9086	0.466226	-2.21401	0.417947	-2.98689	0.738053	-2.18846	0.760438	-3.27775	0.739255
-2.61543	0.380957	-2.75597	0.458218	-1.93373	0.398194	-1.27535	0.391875	-2.63568	0.472769	-3.34593	0.733308	-3.29801	0.659415	-3.04966	0.721099
-2.51679	0.414913	-2.56574	0.390256	-2.32101	0.406142	-2.71711	0.410663	-3.03131	0.716702	-1.67759	0.433897	-3.48222	0.705216	-3.01502	0.722655
-3.17506	0.442985	-2.86241	0.409864	-1.94111	0.395035	-3.00107	0.571605	-3.1936	0.732825	-2.84448	0.736725	-2.77021	0.714517	-2.26615	0.739063
-2.0453	0.482907	-2.84272	0.293705	-1.90183	0.0312128	-2.2082	0.536964	-1.76459	0.36905	-2.78297	0.676432	-3.2256	0.645042	-2.67667	0.625529
-2.50628	0.510197	-2.2894	0.448152	-2.19278	0.464988	-1.70355	0.354391	-1.37909	0.390795	-3.07154	0.744748	-3.20748	0.722525	-1.25127	0.693218
-2.97529	0.439783	-2.64923	0.302063	-2.78936	0.251077	-2.00406	0.524159	-2.97912	0.770639	-3.1182	0.777773	-3.12965	0.731357	-3.06324	0.702627
-2.78848	0.337568	-2.96618	0.372861	-2.38654	0.196046	-2.07553	0.321442	-2.42444	0.758657	-3.13149	0.664612	-3.21291	0.793156	-2.81585	0.680801
-2.53658	0.567162	-2.45881	0.436964	-2.9707	0.361689	-1.50231	0.390319	-1.85428	0.349595	-3.17111	0.77238	-3.15221	0.734333	-3.11417	0.75733
-2.62035	0.430802	-2.74723	0.32996	-2.68393	0.293453	-1.54611	0.416289	-3.32584	0.734592	-2.7365	0.623995	-3.11919	0.699158	-2.77821	0.710571
-2.77214	0.368579	-2.69395	0.467297	-2.23658	0.0482786	-1.76229	0.249842	-3.25342	0.8009	-3.0513	0.649451	-2.96736	0.703498	-3.05563	0.643193
-2.21816	0.480794	-2.89901	0.414285	-2.79497	0.407321	-2.24345	0.434342	-3.33616	0.78109	-2.14646	0.446631	-3.50787	0.746948	-3.20419	0.686274
-3.18733	0.240994	-2.70109	0.175009	-2.87218	0.0457741	-1.76518	0.274228	-2.69397	0.753854	-3.35393	0.744072	-2.92192	0.623018	-3.01913	0.584376
-1.7485	0.397518	-3.01682	0.373199	-2.70853	0.0598885	-1.94099	0.239135	-2.81999	0.623396	-1.88189	0.397844	-3.04541	0.683627	-3.25887	0.64881
-2.53089	0.348198	-2.55091	0.473541	-2.50221	0.389655	-1.72364	0.348317	-3.10739	0.700936	-2.43248	0.566733	-3.15747	0.755248	-2.94939	0.72873
-1.41886	0.434277	-2.04623	0.16869	-2.14556	0.184916	-2.31069	0.457226	-2.24178	0.785457	-3.323	0.788363	-3.06074	0.63092	-2.877	0.664861
-2.66938	0.0963113	-2.4756	0.427204	-2.71942	0.445321	-1.51754	0.413777	-3.51663	0.659155	-2.21373	0.619414	-2.97994	0.721635	-2.90593	0.718173
-2.34573	0.159667	-2.73537	0.404978	-2.88482	0.0548515	-1.65184	0.446219	-2.6776	0.506112	-1.21306	0.417974	-3.44473	0.756379	-2.25176	0.635791
-2.75853	0.438037	-2.30621	0.285198	-2.36023	0.187861	-2.50475	0.424793	-1.77932	0.457623	-3.02422	0.708595	-3.00366	0.770237	-3.04472	0.754395
-0.914733	0.458991	-2.69555	0.418753	-2.5971	0.205474	-0.88714	0.401742	-3.21985	0.755904	-2.98257	0.644096	-3.34419	0.744965	-2.88155	0.616721
-2.70657	0.418641	-2.81131	0.454801	-3.06177	0.0886213	-2.44834	0.395005	-2.51947	0.721714	-3.11823	0.734255	-3.05769	0.648268	-3.10794	0.748677
-3.01483	0.453062	-2.17608	0.174773	-3.13597	0.100353	-2.14462	0.44029	-3.16632	0.74388	-2.63876	0.672662	-2.79351	0.648254	-2.13729	0.686265
-2.5138	0.56197	-2.93967	0.124065	-1.93127	0.41306	-1.61728	0.189485	-2.06291	0.362073	-3.17995	0.721884	-3.35598	0.730948	-3.10346	0.677769
-2.27671	0.253135	-1.77302	0.447102	-2.96895	0.359687	-2.01639	0.420179	-3.188	0.83057	-3.10997	0.701897	-2.88377	0.660223	-3.04598	0.755401
-2.95266	0.463759	-3.05292	0.318919	-2.69432	0.242456	-2.0758	0.200714	-2.46405	0.743241	-2.73377	0.777302	-3.31773	0.633733	-2.58728	0.763426
-2.3163	0.517017	-2.97045	0.422233	-2.94975	0.386741	-1.79767	0.45061	-2.67054	0.576279	-2.81929	0.758872	-3.41715	0.642981	-2.5347	0.664439
-2.18565	0.387905	-2.72182	0.362152	-2.53219	0.511934	-2.35881	0.375214	-3.43615	0.740875	-2.93421	0.657941	-3.34656	0.66249	-3.75313	0.513985
-2.88756	0.153394	-2.79505	0.0700743	-2.80159	0.407034	-2.03876	0.433446	-1.98305	0.382459	-2.8231	0.733811	-3.42571	0.700126	-2.98839	0.69878
-3.03413	0.26803	-2.76863	0.363453	-2.35204	0.122864	-2.30507	0.315615	-2.9913	0.623419	-2.90511	0.880974	-2.77568	0.582832	-2.90784	0.722644
-2.78687	0.336788	-3.09146	0.479594	-2.59307	0.191713	-1.78127	0.185448	-3.21351	0.724302	-3.24435	0.775975	-3.18875	0.653928	-3.15623	0.687559
-1.14839	0.484577	-1.84922	0.431938	-2.55721	0.526004	-2.4125	0.495238	-2.01169	0.542762	-2.31272	0.653212	-3.1022	0.762746	-3.24693	0.720689
-2.88584	0.412053	-2.64346	0.425862	-1.91273	0.334177	-1.42794	0.293393	-2.64448	0.566855	-3.15629	0.728254	-3.37842	0.776966	-3.01623	0.603768
-2.63106	0.474008	-3.00675	0.249663	-1.72195	0.21065	-2.27492	0.196874	-2.7106	0.721203	-2.83137	0.685388	-3.12995	0.706912	-3.0554	0.717383
-2.53776	0.39712	-2.2178	0.23672	-2.51045	0.193838	-2.34202	0.42923	-2.9976	0.678341	-3.1226	0.697489	-3.26785	0.683785	-2.61667	0.659397
-3.02647	0.407756	-2.74316	0.158307	-2.45485	0.501614	-1.40958	0.213396	-2.73394	0.707397	-3.07618	0.792988	-3.17363	0.541208	-3.00577	0.656273
-2.21897	0.35271	-2.66192	0.448488	-2.93709	0.435144	-2.19105	0.387967	-2.02202	0.78928	-3.03248	0.737522	-3.15628	0.653013	-2.92627	0.658262
-2.42486	0.358657	-1.44911	0.109935	-2.93977	0.074669	-1.64677	0.442614	-2.74587	0.737737	-2.8654	0.670479	-3.32367	0.743041	-3.22501	0.722694
-2.80295	0.403431	-2.79191	0.417556	-1.46551	0.211593	-1.28341	0.370657	-2.01165	0.431184	-3.19183	0.743286	-3.17114	0.736572	-2.98165	0.524933
-2.62994	0.371853	-2.22821	0.36468	-2.83243	0.135566	-1.60649	0.40583	-2.2417	0.376377	-3.13317	0.728879	-1.52312	0.691976	-2.94538	0.710794
-2.754	0.423716	-2.30735	0.451856	-2.34856	0.34952	-2.21663	0.216502	-3.0697	0.697487	-2.98833	0.771085	-3.04435	0.651698	-3.03264	0.670676
-3.16385	0.251797	-2.02115	0.466943	-1.70082	0.140302	-1.76308	0.470842	-2.37518	0.523531	-2.72304	0.590879	-3.26646	0.71915	-3.13362	0.714865
-3.08275	0.486936	-2.45223	0.0710151	-2.90583	0.0873198	-2.26657	0.0802074	-2.17781	0.686773	-3.20667	0.761507	-1.86031	0.664405	-2.83024	0.693543
-1.74386	0.316166	-2.77812	0.422127	-1.47522	0.239317	-1.89651	0.306788	-2.95073	0.678502	-2.93154	0.758778	-3.12544	0.682672	-2.97156	0.690496
-2.38171	0.213004	-2.66358	0.199345	-2.81466	0.191804	-1.77514	0.317257	-2.47538	0.541119	-2.86526	0.739338	-3.18949	0.679088	-2.93788	0.666933
-2.96693	0.295955	-3.00849	0.274253	-1.01583	0.124293	-1.39837	0.393067	-3.18141	0.759131	-2.40668	0.803432	-3.21596	0.733558	-3.23925	0.679508
-2.66683	0.340431	-2.72546	0.475384	-2.3199	0.412949	-1.85605	0.170015	-2.05428	0.356715	-1.24969	0.404147	-3.22393	0.744927	-2.7712	0.729014
-2.36337	0.421967	-2.42754	0.539276	-1.44769	0.394143	-1.7935	0.284521	-2.79595	0.724785	-2.57253	0.663366	-2.6542	0.716976	-2.08295	0.65755
-3.13075	0.182963	-2.63165	0.280181	-2.85164	0.39728	-2.05344	0.438353	-2.71099	0.750837	-3.01308	0.799556	-3.21368	0.689915	-2.82207	0.679714
-2.74075	0.197223	-2.94914	0.427681	-1.52386	0.335613	-1.86883	0.46298	-3.10615	0.661495	-3.01055	0.653943	-2.94728	0.652919	-2.97753	0.557374
-2.98432	0.140605	-2.35105	0.368533	-1.69568	0.29437	-1.62522	0.404987	-3.02854	0.752294	-3.21436	0.758432	-3.36788	0.648472	-2.90084	0.68225
-2.76318	0.469727	-3.02685	0.0634325	-2.88117	0.261857	-2.05429	0.355318	-2.67293	0.685535	-3.14833	0.776149	-3.2306	0.733647	-3.06527	0.677508
-2.87317	0.315238	-1.76583	0.272296	-2.39212	0.161283	-2.09306	0.392823	-2.7667	0.766135	-2.03889	0.576818	-2.82635	0.551862	-2.16235	0.65225
-2.61874	0.414584	-2.68138	0.409707	-1.23051	0.22749	-2.19782	0.374995	-3.27484	0.737722	-2.99156	0.756865	-3.00039	0.661741	-2.92601	0.70718
-2.64866	0.496894	-2.54427	0.414536	-2.72571	0.277908	-1.63573	0.276602	-3.24542	0.715748	-1.43186	0.4723	-3.04061	0.677251	-2.82934	0.731005
-2.72009	0.424633	-2.91756	0.36424	-2.51616	0.0321966	-1.53995	0.408142	-1.38147	0.455356	-2.93257	0.761603	-3.17144	0.723668	-2.8847	0.654812
-2.55834	0.476665	-2.87091	0.161824	-2.55932	0.335595	-2.06093	0.38864	-3.2575	0.741237	-2.83664	0.732096	-2.87322	0.622303	-2.81232	0.694873
-2.299	0.190811	-3.06181	0.407945	-3.01438	0.0183097	-2.26911	0.111055	-2.90718	0.754961	-3.11249	0.737567	-3.37234	0.75092	-2.91803	0.725776
-2.75353	0.399406	-2.74855	0.164908	-2.29903	0.508591	-1.18892	0.0911276	-3.26787	0.732042	-2.98213	0.708941	-3.1153	0.752188	-2.91746	0.664766
-1.91868	0.496352	-1.79782	0.458895	-2.29258	0.30046	-1.9943	0.40834	-3.18154	0.662692	-2.65256	0.592686	-3.42182	0.677828	-3.19452	0.65324
-2.38031	0.463877	-3.02549	0.403375	-3.00707	0.0870017	-1.5973	0.255502	-2.86108	0.717976	-3.09567	0.683102	-1.45333	0.724828	-2.45738	0.633421
-2.64342	0.445484	-3.26155	0.503852	-2.57426	0.102265	-1.57573	0.436909	-3.0976	0.750161	-2.82549	0.771429	-3.20226	0.715854	-2.993	0.707491
-2.87018	0.31603	-2.98877	0.276776	-1.54855	0.14721	-2.66433	0.240285	-3.0162	0.630419	-3.03908	0.790021	-3.01754	0.713576	-3.22678	0.625517
-2.75197	0.400317	-3.04837	0.416397	-2.55998	0.142694	-2.97005	0.787277	-2.32545	0.804245	-2.8074	0.748334	-3.39096	0.713831	-2.73498	0.819317
-2.82405	0.393376	-2.11097	0.330188	-2.93275	0.26829	-1.76707	0.300875	-2.8007	0.719163	-2.73667	0.527201	-3.32575	0.7875	-2.74762	0.725956
-2.91277	0.129907	-2.23321	0.344015	-2.67545	0.445461	-1.61125	0.470762	-1.47391	0.408514	-2.58446	0.606575	-3.00473	0.635941	-3.33357	0.69324
-2.67738	0.255789	-2.35782	0.428708	-2.06022	0.267995	-1.8644	0.376692	-3.30026	0.805112	-2.82662	0.778637	-3.37538	0.588023	-3.15488	0.652036
-2.82942	0.343312	-2.99921	0.264788	-1.85744	0.302064	-2.36786	0.276071	-3.28995	0.754126	-2.12082	0.484314	-3.12411	0.586216	-3.16734	0.724726
-2.96015	0.341025	-2.75207	0.343158	-2.44883	0.327425	-2.0447	0.41705	-3.13728	0.641239	-3.19451	0.722622	-3.1335	0.713991	-2.71635	0.69839
-2.92326	0.147041	-2.22441	0.365697	-2.85145	0.247716	-2.45196	0.425725	-1.90491	0.336721	-3.10839	0.679012	-2.80658	0.695958	-3.04516	0.689309
-2.43383	0.590779	-2.61665	0.390814	-2.80263	0.153961	-1.26799	0.500945	-2.77865	0.723259	-3.12163	0.629265	-3.0289	0.725237	-2.93943	0.675941
-2.709	0.416814	-2.66157	0.463029	-2.84673	0.203235	-2.16879	0.434433	-2.62805	0.458232	-3.15255	0.745164	-3.22354	0.670276	-3.08807	0.756603
-2.42052	0.490618	-1.90828	0.329488	-1.95756	0.519732	-1.74434	0.289716	-3.10774	0.732089	-3.38263	0.700239	-2.94595	0.678994	-2.35038	0.662886
-2.81155	0.353431	-3.06692	0.378681	-2.78496	0.36707	-2.63509	0.438919	-3.15201	0.762737	-3.03186	0.751179	-3.06503	0.739697	-3.10115	0.729963
-2.9246	0.343404	-3.00646	0.43057	-1.5886	0.463464	-2.33005	0.385552	-3.02178	0.755044	-3.00991	0.728686	-3.2615	0.63011	-3.04355	0.694516
-2.75788	0.430049	-2.93338	0.410437	-2.58419	0.371907	-1.75134	0.238989	-2.75387	0.782184	-3.07652	0.706288	-3.32944	0.753985	-1.8648	0.67848
-2.92077	0.387138	-2.87358	0.39591	-2.87662	0.206452	-1.7871	0.430069	-3.1473	0.533197	-2.99887	0.605657	-3.08883	0.650063	-3.1758	0.686892
-2.91222	0.409237	-2.61941	0.306224	-2.87611	0.37436	-2.27613	0.413852	-3.18244	0.684861	-2.6276	0.306319	-3.09105	0.712687	-3.16698	0.720519
-2.43076	0.456656	-3.04126	0.355224	-2.9321	0.0534805	-2.14487	0.23534	-2.98195	0.763911	-3.06274	0.731241	-2.33776	0.684718	-2.76109	0.764037
-2.79008	0.273209	-3.10349	0.379832	-2.66907	0.51065	-2.68524	0.379869	-2.29855	0.309257	-2.90939	0.695502	-2.55696	0.527701	-3.24057	0.617264
-2.91649	0.361581	-3.0139	0.28289	-1.39105	0.0714509	-2.04717	0.492067	-2.34778	0.504317	-2.97898	0.79957	-2.99842	0.675776	-3.62688	0.736814
-3.07992	0.243787	-2.55197	0.285557	-2.60415	0.465631	-2.91988	0.0686214	-2.99044	0.725173	-3.00073	0.671597	-3.18196	0.673339	-2.86697	0.631246
-3.06313	0.3173	-2.57538	0.346543	-1.83816	0.0572286	-2.21867	0.256654	-2.32979	0.5091	-2.99784	0.784494	-3.03725	0.752357	-3.09467	0.638498
-2.67518	0.333392	-2.10907	0.445825	-2.03168	0.115521	-2.16574	0.283985	-2.68774	0.506841	-2.90677	0.646812	-3.33257	0.754197	-3.05253	0.800699
-2.79772	0.407903	-2.83737	0.318925	-2.64494	0.489605	-1.35724	0.29458	-2.72039	0.764227	-2.9498	0.643308	-3.58966	0.593016	-2.64452	0.739525
-2.97052	0.379829	-3.11575	0.0971224	-2.36953	0.264377	-1.75944	0.121335	-2.4489	0.675563	-2.12359	0.42237	-2.69664	0.649778	-2.18963	0.620995
-2.57488	0.386305	-3.05285	0.251486	-2.134	0.368972	-1.64886	0.199172	-3.42799	0.723424	-3.07488	0.780696	-3.54098	0.712643	-3.0428	0.717546
-2.86279	0.347463	-1.36972	0.347295	-2.54424	0.0613513	-2.23034	0.415984	-2.94858	0.681914	-2.56744	0.649517	-3.13082	0.642411	-3.17379	0.709365
-2.06476	0.395814	-1.80626	0.411089	-2.60537	0.251415	-1.98007	0.408969	-2.46309	0.431434	-2.80148	0.702193	-3.23124	0.747976	-2.85704	0.597132
-2.3654	0.436663	-1.50022	0.352644	-1.54413	0.279921	-2.22483	0.402592	-3.10978	0.77659	-2.82342	0.81783	-3.2683	0.71925	-3.26792	0.727386
-2.92473	0.314903	-2.56034	0.461052	-1.71172	0.101811	-1.73334	0.421532	-2.0242	0.459745	-2.89712	0.792949	-3.18694	0.764013	-2.99014	0.649176
-2.50184	0.478314	-2.64054	0.529194	-1.72015	0.267638	-2.20482	0.423886	-3.03116	0.797959	-3.48084	0.756181	-3.4766	0.640595	-3.03695	0.581977
-2.04913	0.274161	-2.4823	0.432843	-1.84417	0.0959836	-2.57216	0.502766	-3.04043	0.69059	-3.07362	0.723623	-3.21089	0.557817	-2.77891	0.714395
-2.55715	0.38233	-2.74343	0.415495	-2.12504	0.44537	-1.86399	0.443303	-2.50767	0.75116	-2.89021	0.692617	-3.28126	0.660422	-2.80455	0.700124
-2.55534	0.384702	-2.73866	0.252396	-2.76135	0.396361	-2.66628	0.281853	-3.32166	0.768931	-3.24912	0.819252	-3.1844	0.703968	-2.20163	0.69162
-2.80892	0.43166	-2.81537	0.409185	-2.66917	0.398327	-2.06385	0.297153	-3.04385	0.574671	-3.13089	0.746066	-2.9059	0.707087	-3.3564	0.687441
-3.22212	0.239153	-2.14381	0.441124	-2.66103	0.274103	-1.78193	0.412797	-2.33958	0.768541	-2.99771	0.715819	-3.18686	0.682866	-3.33721	0.727413
-2.92249	0.315337	-2.43785	0.435783	-2.92207	0.0409196	-1.59457	0.15799	-3.07994	0.754629	-2.40209	0.737134	-2.87183	0.593953	-3.16931	0.661395
-2.14611	0.26338	-3.20296	0.424735	-1.96435	0.365134	-1.86169	0.294155	-2.44933	0.437917	-2.59939	0.44217	-3.33861	0.726382	-3.15424	0.54779
-1.97314	0.457334	-2.93895	0.604607	-2.90155	0.381472	-2.28318	0.39805	-2.35	0.470881	-2.79394	0.566771	-2.84336	0.688266	-3.31659	0.741843
-2.33833	0.292881	-2.84676	0.186863	-2.60554	0.370954	-1.70291	0.397944	-2.77151	0.370109	-2.92575	0.71346	-3.06416	0.721358	-2.97197	0.742953
-2.507	0.321603	-3.05662	0.111331	-2.77336	0.179752	-2.54944	0.462246	-3.08531	0.71304	-3.18359	0.770948	-3.51674	0.637242	-3.07475	0.717943
-2.81903	0.261979	-2.56781	0.35376	-3.04106	0.374645	-2.05646	0.198146	-2.90543	0.649853	-3.17451	0.720934	-2.72338	0.650053	-2.71165	0.717589
-1.57158	0.365449	-3.10682	0.367782	-1.49976	0.261454	-2.05103	0.0966002	-2.99342	0.748257	-3.09587	0.671515	-2.6482	0.765754	-2.96753	0.697445
-2.76173	0.542756	-1.84734	0.44428	-2.67246	0.232193	-2.09598	0.20307	-3.25933	0.753711	-2.87087	0.777017	-3.37873	0.55573	-2.9142	0.696599
-2.60165	0.430181	-2.929	0.399798	-2.64543	0.251285	-2.42762	0.38727	-1.78243	0.436737	-2.75159	0.78827	-3.30525	0.676216	-2.70682	0.78225
-2.63031	0.384492	-2.079	0.445441	-2.64207	0.214735	-2.68926	0.439682	-3.28947	0.768226	-2.57585	0.741762	-2.93794	0.718853	-2.53743	0.706931
-2.72366	0.275986	-2.83657	0.459238	-1.90674	0.443332	-1.94542	0.184007	-2.80155	0.693649	-2.80758	0.769549	-3.25752	0.659291	-2.88856	0.737713
-2.87441	0.340134	-1.23415	0.228025	-2.34386	0.442986	-2.136	0.439804	-3.12308	0.675843	-2.77899	0.753683	-3.36944	0.721238	-2.88763	0.677289
-2.25009	0.418885	-2.88121	0.182354	-2.87477	0.231813	-1.44938	0.270048	-2.47478	0.405631	-2.28407	0.39667	-3.14562	0.713924	-2.70045	0.641094
-2.86844	0.397798	-1.96875	0.469505	-2.67072	0.0374583	-2.04866	0.401895	-2.68039	0.727694	-3.14036	0.698594	-3.16881	0.75394	-2.70267	0.739717
-1.98965	0.549562	-2.99735	0.359439	-2.53523	0.156544	-1.82195	0.252907	-2.70042	0.712717	-3.18987	0.800626	-2.97992	0.626276	-3.2813	0.732976
-2.9113	0.267637	-2.58011	0.402422	-1.90725	0.165996	-2.37573	0.427327	-3.13407	0.724568	-3.14107	0.581955	-3.27867	0.767017	-3.30907	0.691587
-1.29855	0.269789	-2.02427	0.427436	-2.56297	0.376782	-2.203	0.400591	-1.94789	0.290389	-1.6232	0.853949	-3.22528	0.666536	-3.12529	0.659279
-2.09298	0.533178	-2.85417	0.476887	-2.52188	0.439039	-2.21953	0.744783	-3.39153	0.797693	-2.8138	0.550823	-3.37361	0.699687	-2.82581	0.676248
-2.12969	0.464968	-3.15375	0.441494	-2.57906	0.111683	-1.73318	0.402655	-2.85305	0.6569	-3.03641	0.760923	-3.0908	0.728312	-2.82369	0.691442
-2.75807	0.134598	-2.27461	0.361803	-2.44193	0.347413	-2.40934	0.630274	-3.00882	0.50351	-2.86416	0.770033	-3.13475	0.650347	-2.74849	0.589275
-2.70018	0.218417	-2.28307	0.443624	-2.52241	0.140108	-2.83676	0.410686	-2.08582	0.425762	-3.08151	0.656226	-2.70045	0.696762	-3.09287	0.700701
-2.67262	0.333249	-2.49016	0.417853	-2.9658	0.135151	-2.04423	0.403074	-2.99975	0.690618	-3.15751	0.693071	-2.98542	0.754753	-2.91015	0.675146
-2.62714	0.424408	-2.52913	0.411554	-2.95284	0.400968	-1.67584	0.297181	-3.18708	0.798735	-3.12649	0.754587	-2.87677	0.633841	-2.65541	0.711322
-2.79314	0.299852	-2.76925	0.405537	-1.82593	0.090375	-2.04047	0.376545	-3.11912	0.738486	-3.11754	0.751155	-3.09189	0.737231	-3.143	0.700841
-3.02885	0.429653	-2.42416	0.300868	-2.775	0.281989	-2.01107	0.236448	-1.61972	0.340387	-2.11082	0.712713	-3.29203	0.743106	-2.62321	0.637623
-2.90855	0.0836907	-1.69943	0.450043	-2.49048	0.4369	-2.07254	0.112028	-2.76257	0.783516	-3.18903	0.767376	-3.20397	0.68092	-2.96924	0.679865
-3.06328	0.183989	-2.61717	0.470798	-2.8959	0.102305	-1.62599	0.2725	-3.37282	0.487474	-2.66328	0.710935	-3.45672	0.669017	-2.20487	0.748862
-3.07113	0.393891	-2.89723	0.411997	-2.51911	0.458421	-1.61743	0.14914	-2.30934	0.391166	-2.8221	0.71616	-3.1619	0.659876	-3.21296	0.718417
-2.94637	0.318406	-2.52042	0.335	-1.99043	0.506039	-1.49883	0.460795	-2.59868	0.721164	-3.01718	0.648663	-2.60285	0.70921	-2.79237	0.665965
-0.653819	0.316145	-3.00313	0.370185	-2.74872	0.0852749	-2.11869	0.460123	-2.08586	0.755257	-3.2054	0.800672	-3.15677	0.743656	-2.73207	0.558712
-2.59226	0.350862	-2.73956	0.269143	-3.08716	0.132616	-2.53479	0.142541	-3.10886	0.724674	-3.18189	0.721647	-2.92332	0.697267	-2.93735	0.752481
-2.55315	0.306464	-1.52685	0.326728	-2.72406	0.241196	-1.85751	0.251217	-3.27303	0.767052	-2.69719	0.678526	-3.06865	0.788249	-2.96451	0.70187
-2.76357	0.298203	-3.20952	0.461846	-2.66437	0.326626	-1.91739	0.0497848	-3.09887	0.777881	-3.08216	0.826012	-3.25206	0.76911	-3.14735	0.675446
-2.85368	0.330071	-2.48713	0.45516	-2.06118	0.110141	-1.65828	0.389906	-2.04172	0.517657	-3.1868	0.845732	-3.08455	0.709764	-3.09823	0.736311
-2.82694	0.239416	-3.05832	0.393919	-2.47606	0.23874	-2.1552	0.371706	-1.81723	0.585336	-3.05192	0.733538	-1.56084	0.67625	-3.05964	0.747024
-2.78446	0.423381	-2.68676	0.478134	-1.73512	0.157304	-2.08941	0.283579	-2.15337	0.583004	-2.39984	0.470205	-3.33155	0.654486	-3.20038	0.722596
-2.55668	0.41163	-2.56356	0.488154	-2.48502	0.146881	-2.20596	0.484715	-2.98154	0.424144	-2.99443	0.770138	-3.1701	0.772457	-2.83843	0.720537
-2.96017	0.127682	-2.85983	0.138986	-2.37347	0.35619	-2.1798	0.431396	-3.51162	0.593114	-2.95508	0.702106	-3.43285	0.642558	-3.15262	0.684224
-2.78169	0.335804	-2.79876	0.408237	-2.54695	0.282475	-1.90157	0.427464	-2.18989	0.489453	-2.3956	0.743519	-3.52555	0.695802	-2.82686	0.726503
-2.44586	0.273972	-2.16031	0.398737	-3.06717	0.145131	-2.45483	0.222489	-2.36275	0.433935	-3.23922	0.783056	-2.70895	0.743958	-2.80927	0.640249
-3.04988	0.346966	-0.676584	0.379123	-1.55373	0.226168	-1.82151	0.310131	-2.96327	0.661577	-2.6457	0.766786	-2.98751	0.651218	-3.06955	0.717396
-2.01235	0.379554	-2.18101	0.470854	-2.65392	0.258804	-1.74753	0.36058	-3.09823	0.776991	-2.61403	0.62776	-3.07113	0.544249	-3.23801	0.695678
-3.01031	0.122825	-2.69977	0.249174	-1.38729	0.220174	-1.91647	0.416853	-3.27826	0.750427	-3.22009	0.582142	-1.84818	0.733183	-1.9494	0.721251
-2.65654	0.36841	-2.7421	0.418711	-2.03391	0.169275	-2.20459	0.398754	-2.46949	0.632501	-2.64258	0.572786	-3.33448	0.76895	-3.38445	0.73249
-2.89437	0.263977	-2.84023	0.37577	-2.43315	0.2664	-2.08912	0.128945	-2.85026	0.732675	-2.64266	0.566376	-2.62648	0.661467	-2.29653	0.687717
-2.88549	0.321594	-2.72443	0.231527	-2.69104	0.254119	-1.79897	0.348594	-3.25351	0.600837	-2.79907	0.780127	-3.06275	0.698846	-3.11783	0.728064
-2.602	0.343898	-2.85468	0.247146	-1.67491	0.342542	-1.33454	0.405315	-2.85287	0.576713	-2.87242	0.678641	-3.33337	0.738622	-3.06506	0.717779
-3.02625	0.427375	-2.93775	0.201897	-1.71192	0.0928164	-2.30911	0.309233	-2.92845	0.729411	-1.96462	0.366954	-2.49526	0.68061	-3.17334	0.694606
-2.84137	0.521488	-1.97361	0.447493	-2.79769	0.161726	-2.09755	0.291173	-3.25475	0.61637	-2.79135	0.676044	-3.08695	0.772837	-3.21739	0.705176
-3.06147	0.174333	-2.42351	0.545534	-2.66273	0.0464703	-2.45129	0.320428	-0.148639	0.443285	-2.954	0.674831	-2.97301	0.546099	-2.11298	0.661461
-2.4268	0.366451	-2.63129	0.441379	-2.7671	0.10417	-1.80036	0.442687	-2.4746	0.624308	-2.83244	0.813687	-3.20776	0.736842	-2.65687	0.716461
-2.64517	0.331612	-2.89221	0.170324	-2.20317	0.15038	-2.26255	0.0833116	-3.15693	0.781872	-2.85135	0.539349	-3.34353	0.790065	-2.73699	0.715039
-3.14639	0.218848	-3.03343	0.403502	-3.02671	0.237036	-2.51744	0.370836	-3.24018	0.792519	-2.48507	0.561708	-3.2491	0.535783	-2.59156	0.687594
-2.72584	0.384368	-2.85552	0.253103	-2.53018	0.398371	-1.33169	0.265656	-2.43899	0.563254	-2.87517	0.707756	-3.10788	0.627998	-3.38957	0.700597
-3.23908	0.130638	-1.89171	0.430658	-1.93879	0.285677	-2.14707	0.436188	-2.93261	0.663053	-3.1626	0.69106	-3.36708	0.621876	-3.14455	0.824643
-3.07412	0.315164	-3.02404	0.364261	-2.87264	0.412939	-1.6467	0.473342	-3.42825	0.658228	-3.01908	0.765155	-3.27649	0.711814	-3.12377	0.689488
-2.51076	0.461659	-2.76215	0.276563	-1.80523	0.31037	-2.812	0.291657	-3.26393	0.794184	-2.87441	0.71549	-3.0682	0.71595	-3.13637	0.775288
-2.85714	0.205813	-3.14362	0.380666	-2.60471	0.339237	-1.82518	0.364159	-3.35571	0.671364	-3.22661	0.518515	-2.96303	0.685962	-2.86573	0.627906
-2.08369	0.306942	-2.6322	0.209495	-2.12176	0.332314	-2.03696	0.320612	-0.262573	0.484778	-2.75915	0.594882	-3.11059	0.597982	-2.73405	0.644852
-2.67694	0.403321	-3.21289	0.373827	-3.02419	0.258395	-1.68152	0.470229	-3.33386	0.799054	-2.85426	0.774671	-3.04491	0.587436	-2.96498	0.778688
-1.84238	0.275624	-2.72025	0.439961	-1.87824	0.113073	-2.38649	0.248207	-3.2309	0.705142	-3.10917	0.766718	-3.12093	0.587812	-3.15313	0.636812
-2.45517	0.444012	-2.74942	0.434848	-2.73794	0.0792381	-1.30314	0.412981	-3.42525	0.744801	-3.22944	0.692283	-3.17863	0.745187	-3.38817	0.622832
-1.94017	0.492107	-2.84607	0.178652	-2.92736	0.212046	-1.83317	0.590489	-3.07967	0.761365	-2.97498	0.692805	-3.3175	0.723749	-3.0512	0.71762
-2.73708	0.393938	-2.61345	0.369161	-3.16745	0.124161	-1.27424	0.424517	-2.94629	0.678879	-3.11585	0.76229	-2.71134	0.742627	-2.9996	0.662574
-2.67042	0.299149	-2.7668	0.205899	-2.02741	0.112994	-2.07314	0.368696	-3.18497	0.687858	-2.92025	0.722768	-3.17565	0.670694	-3.22216	0.76661
-2.70655	0.467971	-2.75074	0.433245	-2.44404	0.358651	-1.92312	0.405412	-1.84273	0.514506	-3.32456	0.718214	-2.40636	0.64626	-3.54952	0.655696
-2.41917	0.546162	-2.77413	0.31128	-2.5118	0.0283507	-1.78398	0.444721	-2.94425	0.792713	-3.16025	0.623526	-3.14836	0.730204	-1.38987	0.765752
-3.06898	0.363512	-2.79463	0.0754211	-2.78429	0.0992979	-2.23417	0.445211	-2.13538	0.71545	-3.47463	0.748457	-3.13115	0.686873	-2.58702	0.798055
-3.00724	0.259608	-2.57657	0.407285	-2.67345	0.439911	-1.31044	0.505418	-2.38749	0.741683	-3.08609	0.703657	-3.17781	0.77379	-3.21875	0.70409
-2.34099	0.386124	-2.62922	0.534608	-2.40161	0.417874	-2.10188	0.230636	-3.19444	0.596718	-2.31947	0.603562	-3.40648	0.649492	-3.45999	0.549416
-2.62639	0.375779	-2.97437	0.364129	-2.56476	0.0799658	-1.26103	0.436834	-3.24796	0.738237	-2.78515	0.724928	-3.36319	0.628369	-2.57059	0.733583
-1.75523	0.401118	-2.59732	0.390715	-1.83545	0.258409	-2.05169	0.356116	-2.89468	0.765918	-2.89278	0.806673	-2.87476	0.626157	-3.2426	0.595482
-2.45485	0.356452	-2.66127	0.392495	-2.70784	0.221939	-1.80081	0.390406	-2.99066	0.785828	-3.02273	0.78821	-3.28168	0.660931	-2.89485	0.669475
-3.01977	0.255951	-1.95715	0.0811953	-2.7846	0.451708	-1.72224	0.454662	-3.41921	0.719844	-2.86394	0.761895	-2.2953	0.610913	-3.21431	0.593829
-2.84298	0.119165	-2.86285	0.266658	-2.47968	0.213776	-2.04426	0.407958	-2.19764	0.726791	-2.65121	0.475403	-3.2455	0.783183	-3.22813	0.701756
-3.10374	0.336326	-2.77	0.338917	-2.59182	0.469793	-2.04929	0.178399	-2.17871	0.735127	-3.09664	0.724546	-3.46569	0.801381	-2.79643	0.735073
-2.9591	0.402463	-2.09586	0.427297	-1.81692	0.22929	-2.31294	0.314621	-3.20517	0.773809	-1.05598	0.338041	-3.26539	0.687933	-2.74296	0.684639
-3.21121	0.168286	-2.59574	0.438229	-2.72756	0.446111	-1.81947	0.153526	-2.08387	0.706196	-2.9881	0.765437	-3.09479	0.573254	-2.98914	0.715237
-2.74063	0.214427	-2.91415	0.163815	-2.60626	0.289714	-2.03014	0.0664458	-3.43839	0.652635	-2.40673	0.735042	-3.12564	0.674583	-3.46146	0.708723
-2.8988	0.22576	-2.83553	0.372919	-2.70641	0.353797	-1.65343	0.413038	-1.74568	0.473001	-3.19607	0.687567	-3.22316	0.558656	-2.53489	0.731925
-2.19925	0.450919	-2.96201	0.190651	-2.71427	0.0405521	-2.67931	0.368626	-2.97431	0.672142	-3.12479	0.735226	-3.25356	0.683876	-2.7937	0.691542
-2.63598	0.264148	-2.69756	0.26068	-1.63616	0.419405	-1.81953	0.29247	-2.78292	0.695577	-2.70381	0.729622	-3.1855	0.622522	-2.01473	0.705729
-2.9077	0.358619	-2.96848	0.169087	-2.7027	0.443822	-3.16683	0.849609	-2.50804	0.735657	-2.83116	0.72137	-3.22375	0.754934	-2.97291	0.651993
-2.44621	0.623923	-2.68509	0.158769	-2.21273	0.393619	-1.9381	0.418012	-3.07081	0.766756	-2.52554	0.73721	-3.33809	0.636954	-2.27227	0.728085
-2.36012	0.504613	-2.78578	0.473998	-2.50156	0.361087	-2.41976	0.508138	-1.64313	0.420437	-3.08397	0.711903	-3.34021	0.492633	-2.9979	0.777023
-2.34201	0.249076	-2.96919	0.355448	-2.70046	0.419189	-1.99426	0.31085	-2.97003	0.591119	-1.93154	0.709005	-3.1689	0.660263	-3.10315	0.649476
-2.56541	0.414082	-2.66798	0.314679	-2.7311	0.339635	-2.19429	0.158874	-2.29263	0.736524	-2.98136	0.756756	-2.8936	0.686635	-2.89596	0.673745
-2.07843	0.382022	-2.48881	0.452499	-2.59012	0.244701	-2.02405	0.420073	-2.93487	0.609805	-3.07542	0.765969	-2.88471	0.686538	-3.15239	0.696829
-2.80323	0.544644	-2.67576	0.33612	-1.72369	0.0884651	-1.78066	0.500462	-2.0084	0.53659	-2.90038	0.435614	-2.69803	0.74101	-3.05073	0.669415
-2.80438	0.31794	-2.84557	0.401305	-1.52571	0.193367	-2.23133	0.682716	-3.3149	0.774262	-3.19534	0.76987	-3.15575	0.686379	-1.39805	0.645316
-2.99464	0.199972	-2.90988	0.0856587	-1.50859	0.118799	-2.88781	0.246703	-3.19545	0.715061	-3.12195	0.754685	-2.74797	0.711423	-2.94886	0.56907
-2.89942	0.387528	-2.94986	0.421084	-2.37489	0.176609	-2.12767	0.250199	-3.13831	0.764657	-2.92034	0.736468	-3.53446	0.691357	-3.13177	0.738839
-2.38458	0.294037	-1.65209	0.363959	-2.90644	0.339498	-2.97023	0.799942	-3.09729	0.765815	-2.6129	0.547011	-3.41477	0.652535	-3.12001	0.74533
-1.59856	0.390382	-2.89514	0.404532	-1.83956	0.260482	-1.99453	0.397252	-3.37297	0.765045	-2.33942	0.39866	-3.52661	0.814437	-3.02097	0.690497
-3.0834	0.122543	-2.45173	0.474329	-2.41985	0.342961	-2.4739	0.440639	-3.15434	0.69847	-2.4673	0.664935	-3.26536	0.758337	-2.87197	0.650352
-2.99792	0.384504	-2.14172	0.436471	-2.59539	0.0715637	-2.0474	0.291976	-3.04618	0.817568	-3.20023	0.697656	-3.23282	0.701829	-3.05271	0.714331
-2.74161	0.380414	-2.75401	0.488462	-3.05673	0.101465	-2.67547	0.200066	-3.22634	0.747004	-2.26286	0.636835	-3.40518	0.717582	-3.03477	0.764485
-2.7622	0.320404	-2.572	0.301742	-2.90836	0.361902	-2.02493	0.54085	-2.43547	0.614784	-2.71501	0.713976	-3.26296	0.757113	-2.39298	0.665351
-2.3138	0.400896	-2.6732	0.417224	-2.14818	0.423462	-2.65223	0.131635	-3.15453	0.795666	-2.53384	0.779782	-3.35037	0.666584	-3.23063	0.783428
-2.98426	0.369445	-2.89815	0.436422	-1.98545	0.122092	-1.72275	0.39466	-3.01791	0.754114	-3.11007	0.680449	-3.27089	0.755902	-3.04322	0.669396
-2.42242	0.287443	-2.14099	0.100242	-1.42661	0.108721	-2.25305	0.290815	-3.29091	0.576193	-2.58447	0.767972	-3.19213	0.583759	-2.71544	0.695849
-2.43473	0.492652	-2.70815	0.233016	-2.72981	0.321051	-2.64365	0.338918	-1.81524	0.576907	-3.43522	0.742759	-3.18626	0.678775	-2.86214	0.707125
-1.55791	0.34914	-1.9619	0.409069	-2.75414	0.336274	-1.60119	0.154997	-2.84523	0.711719	-2.9933	0.722219	-2.87797	0.58751	-2.40527	0.665743
-2.6551	0.240994	-1.96553	0.222336	-2.5145	0.118179	-2.29553	0.48047	-3.06379	0.728456	-2.79592	0.762721	-3.54328	0.63465	-3.0299	0.726052
-3.15978	0.0619655	-1.68773	0.341794	-1.75414	0.407116	-1.87517	0.355133	-2.2061	0.481417	-2.46131	0.461463	-2.03521	0.689889	-3.04212	0.514035
-1.81153	0.479235	-2.86064	0.092336	-3.004	0.288642	-1.89322	0.360376	-3.36214	0.729398	-2.76201	0.710723	-3.22192	0.731263	-2.99242	0.732726
-3.08589	0.322901	-2.69636	0.392595	-2.79355	0.411703	-1.92057	0.415693	-3.23933	0.752551	-3.03681	0.743881	-3.13321	0.743198	-2.65601	0.755165
-2.57552	0.371838	-2.72561	0.355169	-2.99521	0.31859	-2.49526	0.225286	-2.96068	0.805253	-2.61785	0.441047	-3.44341	0.62513	-2.94945	0.759585
-2.82909	0.406916	-2.84885	0.3518	-1.82877	0.503474	-1.92244	0.278252	-3.06331	0.720348	-3.07635	0.755994	-3.321	0.751415	-2.43849	0.746072
-2.60616	0.361894	-2.75218	0.406632	-2.64432	0.465817	-2.76653	0.478894	-3.11641	0.73457	-3.14237	0.739499	-3.35588	0.798432	-3.11449	0.717294
-2.51323	0.259468	-1.38359	0.388416	-2.9072	0.25778	-2.28259	0.399074	-2.02958	0.760631	-0.889409	0.409088	-3.34024	0.713712	-2.44758	0.677025
-2.89565	0.319059	-2.77397	0.385679	-2.60284	0.439155	-1.79602	0.366567	-3.11774	0.743724	-2.18366	0.420314	-2.97906	0.695783	-2.95941	0.699535
-2.47607	0.31882	-2.80017	0.337919	-2.12344	0.513249	-1.80006	0.386708	-1.27666	0.745201	-2.64527	0.430734	-3.23534	0.629169	-3.23979	0.729095
-2.77761	0.118935	-2.84046	0.404993	-2.74153	0.0929633	-1.94319	0.491961	-3.05453	0.74118	-2.68594	0.709437	-3.04109	0.615529	-2.45492	0.692425
-3.02171	0.378014	-2.84404	0.309898	-2.16963	0.46471	-2.05662	0.292865	-2.98378	0.703817	-2.36831	0.64211	-3.3448	0.704458	-3.07304	0.694679
-1.94459	0.419891	-2.17557	0.169679	-2.71074	0.353948	-2.12104	0.16484	-3.22883	0.777069	-3.1645	0.704994	-3.2993	0.598473	-2.93128	0.79463
-2.2668	0.449221	-2.54011	0.434342	-2.77419	0.0850033	-1.94074	0.358292	-3.26003	0.799048	-2.66758	0.705599	-2.93308	0.687791	-2.88613	0.701851
-1.9573	0.232829	-2.71802	0.388757	-2.62701	0.0477359	-2.02433	0.166675	-2.14488	0.604525	-2.83901	0.796956	-2.75056	0.742607	-3.16505	0.783249
-2.60961	0.142795	-2.98985	0.209247	-1.72303	0.311863	-1.57962	0.232686	-1.47012	0.62517	-1.86721	0.721406	-3.0448	0.774488	-2.91684	0.721463
-3.02455	0.337181	-1.5971	0.455723	-2.89614	0.021292	-2.11691	0.45264	-2.84794	0.787798	-2.68607	0.746273	-3.42624	0.706041	-3.13058	0.718009
-2.78561	0.454183	-1.86914	0.367451	-2.24145	0.279339	-1.80915	0.459825	-3.11504	0.687144	-2.84714	0.672544	-3.47418	0.780558	-2.79053	0.828853
-2.74729	0.315365	-2.05609	0.372017	-1.87593	0.275546	-2.33207	0.369123	-3.20304	0.776222	-2.88066	0.767716	-3.3575	0.765305	-2.99741	0.765918
-2.4297	0.222942	-2.89721	0.397438	-2.84706	0.247136	-2.11218	0.195892	-2.37991	0.533866	-2.94879	0.732667	-3.06534	0.737126	-3.07716	0.776966
-1.60221	0.316344	-2.51502	0.456769	-2.4867	0.159245	-2.17216	0.264044	-2.31983	0.745167	-3.2099	0.76699	-3.3829	0.700469	-2.60999	0.748869
-2.36051	0.530603	-2.65407	0.176554	-1.33247	0.0416643	-1.77908	0.40855	-3.00369	0.688547	-3.11107	0.629699	-3.29832	0.785935	-1.91192	0.780364
-2.71852	0.416046	-2.61702	0.274724	-2.77384	0.220134	-1.64527	0.398043	-3.23685	0.715293	-2.88398	0.651429	-3.42029	0.734347	-3.32571	0.534939
-2.63107	0.326507	-2.29584	0.390248	-2.08008	0.472127	-3.02167	0.774808	-3.02446	0.771622	-2.95028	0.680667	-2.83106	0.781131	-2.93264	0.656869
-2.17866	0.482585	-2.70523	0.435952	-1.81107	0.175879	-2.06796	0.129969	-3.2892	0.72905	-2.95165	0.715826	-3.00366	0.706783	-3.46271	0.671507
-2.0327	0.268287	-1.52135	0.431745	-2.2262	0.393371	-1.44872	0.476214	-2.8867	0.690021	-2.57523	0.483348	-2.26896	0.715775	-2.94012	0.832081
-2.36098	0.14653	-2.69088	0.421421	-2.28141	0.597377	-1.59392	0.441677	-2.60527	0.734891	-2.91258	0.732018	-3.28909	0.602455	-3.13117	0.622265
-2.51857	0.520318	-1.39695	0.360457	-2.49499	0.478329	-2.52655	0.416033	-3.24002	0.7153	-2.07061	0.78193	-3.30844	0.67129	-2.2419	0.524801
-2.55873	0.289413	-2.41534	0.305121	-2.09643	0.207943	-1.834	0.416184	-1.91287	0.760438	-3.03831	0.769148	-3.01094	0.674396	-3.14394	0.719734
-2.05065	0.52561	-2.93328	0.389739	-2.88958	0.374879	-2.8333	0.346142	-2.961	0.727403	-2.74069	0.716599	-3.10637	0.750816	-2.50523	0.683359
-2.65016	0.567477	-2.8394	0.219878	-2.75031	0.247417	-2.12839	0.443761	-3.13642	0.744583	-3.26714	0.77009	-2.70959	0.7339	-3.12341	0.682001
-2.86292	0.415756	-2.57333	0.488193	-2.77008	0.46088	-2.02656	0.254618	-2.72893	0.640159	-2.83021	0.712562	-3.35042	0.625239	-3.03692	0.793799
-3.1277	0.271493	-2.62214	0.409484	-2.52977	0.335275	-1.72743	0.458734	-3.2707	0.740302	-3.45736	0.70708	-2.47001	0.528229	-2.56663	0.759083
-3.0094	0.122845	-2.83382	0.293624	-2.60383	0.121814	-2.42283	0.383224	-3.14908	0.812068	-3.5749	0.770247	-3.34713	0.808202	-2.78737	0.732983
[truncated: 3,717 more rows]

## Sheet: Fig5g-h
p53 0uM	FOXO1 0uM	p53 20uM	FOXO1 20uM	p53 40uM	FOXO1 40uM	p53 60uM	FOXO1 60uM	p53 80uM	FOXO1 80uM	p53 100uM	FOXO1 100uM	p53 150uM	FOXO1 150uM	p53 200uM	FOXO1 200uM
-2.4139	0.659857	-1.8841	0.523492	-2.77876	0.727109	-2.73642	0.756229	-2.73064	0.674083	-2.69321	0.735602	-2.8977	0.721486	0.692598	-2.79434
-2.59518	0.581617	-1.97499	0.601228	-2.37234	0.735354	-2.71671	0.761387	-2.59468	0.758084	-2.6135	0.707952	-2.74755	0.619113	0.583396	-2.89994
-2.64522	0.609714	-2.06906	0.627307	-1.65814	0.470169	-2.61645	0.763357	-2.60297	0.661748	-2.8217	0.766999	-2.70435	0.73726	0.610303	-2.90612
-2.64856	0.582545	-1.78083	0.371569	-2.91652	0.636463	-2.55355	0.704539	-2.81284	0.626866	-2.77862	0.768276	-2.68371	0.722413	0.743153	-2.83709
-2.74363	0.421715	-1.78824	0.395478	-1.99604	0.552597	-1.78375	0.714777	-2.92388	0.646449	-2.64847	0.68104	-3.02863	0.736368	0.599341	-2.84125
-2.67732	0.591043	-2.03022	0.29737	-2.09271	0.54163	-2.35231	0.695568	-2.26108	0.681897	-2.77804	0.793464	-2.64955	0.710221	0.677294	-2.66494
-2.79006	0.57677	-1.9661	0.348418	-2.0832	0.585173	-2.98039	0.755952	-2.67621	0.700404	-2.68981	0.676107	-2.87737	0.702113	0.647225	-2.86353
-2.68993	0.538697	-1.96946	0.464657	-2.5462	0.663221	-2.34081	0.759182	-2.58007	0.759382	-2.77373	0.673427	-2.66774	0.581637	0.646943	-2.81828
-2.72589	0.521532	-1.87007	0.421114	-1.99537	0.428815	-2.71083	0.728224	-2.77647	0.695961	-2.59398	0.688388	-3.00656	0.67092	0.615523	-2.93046
-2.31035	0.616047	-1.95838	0.468703	-2.65739	0.657632	-2.71318	0.707932	-2.85807	0.636531	-2.76559	0.677191	-2.72931	0.69807	0.604599	-2.73868
-2.82312	0.70717	-2.22266	0.400674	-1.8508	0.548524	-2.94587	0.654415	-2.88879	0.672503	-2.97911	0.716531	-2.8481	0.660007	0.644566	-2.95232
-2.7119	0.423264	-1.94877	0.210947	-2.9102	0.557484	-2.69403	0.715781	-2.81987	0.720329	-2.74519	0.684552	-2.75731	0.641478	0.612271	-2.76335
-2.54116	0.405125	-1.95862	0.262382	-2.39915	0.580341	-2.53685	0.718941	-2.66131	0.667972	-2.77632	0.414044	-2.75959	0.709939	0.602847	-2.95485
-2.77728	0.4037	-1.98284	0.37349	-2.61514	0.631345	-2.77278	0.682115	-2.67931	0.717745	-2.74053	0.624509	-2.56504	0.649921	0.693867	-2.87169
-2.64263	0.538341	-2.22541	0.476094	-2.59546	0.645832	-2.85973	0.645454	-2.81042	0.678976	-2.61305	0.605324	-2.50033	0.576611	0.613018	-2.9725
-2.45636	0.519632	-1.68245	0.477382	-1.87925	0.45209	-2.71415	0.681488	-2.41284	0.708834	-2.7813	0.660022	-2.67648	0.607835	0.535915	-2.77323
-2.52409	0.455303	-2.02663	0.463337	-2.72024	0.710391	-2.12368	0.720912	-2.4457	0.663187	-2.82179	0.691485	-2.91082	0.626334	0.65992	-2.76279
-2.56942	0.477976	-1.71641	0.462493	-2.70764	0.674101	-2.71229	0.636789	-2.66832	0.711882	-2.23864	0.701162	-2.67479	0.628875	0.687	-2.76484
-2.59542	0.508222	-1.71365	0.391293	-1.55821	0.45933	-2.62593	0.697729	-2.78718	0.634179	-2.63105	0.600556	-2.71051	0.631594	0.67933	-2.76425
-2.6382	0.519985	-2.00162	0.438394	-1.98973	0.569226	-2.91949	0.678607	-2.77491	0.671843	-2.72969	0.680162	-2.65008	0.733316	0.618081	-2.56189
-2.6169	0.506344	-2.00791	0.504417	-2.79253	0.671835	-2.49312	0.664014	-2.57843	0.605045	-2.80349	0.691803	-2.9693	0.665773	0.594117	-2.87922
-2.56476	0.468463	-1.81873	0.442583	-2.42539	0.665811	-2.74712	0.679579	-2.86317	0.695078	-2.94879	0.611974	-2.79929	0.556815	0.662591	-2.81928
-2.65271	0.489198	-2.04998	0.206185	-2.57212	0.690765	-2.31069	0.73062	-2.8612	0.664834	-2.73425	0.672891	-2.79645	0.566338	0.631811	-2.91521
-2.73459	0.367419	-1.8356	0.408669	-1.98351	0.514109	-2.54523	0.678257	-2.74878	0.698181	-2.73587	0.891916	-2.67993	0.640013	0.611394	-2.94597
-2.66519	0.482976	-1.91945	0.449882	-2.763	0.716998	-2.51691	0.677135	-2.756	0.720955	-2.75349	0.454597	-2.72839	0.676917	0.571256	-2.8706
-2.28766	0.299087	-1.8908	0.470154	-2.07405	0.68444	-1.87493	0.522408	-2.50111	0.676105	-2.56936	0.560019	-2.64067	0.610887	0.687524	-2.78308
-2.24217	0.491578	-2.03095	0.510339	-1.523	0.492745	-2.18636	0.705986	-2.20839	0.727679	-2.85415	0.637895	-2.92478	0.703662	0.552292	-2.95715
-2.74718	0.510788	-2.13965	0.527999	-2.25003	0.735619	-2.78481	0.627996	-2.7798	0.716304	-2.78775	0.610657	-2.47236	0.554904	0.736923	-2.7975
-2.63278	0.473481	-1.81152	0.355715	-1.86711	0.446464	-2.76372	0.652502	-2.65695	0.71816	-2.72551	0.645031	-2.61167	0.601423	0.695696	-3.10383
-2.67819	0.428	-1.81392	0.407916	-2.72687	0.703872	-2.54287	0.630875	-2.76656	0.646257	-2.75985	0.626296	-2.50014	0.633608	0.639364	-2.9132
-2.60472	0.460438	-1.94095	0.225466	-2.55195	0.622838	-2.32571	0.52221	-2.74137	0.647682	-2.91971	0.672197	-2.41436	0.66045	0.681973	-2.70217
-2.39984	0.589996	-1.88473	0.508432	-2.64088	0.647253	-2.82175	0.659945	-2.83871	0.669695	-2.48482	0.6987	-2.76012	0.473237	0.610476	-2.5947
-2.64257	0.387364	-1.97746	0.483139	-2.56757	0.674494	-2.46823	0.686565	-2.76871	0.644884	-2.84447	0.66902	-2.581	0.699903	0.731582	-2.80162
-2.42283	0.545293	-2.08401	0.512748	-2.26873	0.643072	-2.45932	0.707254	-2.42355	0.577902	-2.61775	0.384383	-0.973644	0.653334	0.690489	-2.51366
-2.63401	0.441493	-2.05147	0.223645	-2.14751	0.545596	-2.59821	0.723268	-2.71507	0.703703	-2.69103	0.683292	-2.54455	0.673654	0.594108	-2.9716
-2.32513	0.440149	-1.96178	0.296679	-2.58138	0.642134	-2.70308	0.640584	-2.57866	0.750075	-2.74244	0.645045	-2.62835	0.67865	0.486301	-2.25593
-2.66986	0.43164	-2.00151	0.461178	-2.55618	0.678824	-2.798	0.705124	-2.52706	0.680231	-2.58713	0.616715	-2.45405	0.612866	0.613803	-2.8557
-2.6774	0.480721	-2.60618	0.571193	-2.47073	0.547178	-2.40528	0.694194	-2.88278	0.732354	-2.80197	0.715148	-2.81685	0.714097	0.637089	-2.77877
-2.43846	0.502711	-1.9448	0.435278	-1.9093	0.453328	-1.83253	0.665731	-2.6195	0.568949	-2.80744	0.654259	-2.41531	0.633633	0.582073	-2.51421
-2.39414	0.672116	-1.90584	0.355855	-2.15949	0.690442	-2.81637	0.632767	-2.90724	0.740239	-2.8053	0.6196	-2.82308	0.60344	0.602754	-2.67103
-2.69898	0.376197	-1.78628	0.456999	-2.41365	0.58691	-2.80116	0.668861	-2.92037	0.722892	-2.46667	0.490606	-2.59385	0.673995	0.634313	-2.8288
-2.35903	0.552438	-1.89319	0.429421	-2.60618	0.668832	-2.70068	0.715589	-2.28364	0.602147	-2.63494	0.707942	-2.71292	0.651447	0.475593	-3.08947
-2.71941	0.538878	-1.88296	0.482163	-2.63375	0.687591	-2.59626	0.689317	-2.68321	0.656187	-2.69497	0.656431	-2.83128	0.691954	0.660382	-2.85332
-2.61362	0.392252	-1.91452	0.198223	-2.48869	0.688341	-2.84927	0.665764	-2.32573	0.696646	-2.95842	0.705181	-2.47916	0.608581	0.565423	-2.74726
-2.71743	0.427562	-2.05017	0.412374	-2.0832	0.634482	-2.60951	0.653639	-2.72339	0.718626	-2.88508	0.641826	-2.67415	0.605744	0.621095	-2.86591
-2.59007	0.369203	-2.20297	0.483205	-2.57508	0.645651	-2.56525	0.731303	-2.62648	0.642813	-2.66107	0.60347	-2.45704	0.625608	0.566597	-2.87705
-2.66971	0.513036	-2.156	0.464902	-2.11468	0.597462	-2.79572	0.668396	-2.69562	0.612906	-2.74559	0.672885	-2.9975	0.663982	0.687774	-2.96735
-2.72589	0.40459	-1.96882	0.44781	-2.58808	0.46685	-2.69057	0.711067	-2.53302	0.606373	-2.50135	0.598823	-2.90195	0.713139	0.628563	-2.93314
-2.57161	0.479617	-1.98679	0.415568	-2.48521	0.569769	-2.74234	0.733853	-2.71539	0.663948	-2.52201	0.667937	-2.61438	0.593501	0.67973	-2.80524
-2.61813	0.439926	-1.87453	0.47409	-1.83566	0.457653	-2.02052	0.676453	-2.53699	0.71895	-2.83203	0.655918	-2.49919	0.693634	0.714341	-2.83546
-2.51914	0.453956	-2.04062	0.152747	-2.01133	0.44987	-2.79059	0.593962	-2.73647	0.710367	-2.41619	0.740666	-2.52202	0.608554	0.692379	-2.89364
-2.7768	0.416882	-2.00566	0.417596	-1.93818	0.437007	-2.80304	0.723713	-2.16085	0.6913	-2.58112	0.712342	-2.69861	0.634407	0.404103	-3.0768
-2.55884	0.5007	-2.12001	0.398554	-2.22204	0.697616	-2.71669	0.668363	-2.92252	0.755655	-3.06261	0.241593	-2.88625	0.654652	0.615188	-2.74787
-2.43189	0.544135	-2.31168	0.33919	-1.74938	0.434667	-2.1862	0.653336	-1.97304	0.420922	-2.72904	0.675611	-2.64516	0.691396	0.644957	-2.8361
-2.63934	0.412334	-2.05821	0.508413	-1.75757	0.478702	-2.80005	0.713292	-2.67997	0.718744	-2.67692	0.672066	-2.51913	0.630039	0.693871	-2.9076
-2.68957	0.371717	-1.96543	0.268025	-2.44856	0.55907	-2.19825	0.695224	-2.70785	0.599209	-2.43689	0.658167	-2.94838	0.684869	0.636198	-2.94135
-2.62639	0.437525	-1.84451	0.470648	-2.28894	0.596481	-2.82862	0.746392	-2.76412	0.792314	-2.59715	0.604017	-2.71846	0.63162	0.654559	-2.98954
-2.64486	0.394977	-1.76184	0.384371	-1.68976	0.53602	-2.78022	0.719669	-2.92858	0.650549	-2.72427	0.659255	-2.7261	0.654154	0.610891	-2.6801
-2.53676	0.494459	-1.81716	0.332006	-2.64156	0.757001	-2.84915	0.719692	-2.80484	0.651807	-2.59822	0.465396	-2.86449	0.577566	0.535042	-2.82315
-2.58551	0.453433	-2.12612	0.482266	-2.03388	0.413064	-2.70421	0.633702	-2.30779	0.621919	-2.87115	0.55294	-2.91068	0.736232	0.674418	-2.6885
-2.51835	0.506036	-1.93081	0.496875	-2.52672	0.57277	-2.7355	0.693722	-2.64924	0.659076	-2.71566	0.671669	-2.95526	0.702175	0.617541	-2.79873
-2.73039	0.42834	-1.90592	0.227189	-1.83622	0.385218	-2.49169	0.690452	-2.65099	0.66835	-2.84689	0.696284	-2.92671	0.645413	0.683181	-2.28473
-2.55024	0.488395	-2.16015	0.292696	-1.69919	0.396229	-2.64903	0.66573	-2.37897	0.687743	-2.30159	0.528386	-2.70498	0.712537	0.528007	-2.83592
-2.67414	0.385381	-2.04338	0.504765	-2.60326	0.700462	-2.33751	0.733267	-2.55533	0.671159	-2.56435	0.637537	-2.56768	0.681128	0.430774	-3.04702
-2.48066	0.490241	-2.16898	0.471498	-2.6761	0.589839	-2.50112	0.714134	-2.81572	0.659812	-2.67592	0.595166	-2.74478	0.708943	0.725216	-2.8553
-2.67876	0.420863	-2.11766	0.49137	-2.1157	0.610929	-2.49597	0.680496	-2.25805	0.405233	-2.9169	0.621908	-2.8301	0.661081	0.601795	-2.6826
-2.53246	0.496371	-1.91381	0.526245	-2.54231	0.628994	-2.63869	0.606182	-2.6148	0.708908	-2.7337	0.617009	-2.77315	0.686659	0.649385	-2.86619
-2.67072	0.506622	-1.87704	0.509756	-1.73799	0.204725	-2.44871	0.654242	-2.83958	0.690148	-2.84165	0.648001	-2.55395	0.6514	0.664587	-2.7419
-2.64554	0.394658	-1.95223	0.491464	-2.4965	0.636772	-2.59386	0.734939	-2.44375	0.526322	-2.54427	0.67427	-2.84901	0.674798	0.623897	-2.78168
-2.62035	0.506082	-2.12099	0.238926	-2.52575	0.615902	-2.66426	0.658262	-2.85115	0.673981	-2.55851	0.748237	-2.91029	0.66403	0.45735	-2.78804
-2.59679	0.531427	-1.76091	0.361133	-1.72519	0.494007	-2.42171	0.64766	-2.79372	0.623535	-2.82017	0.7032	-2.61354	0.652011	0.643599	-2.88844
-2.68736	0.523948	-1.96482	0.316191	-2.10828	0.429396	-2.4435	0.72272	-2.50341	0.69677	-2.69291	0.675442	-2.61548	0.622534	0.617544	-2.29891
-2.63382	0.417735	-2.14442	0.448547	-2.54983	0.667164	-2.51138	0.676595	-2.4965	0.729457	-2.80623	0.669639	-2.77571	0.589179	0.607778	-2.88145
-2.56121	0.239681	-1.78472	0.442254	-1.99877	0.466154	-2.46777	0.710606	-2.8774	0.679549	-2.4865	0.622683	-2.98273	0.696041	0.608252	-2.78752
-2.52678	0.471063	-1.6366	0.381775	-2.63652	0.64505	-2.02135	0.695133	-2.78815	0.668323	-2.78095	0.449472	-2.46986	0.657359	0.598881	-2.8729
-2.66667	0.427153	-1.87428	0.261394	-2.58533	0.691102	-2.76798	0.537208	-2.77132	0.68775	-2.60137	0.680556	-2.21835	0.65541	0.656567	-2.76832
-2.63249	0.513865	-2.12451	0.489758	-0.946904	0.464511	-2.7308	0.703928	-2.90971	0.70306	-2.63332	0.695328	-2.83486	0.706174	0.669052	-2.81274
-2.68697	0.35742	-1.87645	0.352213	-2.50743	0.74666	-2.4743	0.685137	-2.5899	0.665758	-2.89301	0.662151	-3.0562	0.612974	0.696381	-2.56197
-2.6513	0.513558	-1.86584	0.502192	-0.314241	0.489021	-2.76395	0.727623	-1.79898	0.62445	-2.83876	0.687214	-2.41383	0.715245	0.614106	-2.51556
-2.69223	0.415509	-2.03962	0.358843	-1.70415	0.417183	-2.68008	0.730724	-2.58562	0.752054	-2.71229	0.653281	-2.81266	0.529209	0.686066	-2.89542
-2.62618	0.477921	-1.97165	0.42009	-1.60982	0.425394	-2.45599	0.66541	-2.7636	0.726044	-2.73186	0.658314	-0.166263	0.655296	0.693338	-2.92797
-2.67702	0.449531	-1.54942	0.445468	-2.69124	0.655362	-2.79217	0.715218	-2.67954	0.737741	-2.86733	0.6798	-2.64253	0.712734	0.634363	-2.49224
-2.643	0.306885	-2.19702	0.469836	-2.46814	0.597091	-2.67159	0.704943	-1.99476	0.682564	-2.53276	0.694035	-2.82398	0.716207	0.707132	-2.82388
-2.54143	0.439916	-1.68716	0.427414	-2.7624	0.655287	-2.10246	0.71683	-2.84457	0.64679	-2.72338	0.639577	-2.82923	0.634171	0.660653	-2.74653
-2.71816	0.382125	-1.82979	0.42226	-2.24652	0.706744	-2.79238	0.682943	-2.56398	0.677274	-2.97738	0.745743	-2.88664	0.674527	0.608455	-2.91385
-2.67474	0.279476	-1.96775	0.410948	-2.5773	0.708922	-2.7054	0.702968	-2.72904	0.702674	-2.54641	0.707887	-2.29005	0.661658	0.702673	-2.88665
-2.63773	0.480902	-1.80736	0.389532	-2.58229	0.652268	-2.78109	0.681809	-2.59164	0.794565	-2.7441	0.678005	-2.64528	0.618498	0.696058	-2.56867
-2.49917	0.507268	-1.90874	0.473923	-2.33132	0.633431	-2.34346	0.684985	-2.60996	0.696204	-2.72985	0.675524	-2.53267	0.610088	0.65757	-2.89202
-2.65658	0.499461	-1.87085	0.390044	-1.99056	0.462774	-2.5501	0.703901	-2.6184	0.642107	-2.46548	0.735947	-2.74631	0.672373	0.555016	-2.89422
-2.43596	0.431657	-1.93741	0.458742	-2.08229	0.688261	-2.42352	0.718424	-2.47052	0.688208	-2.74135	0.640939	-2.7606	0.605154	0.622659	-2.84943
-2.74557	0.256227	-1.65123	0.438166	-2.60156	0.714252	-2.60922	0.693913	-2.47838	0.654574	-2.56063	0.631939	-2.99893	0.635265	0.591367	-2.92351
-2.73755	0.463447	-1.74688	0.258189	-1.46019	0.160446	-2.59383	0.741728	-2.95602	0.76019	-2.72651	0.693191	-2.6805	0.63914	0.720373	-2.57526
-2.43196	0.483665	-1.75842	0.368729	-1.84231	0.399341	-2.51883	0.709987	-2.84987	0.635937	-2.69161	0.580362	-1.97407	0.560337	0.676887	-2.69638
-2.68764	0.24454	-1.84407	0.431081	-2.53098	0.701941	-2.52629	0.727435	-2.78228	0.72275	-2.79505	0.648109	-2.70648	0.62199	0.65152	-2.68855
-2.62667	0.359069	-1.60664	0.328068	-2.26789	0.474776	-2.74166	0.717354	-2.67807	0.66086	-2.82962	0.731353	-2.89065	0.688833	0.645483	-2.98643
-2.21401	0.47243	-1.74166	0.285276	-2.49033	0.727243	-2.85386	0.700093	-2.50628	0.732564	-2.56158	0.672854	-2.78081	0.634511	0.66713	-2.66131
-2.6593	0.421595	-1.73802	0.488498	-1.81089	0.558896	-2.77912	0.663528	-2.91439	0.661559	-2.81236	0.72836	-2.61218	0.686415	0.650597	-2.91644
-2.63367	0.326196	-1.8575	0.377842	-1.48274	0.156142	-2.7303	0.676484	-2.21457	0.636593	-2.87029	0.703962	-2.86966	0.718923	0.603478	-2.89671
-2.80427	0.477987	-1.70946	0.398924	-2.73253	0.661667	-2.11739	0.726087	-2.78356	0.633355	-2.92863	0.71473	-2.52828	0.575656	0.744735	-2.79082
-2.46535	0.495815	-1.91792	0.292617	-2.45443	0.687789	-2.07922	0.699337	-2.46212	0.726974	-2.90838	0.668322	-3.00804	0.648557	0.682524	-2.8739
-2.54947	0.435397	-2.02937	0.388657	-2.48935	0.655855	-2.51152	0.715463	-2.70491	0.708938	-2.71145	0.668956	-2.6786	0.626172	0.516059	-3.02104
-2.6424	0.518928	-1.96558	0.377053	-2.0515	0.430652	-2.52222	0.714504	-2.51404	0.614976	-2.72759	0.628858	-3.02135	0.725372	0.645253	-2.14479
-2.40961	0.50856	-1.44824	0.46131	-2.60025	0.704915	-2.24727	0.686722	-2.69685	0.661866	-2.28808	0.453279	-2.83477	0.736369	0.674917	-2.88457
-2.707	0.562607	-0.474634	0.234691	-1.97591	0.323644	-2.85696	0.683004	-2.86502	0.760962	-2.50137	0.644227	-1.81127	0.546516	0.726719	-2.7565
-2.40215	0.434286	-1.89264	0.285491	-2.3695	0.664946	-2.5667	0.763354	-2.50728	0.665725	-2.48024	0.679202	-2.73955	0.671379	0.647723	-2.77606
-2.63782	0.45311	-2.18581	0.436145	-2.55969	0.711765	-2.38156	0.762995	-2.67253	0.740263	-2.63252	0.650438	-2.96445	0.649029	0.439298	-3.04454
-2.80076	0.549919	-1.79055	0.470636	-2.29038	0.642505	-2.02299	0.713863	-2.74873	0.699112	-2.81455	0.641773	-2.96884	0.695555	0.650605	-2.95826
-2.77713	0.529904	-1.71633	0.393857	-2.60016	0.613985	-2.54349	0.475589	-2.47174	0.680774	-2.37936	0.660829	-2.61399	0.655104	0.666316	-2.63321
-2.58878	0.462449	-1.65737	0.127242	-1.96529	0.471696	-2.70799	0.674126	-2.78344	0.769849	-2.82266	0.737693	-2.41973	0.636298	0.70403	-2.84182
-2.55447	0.484739	-1.73035	0.475104	-2.63133	0.615558	-2.64117	0.726906	-2.80416	0.758026	-2.72818	0.681241	-2.87216	0.711454	0.689297	-2.90225
-2.58501	0.499702	-1.69293	0.318525	-2.43093	0.624691	-2.88061	0.737272	-2.6214	0.686733	-2.64842	0.729705	-2.80626	0.736034	0.605955	-2.80138
-2.53785	0.419685	-1.78716	0.287474	-2.67058	0.703197	-2.39524	0.693963	-2.77753	0.744999	-2.80021	0.675128	-2.63445	0.480451	0.604221	-2.77905
-2.39736	0.447037	-1.93057	0.447247	-2.04517	0.562327	-2.50806	0.680418	-2.16668	0.682149	-2.78423	0.662428	-2.59922	0.68978	0.674864	-2.82306
-2.76469	0.474839	-1.83834	0.500567	-2.50137	0.755939	-2.29039	0.745187	-2.45884	0.603483	-2.73118	0.701265	-2.54695	0.619457	0.515466	-2.96806
-2.55022	0.434261	-1.67161	0.178859	-1.93587	0.421768	-2.36898	0.65875	-2.46888	0.648368	-2.65751	0.744473	-2.30926	0.672356	0.608821	-2.92392
-2.16718	0.492342	-1.53253	0.420139	-2.6606	0.704107	-2.73981	0.689985	-2.67104	0.742436	-2.60314	0.729284	-2.5492	0.527313	0.728444	-2.62548
-2.57261	0.590232	-2.0175	0.585487	-2.688	0.685743	-2.45908	0.711975	-2.7246	0.736982	-2.69025	0.699506	-2.65135	0.737586	0.583924	-2.81565
-2.58531	0.45186	-1.6295	0.409585	-2.76729	0.683949	-2.73661	0.709519	-2.71732	0.669018	-2.67748	0.700148	-2.51934	0.671818	0.636352	-2.8974
-2.537	0.396833	-2.09381	0.318649	-2.88469	0.668378	-2.37683	0.700292	-2.81114	0.692156	-2.53137	0.676594	-2.59062	0.602641	0.721018	-2.79166
-2.71571	0.614826	-1.76524	0.305113	-2.32795	0.69389	-2.60703	0.639909	-2.70976	0.714047	-2.67104	0.644327	-2.79997	0.66648	0.606881	-3.04028
-2.35774	0.425989	-1.80716	0.497964	-2.37983	0.493761	-2.41912	0.666094	-2.61951	0.696498	-2.60642	0.633534	-2.71144	0.696152	0.778782	-2.6117
-2.45634	0.547783	-1.74254	0.396882	-2.30724	0.698523	-2.77138	0.701341	-2.57556	0.737386	-2.53789	0.658843	-2.38695	0.619933	0.676551	-2.63442
-2.61687	0.502491	-1.85917	0.432178	-2.05046	0.635252	-2.51293	0.68526	-2.53204	0.544701	-2.39991	0.683992	-2.7624	0.653381	0.632255	-2.88054
-2.70178	0.511456	-2.04658	0.457975	-2.64137	0.663503	-2.74889	0.728731	-2.76621	0.74618	-2.52491	0.686456	-2.76426	0.664976	0.619468	-2.87872
-2.59195	0.42452	-1.84307	0.414238	-2.48497	0.773098	-2.62365	0.730288	-2.7953	0.698256	-2.59433	0.670174	-2.56286	0.657931	0.698319	-2.88704
-2.57632	0.484462	-1.951	0.441625	-2.44699	0.517893	-2.73476	0.693724	-2.25869	0.664905	-2.53125	0.546198	-2.80726	0.683508	0.708862	-2.91657
-2.67913	0.449299	-1.43351	0.389449	-2.46043	0.670884	-2.51675	0.651433	-2.64451	0.668058	-2.89131	0.649242	-2.56436	0.590875	0.287906	-3.06334
-2.4064	0.391853	-1.66414	0.256157	-2.6047	0.721592	-2.59579	0.594002	-2.58668	0.802719	-2.4305	0.680581	-2.62035	0.702888	0.678467	-2.91166
-2.68861	0.449141	-1.76352	0.383359	-2.38181	0.590968	-2.24345	0.638714	-2.87486	0.6522	-2.70668	0.676779	-2.81306	0.633716	0.589612	-2.69792
-2.5045	0.425902	-1.95181	0.276526	-1.73436	0.386547	-2.61681	0.724785	-3.01165	0.685279	-2.6203	0.80141	-2.80941	0.647051	0.69775	-2.87636
-2.67384	0.49059	-1.7293	0.364661	-2.29229	0.429457	-2.55285	0.680813	-2.70852	0.657314	-2.76364	0.76053	-2.59336	0.621516	0.730833	-2.88058
-2.41501	0.466485	-1.95931	0.450013	-2.49276	0.701086	-2.68628	0.667004	-2.79552	0.680137	-2.59062	0.719223	-2.62662	0.644866	0.651807	-2.83333
-2.35954	0.466184	-1.8395	0.471972	-2.30448	0.709404	-2.82427	0.675811	-2.6444	0.673529	-2.6111	0.679437	-2.65538	0.681673	0.665731	-2.98555
-2.53506	0.485056	-2.19056	0.268198	-1.77743	0.379415	-2.72462	0.722702	-2.7899	0.773999	-2.85912	0.706131	-2.94285	0.714716	0.623149	-2.8864
-2.58801	0.480472	-1.88111	0.479286	-2.56533	0.620655	-2.61725	0.713776	-2.73637	0.753154	-2.8287	0.698944	-2.81039	0.671188	0.701552	-2.71198
-2.51734	0.377866	-1.73465	0.419215	-2.35873	0.607328	-2.48071	0.754547	-2.82077	0.792957	-2.63634	0.72368	-2.93804	0.770416	0.613329	-2.8337
-2.71539	0.3087	-1.92729	0.293057	-2.60394	0.690406	-2.49203	0.739126	-2.72037	0.771314	-2.88266	0.645405	-2.75937	0.618338	0.545416	-2.93675
-2.50108	0.438587	-2.01015	0.299501	-1.89946	0.612139	-2.35066	0.663076	-2.73684	0.742944	-2.72013	0.70575	-2.50022	0.611791	0.295221	-3.00237
-2.62368	0.449824	-2.46652	0.360656	-2.58533	0.721846	-2.41656	0.710713	-2.66019	0.700403	-2.55947	0.637291	-2.73144	0.769218	0.49764	-3.00487
-2.62572	0.420235	-1.71937	0.247719	-2.6495	0.677886	-2.61562	0.697838	-2.65493	0.68322	-2.61699	0.64846	-2.76948	0.652324	0.451317	-2.96498
-2.59439	0.37552	-1.81838	0.190022	-2.50451	0.433174	-2.87791	0.59086	-2.33287	0.675292	-2.70154	0.685862	-2.79438	0.600328	0.642611	-2.85959
-2.32078	0.427315	-1.84186	0.451775	-2.55915	0.724086	-2.72601	0.59811	-2.25976	0.673427	-2.69243	0.686372	-2.63355	0.73667	0.683029	-2.83796
-2.3694	0.523679	-1.86441	0.517377	-2.37121	0.648397	-2.5872	0.736315	-2.3316	0.634559	-2.72144	0.745232	-2.88726	0.734918	0.719712	-2.51603
-2.77888	0.451388	-1.51582	0.150828	-2.28495	0.55817	-2.10984	0.695352	-2.60592	0.751922	-2.64897	0.736457	-2.76733	0.650805	0.700211	-2.83616
-2.56547	0.367901	-1.8899	0.271681	-2.43559	0.6929	-2.71396	0.661357	-2.8884	0.630573	-2.6668	0.764776	-2.98949	0.794386	0.774574	-2.57301
-2.52098	0.454777	-1.63638	0.408278	-1.95757	0.367717	-2.48108	0.605921	-2.90705	0.615195	-2.58703	0.698069	-2.47405	0.647931	0.737954	-1.28545
-2.56295	0.441943	-1.95345	0.439311	-2.55247	0.668068	-2.68338	0.711136	-2.65865	0.771328	-2.56271	0.662101	-2.66092	0.675413	0.635547	-2.78952
-2.45378	0.405272	-1.65962	0.388308	-1.93498	0.272948	-2.69856	0.720267	-2.46398	0.670199	-2.83254	0.662815	-2.90917	0.700473	0.644736	-2.68787
-2.53768	0.438245	-2.28945	0.621258	-2.62753	0.68706	-2.37207	0.586099	-2.51247	0.614002	-2.81988	0.623309	-2.66489	0.583583	0.635441	-2.74
-2.40181	0.509032	-1.18777	0.400328	-1.90286	0.409315	-2.49629	0.767338	-2.59836	0.685469	-2.884	0.50246	-2.73679	0.659333	0.692033	-2.77932
-2.21999	0.369927	-2.18348	0.192187	-2.34643	0.643894	-2.38365	0.445281	-2.58042	0.635185	-2.59789	0.685567	-2.72932	0.628864	0.69873	-2.85116
-2.52286	0.469711	-1.48621	0.193225	-1.94232	0.431345	-1.66216	0.477101	-2.73476	0.621422	-2.5201	0.666351	-3.06482	0.731908	0.705508	-2.82749
-2.4888	0.412262	-1.89448	0.279114	-2.55803	0.676287	-2.7705	0.639004	-2.57341	0.814606	-2.77703	0.669097	-2.80577	0.745539	0.691829	-2.82086
-1.91303	0.335823	-1.76334	0.233611	-2.47362	0.696747	-2.78164	0.58585	-2.35991	0.796859	-2.57687	0.691451	-2.72857	0.644982	0.593023	-2.73955
-2.55819	0.472812	-1.97191	0.500216	-2.04376	0.43413	-2.75898	0.766777	-2.89623	0.691792	-2.84157	0.723114	-2.55677	0.66061	0.660356	-2.79284
-2.6833	0.331912	-1.48161	0.481507	-2.34226	0.684069	-2.71114	0.707649	-2.6933	0.591974	-2.64861	0.648079	-2.73266	0.618749	0.692436	-2.82141
-2.13047	0.4869	-2.03892	0.455893	-2.41868	0.652552	-1.36865	0.688811	-2.53579	0.678811	-1.44803	0.655609	-2.53716	0.551396	0.681066	-2.84771
-2.4825	0.261464	-1.64315	0.246119	-2.66287	0.70953	-2.40697	0.624212	-2.7063	0.712105	-2.80117	0.536536	-2.51619	0.644424	0.377882	-2.97638
-2.60813	0.459007	-1.54928	0.462382	-2.63617	0.64115	-2.43174	0.676018	-2.48281	0.61319	-2.48366	0.62719	-2.60784	0.68159	0.671166	-2.6993
-2.52826	0.481046	-1.86607	0.284279	-1.59799	0.506963	-2.37019	0.727945	-2.60479	0.684043	-2.58169	0.667441	-2.96231	0.608141	0.631798	-2.7435
-2.62022	0.395811	-1.85824	0.428236	-2.16831	0.813671	-2.05063	0.688159	-2.11074	0.634452	-2.92084	0.728658	-2.80899	0.673597	0.711023	-2.86096
-2.77714	0.367709	-1.76012	0.2613	-2.46474	0.700897	-2.44973	0.709558	-2.80528	0.700631	-2.56625	0.634504	-2.81657	0.713378	0.622366	-3.00565
-2.54358	0.328846	-1.91689	0.460545	-2.24298	0.730506	-2.41516	0.751109	-2.54734	0.713706	-2.64106	0.689444	-2.82551	0.672783	0.659961	-2.78161
-2.2847	0.485471	-1.64771	0.492534	-1.99538	0.324778	-2.50327	0.739748	-2.46534	0.708247	-2.7045	0.720179	-2.48753	0.64868	0.797132	-2.91083
-2.62523	0.546762	-1.66003	0.342587	-2.45233	0.698807	-2.52927	0.759001	-2.68339	0.7006	-2.72452	0.653075	-2.77361	0.737972	0.698202	-2.67541
-2.40288	0.628172	-1.94549	0.208142	-2.15347	0.603536	-2.84024	0.713382	-2.54286	0.706076	-2.66266	0.69478	-2.84067	0.631521	0.303056	-3.0206
-2.33219	0.376011	-1.95499	0.444063	-2.10583	0.791816	-2.83448	0.67585	-2.68557	0.688273	-2.6563	0.733229	-2.53998	0.602738	0.69893	-2.94808
-2.57027	0.455817	-1.69679	0.424861	-2.6013	0.778713	-2.62415	0.720717	-2.27756	0.721123	-2.56969	0.685771	-2.73393	0.63579	0.686616	-2.80716
-2.59421	0.328461	-1.3591	0.366069	-2.65542	0.750287	-2.49112	0.683387	-2.98665	0.690328	-2.69004	0.706302	-2.73264	0.743317	0.64791	-2.8413
-2.39537	0.404852	-2.00777	0.174034	-2.63351	0.679718	-2.66245	0.693157	-2.65683	0.67149	-2.70754	0.685562	-2.65062	0.717563	0.813681	-2.49647
-1.8904	0.509349	-2.01893	0.38383	-1.95092	0.232153	-2.6546	0.646839	-2.41764	0.708648	-2.77589	0.669014	-2.64599	0.730601	0.631692	-2.58426
-2.56376	0.53261	-1.44456	0.219735	-2.55109	0.743938	-2.36947	0.721758	-2.65537	0.637948	-2.73589	0.694349	-2.69508	0.585752	0.634801	-2.94388
-2.40589	0.242064	-1.80653	0.209277	-2.44519	0.567726	-2.49719	0.735341	-2.27571	0.68909	-2.58117	0.705941	-2.76594	0.701809	0.616536	-2.84639
-2.5377	0.466044	-2.27242	0.320923	-1.90144	0.330028	-2.76435	0.646372	-2.62751	0.713625	-2.66918	0.628369	-2.78578	0.648948	0.693661	-2.86989
-2.57533	0.411108	-1.79734	0.205469	-2.47893	0.719632	-2.75683	0.675261	-2.62886	0.63751	-2.89218	0.592667	-2.8588	0.663099	0.657925	-2.98295
-2.60443	0.451002	-1.76447	0.400349	-1.57748	0.523235	-2.75524	0.729067	-2.5257	0.589118	-2.61546	0.678374	-2.69112	0.698289	0.674875	-2.68012
-2.41084	0.474848	-1.8648	0.449547	-1.63676	0.361888	-2.27895	0.65255	-2.21826	0.786733	-2.80584	0.694544	-2.70193	0.68262	0.655666	-2.68975
-2.57674	0.442106	-1.56404	0.396373	-2.49332	0.759474	-2.62096	0.687911	-2.60912	0.769453	-2.78538	0.670592	-2.58477	0.709053	0.672609	-2.69686
-2.65762	0.575729	-2.14147	0.181894	-2.30464	0.678929	-2.45988	0.644946	-2.668	0.752509	-2.81495	0.659185	-2.73994	0.628125	0.217295	-3.04648
-2.6387	0.504455	-1.67907	0.328256	-1.85201	0.660791	-2.63459	0.7061	-2.75741	0.763164	-2.77424	0.76888	-2.5837	0.570386	0.634348	-2.76931
-2.11562	0.472521	-1.87448	0.460009	-2.69241	0.750607	-2.86504	0.583046	-2.80212	0.379731	-2.44751	0.64061	-2.77111	0.638751	0.804309	-2.53544
-2.5661	0.486764	-1.92886	0.450227	-2.65633	0.76138	-2.52794	0.74819	-2.70679	0.649071	-2.70455	0.692065	-2.44296	0.652187	0.735682	-2.66025
-2.45544	0.41121	-1.68579	0.155088	-1.65072	0.65402	-2.38407	0.746585	-2.45147	0.691141	-2.49758	0.695567	-2.76399	0.642951	0.707391	-2.78508
-2.5481	0.380936	-1.74463	0.175725	-1.55815	0.368939	-2.64436	0.695935	-2.77365	0.718926	-2.78389	0.654779	-2.86056	0.648986	0.723351	-2.61439
-2.19583	0.49882	-2.24643	0.298819	-2.49364	0.546397	-2.86506	0.725916	-2.46852	0.795275	-2.08011	0.699061	-2.71289	0.685365	0.730118	-2.96985
-2.67609	0.450444	-2.19173	0.5164	-2.71759	0.665632	-2.42358	0.711823	-2.70965	0.660619	-2.98491	0.730879	-2.85575	0.761991	0.699763	-2.78741
-2.66377	0.532104	-1.76373	0.15292	-1.68198	0.311074	-1.66125	0.464224	-2.8387	0.655916	-2.36068	0.658361	-2.534	0.680909	0.666407	-2.59617
-2.31352	0.584063	-2.08155	0.197032	-2.16936	0.616794	-2.74124	0.79153	-2.78264	0.645302	-2.49176	0.697715	-2.69137	0.721174	0.635353	-2.70072
-2.5058	0.21396	-2.1117	0.285929	-2.60935	0.680854	-2.56227	0.729133	-2.46309	0.720157	-2.80103	0.730498	-2.73243	0.622542	0.742396	-2.84859
-2.59378	0.290313	-1.59559	0.28311	-2.7324	0.698047	-2.55164	0.710633	-2.419	0.736298	-2.74286	0.583822	-2.88224	0.75878	0.686061	-2.75436
-2.50391	0.232016	-1.8286	0.472219	-2.57821	0.694316	-2.21726	0.667595	-2.84108	0.732687	-2.27843	0.500035	-2.46174	0.673061	0.781033	-2.64316
-2.56143	0.254018	-1.62687	0.262415	-2.6418	0.69928	-2.36648	0.51064	-2.81525	0.717268	-2.74618	0.711964	-2.63099	0.708396	0.64825	-2.43891
-2.41955	0.373001	-2.06297	0.243005	-2.71057	0.635043	-2.31882	0.748105	-2.59917	0.788114	-2.63801	0.734395	-2.54799	0.633737	0.664073	-3.04076
-1.79196	0.27257	-1.72219	0.20747	-2.59374	0.687847	-2.61325	0.699596	-2.4959	0.641037	-2.34904	0.6365	-2.81837	0.701472	0.703777	-2.85291
-2.45754	0.479583	-1.36113	0.312981	-1.95885	0.145428	-2.78888	0.754304	-2.58232	0.729805	-2.36183	0.60548	-2.71391	0.67911	0.755384	-2.98081
-2.51122	0.463059	-1.69971	0.42756	-2.66617	0.657954	-2.68928	0.717781	-2.57486	0.818762	-2.79506	0.71252	-2.78035	0.681647	0.703822	-2.52185
-2.65434	0.437237	-1.91554	0.382418	-1.83136	0.435582	-2.35376	0.668824	-2.38954	0.73375	-2.57145	0.657945	-2.7593	0.680894	0.67953	-2.87061
-2.61168	0.214595	-1.76487	0.255939	-2.3441	0.721362	-2.82782	0.759291	-2.41223	0.70475	-2.59654	0.703629	-2.76644	0.667599	0.710898	-2.76707
-2.61612	0.433691	-1.97823	0.437489	-2.60437	0.742537	-1.84784	0.447493	-2.73606	0.438858	-2.57341	0.656252	-2.18368	0.629015	0.643407	-2.71254
-2.56051	0.411201	-2.02134	0.221212	-2.06653	0.686415	-1.98931	0.740921	-2.73933	0.695619	-2.78213	0.598049	-2.81765	0.71793	0.634834	-2.60645
-2.66076	0.469321	-1.54307	0.293284	-1.95086	0.292624	-2.37206	0.720335	-2.46394	0.661938	-2.84398	0.789867	-3.04143	0.640775	0.717932	-2.64637
-2.64798	0.409275	-1.8294	0.167498	-2.54997	0.754191	-2.80424	0.799674	-2.89751	0.711739	-2.85682	0.72365	-2.90485	0.608731	0.64799	-2.71294
-2.34366	0.633019	-2.07594	0.184448	-2.64032	0.723097	-2.30538	0.733681	-2.7179	0.656437	-2.79755	0.584625	-2.43769	0.669819	0.702622	-2.90163
-2.57412	0.435115	-1.69458	0.322451	-1.56876	0.333212	-2.57306	0.687784	-2.66954	0.507931	-2.40976	0.591814	-2.5271	0.615808	0.746513	-2.60532
-2.21976	0.396319	-2.07666	0.515488	-2.21904	0.687938	-2.81364	0.771412	-2.74059	0.757776	-2.589	0.690068	-2.77146	0.724942	0.705164	-2.55566
-2.55992	0.424716	-1.66328	0.309002	-2.62138	0.749002	-2.62068	0.691488	-2.80499	0.669398	-2.73559	0.646193	-2.72587	0.661679	0.664827	-2.58658
-2.27346	0.446531	-1.33537	0.385948	-2.57386	0.675429	-2.55236	0.724845	-2.47611	0.83056	-2.70927	0.767356	-2.65728	0.720672	0.667149	-2.89789
-2.55553	0.472858	-1.94262	0.45515	-2.48324	0.710954	-2.59914	0.689602	-2.85186	0.730255	-2.82514	0.519756	-2.85536	0.674113	0.648229	-2.68806
-2.53784	0.392537	-1.76146	0.316379	-2.13852	0.734865	-2.529	0.701419	-2.80587	0.697712	-2.84747	0.728604	-2.71317	0.641247	0.722629	-2.83051
-2.53752	0.475143	-2.24523	0.460723	-2.69848	0.880907	-2.69807	0.705951	-2.58909	0.755698	-2.87655	0.579268	-2.17242	0.669643	0.708445	-2.87946
-2.46663	0.484822	-1.68183	0.674408	-2.75145	0.685169	-2.5284	0.692316	-2.86954	0.710028	-2.82916	0.698587	-2.60568	0.64595	0.644874	-2.72178
-2.33574	0.43073	-2.05141	0.447934	-1.99733	0.614194	-2.56941	0.653925	-2.63566	0.74399	-2.77487	0.687616	-2.81665	0.641654	0.719258	-2.74935
-2.55314	0.437221	-1.99951	0.440551	-2.38081	0.635205	-2.46117	0.751859	-2.67571	0.863274	-2.64205	0.65383	-2.80245	0.690258	0.778628	-2.54464
-2.57732	0.484362	-1.54784	0.416565	-2.67927	0.678536	-2.62135	0.733964	-2.74234	0.716598	-2.51993	0.587854	-2.99825	0.734773	0.713373	-2.93607
-2.64063	0.192188	-1.59847	0.223004	-2.64347	0.764987	-2.57071	0.651736	-2.8389	0.727557	-2.90349	0.721202	-2.60465	0.711201	0.735567	-2.7041
-2.54427	0.404861	-1.93326	0.526551	-2.4444	0.740457	-2.33513	0.497596	-2.46479	0.669399	-2.51613	0.616683	-1.93474	0.636859	0.681833	-2.86303
-2.46368	0.451076	-1.75409	0.438614	-1.9536	0.314779	-2.67504	0.68031	-2.75506	0.754179	-2.5248	0.608527	-2.65283	0.63788	0.687321	-2.50444
-2.60966	0.392434	-1.89566	0.28704	-1.94577	0.336859	-2.47101	0.632713	-2.67922	0.81346	-2.57287	0.599819	-2.86793	0.692833	0.743425	-2.6287
-2.65747	0.244706	-1.8629	0.420084	-2.72814	0.544529	-2.29135	0.749462	-2.80404	0.769224	-2.74173	0.716752	-2.84069	0.662526	0.72263	-2.75424
-2.70898	0.478778	-1.66804	0.463697	-2.56224	0.661002	-2.14	0.71358	-2.51329	0.652994	-2.75074	0.691869	-2.83921	0.73301	0.771908	-2.93245
-2.44592	0.450232	-1.8507	0.403613	-1.75405	0.373167	-2.18647	0.458394	-2.76565	0.712373	-2.55024	0.673162	-2.72079	0.680017	0.701711	-2.65909
-2.45757	0.190843	-2.16351	0.358252	-1.84987	0.211252	-2.86197	0.759051	-2.67063	0.759608	-2.49026	0.632493	-2.71898	0.704942	0.829095	-2.7327
-2.65887	0.413607	-2.0208	0.393939	-2.5223	0.698604	-2.70303	0.815514	-2.63387	0.807354	-2.61643	0.778254	-2.69123	0.63017	0.701338	-2.71906
-2.54904	0.469877	-1.76715	0.426958	-1.66295	0.363248	-2.1649	0.757256	-2.1893	0.795211	-2.65336	0.700222	-2.49525	0.701842	0.681765	-2.9027
-2.09705	0.483291	-1.85764	0.35428	-2.4283	0.766753	-2.48821	0.724108	-2.80149	0.732396	-2.58986	0.706846	-2.87276	0.721158	0.740086	-2.80004
-2.57346	0.322348	-1.42477	0.36925	-2.58454	0.582135	-2.5186	0.656862	-2.51831	0.643802	-2.52165	0.677401	-2.86878	0.689111	0.563594	-2.68523
-2.47607	0.370722	-1.62589	0.365758	-2.47734	0.683026	-2.89374	0.814403	-2.52423	0.659595	-2.58829	0.587711	-2.9401	0.693827	0.618695	-2.55785
-2.31637	0.35209	-2.04194	0.262789	-2.21268	0.409479	-2.66905	0.68044	-2.74425	0.730916	-2.51667	0.71911	-2.50305	0.60209	0.66042	-3.02919
-2.49167	0.354314	-1.92228	0.218136	-2.51365	0.7319	-2.80277	0.755648	-2.37671	0.725337	-2.43023	0.752952	-2.23489	0.660327	0.698419	-2.86816
-2.71124	0.612037	-1.67842	0.417505	-2.09745	0.695644	-2.56402	0.70944	-2.49344	0.687442	-2.66712	0.634394	-2.78235	0.652702	0.677638	-2.82147
-2.45969	0.425153	-1.67918	0.206483	-2.47666	0.609881	-2.70324	0.574013	-2.4533	0.691121	-2.56586	0.627664	-2.7027	0.747601	0.62595	-2.72627
-2.52456	0.406317	-1.89531	0.432059	-2.63115	0.657534	-2.53785	0.708378	-2.89702	0.711798	-1.95337	0.637196	-2.85722	0.774811	0.708573	-2.9471
-2.48585	0.46602	-1.85174	0.336097	-2.50162	0.705043	-2.07674	0.699351	-2.45132	0.841974	-2.79275	0.603715	-2.81235	0.674908	0.756129	-2.83387
-2.53376	0.317233	-1.88907	0.445104	-2.54827	0.641645	-2.54579	0.68936	-2.70516	0.791408	-2.75582	0.701824	-2.59298	0.638519	0.728344	-2.93508
-2.61815	0.4249	-2.09804	0.172043	-2.7845	0.694734	-2.83075	0.742533	-2.59747	0.695913	-2.61397	0.686767	-2.84877	0.690488	0.805166	-2.68438
-2.41066	0.434199	-2.03877	0.132435	-2.68806	0.92393	-2.42887	0.565044	-2.79545	0.704262	-2.57107	0.694063	-2.46066	0.753728	0.815845	-1.61796
-2.44989	0.440026	-1.97851	0.376881	-1.94395	0.379536	-2.24857	0.778315	-2.54632	0.71834	-2.51635	0.63981	-2.74105	0.605401	0.762292	-2.74039
-2.40953	0.449189	-1.70269	0.481881	-2.15184	0.563908	-2.57953	0.710835	-2.43419	0.780022	-2.45562	0.708609	-2.68514	0.703479	0.650436	-2.72908
-2.42365	0.447674	-1.66455	0.42042	-2.06155	0.750117	-2.80119	0.706719	-2.50263	0.643491	-2.615	0.673421	-2.84867	0.686615	0.675798	-2.48765
-2.53514	0.277178	-1.63214	0.385089	-1.93997	0.304801	-2.44871	0.749991	-2.89803	0.675384	-2.39272	0.732637	-2.70933	0.679645	0.659955	-2.63823
-2.64282	0.273549	-1.83483	0.360876	-1.81098	0.317769	-2.72684	0.766996	-2.57512	0.73602	-2.65626	0.682578	-2.90819	0.744512	0.672278	-2.70451
-2.55759	0.419932	-2.38594	0.596204	-2.49451	0.794411	-2.49016	0.71145	-2.55021	0.711094	-2.5926	0.608037	-2.81357	0.723649	0.696765	-2.70619
-2.57945	0.456537	-2.09387	0.145579	-1.92138	0.345214	-2.27774	0.695914	-2.6414	0.705368	-2.64152	0.714586	-2.78504	0.749481	0.728973	-2.91259
-2.61867	0.415807	-1.85749	0.237225	-2.41306	0.724083	-2.53893	0.707897	-2.90653	0.694793	-2.28996	0.690557	-2.43586	0.700305	0.675921	-2.6693
-2.51762	0.352202	-1.57241	0.278735	-2.43578	0.74314	-2.87263	0.76813	-2.64543	0.644399	-2.88211	0.707218	-2.77044	0.487405	0.661626	-2.89897
-2.51149	0.33643	-1.62715	0.451701	-1.5884	0.413592	-2.61948	0.714508	-2.73499	0.807166	-2.25312	0.404827	-2.64833	0.679578	0.60361	-2.70243
-2.74008	0.362799	-1.90927	0.456164	-2.36276	0.622569	-2.50324	0.742865	-2.77296	0.797354	-2.60972	0.707161	-2.8288	0.675697	0.747475	-2.48976
-2.49254	0.47046	-2.27134	0.377446	-2.52046	0.695995	-2.50868	0.704975	-2.28452	0.751158	-2.26869	0.852904	-2.6559	0.721721	0.716969	-2.80785
-2.48372	0.413165	-1.69028	0.418454	-2.5348	0.848696	-2.57379	0.707224	-2.72442	0.697537	-2.80117	0.677539	-2.81791	0.67856	0.671612	-2.7938
-2.50964	0.465343	-2.09564	0.345847	-2.81253	0.746274	-2.47792	0.624917	-2.41206	0.717411	-2.51662	0.704825	-2.66038	0.746112	0.736925	-2.61494
-2.60847	0.43788	-1.77606	0.362925	-2.63573	0.690527	-2.47614	0.730307	-2.55822	0.741898	-2.61724	0.688196	-2.66106	0.698929	0.86882	-2.62255
-1.84276	0.385439	-1.72582	0.185223	-1.73972	0.376583	-2.50502	0.756729	-2.54405	0.691413	-2.80447	0.637933	-2.83289	0.716479	0.679803	-2.74553
-2.14883	0.463765	-1.85841	0.270354	-2.47237	0.753094	-2.77135	0.809219	-2.83792	0.727283	-2.65972	0.716846	-2.79989	0.713099	0.450245	-3.12155
-2.52186	0.444575	-1.62853	0.466779	-2.53056	0.744833	-2.72584	0.823277	-2.72396	0.755575	-2.62179	0.656689	-2.835	0.71508	0.67194	-2.67036
-2.51046	0.367367	-1.78357	0.430996	-2.48696	0.618133	-2.83137	0.81551	-2.74581	0.730933	-2.32561	0.55296	-2.77423	0.704072	0.720616	-2.75668
-2.52414	0.506185	-1.87739	0.428206	-2.7422	0.737494	-2.54774	0.602176	-1.98021	0.822575	-2.25741	0.561437	-2.97207	0.664589	0.771485	-2.58394
-2.36377	0.527469	-1.79288	0.262629	-2.31978	0.735803	-2.52748	0.756485	-2.42037	0.61679	-2.52919	0.680687	-2.72873	0.738898	0.730876	-2.55557
-2.66143	0.421861	-1.59386	0.271858	-2.58948	0.671976	-2.38387	0.738087	-2.53228	0.743964	-2.4334	0.631681	-2.95694	0.667795	0.793272	-2.8836
-2.72937	0.20789	-1.9335	0.275932	-2.55989	0.703753	-2.86456	0.706346	-2.64402	0.731744	-2.7193	0.787525	-2.58899	0.662043	0.604491	-2.69753
-2.65732	0.422331	-2.03874	0.200658	-2.58852	0.674603	-2.53673	0.72513	-2.7566	0.663894	-2.69073	0.716242	-2.50111	0.685348	0.718463	-2.71704
-2.30807	0.379544	-1.97681	0.399026	-2.43461	0.667532	-2.62919	0.801691	-2.667	0.70562	-2.63584	0.71555	-2.74976	0.645023	0.820265	-2.55031
-2.45899	0.39025	-1.7385	0.392499	-2.13842	0.760815	-2.64713	0.853238	-2.45342	0.672243	-2.37852	0.765996	-2.98942	0.687382	0.663746	-2.95054
-2.72085	0.506166	-2.06074	0.36298	-2.61941	0.719445	-2.51452	0.643093	-2.58263	0.765135	-2.83051	0.726098	-2.8155	0.687251	0.631064	-2.75518
-2.45369	0.470439	-1.83171	0.432951	-2.46758	0.73222	-2.5389	0.802385	-2.42582	0.759486	-2.81144	0.649815	-2.51489	0.619006	0.706206	-2.81496
-2.44845	0.442789	-1.96336	0.163439	-2.14841	0.371202	-2.64942	0.794613	-2.56845	0.780904	-2.31941	0.682115	-2.64205	0.686139	0.686004	-2.78085
-2.4775	0.477359	-1.46686	0.130408	-1.80937	0.172372	-2.03401	0.754679	-2.70487	0.737017	-2.83842	0.775214	-2.47919	0.685284	0.675532	-2.86521
-2.56146	0.383844	-1.46522	0.425019	-2.55877	0.757642	-2.65284	0.746734	-2.5674	0.755289	-2.42904	0.616215	-2.70472	0.733286	0.745704	-2.75034
-2.53992	0.55566	-1.59276	0.461934	-2.54144	0.711224	-2.49729	0.69838	-2.47147	0.867778	-2.72903	0.739302	-2.69612	0.638316	0.703241	-2.86464
-2.30926	0.310186	-1.44446	0.420144	-2.48058	0.770272	-2.56107	0.746492	-2.5264	0.681552	-2.52237	0.721639	-2.86099	0.707892	0.729605	-2.84279
-2.47566	0.465537	-1.7987	0.232276	-2.58443	0.668599	-2.16612	0.73464	-2.18651	0.639227	-2.45703	0.607372	-2.91174	0.688787	0.777697	-2.85865
-2.29135	0.391936	-1.75658	0.419772	-2.51975	0.61815	-2.9517	0.736025	-2.7969	0.617551	-2.56808	0.711934	-2.80856	0.680987	0.812267	-2.57229
-2.53192	0.369017	-2.00903	0.386703	-1.98152	0.357281	-2.69875	0.73463	-2.80632	0.724148	-2.73568	0.703871	-2.58313	0.555015	0.695769	-2.56796
-2.53455	0.561769	-1.89908	0.413072	-2.47153	0.76451	-2.55974	0.687008	-2.51122	0.848486	-2.19961	0.675333	-2.80838	0.651215	0.585649	-2.27457
-2.56239	0.473068	-2.00694	0.246482	-2.54251	0.810061	-2.76605	0.733623	-2.28496	0.76715	-2.23707	0.673662	-2.64067	0.696546	0.797056	-2.68366
-2.42862	0.486508	-1.85006	0.404774	-2.49213	0.73064	-2.81681	0.789465	-2.5933	0.730744	-2.55183	0.721664	-2.84247	0.656166	0.813206	-2.62966
-2.54736	0.165424	-1.89841	0.307382	-2.42537	0.591469	-2.45101	0.716515	-2.69756	0.732702	-2.70602	0.712906	-2.7507	0.608891	0.700711	-2.91577
-1.92477	0.471082	-1.68937	0.408318	-2.43564	0.831859	-2.87066	0.736936	-2.84431	0.722605	-2.68522	0.694917	-2.50913	0.676689	0.754011	-2.58572
-2.50324	0.431038	-1.84332	0.144539	-2.06223	0.261926	-2.80634	0.677009	-2.50717	0.747733	-2.80179	0.755024	-2.15236	0.665716	0.685477	-2.68054
-2.44953	0.431441	-1.64129	0.391784	-1.603	0.147382	-2.39347	0.694767	-2.69207	0.582001	-2.6956	0.659285	-2.60101	0.691087	0.76254	-2.48734
-2.50984	0.508978	-1.63884	0.42308	-1.67651	0.58712	-2.82765	0.703978	-2.89391	0.719263	-2.64041	0.705797	-2.92459	0.692146	0.704377	-2.50242
-2.49852	0.350329	-1.63934	0.428552	-1.7924	0.347743	-2.76634	0.809153	-2.66314	0.724163	-2.41321	0.662716	-2.5486	0.678515	0.758778	-2.83067
-2.45772	0.285965	-1.71081	0.343356	-2.4007	0.81465	-2.55495	0.80884	-2.2003	0.821861	-2.52297	0.727192	-2.86759	0.712956	0.698546	-2.73109
-2.46887	0.412632	-1.75411	0.36527	-2.64527	0.766469	-2.61197	0.722363	-2.73043	0.742118	-2.73382	0.757531	-2.5832	0.651956	0.699395	-2.88749
-2.58031	0.316245	-1.77558	0.213582	-2.60746	0.745334	-1.83998	0.795603	-2.45369	0.718022	-2.79285	0.701796	-2.58755	0.818906	0.764515	-2.55773
-2.2287	0.410988	-1.83204	0.2311	-2.48651	0.68341	-2.10807	0.782409	-2.54393	0.721886	-2.37187	0.727929	-2.90402	0.713665	0.618593	-2.81081
-2.39346	0.464826	-2.12944	0.469476	-2.49153	0.576821	-1.92867	0.753837	-2.69675	0.783992	-2.34129	0.767373	-2.79578	0.629411	0.804309	-2.85238
-2.40809	0.428445	-2.22399	0.362378	-2.77538	0.764374	-2.72082	0.812164	-2.42146	0.824653	-2.66941	0.701796	-2.83895	0.762166	0.841042	-2.91566
-2.45142	0.483158	-1.88468	0.420983	-1.97481	0.370707	-2.26312	0.804604	-2.84257	0.815287	-2.52567	0.433287	-2.45203	0.649112	0.566151	-2.63557
-2.57218	0.42751	-1.70244	0.367176	-2.4886	0.757663	-2.50663	0.792435	-2.86919	0.746028	-2.78941	0.732191	-2.71294	0.712361	0.754875	-2.57698
-2.42337	0.396763	-1.58379	0.266198	-2.16398	0.565961	-2.73674	0.78834	-2.57752	0.721478	-1.85827	0.322636	-2.99027	0.721279	0.694924	-2.80996
-2.59622	0.408708	-1.81874	0.414062	-2.47846	0.710703	-2.5977	0.790793	-2.64597	0.798821	-2.5092	0.711882	-2.91169	0.741902	0.654233	-2.88286
-2.41316	0.425859	-1.81584	0.178969	-2.40625	0.656383	-2.6779	0.744262	-2.87763	0.734891	-2.55985	0.406154	-2.75659	0.692142	0.597973	-2.27474
-2.52886	0.511238	-1.85059	0.197309	-2.50824	0.741336	-2.68997	0.706429	-2.93765	0.668853	-2.9048	0.690438	-2.68593	0.608073	0.710994	-2.6672
-2.16046	0.275842	-1.87556	0.164869	-2.496	0.713594	-2.80995	0.677084	-2.33174	0.89053	-2.70954	0.694095	-2.51792	0.659211	0.743139	-2.78832
-2.59769	0.391374	-1.86635	0.415618	-2.67657	0.72477	-2.84878	0.795736	-2.61296	0.643424	-2.68783	0.75353	-2.56166	0.723264	0.720297	-2.75455
-2.19296	0.444896	-1.75579	0.349891	-2.67072	0.692801	-2.46846	0.449487	-2.70042	0.825771	-2.40153	0.569566	-2.80097	0.629697	0.758857	-2.91377
-2.50723	0.333104	-1.94192	0.379859	-2.36879	0.691755	-2.55945	0.725127	-2.31875	0.331439	-2.58266	0.696581	-2.87402	0.730766	0.673317	-2.77386
-2.55018	0.404017	-1.70735	0.378696	-2.54671	0.645747	-2.56094	0.682008	-2.63409	0.799189	-2.95983	0.713048	-2.66577	0.714592	0.617662	-2.96894
-2.31622	0.47473	-1.80355	0.16835	-2.35036	0.815429	-2.71488	0.775448	-2.63296	0.802489	-2.48528	0.752059	-2.70819	0.650462	0.69896	-2.78964
-2.49283	0.158381	-1.60101	0.396022	-2.14857	0.735901	-2.61158	0.642881	-2.77777	0.80143	-2.62259	0.808821	-2.5544	0.768397	0.565091	-2.69188
-2.41439	0.401109	-1.47462	0.383869	-2.23374	0.77407	-2.71829	0.831695	-2.58143	0.840822	-2.12748	0.66683	-2.70143	0.654639	0.767731	-2.68443
-2.53478	0.413579	-1.61012	0.286227	-2.41654	0.833586	-2.1539	0.674699	-2.5751	0.78884	-2.59468	0.715113	-2.82604	0.672156	0.881106	-2.76332
-2.5006	0.454945	-2.29715	0.395267	-2.81783	0.748625	-2.52857	0.717526	-2.94073	0.712266	-2.24195	0.749209	-2.9089	0.76469	0.807402	-2.67128
-2.48946	0.332425	-1.64079	0.372692	-2.4788	0.761227	-2.67676	0.762646	-2.57804	0.755444	-2.79315	0.727868	-2.89713	0.76102	0.694383	-2.94446
-2.51498	0.479238	-1.69249	0.465093	-2.67384	0.730885	-2.53135	0.761644	-2.6984	0.815956	-2.64545	0.684974	-2.75432	0.695293	0.65394	-2.9365
-2.473	0.390687	-1.7255	0.40624	-2.55986	0.844408	-2.47243	0.800947	-2.5569	0.766705	-2.89718	0.703904	-2.69792	0.682002	0.328575	-3.0568
-2.5261	0.420233	-2.01475	0.429806	-2.54563	0.845317	-2.31245	0.750081	-2.7656	0.734016	-2.36367	0.721646	-2.94214	0.746345	0.280145	-3.03136
-2.46281	0.404866	-1.58513	0.373762	-2.47861	0.830879	-2.49064	0.678131	-2.84215	0.71729	-2.41053	0.707198	-2.86158	0.65427	0.647331	-2.89203
-2.39696	0.397126	-1.51063	0.322876	-2.56441	0.764753	-2.78268	0.856351	-2.46369	0.70857	-2.66122	0.705212	-2.44132	0.733561	0.69968	-2.4531
-2.67833	0.396891	-1.921	0.463219	-1.99994	0.423051	-2.7394	0.828242	-2.46437	0.67701	-2.46547	0.606045	-2.68166	0.665977	0.738214	-2.67568
-2.51859	0.475395	-1.7561	0.368892	-2.39222	0.679979	-2.95016	0.720418	-2.71428	0.688578	-2.62285	0.706006	-2.59435	0.732932	0.456176	-2.98484
-2.43493	0.411772	-1.55092	0.414685	-2.65467	0.871028	-2.59965	0.836673	-2.15467	0.658126	-2.4462	0.657165	-2.63946	0.706126	0.724131	-2.89676
-2.62633	0.518652	-1.67742	0.401447	-2.65976	0.700806	-2.57624	0.692792	-2.66773	0.77631	-2.67809	0.679185	-2.79499	0.733447	0.898848	-2.63942
-2.47995	0.278728	-1.84966	0.269625	-2.34272	0.713393	-1.87366	0.71961	-2.61842	0.767437	-2.6116	0.669411	-2.79032	0.730525	0.746652	-2.59536
-2.45169	0.383603	-1.97131	0.301462	-2.72548	0.770546	-2.563	0.820948	-2.83026	0.792627	-2.7889	0.687054	-2.58894	0.712054	0.737818	-2.41902
-2.6134	0.456803	-1.63196	0.216225	-1.80651	0.309204	-2.37583	0.676855	-2.72221	0.845502	-2.60968	0.786075	-2.73127	0.659211	0.804447	-2.45595
-2.55821	0.296758	-1.87203	0.398657	-2.32541	0.740635	-2.58	0.700066	-2.78592	0.839355	-2.87105	0.758921	-2.66918	0.659677	0.671386	-2.91772
-2.47569	0.460478	-1.29906	0.459692	-2.21263	0.779273	-2.79757	0.713438	-2.57579	0.689161	-2.06897	0.349551	-2.88196	0.751391	0.70593	-2.68317
-2.57777	0.505408	-1.62792	0.417075	-2.66066	0.848063	-2.58882	0.694604	-2.62614	0.769457	-2.74884	0.71	-2.62838	0.646288	0.626766	-2.38635
-2.39537	0.441524	-1.75347	0.140293	-2.45343	0.691007	-2.69784	0.738438	-2.63188	0.840821	-0.740454	0.285728	-2.79252	0.751934	0.73187	-3.01026
-2.55398	0.412647	-1.72512	0.244487	-2.4621	0.74662	-2.62014	0.784908	-2.81684	0.764867	-1.81382	0.389036	-2.65642	0.720039	0.41849	-2.99862
-2.58233	0.430458	-1.64928	0.425918	-2.69218	0.792274	-2.80088	0.814736	-2.52194	0.770832	-2.46732	0.580028	-2.85134	0.761894	0.579459	-2.6631
-2.44058	0.490137	-1.92599	0.488512	-2.61095	0.756941	-2.54694	0.466789	-2.44875	0.73259	-2.49329	0.715261	-2.62602	0.719039	0.715143	-2.75959
-2.0592	0.314767	-1.85929	0.213155	-2.34216	0.762353	-2.7844	0.590946	-2.61525	0.780526	-2.50723	0.555427	-2.84397	0.767892	0.905034	-2.67616
-2.29189	0.485799	-1.61751	0.174047	-2.47308	0.774415	-2.77878	0.816855	-2.69544	0.754948	-2.63046	0.762719	-2.71666	0.705024	0.324915	-3.07739
-2.45485	0.405224	-1.60078	0.329954	-2.4292	0.685689	-2.73788	0.671173	-2.76297	0.741266	-2.82303	0.711905	-2.78979	0.692407	0.694377	-2.69751
-2.45984	0.44573	-1.71422	0.227776	-2.60539	0.674542	-2.64121	0.82897	-2.67563	0.765379	-2.47361	0.741513	-2.8668	0.703906	0.722834	-2.63331
-2.48195	0.456468	-1.79992	0.245585	-1.79713	0.117808	-2.69549	0.777744	-2.7482	0.745839	-2.39632	0.830159	-2.96146	0.754592	0.743234	-2.86299
-2.45675	0.400506	-1.69025	0.313744	-2.60975	0.622449	-2.66878	0.710591	-2.82718	0.804231	-2.62016	0.822833	-2.5449	0.704679	0.745892	-2.85973
-2.40492	0.435987	-1.69857	0.424882	-2.40021	0.652165	-2.59615	0.521109	-2.548	0.788535	-2.90684	0.710519	-2.73857	0.753688	0.689898	-2.83392
-2.67493	0.354914	-1.55726	0.259305	-2.50514	0.711792	-2.61473	0.702255	-2.88288	0.744018	-2.66814	0.702832	-2.8999	0.674905	0.687592	-2.75871
-2.41823	0.421746	-1.62472	0.467708	-2.66183	0.756603	-2.68445	0.831663	-2.84055	0.780094	-2.71716	0.670268	-2.82533	0.756372	0.747447	-2.87697
-2.47608	0.365373	-1.62399	0.136907	-2.51048	0.737261	-2.23239	0.709588	-2.74827	0.824356	-2.78537	0.812969	-2.86107	0.763431	0.716254	-2.89406
-2.5513	0.407111	-1.52203	0.231358	-2.49493	0.627861	-2.308	0.757535	-2.567	0.905939	-2.58921	0.686898	-2.72625	0.682536	0.663345	-2.95324
-2.47146	0.47779	-1.1806	0.319571	-2.04486	0.782067	-2.70488	0.851296	-1.7574	0.588986	-2.0367	0.334357	-2.64654	0.687702	0.812209	-2.6745
-2.42355	0.48608	-1.69421	0.169916	-2.7736	0.77314	-2.74642	0.756936	-2.8757	0.669866	-2.84469	0.754863	-2.90622	0.753943	0.676072	-2.70207
-2.60017	0.380809	-1.95932	0.249316	-2.28018	0.711403	-2.54846	0.750885	-2.65554	0.845736	-2.52711	0.711545	-2.7292	0.650424	0.243652	-3.10644
-2.52153	0.287535	-1.89262	0.494491	-2.48255	0.87447	-2.29962	0.72251	-2.82378	0.737457	-2.50649	0.682057	-2.72306	0.734118	0.722849	-2.88934
-2.39471	0.345043	-2.63488	0.561802	-2.54701	0.788441	-2.31024	0.758447	-2.68613	0.920633	-2.53399	0.687642	-2.86136	0.750751	0.693947	-2.73759
-2.3503	0.403496	-1.90888	0.483489	-2.47374	0.675942	-2.59685	0.728871	-2.68672	0.734549	-2.60865	0.740963	-2.67657	0.559756	0.571464	-2.29777
-2.19818	0.262847	-1.43422	0.360148	-2.59556	0.72856	-2.67098	0.651301	-2.68188	0.750285	-2.5118	0.580945	-2.53403	0.729428	0.701054	-2.76244
-2.15782	0.463377	-1.66927	0.360459	-1.22758	0.295529	-2.51172	0.663946	-2.68024	0.807615	-2.82917	0.650457	-2.83865	0.546031	0.463525	-1.61828
-2.46165	0.323107	-1.73127	0.350144	-2.41576	0.740908	-2.93153	0.750863	-2.2992	0.73061	-2.25848	0.667038	-2.8255	0.714121	0.753414	-2.74803
-2.60622	0.416118	-1.92399	0.280096	-2.76459	0.803043	-2.49061	0.740173	-2.82743	0.776259	-2.48646	0.629082	-2.69686	0.759716	0.456668	-3.05449
-2.44254	0.392734	-1.96599	0.375914	-2.277	0.795271	-2.82538	0.698791	-2.68421	0.647251	-2.29694	0.593095	-2.81318	0.777165	0.306245	-3.10041
-2.39563	0.448892	-1.4392	0.265736	-2.70618	0.780422	-2.48331	0.750968	-2.7367	0.759787	-2.66342	0.718993	-2.90614	0.655512	0.6479	-2.739
-2.61527	0.380951	-1.86751	0.529954	-2.50452	0.805262	-1.89539	0.794647	-2.77854	0.752479	-2.74032	0.742943	-2.38953	0.755239	0.783421	-2.66229
-2.61521	0.460023	-1.91823	0.143522	-2.1483	0.766492	-2.60164	0.860048	-2.49417	0.685603	-2.4818	0.680102	-2.70275	0.723046	0.779571	-2.63573
-2.27613	0.314419	-2.10997	0.501481	-2.4873	0.740239	-2.66909	0.77704	-2.29421	0.776939	-2.62204	0.771553	-2.64988	0.740092	0.709534	-2.22425
-2.45656	0.396701	-1.53713	0.372282	-2.43804	0.83368	-2.72086	0.693908	-2.65704	0.730041	-2.67391	0.789501	-2.68164	0.692298	0.693747	-2.39895
-2.45487	0.351093	-1.37844	0.207486	-2.58112	0.729258	-2.59689	0.757864	-2.72727	0.742722	-2.63635	0.723269	-2.60097	0.72793	0.804189	-2.55992
-2.49212	0.362366	-1.59422	0.262741	-1.64279	0.209284	-2.72544	0.793051	-2.72498	0.857492	-2.70723	0.756275	-2.52803	0.714364	0.753689	-2.83515
-2.57419	0.244681	-1.63033	0.326712	-2.53043	0.848542	-2.55125	0.820565	-2.70462	0.785327	-2.70797	0.721068	-2.79777	0.674866	0.69661	-2.86519
-2.34941	0.429216	-1.63497	0.435894	-2.61781	0.646603	-2.6723	0.746235	-2.80593	0.834314	-2.65834	0.741985	-2.56574	0.686092	0.900951	-2.7286
-1.83768	0.531136	-1.8914	0.2899	-2.56233	0.832575	-2.19166	0.816665	-2.07241	0.745483	-2.5601	0.670253	-2.53961	0.700839	0.669359	-2.69035
-1.89745	0.392034	-1.77999	0.214483	-2.60273	0.641743	-2.62959	0.83385	-2.6137	0.68485	-2.73622	0.808975	-2.85527	0.617301	0.593024	-2.59304
-2.60958	0.408666	-1.88642	0.299988	-2.45878	0.65322	-2.45201	0.714234	-2.48701	0.73466	-2.54348	0.796066	-2.88923	0.731257	0.670813	-2.91288
-2.37828	0.220589	-1.46878	0.284845	-2.62725	0.714349	-2.57539	0.674304	-2.14488	0.857908	-2.95321	0.772964	-2.63607	0.72003	0.624679	-2.82018
-2.33008	0.633551	-1.52727	0.31066	-2.53496	0.817013	-2.92705	0.802888	-2.62452	0.82255	-2.84638	0.653672	-2.54269	0.715539	0.677534	-2.5363
-2.4464	0.374528	-1.94529	0.39492	-2.49251	0.739564	-2.59836	0.697825	-2.73998	0.814255	-2.52506	0.759579	-2.74052	0.766233	0.608208	-2.78219
-1.96934	0.364444	-1.78747	0.212566	-2.48701	0.72912	-2.83379	0.694066	-2.40476	0.772094	-2.54416	0.683755	-2.68646	0.693361	0.408948	-2.99283
-2.13232	0.461916	-1.68562	0.346639	-2.60324	0.816351	-0.974228	0.763604	-2.38725	0.754656	-2.59088	0.708404	-2.79679	0.725053	0.791012	-2.53365
-1.42845	0.417801	-1.72308	0.202937	-1.79899	0.670365	-2.49473	0.819533	-2.18435	0.740992	-2.74195	0.775018	-2.64962	0.691505	0.319202	-3.03277
-2.32881	0.42379	-1.72951	0.339787	-2.52251	0.397804	-2.67135	0.774216	-2.65605	0.770386	-2.7708	0.56318	-2.82752	0.77687	0.648918	-2.81699
-2.42648	0.412296	-1.4878	0.377893	-2.56687	0.738845	-2.64374	0.596551	-2.68106	0.667939	-2.42799	0.774328	-1.73865	0.732467	0.760529	-2.65421
-2.17382	0.541215	-1.92684	0.48364	-2.01551	0.276861	-2.11584	0.778781	-2.5286	0.751352	-2.67233	0.727846	-2.91493	0.700228	0.716263	-2.71452
-2.6131	0.441882	-1.78504	0.448074	-2.57122	0.836623	-2.58523	0.746203	-2.81622	0.68288	-2.59986	0.792154	-2.17488	0.719756	0.400531	-2.97591
-2.71302	0.243121	-1.73802	0.253183	-2.21484	0.345027	-2.55736	0.81476	-2.40442	0.845182	-2.80582	0.674761	-2.64968	0.759571	0.779179	-2.85565
-2.61244	0.245577	-1.9472	0.279243	-2.10413	0.761517	-2.7103	0.748752	-2.52062	0.717707	-2.80802	0.774262	-2.72389	0.654033	0.735943	-2.94848
-1.86367	0.429664	-1.45486	0.309577	-2.54271	0.52001	-2.51365	0.783703	-2.55144	0.79417	-2.52595	0.711895	-2.86927	0.810068	0.788887	-2.78855
-2.65751	0.367031	-1.86105	0.266608	-2.30685	0.777504	-2.92333	0.461555	-2.64564	0.677853	-1.54655	0.466488	-2.73959	0.639976	0.794482	-2.86956
-2.60447	0.322868	-1.78355	0.468288	-2.516	0.78668	-2.49617	0.640029	-2.28069	0.651298	-2.79351	0.734385	-2.77978	0.721998	0.828005	-2.99426
-2.64979	0.403809	-1.81357	0.181936	-1.91649	0.331736	-2.62624	0.744492	-2.59146	0.815421	-2.63949	0.75086	-2.7164	0.784035	0.785599	-2.78945
-2.48976	0.421184	-1.19714	0.476978	-1.8301	0.413081	-2.33333	0.725623	-2.57642	0.814942	-2.85606	0.767831	-2.64757	0.734757	0.712363	-2.87993
-2.30483	0.587084	-1.54896	0.456848	-2.37562	0.727409	-2.41307	0.821667	-2.63792	0.843282	-2.04571	0.802686	-2.67179	0.671636	0.794844	-2.76075
-2.59497	0.430516	-1.78428	0.366004	-1.87947	0.305411	-2.51081	0.801092	-2.50013	0.783976	-2.42022	0.678918	-2.92825	0.764529	0.671185	-2.57786
-2.54888	0.430543	-1.89895	0.252851	-1.78306	0.400652	-2.65746	0.776195	-2.15395	0.695194	-2.90309	0.679419	-2.58513	0.668985	0.62907	-3.08848
-2.15014	0.505609	-2.0005	0.264916	-1.91857	0.305696	-2.58565	0.824947	-2.60725	0.783282	-2.75855	0.696317	-2.82716	0.791585	0.650225	-2.5419
-2.12018	0.442531	-1.60871	0.579538	-2.53726	0.767118	-2.46744	0.770403	-2.79274	0.717746	-2.68338	0.663762	-2.77675	0.726534	0.792197	-2.7206
-2.40453	0.492243	-2.11373	0.39919	-2.03166	0.315432	-2.8689	0.699211	-2.59576	0.706098	-2.62441	0.693514	-2.71061	0.613196	0.775384	-2.87106
-2.23463	0.399803	-1.97025	0.235362	-2.36219	0.771338	-2.87951	0.662662	-2.83368	0.780792	-2.85612	0.742402	-2.21561	0.667662	0.809544	-2.72096
-2.52954	0.364989	-1.78641	0.333862	-2.47004	0.739269	-2.60097	0.774844	-2.78499	0.396884	-2.72284	0.733685	-2.50052	0.688159	0.688228	-2.87966
-2.63511	0.356355	-1.78678	0.310493	-1.95399	0.395576	-2.82694	0.79495	-2.70089	0.609833	-2.8384	0.673851	-2.79118	0.647691	0.759144	-2.31174
-2.3207	0.400245	-1.70424	0.193274	-2.45696	0.594368	-2.18118	0.778113	-2.43685	0.681146	-2.66911	0.745349	-2.49801	0.647514	0.829136	-2.85877
-2.09568	0.358005	-1.56108	0.367498	-1.75958	0.30372	-2.91792	0.620712	-2.25943	0.744995	-2.86137	0.708523	-2.78982	0.761624	0.700556	-2.81408
-2.56301	0.433337	-1.51192	0.21962	-2.65197	0.802948	-2.59765	0.569326	-2.61679	0.804482	-2.9442	0.686066	-2.5657	0.75352	0.690593	-2.79834
-2.27673	0.454563	-1.44494	0.288493	-2.57018	0.837231	-2.67055	0.6673	-2.31683	0.739145	-2.75234	0.704379	-2.73605	0.665356	0.731761	-2.92559
-2.49488	0.367587	-2.2096	0.431099	-2.21445	0.299095	-2.55216	0.82696	-2.64745	0.821199	-2.78062	0.60626	-2.73488	0.76878	0.661701	-2.77611
-2.56951	0.433345	-1.62983	0.405209	-2.65006	0.908642	-2.78885	0.703328	-2.69639	0.779923	-2.84142	0.740165	-2.75351	0.641923	0.637423	-2.76334
-2.32744	0.646744	-2.06142	0.373119	-2.43709	0.782427	-1.49659	0.397046	-2.6881	0.804211	-2.50761	0.779616	-2.68447	0.756352	0.753537	-2.26028
-2.47914	0.360843	-1.76259	0.148974	-2.49398	0.718384	-2.48509	0.808409	-2.68088	0.760822	-2.46677	0.761399	-2.83856	0.647972	0.699441	-2.28365
-2.52647	0.373786	-1.84865	0.313789	-1.90195	0.155083	-2.49116	0.865926	-2.39101	0.733162	-2.20874	0.371178	-2.73156	0.702197	0.812536	-2.91901
-2.64386	0.400329	-1.72044	0.491741	-2.58206	0.855965	-2.7788	0.725711	-2.53798	0.769618	-2.93008	0.743811	-2.60151	0.639518	0.713844	-2.1163
-2.59646	0.40943	-1.80135	0.243956	-2.55686	0.772179	-2.65239	0.800035	-2.3963	0.816345	-2.73498	0.719253	-2.94848	0.755319	0.697257	-2.22169
-2.60571	0.35361	-1.64719	0.199369	-1.80565	0.30238	-2.60268	0.796286	-2.55524	0.796316	-2.70388	0.74883	-2.69944	0.705876	0.66376	-2.49274
-2.62577	0.3764	-1.73094	0.228449	-2.38658	0.876471	-2.61749	0.655706	-2.67419	0.783883	-2.74355	0.70079	-2.60193	0.681636	0.789542	-2.63809
-2.47083	0.478193	-1.75774	0.423236	-2.60155	0.679557	-2.60228	0.712384	-2.57916	0.725806	-2.49208	0.687258	-2.76914	0.764882	0.754307	-2.89032
-2.49259	0.328044	-1.92836	0.415749	-2.61913	0.833093	-2.35363	0.741741	-2.81234	0.830162	-2.74381	0.671371	-2.4885	0.724546	0.70138	-2.67377
-2.54521	0.413198	-1.51254	0.421955	-2.06929	0.649453	-2.76101	0.673345	-1.98114	0.772661	-2.52474	0.750928	-2.84442	0.766963	0.611206	-2.58242
-2.3008	0.540783	-1.55446	0.4301	-0.348087	0.442224	-2.43517	0.728309	-2.61581	0.750258	-2.81224	0.669053	-2.52652	0.778347	0.844891	-2.84266
-2.67042	0.142265	-1.66001	0.0817045	-2.36581	0.626307	-2.44813	0.817634	-2.79434	0.736054	-2.66332	0.7017	-2.37439	0.563675	0.732333	-2.79738
-2.48828	0.43565	-1.69688	0.336805	-2.62262	0.605341	-2.70892	0.674594	-2.34875	0.704162	-2.73219	0.829549	-2.83758	0.790133	0.807357	-2.96299
-2.5064	0.516056	-1.74867	0.348539	-2.47082	0.707226	-2.58464	0.747942	-2.46709	0.710419	-2.81288	0.727931	-2.60236	0.742348	0.711119	-2.94413
-2.47974	0.426997	-1.73707	0.320502	-1.9211	0.28234	-2.68347	0.762054	-2.49746	0.77165	-2.29765	0.732108	-2.3429	0.700779	0.838451	-2.64253
-2.2997	0.456877	-1.76753	0.321284	-1.87465	0.577988	-2.51555	0.809233	-2.57976	0.646407	-2.75394	0.608583	-2.72893	0.752738	0.467691	-3.01632
-2.27525	0.361159	-1.46311	0.360796	-2.50348	0.764538	-2.477	0.810743	-2.8336	0.833732	-2.55417	0.743118	-2.63059	0.759781	0.717291	-2.93978
-2.5801	0.382087	-1.92967	0.272986	-2.29157	0.779096	-2.74351	0.806854	-2.50569	0.645271	-2.75173	0.753432	-2.77297	0.723675	0.749696	-2.76958
-2.65754	0.383735	-1.29429	0.412409	-2.55018	0.858928	-2.66637	0.814777	-2.61408	0.753147	-2.61742	0.743273	-2.77236	0.716552	0.725194	-2.81145
-1.12261	0.333335	-1.48287	0.29477	-1.94236	0.250317	-2.5709	0.812518	-2.6276	0.689956	-2.49652	0.725553	-2.87919	0.727175	0.803421	-2.70631
-2.66025	0.430174	-1.78717	0.378953	-2.55673	0.76338	-2.3086	0.703622	-2.74736	0.829293	-2.60821	0.727796	-2.83025	0.656844	0.363381	-3.02301
-2.21645	0.389286	-1.691	0.397965	-1.76897	0.329618	-2.69717	0.853639	-2.73805	0.792353	-2.76961	0.718041	-2.49523	0.783153	0.702571	-2.73352
-2.38925	0.39856	-1.57222	0.20395	-1.84858	0.416275	-2.42657	0.7796	-2.32864	0.757763	-2.64052	0.807968	-2.71146	0.734511	0.80417	-2.21116
-2.0802	0.455101	-1.51346	0.412385	-2.64707	0.80949	-2.79256	0.707362	-2.44532	0.732103	-2.73367	0.754377	-2.39118	0.683414	0.863789	-2.92814
-2.58966	0.358992	-1.73756	0.436729	-2.09489	0.735756	-2.60862	0.721537	-2.66185	0.858521	-2.68883	0.66578	-2.57211	0.708525	0.793632	-2.69235
-2.33939	0.433746	-1.6532	0.398368	-2.04876	0.83248	-2.05856	0.744328	-2.7169	0.770165	-2.57551	0.812297	-2.73443	0.831047	0.685919	-2.58322
-2.42468	0.357946	-1.62192	0.36889	-2.20548	0.865792	-2.48311	0.816696	-2.6607	0.777595	-2.55379	0.577106	-2.90583	0.65054	0.724699	-2.52059
-2.21133	0.401815	-1.62536	0.181207	-2.41616	0.889217	-2.68946	0.761462	-2.82786	0.623294	-2.68482	0.649902	-2.78785	0.660145	0.820474	-2.86166
-2.4479	0.147185	-1.78607	0.248874	-2.23839	0.410265	-2.70898	0.729922	-2.14125	0.891192	-2.65593	0.778011	-2.59096	0.763753	0.675914	-1.97538
-2.47967	0.395491	-2.24452	0.195849	-1.87116	0.356267	-2.73917	0.69316	-2.0116	0.685993	-2.54873	0.747397	-2.8381	0.653036	0.581204	-2.9372
-2.3941	0.54265	-2.08795	0.340409	-2.5676	0.754857	-2.24437	0.752	-2.51899	0.816709	-2.80363	0.632679	-2.64363	0.661961	0.679225	-2.78926
-2.4283	0.242314	-1.77487	0.154727	-2.44635	0.69237	-2.53123	0.701334	-2.65072	0.767368	-2.58401	0.773535	-2.90936	0.797012	0.671777	-2.87503
-2.60913	0.366535	-1.51325	0.249132	-2.5604	0.782823	-2.84341	0.787853	-2.74584	0.763554	-2.42502	0.668849	-2.71232	0.699786	0.694891	-2.67854
-2.4137	0.500915	-2.00876	0.296539	-2.07407	0.354721	-2.93534	0.685398	-2.7197	0.780416	-2.70411	0.66874	-2.77121	0.746333	0.804064	-2.87634
-2.70323	0.418586	-1.71194	0.244683	-1.69935	0.268295	-2.66904	0.767073	-2.77416	0.705754	-2.57625	0.822467	-2.43781	0.515275	0.714824	-2.36338
-2.56382	0.42219	-1.90767	0.449493	-2.5798	0.637625	-2.64463	0.752398	-2.64593	0.801243	-2.68795	0.782711	-2.79202	0.669917	0.854328	-2.9612
-2.71776	0.502288	-1.52607	0.222874	-2.28653	0.872086	-2.45156	0.69079	-2.61872	0.819595	-2.65213	0.734494	-2.52239	0.675049	0.748606	-2.68652
-2.72614	0.10501	-1.70882	0.182266	-2.60678	0.925162	-2.44914	0.794409	-2.6719	0.739484	-2.75137	0.832997	-2.75524	0.711185	0.694477	-2.72345
-2.47655	0.434295	-1.34982	0.366393	-2.48948	0.825937	-2.59497	0.846589	-2.32275	0.358468	-2.67434	0.582521	-2.59569	0.674713	0.351761	-3.15597
-2.42418	0.424676	-1.8352	0.467791	-2.4904	0.771065	-2.75018	0.704868	-2.61706	0.740817	-2.47196	0.748724	-2.43847	0.748131	0.707512	-2.86298
-2.54609	0.412756	-1.73062	0.385689	-2.0409	0.724008	-2.77767	0.710628	-2.73087	0.834314	-2.54457	0.78883	-2.5427	0.748844	0.688353	-2.7942
-2.4674	0.451148	-2.58334	0.710387	-2.81357	0.86251	-2.84258	0.723636	-2.58597	0.754454	-2.48455	0.623094	-2.6692	0.79394	0.713131	-2.85424
-2.58064	0.10942	-1.96297	0.192789	-1.94244	0.396095	-2.74893	0.816299	-2.16186	0.792343	-2.6088	0.836682	-2.88299	0.682219	0.839461	-2.7646
-2.41257	0.392686	-1.70531	0.472431	-1.82	0.795601	-2.10979	0.777375	-2.41121	0.813043	-2.43261	0.724426	-2.79762	0.727483	0.70827	-2.55867
-2.64445	0.202859	-1.67606	0.337002	-2.442	0.770449	-2.6919	0.618166	-2.65281	0.673476	-2.58422	0.7038	-2.66269	0.86819	0.834697	-3.03047
-2.58296	0.0955494	-1.78973	0.0940382	-2.59682	0.655984	-2.56381	0.69233	-2.44087	0.73766	-2.71178	0.6758	-2.64627	0.417422	0.755357	-2.56962
-2.4766	0.388022	-1.69635	0.348332	-2.0158	0.813442	-2.72194	0.792886	-2.0444	0.585077	-2.16342	0.537327	-2.60961	0.745858	0.695656	-2.69701
-2.54104	0.424675	-1.9319	0.35932	-2.18248	0.737696	-1.91318	0.709433	-2.30547	0.732542	-2.63258	0.754978	-2.63618	0.779089	0.611754	-2.99397
-2.42738	0.265333	-1.84946	0.341316	-2.80061	0.7212	-2.50817	0.763164	-2.63814	0.795267	-2.79539	0.749691	-2.50258	0.508224	0.753386	-2.54903
-2.59905	0.380095	-1.71398	0.252549	-2.42641	0.51966	-2.62393	0.822104	-2.47474	0.805338	-2.73213	0.668571	-2.72228	0.756147	0.677234	-2.85801
-2.68809	0.212997	-1.91319	0.373564	-2.1488	0.734013	-2.56222	0.757362	-2.58872	0.61937	-2.91275	0.767858	-2.64822	0.709775	0.637526	-2.6085
-2.41824	0.196105	-1.70342	0.148243	-2.41425	0.757465	-2.65717	0.77781	-2.63418	0.734673	-2.56823	0.69006	-2.45538	0.721389	0.86151	-2.86625
-2.63979	0.168733	-1.71464	0.390049	-2.43996	0.747286	-2.79997	0.807174	-1.96115	0.708619	-2.65336	0.742505	-2.5913	0.644905	0.380928	-3.18169
-2.56845	0.450743	-1.98131	0.133606	-1.70768	0.451214	-2.59855	0.753276	-2.4231	0.782462	-2.61675	0.77484	-2.87842	0.707357	0.157842	-3.12491
-2.50769	0.390715	-1.76275	0.334568	-2.07684	0.818537	-2.79294	0.800093	-2.51155	0.706899	-2.48461	0.628084	-2.33581	0.677745	0.780083	-2.66035
-2.3213	0.443517	-1.76155	0.468307	-2.50539	0.622703	-2.38475	0.851791	-2.40339	0.768021	-2.62719	0.676706	-2.7949	0.72683	0.747604	-2.8583
-2.63406	0.295807	-1.60077	0.2586	-2.53541	0.791717	-2.53638	0.742905	-1.92179	0.496613	-2.54562	0.610331	-2.53905	0.688055	0.743927	-2.82263
-2.59562	0.298886	-1.7791	0.365821	-2.72725	0.735334	-2.54235	0.771511	-2.56853	0.737562	-2.56105	0.749858	-2.73845	0.812443	0.691628	-3.00144
-2.13824	0.349893	-1.45849	0.303815	-1.57404	0.418123	-2.9176	0.778321	-2.70919	0.77614	-0.6363	0.468784	-2.64772	0.727176	0.762641	-2.61967
-2.66671	0.235665	-1.36514	0.422021	-2.35134	0.686208	-2.78152	0.858624	-2.7519	0.849683	-2.67175	0.767925	-2.68925	0.74751	0.728132	-2.44512
-2.30753	0.407288	-1.79314	0.147848	-2.67585	0.867591	-2.66567	0.769522	-2.73785	0.736079	-2.68931	0.780567	-2.46553	0.704194	0.766798	-2.32632
-2.58053	0.294393	-1.52012	0.105088	-1.79277	0.617358	-2.21625	0.78249	-2.69385	0.864398	-2.65104	0.680433	-2.7809	0.739596	0.713474	-2.86339
-2.73369	0.0441141	-1.87843	0.123114	-2.07602	0.79539	-2.74811	0.75385	-2.49885	0.743039	-2.78247	0.759619	-2.77046	0.797492	0.827735	-2.7992
-2.57474	0.375229	-1.30103	0.356735	-2.50919	0.704782	-2.71224	0.649118	-2.44301	0.745246	-2.81124	0.750991	-2.80977	0.6742	0.380384	-3.14462
-2.61187	0.392262	-1.83321	0.518622	-2.5516	0.750713	-2.78738	0.666698	-2.7463	0.774123	-2.58658	0.799104	-2.93173	0.698929	0.878714	-2.87676
-2.27596	0.414643	-1.08633	0.265951	-2.72319	0.751402	-2.89424	0.851492	-2.15679	0.595738	-2.60478	0.636969	-2.80532	0.789224	0.589635	-2.86444
-2.55806	0.345864	-1.56952	0.229742	-2.40482	0.735426	-2.60693	0.812417	-2.35362	0.768796	-2.79962	0.780587	-2.65231	0.707555	0.696502	-2.92328
-2.22312	0.376508	-1.55317	0.418968	-1.61342	0.398191	-2.73739	0.834403	-2.48925	0.740546	-2.49482	0.758819	-2.43492	0.776505	0.77934	-2.5744
-2.40547	0.381301	-1.78968	0.325383	-2.15265	0.439109	-2.62213	0.74977	-2.64508	0.826636	-2.63496	0.716189	-2.71292	0.73059	0.559593	-3.0413
-2.34311	0.388674	-1.66531	0.350041	-2.77569	0.712549	-2.57741	0.761553	-2.62436	0.723662	-2.74617	0.758038	-2.47331	0.543436	0.723886	-2.89552
-2.08463	0.395136	-1.50331	0.119532	-2.39136	0.886712	-2.82032	0.869559	-2.6267	0.735498	-2.53311	0.694435	-2.79764	0.786896	0.772802	-2.45052
-2.60366	0.396423	-1.64254	0.38374	-1.79014	0.325417	-2.72373	0.713471	-2.79491	0.769498	-2.50413	0.678916	-2.95937	0.748102	0.857955	-2.97461
-2.53722	0.359159	-1.81145	0.433369	-1.99905	0.380931	-2.90109	0.798791	-2.61819	0.80882	-2.52797	0.804223	-2.61939	0.836116	0.773151	-2.42807
-2.54412	0.398948	-1.4382	0.263541	-2.3213	0.510956	-2.79973	0.824436	-2.55916	0.664678	-2.56775	0.732314	-2.64865	0.703287	0.79634	-2.93478
-2.54693	0.185513	-1.57622	0.451868	-1.96105	0.107243	-2.59584	0.841975	-2.61291	0.70871	-2.76139	0.644513	-2.74027	0.741526	0.692848	-2.59817
-2.4775	0.0579457	-1.86584	0.467449	-2.48593	0.884146	-2.35988	0.81113	-2.60695	0.832811	-2.7031	0.733836	-2.85896	0.322376	0.696967	-2.46224
-2.61063	0.280024	-1.98191	0.429655	-2.18146	0.880596	-2.4064	0.788842	-2.51229	0.871628	-2.66204	0.666709	-2.7637	0.498089	0.664156	-3.097
-2.49645	0.430792	-1.69492	0.379717	-2.60393	0.611851	-2.81366	0.767677	-2.59245	0.791801	-2.59105	0.694407	-2.65162	0.670744	0.757165	-2.85778
-2.14055	0.32473	-1.3597	0.419892	-0.876496	0.260026	-2.71989	0.761492	-2.67199	0.671035	-2.55045	0.81554	-2.42648	0.741733	0.817225	-2.65644
-2.5419	0.260272	-1.7499	0.238386	-2.56681	0.733337	-2.72753	0.805561	-2.43216	0.653784	-2.85328	0.799309	-2.49416	0.655826	0.886615	-2.85421
-2.54002	0.396841	-1.71557	0.151643	-2.35541	0.765649	-2.66995	0.864129	-2.72618	0.570038	-2.45763	0.667842	-2.65719	0.87451	0.854002	-2.4805
-2.70037	0.245046	-1.8463	0.278187	-2.52634	0.769288	-2.81978	0.767522	-2.74374	0.849387	-2.82769	0.710774	-2.70127	0.765863	0.822778	-2.78724
-2.45945	0.13884	-1.68774	0.0822824	-2.1676	0.817696	-2.8744	0.715159	-2.70568	0.768967	-2.65168	0.752163	-1.87819	0.77802	0.585636	-2.9799
-2.56216	0.37771	-1.98183	0.431247	-2.42761	0.81655	-2.49333	0.692653	-1.16583	0.371062	-2.76963	0.79884	-2.88173	0.858582	0.776848	-2.70141
-2.07669	0.54828	-1.76444	0.387882	-2.34008	0.767533	-2.71231	0.772579	-2.80826	0.553016	-2.72676	0.808201	-2.80414	0.832031	0.772845	-2.69582
-2.67379	0.340167	-2.31353	0.127231	-2.42976	0.799436	-2.60098	0.823083	-2.54902	0.816272	-2.62288	0.708995	-2.84475	0.84804	0.851639	-2.9716
-2.65505	0.108761	-1.98574	0.11133	-1.7218	0.622501	-1.70159	0.625458	-2.46578	0.822336	-2.86212	0.738452	-2.57951	0.762773	0.678147	-2.84835
-2.53688	0.45899	-1.56952	0.305636	-1.91005	0.422063	-2.80293	0.747801	-2.56453	0.690154	-2.89266	0.712335	-2.60313	0.699282	0.632493	-2.99744
-2.56124	0.17322	-1.49679	0.217737	-2.56318	0.751867	-2.67827	0.672326	-2.64778	0.75192	-2.81076	0.736877	-2.44082	0.769575	0.787312	-2.77093
-2.49025	0.377719	-1.6882	0.372117	-2.49762	0.727958	-2.68856	0.705369	-2.8782	0.837859	-2.50735	0.690287	-2.74534	0.752806	0.803716	-2.73346
-2.32351	0.44041	-1.86797	0.26265	-2.48039	0.849042	-2.77941	0.79442	-2.69285	0.699334	-2.44451	0.738532	-2.79815	0.881554	0.689631	-2.79005
-1.71432	0.40645	-1.60411	0.411031	-2.63704	0.825347	-2.57883	0.773379	-2.66483	0.829813	-2.49298	0.890819	-2.69565	0.774558	0.797956	-2.81189
-2.39814	0.435536	-2.01787	0.413242	-2.62968	0.551906	-2.85435	0.690018	-2.83352	0.810789	-2.73466	0.785246	-2.73166	0.737979	0.763108	-2.92557
-2.61037	0.417991	-1.83662	0.126605	-2.69106	0.871304	-2.44742	0.835425	-2.64435	0.795768	-2.89119	0.648445	-2.74319	0.726041	0.680585	-2.6038
-1.87879	0.349138	-1.57103	0.325376	-2.48657	0.698398	-2.93827	0.835229	-2.71041	0.775626	-2.65077	0.74091	-2.67958	0.633364	0.799959	-2.2095
-2.52176	0.23835	-1.74092	0.114314	-2.60626	0.804656	-1.86653	0.735118	-2.51465	0.842557	-2.76214	0.790753	-2.2209	0.637114	0.894988	-2.84081
-2.48496	0.499257	-1.53237	0.479143	-1.83767	0.39312	-2.7013	0.786919	-2.5469	0.838383	-2.68838	0.75923	-2.81593	0.796693	0.806587	-2.59744
-2.60735	0.32262	-1.8254	0.444989	-2.59364	0.803869	-1.17751	0.795304	-2.74111	0.785437	-2.33352	0.705028	-2.68905	0.69079	0.813746	-2.70586
-2.46435	0.401019	-2.15143	0.160901	-2.42645	0.86411	-2.76091	0.792931	-2.53391	0.633798	-2.87688	0.760175	-2.91214	0.730308	0.86793	-2.93338
-2.12522	0.505197	-1.48276	0.433685	-1.86741	0.282223	-2.655	0.729969	-2.78214	0.709299	-2.39533	0.75013	-2.87644	0.681932	0.598311	-3.11347
-2.50071	0.387559	-2.15776	0.251294	-2.65271	0.745685	-2.62581	0.776852	-2.76997	0.811914	-2.67913	0.753651	-2.20336	0.812401	0.692059	-2.68181
-2.50918	0.175493	-1.7475	0.420232	-1.76679	0.471758	-2.81965	0.693141	-2.60795	0.857558	-2.76915	0.820628	-2.87149	0.862053	0.748601	-2.79645
-2.65575	0.301754	-2.08705	0.104426	-2.03199	0.485985	-2.49965	0.759725	-2.62541	0.705674	-2.89675	0.759558	-2.53825	0.811843	0.81535	-2.6025
-2.58773	0.292479	-1.81398	0.325822	-2.43435	0.696494	-2.55665	0.758391	-1.94669	0.202996	-2.81707	0.767206	-2.57817	0.77389	0.86654	-2.99393
-2.60251	0.291684	-1.48429	0.134634	-2.47703	0.873952	-2.68566	0.797744	-2.9111	0.739914	-2.71002	0.719191	-2.7378	0.758252	0.643545	-2.18151
-2.77419	0.401395	-1.67994	0.435988	-2.27773	0.539048	-2.62948	0.773274	-2.58242	0.835402	-2.51392	0.762775	-2.61408	0.803387	0.804346	-2.4487
-2.62626	0.108236	-1.75345	0.226046	-2.37668	0.774973	-2.42912	0.674038	-2.66256	0.82354	-2.68236	0.719683	-2.86364	0.883912	0.658613	-2.89622
-2.11928	0.19858	-1.98869	0.283999	-2.32559	0.792256	-2.57202	0.831341	-2.61945	0.733885	-1.82997	0.345304	-2.6312	0.733755	0.749764	-2.84653
-2.47569	0.321344	-1.6533	0.423994	-2.49614	0.784284	-2.58584	0.732218	-2.57712	0.739747	-2.66658	0.796039	-2.90831	0.851792	0.534159	-3.14665
-2.46921	0.344872	-1.76055	0.365201	-1.80868	0.269366	-2.66899	0.71341	-2.45531	0.79419	-2.80474	0.746727	-2.73432	0.839076	0.868657	-3.00659
-2.36347	0.576992	-1.95508	0.157004	-1.86645	0.20577	-2.73339	0.804841	-2.87303	0.696115	-2.68321	0.7876	-2.96194	0.852871	0.64457	-3.07412
-2.53595	0.289411	-1.88949	0.0980205	-2.45619	0.71756	-2.91239	0.701156	-2.53	0.73218	-2.74845	0.779649	-2.78245	0.666946	0.837725	-2.82516
-1.62998	0.43085	-1.45958	0.324428	-2.65897	0.747721	-2.61086	0.804739	-2.04421	0.705572	-2.59824	0.804806	-2.78759	0.842319	0.797936	-2.95378
-2.56303	0.308887	-1.51681	0.176425	-2.35629	0.854222	-2.6709	0.855001	-2.14139	0.474261	-2.35515	0.817711	-2.56899	0.789784	0.79416	-2.89298
-2.48051	0.349646	-1.76576	0.36691	-2.65335	0.849207	-2.56742	0.79105	-2.60714	0.772805	-2.6993	0.795273	-2.52448	0.786789	0.87049	-2.69616
-2.66978	0.130026	-1.71092	0.312353	-2.71549	0.838216	-2.53828	0.825724	-2.01129	0.310969	-2.64457	0.73274	-2.41965	0.715639	0.5681	-3.1489
-2.60575	0.306043	-1.72434	0.170937	-2.5882	0.846466	-2.90445	0.825695	-2.55523	0.725488	-2.75343	0.724442	-2.06854	0.654755	0.714691	-1.20075
-2.46795	0.25353	-2.09857	0.298985	-2.63001	0.866236	-2.4084	0.86238	-2.17153	0.603613	-2.53995	0.790446	-2.76248	0.79376	0.665383	-2.44572
-2.41068	0.209797	-1.59897	0.161314	-1.9776	0.291954	-2.50517	0.811395	-2.38926	0.650647	-2.69441	0.67435	-1.21602	0.557951	0.787546	-2.932
-2.49291	0.345317	-1.59483	0.234613	-1.91211	0.328578	-2.91361	0.815601	-2.49273	0.706624	-2.75376	0.811876	-2.82697	0.629718	0.664328	-2.08586
-2.7011	0.388805	-2.1088	0.458485	-1.94188	0.282987	-2.83756	0.834741	-2.57134	0.773304	-2.60747	0.698726	-2.91337	0.804969	0.705629	-2.73611
-2.41772	0.424029	-1.70949	0.0819813	-2.00848	0.280756	-2.67771	0.810931	-2.57541	0.756481	-2.70107	0.796167	-2.61542	0.841654	0.742733	-2.63737
-2.26593	0.279892	-1.61029	0.39777	-2.59124	0.859403	-2.86723	0.813441	-2.45701	0.53461	-2.37287	0.626844	-2.4243	0.752671	0.779202	-2.82374
-2.68503	0.345956	-1.65326	0.337892	-2.38994	0.760496	-2.63547	0.796099	-2.54767	0.850916	-2.89031	0.777591	-2.94953	0.856262	0.847886	-2.81013
-2.61694	0.288537	-1.76867	0.369575	-2.53272	0.730183	-2.48257	0.821894	-2.44478	0.62629	-2.68721	0.765964	-2.72543	0.825792	0.709062	-1.50122
-2.57062	0.236374	-1.8257	0.386714	-2.64777	0.742963	-2.27191	0.804055	-2.64496	0.821718	-2.48571	0.815175	-2.63178	0.80797	0.764623	-2.875
-2.545	0.313385	-1.65412	0.364737	-2.59902	0.709786	-2.90791	0.696136	-2.6998	0.826534	-2.6621	0.665946	-2.14249	0.760894	0.772206	-2.86229
-2.63713	0.343721	-1.94791	0.369904	-1.51136	0.391119	-2.60267	0.856478	-2.64221	0.652602	-2.83978	0.729041	-2.5934	0.825752	0.789155	-2.72529
-2.63201	0.220412	-1.62985	0.22094	-2.60214	0.608668	-2.6132	0.854284	-2.90164	0.683654	-2.80015	0.714308	-2.71194	0.768131	0.791779	-2.98128
-2.56097	0.267076	-1.83292	0.226729	-2.64482	0.830385	-2.63274	0.809394	-2.37988	0.794657	-2.624	0.806165	-2.66088	0.682638	0.733664	-2.69702
-2.10274	0.372597	-1.6084	0.151558	-2.62659	0.766513	-2.3844	0.830448	-2.72456	0.89746	-2.61231	0.653186	-2.6568	0.746662	0.857953	-2.88554
-2.38054	0.398316	-1.90166	0.596323	-2.39143	0.93868	-2.68872	0.8178	-2.28779	0.695641	-2.52035	0.76301	-2.79592	0.842403	0.806393	-2.59765
-2.37878	0.394835	-1.49974	0.241604	-2.44754	0.786289	-2.56789	0.7983	-2.55307	0.794097	-2.87282	0.7522	-2.70239	0.72104	0.713514	-2.83346
-2.59116	0.372747	-1.52093	0.352538	-2.31946	0.888788	-2.77961	0.831861	-2.54003	0.791641	-2.5642	0.774238	-2.59164	0.808917	0.764585	-2.89002
-2.47231	0.447042	-1.96438	0.38592	-2.4033	0.809389	-2.66404	0.779324	-2.65702	0.771066	-2.74345	0.775782	-2.85739	0.842793	0.786459	-2.77047
-2.4798	0.425239	-1.52147	0.337556	-1.59354	0.345473	-2.71258	0.812349	-2.67974	0.808306	-2.71537	0.751551	-2.31466	0.809091	0.872219	-2.90178
-2.58828	0.197123	-1.81598	0.15997	-1.8905	0.376579	-2.55179	0.794719	-2.59908	0.861769	-2.62927	0.793981	-2.6054	0.723458	0.79112	-2.41229
-2.58746	0.303809	-1.87186	0.132168	-2.5233	0.761766	-2.46293	0.818214	-2.61105	0.759777	-2.45869	0.804022	-2.54915	0.837522	0.766912	-2.82932
-2.2939	0.447431	-1.66547	0.329264	-2.62233	0.819244	-3.00562	0.752025	-2.60407	0.88527	-3.01823	0.743779	-2.51774	0.822155	0.811669	-2.65189
-2.47368	0.279498	-2.0327	0.186191	-2.08877	0.150327	-2.59391	0.844344	-2.62086	0.693314	-3.09056	0.403841	-2.61466	0.838411	0.818201	-2.65099
-2.47706	0.35787	-1.93156	0.177829	-2.30404	0.675906	-2.72566	0.779588	-1.68354	0.723287	-2.59748	0.71441	-2.78017	0.832346	0.836068	-3.00599
-2.30875	0.434021	-1.97964	0.528801	-1.71201	0.434413	-2.33895	0.768501	-2.65041	0.834494	-0.556406	0.497525	-2.94428	0.850334	0.756008	-2.46109
-2.54628	0.392836	-1.84021	0.140791	-1.88428	0.349124	-2.75526	0.646586	-2.49581	0.859135	-2.39906	0.76936	-2.58786	0.785786	0.77345	-2.74141
-2.63625	0.37837	-1.82453	0.277087	-1.54491	0.429227	-2.96633	0.795745	-2.33416	0.816593	-2.62146	0.751382	-2.94557	0.789762	0.748951	-3.06897
-2.43251	0.440508	-1.69622	0.0858938	-2.12156	0.2635	-2.95328	0.649686	-2.74442	0.768582	-2.86846	0.773408	-2.58874	0.745607	0.832133	-2.65369
-2.77013	0.323191	-2.27517	0.158577	-2.08254	0.479428	-2.79948	0.755033	-2.52004	0.859553	-2.71065	0.818831	-2.78594	0.824901	0.871011	-2.89258
-2.73369	0.297601	-1.66228	0.268928	-2.4235	0.822551	-2.49012	0.812308	-2.61875	0.822706	-2.66027	0.742411	-2.73644	0.752544	0.755233	-2.03092
-2.66995	0.424702	-1.77875	0.364075	-2.62956	0.880508	-2.4742	0.785287	-2.70537	0.843585	-2.62053	0.729623	-2.27541	0.74456	0.853399	-2.94519
-2.43624	0.313856	-1.56794	0.174587	-2.52354	0.842654	-2.86304	0.759313	-2.81026	0.790006	-2.5322	0.730653	-2.72959	0.706179	0.797221	-2.9369
-2.39787	0.401738	-1.80084	0.204099	-2.66319	0.881063	-2.77961	0.744492	-2.59747	0.689071	-2.64958	0.603058	-2.71336	0.852028	0.762181	-2.81302
-2.39953	0.359354	-1.87598	0.249379	-1.5731	0.543091	-2.68411	0.732958	-2.65939	0.786064	-2.95411	0.797143	-2.85806	0.884762	0.702202	-2.20618
-2.78324	0.391673	-1.6245	0.156666	-2.43972	0.545572	-2.8431	0.767284	-2.67972	0.699083	-2.57902	0.67446	-1.62764	0.613724	0.349889	-3.18141
-2.6291	0.24865	-1.59468	0.256509	-2.43001	0.773071	-2.48807	0.773993	-2.72891	0.818428	-2.68522	0.739745	-2.63971	0.728179	0.713976	-2.84047
-2.30561	0.391209	-1.92041	0.315831	-2.59721	0.816272	-2.66101	0.826451	-2.37567	0.73174	-2.59577	0.70621	-2.51555	0.806682	0.856786	-2.84888
-2.48708	0.375396	-2.21846	0.267622	-2.55965	0.709523	-2.59073	0.732369	-2.75942	0.784051	-2.68301	0.692082	-2.58855	0.720873	0.681867	-2.72814
-2.76476	0.243126	-1.52013	0.380554	-2.57128	0.787437	-2.60702	0.80309	-2.67336	0.76752	-2.75322	0.758394	-2.61939	0.843493	0.768791	-2.70106
-2.46685	0.319061	-1.81381	0.572619	-1.80646	0.26205	-2.82906	0.775402	-2.57791	0.74737	-2.67591	0.65425	-2.73479	0.831426	0.773321	-2.98617
-2.5722	0.303048	-1.92242	0.318393	-2.26073	0.75971	-2.61632	0.827268	-2.49321	0.761238	-2.81953	0.832405	-2.83872	0.792046	0.760218	-3.02392
-2.47059	0.341316	-1.73203	0.390036	-2.78637	0.757075	-2.39768	0.631914	-2.75325	0.742054	-3.08097	0.76853	-3.01351	0.776408	0.67009	-2.86947
-2.39637	0.416558	-1.69791	0.318628	-1.76304	0.516516	-1.56557	0.463053	-2.81873	0.768262	-2.70801	0.821278	-2.696	0.768841	0.635255	-2.85136
-1.52813	0.471759	-1.96339	0.375246	-2.61422	0.873344	-2.66698	0.780613	-2.76654	0.771974	-2.91579	0.699208	-2.47799	0.828939	0.851567	-2.7808
-2.66092	0.309999	-1.49983	0.348857	-2.00826	0.204633	-2.75211	0.875893	-2.55368	0.828119	-2.29906	0.799662	-2.63493	0.85125	0.809713	-3.02496
-2.59294	0.338374	-1.49064	0.172725	-1.86701	0.691941	-2.54858	0.881321	-2.67604	0.651155	-2.3677	0.761362	-2.9924	0.764602	0.773884	-2.97049
-2.75263	0.0840463	-1.54658	0.157649	-2.00838	0.547673	-2.62652	0.790689	-2.58926	0.846316	-2.81985	0.701667	-2.43065	0.744725	0.677675	-2.90132
-2.31397	0.415521	-1.69053	0.219687	-2.24031	0.60389	-2.56796	0.804057	-2.46065	0.685926	-2.84443	0.704144	-2.65579	0.732937	0.635932	-2.9534
-2.48549	0.3045	-1.73117	0.0894708	-2.62706	0.637624	-2.80016	0.796444	-2.87741	0.892225	-2.76189	0.583111	-2.66272	0.798987	0.357798	-3.16099
-2.31117	0.373296	-1.99844	0.436224	-2.41028	0.944753	-2.84134	0.761683	-2.69821	0.688238	-2.65375	0.834321	-2.83413	0.906996	0.708627	-2.88716
-2.60885	0.281247	-1.7387	0.248735	-1.58928	0.356122	-2.91036	0.740049	-2.76543	0.80268	-3.00941	0.741529	-3.02854	0.77009	0.773392	-3.02568
-2.24528	0.424397	-1.84102	0.451782	-2.68828	0.876457	-2.92064	0.800718	-2.87421	0.764456	-2.58672	0.834278	-3.0169	0.829985	0.794849	-2.85043
-2.74258	0.260084	-1.68141	0.252831	-2.49979	0.790348	-2.92558	0.73413	-2.70751	0.81254	-2.80564	0.724529	-2.82552	0.831472	0.79599	-3.00139
-2.45752	0.318888	-1.51292	0.510456	-2.71594	0.756269	-2.87106	0.752151	-2.76837	0.781445	-2.87378	0.782688	-2.56592	0.725186	0.843606	-2.64314
-2.69578	0.341026	-1.7668	0.167861	-2.55303	0.834498	-2.38675	0.835813	-2.8234	0.724814	-2.75841	0.818078	-2.45173	0.820909	0.852842	-2.84803
-2.57289	0.274326	-1.31351	0.39156	-2.64855	0.894644	-2.56301	0.878831	-2.72421	0.805294	-2.83855	0.791541	-2.7245	0.815058	0.819772	-2.67474
-2.67133	0.133094	-1.79142	0.0937568	-2.11824	0.793964	-2.4049	0.809865	-2.74531	0.773675	-2.66118	0.834523	-2.73248	0.725744	0.813124	-3.01543
-2.7275	0.240915	-1.73424	0.34959	-2.35305	0.865033	-3.03071	0.77438	-2.88817	0.670048	-2.40972	0.781309	-2.85514	0.827808	0.737572	-2.98362
-2.5752	0.35959	-2.18649	0.191483	-2.6357	0.878046	-2.89261	0.751818	-2.77235	0.7646	-3.00894	0.686749	-2.90325	0.840292	0.815105	-2.72682
-2.39925	0.340077	-2.37454	0.301201	-1.79213	0.288726	-1.20569	0.694303	-2.14239	0.234278	-2.72547	0.787447	-1.87036	0.425881	0.776688	-2.96702
-2.01225	0.474579	-1.58809	0.441066	-1.71587	0.498747	-2.80926	0.883009	-2.44282	0.796224	-2.75179	0.718657	-2.87498	0.768697	0.79409	-2.85574
-2.59788	0.380261	-1.3068	0.165321	-1.92652	0.817993	-2.54274	0.758933	-2.3077	0.830308	-2.61342	0.757021	-2.8107	0.796732	0.833887	-2.97061
-2.71335	0.201308	-1.97459	0.281371	-2.24957	0.813333	-2.53893	0.790498	-2.58376	0.744819	-2.86136	0.751864	-2.732	0.82776	0.753086	-2.95633
-2.43965	0.42798	-2.20189	0.324183	-2.37733	0.861085	-2.67015	0.494919	-2.59712	0.831077	-2.56327	0.83462	-2.6556	0.746794	0.803328	-2.92504
-2.58382	0.208514	-1.52373	0.283663	-2.66993	0.800898	-2.7086	0.779719	-2.34133	0.730127	-2.79962	0.84538	-2.77342	0.798318	0.715002	-2.68581
-2.77436	0.356478	-1.95784	0.261134	-2.76981	0.652742	-2.61266	0.713782	-2.86479	0.746021	-2.55764	0.834733	-2.82204	0.806783	0.704704	-2.84885
-2.53749	0.387109	-1.85589	0.270533	-2.36217	0.839731	-2.95267	0.798854	-2.77488	0.807563	-2.61337	0.786611	-2.59412	0.568813	0.729204	-2.76788
-2.57266	0.382666	-1.91881	0.235452	-2.43116	0.811347	-2.66923	0.813467	-2.47601	0.745138	-2.74079	0.820807	-2.82365	0.775875	0.812418	-2.83214
-2.27554	0.341569	-1.59788	0.205424	-2.08871	0.382536	-2.54527	0.729774	-2.59965	0.799008	-2.43142	0.722636	-2.80616	0.744216	0.813365	-2.86327
-2.53515	0.421774	-1.65098	0.0906177	-2.21207	0.815388	-2.67997	0.761319	-2.44843	0.767244	-2.72344	0.792974	-2.51305	0.574996	0.728204	-2.95379
-2.66816	0.140727	-1.65008	0.308851	-2.69282	0.793022	-2.51705	0.765077	-2.69936	0.769049	-2.74713	0.786308	-2.70523	0.722797	0.841512	-3.00527
-2.67787	0.415242	-1.79881	0.123846	-1.71857	0.153218	-2.876	0.689706	-2.70383	0.807971	-2.87635	0.839405	-2.6299	0.671858	0.78428	-2.71774
-2.5322	0.400596	-1.66372	0.347163	-1.99989	0.587001	-2.51204	0.830389	-2.82645	0.81149	-2.68633	0.673406	-2.39536	0.195899	0.698045	-2.80298
-2.53465	0.500663	-1.67946	0.399703	-2.24038	0.716345	-2.45464	0.871484	-2.92067	0.776162	-2.83099	0.700822	-2.79317	0.812923	0.891408	-2.91499
-2.51208	0.105725	-1.85202	0.164179	-1.8359	0.389132	-2.75914	0.798661	-2.00074	0.81997	-2.88991	0.782189	-2.46032	0.77354	0.727029	-2.96732
-2.6677	0.350025	-1.80753	0.290865	-1.8115	0.320191	-2.85586	0.801832	-2.73732	0.859306	-2.77678	0.793543	-2.60969	0.76021	0.758757	-2.94731
-2.80516	0.20546	-1.93088	0.145302	-2.63402	0.814739	-2.74048	0.84321	-2.78032	0.642716	-2.73614	0.551109	-2.57158	0.786335	0.84658	-2.93965
-2.59475	0.410085	-1.75067	0.411775	-2.46918	0.741175	-2.56644	0.757263	-2.74069	0.787295	-2.49217	0.79889	-2.5101	0.820157	0.70644	-2.95034
-2.5968	0.245513	-1.75476	0.229053	-2.3925	0.790544	-3.05974	0.784276	-2.85097	0.750239	-2.56108	0.84997	-2.94679	0.822882	0.837255	-2.9417
-2.77661	0.11462	-1.63857	0.270284	-1.88432	0.77892	-2.97449	0.78598	-2.73522	0.753765	-2.88279	0.758856	-2.78365	0.7785	0.707899	-3.20414
-2.32233	0.388201	-2.04716	0.355351	-2.24759	0.796082	-2.56472	0.761329	-2.83441	0.865629	-2.78839	0.729094	-2.9049	0.806729	0.765814	-2.97749
-2.60829	0.354494	-1.13723	0.104727	-2.77612	0.640645	-2.50132	0.765465	-2.67195	0.920172	-1.5692	0.695559	-2.80942	0.803583	0.779303	-2.91901
-2.42147	0.401838	-1.85352	0.248981	-2.21796	0.819063	-2.6769	0.804713	-2.76423	0.727206	-2.76388	0.814	-2.2638	0.737579	0.70914	-2.57854
-2.68102	0.362438	-1.88508	0.231702	-2.26459	0.77069	-2.3689	0.689441	-2.72621	0.74516	-2.76324	0.682045	-2.48869	0.855669	0.734456	-2.87677
-2.54987	0.300142	-1.46978	0.343916	-2.37039	0.720698	-2.73893	0.781141	-2.70856	0.819382	-2.62719	0.790641	-2.68272	0.808289	0.753237	-2.4804
-2.47512	0.282319	-1.53538	0.320862	-1.80445	0.192573	-3.07224	0.71072	-2.63499	0.78354	-2.44477	0.686659	-1.90963	0.365925	0.692719	-2.9961
-2.63212	0.168708	-1.91061	0.337038	-2.28397	0.542502	-2.80058	0.788877	-2.57344	0.798106	-2.6693	0.772305	-2.73238	0.693927	0.836714	-2.97996
-2.62951	0.339587	-1.76054	0.409239	-2.00243	0.738007	-2.77247	0.747791	-2.65425	0.738802	-2.90321	0.787628	-2.87031	0.786244	0.787345	-3.013
-2.48486	0.401499	-1.91941	0.201282	-2.47702	0.828802	-2.76285	0.852983	-2.77484	0.864865	-2.3423	0.833076	-2.75406	0.752208	0.743446	-2.79559
-2.50421	0.367903	-1.75178	0.229387	-2.26525	0.135232	-2.90582	0.780558	-1.9032	0.289815	-2.80793	0.848766	-2.73264	0.844132	0.809411	-2.81211
-2.67074	0.355368	-2.09134	0.126605	-2.56702	0.742336	-2.54369	0.792688	-2.63368	0.803297	-2.7038	0.787845	-2.87752	0.792787	0.795746	-2.82601
-2.66735	0.341702	-1.67057	0.453859	-2.29657	0.823182	-2.87909	0.751229	-2.83454	0.843436	-3.01906	0.753245	-2.52679	0.782186	0.734386	-2.95012
-2.798	0.176247	-2.14899	0.192327	-1.85943	0.396792	-2.9246	0.74175	-2.67444	0.769407	-2.76641	0.828713	-2.48815	0.85111	0.691006	-2.80063
-2.49553	0.319476	-1.7542	0.0948445	-2.45953	0.813296	-2.96271	0.775526	-2.43597	0.8183	-2.66604	0.843741	-3.00274	0.611864	0.805979	-2.97915
-2.61761	0.246603	-1.89066	0.113319	-2.06388	0.184469	-2.86699	0.797244	-2.61738	0.846848	-2.82648	0.782848	-3.02836	0.789696	0.841277	-2.67474
-2.3877	0.247726	-1.51601	0.423438	-2.64041	0.851629	-2.56931	0.733403	-2.64195	0.817735	-2.77926	0.767962	-2.58696	0.735366	0.792742	-2.99676
-1.35241	0.446025	-1.75216	0.348217	-1.75026	0.221579	-2.91366	0.735427	-2.67089	0.686565	-2.87419	0.797251	-2.7151	0.782656	0.761286	-3.08592
-2.09236	0.16587	-1.84836	0.181149	-2.38922	0.829085	-2.92836	0.770081	-2.9163	0.773391	-1.91467	0.661521	-2.4725	0.78034	0.626617	-2.65908
-2.68779	0.165437	-1.55221	0.481343	-2.07877	0.443554	-2.90259	0.761062	-2.64836	0.818492	-2.45853	0.830479	-2.94421	0.834513	0.789592	-2.71178
-2.66359	0.360274	-1.48638	0.436561	-2.05341	0.495305	-2.8401	0.768006	-2.41999	0.855999	-2.79864	0.833952	-2.78515	0.846741	0.667331	-3.00323
-0.981542	0.194641	-1.90014	0.438343	-2.74549	0.75594	-2.78493	0.796874	-2.64867	0.774756	-2.91681	0.721538	-2.82419	0.801423	0.746162	-2.63204
-2.66482	0.265093	-2.26976	0.211899	-2.65511	0.701026	-2.62967	0.798365	-2.33756	0.810332	-2.58057	0.796272	-2.54014	0.777428	0.695688	-3.04667
-2.6362	0.38566	-1.75167	0.362588	-2.17117	0.817283	-2.47954	0.861739	-2.7183	0.733035	-2.79533	0.853148	-2.72972	0.777999	0.703145	-2.87088
-2.77112	0.211317	-1.79899	0.258586	-2.4426	0.780775	-2.2448	0.801476	-2.84134	0.829639	-2.71473	0.746662	-2.72917	0.826528	0.731067	-2.96455
-2.35399	0.380488	-2.00025	0.253347	-2.54064	0.651662	-2.28272	0.673079	-2.77921	0.792364	-2.8559	0.77284	-2.38681	0.684857	0.812782	-2.93449
-2.68334	0.406152	-1.91882	0.240683	-2.31661	0.744099	-2.78862	0.772117	-2.74958	0.779829	-2.20138	0.791254	-2.41332	0.885292	0.514224	-2.74754
-2.54616	0.296432	-1.13682	0.231892	-2.44601	0.911965	-2.90204	0.788987	-2.65647	0.66098	-2.87059	0.87732	-2.75689	0.776407	0.716214	-2.83668
-2.62078	0.436998	-1.81829	0.267325	-2.4141	0.744551	-2.57792	0.692513	-2.79297	0.697473	-2.76342	0.805687	-2.43614	0.763295	0.736739	-2.77032
-2.47267	0.348236	-1.69673	0.269805	-2.01925	0.354665	-2.28999	0.757043	-2.41811	0.471403	-2.50271	0.728	-2.70402	0.775666	0.792735	-2.96147
-2.64758	0.284964	-1.77849	0.0930308	-2.53114	0.855912	-2.97321	0.732368	-3.02528	0.758929	-2.69607	0.807228	-2.8242	0.839	0.817175	-2.81995
-2.66533	0.199402	-1.94099	0.283021	-2.69341	0.71296	-2.45988	0.791612	-2.82226	0.82499	-2.64588	0.779989	-2.80586	0.822632	0.783968	-2.99857
-2.62767	0.414735	-1.71414	0.205287	-2.40411	0.777199	-2.59487	0.773184	-2.85403	0.79589	-2.67968	0.867235	-2.90622	0.774253	0.801061	-2.90643
-2.46141	0.282873	-1.65821	0.341016	-2.54356	0.851915	-2.7428	0.746687	-2.81444	0.705001	-2.64768	0.732764	-2.80166	0.860606	0.744038	-3.00435
-2.35045	0.223711	-2.19198	0.258645	-2.11887	0.772387	-2.60439	0.815553	-2.77483	0.809141	-2.698	0.761292	-2.9823	0.857507	0.712099	-2.75411
-2.74748	0.332998	-1.65247	0.393918	-2.57202	0.731643	-2.61342	0.712409	-2.72607	0.916757	-2.91815	0.777678	-2.93508	0.819192	0.788882	-2.89992
-2.51844	0.283486	-1.50381	0.318112	-2.19598	0.881001	-2.44181	0.470215	-2.71799	0.651252	-2.93512	0.807605	-2.85726	0.576118	0.701212	-2.55357
-2.44919	0.41575	-1.54445	0.281416	-2.44247	0.715867	-2.82667	0.783784	-1.86602	0.398703	-2.78302	0.82476	-2.61707	0.758432	0.770156	-2.97232
-2.75405	0.321248	-1.78362	0.189344	-2.55488	0.865104	-2.83458	0.762808	-2.74868	0.783397	-2.72621	0.727705	-2.60738	0.789277	0.811216	-2.79782
-2.70312	0.364801	-1.97469	0.0771948	-1.68326	0.218576	-2.6775	0.769784	-2.58704	0.760564	-2.02391	0.43757	-2.8834	0.80574	0.742008	-2.85143
-2.39285	0.373549	-1.98775	0.0944172	-1.80665	0.262383	-1.91813	0.763104	-2.65126	0.811351	-2.52252	0.659243	-2.60905	0.693057	0.772198	-2.92131
-2.63799	0.358793	-1.9219	0.132401	-2.05635	0.752914	-2.65347	0.633455	-2.70738	0.852698	-2.7578	0.83025	-2.84418	0.834068	0.676017	-2.57682
-2.76221	0.176766	-1.32167	0.367519	-2.00627	0.423106	-2.83614	0.787794	-2.88192	0.852685	-2.8329	0.74209	-1.93695	0.791892	0.79522	-2.99378
-2.7199	0.55068	-1.61009	0.267749	-2.67477	0.819575	-2.73675	0.753109	-2.95385	0.783966	-2.69008	0.710775	-2.89322	0.685556	0.75073	-2.98119
-2.57194	0.174806	-1.87373	0.184171	-2.65622	0.726869	-1.95648	0.328437	-2.84454	0.697606	-2.89532	0.727731	-2.68941	0.861751	0.74771	-2.84314
-2.50333	0.27208	-1.6161	0.433756	-1.60605	0.270679	-2.46258	0.78941	-2.82525	0.781036	-2.83444	0.812	-2.44876	0.885857	0.745191	-2.9538
-2.62015	0.414146	-1.62715	0.282582	-1.83309	0.382796	-2.71254	0.815441	-2.64303	0.807445	-2.84714	0.735553	-2.8372	0.794407	0.763564	-2.7292
-2.66286	0.412277	-1.79921	0.297813	-1.93405	0.150658	-2.85099	0.706171	-2.78742	0.872837	-2.69023	0.847625	-2.69681	0.827123	0.746096	-3.00386
-2.81025	0.392892	-0.610532	0.275607	-2.61206	0.771781	-2.65487	0.795134	-2.76363	0.793193	-2.75824	0.760673	-2.529	0.802698	0.731308	-2.99766
-2.76311	0.333887	-1.62212	0.248322	-2.52863	0.843229	-2.20297	0.780474	-2.68959	0.788397	-2.7391	0.785014	-3.00037	0.767421	0.703961	-2.83569
-2.71677	0.159274	-1.87635	0.260226	-2.77741	0.794006	-2.685	0.715648	-2.56577	0.658397	-2.52726	0.780214	-2.94934	0.793027	0.782715	-2.66593
-2.48568	0.373796	-1.66245	0.351818	-2.35691	0.892839	-3.06927	0.712061	-2.64348	0.823783	-2.56872	0.856058	-2.73141	0.826305	0.67592	-2.85593
-2.67397	0.251212	-1.44962	0.205482	-2.21271	0.564062	-2.8144	0.784323	-2.80164	0.776416	-2.776	0.768016	-2.9422	0.816285	0.78884	-2.83915
-2.7764	0.176799	-1.92288	0.142289	-1.9164	0.352729	-2.82559	0.750469	-2.44061	0.80405	-2.84178	0.880694	-2.72309	0.787292	0.774591	-2.76623
-2.47003	0.455535	-2.0609	0.246567	-1.53717	0.270967	-2.74035	0.768581	-2.70398	0.765543	-2.67838	0.755027	-2.76001	0.81271	0.77641	-2.96991
-2.42869	0.458705	-1.47793	0.340612	-1.77755	0.163158	-3.0467	0.731539	-2.7365	0.782486	-2.84011	0.776644	-2.22276	0.720604	0.713612	-2.84528
-2.32721	0.405424	-1.65545	0.369445	-2.53296	0.862188	-2.44375	0.851452	-2.92122	0.771202	-2.70468	0.874603	-2.63613	0.784185	0.740562	-2.82357
-2.73393	0.270518	-1.83601	0.21246	-1.93304	0.873646	-2.26532	0.636491	-2.88932	0.838361	-2.89281	0.786847	-2.7525	0.761644	0.671797	-2.93305
-2.67755	0.412801	-1.80988	0.149243	-2.62415	0.833819	-2.56267	0.742357	-2.68737	0.800819	-2.81638	0.792675	-2.52772	0.779	0.758334	-3.0583
-2.66192	0.445568	-1.84181	0.454321	-1.98063	0.491083	-2.90487	0.747569	-2.77193	0.83495	-2.90891	0.753903	-2.76061	0.728378	0.778891	-2.84343
-2.52186	0.427834	-1.99322	0.182646	-2.41552	0.771506	-2.67528	0.794809	-2.67438	0.82551	-2.68243	0.821992	-2.63391	0.773692	0.772743	-3.02879
-2.73459	0.4879	-1.56167	0.225148	-2.41834	0.768177	-2.60057	0.760619	-2.76934	0.684059	-2.75058	0.763372	-2.53256	0.808578	0.755356	-2.99659
-2.7449	0.170588	-1.6122	0.423556	-2.72749	0.679599	-1.83996	0.442997	-2.55695	0.759183	-2.63653	0.760088	-2.65495	0.746628	0.758198	-3.01229
-2.32274	0.437007	-2.08344	0.134111	-2.39429	0.822813	-2.87492	0.770755	-2.42733	0.842197	-2.76976	0.811075	-2.98099	0.859318	0.713695	-2.82353
-2.53413	0.141141	-1.69572	0.378666	-2.30441	0.790999	-1.98245	0.753251	-2.76457	0.734555	-2.6837	0.834296	-2.74292	0.801467	0.750814	-2.89401
-2.65457	0.483127	-1.56475	0.464486	-2.03751	0.249579	-2.86311	0.709831	-2.74214	0.824522	-2.79801	0.711111	-2.85829	0.803877	0.585405	-3.07233
-2.67009	0.312057	-1.9281	0.280128	-1.87376	0.228892	-2.49327	0.781357	-2.65905	0.786842	-2.53198	0.710896	-2.85214	0.801952	0.695484	-2.65959
-2.59234	0.355704	-1.67572	0.350221	-2.48788	0.838373	-2.59647	0.709745	-2.67624	0.749375	-2.96639	0.695232	-2.77229	0.777894	0.697347	-2.89209
-2.5269	0.464435	-1.87438	0.178468	-1.90285	0.69661	-2.69327	0.773698	-2.65163	0.722001	-2.59353	0.73792	-2.8384	0.780824	0.48616	-2.97989
-2.58413	0.490327	-1.70741	0.203872	-1.92127	0.282529	-2.75099	0.646679	-2.8659	0.792709	-2.73839	0.764151	-3.0528	0.755497	0.264706	-3.28895
-2.52065	0.360205	-1.66343	0.136524	-2.24525	0.238449	-2.64458	0.732562	-2.77522	0.831926	-2.67864	0.75714	-2.95034	0.910366	0.693231	-2.71579
-2.70207	0.346455	-2.15827	0.498824	-2.91659	0.80972	-2.71701	0.748582	-2.87362	0.895195	-2.86276	0.793291	-2.6629	0.645046	0.714719	-2.83951
-1.9567	0.335811	-1.7883	0.0827344	-2.7535	0.817801	0	0.614486	-2.77598	0.727034	-2.27429	0.728189	-2.93717	0.834234	0.684317	-2.89715
-2.69106	0.397021	-1.46726	0.30293	-1.92425	0.256542	-2.59932	0.737504	-2.74453	0.819152	-2.75604	0.746301	-2.79165	0.708126	0.742469	-2.87054
-2.78253	0.304119	-1.96355	0.0841104	-1.82333	0.693159	-2.45373	0.685614	-2.57783	0.777299	-2.27169	0.731897	-2.6645	0.710487	0.855325	-2.37819
-2.77589	0.304272	-1.50404	0.113568	-2.73533	0.787398	-2.70168	0.766201	-2.66379	0.811847	-2.60088	0.789545	-2.91479	0.87405	0.68349	-2.86104
-2.53427	0.407734	-1.71101	0.332958	-1.53476	0.341391	-2.70799	0.801552	-2.70984	0.669193	-2.64167	0.648449	-2.75543	0.796616	0.732756	-2.90053
-2.55491	0.181517	-1.64413	0.237244	-1.66713	0.221736	-2.51311	0.761624	-2.78639	0.844591	-2.71445	0.784115	-2.90331	0.760457	0.741728	-2.91531
-2.61058	0.439551	-2.10128	0.163692	-2.35394	0.824981	-2.78996	0.809086	-2.69604	0.842682	-2.76776	0.835166	-2.623	0.679095	0.734999	-2.99276
-2.5177	0.403295	-1.74624	0.0971113	-2.53924	0.761545	-2.59938	0.804152	-2.7853	0.756092	-2.93278	0.761929	-2.90623	0.815412	0.659805	-2.76981
-2.56883	0.345218	-1.67712	0.260021	-1.72302	0.156499	-2.6983	0.76584	-2.79175	0.665169	-2.40908	0.802819	-3.07546	0.781802	0.685567	-2.85834
-2.59719	0.480245	-1.89054	0.240156	-2.41058	0.8454	-2.4673	0.544766	-2.83841	0.865602	-2.79245	0.891889	-3.00638	0.828828	0.688877	-2.79687
-2.64725	0.441538	-1.79049	0.169083	-2.60054	0.748396	-2.81653	0.818801	-2.81908	0.786608	-2.80527	0.76093	-2.83462	0.690686	0.686453	-2.8854
-2.68836	0.42698	-1.92741	0.415264	-2.03146	0.418255	-2.87917	0.629401	-2.73935	0.774212	-2.99231	0.870646	-2.28916	0.459887	0.450824	-2.59465
-2.57049	0.566285	-2.04634	0.141472	-1.61101	0.532287	-2.69854	0.711354	-2.86458	0.736518	-2.74203	0.760323	-2.73443	0.695431	0.687416	-2.52228
-2.42879	0.436076	-1.34964	0.268677	-2.41127	0.894735	-2.84845	0.773331	-2.71927	0.777345	-0.728145	0.442867	-2.8143	0.842575	0.776918	-2.84464
-2.31013	0.542851	-1.6084	0.412005	-2.30063	0.407051	-2.02297	0.79791	-2.78892	0.793766	-2.7332	0.711832	-2.8051	0.827057	0.815482	-2.92739
-2.62251	0.384816	-1.75628	0.37748	-1.57143	0.351868	-2.76393	0.690184	-2.61853	0.621296	-2.65648	0.798993	-2.54669	0.711212	0.719367	-2.88274
-2.66306	0.391523	-1.97349	0.131477	-1.42492	0.283272	-2.9201	0.782887	-2.7472	0.674511	-2.82374	0.770953	-2.74823	0.731448	0.745706	-2.82244
-2.17826	0.497958	-1.93821	0.117822	-2.26145	0.725836	-2.8385	0.651242	-2.76307	0.771532	-2.40771	0.824945	-2.75082	0.851664	0.77303	-2.92831
-1.94743	0.461176	-1.80194	0.382101	-2.06056	0.321106	-3.01072	0.70291	-2.69105	0.731321	-2.79307	0.826965	-2.93627	0.853904	0.512461	-2.23561
-2.71182	0.405178	-1.71566	0.438019	-2.03106	0.343188	-2.65767	0.74366	-2.14499	0.644007	-2.83818	0.636389	-2.96895	0.63966	0.721247	-2.97295
-2.78067	0.343351	-1.71209	0.0885013	-2.45547	0.702035	-2.58926	0.725294	-2.58882	0.741856	-2.48864	0.39909	-2.81337	0.677474	0.704361	-3.01387
-2.50528	0.597738	-1.78218	0.360967	-1.81133	0.335448	-2.67865	0.752603	-2.53513	0.650992	-2.57567	0.734662	-2.19378	0.793354	0.65767	-2.92024
-2.50378	0.409011	-1.91457	0.227669	-2.5016	0.909008	-2.81485	0.777081	-2.55562	0.641046	-2.70866	0.675537	-2.59273	0.806407	0.649645	-2.91435
-2.61662	0.208793	-1.70199	0.307487	-2.68304	0.915853	-2.905	0.788547	-2.73709	0.74684	-2.89905	0.901028	-2.6948	0.813538	0.776064	-2.77996
-2.72401	0.325986	-2.11037	0.390848	-2.64063	0.839675	-2.44154	0.761532	-2.54225	0.815779	-2.64217	0.738042	-2.88278	0.779249	0.749341	-2.84562
-2.4631	0.26501	-1.92102	0.15899	-2.58511	0.71826	-2.60533	0.742184	-2.71545	0.748364	-2.7357	0.755487	-2.90756	0.802371	0.72646	-2.83768
-2.65597	0.279148	-1.60016	0.406901	-2.5659	0.636934	-2.81955	0.75598	-2.70603	0.841635	-2.57274	0.776316	-2.79155	0.805462	0.719014	-2.84839
-2.63487	0.416828	-1.88523	0.187254	-2.34125	0.885921	-2.9029	0.746087	-2.77635	0.847017	-2.64779	0.799156	-2.77188	0.789403	0.549799	-3.03044
-2.63791	0.42766	-1.64378	0.416386	-1.77314	0.167053	-2.5577	0.699277	-2.87318	0.855628	-2.75672	0.820677	-2.8759	0.720742	0.73438	-2.93211
-2.38264	0.479617	-1.81813	0.267182	-2.73417	0.87311	-2.97765	0.791723	-2.52159	0.752898	-2.91319	0.849424	-2.70304	0.347919	0.638616	-2.83442
-2.79412	0.426407	-1.88398	0.120862	-2.3751	0.387082	-2.06288	0.720254	-2.8104	0.523706	-2.81796	0.851799	-2.79864	0.785266	0.684976	-2.73793
-2.59533	0.422815	-2.05232	0.155566	-2.67742	0.819698	-2.68382	0.798132	-2.84001	0.724791	-2.74505	0.822945	-2.74796	0.7957	0.805314	-3.02368
-2.64863	0.29396	-1.38497	0.476681	-0.797843	0.201377	-2.79107	0.77184	-2.64157	0.873492	-2.62356	0.713317	-2.85907	0.737623	0.749525	-2.82472
-2.69686	0.326005	-1.64405	0.334604	-2.36741	0.7831	-2.68474	0.80431	-2.67446	0.746797	-2.98633	0.739904	-2.55991	0.783496	0.701783	-2.88345
-2.49243	0.473897	-1.7543	0.11664	-2.02493	0.722288	-2.79086	0.784028	-2.73783	0.732325	-2.74564	0.860682	-2.25568	0.865379	0.451074	-3.0732
-2.64914	0.47724	-1.7857	0.202778	-2.62457	0.681925	-2.70138	0.77381	-2.40876	0.780849	-2.84387	0.846066	-2.90008	0.841994	0.70357	-2.84416
-2.73057	0.327557	-1.49212	0.250174	-2.53667	0.736274	-2.58717	0.850793	-2.79802	0.852093	-2.85006	0.705272	-2.6975	0.793063	0.652768	-2.81087
-2.25498	0.458494	-1.89039	0.293971	-1.77902	0.216266	-2.47546	0.728563	-2.88769	0.773153	-2.49595	0.667177	-2.59023	0.77383	0.799888	-2.72794
-2.75596	0.253918	-1.75614	0.253297	-1.94962	0.257639	-2.58562	0.731479	-2.65629	0.721511	-2.79298	0.874138	-2.89541	0.819963	0.738457	-2.84917
-2.71665	0.477163	-1.73744	0.170283	-1.401	0.502649	-2.85864	0.759293	-2.40791	0.659691	-2.69145	0.783188	-2.47929	0.879148	0.732669	-2.63399
-2.65211	0.402367	-1.51161	0.208857	-2.66187	0.860781	-2.6941	0.745632	-2.72834	0.768688	-2.81486	0.846875	-2.76873	0.753594	0.71118	-2.80765
-2.66205	0.355165	-1.62185	0.164674	-1.43036	0.328055	-2.03558	0.736246	-2.61805	0.821928	-2.44458	0.750469	-2.96773	0.82203	0.724306	-2.85797
-2.65278	0.41988	-1.90303	0.0749304	-1.98988	0.355272	-2.76138	0.700992	-2.57841	0.816672	-2.6948	0.766756	-3.0147	0.765548	0.657891	-2.96172
-2.70192	0.451574	-2.14259	0.422058	-2.11434	0.693738	-2.45062	0.705078	-2.83359	0.699433	-2.622	0.738023	-2.76122	0.811152	0.665037	-2.61787
-2.67309	0.257432	-1.58987	0.136883	-2.43983	0.846028	-2.59973	0.726168	-2.63665	0.754165	-2.63625	0.85701	-2.74565	0.785174	0.743167	-2.69941
-2.72684	0.43939	-1.76155	0.103229	-2.67025	0.739216	-2.80283	0.695093	-2.62346	0.783215	-2.89257	0.682052	-2.64998	0.786134	0.344047	-2.95317
-2.71806	0.413117	-2.39859	0.0966499	-2.13444	0.833019	-2.78967	0.824097	-2.50219	0.798073	-1.95913	0.745533	-2.63086	0.725746	0.541215	-2.80734
-2.499	0.447989	-1.98935	0.171685	-1.86741	0.0896542	-2.60485	0.723638	-2.60633	0.758266	-1.84227	0.717909	-2.82551	0.68798	0.771862	-2.95905
-2.65988	0.214576	-2.01608	0.231502	-2.6798	0.863855	-2.62484	0.759595	-2.65863	0.730134	-2.59785	0.762464	-2.79661	0.732815	0.733655	-2.97538
-2.52682	0.46322	-1.74886	0.142411	-1.59414	0.189828	-2.83285	0.785317	-2.71594	0.766434	-2.54066	0.370177	-2.90376	0.757512	0.660994	-2.68555
-2.61988	0.516719	-1.89492	0.134803	-2.45114	0.842214	-2.63137	0.740763	-2.63177	0.771188	-2.83362	0.823162	-2.72932	0.680534	0.685655	-2.90578
-2.74346	0.332181	-1.84054	0.340912	-2.5226	0.672629	-2.64424	0.790826	-2.64905	0.854945	-2.442	0.841699	-2.76077	0.70869	0.679987	-2.65891
-2.41517	0.428025	-1.79379	0.452396	-2.71101	0.793738	-2.64006	0.795523	-2.60518	0.801737	-2.51935	0.747341	-2.65519	0.825184	0.624205	-2.61321
-2.52978	0.517429	-2.00734	0.394531	-2.4495	0.787265	-2.57437	0.798949	-2.78978	0.866673	-2.81965	0.813756	-2.63179	0.775931	0.672772	-2.83755
-2.36561	0.438756	-1.63617	0.246637	-1.62619	0.121855	-2.52284	0.74626	-2.87996	0.714599	-2.68675	0.761342	-3.00923	0.775418	0.63641	-2.78336
-2.53995	0.374536	-1.4807	0.522941	-2.60784	0.828656	-2.86395	0.760775	-2.66342	0.774151	-2.59676	0.720447	-2.08536	0.733651	0.711843	-2.96008
-2.78074	0.447671	-1.93846	0.361713	-2.59136	0.82972	-2.79156	0.772637	-2.78159	0.722263	-2.34259	0.749566	-2.86688	0.828892	0.648757	-2.78377
-2.50843	0.494897	-2.25401	0.393645	-2.66388	0.86589	-2.88181	0.764996	-2.77656	0.622151	-2.52987	0.82874	-2.82433	0.803594	0.524001	-2.90993
-2.50098	0.355559	-1.69302	0.326184	-1.93056	0.108646	-2.52315	0.711485	-2.78568	0.771622	-2.82902	0.842934	-3.02044	0.782227	0.661038	-2.62612
-2.70236	0.503617	-1.79993	0.137458	-2.73368	0.754427	-2.28044	0.728653	-2.53506	0.560357	-2.98041	0.789828	-2.98665	0.699198	0.480629	-3.05806
-2.65362	0.259788	-1.07809	0.4745	-2.70706	0.831374	-2.17255	0.75806	-2.57698	0.684202	-2.62084	0.77158	-2.86214	0.770376	0.672684	-2.90855
-2.63246	0.524226	-1.83934	0.611599	-2.70645	0.748391	-2.05488	0.709114	-2.59347	0.669526	-2.53178	0.836475	-2.72841	0.788919	0.667722	-2.74198
-2.53671	0.428013	-1.57768	0.1314	-2.54029	0.737531	-2.76887	0.724042	-2.49851	0.819289	-2.98232	0.829995	-2.90202	0.755477	0.70113	-2.89092
-2.67199	0.401857	-1.62528	0.157354	-2.65415	0.821464	-2.74963	0.765959	-2.74416	0.676521	-2.85459	0.792577	-2.61297	0.749592	0.775209	-2.88414
-2.53428	0.438349	-1.52616	0.320288	-2.25895	0.238794	-2.82538	0.635084	-2.55335	0.825765	-2.87563	0.802095	-2.72448	0.669614	0.722856	-2.9538
-2.65304	0.566349	-1.899	0.109693	-1.39301	0.143841	-2.76592	0.717991	-2.80787	0.750695	-2.74659	0.772522	-2.75773	0.800561	0.168792	-3.17569
-2.64874	0.474297	-2.04562	0.288297	-2.46434	0.811768	-2.84218	0.743099	-1.06913	0.809342	-2.83515	0.771986	-2.95055	0.763309	0.679108	-2.6146
-2.70549	0.247456	-1.67568	0.247113	-1.65579	0.178809	-2.70727	0.814068	-2.93523	0.875474	-2.88525	0.868942	-2.76702	0.808562	0.699042	-2.90969
-2.38992	0.456974	-1.6361	0.134399	-2.16572	0.797658	-2.93383	0.708383	-2.71506	0.855072	-2.78411	0.790946	-2.71387	0.706399	0.646461	-2.79554
-2.53939	0.463384	-1.64593	0.236502	-2.53879	0.811218	-2.87194	0.704771	-2.84876	0.7084	-2.7924	0.712618	-2.79018	0.773426	0.71419	-2.89243
-2.48588	0.41653	-1.71334	0.280467	-2.73737	0.838728	-2.75468	0.707378	-2.84978	0.848936	-2.51289	0.716894	-2.53455	0.7937	0.785913	-2.62471
-2.61851	0.294485	-1.61864	0.352589	-2.34553	0.373389	-2.71755	0.714892	-2.81185	0.821209	-2.67453	0.708929	-2.72621	0.743889	0.711364	-2.78049
-2.89455	0.511051	-1.92356	0.424593	-1.87148	0.671716	-2.97518	0.737727	-2.83263	0.705854	-2.951	0.726172	-3.00168	0.742156	0.710646	-2.92083
-2.57662	0.484814	-1.84573	0.374699	-2.58851	0.750143	-2.75958	0.779724	-2.33106	0.616354	-2.54178	0.737104	-2.82766	0.722654	0.695296	-2.73995
-2.66058	0.333403	-1.97837	0.408382	-2.81781	0.814186	-2.66831	0.676389	-2.8191	0.782655	-2.52256	0.725473	-2.93284	0.778911	0.6311	-2.74367
-2.66103	0.434637	-1.72366	0.272092	-1.95863	0.276094	-2.68496	0.705498	-2.44871	0.762686	-2.40548	0.748506	-2.85021	0.737901	0.659622	-2.76003
-2.44247	0.474652	-2.00094	0.176431	-1.84406	0.131038	-2.49521	0.71842	-2.87318	0.763709	-2.51407	0.747381	-2.84249	0.741298	0.646034	-2.6038
-2.60573	0.414258	-1.89867	0.410439	-2.58103	0.724252	-2.57402	0.693272	-2.30089	0.710873	-2.79812	0.851515	-2.9055	0.711342	0.72963	-2.36111
-2.51195	0.146821	-1.66977	0.453623	-1.65778	0.166298	-2.70223	0.742205	-2.62897	0.816721	-2.77369	0.678357	-2.83516	0.753936	0.571163	-2.45446
-2.64508	0.521147	-1.8612	0.39017	-1.94811	0.320133	-2.78351	0.709674	-2.90187	0.842979	-2.7145	0.748517	-2.74771	0.724044	0.652747	-2.94477
-2.6607	0.463295	-1.88836	0.253323	-1.98848	0.170362	-2.78859	0.72112	-2.85768	0.817191	-2.58559	0.753935	-2.76498	0.721352	0.716894	-2.95229
-2.57122	0.378319	-1.81467	0.197905	-2.7352	0.828705	-2.77122	0.829263	-2.84629	0.827133	-1.9741	0.415104	-2.89992	0.745685	0.653366	-2.76646
-2.71248	0.482527	-2.29565	0.44587	-1.85248	0.189446	-2.82493	0.692141	-2.57764	0.814408	-1.42209	0.669477	-2.8773	0.76347	0.74751	-2.87651
-2.63145	0.465195	-2.00307	0.104136	-2.40398	0.269802	-2.7247	0.747138	-2.80066	0.720004	-2.57452	0.853825	-2.99047	0.659339	0.715187	-2.87249
-2.31463	0.427662	-1.71197	0.25752	-2.7745	0.846733	-2.49602	0.7229	-0.598434	0.738241	-2.75801	0.876502	-2.91641	0.706967	0.690371	-2.8205
-2.3926	0.427199	-1.79498	0.232395	-2.64415	0.823409	-2.81213	0.683582	-2.73717	0.746634	-2.77796	0.717325	-2.61034	0.731395	0.710703	-2.84948
-2.60555	0.341087	-1.56052	0.301779	-1.80598	0.177576	-2.65459	0.738009	-2.77101	0.785436	-2.74627	0.698628	-2.05365	0.725017	0.760515	-2.84231
-2.55344	0.318313	-1.61993	0.242957	-1.88888	0.278958	-2.66091	0.736868	-2.66133	0.717919	-2.71124	0.872963	-2.86087	0.790548	0.63612	-2.98463
-2.69214	0.474701	-1.72532	0.0942145	-1.92778	0.331897	-2.87729	0.655245	-3.05733	0.767729	-2.77342	0.699425	-2.8936	0.735314	0.645769	-2.81218
-2.5493	0.362852	-1.86726	0.10551	-2.68894	0.74724	-2.72344	0.666333	-2.63206	0.76019	-2.17974	0.713926	-2.66447	0.691143	0.643675	-2.91983
-2.58165	0.23937	-1.86061	0.175589	-2.60144	0.81045	-2.50887	0.776995	-2.88098	0.842393	-2.62158	0.856613	-2.57189	0.675456	0.319612	-3.0292
-2.48182	0.374906	-1.66854	0.286458	-2.62541	0.801736	-2.67038	0.692066	-2.69968	0.794586	-3.0633	0.881417	-3.0074	0.722296	0.658203	-2.75561
-2.37416	0.441192	-1.51002	0.192814	-2.05509	0.13799	-2.72446	0.723943	-2.81724	0.783195	-2.86559	0.776848	-2.88784	0.736242	0.709712	-2.98481
-2.53052	0.461357	-1.65283	0.256216	-2.40525	0.802088	-2.72772	0.74704	-2.52784	0.829072	-2.6615	0.756907	-2.73503	0.534426	0.710061	-2.81403
-2.72899	0.359898	-2.09896	0.348692	-2.63975	0.714366	-2.23334	0.723346	-2.35596	0.632135	-2.67317	0.811253	-2.7628	0.713991	0.663546	-2.9627
-2.62818	0.248549	-1.9713	0.405496	-1.66129	0.395107	-2.86754	0.787571	-2.8285	0.853437	-2.54087	0.810883	-2.42333	0.604531	0.742797	-2.72275
-2.69544	0.432417	-1.75162	0.440698	-1.99373	0.289418	-2.64338	0.708326	-2.62092	0.837679	-2.90186	0.871583	-2.48046	0.750585	0.683434	-2.68822
-2.62862	0.462581	-1.71178	0.249261	-1.64591	0.121647	-2.43134	0.695975	-2.75953	0.83495	-2.16642	0.590026	-2.88906	0.76404	0.603494	-2.84367
-2.703	0.389092	-2.09712	0.348421	-2.75119	0.790391	-2.47681	0.636254	-2.86096	0.827314	-2.77573	0.814385	-2.99174	0.768269	0.746225	-2.72385
-2.65952	0.393298	-1.86516	0.128162	-2.11004	0.255691	-2.80635	0.808897	-2.92948	0.826792	-2.55515	0.734378	-2.97767	0.62848	0.821093	-2.73412
-2.47615	0.477381	-1.7075	0.17933	-2.74043	0.731479	-2.12335	0.720485	-2.85911	0.666629	-2.59615	0.724838	-2.68418	0.708642	0.706815	-2.86989
-2.59396	0.336691	-1.96887	0.372984	-2.21339	0.881958	-2.65108	0.687416	-2.89687	0.873879	-2.60118	0.728991	-2.86563	0.75213	0.687386	-2.47228
-2.60228	0.467055	-1.9903	0.403769	-2.04429	0.068488	-2.72777	0.698314	-2.73049	0.847756	-2.76166	0.721385	-2.81632	0.742088	0.598879	-2.79313
-2.70646	0.449617	-2.04152	0.385496	-2.7622	0.800347	-2.79999	0.680486	-2.66993	0.733765	-2.55573	0.771978	-2.60205	0.72646	0.626082	-2.81571
-2.66025	0.335108	-1.73797	0.360435	-1.74668	0.303882	-2.07585	0.77502	-2.85627	0.728098	-2.77307	0.890123	-2.80654	0.708386	0.657141	-2.80404
-2.59608	0.637629	-1.71542	0.211189	-1.85631	0.143723	-2.60352	0.729601	-2.6382	0.71246	-2.5081	0.823839	-2.9097	0.732416	0.365452	-3.07915
-2.75477	0.417833	-1.72086	0.313604	-2.56039	0.790709	-1.98574	0.350026	-2.76492	0.80065	-2.89719	0.801535	-2.77247	0.767863	0.492549	-2.99135
-2.58511	0.449763	-1.02994	0.362938	-2.44805	0.429328	-2.18816	0.737075	-2.82548	0.758593	-2.8481	0.675521	-2.93729	0.79613	0.725893	-2.61802
-2.49938	0.46161	-1.89173	0.179543	-2.6055	0.849899	-2.45192	0.622234	-2.78652	0.818399	-2.6977	0.799979	-2.87341	0.694855	0.722803	-2.80203
-2.54718	0.360176	-1.78588	0.273579	-2.50768	0.844385	-2.85678	0.663885	-2.92826	0.807318	-2.52852	0.709949	-2.96256	0.712463	0.404834	-3.03926
-2.69461	0.363093	-1.88116	0.118405	-1.76043	0.259609	-2.75471	0.649898	-2.79393	0.781774	-2.54294	0.758291	-2.57614	0.737992	0.695683	-2.55743
-2.44806	0.483076	-1.85732	0.354918	-2.08649	0.280722	-2.8619	0.702896	-2.77081	0.830344	-2.49624	0.723524	-2.74247	0.70659	0.610822	-2.93868
-2.52648	0.370918	-1.89147	0.188988	-1.61725	0.359947	-2.7504	0.842376	-2.6934	0.771003	-2.84331	0.824241	-2.91993	0.75189	0.570937	-2.60704
-2.61896	0.521063	-1.80709	0.390604	-2.38738	0.781216	-2.59667	0.818741	-2.86195	0.825718	-2.39016	0.724528	-2.72677	0.750579	0.660181	-2.81585
-2.57754	0.369749	-1.90506	0.200378	-1.99314	0.143269	-2.69013	0.816368	-2.51758	0.756887	-2.60334	0.817655	-2.72446	0.639099	0.664362	-2.81125
-2.27135	0.416705	-1.61461	0.196801	-2.36632	0.827553	-2.38831	0.765774	-2.78052	0.865277	-2.64526	0.878633	-2.71913	0.725255	0.627877	-2.84877
-2.60812	0.468579	-1.97964	0.141111	-2.04197	0.712137	-2.69915	0.732778	-2.91578	0.802591	-2.70332	0.78151	-1.71375	0.667101	0.696516	-2.92763
-2.53379	0.471643	-1.81385	0.255216	-2.82494	0.763389	-2.69575	0.767883	-2.9538	0.820299	-2.58808	0.743196	-2.88632	0.781548	0.668538	-2.9367
-2.62382	0.476319	-1.90766	0.110339	-1.92953	0.365361	-2.49868	0.769662	-2.73196	0.807872	-2.58014	0.737357	-2.78831	0.682206	0.495636	-3.03097
[truncated: 3,911 more rows]

## Sheet: Fig5i-j
p53 0uM	FOXO1 0uM	p53 20uM	FOXO1 20uM	p53 40uM	FOXO1 40uM	p53 60uM	FOXO1 60uM	p53 80uM	FOXO1 80uM	p53 100uM	FOXO1 100uM	p53 150uM	FOXO1 150uM	p53 200uM	FOXO1 200uM
[truncated: 4,896 more rows]

[truncated: 1 more sheets: Fig5k-l]
