# Supplementary material for: Temporal coordination of the transcription factor response to H2O2 stress
Source: Nat Commun. 2024 Apr 23;15:3440. doi: 10.1038/s41467-024-47837-w (PMC11039679; doi:10.1038/s41467-024-47837-w)
Supplement: Supplementary file 9 — Source Data [file 41467_2024_47837_MOESM9_ESM.zip › SourceData/Source Data Supp Figure 1.xlsx]

## Sheet: Data Explanation
SF1C	Each Row is an individual cell and the columns indicate whether GammaH2AX or p53 was measured and the concentration of H2O2.Both Gamma H2AX and p53 data is the natural log of the nuclear intensity
SF1D	Counts of Gamma-H2AX foci in each cell. Each Row is an individual cell. The columns indicate the concentration of H2O2.
SF1F	Each Row is an individual cell and the columns indicate whether Foxo1 or p53 was measured and the concentration of H2O2. Foxo1 data is the Fraction of Foxo1 signal in the nucleus. P53 data is the natural log of the nuclear intensity. From MCF10A cells
SF1H	Each Row is an individual cell and the columns indicate whether Foxo1 or p53 was measured and the concentration of H2O2. Foxo1 data is the Fraction of Foxo1 signal in the nucleus. P53 data is the natural log of the nuclear intensity. From U2OS cells
SF1J	Each Row is an individual cell and the columns indicate whether Foxo1 or p53 was measured and the concentration of H2O2. Foxo1 data is the Fraction of Foxo1 signal in the nucleus. P53 data is the natural log of the nuclear intensity. From A549 cells
SF1K	Each Row is an individual cell and the columns indicate whether Foxo1 or p53 was measured and the concentration of Menadione. Foxo1 data is the Fraction of Foxo1 signal in the nucleus. P53 data is the natural log of the nuclear intensity. From MCF7 Cells
SF1L	Each Row is an individual cell and the columns indicate whether Foxo1 or p53 was measured and the concentration of tert-butyl hydroperoxide. Foxo1 data is the Fraction of Foxo1 signal in the nucleus. P53 data is the natural log of the nuclear intensity. From MCF7 Cells
SF1M	Each Row is an individual cell and the columns indicate the concentration of H2O2. Data is the ratio of nuclear Maleimide-488 to CCE-647
SF1N	Each Row is an individual cell and the columns indicate the concentration of H2O2 and/or Erastin. Data is the median 4-HNE signal normalized to the median of untreated cells (0 H2O2, 0 Erastin)
Figure 5e-l	Each Row is an individual cell and the columns indicate whether Foxo1 or p53 was measured and the concentration of H2O2. Foxo1 data is the Fraction of Foxo1 signal in the nucleus. P53 data is the natural log of the nuclear intensity

## Sheet: SF1B
	300 cells/well	600 cells/well	1200 cells/well	1700 cells/well	2400 cells/well	4800 cells/well
200 uM H2O2	0.663164	0.669565	0.709116	0.702535	0.713296	0.701015	Foxo1 Nuclear Fraction
150 uM H2O2	0.66509	0.696741	0.695451	0.697787	0.712269	0.688493	Foxo1 Nuclear Fraction
100 uM H2O2	0.707659	0.700928	0.684193	0.624391	0.633004	0.401851	Foxo1 Nuclear Fraction
80 uM H2O2	0.688114	0.703603	0.671706	0.573563	0.690494	0.317882	Foxo1 Nuclear Fraction
60 uM H2O2	0.709835	0.672645	0.432005	0.370127	0.360813	0.300497	Foxo1 Nuclear Fraction
40 uM H2O2	0.681419	0.558824	0.38973	0.36268	0.350368	0.313543	Foxo1 Nuclear Fraction
20 uM H2O2	0.438168	0.432224	0.38987	0.373264	0.335018	0.319801	Foxo1 Nuclear Fraction
0uM H2O2	0.436296	0.430822	0.406038	0.378531	0.347451	0.331542	Foxo1 Nuclear Fraction
	300 cells/well	600 cells/well	1200 cells/well	1700 cells/well	2400 cells/well	4800 cells/well
200 uM H2O2	0.0903751	0.0926529	0.0855206	0.0791381	0.0789885	0.0744298	p53 Nuclear Data
150 uM H2O2	0.0894529	0.0908316	0.0842904	0.075954	0.0775661	0.0794753	p53 Nuclear Data
100 uM H2O2	0.0912261	0.0869987	0.0817702	0.0870643	0.088433	0.126093	p53 Nuclear Data
80 uM H2O2	0.0874352	0.0854121	0.0892782	0.0945315	0.0797679	0.183751	p53 Nuclear Data
60 uM H2O2	0.0863883	0.0868971	0.134272	0.155113	0.166448	0.184164	p53 Nuclear Data
40 uM H2O2	0.110715	0.109892	0.173753	0.189652	0.190524	0.148132	p53 Nuclear Data
20 uM H2O2	0.147303	0.158758	0.116162	0.121469	0.107985	0.124032	p53 Nuclear Data
0uM H2O2	0.0956444	0.0953606	0.0992745	0.0997962	0.107731	0.113573	p53 Nuclear Data

## Sheet: SF1C
Gamma H2AX Untreated	Gamma H2AX 400 ng/ml NCS	p53 Untreated	p53 400 ng/ml NCS
-4.26558	-3.22084	-3.3214	-2.36432
-2.97564	-3.30236	-1.74708	-1.60757
-4.04847	-2.2888	-2.79026	-2.40702
-4.16735	-3.86699	-3.37324	-1.7338
-4.41202	-3.02738	-3.06356	-2.14659
-4.38306	-3.09769	-3.69853	-1.14661
-4.41524	-3.52613	-3.2442	-1.89168
-4.23659	-3.46883	-3.47098	-1.91648
-4.23169	-2.84877	-3.25514	-2.27569
-4.32097	-2.92529	-3.23688	-1.43589
-4.37748	-3.57315	-2.93913	-2.26221
-4.38232	-2.97413	-3.41326	-2.15684
-4.27741	-3.13241	-3.06749	-1.60642
-4.07614	-2.9557	-2.81579	-2.2902
-4.29973	-3.38808	-2.96804	-2.08532
-4.27523	-3.50114	-3.47998	-1.78625
-4.32731	-2.97355	-3.42047	-2.41964
-4.02269	-2.5441	-2.38751	-2.12852
-4.42859	-1.52152	-3.05172	-2.07803
-4.2894	-3.83968	-3.37821	-2.18909
-4.27475	-3.61426	-3.49703	-1.34373
-4.2688	-2.80225	-3.10459	-2.10234
-4.32623	-2.74263	-3.02806	-2.10412
-4.26945	-2.73811	-2.5536	-1.43129
-4.42078	-3.6734	-3.30265	-2.11083
-4.49511	-2.35717	-3.30983	-2.10245
-4.31098	-3.38282	-2.98916	-2.1387
-4.28492	-2.67583	-2.581	-1.83911
-4.19152	-3.29992	-3.08447	-1.5437
-4.26345	-3.34092	-2.25598	-2.01613
-4.2959	-2.41051	-3.20256	-2.22757
-4.24642	-3.691	-3.0588	-2.13269
-4.15427	-3.17222	-3.00217	-2.00484
-4.25	-2.52475	-2.74793	-1.66508
-4.42562	-3.1967	-3.5204	-1.94921
-4.2202	-3.42502	-2.73091	-1.88764
-4.12011	-2.69807	-2.34129	-2.12666
-4.41888	-3.49591	-3.02842	-1.98291
-4.29595	-3.135	-3.23027	-1.07888
-4.12256	-3.27284	-2.80707	-2.13959
-4.36475	-3.81714	-3.03771	-2.43556
-4.15365	-2.85282	-1.99128	-2.34094
-4.21604	-3.10981	-3.24063	-1.39077
-4.18533	-2.72917	-2.68935	-2.03927
-4.34778	-3.67258	-3.24528	-1.74662
-4.23739	-2.68855	-3.101	-2.24158
-4.18299	-2.60908	-2.96222	-2.09951
-4.25795	-3.23618	-2.84505	-2.02799
-4.36555	-3.09574	-3.07044	-2.07283
-4.4243	-3.14499	-3.44024	-1.78596
-4.41028	-3.04162	-2.36199	-1.9553
-4.14156	-3.2758	-3.19353	-1.99871
-4.30388	-3.58742	-2.75945	-2.02725
-4.06642	-2.822	-2.65777	-2.07874
-4.01434	-3.43088	-2.81444	-1.76774
-4.20663	-2.99854	-3.20734	-2.5783
-4.26579	-1.70473	-2.66503	-1.71733
-4.1871	-3.17087	-3.09546	-1.93265
-4.25065	-3.26165	-2.83283	-1.86447
-3.60711	-2.32481	-3.21951	-1.80639
-4.19703	-3.63709	-2.94864	-2.21399
-4.26127	-3.37313	-3.19069	-1.43379
-4.32614	-3.63308	-3.10382	-2.3942
-4.25627	-3.41264	-3.06986	-1.9184
-3.95556	-3.85064	-2.92858	-2.43247
-4.24055	-2.72094	-3.20515	-2.247
-4.0492	-3.71946	-2.47333	-2.35382
-4.37278	-2.97327	-2.47737	-1.91282
-4.14946	-2.98054	-2.6685	-1.74819
-4.13969	-3.22059	-2.76706	-1.11654
-4.01597	-2.76162	-2.74178	-1.87622
-4.30876	-1.80659	-3.24902	-1.67064
-4.3602	-3.46289	-3.23312	-1.97163
-4.02287	-3.76112	-3.01151	-2.11996
-4.16904	-3.41132	-2.94657	-1.89344
-4.00716	-2.46587	-1.62733	-1.6023
-4.32763	-1.76245	-3.57878	-1.82318
-4.09184	-1.96437	-2.52263	-1.91845
-4.25173	-3.49712	-3.04238	-2.25184
-4.24453	-3.09162	-3.25182	-1.77409
-4.23405	-2.17751	-3.1385	-1.73942
-4.13749	-3.14664	-3.01996	-1.23547
-4.33617	-2.77737	-3.2512	-2.0868
-4.02111	-2.97657	-2.74283	-1.98739
-4.14051	-3.47068	-2.52212	-1.66393
-4.16576	-3.69426	-3.41807	-2.20948
-4.3289	-3.49334	-3.23314	-2.14025
-4.2856	-3.27089	-3.04898	-1.78548
-4.22038	-3.33817	-2.84718	-1.72994
-4.17818	-2.82944	-2.88783	-0.771222
-4.26715	-3.58163	-3.26692	-1.80415
-4.2521	-2.07245	-3.10109	-1.38227
-4.15658	-2.81542	-2.94784	-1.88447
-3.93463	-2.16255	-2.41151	-1.9561
-4.39682	-3.13764	-3.12572	-1.77399
-4.11746	-3.05065	-2.81343	-2.06226
-3.82562	-3.59052	-2.27571	-1.90195
-4.32814	-3.2955	-3.33377	-2.37184
-4.22875	-3.07224	-3.08416	-1.71315
-4.19814	-3.28411	-2.70069	-1.79026
-4.20445	-3.29976	-3.03246	-2.14858
-4.14178	-3.61306	-2.30031	-1.96726
-4.2331	-2.95922	-2.79121	-1.87084
-4.25767	-2.6733	-3.05689	-2.26344
-4.25543	-3.43088	-2.82528	-1.85081
-4.18807	-2.84193	-3.09439	-1.94135
-4.20086	-3.253	-2.92555	-1.66123
-4.20673	-3.39511	-2.99076	-1.75591
-4.00682	-3.553	-1.90116	-1.52581
-4.05847	-2.13786	-2.54234	-1.86118
-4.37012	-2.94992	-2.84144	-2.05583
-4.38071	-3.23255	-2.83349	-1.81917
-4.20357	-2.78018	-2.87608	-1.53053
-4.24239	-3.17484	-2.84672	-2.11155
-4.16589	-3.4096	-2.54475	-1.58957
-3.94788	-3.39998	-1.99023	-1.64809
-4.11207	-3.23007	-2.74894	-1.54642
-4.32864	-3.45751	-2.32808	-2.10474
-4.21071	-3.00312	-3.02527	-1.81937
-4.12841	-2.49585	-3.34572	-1.74766
-4.00036	-2.88388	-2.46189	-1.6785
-4.25189	-2.64214	-3.26025	-2.26004
-4.22592	-3.32601	-2.6887	-1.93978
-4.08719	-1.76728	-2.62818	-1.48176
-4.3122	-3.209	-2.33437	-2.53682
-3.88741	-3.2125	-2.35617	-1.56272
-4.16826	-2.49871	-3.0423	-1.92144
-4.04728	-2.20849	-2.45542	-1.56647
-3.7368	-3.32867	-2.68092	-1.87387
-4.32452	-3.17157	-0.87675	-1.90758
-4.23462	-3.28081	-3.18644	-2.21581
-4.14996	-2.63147	-2.21661	-1.74582
-3.99482	-1.66011	-2.49974	-1.80175
-4.09205	-3.32189	-2.73101	-1.55098
-4.00051	-2.5558	-2.52545	-1.70936
-3.95567	-3.41252	-2.61824	-1.80809
-4.1554	-2.93557	-2.91667	-1.77742
-4.22103	-2.26547	-2.68015	-0.810541
-4.15274	-3.80666	-2.79919	-2.17656
-4.04996	-2.9332	-2.79698	-1.36235
-4.06675	-2.77001	-2.69945	-2.04222
-3.9104	-3.0721	-2.4057	-1.62906
-4.21251	-2.68574	-2.84318	-1.63025
-4.27685	-3.08833	-3.5	-2.35188
-4.18682	-2.60429	-3.26837	-1.61017
-4.16981	-3.14088	-2.98892	-1.66543
-4.0821	-3.01684	-3.2155	-2.27991
-4.15526	-3.6485	-2.86476	-2.3004
-4.1701	-3.32933	-3.07001	-1.88608
-4.04239	-3.14128	-2.59417	-2.46089
-3.81608	-2.8793	-2.35176	-2.21712
-4.04925	-2.40632	-2.60211	-1.81362
-3.91835	-3.11375	-2.58463	-1.57168
-4.04471	-3.17039	-2.85787	-1.56108
-4.15059	-2.97763	-2.84469	-2.19309
-3.63124	-3.33818	-2.72464	-1.70685
-3.90615	-2.71527	-2.60638	-1.49259
-4.0267	-3.28238	-2.9004	-1.3829
-4.13013	-2.7968	-1.62726	-1.45775
-4.23091	-2.93595	-3.27373	-1.57979
-4.16345	-3.38569	-3.22819	-2.22615
-4.02862	-2.22986	-3.16376	-1.48117
-4.21482	-2.52393	-3.32459	-1.35353
-4.14866	-3.41242	-2.78207	-2.0157
-3.80103	-3.11663	-2.94934	-1.82522
-3.90382	-3.12964	-2.41231	-1.55926
-3.91055	-2.94854	-2.42738	-2.21323
-4.07892	-3.51167	-2.71784	-2.37625
-3.96768	-3.42253	-2.33683	-1.774
-4.21654	-2.20312	-3.12637	-1.25839
-4.0669	-3.11393	-2.83717	-1.87755
-4.09189	-3.35099	-2.44889	-1.46704
-4.21461	-3.37376	-3.35544	-2.12253
-3.88771	-2.57671	-3.27343	-1.63489
-3.94031	-3.22406	-2.05969	-1.52092
-4.22161	-2.12216	-3.00531	-1.82044
-3.66823	-2.94186	-2.48749	-1.92227
-4.11397	-3.30814	-2.84208	-1.80896
-4.25908	-2.61569	-3.25739	-2.05441
-3.96574	-2.62175	-2.34854	-1.39803
-3.90363	-2.44504	-2.83683	-1.56802
-4.04321	-2.84498	-2.58075	-1.86549
-4.0209	-2.64824	-1.00403	-0.962801
-3.73252	-3.11138	-2.27528	-1.81718
-4.15396	-3.56028	-2.99253	-1.86697
-4.02768	-2.71127	-1.76077	-2.26536
-3.92351	-3.2867	-2.31499	-1.96752
-3.88186	-3.26859	-2.67011	-2.15221
-3.79308	-2.9355	-2.39264	-1.94639
-3.86323	-3.3119	-2.14707	-1.96912
-4.22544	-3.10225	-2.95735	-1.48921
-4.00867	-3.25541	-3.01586	-1.72981
-4.27236	-2.43963	-1.96642	-2.58149
-3.85493	-1.93239	-2.71095	-1.60239
-3.84432	-3.03674	-2.37183	-1.78516
-3.99105	-3.10876	-1.98933	-2.11279
-4.27698	-2.85903	-3.2679	-1.48077
-3.63143	-2.05739	-2.77305	-1.56598
-4.16061	-2.5429	-2.65285	-2.44653
-4.1324	-2.00673	-2.9033	-1.4034
-4.34877	-2.73914	-3.30082	-2.14991
-4.27027	-3.23554	-3.24596	-1.87003
-4.11095	-3.45599	-2.99989	-1.66178
-3.98287	-3.58122	-2.6386	-2.04934
-3.87346	-2.77421	-2.22766	-2.22874
-4.02832	-2.93874	-2.86562	-1.53399
-3.96091	-2.42823	-2.29623	-1.41571
-4.01098	-3.29181	-2.96352	-2.17984
-4.13491	-2.85129	-2.92804	-1.44764
-3.83734	-2.99316	-2.98181	-1.82901
-3.825	-3.07144	-2.32205	-1.22107
-4.06391	-2.4866	-2.88148	-1.14872
-3.82953	-2.51387	-2.66117	-1.54547
-3.82142	-2.87092	-2.10244	-2.04784
-4.22671	-2.15656	-2.02794	-1.77697
-4.23403	-2.56548	-3.06033	-1.75219
-4.18297	-3.32394	-2.70849	-1.93929
-4.28984	-2.84464	-3.20624	-1.94322
-4.04754	-2.58795	-2.79802	-1.77921
-4.15787	-3.29209	-2.90213	-2.02183
-3.9454	-3.39723	-2.69299	-2.22318
-3.77597	-2.35817	-1.89334	-1.90781
-3.81611	-1.73834	-2.36941	-1.5486
-4.03618	-2.13354	-2.77716	-1.8809
-4.12198	-2.3457	-2.90734	-1.92292
-4.07189	-3.12333	-2.7914	-1.67255
-4.18386	-3.11056	-2.89169	-1.9293
-3.90576	-1.92914	-2.45139	-1.508
-3.97659	-2.80929	-2.28471	-1.20586
-4.19341	-3.38618	-3.04561	-1.77985
-4.25828	-3.39018	-3.19606	-2.23121
-3.79095	-2.38861	-2.26324	-1.62521
-4.24234	-3.61303	-3.02363	-1.75226
-4.0711	-2.97908	-2.95462	-1.67985
-4.14112	-3.40962	-3.00733	-1.39778
-4.11081	-2.27679	-2.93395	-1.34011
-4.10188	-2.94894	-0.290392	-2.12826
-4.02361	-1.53995	-2.89273	-1.66078
-4.21965	-3.29392	-3.00638	-2.02443
-4.13566	-2.91335	-3.24554	-1.90123
-4.07895	-3.47281	-1.4693	-2.19259
-4.26902	-2.96464	-3.11242	-1.87669
-2.76324	-2.502	-2.15569	-1.80005
-4.1805	-2.44771	-3.09763	-1.54297
-3.98848	-2.47398	-2.07452	-1.74457
-4.08201	-1.89556	-2.85449	-1.46928
-4.16323	-3.48819	-1.57238	-1.78867
-3.93336	-3.59833	-2.33434	-2.07801
-4.07927	-2.87867	-2.85903	-1.78816
-4.09249	-3.22495	-2.7478	-1.76034
-4.05991	-3.14529	-2.74104	-1.19999
-3.77165	-1.98937	-2.60881	-1.64361
-4.03563	-3.16217	-2.88841	-2.02195
-4.07976	-3.18691	-2.42043	-1.66568
-4.08726	-3.38496	-3.13864	-1.89872
-4.00477	-3.03214	-3.03306	-1.45327
-4.18462	-3.16674	-3.14677	-1.6021
-3.71588	-2.98995	-2.19225	-2.05086
-3.95024	-2.09814	-2.77873	-1.82157
-3.00209	-3.22632	-1.62899	-2.01648
-4.14262	-3.28703	-2.94612	-2.03633
-4.07181	-3.4052	-2.92901	-2.3088
-3.98772	-1.61439	-2.64784	-1.91631
-3.98452	-1.16485	-2.82064	-1.26025
-3.92397	-2.31143	-1.35308	-1.73254
-4.17854	-3.40658	-3.0021	-2.19395
-4.0376	-3.2769	-3.14555	-1.93471
-4.24899	-2.92547	-3.35269	-1.33835
-4.16601	-2.68102	-2.78359	-1.99988
-4.07296	-3.48382	-2.69445	-2.27512
-3.68513	-3.47311	-2.4351	-2.19322
-4.27308	-3.46199	-2.96029	-1.91513
-4.02595	-2.96661	-2.85432	-1.69142
-4.0115	-2.92397	-2.81368	-1.79762
-4.05902	-1.45091	-2.65456	-1.54336
-3.89875	-3.51255	-1.77837	-2.14218
-3.99644	-3.0096	-2.70098	-1.95729
-4.25619	-2.86268	-2.77954	-1.80996
-4.04009	-1.30004	-2.79286	-1.46053
-3.74097	-3.35987	-2.55808	-1.28401
-4.28317	-2.80171	-3.09096	-1.25639
-4.13361	-1.09783	-3.05764	-1.264
-4.24638	-2.49922	-3.17585	-1.99375
-4.07343	-1.44858	-2.90947	-1.35187
-4.09498	-2.36526	-2.8087	-1.93068
-4.17867	-2.01053	-2.88482	-1.3814
-4.20048	-2.83735	-2.94741	-2.12625
-4.09222	-2.44453	-3.10177	-1.94026
-4.18754	-3.40865	-3.43928	-2.09235
-3.14069	-2.17677	-2.94831	-1.54789
-4.26321	-2.36726	-2.98335	-1.67273
-4.10832	-2.95325	-3.0431	-1.68121
-4.05945	-1.51667	-2.60935	-2.86319
-3.97505	-3.32542	-2.78479	-1.54968
-4.15187	-2.14156	-2.57789	-1.7801
-3.69009	-3.51613	-2.47262	-2.42718
-3.96679	-3.07767	-2.87699	-1.72624
-4.02105	-1.53036	-2.75634	-1.66894
-4.02772	-1.56706	-2.96956	-1.52782
-3.47363	-2.72521	-1.33787	-1.3792
-4.14687	-2.83768	-3.01178	-2.00429
-3.77742	-2.62497	-1.65461	-1.76379
-3.99294	-3.23216	-2.62268	-1.52559
-3.68267	-2.75186	-1.96188	-1.51317
-3.97647	-1.85751	-3.11915	-1.41367
-4.03984	-3.03021	-3.06592	-2.31632
-3.80875	-1.79966	-1.82971	-2.12598
-3.9726	-3.09803	-2.77862	-1.75248
-3.96639	-1.65493	-3.00842	-1.91111
-4.03235	-3.09121	-3.08474	-1.6972
-4.12041	-2.84056	-2.87434	-2.06914
-4.14895	-3.12281	-2.99594	-2.13612
-4.19015	-1.61923	-2.08596	-1.41849
-3.9146	-3.03324	-2.92581	-2.34964
-4.00857	-2.65669	-2.64199	-2.11087
-4.04958	-3.35335	-3.03257	-2.13398
-3.97766	-3.01671	-2.83435	-1.69882
-4.2216	-2.77718	-2.04526	-2.01646
-3.62398	-1.62246	-2.40548	-1.32971
-3.93295	-1.63684	-2.63673	-1.55772
-4.07278	-1.36659	-2.70368	-1.44511
-4.03997	-3.36799	-3.08418	-2.55014
-4.11912	-2.39293	-3.24356	-2.25377
-3.99991	-2.2128	-2.92136	-1.6252
-3.95541	-1.57411	-2.55372	-1.5435
-3.86091	-1.45594	-2.44836	-1.91584
-4.171	-2.5853	-2.75685	-1.76928
-3.91972	-2.61046	-2.21769	-1.86214
-4.06388	-2.81825	-2.65733	-1.86533
-4.01421	-3.31184	-2.9967	-2.19375
-3.99573	-2.4217	-2.34423	-1.88988
-3.84365	-3.61681	-2.22886	-1.63895
-4.0095	-2.9267	-2.18283	-1.49166
-3.90963	-2.81025	-2.51961	-1.67047
-4.26165	-3.14759	-3.05721	-2.13224
-3.96914	-3.12244	-3.23725	-1.74252
-3.93059	-3.15453	-2.57123	-2.08326
-3.93607	-2.23663	-2.74466	-1.5914
-3.79859	-3.12707	-2.88072	-1.6614
-3.98052	-2.54243	-2.40146	-1.78116
-4.16271	-1.38632	-2.85863	-1.5635
-3.73273	-2.84239	-2.94624	-1.2754
-3.99553	-3.28818	-2.75745	-1.92017
-3.83375	-2.00797	-2.78097	-1.81918
-4.12396	-2.82419	-3.18243	-1.50592
-3.90895	-1.57748	-2.8618	-1.19987
-4.08538	-1.18914	-2.86856	-1.65588
-3.99147	-2.59307	-3.02796	-1.82105
-3.99612	-1.37427	-2.69637	-1.71682
-3.99372	-3.25502	-2.88239	-1.73542
-4.01607	-2.81736	-2.89599	-2.29854
-3.9336	-1.22917	-2.53461	-1.75287
-4.16595	-3.07615	-2.14262	-1.61363
-3.98477	-3.06661	-2.88686	-1.0959
-4.11071	-1.98666	-3.09694	-1.72552
-3.89661	-1.38175	-2.69292	-1.41955
-4.19349	-1.70528	-3.09426	-1.18157
-3.9472	-1.40919	-2.7566	-1.50929
-4.02347	-3.11091	-3.07439	-1.9504
-3.85427	-1.21891	-2.78004	-1.39114
-3.8363	-2.84602	-2.31231	-1.74056
-3.85302	-3.21086	-2.55903	-1.59728
-3.97381	-1.52415	-2.87509	-1.44289
-3.71978	-1.4182	-2.82106	-1.29206
-4.01095	-2.97259	-2.90879	-1.5608
-4.00133	-1.93262	-2.89028	-1.25063
-3.94279	-2.92353	-2.74818	-1.94582
-3.96968	-2.7739	-3.06155	-1.28004
-4.00597	-2.88801	-3.04487	-2.00508
-3.89511	-0.912327	-2.88768	-1.13728
-4.01452	-2.67323	-2.74826	-1.80682
-4.04388	-1.56849	-2.79979	-1.60175
-3.91526	-2.61942	-2.91583	-1.97587
-3.84256	-1.69669	-1.71663	-1.39351
-3.93417	-1.38488	-2.75152	-1.40259
-4.02106	-2.86553	-2.56216	-2.21206
-3.92165	-2.9149	-2.858	-2.12439
-4.0204	-3.02789	-2.9578	-1.5025
-4.14364	-1.74647	-2.97618	-1.68883
-3.99365	-1.69213	-2.98825	-1.34866
-4.05052	-3.48102	-2.9023	-1.81113
-4.03733	-1.06206	-3.00376	-1.52757
-4.16261	-2.97506	-3.17002	-1.73003
-4.08611	-2.58741	-2.94593	-1.84132
-4.07818	-2.1001	-2.9317	-1.92801
-4.09057	-2.03799	-2.25986	-2.17581
-3.83848	-1.32301	-2.60916	-1.13574
-4.08421	-3.02595	-2.72306	-2.11965
-3.97461	-3.03731	-2.78333	-1.78646
-4.27447	-3.22258	-3.30992	-1.95281
-4.1692	-2.86278	-3.24267	-1.57117
-4.02537	-2.6254	-2.94107	-1.88754
-3.93271	-2.93003	-2.65776	-1.42727
-4.05855	-3.51449	-3.08622	-2.15209
-4.06923	-1.46162	-2.81547	-1.37036
-3.97079	-2.53208	-2.61552	-1.45175
-4.07414	-2.77336	-2.67492	-2.13445
-3.85836	-2.49544	-2.58953	-1.38358
-4.20181	-2.98633	-3.26772	-1.84299
-3.97208	-2.82262	-2.62238	-2.56142
-4.08724	-2.88402	-2.67757	-1.99772
-3.89607	-2.23551	-2.58489	-2.06464
-4.03675	-2.86401	-2.89379	-2.14145
-4.04486	-2.85783	-2.93851	-1.52886
-3.95953	-2.92338	-1.86965	-1.77152
-4.16518	-1.6054	-2.98323	-1.44763
-4.10231	-2.21546	-3.06936	-1.00776
-4.08439	-2.12384	-2.96954	-1.8571
-4.07145	-1.96697	-2.88443	-1.71269
-4.13806	-2.37161	-3.00287	-2.05112
-4.11745	-2.62817	-3.05695	-1.89094
-4.02349	-1.28616	-2.65579	-1.41915
-4.1055	-2.91068	-3.08982	-1.79075
-3.93925	-2.71645	-2.71651	-1.99737
-4.10437	-2.71254	-2.95578	-1.81601
-3.99692	-3.17819	-2.40065	-2.04468
-3.7419	-2.05216	-2.17383	-1.33151
-4.11279	-1.44957	-2.49982	-1.40716
-4.02187	-2.28225	-2.84787	-1.98144
-3.96702	-2.2573	-2.55302	-2.25816
-4.08208	-2.97372	-2.90435	-1.44906
-4.04864	-2.99119	-3.05271	-1.86668
-4.0858	-2.16855	-2.80018	-2.00732
-4.03657	-3.36977	-3.05171	-1.87538
-3.88031	-1.56626	-2.57515	-1.66276
-4.08045	-2.02935	-2.48322	-1.53728
-3.92873	-2.82677	-2.62711	-1.89649
-4.13191	-2.71236	-3.01431	-1.76413
-4.12096	-1.93046	-3.1804	-1.44368
-4.08425	-2.86098	-2.99741	-2.1037
-4.21701	-3.17902	-3.1285	-1.68231
-4.03369	-3.37481	-2.63429	-1.58766
-3.78189	-2.30382	-2.40816	-1.62603
-4.18825	-3.18053	-2.95769	-1.79344
-4.07793	-2.85905	-3.03846	-2.11218
-3.84458	-3.10143	-2.84465	-1.88986
-3.86393	-1.71007	-2.7528	-1.78103
-4.04255	-2.66604	-3.13348	-2.33492
-3.98667	-2.58268	-3.0879	-1.99843
-4.02789	-2.58482	-2.7271	-1.84838
-3.97192	-1.32346	-2.89968	-1.31656
-4.07099	-2.69145	-3.06728	-2.10516
-3.97794	-2.28063	-2.93328	-1.87473
-4.10596	-1.42868	-2.16024	-1.14741
-4.15671	-3.22948	-3.03382	-1.84032
-4.03258	-1.9011	-3.11253	-1.56737
-4.13811	-3.00574	-2.47498	-1.36104
-4.12449	-0.938485	-3.15002	-1.22972
-4.0318	-2.56398	-2.87439	-1.91746
-4.09593	-3.14864	-3.05024	-1.72883
-4.00119	-1.73929	-3.00106	-1.45376
-3.81697	-1.15458	-3.11524	-1.39305
-4.11795	-2.60664	-3.21218	-1.07845
-4.17678	-1.81662	-3.08935	-1.66725
-4.10486	-2.81781	-2.52536	-1.97834
-4.08993	-2.38268	-3.03281	-2.37533
-4.23958	-2.04441	-3.2792	-1.75912
-3.88712	-2.87515	-2.94312	-2.14193
-4.19148	-2.0463	-2.95866	-2.16494
-3.97307	-1.93929	-2.92293	-2.03416
-4.18541	-1.98342	-2.93904	-1.57465
-4.1136	-2.40219	-2.88929	-1.9224
-4.07175	-2.07875	-2.92557	-1.60626
-3.93121	-2.19953	-2.96522	-1.9969
-4.10356	-2.91529	-3.0408	-2.0718
-4.26312	-3.0207	-3.34074	-1.89373
-3.95432	-2.95184	-2.9914	-2.0229
-4.19902	-2.39031	-3.2826	-1.83889
-4.01525	-0.81823	-2.79084	-1.45681
-3.92238	-2.60104	-2.89412	-1.68979
-4.0471	-2.65466	-2.85826	-1.94796
-4.00937	-1.71909	-2.87035	-1.74668
-4.06057	-1.39388	-2.68618	-1.59621
-4.09993	-3.25556	-3.05813	-1.97054
-4.20867	-2.75462	-2.96037	-1.66218
-4.1967	-2.97569	-2.98318	-2.02726
-4.10511	-2.25015	-2.65935	-2.02697
-4.25216	-1.74192	-3.25414	-1.83601
-4.0388	-2.6084	-2.3516	-1.90898
-4.09234	-1.8033	-2.73095	-1.49828
-4.0014	-2.56838	-2.63213	-1.65815
-4.19625	-1.08426	-3.08343	-1.51042
-4.22285	-2.9595	-3.20267	-1.6354
-4.24421	-2.49828	-3.29336	-1.63071
-4.14133	-0.839182	-3.05398	-1.97553
-3.99373	-2.623	-2.74802	-1.8887
-4.06994	-2.32372	-3.02078	-1.97334
-4.20169	-2.97542	-3.14306	-1.73524
-4.16165	-2.88987	-3.10796	-1.8067
-4.09727	-2.73425	-1.91742	-1.7588
-3.80563	-2.28736	-2.98844	-1.69622
-3.95121	-3.12801	-3.31482	-1.88163
-4.11721	-3.22731	-3.06673	-1.95914
-3.98367	-2.33034	-2.93621	-1.95259
-4.10158	-2.2645	-3.10661	-1.54899
-4.13056	-2.93283	-2.99885	-1.94204
-4.06123	-1.90057	-2.86001	-2.32402
-4.09534	-1.17816	-2.99322	-1.33549
-3.70415	-2.44164	-2.63562	-1.74499
-4.08522	-2.41671	-2.91041	-1.74803
-3.92447	-1.15478	-2.57324	-1.47553
-4.09705	-1.53078	-3.15915	-1.50022
-4.01301	-1.23927	-3.06734	-1.26446
-4.09232	-2.54116	-3.09158	-1.78644
-4.25211	-2.27595	-2.88562	-2.15829
-4.12508	-3.16316	-3.10263	-1.75787
-4.04206	-2.25096	-1.8763	-1.65389
-4.17538	-2.63293	-3.37051	-1.6387
-4.22144	-1.3054	-2.87411	-1.41991
-4.22271	-2.56503	-2.80909	-1.95015
-4.07826	-1.6655	-3.15874	-2.23318
-3.81271	-3.16478	-2.03409	-2.02017
-4.14172	-2.47082	-3.19953	-1.5781
-4.1997	-2.54179	-3.29565	-1.70459
-4.12904	-2.89501	-2.66047	-1.67712
-4.08404	-2.80667	-2.95968	-1.96387
-4.23521	-2.56671	-2.71395	-1.36123
-3.95375	-1.98009	-2.49305	-1.95439
-4.06027	-2.79606	-3.00613	-1.99282
-4.10492	-1.99171	-3.3216	-1.76145
-3.45133	-2.50157	-2.4232	-1.89583
-4.0829	-2.15365	-3.15842	-1.35969
-4.10807	-2.99866	-2.80845	-2.0313
-4.24276	-2.49739	-3.18754	-1.75872
-4.09489	-2.47685	-2.46128	-2.16726
-4.096	-2.61486	-2.94821	-1.39605
-4.24889	-3.09358	-2.66537	-2.16198
-4.02521	-2.50503	-2.90492	-1.67254
-4.17725	-2.65999	-3.17783	-1.72521
-4.08799	-1.9607	-2.70548	-0.46276
-4.14081	-2.1972	-2.76817	-1.65733
-4.21868	-2.71515	-3.10866	-1.99503
-4.26088	-2.41954	-3.04924	-1.83662
-4.04418	-2.46434	-2.82904	-1.55462
-4.19099	-2.35493	-3.13796	-1.94301
-4.29065	-2.30026	-3.12532	-1.83185
-4.03913	-3.02211	-3.0307	-1.94198
-4.20528	-2.89062	-3.27147	-1.67731
-4.03149	-2.08651	-2.56598	-1.33935
-4.0055	-2.71609	-1.95454	-1.78661
-3.96297	-2.18242	-2.552	-1.54548
-4.1737	-2.93625	-2.83234	-1.46469
-4.11129	-2.67899	-3.40696	-1.7416
-4.01847	-2.63221	-3.22843	-1.3196
-4.22832	-3.08982	-3.09817	-2.14565
-4.11607	-2.26239	-2.72266	-1.9429
-4.16138	-2.90656	-2.94595	-1.68692
-4.21631	-2.6565	-1.49056	-2.20531
-4.16343	-2.34868	-2.69934	-1.81083
-4.26249	-1.48832	-3.08022	-2.16118
-4.21208	-2.5524	-3.26342	-1.5539
-4.2973	-2.99145	-3.27852	-1.76331
-4.15087	-2.71576	-2.91965	-1.95534
-4.21487	-2.32521	-3.38459	-2.16138
-4.00105	-1.96909	-2.75117	-1.32257
-4.29097	-2.24281	-3.15538	-1.85166
-4.2377	-3.13765	-1.99342	-1.53877
-4.2606	-2.34617	-3.29415	-1.7415
-4.26089	-2.34145	-3.31022	-1.46831
-4.32394	-1.69505	-3.41731	-0.950088
-4.20046	-1.46549	-2.9259	-1.70459
-4.01437	-3.13849	-2.72796	-1.3014
-4.30177	-3.00686	-3.34509	-1.9234
-4.2202	-2.10687	-3.08528	-1.53742
-4.01231	-1.88086	-2.78214	-2.26605
-3.99918	-2.32525	-2.48296	-1.3056
-4.23616	-2.31019	-3.15661	-2.01063
-4.18086	-2.35554	-2.99424	-1.87475
-4.12436	-2.85309	-2.53957	-1.71918
-4.27727	-2.18351	-2.25428	-2.2335
-4.16871	-1.61345	-2.38751	-2.27758
-4.151	-3.01219	-2.9905	-1.2327
-4.20459	-1.97221	-3.1589	-2.22751
-4.18083	-2.35364	-3.40815	-1.92066
-4.10306	-2.25157	-2.68425	-1.80497
-4.18837	-1.66862	-3.05191	-2.29233
-3.92537	-2.27358	-2.64334	-1.95953
-4.25446	-2.15928	-3.18999	-1.93674
-3.79881	-2.11243	-2.34701	-1.87984
-4.10294	-3.39702	-2.82882	-2.02575
-4.30346	-3.23301	-2.75915	-2.06116
-4.17565	-2.89237	-3.55141	-1.89827
-4.191	-2.65061	-2.89127	-1.86218
-3.99951	-2.95384	-2.46174	-1.74794
-4.18872	-2.43573	-3.09551	-2.00396
-4.30455	-3.11661	-3.28912	-1.41563
-4.10501	-2.45084	-2.72938	-1.88981
-4.32036	-2.71292	-3.21792	-1.41964
-4.19374	-2.3124	-2.96089	-2.11293
-4.23318	-1.59535	-3.2307	-1.64815
-4.11176	-2.2037	-2.73901	-1.90642
-4.19275	-2.95565	-3.31489	-1.28433
-4.2305	-2.7714	-3.06342	-2.03314
-4.3068	-2.29431	-3.22157	-1.83092
-4.25453	-2.63124	-3.10233	-2.34052
-4.24189	-2.61962	-2.57761	-2.1986
-4.32026	-2.83759	-3.34172	-1.91851
-4.10025	-1.88459	-3.06278	-2.00837
-4.23855	-2.81106	-3.08739	-1.92182
-4.25159	-2.22198	-2.64921	-1.83423
-4.23162	-3.02981	-3.04257	-1.41594
-4.31276	-3.03864	-2.80639	-1.67155
-4.31712	-2.68283	-3.25676	-1.88834
-4.14467	-2.67982	-2.84293	-1.98141
-4.2456	-3.43252	-2.87742	-2.04349
-4.20212	-2.77803	-2.85374	-1.68597
-4.23865	-1.73265	-2.66224	-2.18386
-4.06638	-2.03794	-2.56381	-1.7816
-4.29821	-2.6156	-3.02894	-1.98515
-4.28891	-2.25239	-3.18203	-1.92516
-4.08762	-2.03581	-2.65315	-2.1789
-4.35472	-3.19285	-3.44544	-2.28137
-4.15182	-3.00257	-2.68911	-1.51842
-4.196	-3.22983	-3.06686	-1.60886
-4.23045	-2.24308	-2.84625	-1.93909
-4.38857	-2.31964	-3.03383	-1.86595
-4.28033	-2.81151	-2.89388	-1.69655
-4.26965	-2.96666	-3.05243	-1.69625
-4.25396	-2.61683	-3.04158	-1.6334
-4.22482	-2.40777	-3.25968	-1.91468
-4.07814	-2.14726	-2.68479	-2.01286
-4.32721	-3.03463	-3.04725	-1.97417
-4.25831	-2.61634	-3.18585	-1.73297
-4.30025	-1.7214	-3.00862	-2.00461
-4.09265	-2.52717	-2.87366	-1.79323
-4.18534	-2.0774	-3.03699	-2.00033
-4.37585	-0.554182	-2.98689	-2.01806
-4.183	-3.32706	-2.82459	-1.88972
-4.03463	-3.10633	-2.32429	-0.961575
-4.30209	-2.32098	-2.32724	-2.06614
-4.26199	-2.72076	-2.47454	-1.9002
-4.1371	-1.79396	-2.99674	-1.8161
-4.30242	-2.06007	-2.97947	-1.41657
-3.99665	-2.06063	-2.89409	-1.96115
-4.05672	-2.24526	-2.56274	-1.69834
-4.38866	-2.73972	-1.33747	-1.88601
-4.33422	-2.35576	-3.4327	-1.98665
-4.34435	-2.7477	-3.05796	-1.69006
-4.18541	-2.47788	-2.78171	-1.89946
-4.22813	-2.6841	-3.15233	-1.55673
-3.94385	-2.73261	-2.23079	-1.9643
-4.28387	-2.75051	-2.50871	-1.94739
-4.28594	-1.36246	-3.30521	-1.55219
-4.354	-1.96291	-3.48481	-1.86246
-4.28934	-2.36139	-3.08316	-1.69773
-4.28614	-2.84194	-2.91415	-1.93241
-4.28736	-2.83554	-2.84154	-1.90909
-3.89828	-2.39691	-2.69365	-1.91354
-4.19753	-2.2024	-2.76607	-1.50603
-4.37432	-2.14598	-2.41649	-1.88387
-4.33775	-1.64539	-3.07432	-1.6751
-4.33907	-3.46037	-2.97705	-1.32562
-4.30563	-1.9843	-2.8695	-1.88976
-4.25604	-3.02608	-2.38725	-1.87668
-4.19856	-2.20682	-3.16749	-1.70141
-3.69816	-1.6288	-2.3527	-1.87598
-4.22181	-2.29763	-3.28833	-1.87582
-4.19928	-2.81488	-3.01605	-2.01349
-4.22265	-1.81271	-2.9993	-1.72556
-4.19527	-1.98089	-2.80433	-2.17863
-4.11404	-2.028	-2.77601	-1.73523
-4.25421	-2.98141	-2.24852	-1.83031
-4.36381	-0.990943	-2.94834	-2.15333
-4.27592	-2.47239	-3.30415	-1.73068
-4.30903	-2.94978	-2.80473	-2.09057
-4.10374	-2.33742	-2.83259	-1.44822
-4.40701	-1.94389	-3.42506	-2.04478
-4.20103	-1.90826	-2.81882	-1.7954
-4.03496	-2.56409	-2.27294	-1.86767
-4.27028	-2.26308	-3.45902	-1.35118
-4.417	-1.92021	-2.86503	-1.73505
-4.21806	-2.73368	-3.19413	-2.09281
-4.23906	-1.36576	-3.17135	-1.48128
-4.14268	-1.82598	-2.95372	-2.03018
-4.37486	-2.60563	-2.49714	-1.73806
-4.19759	-3.21541	-2.93822	-2.33473
-4.32576	-1.86663	-1.97061	-2.09469
-4.35455	-1.61783	-2.92157	-2.00306
-4.14067	-3.03484	-3.14914	-1.73993
-4.36343	-1.96115	-1.22772	-2.11017
-4.24938	-1.93673	-3.15708	-1.67773
-4.3057	-1.97496	-2.79534	-1.90105
-4.14076	-2.84732	-2.55726	-1.88236
-4.41466	-1.71829	-3.16766	-1.13878
-4.11305	-1.76624	-3.36336	-2.04191
-4.37387	-3.10745	-3.20345	-1.82536
-4.37462	-2.08825	-2.95881	-2.24218
-4.19903	-2.49818	-3.19479	-2.03637
-4.41166	-1.68144	-3.06857	-1.62796
-4.32353	-2.05747	-2.83777	-1.54518
-4.39956	-2.26867	-2.92945	-1.68532
-4.23651	-2.61944	-3.24951	-1.83809
-4.22238	-1.79971	-2.92527	-1.56705
-4.23201	-1.82743	-2.65201	-1.38237
-3.87173	-2.00052	-2.21802	-1.99814
-4.2281	-1.65069	-2.98631	-1.78852
-4.252	-2.85677	-3.01445	-1.96841
-4.28605	-2.15166	-2.81763	-1.67998
-4.09559	-2.45949	-2.47921	-2.1002
-4.17042	-3.15341	-2.88404	-2.18186
-4.24068	-2.24248	-2.91621	-1.79622
-4.40389	-1.95266	-3.24467	-1.93036
-4.14666	-3.09132	-2.78311	-2.48325
-4.14934	-2.51683	-2.7615	-1.9044
-4.19904	-1.70253	-2.82841	-2.3188
-4.39086	-1.73673	-3.11183	-1.63148
-4.1873	-2.90518	-2.99972	-2.03011
-4.39082	-2.52343	-3.23181	-2.11092
-3.87744	-1.2625	-2.92923	-1.89364
-4.30272	-2.89833	-2.81135	-2.20236
-4.23724	-1.81252	-2.97669	-2.06751
-4.32918	-2.98883	-3.14144	-2.08456
-4.17878	-1.793	-2.89296	-2.01307
-4.14926	-2.11592	-3.27631	-1.6991
-4.18012	-2.14364	-2.59504	-1.76595
-3.97474	-2.17861	-3.09664	-1.67514
-4.10937	-2.62539	-2.25704	-2.1068
-4.20163	-2.82334	-2.90283	-2.00096
-4.25376	-2.09752	-3.01143	-2.11256
-4.17868	-2.0758	-2.19371	-2.10607
-3.94204	-2.83753	-2.576	-1.68871
-4.16844	-2.91947	-2.69746	-1.92585
-4.38218	-2.9936	-3.1776	-1.79831
-4.18038	-2.99676	-3.14087	-1.42384
-4.29512	-3.08452	-3.26743	-2.27509
-3.9703	-3.49868	-2.66378	-2.23621
-4.36076	-2.32828	-3.4759	-2.03611
-4.25172	-2.84994	-3.0418	-1.79463
-4.36627	-3.10423	-3.25338	-1.81689
-4.23673	-3.20003	-2.42496	-2.40996
-4.16158	-1.92128	-3.02151	-1.99101
-4.01	-2.70285	-1.95441	-1.92983
-4.07946	-2.10353	-2.9504	-1.6872
-4.20821	-2.65179	-2.93682	-1.97548
-3.99806	-1.41609	-2.72209	-1.73453
-4.1478	-1.72422	-2.44804	-1.3415
-4.24429	-2.6278	-3.00636	-1.79613
-4.2832	-3.05532	-2.49212	-1.90933
-4.16316	-2.27069	-2.75862	-1.78792
-4.22635	-2.16073	-2.92832	-1.90479
-4.24645	-2.50382	-2.42271	-2.08183
-4.20948	-2.15121	-3.04322	-1.45466
-4.12772	-2.58684	-2.89944	-1.89675
-4.20636	-2.38887	-1.61027	-1.77387
-2.98587	-2.54474	-3.39336	-2.19335
-4.23933	-2.843	-2.7554	-2.01739
-4.06168	-2.36654	-2.74618	-1.7091
-4.20088	-2.16178	-2.95995	-2.00761
-4.12172	-1.99495	-3.23786	-1.98034
-4.41328	-1.21187	-3.228	-1.6636
-4.36962	-2.78137	-3.23584	-1.85528
-4.21606	-2.59993	-3.11566	-1.95702
-4.10589	-1.76541	-3.24732	-1.84547
-4.02128	-3.05789	-2.77496	-2.1296
-4.00841	-2.74346	-2.4606	-2.33239
-4.1571	-3.22402	-2.68887	-1.81568
-4.14708	-1.8816	-3.30313	-2.06589
-4.20762	-2.46057	-3.10179	-1.75788
-4.34363	-1.35983	-3.41348	-1.80327
-3.97644	-1.62637	-2.63245	-1.92427
-4.32622	-1.82854	-2.72693	-2.06283
-3.99589	-2.67992	-2.35571	-1.85191
-3.99109	-2.97941	-2.26519	-2.15429
-4.18214	-2.54173	-3.07851	-2.0214
-4.15768	-1.6914	-3.1001	-2.23887
-4.08365	-2.99047	-1.56509	-1.85708
-4.1719	-2.06543	-2.87869	-1.93621
-4.15388	-2.82128	-2.76538	-2.2252
-4.21549	-3.03508	-3.05815	-2.14806
-4.03173	-2.11596	-2.39519	-1.76581
-4.12439	-3.31892	-2.3395	-1.68361
-4.05719	-3.36127	-2.92855	-1.85186
-3.55366	-1.97159	-2.7556	-1.83997
-4.3309	-1.92315	-3.09819	-1.56498
-4.37724	-3.13577	-3.24267	-2.42118
-3.73337	-2.32065	-2.20314	-1.54172
-4.1294	-3.5625	-2.65479	-2.02108
-4.19732	-2.50794	-2.90226	-1.73355
-4.33004	-2.91987	-3.03805	-1.81384
-4.13631	-2.21621	-2.91395	-1.68726
-4.37067	-2.3585	-3.04815	-1.73185
-4.07229	-3.15768	-2.3378	-1.95038
-4.26171	-2.94145	-2.5002	-1.6222
-3.96914	-2.12502	-2.58045	-1.67561
-4.2609	-1.67418	-2.94782	-2.03285
-4.39181	-1.94334	-3.35911	-1.93143
-4.22941	-2.34678	-2.95032	-2.13156
-4.20917	-2.049	-3.10114	-1.87158
-4.06652	-2.70148	-1.53867	-1.86593
-4.24599	-3.02784	-3.41653	-2.49787
-4.14012	-2.37831	-2.17606	-1.83167
-4.0645	-1.95534	-2.91087	-1.705
-4.29867	-2.21968	-3.25701	-1.74788
-2.44995	-2.81143	-2.36915	-1.98843
-4.3762	-2.97795	-3.44216	-2.60842
-4.33622	-1.75655	-3.11786	-2.21027
-4.18787	-3.1412	-2.92341	-1.87391
-4.13893	-2.78782	-2.87705	-2.03002
-4.35698	-2.33879	-3.34633	-1.83626
-4.15599	-1.76864	-2.32657	-1.77273
-4.05627	-2.81518	-2.63224	-2.31858
-4.03276	-3.14981	-2.62449	-2.32677
-4.19201	-1.91225	-2.66429	-1.61982
-4.06024	-3.16071	-3.13861	-2.02032
-4.2099	-3.13732	-2.69925	-1.6539
-4.29381	-2.48753	-3.02203	-1.91675
-4.28119	-2.72434	-3.1333	-2.22885
-4.19807	-2.6277	-2.68484	-1.87735
-4.20976	-3.50518	-2.71333	-2.2574
-4.32809	-2.85062	-2.89154	-2.03431
-4.17704	-2.92584	-2.97864	-2.24311
-4.14074	-2.94827	-2.90633	-1.96276
-4.20567	-3.08041	-2.6706	-2.11597
-4.06412	-3.18669	-2.94077	-1.8052
-4.12491	-2.64778	-2.91547	-2.12649
-4.19951	-3.3011	-2.67174	-1.90279
-4.27488	-3.09868	-3.23461	-1.77775
-4.3626	-2.55803	-3.09056	-1.86114
-4.01681	-3.70088	-2.53666	-2.31736
-4.25612	-3.12275	-2.92828	-1.91394
-4.26293	-2.57221	-2.81526	-1.56728
-4.20358	-3.0318	-2.97254	-2.20978
-3.75192	-2.24241	-2.88911	-1.76091
-4.11744	-3.51361	-2.76332	-1.49974
-2.71986	-2.15158	-2.13644	-1.7478
-4.02038	-2.46425	-2.5222	-1.64822
-4.12471	-3.07175	-2.00375	-2.22489
-4.21535	-2.52309	-3.08121	-1.90497
-4.23626	-3.07336	-2.87333	-1.93684
-4.13029	-2.50722	-2.84202	-2.38929
-4.3462	-1.84927	-3.20639	-1.58497
-3.87436	-2.46881	-2.35518	-1.70934
-3.9931	-2.13909	-2.70171	-2.00233
-4.00763	-2.16217	-2.93621	-2.0202
-4.35242	-3.78941	-3.22334	-2.1385
-4.02393	-2.47758	-2.47882	-1.89971
-4.20941	-2.63782	-2.81533	-2.08425
-3.75176	-2.60833	-2.48766	-1.68066
-4.27805	-2.34678	-3.22017	-1.7632
-3.91063	-2.5611	-2.53707	-2.01029
-4.29551	-2.66489	-3.06876	-2.0829
-4.30317	-2.91817	-2.64301	-1.94283
-4.35141	-3.73163	-3.20192	-2.17356
-4.33337	-3.38424	-3.02282	-2.03966
-4.15127	-3.15134	-2.69566	-1.92251
-3.98011	-2.97396	-2.46151	-1.9942
-4.06191	-2.88135	-2.37663	-1.83862
-3.93023	-3.15219	-2.67382	-2.24301
-4.1634	-3.26848	-3.084	-1.81651
-4.14857	-3.04698	-2.87545	-1.91739
-4.19439	-2.93183	-3.25198	-1.76812
-4.17512	-2.63273	-2.90663	-1.60336
-4.33173	-3.0096	-3.05356	-2.03183
-4.08469	-3.29492	-2.66533	-1.6338
-4.21152	-3.04768	-2.45322	-2.38808
-4.25734	-1.58907	-2.97405	-1.60769
-3.73676	-2.46315	-2.39898	-1.91517
-4.26175	-2.6135	-2.77244	-1.45196
-4.05368	-2.75101	-2.25376	-2.07005
-4.26968	-3.47685	-2.91769	-2.33357
-4.12168	-3.55189	-2.80026	-1.81708
-3.99325	-2.265	-2.81173	-1.55307
-4.20968	-2.94987	-2.87018	-2.48326
-4.11511	-1.58115	-2.57712	-1.79962
-4.27055	-1.18655	-3.36592	-1.49698
-4.15595	-2.79592	-2.33081	-1.84855
-4.17694	-2.97156	-2.6553	-2.43084
-4.29798	-3.10701	-3.08127	-2.0382
-4.30202	-2.57962	-3.1496	-2.47028
-4.27577	-3.72242	-2.99661	-2.03921
-4.16498	-3.22078	-2.85838	-1.67937
-3.96468	-2.58347	-2.1499	-1.29107
-4.08486	-1.80088	-2.65607	-1.57427
-3.80858	-2.36968	-2.15364	-1.90077
-4.30533	-2.82066	-2.11437	-1.76569
-4.0205	-2.59534	-2.69291	-1.70349
-4.16056	-2.83943	-2.91354	-1.71077
-4.04623	-2.83201	-1.90798	-2.02911
-4.15558	-2.6027	-3.09674	-1.65247
-4.08774	-3.84951	-2.50941	-2.25413
-3.88277	-2.8334	-2.12726	-2.05524
-4.09711	-2.16665	-2.44181	-1.83476
-4.17411	-3.37482	-2.66031	-1.74403
-4.10877	-2.78393	-2.96329	-1.75476
-4.04831	-3.16684	-2.30021	-2.1215
-4.20974	-2.52707	-2.80729	-2.03373
-3.94842	-3.44833	-2.61113	-1.80907
-4.13859	-2.86454	-3.13287	-2.09969
-4.2399	-2.62071	-2.82092	-2.05638
-3.85055	-2.06136	-2.58821	-1.88194
-4.12089	-2.97778	-3.05405	-2.10607
-4.24408	-3.25702	-2.9394	-1.61296
-4.15634	-2.98158	-3.14945	-1.88063
-4.11235	-3.4569	-2.32957	-1.6618
-4.09584	-3.02572	-2.48746	-2.00682
-4.08656	-3.09003	-2.34414	-2.22537
-4.21043	-2.77312	-3.03367	-1.77364
-4.12558	-2.59588	-2.7949	-1.60346
-4.31167	-2.56147	-2.85024	-1.86558
-3.99541	-2.9535	-2.6772	-1.7448
-3.95977	-3.10552	-2.61072	-2.13694
-4.21373	-2.37991	-2.69855	-1.97132
-4.20171	-2.93817	-2.55706	-2.18363
-3.72997	-2.4312	-2.56678	-1.82927
-4.12714	-3.44925	-3.14146	-1.98635
-4.17534	-2.33037	-2.95779	-1.98502
-3.90857	-2.20565	-2.46701	-2.3082
-4.26826	-3.32773	-3.21339	-1.75642
-4.08135	-2.85758	-2.90047	-1.6803
-4.18517	-2.62255	-2.74279	-1.9259
-4.13621	-2.81083	-3.2099	-1.96199
-4.20795	-3.01509	-3.19398	-1.9366
-4.03513	-3.47312	-2.87522	-2.2365
-4.01449	-3.18103	-2.52384	-1.58127
-3.93113	-3.19464	-2.13083	-2.26017
-4.2354	-2.98951	-2.84749	-1.52872
-3.88252	-3.45307	-2.67663	-2.29579
-4.13629	-2.89427	-2.81452	-2.14228
-3.54564	-2.3634	-2.41094	-1.62896
-4.09097	-2.97538	-1.83003	-1.88258
-3.8213	-2.9785	-2.50463	-1.77278
-4.22816	-3.1636	-3.17725	-2.11517
-4.10111	-3.09473	-2.88082	-1.89466
-4.13459	-3.38675	-2.56628	-1.78099
-4.08652	-3.10144	-2.65808	-2.10505
-4.1441	-2.82039	-2.97368	-1.91601
-4.18614	-3.16985	-3.01625	-2.26597
-4.29628	-3.1393	-2.72858	-1.73769
-3.99763	-2.80094	-2.79856	-1.60302
-4.28938	-2.40655	-3.00691	-2.14736
-3.67313	-2.93776	-2.3014	-1.57328
-4.07204	-2.5324	-2.01057	-1.68176
-4.31568	-3.48117	-3.29358	-1.83652
-4.14394	-3.20269	-3.00725	-1.64369
-4.13355	-3.15048	-2.2837	-1.95203
-4.17554	-2.80654	-2.60409	-1.9284
-4.10787	-2.66423	-2.98023	-2.00541
-4.19233	-2.68448	-2.98829	-1.61574
-3.99205	-2.07306	-2.44916	-1.93233
-3.99327	-2.35279	-2.62241	-1.96091
-4.12383	-1.77767	-2.5077	-2.2084
-4.003	-2.97208	-2.72664	-1.75879
-3.98981	-2.90446	-2.393	-1.81091
-4.19346	-3.6369	-2.64688	-2.05186
-4.05666	-2.93859	-3.05418	-1.75896
-4.12993	-2.44499	-2.98922	-1.81379
-4.0267	-3.45717	-1.73428	-1.9878
-4.10923	-3.18949	-2.76198	-1.93411
-4.10544	-2.67329	-3.07202	-2.08543
-3.96308	-3.15921	-2.74844	-1.89954
-4.11901	-3.38798	-2.95727	-1.95264
-4.07467	-3.31649	-2.63513	-2.13136
-4.25623	-2.03093	-2.99351	-2.10101
-4.29363	-2.07671	-2.69601	-2.25101
-4.00678	-2.52968	-2.66604	-1.73083
-3.88575	-2.86507	-2.92635	-1.73539
-4.08697	-3.60174	-2.74204	-1.59023
-4.17237	-2.47504	-2.9584	-2.50419
-4.29542	-2.95443	-3.21746	-2.08582
-3.65504	-3.26992	-1.46067	-1.89726
-4.0931	-2.51115	-3.14899	-1.55668
-4.08975	-2.91106	-3.03042	-1.77111
-4.08285	-2.49536	-3.00134	-1.96052
-4.02259	-2.75766	-2.51633	-1.69209
-4.03379	-3.46945	-2.78611	-1.61261
-3.86304	-3.10695	-2.18923	-1.95553
-4.17721	-1.2968	-3.08484	-2.04482
-4.07479	-2.81474	-2.96743	-2.10982
-4.05263	-2.58914	-2.11873	-1.75928
-4.07466	-1.97562	-2.8628	-1.99488
-4.00244	-2.81318	-2.85708	-1.97191
-4.13046	-3.75971	-3.05991	-1.17229
-4.15724	-2.39897	-2.51342	-1.87829
-4.06478	-2.93349	-2.62486	-2.23724
-4.1217	-3.12244	-2.63339	-1.35926
-4.23337	-2.94116	-2.94228	-2.10538
-4.22182	-3.25701	-2.98048	-1.72584
-4.13862	-2.83601	-3.29046	-1.86567
-4.21309	-3.4785	-2.90138	-1.44235
-4.09488	-2.9286	-2.7556	-1.70533
-4.19884	-2.13883	-3.01531	-2.38625
-4.14211	-3.30105	-2.64656	-2.1549
-4.12024	-3.09414	-2.73966	-1.86557
-4.04448	-3.04447	-2.7637	-1.4112
-3.98528	-2.37132	-2.31925	-1.84255
-4.10252	-3.37197	-3.03623	-1.56967
-4.16717	-2.36806	-2.82172	-1.12949
-4.17179	-3.5214	-2.69033	-1.69056
-3.92182	-2.56722	-2.87932	-1.91945
-4.00338	-2.25545	-2.96403	-2.34144
-4.33272	-3.09593	-3.34774	-2.10909
-4.19036	-3.05278	-3.11339	-1.66199
-4.17337	-1.84248	-2.59117	-1.69082
-4.2391	-3.09357	-2.35331	-1.72064
-3.85616	-1.66459	-2.47579	-1.8677
-4.15645	-2.58271	-3.05181	-1.60703
-4.16194	-2.39329	-3.03532	-2.23438
-4.13228	-2.73449	-2.99131	-1.92294
-4.06305	-2.85128	-2.13285	-2.06504
-4.11935	-2.63443	-2.74051	-2.00283
-4.18609	-3.7402	-2.57442	-1.64921
-4.28317	-3.01714	-3.15248	-1.76163
-4.11089	-2.28511	-3.21976	-1.88645
-4.29969	-1.90577	-3.11275	-1.63405
-4.11779	-2.85278	-2.97606	-1.41773
-3.98717	-3.09237	-2.54551	-1.62862
-4.09162	-3.35185	-2.78312	-1.60459
-4.27575	-3.17025	-2.78836	-2.08766
-4.28855	-1.82228	-2.69974	-1.73894
-4.19536	-1.81354	-2.66717	-1.61072
-3.76467	-2.85254	-2.36303	-1.88493
-4.1689	-2.0659	-3.2754	-2.15283
-4.02064	-3.54499	-2.55079	-1.68674
-3.69844	-2.7289	-2.38381	-2.21981
-4.29218	-2.49456	-3.37638	-1.72027
-4.16662	-2.23852	-2.89827	-1.84171
-4.23891	-2.41144	-2.78132	-1.9211
-3.99422	-3.56466	-2.48836	-1.39366
-4.08097	-2.99831	-2.89961	-1.61576
-4.26684	-2.9317	-2.56032	-1.54468
-4.02533	-3.33796	-2.87867	-1.68309
-4.10984	-3.16098	-2.4575	-1.47016
-3.9351	-3.06262	-2.72896	-2.193
-4.15907	-3.23672	-3.01101	-2.00282
-4.11721	-3.42319	-2.95714	-1.53193
-4.06313	-1.96565	-2.6006	-1.8742
-4.21802	-2.07738	-2.86718	-1.76009
-4.08501	-2.89369	-2.85051	-1.97285
-4.07839	-2.79859	-2.88429	-1.53436
-4.217	-3.40371	-2.35245	-2.31129
-4.13522	-3.12416	-3.06815	-1.92727
-4.01951	-3.13389	-2.86119	-1.94295
-4.0685	-2.0722	-2.24305	-1.93147
-4.34788	-2.61489	-2.9757	-2.15056
-4.16531	-2.62504	-3.19407	-1.84934
-3.9786	-2.94461	-2.90603	-1.53681
-4.04632	-3.24585	-2.68527	-1.77951
-4.12174	-2.14284	-2.85324	-1.75504
-4.09289	-3.30455	-3.04613	-2.10706
-4.10791	-2.28724	-2.80962	-1.64679
-4.20977	-2.84016	-2.93183	-1.89808
-4.08786	-3.16167	-3.11794	-1.36622
-4.1424	-3.12504	-2.85843	-1.83618
-3.91126	-2.50937	-2.21536	-1.23676
-4.08854	-3.48147	-2.75063	-1.51722
-4.0499	-1.38249	-2.95472	-1.87911
-4.32604	-3.12813	-3.20359	-1.50746
-4.04704	-3.44	-2.86624	-1.32596
-4.21422	-3.42041	-3.29266	-2.07568
-4.06815	-2.75077	-2.82634	-1.92605
-4.34852	-3.41163	-3.07424	-1.86412
-4.19729	-2.54539	-2.41398	-1.65026
-4.24847	-2.85668	-2.05151	-1.58042
-4.12244	-2.74776	-2.68293	-1.73748
-4.03926	-2.67236	-3.01355	-1.51178
-3.77249	-1.55928	-2.21342	-2.20999
-4.07651	-3.29947	-2.60036	-1.45616
-4.1287	-3.55924	-2.59719	-1.83344
-4.16546	-3.0434	-2.95953	-1.71835
-3.8425	-3.37062	-2.67147	-1.49996
-4.21118	-2.08171	-2.9574	-1.72264
-3.88657	-3.00665	-2.82829	-2.08322
-3.95077	-3.25797	-2.5575	-2.07101
-4.00774	-3.27861	-2.62216	-1.51776
-4.0587	-2.91024	-2.65767	-1.97736
-4.1371	-2.23416	-2.79566	-1.52892
-4.33874	-2.72776	-3.14334	-3.02734
-4.15133	-3.1283	-2.86701	-1.75294
-4.22281	-3.2441	-2.47532	-2.14541
-4.08073	-3.23299	-2.87457	-1.57818
-3.7328	-2.42806	-2.26395	-2.0832
-4.11469	-3.30892	-2.96619	-1.72999
-4.05271	-2.5431	-3.02394	-1.49332
-4.102	-3.48384	-2.81898	-2.05703
-4.14614	-3.10343	-2.09025	-1.86302
-4.18824	-3.43654	-3.12833	-1.67554
-4.1849	-2.68935	-2.27268	-1.78257
-4.27711	-2.64987	-3.07009	-1.80051
-4.13197	-3.48687	-3.17673	-1.25833
-4.05326	-3.55947	-2.80741	-1.48672
-3.712	-2.58209	-2.31123	-1.45995
-4.15706	-3.40044	-2.17143	-1.84122
-4.03535	-3.32503	-1.59457	-2.01795
-4.16457	-1.84904	-2.98518	-1.7197
-4.35003	-2.60102	-3.3288	-1.43409
-4.128	-3.12471	-2.90867	-2.78883
-3.9353	-3.50705	-1.59933	-1.57065
-4.22691	-3.61546	-3.1019	-1.46334
-4.26914	-2.72459	-1.71327	-1.69675
-4.08697	-2.53539	-2.26001	-1.92192
-4.1417	-3.53613	-3.03419	-2.36839
-2.89222	-2.18999	-2.68377	-2.07543
-4.1585	-2.47121	-3.17276	-2.01538
-4.12678	-2.62066	-2.42297	-2.03695
-3.85027	-2.64859	-2.50727	-1.65406
-4.10874	-3.36789	-3.033	-1.72699
-3.8453	-3.50389	-2.79975	-1.314
-4.31254	-1.86715	-3.26437	-1.54906
-4.04679	-2.9584	-2.88166	-1.30507
-4.0914	-2.67492	-3.16776	-1.35042
-4.03603	-2.16428	-3.13008	-1.51171
-4.04585	-3.07358	-1.98698	-2.11542
-4.13707	-3.04628	-2.4981	-1.79562
-4.12005	-2.75258	-2.73276	-2.19025
-3.85643	-2.08218	-0.978901	-1.18701
-4.09251	-2.91294	-3.1664	-2.0985
-4.08169	-3.14386	-2.71471	-2.33393
-4.25783	-2.89911	-2.89991	-1.9077
-4.00998	-3.03994	-2.83849	-1.60878
-4.06425	-1.64184	-2.71828	-1.28716
-4.03502	-2.11302	-2.98366	-2.37128
-3.85083	-3.47234	-2.64581	-1.27314
-4.06354	-3.69923	-2.85841	-1.87752
-4.04781	-3.11207	-2.79626	-2.18423
-3.98083	-2.73562	-3.06331	-1.89799
-4.1362	-3.55982	-3.33535	-1.72687
-4.13039	-3.37649	-3.08108	-1.64847
-3.96102	-3.16271	-2.93081	-1.32198
-4.00377	-2.77711	-2.97935	-1.61854
-4.2084	-2.60181	-2.54131	-2.27449
-4.33114	-2.0209	-3.27934	-1.73487
-4.28709	-3.30705	-3.09544	-2.10548
-4.16039	-3.33312	-2.72493	-1.57742
-4.23737	-2.17868	-2.90385	-1.46317
-3.88214	-2.3208	-2.87581	-1.79918
-4.06442	-2.79983	-2.47621	-1.33758
-4.2135	-3.36132	-3.02836	-1.58974
-3.93573	-3.41113	-2.85245	-1.4137
-4.14713	-2.53976	-2.86159	-2.21197
-4.08693	-2.91885	-2.95587	-1.74713
-4.18232	-2.29913	-3.16978	-1.1596
-4.14074	-3.29254	-2.47856	-1.2266
-3.83671	-3.52586	-2.47801	-1.53315
-4.02884	-2.37457	-2.65283	-1.97888
-4.16183	-3.31849	-2.5217	-1.63699
-3.9404	-2.48097	-2.95586	-1.73118
-4.09939	-2.24362	-3.114	-1.44079
-4.16177	-2.81979	-2.21016	-1.63635
-3.80153	-3.04051	-2.55716	-1.84062
-4.05147	-2.76712	-3.03101	-1.69114
-4.20357	-3.4996	-2.72435	-1.75098
-4.07861	-2.6163	-2.77193	-1.40578
-4.04957	-2.88467	-2.63224	-1.79793
-3.94852	-2.0748	-3.23839	-1.68733
-3.92538	-3.4635	-2.78329	-2.82318
-4.27508	-3.45361	-2.98706	-2.25411
-4.13883	-2.92392	-2.809	-1.72183
-3.89576	-3.23391	-2.52949	-1.74724
-3.77194	-2.7231	-2.69188	-1.84774
-3.87271	-3.92823	-2.1972	-1.48171
-4.04727	-3.43313	-2.71245	-2.37162
-4.08889	-3.41608	-3.32804	-1.01678
-4.15451	-3.32415	-2.83612	-1.59137
-4.10983	-3.33876	-2.6717	-1.35143
-4.29647	-2.81906	-3.15724	-2.13609
-4.05584	-3.8125	-2.37463	-1.78563
-4.241	-2.96604	-2.94607	-1.57338
-4.06266	-2.3279	-2.51702	-1.18136
-4.1307	-2.8148	-2.95454	-2.19755
-3.69052	-3.46884	-1.56302	-1.6657
-4.0727	-2.41517	-3.00862	-1.70548
-3.95807	-2.89347	-2.88246	-1.47554
-4.19589	-2.49717	-2.62351	-0.904559
-3.98236	-2.572	-2.74958	-1.63416
-4.07846	-2.7341	-3.25627	-1.76245
-4.06412	-3.51937	-2.78932	-2.08255
-4.13404	-2.9427	-2.77887	-1.36289
-4.0528	-1.80764	-2.89554	-1.46768
-4.21626	-3.28547	-3.24705	-1.29323
-4.17615	-2.17893	-3.05292	-1.40088
-4.16318	-3.17919	-2.98472	-1.8254
-4.18627	-3.72975	-2.56605	-1.74934
-3.7974	-2.02983	-2.41805	-1.63692
-4.20479	-2.44858	-2.90479	-1.76843
-4.19989	-2.50269	-2.82601	-1.50539
-3.87461	-2.70949	-2.77395	-2.22328
-3.81742	-3.5093	-2.16039	-1.45792
-4.10069	-2.97811	-3.11434	-1.65944
-4.062	-2.53342	-2.75009	-1.96429
-3.85692	-2.71289	-2.09553	-1.87629
-4.19804	-2.72618	-3.00616	-1.39753
-4.15131	-2.51987	-3.29633	-1.48272
-3.92477	-3.01348	-2.50192	-1.51499
-3.99079	-3.02741	-2.72961	-1.76127
-4.12716	-3.12811	-2.56405	-1.50328
-4.13274	-1.7777	-3.22785	-1.43292
-3.91975	-2.39717	-2.71325	-1.52154
-4.12069	-2.33295	-2.37145	-1.19147
-3.73317	-2.82876	-2.84814	-1.65395
-4.14747	-2.46457	-3.19907	-1.43413
-4.22915	-2.78647	-2.93562	-1.42302
-4.01621	-2.37834	-2.95728	-2.16656
-4.15315	-2.72219	-2.78363	-1.47184
-3.72303	-2.93717	-2.78169	-1.55796
-4.19316	-3.92708	-2.68076	-1.6827
-4.30224	-2.93267	-2.50228	-1.42386
-4.19797	-2.12597	-3.27933	-1.44761
-3.87618	-2.53606	-3.03753	-1.84158
-3.79658	-3.79759	-2.50242	-1.68282
-3.84213	-3.11225	-2.66182	-1.71228
-3.67365	-3.03624	-1.25282	-2.22904
-4.00742	-2.36295	-2.85596	-1.58385
-4.09771	-1.96435	-2.78241	-1.53049
-4.14853	-3.04093	-2.34216	-1.61468
-3.92669	-3.64433	-3.46491	-1.67305
-4.10319	-2.84265	-2.70712	-2.19971
-4.16267	-1.73992	-2.854	-1.40646
-4.08907	-1.57603	-2.80927	-1.21881
-3.97721	-3.24579	-1.50403	-1.75143
-3.95017	-2.78417	-2.92856	-1.66994
-4.06421	-2.5053	-2.60554	-1.68734
-4.07916	-2.99753	-3.27609	-1.91912
-3.9417	-3.24615	-2.77693	-1.87416
-4.05283	-2.80394	-2.84922	-1.55486
-4.08496	-2.44623	-2.77398	-1.49062
-3.90556	-0.958387	-2.83627	-1.79189
-4.09713	-1.36125	-2.69663	-1.27668
-4.29454	-0.243445	-3.14885	-2.59957
-3.992	-2.33718	-3.09852	-1.70354
-4.06969	-2.23027	-3.03969	-1.28679
-3.78319	-3.11714	-2.51345	-2.2776
-4.16078	-2.9307	-2.3555	-1.43288
-3.97541	-2.44143	-2.69072	-1.37693
-4.07433	-3.03163	-2.96584	-1.55276
-4.04338	-1.98109	-2.80865	-1.57224
-3.79633	-2.21304	-2.65399	-1.78857
-4.25521	-2.53292	-3.07708	-2.2004
-4.00653	-3.67799	-2.37474	-1.74945
-4.14184	-3.25201	-1.76954	-1.84913
-4.13267	-3.26474	-2.14637	-1.50122
-3.80827	-2.3161	-2.07252	-1.38025
-4.0188	-3.00349	-2.73108	-1.90902
-3.67457	-2.3561	-2.40124	-1.04238
-4.08243	-3.22741	-2.54299	-2.23946
-4.21085	-2.81362	-2.51662	-1.48587
-3.97549	-3.0519	-2.79362	-1.75506
-3.67014	-2.47265	-2.59772	-1.17981
-4.23824	-1.75529	-2.70087	-1.6851
-4.27713	-3.08582	-2.75695	-2.22742
-4.1307	-2.55372	-2.72416	-1.47733
-3.8825	-2.84211	-2.65283	-1.75999
-3.98414	-2.89589	-2.96661	-2.07957
-3.83835	-3.27099	-2.98908	-2.22076
-4.04114	-3.31173	-2.30685	-1.74549
-4.12875	-3.55901	-3.10146	-2.02709
-3.90958	-2.89775	-2.56004	-1.70247
-3.79232	-2.65146	-2.63757	-1.57443
-4.10472	-3.26682	-2.93063	-1.66165
-3.75442	-1.8293	-2.53709	-1.7511
-3.75738	-1.78523	-2.46825	-1.5945
-4.19794	-2.47466	-2.91765	-1.24368
-3.94072	-2.32406	-2.73004	-1.8881
-4.13185	-2.9343	-2.61191	-1.89787
-3.93013	-1.73834	-2.31097	-1.28363
-3.85186	-2.98101	-2.9052	-1.76383
-3.99525	-1.67796	-2.34443	-1.34753
-4.04991	-3.05279	-2.77153	-1.57584
-3.89528	-2.99677	-3.02945	-2.03724
-4.20403	-2.72849	-3.05326	-1.72426
-4.12745	-2.98316	-0.848414	-2.11092
-4.16253	-2.38954	-2.27564	-1.88386
-4.31	-3.55276	-2.70331	-1.8016
-3.97829	-3.0309	-2.45023	-1.52203
-4.20062	-2.31783	-3.10812	-1.10015
-4.1947	-2.10055	-3.24382	-1.79901
-4.12215	-1.97591	-2.99267	-1.89061
-3.95796	-2.94368	-2.97479	-1.21048
-3.94011	-1.59565	-2.82577	-1.41129
-3.97848	-2.62431	-2.36155	-1.82125
-4.1897	-2.79731	-3.4642	-1.85112
-4.06797	-3.63054	-2.81656	-1.72675
-4.22048	-2.39084	-3.1404	-1.66884
-4.07373	-3.1755	-2.07896	-1.92434
-4.25982	-1.93231	-2.86543	-1.5523
-3.95789	-1.81756	-2.50932	-1.34825
-4.04567	-2.68383	-2.7474	-1.93209
-4.08572	-3.21325	-2.494	-2.00415
-4.0977	-2.63133	-2.74601	-1.4662
-4.16572	-2.2423	-2.89031	-1.80785
-3.87492	-1.52573	-2.27437	-1.59851
-4.10522	-3.20555	-2.90512	-1.89188
-3.89522	-1.80857	-2.47411	-1.52183
-4.16623	-2.35101	-2.08823	-2.15992
-4.19224	-3.24614	-1.92813	-1.95071
-4.20106	-1.23507	-3.29266	-2.09839
-4.17837	-2.47377	-3.04518	-1.91483
-4.21539	-2.69633	-3.00497	-1.50658
-3.97818	-2.80512	-2.53776	-1.67016
-4.17271	-2.19522	-2.25392	-1.85083
-4.15774	-3.35645	-2.65264	-1.92155
-3.89825	-2.19185	-2.71979	-1.9025
-3.94345	-2.88861	-2.72584	-1.84485
-4.18945	-3.13881	-3.27875	-1.53212
-4.13845	-3.34937	-2.78002	-1.84655
-3.95547	-2.1182	-2.39532	-1.13718
-4.33281	-2.36627	-2.8649	-1.53364
-4.2254	-2.7306	-3.2224	-1.94438
-4.15647	-2.23362	-2.98321	-1.52111
-3.83209	-1.22872	-1.90023	-1.0188
-3.49246	-2.99814	-3.01566	-2.10468
-4.1389	-2.26282	-3.51043	-1.63136
-3.93951	-2.71877	-2.31307	-1.89466
-4.14142	-2.33423	-2.53647	-1.7574
-4.09924	-2.69582	-2.74115	-1.80226
-4.20306	-2.3552	-2.92927	-1.56451
-4.24258	-3.35033	-3.34764	-2.04743
-3.49334	-2.88739	-2.54258	-2.41286
-4.15236	-2.36197	-3.43313	-1.48766
-4.02692	-2.69573	-2.90025	-1.4381
-4.0083	-3.00303	-2.99421	-1.32564
-4.14291	-2.01628	-2.84127	-1.11821
-4.05591	-3.29566	-2.61449	-1.41838
-4.20135	-2.36092	-2.9925	-1.74711
-4.14228	-2.04921	-2.72512	-1.24568
-3.99849	-2.44569	-2.50419	-1.79583
-4.06659	-1.9801	-3.33505	-1.79826
-4.03915	-2.12744	-2.74698	-1.44906
-3.8916	-3.39219	-2.66091	-1.68252
-3.67577	-2.42738	-1.51008	-2.67313
-3.69974	-1.96772	-1.8179	-1.69699
-4.24866	-2.8425	-3.53948	-1.94721
-4.10498	-2.34631	-3.12129	-1.35938
-4.06587	-2.10093	-2.44824	-1.66419
-4.16185	-2.60063	-3.22374	-1.77598
-4.27568	-0.849345	-2.78408	-2.32552
-4.31549	-2.52253	-3.19923	-1.8736
-4.01971	-2.49397	-2.55754	-1.28965
-4.13536	-1.66122	-2.57609	-2.13314
-4.0277	-2.87455	-3.24521	-1.69366
-3.91146	-2.55101	-2.90863	-1.28719
-4.17886	-2.15647	-3.07225	-1.60319
-4.07114	-2.71961	-2.8735	-1.63474
-3.99321	-2.37391	-3.02475	-1.3284
-4.08428	-2.88878	-2.81486	-1.51305
-4.24321	-1.66083	-2.93182	-1.1534
-4.08713	-1.831	-3.0985	-3.1494
-4.10762	-2.99277	-2.99901	-1.87134
-4.23347	-2.19681	-3.44133	-1.596
-4.16767	-2.07927	-3.10803	-1.60153
-4.03697	-2.74779	-2.65282	-1.39319
-4.23454	-2.94159	-3.00757	-2.10527
-4.15467	-2.47874	-3.47235	-1.4809
-4.12597	-2.42871	-2.6635	-1.5579
-4.05879	-2.7573	-2.61253	-1.53531
-3.97311	-2.12501	-2.37961	-1.67872
-3.843	-2.08522	-3.1287	-1.65982
-4.07022	-2.77938	-2.92203	-1.93427
-4.12328	-2.64815	-3.08898	-1.89463
-4.09807	-1.16209	-1.97272	-2.91728
-4.16563	-2.69875	-2.63483	-2.41006
-3.76522	-3.0248	-2.43658	-1.59902
-4.0918	-1.59371	-2.88267	-1.19476
-4.07095	-2.63078	-2.82577	-1.59368
-4.05193	-2.76116	-2.84508	-2.15696
-4.21298	-1.59373	-2.81696	-1.89151
-4.15614	-2.55414	-3.08402	-1.84886
-4.23497	-3.19603	-3.14768	-2.40508
-4.14066	-2.6172	-3.23456	-1.4308
-4.00567	-3.47895	-2.74924	-2.00219
-3.7501	-3.39509	-2.94968	-1.81269
-4.28518	-2.73204	-2.58849	-2.23185
-4.04521	-2.1726	-2.98695	-1.94931
-4.27808	-1.90054	-3.41549	-0.943798
-4.07291	-2.69431	-2.96514	-1.79595
-4.1727	-1.97859	-3.0112	-1.60494
-4.14355	-2.23354	-3.18441	-2.71873
-4.12308	-1.69895	-2.74452	-1.2901
-3.99113	-2.68987	-2.86052	-1.21701
-4.12995	-2.41082	-3.03709	-1.80784
-4.20982	-2.74522	-2.94261	-1.8139
-4.2798	-2.79549	-3.22903	-2.24955
-4.09033	-0.791631	-1.54736	-1.91354
-4.13482	-1.68546	-2.72192	-1.45311
-4.15427	-0.494036	-2.7253	-2.16546
-4.16474	-2.58629	-2.84537	-1.96088
-4.11337	-3.05345	-2.63291	-1.93607
-4.16392	-2.19615	-2.5032	-2.17225
-4.12574	-2.47667	-3.52597	-1.66275
-4.13221	-1.64533	-2.74256	-1.21825
-4.03086	-2.35377	-2.72124	-2.54899
-3.99355	-1.60386	-2.87628	-1.41544
-4.02368	-2.87416	-2.595	-1.41113
-4.18534	-2.46595	-2.98141	-1.56729
-4.18259	-2.89408	-2.81608	-1.59539
-4.00939	-2.54554	-2.83591	-1.92326
-4.17415	-3.45556	-2.94598	-1.88285
-4.15495	-2.47799	-2.94289	-1.26841
-4.09133	-2.40291	-3.02058	-1.49999
-4.14457	-3.62373	-3.52431	-1.65803
-4.29439	-1.70406	-3.35535	-1.1702
-2.62193	-2.70492	-2.67727	-1.36393
-4.11441	-2.43463	-3.08038	-1.47093
-3.96727	-2.53622	-3.5131	-1.88544
-4.15223	-2.72937	-2.89554	-2.30414
-4.09226	-3.17505	-3.02231	-1.88722
-4.06849	-2.04722	-3.3137	-1.56665
-4.08996	-2.45359	-2.93478	-1.82351
-4.20003	-1.82014	-2.90788	-1.83627
-4.19104	-1.02865	-3.068	-1.61836
-4.0791	-2.023	-3.50111	-1.94641
-4.12	-2.41195	-3.37456	-1.60158
-4.11391	-2.18905	-3.20284	-1.33876
-4.1655	-0.667583	-3.06943	-1.73142
-4.2127	-1.70805	-3.32356	-2.10809
-4.11944	-2.31302	-3.06469	-1.60443
-3.95796	-2.52227	-3.07913	-1.6479
-3.91695	-2.9228	-2.94846	-1.70731
-3.97622	-2.85715	-2.39884	-1.74357
-4.12092	-2.13407	-3.57324	-1.81453
-4.185	-2.54826	-2.72566	-1.51321
-4.08117	-1.83309	-2.908	-1.66262
-3.97381	-3.00019	-2.99517	-1.88152
-4.05053	-0.577263	-2.61477	-1.8172
-4.25514	-2.84636	-3.36927	-1.36377
-4.27585	-2.64891	-3.20146	-1.53859
-4.07945	-3.3314	-2.82171	-1.65999
-3.91747	-2.97295	-2.82307	-1.50989
-4.02621	-1.19624	-2.65128	-1.0456
-4.20527	-1.48259	-3.28652	-1.27939
-4.05482	-1.91321	-2.84863	-1.42636
-3.91652	-2.36896	-2.84697	-1.93957
-4.17478	-3.48701	-3.27938	-2.4039
-4.05444	-2.96272	-2.42448	-1.52516
-4.26168	-0.813392	-3.02349	-1.46078
-4.10272	-3.20142	-2.73014	-2.05015
-4.15692	-2.74044	-3.01206	-1.58313
-4.0895	-2.80228	-3.04183	-1.73665
-3.87403	-1.18653	-2.78661	-1.55576
-4.21984	-3.00829	-2.45083	-1.53702
-4.10533	-1.98348	-1.86903	-1.50642
-4.10806	-2.11634	-2.80479	-1.66065
-3.84498	-0.979195	-2.37071	-1.33786
-4.14494	-1.6669	-3.04132	-1.6418
-4.16964	-2.93461	-3.20386	-1.56884
-4.22176	-3.07546	-3.06408	-1.95316
-4.08817	-2.7237	-3.02949	-2.09161
-4.00386	-1.73816	-2.39293	-1.44561
-4.29632	-2.18574	-3.07305	-1.52466
-4.1115	-1.69794	-3.17043	-1.57721
-3.98167	-3.42865	-2.60705	-2.27496
-4.18468	-2.59617	-2.73902	-1.71874
-3.93077	-2.5297	-2.65332	-1.49813
-4.25367	-2.40362	-2.95499	-1.78911
-4.2085	-3.0761	-2.7987	-1.72315
-4.18039	-2.69676	-2.94207	-1.6937
-4.21389	-2.22712	-2.98617	-1.49773
-3.91729	-2.43819	-2.35569	-1.66384
-4.16936	-1.34191	-3.06437	-1.8878
-4.06111	-0.254349	-2.94981	-2.01082
-4.24744	-2.75646	-3.37161	-1.47197
-3.98811	-3.20691	-2.55241	-2.44781
-4.03413	-2.94695	-2.62305	-1.37567
-4.31715	-3.10337	-2.63436	-1.43919
-4.252	-2.18008	-3.43923	-2.10549
-4.26003	-2.23891	-2.75402	-1.81329
-4.21208	-2.91908	-3.15505	-1.6784
-4.21616	-3.03657	-3.37356	-2.00245
-4.09803	-1.99061	-2.62838	-1.80804
-4.00818	-2.79841	-2.18949	-1.94022
-3.96159	-3.33838	-2.63399	-2.05459
-4.26592	-1.97805	-2.89626	-1.60671
-4.28433	-0.962935	-3.26873	-1.54446
-4.17335	-2.34663	-3.16783	-1.70503
-0.548304	-0.811864	-1.8069	-1.66089
-4.24592	-3.2423	-2.94846	-1.89981
-4.28453	-2.58213	-2.96901	-1.27413
-4.36526	-1.68208	-3.56761	-1.3727
-4.15967	-1.21853	-2.7386	-1.63676
-4.14668	-2.8015	-2.93078	-1.51311
-4.07814	-2.93662	-2.32399	-1.98496
-4.08613	-2.53667	-2.89622	-1.97981
-4.26551	-1.78291	-2.72148	-1.28496
-4.28301	-1.82799	-3.07917	-1.39165
-4.37593	-2.69056	-3.34891	-1.75855
-4.25748	-1.29903	-3.30607	-1.503
-4.23316	-2.10164	-2.92236	-1.91033
-4.33631	-2.64468	-3.19573	-1.27565
-4.19649	-2.71228	-2.8729	-2.08078
-4.18676	-3.21684	-2.89434	-1.84497
-4.27618	-3.094	-3.02286	-1.97673
-4.1398	-3.36806	-3.19759	-1.59366
-4.16902	-3.02172	-2.40773	-2.3016
-4.19727	-3.33865	-2.98392	-2.0654
-4.15306	-3.3382	-2.80951	-2.13272
-4.21039	-3.2714	-3.05941	-1.96543
-4.39721	-3.17871	-3.33458	-1.67254
-4.30603	-2.79661	-3.01914	-1.22457
-4.13606	-3.01463	-2.70291	-1.67828
-4.26393	-2.55309	-3.11488	-1.37698
-4.09999	-2.22218	-3.02816	-1.34464
-4.29978	-3.38611	-3.28353	-1.85479
-4.21342	-3.08513	-2.80105	-1.5878
-4.13532	-3.18354	-2.9459	-1.92451
-4.28755	-2.62531	-3.40418	-1.87943
-4.39265	-2.01709	-3.38343	-2.27494
-4.2391	-1.98512	-2.81243	-1.443
-4.2242	-1.98248	-2.73358	-1.56164
-4.2489	-2.762	-3.00549	-1.94324
-4.30874	-2.61349	-3.05182	-1.5959
-4.41694	-2.61302	-3.42164	-1.81596
-4.40223	-1.31474	-3.34141	-1.82112
-4.29492	-1.64068	-3.50051	-1.58941
-4.29319	-1.28014	-2.74322	-1.74127
-4.40933	-1.84462	-3.35002	-2.31282
-4.3373	-2.97243	-3.42771	-1.53015
-4.27248	-3.00835	-2.81216	-1.96651
-4.46191	-2.39728	-3.56541	-1.81769
-4.17193	-3.48256	-2.59821	-1.55153
-4.30873	-2.89416	-3.2886	-1.75573
-4.45225	-2.35043	-2.08997	-1.90523
-4.07296	-3.23381	-2.38458	-2.04157
-4.32749	-2.77417	-3.44648	-1.96482
-4.19304	-3.22847	-3.34678	-1.86168
-4.02799	-2.57914	-2.44354	-1.83726
-4.34178	-3.38145	-3.18468	-1.51569
-4.31077	-2.01435	-3.0698	-1.23356
-4.40792	-0.852987	-3.35361	-2.20518
-4.17318	-2.59693	-2.71916	-1.44905
-4.29155	-2.91102	-2.91454	-2.21114
-4.14699	-2.12896	-3.09772	-2.03309
-4.09879	-2.74177	-2.45634	-1.93343
-4.38107	-3.49936	-3.20662	-2.54261
-4.22968	-2.0874	-2.79537	-1.48005
-4.29833	-2.30576	-2.86757	-1.90426
-4.40451	-2.38623	-3.0183	-1.59047
-4.23688	-1.86777	-2.69322	-1.47103
-4.42752	-1.95037	-3.49133	-1.75504
-4.25961	-2.95626	-2.79807	-1.69714
-4.14457	-2.92542	-2.60004	-1.65241
-4.30806	-2.07684	-3.11321	-1.41493
-4.27692	-2.92922	-2.73939	-1.84699
-4.22074	-1.73137	-2.99927	-1.74576
-4.33223	-2.89267	-3.15573	-1.5822
-4.36979	-3.30843	-2.92079	-1.78091
-4.14353	-2.72182	-2.58693	-1.79673
-4.3422	-2.57294	-2.79719	-1.57436
-4.28603	-3.09442	-2.89237	-1.34538
-4.32918	-2.86559	-3.0851	-1.8405
-4.33706	-2.51815	-3.28507	-1.90703
-4.39893	-2.38359	-2.9599	-2.28595
-4.34042	-2.87957	-2.94124	-1.98613
-4.48023	-0.5526	-3.39318	-1.70997
-4.24778	-2.89172	-2.70049	-1.96297
-4.23639	-2.52152	-3.17139	-1.51406
-4.14283	-2.38617	-3.04412	-1.76702
-4.34353	-1.64013	-2.89125	-1.69461
-3.83485	-2.33164	-2.52317	-1.76286
-4.22974	-2.77694	-2.65372	-1.75336
-4.2787	-2.70786	-2.49305	-1.89204
-4.31748	-2.05285	-3.21813	-1.58978
-4.19738	-3.07186	-2.77796	-2.31171
-4.48385	-2.64865	-3.03407	-2.01651
-4.41584	-2.52811	-3.54677	-2.10935
-4.33188	-1.78226	-2.98409	-1.4405
-4.01709	-1.22804	-2.5432	-1.60717
-4.2479	-2.48533	-2.76467	-1.91227
-4.28281	-2.82115	-2.88268	-2.18121
-4.40691	-2.57253	-3.41991	-1.87912
-4.33751	-3.54228	-3.41993	-2.05643
-4.38948	-2.94785	-3.40862	-2.17368
-4.00298	-2.34493	-2.31301	-1.7181
-4.04	-2.56034	-2.37677	-1.84083
-4.37132	-3.22868	-3.18815	-1.62562
-4.30963	-1.17413	-3.45307	-1.5899
-4.24213	-3.02205	-2.79224	-1.99755
-4.37168	-2.00731	-2.81825	-1.78131
-4.31166	-3.13379	-3.14481	-1.56528
-4.02145	-2.96893	-2.80493	-2.22274
-4.21862	-2.51079	-3.20099	-1.67554
-4.27827	-1.89463	-2.73272	-1.69241
-4.13933	-2.25022	-2.3712	-1.56027
-4.32537	-3.17203	-3.40018	-2.0109
-4.26608	-2.70399	-3.14622	-1.80164
-4.31966	-3.39082	-3.16748	-2.16018
-4.28087	-3.03712	-2.84533	-1.89636
-4.31043	-3.32318	-3.14728	-1.97939
-4.30447	-2.38344	-3.23382	-2.1986
-4.03145	-2.61569	-2.49408	-1.85551
-4.09529	-2.78735	-2.39708	-1.69485
-4.29591	-2.63139	-3.2881	-2.02477
-4.17604	-3.05192	-2.86977	-2.00579
-4.17834	-2.38539	-2.94463	-1.90721
-4.29152	-2.81796	-3.31808	-2.14563
-4.19984	-2.88071	-2.92552	-1.95009
-4.37144	-1.9404	-2.92321	-1.818
-4.3929	-1.22041	-2.95917	-1.78369
-4.15665	-2.90845	-2.01016	-1.41884
-4.18288	-2.07807	-2.55607	-1.54255
-4.42941	-2.7364	-3.35727	-2.18062
-4.38615	-2.27338	-3.0668	-1.42799
-4.23422	-2.49587	-2.78423	-1.79834
-4.37913	-2.76056	-3.32606	-2.13357
-4.1844	-1.23516	-2.46449	-1.69742
-4.31128	-3.14134	-3.26281	-1.90337
-4.24179	-3.06224	-2.97385	-2.28086
-4.36686	-2.89389	-3.37573	-2.1448
-4.05183	-2.44722	-2.92222	-1.83529
-4.20697	-3.05701	-2.79562	-1.62198
-4.18015	-3.24116	-2.81199	-2.38653
-4.17133	-2.83498	-2.70063	-1.77764
-4.32664	-1.90027	-3.29701	-1.50629
-4.10872	-2.21455	-2.64483	-1.69258
-4.17785	-2.99334	-2.87207	-2.26269
-4.15094	-2.47474	-2.63322	-2.08861
-4.30483	-2.78887	-2.87468	-1.60569
-4.22925	-1.91969	-2.63473	-1.74958
-4.09649	-3.04112	-2.74809	-1.85131
-4.03619	-1.84017	-2.60208	-1.51811
-4.35598	-3.2677	-3.45932	-1.88468
-3.92481	-3.01963	-2.42331	-2.33337
-4.26965	-1.52304	-3.22995	-1.43471
-4.32801	-1.29908	-3.30902	-1.6322
-4.17612	-2.6531	-2.87795	-2.13873
-4.33023	-3.08239	-3.13595	-2.03917
-4.31208	-2.95548	-3.32033	-2.07405
-4.25124	-2.78212	-3.04214	-2.01701
-4.14498	-1.50038	-2.0518	-1.78847
-4.27253	-2.84556	-2.47279	-1.90473
-4.03205	-3.36416	-2.26186	-2.0021
-4.15693	-1.85709	-2.96922	-1.6742
-4.1734	-2.87628	-2.4636	-1.8106
-4.32392	-1.31056	-2.46905	-1.82471
-4.35772	-2.07158	-2.57109	-1.93841
-4.2797	-2.29457	-2.95046	-1.81605
-4.28909	-1.95714	-3.06164	-1.69212
-4.20908	-3.33461	-2.85648	-1.92466
-4.14907	-3.03513	-2.82928	-2.13411
-4.15223	-3.183	-2.88638	-1.894
-3.94145	-3.25435	-2.33276	-2.18071
-4.36359	-2.69265	-3.22742	-1.69961
-4.47496	-2.95226	-2.97018	-2.26782
-4.29739	-2.59957	-3.11321	-2.01332
-4.30951	-2.86407	-2.65255	-1.82379
-4.25995	-2.60933	-3.03395	-1.5927
-4.15308	-2.82939	-2.88819	-1.91254
-4.23526	-3.16591	-2.95302	-2.07357
-4.18327	-2.46599	-2.55203	-1.92031
-4.26233	-3.05957	-2.87391	-1.62938
-4.2998	-3.24359	-3.09709	-2.2409
-4.21698	-3.02473	-2.79392	-2.31935
-4.02659	-2.96842	-2.53583	-1.97173
-4.16177	-1.96954	-2.67008	-1.60938
-4.22544	-1.70191	-2.21909	-1.6034
-4.05192	-3.16758	-3.05034	-2.016
-4.19255	-2.91621	-3.20583	-2.00269
-4.05252	-2.13503	-3.04923	-1.73923
-4.33278	-1.8725	-3.18477	-1.87535
-4.20292	-1.03478	-2.98543	-2.02696
-4.35341	-2.12333	-2.82784	-2.22908
-4.01025	-2.24089	-3.00514	-1.48601
-4.1646	-2.37968	-2.90864	-1.67129
-3.68797	-2.45485	-2.13377	-1.77461
-4.22117	-2.16833	-3.24344	-1.6766
-4.19684	-0.0722299	-3.15704	-1.76156
-4.08048	-2.08097	-2.78533	-1.48186
-4.18077	-2.21924	-2.64426	-1.55475
-4.01134	-2.09124	-3.10201	-1.56691
-3.93836	-3.38955	-2.4018	-2.02856
-4.21211	-1.03969	-2.94929	-2.36145
-3.96879	-3.33079	-3.00028	-1.65666
-4.31454	-3.06875	-3.11238	-2.09259
-4.14847	-2.31742	-2.88561	-1.59001
-4.03439	-3.49217	-2.9725	-2.07996
-3.97909	-2.22824	-2.66153	-1.40268
-4.32679	-2.30769	-3.27344	-1.74892
-4.01767	-2.75829	-3.00897	-2.29341
-3.98092	-1.71141	-1.79581	-1.72757
-4.1384	-2.53654	-2.86142	-1.81609
-4.25013	-3.05295	-2.60208	-2.0576
-4.19467	-2.09477	-2.57937	-1.7194
-4.13687	-2.61346	-2.92725	-1.54177
-4.21576	-3.24415	-2.58423	-1.9434
-4.2156	-1.80044	-2.88728	-1.63076
-4.05241	-3.58705	-2.58085	-1.89916
-4.1587	-2.73657	-2.82418	-1.70284
-4.01446	-2.85825	-2.64548	-1.64162
-4.14786	-3.02386	-2.62857	-2.04564
-4.07869	-2.64029	-2.90122	-1.85217
-4.1489	-3.06522	-3.14344	-2.08672
-4.1702	-2.8422	-2.74236	-1.86999
-4.23865	-3.36341	-2.64553	-2.0681
-4.17558	-2.44006	-2.88329	-1.89629
-3.96616	-2.76014	-1.33817	-1.8901
-4.06634	-3.36199	-2.64556	-2.04439
-4.37916	-3.3182	-2.88977	-1.8279
-3.88124	-3.54957	-2.65327	-1.90981
-2.14664	-2.84696	-2.07417	-1.89259
-4.09766	-2.54583	-2.67794	-1.40616
-3.92923	-3.01657	-2.48049	-2.49701
-3.24037	-2.46458	-2.39431	-1.78597
-4.19851	-2.55183	-3.05387	-2.36155
-4.1415	-3.07264	-3.27146	-2.16834
-3.91919	-2.9096	-2.26107	-2.1372
-4.12716	-2.87169	-2.70908	-2.05074
-4.27896	-2.27876	-2.95513	-2.05486
-4.21532	-2.65347	-2.94939	-1.73288
-4.07984	-2.22438	-2.94546	-1.86667
-4.0409	-3.48526	-2.00862	-2.07245
-4.14659	-3.11561	-2.80417	-2.16173
-4.31978	-3.17966	-2.5599	-1.81279
-4.16834	-2.08377	-3.05071	-1.05628
-4.13366	-1.44311	-3.11426	-2.63869
-4.17057	-3.51903	-2.87585	-1.93021
-4.01617	-2.86334	-2.35583	-2.69491
-4.27643	-2.86293	-3.61723	-2.04467
-4.2425	-3.04202	-2.57942	-2.06419
-4.08012	-3.09598	-2.50814	-1.68417
-4.02336	-3.41145	-2.9026	-1.95397
-4.18533	-2.95393	-2.86156	-2.13349
-4.31232	-3.50388	-3.23756	-2.05249
-4.07285	-2.73922	-2.52872	-2.30315
-4.09018	-2.77104	-2.69717	-2.49065
-4.03683	-2.93641	-2.96973	-1.90272
-4.05663	-3.19013	-3.06805	-1.67092
-3.98824	-2.79754	-2.91214	-2.18408
-3.90512	-2.84108	-1.9245	-1.51028
-4.12402	-2.59091	-2.789	-2.75777
-3.90187	-3.43395	-2.83098	-1.72547
-4.29222	-3.08575	-3.05523	-1.71602
-3.98302	-2.84379	-2.96434	-1.80005
-4.02071	-2.69275	-3.13846	-1.92161
-4.15679	-1.29899	-2.31656	-1.62767
-4.18006	-2.05565	-2.87717	-1.69618
-3.90283	-3.54528	-1.75896	-1.84567
-4.07443	-2.71765	-2.88012	-1.98689
-4.05072	-2.15884	-3.04932	-1.78105
-4.0708	-3.25825	-3.0222	-2.21202
-4.3266	-3.39231	-3.10109	-2.07978
-4.1537	-2.94112	-2.24215	-1.80169
-4.29385	-3.59373	-3.00528	-2.00649
-4.06708	-3.12135	-2.54642	-1.52409
-4.3426	-2.97736	-2.70925	-1.85112
-3.9348	-1.43878	-2.60731	-1.76597
-4.2528	-3.15676	-3.35376	-1.67854
-4.21021	-2.92903	-2.7772	-2.02775
-4.36508	-2.61487	-3.21825	-1.63356
-4.00081	-3.03564	-2.39254	-1.91971
-3.94931	-2.24747	-2.94883	-1.90257
-4.25209	-3.18481	-3.05183	-1.31967
-4.31942	-2.33283	-3.46945	-2.30697
-4.09746	-2.98367	-2.84947	-2.08451
-4.14342	-3.48425	-2.34904	-2.04905
-4.30113	-3.08196	-2.96468	-2.02778
-3.95143	-2.80171	-1.96494	-1.56483
-4.06362	-2.6131	-2.20866	-1.86468
-4.10596	-2.24887	-2.86552	-1.77392
-4.06959	-2.05922	-2.89835	-1.78437
-4.11847	-3.24142	-2.07704	-1.91014
-4.30225	-1.99862	-3.13535	-1.44907
-4.19813	-3.10337	-1.65274	-1.63651
-4.16413	-2.81719	-2.9072	-1.73818
-4.28481	-3.2919	-2.97897	-1.93563
-4.21476	-2.79009	-3.03361	-1.63564
-4.2281	-2.86606	-3.40723	-1.74162
-4.31233	-2.54145	-3.00283	-2.05019
-4.3556	-3.03435	-3.45586	-2.07814
-4.15374	-2.29116	-2.77173	-1.87602
-3.81325	-3.14108	-2.92712	-1.72973
-4.34979	-2.02212	-3.25979	-2.02839
-4.2592	-3.01495	-3.20734	-1.85082
-4.16163	-3.13913	-3.31484	-1.87317
-4.28769	-3.32535	-3.10227	-2.19647
-4.29027	-1.97326	-3.17905	-1.47784
-4.1335	-3.16237	-2.96908	-1.99686
-4.24106	-3.49867	-2.91648	-1.6221
-4.12779	-2.2355	-2.89454	-1.85334
-4.18549	-2.28597	-2.96787	-1.92037
-4.21031	-2.92661	-3.01422	-1.58558
-3.9365	-2.73693	-2.7565	-1.88792
-4.2473	-3.15049	-3.63339	-2.02199
-3.76839	-3.1205	-2.83365	-2.46303
-3.89358	-3.8177	-2.98974	-2.20979
-3.89595	-2.05926	-3.03544	-1.59425
-4.13602	-2.0817	-2.91747	-1.67096
-4.11966	-3.30392	-2.89698	-2.18788
-4.34932	-2.8673	-3.28656	-1.83584
-4.18251	-3.766	-2.81101	-2.02673
-3.9106	-3.18154	-2.81609	-1.22326
-3.78924	-3.21328	-2.4931	-1.80189
-4.16271	-2.59642	-2.85566	-1.29817
-4.09599	-3.65315	-2.87403	-2.2097
-4.32192	-3.35511	-3.1918	-1.69431
-4.30202	-3.00821	-3.61422	-2.08031
-4.28487	-3.38688	-2.89983	-2.20761
-3.53285	-3.29977	-2.83095	-1.92899
-3.77787	-2.17217	-2.79692	-2.01741
-4.27186	-3.28297	-3.01605	-2.12023
-4.04328	-2.87115	-2.7214	-1.92391
-4.15849	-2.92861	-2.66545	-2.01932
-3.96958	-3.0503	-2.71988	-1.7377
-3.89698	-3.23006	-2.25239	-1.8451
-4.27736	-2.99223	-2.93453	-1.86402
-4.23672	-3.14924	-3.41952	-1.9045
-4.22337	-3.25719	-2.71649	-2.22366
-4.00251	-3.53529	-2.8898	-1.70827
-3.95596	-3.16136	-2.86315	-1.57358
-4.02785	-3.80217	-2.66701	-1.77091
-4.14436	-2.84242	-2.9243	-1.55888
-4.13197	-2.13984	-2.84823	-1.86452
-3.95557	-2.33189	-2.24809	-2.17625
-4.27703	-2.49942	-3.21843	-1.67285
-4.23893	-3.60007	-2.76619	-1.94593
-4.17764	-1.3686	-3.2112	-1.89569
-4.00305	-1.65287	-2.75557	-2.06293
-4.02995	-2.54138	-2.76179	-1.62755
-4.18303	-3.77249	-2.97999	-1.43488
-4.18065	-3.0333	-2.90644	-1.95323
-4.02333	-3.32266	-3.08751	-2.20957
-3.99341	-2.11201	-2.69204	-1.64646
-4.06254	-3.15993	-2.59261	-1.94715
-4.0584	-1.8894	-2.63089	-1.40854
-4.02885	-2.77239	-3.07834	-1.46957
-4.25424	-2.77402	-2.89095	-1.79544
-4.35055	-3.41461	-3.30668	-2.1288
-4.22339	-2.48801	-3.01372	-2.01652
-4.2801	-3.10829	-3.47139	-2.09319
-4.16535	-2.26785	-2.99446	-1.73907
-4.04823	-2.73487	-2.42578	-1.77182
-4.20398	-2.65191	-3.32497	-1.93119
-3.91781	-1.64713	-2.62304	-1.64121
-3.93428	-3.09276	-2.89762	-2.01677
-3.89458	-2.92663	-1.94088	-1.72312
-4.09916	-2.87059	-2.87209	-1.78764
-4.31297	-3.61414	-2.8794	-2.48588
-4.05778	-2.79216	-2.8944	-1.4648
-4.15887	-3.3938	-3.18646	-1.79468
-4.31154	-3.02745	-2.9909	-1.76996
-4.25055	-2.37615	-3.05071	-1.89268
-3.84467	-3.53326	-3.01792	-1.55362
-4.29786	-2.46248	-2.81579	-1.5459
-4.13377	-1.70072	-3.13631	-2.10002
-4.20592	-1.69693	-3.33861	-1.95803
-4.17555	-3.29911	-3.00543	-1.78519
-4.10131	-1.80355	-3.05689	-1.71671
-3.96903	-3.45946	-2.53318	-1.24171
-4.11589	-2.30107	-3.12714	-1.92831
-4.07204	-3.46032	-2.6587	-1.57312
-4.08644	-3.18845	-2.74096	-1.72988
-4.32114	-2.82733	-3.1081	-2.1013
-4.0799	-3.29953	-2.91383	-2.11442
-4.1879	-2.9852	-3.05084	-1.63294
-4.14432	-2.91355	-2.70429	-1.43104
-4.25919	-2.15695	-3.53532	-1.78567
-4.25031	-3.46256	-3.62671	-1.42831
-3.91645	-1.91067	-2.4356	-2.15274
-4.14275	-3.2054	-2.96234	-2.01239
-4.13305	-3.41816	-3.2436	-2.10829
-4.02201	-3.10506	-1.13852	-1.2524
-3.85708	-3.3301	-2.30874	-1.75702
-3.94273	-3.26072	-2.75786	-1.7371
-3.93748	-1.7335	-2.96488	-1.60657
-4.00665	-3.13628	-3.37558	-2.14224
-4.04774	-3.72079	-3.28082	-1.79844
-4.09866	-2.96786	-2.32239	-1.74957
-4.1717	-3.11001	-3.0288	-1.7868
-4.23178	-2.96054	-3.12529	-2.03317
-4.22726	-2.81639	-3.43549	-1.43615
-3.81142	-1.81286	-2.42034	-2.22406
-4.0558	-2.47872	-2.99285	-1.82483
-4.27688	-3.0378	-2.96087	-1.7753
-4.11669	-3.45191	-2.92961	-1.38111
-3.98058	-3.52458	-2.64143	-2.01038
-4.12481	-2.46266	-2.92426	-2.34613
-4.08861	-2.90034	-3.12615	-2.00335
-4.13672	-3.3971	-3.08407	-1.83221
-3.98369	-3.2675	-2.7696	-1.72466
-4.01012	-2.97987	-2.30963	-1.62323
-4.23097	-2.58613	-3.22618	-1.60724
-4.12655	-3.23226	-2.61773	-0.787622
-3.97335	-3.35395	-3.10081	-1.9275
-4.10186	-2.37689	-2.82418	-1.63689
-3.93088	-3.15646	-3.11705	-1.55273
-4.09713	-2.09183	-2.88992	-1.44191
-4.11428	-3.14876	-3.00575	-1.78785
-4.09625	-2.81361	-2.5186	-2.16677
-4.13481	-3.15196	-2.84826	-1.1432
-4.03208	-1.84218	-3.25072	-1.3956
-4.2346	-3.02452	-2.90923	-1.76875
-4.03431	-3.4949	-3.16736	-1.73291
-4.08784	-1.70883	-3.05846	-2.15538
-4.26344	-2.24505	-2.6206	-1.99734
-4.07686	-2.17684	-2.85797	-2.12344
-4.12873	-1.69529	-3.18058	-2.55234
-3.79421	-3.18401	-2.26553	-1.64618
-4.17238	-2.64119	-3.08849	-2.03971
-3.66144	-3.38739	-3.09243	-1.57367
-4.25055	-2.83589	-3.22377	-1.76543
-3.92778	-2.78547	-2.01891	-1.90651
-4.01848	-3.33523	-3.09831	-2.10629
-4.11553	-2.74923	-2.87311	-1.53943
-4.16945	-1.4415	-3.49299	-2.28276
-4.09107	-1.97113	-3.05635	-2.23368
-4.12689	-3.23891	-1.25345	-2.05508
-4.06587	-2.82647	-3.05441	-1.7416
-4.02273	-3.38025	-3.04685	-1.76059
-4.10187	-2.28532	-2.98459	-1.66394
-3.98062	-3.52566	-2.24602	-2.14288
-3.77265	-2.73751	-2.4814	-1.67952
-4.04649	-2.73235	-2.86197	-1.70567
-3.96115	-2.3651	-1.72519	-2.02035
-3.94817	-1.99154	-2.95742	-1.57516
-3.928	-3.3522	-2.75939	-1.73946
-4.1803	-1.74055	-2.90698	-2.05724
-4.17055	-2.69314	-3.30714	-2.00314
-4.09599	-2.90485	-2.59223	-1.50686
-4.04666	-3.46367	-2.16877	-2.17888
-4.14091	-2.3275	-3.08854	-1.68278
-3.71532	-2.67573	-2.31231	-1.94686
-3.77674	-2.72008	-2.81529	-1.82361
-4.07347	-2.7517	-3.41749	-1.96702
-3.68426	-3.10575	-2.39353	-1.80265
-4.22968	-2.76911	-2.53833	-1.40285
-4.21395	-3.27859	-3.23356	-2.34291
-4.0598	-3.36664	-2.58121	-1.62592
-4.17522	-2.38007	-3.02181	-1.34404
-4.21091	-2.12242	-1.97254	-1.75431
-4.08558	-3.03679	-3.32213	-1.66049
-4.11058	-3.27785	-2.84019	-1.78311
-3.98361	-2.32662	-2.77038	-1.32738
-3.79159	-1.76949	-2.61543	-1.6994
-4.28013	-3.45766	-2.79758	-1.51603
-4.232	-3.51128	-3.23771	-1.79634
-3.99467	-3.09428	-2.85751	-1.99393
-3.77087	-3.28472	-2.44793	-2.03493
-3.87451	-2.9379	-2.11997	-2.01316
-4.04558	-2.56465	-3.10465	-1.42066
-4.16272	-3.26895	-3.16477	-1.89691
-4.08115	-3.49982	-3.27447	-1.33221
-2.85375	-1.89585	-2.30504	-2.36269
-4.17093	-1.75903	-3.30739	-2.12268
-4.22545	-2.88659	-3.48172	-1.82956
-3.90013	-2.69042	-2.8952	-1.84756
-4.22423	-2.24548	-2.80449	-1.88876
-4.18412	-2.49011	-3.19595	-1.77466
-4.17422	-3.09849	-3.26078	-1.92806
-4.2119	-2.47588	-3.24367	-1.89448
-4.19148	-1.95588	-3.05547	-2.39352
-3.98689	-2.49455	-2.1473	-1.65533
-4.19792	-2.8547	-3.14372	-1.70438
-4.27023	-2.55278	-3.32302	-1.85321
-3.99576	-2.57721	-2.77985	-2.29616
-4.18564	-3.08351	-3.3634	-1.85759
-4.27773	-2.9727	-3.35125	-1.7825
-4.013	-2.27118	-2.61883	-1.92356
-4.2555	-3.22449	-2.87846	-1.6542
-3.99298	-2.06586	-2.75653	-1.80048
-4.19371	-2.80142	-3.19427	-1.81935
-4.14708	-1.95886	-3.07925	-1.61374
-3.98801	-2.70306	-3.0215	-2.47804
-4.16028	-2.67179	-3.22115	-1.3371
-4.18585	-3.11616	-2.9269	-1.71384
-4.09297	-2.82945	-2.57526	-1.4403
-4.01543	-2.87588	-3.1024	-1.45448
-4.07635	-3.73296	-2.08171	-2.04268
-4.01117	-3.77602	-2.27292	-1.25346
-4.226	-3.44764	-3.21564	-1.76147
-4.25221	-3.12709	-3.22698	-1.60677
-4.31332	-2.55181	-3.20323	-1.62672
-3.7463	-3.49498	-2.98608	-2.05573
-3.90352	-2.12911	-2.85932	-1.87937
-4.10196	-2.318	-3.00849	-2.0319
-4.28549	-2.98912	-3.33306	-1.88521
-4.02791	-3.05666	-2.46779	-1.2624
-4.08632	-3.21127	-2.82906	-2.05899
-3.82755	-2.38737	-2.67088	-1.13028
-4.2042	-2.33832	-2.92117	-1.75784
-4.14983	-1.47199	-2.48384	-2.01289
-4.18156	-3.20424	-3.06942	-1.68319
-3.98376	-2.98629	-3.44461	-1.36605
-4.23951	-2.58466	-2.89248	-1.62206
-4.17852	-2.71141	-3.24219	-1.73575
-3.86621	-2.32468	-2.80769	-1.84749
-3.82276	-3.02997	-2.31149	-1.81658
-4.15961	-3.2926	-3.38327	-1.86582
-4.20523	-2.56063	-3.22384	-1.98114
-4.00806	-3.45212	-2.98754	-1.35294
-4.2793	-2.86885	-2.75498	-1.73184
-3.92236	-2.45863	-2.77972	-1.94082
-3.86192	-2.66832	-2.4753	-1.70793
-3.83427	-2.58738	-2.92873	-1.87758
-4.02761	-2.41599	-2.70587	-1.39088
-4.05267	-3.44947	-2.91783	-1.59811
-3.99714	-2.12638	-2.83976	-1.46767
-4.10396	-2.33821	-3.10636	-1.51492
-3.82689	-2.65267	-2.98493	-2.21431
-4.0384	-2.55355	-2.50742	-1.93895
-3.97079	-3.05919	-2.52703	-1.59002
-4.23942	-3.05422	-3.49573	-1.51265
-4.17667	-3.52069	-3.14684	-1.91948
-4.18552	-2.89181	-2.96485	-1.92106
-4.13824	-1.78645	-2.80206	-1.82014
-4.18936	-3.0538	-3.29168	-1.34273
-4.24443	-1.58283	-3.12959	-1.83574
-4.11588	-1.64592	-3.04341	-1.7742
-4.03431	-3.14948	-3.05005	-1.656
-4.01768	-2.96208	-2.90833	-1.08165
-4.15025	-2.82497	-3.15861	-2.12502
-4.1716	-2.35382	-3.18022	-1.78648
-3.93033	-3.43548	-2.73056	-1.95696
[truncated: 2,693 more rows]

## Sheet: SF1D
#H2AX Foci 0uM	#H2AX Foci 20uM	#H2AX Foci 60uM	#H2AX Foci 100uM	#H2AX Foci 200uM
0	7	10	2	0
0	3	15	4	0
0	5	12	28	0
0	0	18	1	0
0	1	1	1	0
0	2	7	0	1
0	15	8	3	0
0	4	13	1	0
0	1	1	0	0
0	0	2	4	0
0	9	10	2	0
0	15	10	5	0
0	2	6	15	0
0	16	5	0	0
0	12	19	6	1
0	2	3	6	0
0	11	0	0	1
0	0	4	3	0
0	2	5	1	0
0	3	7	3	0
0	0	9	3	0
0	2	0	3	0
0	9	8	4	0
0	10	5	0	0
0	0	5	0	0
0	2	3	0	0
0	9	1	2	0
0	0	16	0	0
0	9	8	7	0
0	10	12	0	0
0	15	17	3	0
0	10	8	0	0
0	13	5	0	0
0	3	0	4	0
0	20	11	0	1
0	12	4	3	2
0	3	0	3	0
0	13	18	5	0
0	1	6	10	0
0	1	2	0	0
0	8	0	0	0
0	10	4	0	0
0	0	12	2	0
0	14	0	0	1
0	6	0	1	0
0	16	5	1	0
0	31	10	1	0
0	0	9	0	0
0	17	1	6	0
0	30	4	0	0
0	28	2	0	1
0	12	13	0	0
0	29	13	0	0
0	13	6	2	5
0	0	2	8	3
0	9	1	4	8
0	1	6	1	0
0	1	2	0	5
0	0	0	2	3
0	0	3	1	0
0	4	3	1	1
0	0	6	0	0
0	20	1	0	0
0	14	0	8	0
0	0	3	1	1
0	0	5	0	0
0	8	5	4	6
0	4	8	1	0
0	26	13	3	0
0	12	7	0	0
0	5	6	0	0
0	1	4	0	0
0	12	6	7	0
0	0	6	3	0
0	0	2	1	0
0	2	9	8	0
0	0	5	3	0
0	0	0	2	0
0	24	2	0	0
0	5	10	0	0
0	18	0	0	0
0	9	3	0	0
0	7	12	9	4
0	0	7	0	0
0	2	1	6	0
0	0	5	6	3
0	18	7	2	0
0	1	9	0	0
0	0	17	10	0
0	0	5	3	3
0	26	4	0	0
0	0	3	0	0
0	2	0	0	0
0	3	10	3	6
0	0	7	1	0
0	0	11	5	5
0	0	6	0	0
0	0	10	0	0
0	24	3	0	0
0	1	4	1	0
0	0	1	0	0
0	13	4	0	0
0	0	3	0	0
0	1	9	8	14
0	1	9	1	0
0	7	12	1	14
0	0	11	0	0
0	0	0	5	0
0	15	0	3	0
0	0	3	6	2
0	0	3	0	0
0	0	13	6	0
0	0	18	0	1
0	12	3	0	0
0	0	3	0	0
0	1	3	0	0
0	3	2	7	0
0	0	12	1	1
0	16	2	7	0
0	0	0	0	0
0	12	5	0	2
0	2	9	0	1
0	4	18	0	1
0	8	1	0	5
0	16	11	1	0
0	0	19	0	1
0	0	11	2	1
0	6	6	1	0
0	4	0	3	6
0	0	3	1	0
0	23	14	3	1
0	1	2	2	0
0	2	3	1	5
0	3	1	0	13
0	15	9	2	0
0	17	3	0	8
0	11	2	2	0
0	0	7	5	0
0	18	0	10	0
2	6	2	5	3
0	10	17	3	4
0	16	4	2	3
0	8	10	4	0
0	0	1	0	12
0	13	0	4	14
0	0	6	2	14
0	4	9	1	1
0	20	0	0	0
0	4	2	4	3
0	7	0	0	1
0	8	15	8	0
1	0	5	8	2
0	0	6	0	0
0	6	1	0	0
0	12	9	0	0
0	17	10	0	4
0	0	0	10	9
0	12	6	1	0
0	5	3	4	0
0	24	3	0	0
0	1	2	11	0
0	15	18	0	0
0	1	14	5	0
0	9	0	2	1
0	14	3	0	0
0	0	3	0	3
0	0	13	4	0
0	20	8	0	3
0	0	0	0	7
0	22	6	9	2
0	21	10	10	1
0	6	14	0	5
0	6	5	1	2
0	10	12	4	2
0	11	7	2	0
0	3	12	0	2
0	26	5	1	2
0	17	8	9	1
0	0	14	7	0
0	4	11	0	1
0	15	0	1	0
0	26	6	10	0
0	2	15	2	2
0	15	0	0	6
0	0	0	1	3
0	13	6	0	3
0	12	0	0	10
0	6	0	3	4
0	8	0	0	0
0	1	2	4	0
0	4	5	0	3
0	7	2	0	2
0	1	1	6	4
0	17	1	3	6
0	6	0	4	4
0	5	0	2	0
0	15	11	10	0
0	9	12	8	0
0	18	0	4	9
0	5	3	2	0
0	15	4	8	5
0	25	17	11	3
0	6	3	0	0
0	9	0	18	5
0	0	5	3	3
0	25	3	2	0
0	0	22	0	0
0	16	10	3	0
0	10	0	2	0
0	11	10	0	3
0	16	0	9	4
0	8	0	5	3
0	24	12	3	10
0	12	0	3	9
0	5	7	0	2
0	12	19	17	9
0	11	7	4	0
0	17	0	0	2
0	11	13	4	2
0	5	3	12	9
0	13	3	0	0
0	8	8	0	2
0	12	3	12	14
0	0	8	6	0
0	0	4	5	8
0	3	26	0	1
0	7	8	2	0
0	0	16	1	0
1	0	1	4	0
0	8	1	15	0
0	5	4	0	2
0	0	1	0	0
0	1	1	4	1
0	9	13	0	0
0	0	8	9	3
0	8	6	0	1
0	4	11	15	0
0	0	3	5	0
0	0	2	4	9
0	6	9	2	0
0	0	8	15	3
0	5	10	4	3
0	16	2	11	1
0	3	11	0	2
0	9	5	14	11
0	0	9	0	9
0	0	3	6	0
0	4	9	10	4
0	4	8	0	0
0	10	9	1	5
0	9	12	4	9
0	6	9	12	2
0	7	6	13	7
0	0	2	6	1
0	5	7	12	3
0	16	1	12	8
0	0	0	6	2
0	11	1	3	16
0	2	10	29	3
0	0	8	9	5
0	2	9	16	9
0	8	10	4	11
0	7	0	4	7
0	15	14	30	1
0	14	14	0	13
0	4	1	10	13
0	2	9	5	12
0	0	11	2	0
0	0	10	3	0
0	18	2	0	14
0	22	9	13	0
0	5	4	0	10
0	2	7	1	0
0	3	10	14	3
0	5	6	0	0
0	0	9	5	3
0	8	11	0	0
0	7	13	7	0
0	10	7	6	0
0	0	6	12	1
0	61	6	11	1
0	4	14	8	0
0	0	1	8	2
0	10	20	5	0
0	9	2	2	5
0	0	0	0	0
0	7	5	0	0
0	0	2	12	1
0	0	3	9	0
0	0	6	8	6
0	0	17	2	0
0	0	19	3	0
0	25	0	1	0
0	12	13	12	0
0	11	7	16	0
0	0	6	6	0
0	0	6	11	1
0	0	6	8	0
0	3	11	7	3
0	0	1	3	0
0	16	9	4	1
0	11	5	13	0
0	3	9	4	0
0	7	7	0	0
0	0	0	13	0
0	0	1	1	13
0	14	5	4	0
0	0	6	9	0
0	0	11	8	0
0	1	15	6	1
0	0	2	4	23
0	12	8	15	0
0	0	8	8	2
0	0	4	10	1
0	0	4	10	0
0	9	13	0	0
0	0	10	7	0
0	0	6	4	6
0	13	0	0	1
0	0	6	0	0
0	0	4	2	0
0	15	2	19	0
0	1	1	16	10
0	8	10	12	14
0	1	4	10	0
0	1	12	2	1
0	0	7	4	0
0	8	17	8	0
0	0	12	0	10
0	0	22	9	0
0	1	18	8	11
0	2	16	0	2
0	0	6	0	8
0	9	9	12	2
0	7	2	6	1
0	14	12	0	0
0	7	12	7	0
0	9	9	0	1
0	0	1	5	1
0	4	14	3	0
0	0	9	3	1
0	13	8	7	0
0	2	9	0	3
0	19	0	8	1
0	40	12	3	15
0	0	14	9	0
0	0	6	8	7
0	0	17	0	6
0	14	12	5	0
0	1	9	3	0
0	7	7	0	0
0	4	0	8	1
0	1	11	0	0
0	6	8	9	10
0	1	5	2	0
0	3	3	0	0
0	0	8	0	1
0	12	5	0	6
0	0	10	6	0
0	0	3	0	0
0	0	8	11	0
0	9	2	0	1
0	3	7	4	11
1	16	7	0	16
0	14	7	4	8
0	0	2	0	0
0	1	12	5	11
0	2	5	6	4
0	12	3	0	0
0	4	0	6	10
0	0	0	4	1
0	0	2	0	0
0	8	6	4	0
0	8	3	1	0
0	5	8	3	5
0	0	10	4	3
0	13	8	0	0
0	8	3	4	9
0	12	13	2	0
0	1	3	18	8
0	6	0	3	7
0	11	0	0	2
0	29	11	7	20
0	4	11	0	15
0	0	3	2	1
0	16	4	0	0
0	2	6	6	1
0	15	4	5	3
0	10	12	0	10
0	20	15	3	17
0	12	10	3	17
0	13	16	8	0
0	1	9	4	12
0	5	1	0	0
0	2	17	0	8
0	1	4	0	14
0	0	11	0	0
0	0	6	3	9
0	0	5	9	6
0	20	7	0	0
0	7	1	1	0
0	9	6	0	7
0	1	0	4	0
0	0	10	4	5
0	12	8	1	23
0	4	2	0	0
0	0	4	10	0
0	0	7	0	0
0	14	6	6	0
0	3	10	3	10
0	1	7	5	3
0	0	1	0	11
0	7	8	0	7
0	13	10	5	0
0	0	8	0	0
0	3	18	6	6
0	9	12	0	5
0	12	8	0	8
0	7	5	0	8
0	7	11	0	0
0	39	14	0	0
0	0	11	0	0
0	18	9	0	6
0	0	6	0	4
0	11	5	0	0
0	7	9	2	0
0	10	7	3	10
0	1	4	17	11
0	13	9	0	4
0	0	11	19	4
0	0	8	5	3
0	10	1	6	11
0	8	10	3	0
0	12	7	18	12
0	22	5	0	8
0	7	9	2	4
0	10	9	5	4
0	13	17	0	12
0	0	11	4	4
0	6	1	15	14
0	3	6	0	7
0	1	12	0	6
0	0	9	1	15
0	0	12	0	8
0	12	5	0	13
0	14	18	12	7
0	1	3	7	7
0	0	9	2	2
0	2	3	0	16
0	0	23	0	3
0	0	6	0	7
0	3	2	14	0
0	17	10	0	2
0	0	4	7	12
0	5	15	7	9
0	8	6	7	6
0	0	5	14	0
0	6	12	13	13
0	0	6	0	8
0	0	5	0	0
0	3	8	3	0
0	9	11	2	10
0	0	4	0	12
0	0	6	16	2
0	4	7	3	4
0	6	5	2	3
0	13	11	6	8
0	8	7	3	3
0	10	4	0	16
0	1	6	1	0
0	4	14	6	1
0	0	8	2	9
0	10	21	4	0
0	0	11	12	8
0	0	2	13	0
0	7	21	0	8
0	37	0	3	12
0	2	4	5	11
0	13	1	0	8
0	0	11	3	0
0	10	18	8	0
0	16	5	6	10
0	10	9	2	6
0	4	8	4	0
0	14	21	5	3
0	0	6	8	4
0	1	11	5	4
0	7	9	6	4
0	3	11	5	13
0	10	27	11	7
0	13	10	10	0
0	3	8	0	0
0	14	3	10	13
0	7	2	3	1
0	3	7	4	0
0	14	15	7	10
0	8	8	13	3
0	2	5	8	4
0	4	2	15	2
0	3	1	10	7
0	0	2	7	0
0	3	0	11	0
0	7	13	14	13
0	2	10	3	0
0	1	4	4	3
0	11	7	6	0
0	8	4	0	5
0	2	3	3	8
0	7	2	9	15
0	18	3	9	16
0	0	10	10	7
0	0	0	0	0
0	6	7	4	12
0	3	1	12	16
0	0	2	1	3
0	0	3	5	5
0	0	0	2	4
0	12	7	1	0
0	0	8	7	0
0	20	4	4	2
0	17	6	0	15
0	17	14	2	1
0	0	7	15	5
0	3	3	6	2
0	0	1	3	0
0	0	8	4	8
0	2	11	4	6
0	9	4	5	0
0	1	1	1	2
0	9	0	18	1
0	5	5	5	6
0	20	5	0	0
0	22	13	9	0
0	1	0	2	5
0	16	8	4	2
0	11	2	0	4
0	4	8	2	0
0	0	4	2	0
0	3	2	8	2
0	16	13	10	15
0	17	2	11	0
0	6	10	9	20
0	8	13	9	0
0	0	6	3	11
0	3	5	6	17
0	2	3	13	1
0	13	5	20	2
0	5	19	6	15
0	8	4	16	4
0	13	8	0	0
0	18	7	11	0
0	0	5	0	5
0	4	8	4	8
0	1	5	14	2
0	0	11	8	3
0	1	4	5	20
0	0	11	0	12
0	0	7	1	0
0	1	9	0	10
0	13	9	8	3
0	0	9	1	6
0	0	5	17	6
0	9	24	0	2
0	16	8	16	9
0	1	45	7	4
0	0	12	8	16
0	0	11	11	0
0	8	17	10	0
0	0	19	1	1
0	11	7	3	2
0	11	11	1	3
0	10	0	8	5
0	22	9	7	4
0	15	7	3	0
0	3	7	4	2
0	0	1	1	15
0	3	7	10	5
0	0	11	4	0
0	4	4	5	2
0	12	6	23	1
0	8	1	8	6
0	3	5	3	2
0	3	11	4	0
0	3	7	13	1
0	2	6	10	6
0	7	3	11	2
0	13	4	13	9
0	19	19	4	4
0	5	6	3	2
0	16	3	6	0
0	5	13	3	13
0	12	15	2	2
0	12	13	16	7
0	5	10	2	8
0	10	2	10	3
0	0	10	5	11
0	9	10	1	0
0	0	6	5	4
0	9	2	8	5
0	0	4	5	8
0	0	0	10	4
2	5	4	1	10
0	0	10	13	2
0	7	4	9	5
0	4	4	15	17
0	1	10	14	2
0	13	6	4	6
0	3	2	2	0
0	3	7	15	11
0	4	6	12	0
0	1	1	6	6
0	1	7	6	6
0	2	12	7	8
0	0	13	4	9
0	0	13	16	11
0	1	3	1	1
0	0	10	4	0
0	0	12	0	4
0	1	24	9	4
0	0	2	7	0
0	9	13	1	1
0	0	4	10	1
0	1	8	1	3
0	2	8	6	1
0	1	17	3	19
0	0	5	14	8
0	0	14	8	5
0	0	5	12	8
0	5	1	0	0
0	0	3	13	1
0	17	1	7	1
0	5	10	4	2
0	0	9	14	5
0	0	14	4	6
0	0	5	10	0
0	5	7	3	7
0	1	11	7	5
0	13	3	13	13
0	0	6	9	0
0	0	5	3	7
0	7	3	12	5
0	0	9	8	0
0	6	13	7	0
0	8	0	10	3
0	6	15	7	8
0	0	5	8	0
0	1	7	4	1
0	0	15	3	5
0	2	10	0	7
0	0	9	8	3
0	0	12	1	3
0	0	8	0	6
0	1	8	1	0
0	0	8	14	0
0	0	13	12	0
0	1	7	0	5
0	3	18	9	5
0	3	4	6	2
0	0	7	0	3
0	0	9	7	12
0	0	15	7	1
0	7	8	5	0
0	1	8	4	9
0	1	6	2	11
0	0	16	7	1
0	4	0	9	5
0	6	19	2	1
0	19	13	5	2
0	2	16	6	0
0	0	4	2	5
0	0	14	5	2
0	0	19	0	13
0	12	9	12	7
0	0	12	13	5
0	10	17	6	1
0	0	6	13	4
0	0	1	10	3
0	0	4	1	1
0	0	12	14	0
0	0	11	5	1
0	0	2	0	4
0	0	3	6	2
0	0	16	2	10
0	8	1	6	4
0	2	11	0	13
0	0	14	4	8
0	0	12	7	1
0	11	11	15	0
0	10	11	5	1
0	0	11	3	7
0	0	7	1	12
0	0	5	6	2
0	0	8	12	19
0	0	12	10	2
0	0	10	10	5
0	0	8	7	0
0	0	18	9	1
0	0	10	6	2
0	0	1	9	4
0	7	10	5	0
0	9	6	0	8
0	5	9	8	3
0	5	11	0	6
0	0	8	2	5
0	5	8	10	2
0	0	10	8	0
0	11	6	4	2
0	0	6	7	11
0	4	10	7	0
0	0	10	9	1
0	0	12	0	0
0	1	2	0	9
0	41	3	0	9
0	0	13	11	10
0	4	4	10	2
0	7	0	2	17
0	0	10	0	14
0	9	6	1	12
0	3	11	21	3
0	0	15	10	9
0	0	5	1	0
0	49	6	4	17
0	0	11	7	6
0	4	20	9	6
0	4	18	9	2
0	0	9	3	1
0	0	16	5	4
0	0	12	28	0
0	7	7	12	5
0	0	18	8	4
0	0	10	0	13
0	1	0	7	4
0	0	11	8	0
0	16	1	7	1
0	0	14	3	3
0	0	2	1	7
0	3	2	3	3
0	0	13	5	1
0	0	11	12	2
0	12	6	9	0
0	3	3	4	3
0	0	5	0	0
0	0	14	0	5
0	0	14	1	4
0	0	0	2	0
0	0	12	10	6
0	0	9	4	18
0	0	11	14	11
0	11	7	8	3
0	0	17	42	5
0	1	11	6	5
0	5	13	0	4
0	8	18	7	6
0	0	0	1	3
0	24	6	10	3
0	17	7	4	6
0	2	16	4	1
0	0	8	3	8
0	0	18	2	2
0	0	9	1	0
0	5	11	7	2
0	4	15	7	0
0	0	3	12	0
0	4	7	8	2
0	0	6	0	6
0	0	5	1	3
0	22	7	6	6
0	0	0	1	3
0	0	0	13	6
0	0	15	17	4
0	0	5	5	10
0	0	8	11	1
0	17	7	6	11
0	0	15	0	1
0	12	12	5	2
0	15	18	6	4
0	0	0	6	5
0	0	12	19	0
0	22	7	3	3
0	0	16	2	5
1	0	9	8	6
0	2	16	0	0
0	2	19	9	2
0	0	2	0	7
0	0	10	6	4
0	5	16	2	9
0	0	8	52	12
0	0	0	6	6
0	0	0	0	5
0	10	14	23	9
0	0	7	0	5
0	0	14	7	0
0	0	7	0	4
0	2	6	5	13
0	0	15	7	0
0	8	9	0	8
0	0	16	7	2
0	2	3	7	0
0	2	5	0	0
0	0	11	13	7
0	0	4	0	11
0	0	5	10	0
0	0	4	17	7
0	18	5	9	10
0	0	1	3	0
0	9	5	8	18
0	1	1	5	0
0	0	9	3	4
0	1	9	10	7
0	0	1	0	4
0	16	6	8	0
0	0	0	2	1
0	0	11	2	3
0	0	13	3	0
0	11	10	5	7
0	0	4	5	11
0	21	20	3	16
0	0	8	15	7
0	20	1	1	0
0	0	3	11	0
0	13	3	1	10
0	0	10	14	10
0	0	4	5	9
0	5	6	6	0
0	0	18	3	0
0	0	2	9	5
0	0	21	0	0
0	0	17	3	9
0	0	3	11	9
0	2	3	9	4
0	13	8	10	0
0	0	1	16	7
0	0	3	4	8
0	0	0	9	11
0	0	2	4	7
0	4	9	5	9
0	0	10	0	11
0	3	4	4	0
0	0	19	5	7
0	0	3	12	7
0	1	7	0	19
0	3	12	8	20
0	6	6	9	5
0	9	11	10	11
0	0	0	12	3
0	0	3	15	2
0	0	13	1	0
0	25	4	7	8
0	14	12	13	0
0	0	10	9	7
0	0	1	9	0
0	0	5	8	4
0	0	8	1	8
0	0	8	16	5
0	0	8	1	6
0	2	12	4	5
0	0	1	0	0
0	0	16	27	10
0	1	6	2	0
0	9	4	11	2
0	1	0	2	12
0	2	12	9	8
0	0	17	10	0
0	10	12	14	1
0	9	10	5	23
0	4	0	20	4
0	3	1	14	14
0	1	2	9	8
0	2	0	8	3
0	0	0	10	6
0	0	13	7	9
0	0	0	8	4
0	2	4	0	0
0	0	9	14	15
0	0	13	7	0
0	17	0	10	10
0	1	0	3	15
0	0	3	11	10
0	0	11	6	6
0	0	3	9	7
0	0	3	7	1
0	2	7	9	3
0	25	3	8	5
0	0	6	0	3
0	8	16	10	0
0	1	12	0	15
0	8	16	9	0
0	3	16	11	16
0	0	11	0	4
0	2	13	0	11
0	7	0	2	12
0	0	2	8	1
0	0	8	10	12
0	1	6	5	0
0	0	10	8	0
0	9	2	10	13
0	0	6	8	3
0	11	0	7	10
0	22	1	13	1
0	5	6	6	0
0	1	5	8	8
0	0	11	11	7
0	1	2	4	5
1	6	8	5	7
0	0	8	17	14
0	11	5	1	9
0	0	9	0	9
0	0	6	8	3
0	0	5	15	0
0	0	10	11	5
0	4	6	13	8
0	1	4	10	4
0	4	0	25	2
0	0	0	4	8
0	0	2	4	8
0	0	13	12	0
0	1	6	13	3
0	0	1	8	2
0	3	0	8	5
0	15	0	11	0
0	0	0	11	0
0	0	6	3	7
0	0	10	3	5
0	0	7	12	3
0	3	9	6	0
0	0	1	4	30
0	0	6	9	4
0	1	4	10	14
0	3	3	10	5
0	0	1	9	5
0	11	4	13	11
0	3	10	9	12
0	0	1	12	6
0	0	3	20	11
0	0	1	2	10
0	0	13	9	5
0	6	4	5	2
0	0	17	0	3
0	12	1	11	12
0	0	8	4	7
0	0	5	13	1
0	1	4	9	4
0	0	11	31	1
0	0	5	0	8
0	0	7	1	6
0	0	0	12	8
0	0	6	18	6
0	9	11	2	0
0	0	1	6	11
0	13	9	12	6
0	0	5	10	0
0	5	13	13	3
0	0	5	2	0
0	10	6	10	16
0	0	18	10	0
0	0	8	7	2
0	17	2	9	8
0	1	12	9	1
0	0	1	11	2
0	0	2	1	0
0	7	10	0	8
0	0	8	18	5
0	1	3	19	9
0	1	1	5	7
0	0	1	20	9
0	22	0	5	8
0	0	10	6	5
0	14	9	15	12
0	0	6	7	15
0	0	9	20	3
0	5	12	6	13
0	0	5	15	3
0	12	11	11	3
0	6	6	11	3
0	4	7	6	12
0	0	15	4	8
0	0	28	7	2
0	3	11	5	0
0	15	9	12	0
0	1	7	2	11
0	0	14	4	5
0	11	0	6	9
0	0	4	5	4
0	0	0	21	6
0	3	4	9	0
0	6	14	9	2
0	8	2	7	14
0	8	1	11	7
0	1	13	12	5
0	13	11	18	1
0	9	8	12	5
0	20	9	0	11
0	0	13	10	6
0	3	9	1	1
0	0	11	10	10
0	11	6	14	4
0	7	2	20	11
0	12	10	14	9
0	0	5	0	0
0	0	11	12	0
0	0	14	9	7
0	3	17	6	1
0	0	12	9	5
0	0	19	10	12
0	10	0	9	4
0	3	8	18	0
0	0	12	11	3
0	0	0	17	10
0	14	7	8	0
0	5	13	7	6
0	4	9	6	6
0	0	10	18	6
0	11	11	5	3
0	3	14	8	17
0	3	11	5	1
0	0	7	12	10
1	9	0	2	1
0	0	5	0	1
0	0	4	22	11
0	0	0	3	5
0	4	10	9	9
0	0	8	8	4
0	0	2	2	8
0	0	7	12	8
0	12	5	0	15
0	0	16	6	0
0	6	2	7	0
0	2	13	19	3
0	0	9	15	11
0	2	13	5	16
0	0	9	16	0
0	15	12	3	0
0	0	7	6	4
0	3	10	10	4
0	0	12	19	0
0	0	13	6	2
0	18	2	17	16
0	0	9	6	7
0	1	11	0	7
0	1	7	1	0
0	2	7	15	1
0	6	1	8	12
0	9	5	15	2
0	0	5	9	10
0	1	12	7	8
0	8	14	0	9
0	3	11	18	18
0	10	5	0	3
0	0	7	15	4
0	0	3	16	16
0	0	6	19	6
0	20	6	3	0
0	0	7	3	4
0	5	6	15	5
0	6	5	11	7
0	1	7	9	0
0	5	3	3	0
0	2	11	11	1
0	0	10	16	15
0	0	2	8	9
0	0	14	11	8
0	4	3	3	1
0	0	22	15	8
0	0	8	10	7
0	11	0	6	6
0	2	6	4	1
0	7	4	15	6
0	0	9	4	11
0	6	20	0	1
0	4	9	13	7
0	0	2	17	3
0	0	3	22	0
0	3	11	13	13
0	15	9	9	9
0	25	6	3	1
0	0	6	16	5
0	3	6	0	5
0	20	4	22	1
0	0	9	6	8
0	0	5	17	0
0	1	9	0	6
0	2	6	9	0
0	7	7	5	13
0	6	3	12	1
1	5	5	7	2
0	0	4	12	3
0	7	2	8	2
0	2	2	9	0
0	1	6	6	7
0	0	2	10	6
0	0	6	7	2
0	0	11	10	9
0	6	11	12	1
0	0	0	6	0
0	4	8	1	13
0	0	4	10	0
0	8	9	18	7
0	1	4	10	4
0	0	4	0	10
0	7	1	11	6
0	0	13	12	4
0	2	6	10	9
0	11	9	5	0
0	0	6	14	6
0	16	4	10	7
0	0	9	5	0
1	8	2	9	5
0	0	19	6	1
0	0	4	11	2
0	7	13	21	7
0	0	6	7	8
0	12	4	5	2
0	5	3	9	5
0	0	7	6	1
0	7	24	21	3
0	1	2	1	3
0	4	4	5	0
0	0	2	12	7
0	1	0	4	0
0	0	0	4	3
0	0	6	7	0
0	5	1	10	0
0	1	0	11	11
0	0	4	7	0
0	0	3	15	2
0	0	10	4	0
0	2	3	1	7
0	10	1	2	5
0	5	4	15	0
0	3	3	11	13
0	6	5	8	1
0	0	0	3	7
0	17	0	10	1
0	9	0	12	4
0	27	0	17	0
0	12	10	15	12
0	0	2	1	4
0	0	7	12	5
1	9	8	1	3
0	0	5	8	7
0	0	4	8	4
0	0	1	7	5
0	1	2	7	9
0	1	6	11	0
0	11	2	21	14
0	0	14	4	2
0	0	6	10	7
0	0	3	16	3
0	10	2	11	6
0	0	0	13	5
0	1	17	5	1
0	0	2	6	7
0	0	8	12	8
0	0	0	10	0
0	1	7	7	0
0	0	0	10	9
0	22	5	10	9
0	0	9	9	12
0	2	6	10	0
0	0	16	8	4
0	18	6	10	0
0	0	2	6	6
0	0	10	9	10
0	0	8	18	17
0	19	13	14	6
0	5	2	8	0
0	7	4	6	0
0	0	8	7	17
0	0	7	2	5
0	0	7	12	4
0	0	2	11	7
0	2	0	7	2
0	6	5	5	2
0	0	0	7	7
0	0	2	9	3
0	22	0	10	0
0	0	10	6	0
0	0	8	10	11
0	0	5	12	3
0	1	11	6	7
0	0	4	6	2
0	10	3	2	4
0	0	3	6	2
0	0	1	0	3
0	0	5	8	3
0	0	1	11	6
0	0	7	20	6
0	3	11	4	1
0	2	3	4	4
0	0	5	8	11
0	22	6	12	3
0	1	0	0	6
0	0	14	17	2
0	2	9	11	0
0	23	3	5	4
0	1	5	10	6
0	0	14	12	8
0	6	8	13	3
0	2	10	9	5
0	2	4	1	2
0	0	2	4	0
0	0	0	17	4
0	21	5	1	10
0	4	4	0	10
0	27	5	0	2
0	19	0	2	1
0	0	3	14	9
0	0	11	8	8
0	10	5	9	7
0	0	4	10	9
0	4	5	5	10
0	0	4	8	3
0	10	11	18	2
0	4	8	5	0
0	2	8	7	3
0	0	8	2	6
0	0	13	10	8
0	22	9	5	2
0	0	8	7	2
0	0	8	11	9
0	0	7	3	8
0	0	3	8	3
0	0	4	0	2
0	0	8	15	0
0	6	8	6	3
0	0	11	13	8
0	10	12	3	11
0	0	6	0	12
0	7	9	3	0
0	2	6	5	6
1	0	5	0	1
0	0	14	0	2
0	0	10	0	4
0	1	10	3	5
0	0	0	8	6
0	0	13	0	1
0	0	6	18	4
0	15	3	0	8
0	0	15	4	1
0	5	3	17	0
0	0	8	9	4
0	1	12	3	2
0	14	5	13	3
0	1	14	7	2
0	4	3	9	1
0	0	8	6	2
0	0	6	2	4
0	0	14	11	5
0	18	5	0	3
0	0	10	0	3
0	13	15	9	6
0	3	6	10	8
0	0	12	0	7
0	6	10	7	3
0	0	3	0	3
0	1	8	0	0
0	11	6	8	10
0	2	1	0	7
0	0	2	10	11
0	2	7	3	3
0	4	4	5	0
1	0	12	12	3
0	2	9	10	7
0	1	6	0	4
0	3	6	8	0
0	6	13	0	0
2	11	20	9	0
0	18	10	9	5
0	3	0	8	3
0	0	15	4	9
0	0	4	5	6
0	0	5	9	12
0	0	7	14	10
0	2	3	11	0
0	3	8	4	7
0	8	9	3	3
0	12	3	13	5
0	0	6	8	8
0	0	7	8	6
0	0	4	3	0
0	21	9	15	0
0	1	13	3	0
0	0	11	13	4
3	0	8	0	3
0	0	3	0	3
0	18	6	8	2
0	5	0	0	6
0	0	5	0	4
0	2	4	0	0
0	10	13	13	4
0	0	10	5	0
0	1	17	11	3
0	0	5	12	0
0	0	3	9	3
0	3	10	0	0
0	7	7	6	2
0	25	2	10	0
0	0	13	18	10
0	4	3	0	1
1	21	0	2	4
0	0	4	12	5
0	17	4	3	2
0	0	0	0	0
0	3	6	6	2
0	0	11	0	2
0	12	3	6	9
0	0	10	0	6
0	0	0	1	2
0	0	7	0	0
0	0	0	5	1
0	2	12	5	1
0	0	4	6	7
0	0	4	7	4
0	0	4	15	2
0	0	0	9	4
0	0	5	9	9
0	6	3	8	4
0	0	4	22	0
0	0	2	1	0
0	0	18	7	4
6	0	12	0	3
0	0	2	5	6
0	3	10	4	2
0	10	7	12	0
0	2	6	2	0
0	0	4	2	1
0	0	5	9	4
0	2	10	9	0
0	0	10	1	1
0	4	4	11	0
0	0	6	12	7
0	0	1	16	3
0	0	7	9	4
0	7	1	9	2
1	0	0	10	4
0	0	9	3	0
0	0	12	0	0
0	0	5	3	3
0	1	1	3	0
0	5	10	0	0
0	0	5	0	2
0	13	9	10	0
0	0	0	6	4
0	0	0	5	1
0	0	4	5	0
0	0	3	4	0
0	0	0	0	0
0	20	15	8	0
0	1	6	13	0
0	0	7	8	0
0	0	0	8	0
0	15	3	9	1
0	0	5	14	2
0	12	8	4	1
0	12	6	8	6
0	0	0	12	1
0	0	14	3	0
0	0	0	1	4
0	9	11	7	2
0	0	12	5	0
0	0	8	15	0
0	4	8	10	1
0	15	4	0	0
0	0	0	9	2
0	0	10	6	0
0	20	11	8	0
0	0	12	11	1
0	10	6	6	0
0	0	0	9	1
0	0	16	5	1
0	0	14	10	0
0	0	15	13	1
0	13	4	6	6
0	0	0	1	5
0	0	0	12	0
0	3	5	6	2
0	0	0	4	3
0	0	8	11	1
0	33	7	6	0
0	6	6	4	0
0	1	9	3	3
0	0	3	16	5
0	0	4	23	0
0	19	12	0	1
0	0	2	5	7
0	12	5	4	4
0	0	11	3	1
0	3	10	7	0
0	0	6	9	1
0	0	4	8	14
0	2	15	6	2
0	0	0	3	0
0	16	9	0	2
0	0	2	5	2
0	0	15	10	2
0	11	0	17	1
0	0	4	7	1
0	17	5	7	7
0	2	9	5	2
0	0	3	0	0
0	0	7	3	4
0	0	6	15	4
0	0	6	4	9
0	3	6	7	1
0	15	5	5	2
0	16	5	4	7
0	0	9	10	5
0	12	20	0	8
0	12	4	8	1
0	0	10	5	0
0	2	7	12	5
0	6	3	9	6
0	0	7	0	0
0	0	15	0	0
0	0	11	7	0
0	24	0	6	2
0	10	6	14	2
0	3	0	8	2
0	0	3	10	3
0	0	5	11	13
0	14	11	14	11
0	0	8	2	4
0	0	0	3	3
0	0	5	3	1
0	8	16	13	1
0	5	2	1	2
0	6	4	7	4
0	0	5	8	4
0	0	5	2	11
0	8	2	3	1
0	6	4	15	11
1	19	15	8	12
0	1	3	8	7
0	0	5	2	2
0	1	9	0	12
1	4	7	5	1
0	0	5	6	4
0	0	6	10	6
0	0	8	8	4
0	2	4	2	4
0	7	9	0	3
0	0	3	4	0
1	5	4	7	1
0	0	6	1	7
0	5	10	2	1
0	0	5	3	1
0	8	10	8	5
0	11	7	5	3
0	0	8	3	7
0	2	8	6	9
0	0	7	2	10
0	0	3	3	13
0	5	12	3	2
0	1	3	0	4
0	0	13	4	5
0	16	5	17	1
0	6	7	0	0
0	0	7	8	5
0	6	1	13	3
0	0	6	8	1
0	10	3	0	3
0	1	8	5	0
0	0	0	14	0
0	2	6	7	5
1	3	7	1	17
0	0	0	1	0
0	5	3	6	18
0	0	2	10	6
0	0	2	4	3
0	10	13	14	2
0	16	6	12	12
0	0	4	0	0
0	3	5	5	10
0	0	5	16	10
0	6	7	1	0
0	13	10	1	4
0	0	4	3	6
0	0	4	6	8
0	1	8	16	4
0	12	0	17	6
0	16	0	9	2
0	0	4	3	2
0	0	5	8	1
0	0	3	1	0
0	8	5	9	8
0	2	11	1	9
1	3	5	5	9
0	5	6	2	4
0	2	9	13	6
0	0	8	1	0
0	0	6	4	3
0	14	6	8	1
0	0	7	8	8
0	0	0	13	9
0	0	6	20	8
0	9	5	3	3
0	2	15	0	7
0	0	7	15	5
0	0	3	3	6
0	0	2	0	1
0	1	8	8	4
0	8	19	14	5
0	14	14	4	7
0	0	5	6	12
0	0	2	11	2
0	1	11	0	7
0	1	6	0	1
0	11	4	7	8
0	4	3	5	15
0	0	8	2	13
0	3	3	14	3
0	10	8	1	4
0	9	2	2	8
0	15	1	6	21
0	0	13	0	12
0	8	10	15	11
0	0	2	2	4
0	0	3	3	12
0	4	10	8	5
0	8	12	6	9
0	0	3	10	2
0	0	5	0	10
0	0	8	9	2
0	0	11	0	7
0	6	2	0	7
0	0	6	3	5
0	0	16	1	3
0	0	13	3	3
0	3	2	0	14
0	0	8	14	6
1	11	5	9	3
0	0	4	7	0
4	5	4	2	15
0	6	7	10	3
2	0	3	1	9
1	5	3	5	2
0	1	1	0	0
0	13	2	8	3
0	0	0	9	9
0	0	5	12	12
0	0	6	11	2
0	0	4	8	1
0	0	0	1	10
0	2	4	20	22
1	0	0	15	4
0	0	12	6	3
0	7	0	0	6
0	0	9	5	12
0	0	11	3	5
0	11	9	0	8
0	4	8	0	15
0	3	0	4	6
0	6	0	7	7
0	9	1	3	2
0	14	12	1	6
0	1	2	0	0
0	0	5	5	10
0	0	7	5	15
0	3	7	2	5
0	13	3	10	3
0	8	3	2	3
0	6	10	9	1
0	12	13	0	15
0	10	9	4	4
0	1	0	0	19
0	9	10	0	10
0	2	2	0	0
0	6	10	2	18
0	4	5	4	9
0	0	2	8	17
0	0	15	1	7
0	11	10	0	8
0	0	0	0	10
0	12	11	2	7
0	4	1	6	3
0	3	5	9	3
0	5	7	3	5
0	21	9	5	1
0	0	13	2	2
0	0	0	10	8
0	12	1	14	5
0	7	5	0	4
0	14	12	1	6
0	1	1	7	7
0	5	11	8	11
0	1	5	3	5
0	0	4	12	9
0	3	2	3	7
2	1	1	0	11
0	15	9	8	4
0	3	7	11	13
0	10	13	4	10
0	10	3	13	4
0	0	2	2	11
0	40	7	0	4
0	12	4	3	7
0	0	1	1	8
0	8	0	11	4
0	5	2	8	4
1	0	5	5	3
0	17	3	8	10
0	0	5	8	6
0	3	3	2	7
0	0	12	5	8
0	14	6	6	4
0	9	5	13	6
0	12	0	15	11
0	9	1	8	13
0	0	0	7	13
0	3	6	7	3
0	0	2	5	5
0	1	5	8	7
0	0	5	3	1
0	13	16	1	7
0	0	12	1	3
0	0	2	11	11
0	0	3	2	4
0	0	4	19	5
0	13	14	2	2
0	0	6	1	6
0	0	7	7	5
0	1	3	11	11
0	0	5	25	1
0	0	9	7	3
0	0	1	1	11
0	3	11	1	4
0	15	3	7	5
0	17	3	9	9
0	1	12	1	5
0	4	3	5	6
0	19	15	7	6
0	0	7	6	5
0	8	1	11	11
0	16	0	3	4
0	0	0	5	8
0	0	8	0	0
0	6	10	6	13
0	11	4	12	3
0	10	13	12	13
0	0	13	3	8
0	0	4	5	9
0	0	13	0	14
0	0	1	9	7
0	0	5	1	7
0	0	2	6	12
2	12	7	7	6
0	0	0	6	2
0	2	2	7	7
0	1	2	8	6
0	9	5	1	8
0	0	14	5	6
0	18	5	6	7
0	15	0	5	8
0	0	0	2	2
0	2	5	6	6
0	2	11	0	8
0	0	6	10	1
0	1	13	2	2
0	14	9	15	7
0	4	2	6	1
0	13	0	8	0
0	0	9	6	21
0	5	1	1	7
0	1	1	4	4
0	11	6	15	0
0	0	11	14	7
0	9	5	9	2
0	0	4	3	8
0	13	3	6	4
0	5	0	36	5
0	9	9	10	1
0	1	5	1	5
0	15	7	0	4
0	0	1	14	4
0	0	5	3	10
0	2	8	7	5
0	12	9	9	3
0	0	10	0	2
0	19	5	14	11
1	17	16	11	12
0	0	0	7	4
0	2	4	1	13
0	8	2	2	4
0	13	6	8	9
3	4	10	2	5
0	0	8	12	11
0	20	7	4	0
0	0	5	13	13
0	0	10	0	12
0	14	4	5	4
0	23	3	12	8
0	0	5	9	5
0	9	10	2	7
0	0	8	15	9
0	4	7	3	3
0	1	5	3	5
0	0	7	17	3
0	0	0	3	6
0	2	5	4	6
0	1	9	0	8
0	1	8	4	0
0	0	3	5	8
0	0	3	11	11
0	0	9	10	3
0	5	9	11	6
0	4	7	5	6
0	0	9	7	6
0	0	0	5	5
0	0	10	5	6
0	0	0	12	11
0	0	6	12	0
0	7	6	1	5
0	4	5	15	6
0	0	3	2	6
0	22	11	13	3
0	2	6	22	11
0	14	8	3	5
0	7	7	6	11
0	20	2	2	4
0	0	0	5	3
1	0	3	15	6
0	9	5	10	0
0	17	5	4	5
0	0	6	6	6
0	5	4	2	5
0	0	8	7	10
0	0	11	11	4
0	0	7	4	6
0	5	14	15	5
0	5	1	9	13
0	12	10	4	7
0	1	8	7	7
0	2	7	13	13
0	0	2	11	10
0	10	15	16	1
0	15	3	4	3
0	11	2	14	3
0	8	10	12	4
0	0	9	19	2
0	0	0	4	0
0	0	0	1	0
0	0	4	2	4
0	1	3	11	12
0	10	5	13	15
0	16	0	10	0
0	0	8	9	1
0	11	10	0	1
0	8	0	3	4
0	0	5	22	6
0	0	10	11	2
0	17	3	13	9
0	9	6	6	0
0	12	2	1	13
0	8	7	11	10
0	0	5	7	6
0	1	2	10	14
0	0	5	4	1
0	0	1	11	7
0	0	7	10	10
0	0	1	7	10
0	10	3	11	0
0	11	7	2	4
0	10	9	4	1
0	13	2	12	1
0	0	5	11	8
0	0	4	18	1
0	2	1	12	1
0	20	10	6	5
0	11	4	15	5
0	1	2	8	5
1	17	9	13	11
0	3	0	13	15
0	1	6	8	5
0	6	5	7	9
0	15	4	8	9
0	7	0	11	3
0	15	0	9	1
0	0	0	12	6
0	6	0	4	11
0	18	5	12	6
1	1	3	9	3
0	0	2	7	13
0	10	5	15	3
0	1	8	6	7
0	9	2	4	5
0	20	13	11	6
0	0	5	12	3
0	10	3	7	13
0	0	5	8	5
0	7	9	14	2
0	0	7	12	9
0	12	1	20	7
0	5	16	1	2
0	0	0	7	5
0	2	0	8	0
0	14	10	13	0
0	0	9	13	7
0	0	13	11	8
0	24	6	9	1
0	9	1	10	6
0	0	1	13	3
0	0	0	6	6
0	19	2	2	9
0	0	4	8	1
0	0	0	19	5
0	6	11	8	12
0	15	2	3	17
0	6	4	4	5
1	4	5	6	6
0	0	6	9	3
0	19	4	7	0
0	14	12	10	6
0	8	11	15	2
0	5	3	9	0
0	3	0	8	8
0	31	6	12	1
0	0	4	10	0
0	5	5	11	7
0	23	2	0	5
0	2	11	14	4
0	1	6	6	14
0	11	4	12	0
0	11	7	12	4
0	5	0	10	9
0	16	3	7	2
0	13	7	13	8
0	9	6	4	0
0	0	6	6	0
0	17	0	14	6
0	5	2	7	7
0	0	4	2	11
0	1	6	9	14
0	12	8	16	0
0	0	3	11	6
0	0	3	9	9
0	3	5	7	0
0	13	9	10	12
0	10	10	6	3
0	1	2	12	15
0	7	1	6	12
0	8	4	9	2
0	2	4	16	3
0	15	0	12	2
0	15	2	5	4
0	5	1	13	14
0	3	6	10	0
0	22	10	10	1
0	13	6	9	7
0	12	0	11	9
0	17	2	9	9
0	0	0	11	6
0	15	1	5	5
0	17	3	11	6
0	17	1	5	4
0	0	1	10	4
0	4	5	7	0
0	4	1	13	10
0	0	6	0	6
0	1	1	9	13
0	1	1	8	0
0	12	2	2	0
0	26	2	10	3
0	10	6	7	11
0	0	0	9	6
0	1	0	10	6
0	9	6	8	1
0	4	0	4	0
0	10	0	17	6
0	25	6	4	2
0	1	1	0	3
0	22	9	7	4
0	4	2	15	7
0	6	0	8	0
1	7	0	1	2
0	2	9	3	13
0	0	11	10	4
0	19	7	13	0
0	18	6	10	6
0	0	0	5	7
0	6	4	9	0
0	0	1	13	2
0	5	3	1	1
0	7	1	8	8
0	13	10	16	2
0	15	3	14	5
0	11	1	15	6
0	0	0	6	0
0	0	3	0	8
0	1	1	7	7
0	0	2	7	0
0	7	7	18	6
0	0	6	10	6
0	1	4	7	5
0	14	3	3	4
0	0	3	1	19
0	11	13	3	0
0	3	5	1	18
0	14	4	6	5
0	0	4	9	0
0	3	0	0	1
0	17	6	4	5
0	8	8	7	9
0	11	6	0	1
0	18	3	2	2
0	0	4	9	4
0	3	2	6	6
0	0	5	0	6
0	0	6	9	0
0	15	3	4	0
0	3	7	13	0
0	0	10	7	4
0	5	4	15	1
0	14	8	10	3
0	0	0	3	13
0	5	4	10	13
0	0	0	4	1
0	12	6	7	3
0	10	0	5	0
0	4	5	10	2
0	5	5	8	0
0	6	7	18	15
1	4	15	13	0
0	0	10	3	0
0	0	4	13	6
0	11	7	18	1
0	2	7	8	5
0	0	19	8	0
0	10	0	4	0
0	0	12	9	0
0	16	0	7	5
0	5	6	9	0
0	12	2	7	0
0	3	7	6	0
0	0	5	10	2
0	0	6	6	1
0	12	10	11	4
0	10	5	8	6
0	17	8	6	0
0	14	8	5	0
1	18	8	4	0
0	20	9	8	7
0	1	10	14	0
0	15	11	7	5
1	0	15	13	0
0	0	4	11	1
0	18	6	6	3
0	11	3	4	0
0	13	5	11	0
0	0	8	18	6
0	3	6	5	2
0	0	5	19	0
0	14	12	5	8
0	0	7	13	0
0	19	4	1	6
0	6	9	14	4
0	11	0	9	4
0	12	1	5	0
0	0	7	11	1
0	1	8	5	0
0	5	11	5	2
0	10	4	2	0
0	12	8	5	0
0	14	7	3	1
0	0	15	15	0
0	17	7	8	1
0	0	13	0	10
0	7	4	17	2
0	11	9	1	2
11	0	2	9	0
0	11	3	12	0
0	4	4	2	1
0	6	11	10	1
0	0	5	9	5
0	5	4	10	0
0	17	7	6	0
0	20	5	6	0
0	17	10	20	6
0	19	9	15	0
0	0	9	8	0
0	0	14	10	1
0	4	10	7	0
0	0	10	6	1
0	0	6	9	0
0	13	7	6	4
0	0	2	11	0
0	9	13	0	9
0	29	14	5	1
0	11	10	3	3
0	0	10	7	1
0	1	12	18	1
0	11	8	3	2
0	2	9	0	1
0	0	12	11	5
0	24	0	14	0
0	9	5	2	4
0	0	5	9	0
0	1	2	10	0
0	2	7	10	0
0	6	7	1	7
[truncated: 1,212 more rows]

## Sheet: SF1F
p53 0uM	Foxo1 0uM	p53 80uM	Foxo18 0uM	p53 150uM	Foxo1 150uM	p53 200uM	Foxo1 200uM
-3.62057	0.21364	-3.23291	0.443119	-4.18397	0.362131	-3.91347	0.618534
-3.77573	0.519169	-3.68365	0.436488	-3.94636	0.724532	-3.94683	0.584121
-3.37927	0.270166	-3.32634	0.427288	-3.71873	0.671451	-4.10968	0.629128
-3.78337	0.242645	-2.80455	0.4257	-4.06571	0.691171	-4.12305	0.622215
-3.86165	0.527417	-3.01598	0.467121	-3.86985	0.614633	-4.06091	0.663483
-3.91189	0.214135	-3.45446	0.411745	-4.12619	0.556474	-3.54733	0.593375
-3.82543	0.255288	-3.28935	0.411209	-3.96977	0.68731	-3.85101	0.61822
-3.82683	0.261778	-3.81413	0.479444	-4.09892	0.642999	-4.17106	0.569775
-4.03363	0.430746	-3.49523	0.37158	-3.49928	0.53226	-4.16087	0.642438
-2.6483	0.472181	-3.44232	0.455469	-4.02112	0.686034	-4.00832	0.64373
-3.92133	0.442669	-3.34325	0.436978	-3.9557	0.517385	-3.73144	0.552779
-3.65123	0.437516	-3.66871	0.403942	-4.05193	0.601002	-3.56575	0.616394
-3.87974	0.341461	-3.46502	0.440996	-3.99046	0.588797	-4.12845	0.598221
-3.864	0.322633	-3.47469	0.453935	-3.84435	0.635269	-3.75508	0.614834
-3.57663	0.466694	-3.43229	0.427542	-3.53718	0.466223	-4.11652	0.634075
-3.73619	0.422603	-3.865	0.44174	-3.93874	0.570121	-4.03507	0.664242
-3.85165	0.251365	-3.89302	0.410935	-3.78764	0.454878	-4.03229	0.567636
-3.40633	0.445315	-3.3155	0.448163	-3.92595	0.5546	-3.62575	0.65086
-3.98767	0.130631	-3.37558	0.455279	-4.00772	0.542705	-3.80578	0.623217
-3.89683	0.481522	-3.37476	0.520384	-4.13357	0.573733	-4.00664	0.616626
-3.42231	0.202569	-3.25564	0.448944	-4.01193	0.683845	-3.936	0.612405
-4.03711	0.060045	-3.31457	0.508758	-4.09935	0.586156	-3.97225	0.597255
-3.43474	0.591232	-3.74522	0.427792	-3.85576	0.588249	-3.92915	0.589357
-3.77009	0.41315	-3.74793	0.80867	-4.09561	0.571253	-4.10324	0.553763
-3.91368	0.493066	-3.29471	0.483849	-4.11483	0.266451	-3.99367	0.507761
-4.01143	0.379132	-3.19321	0.480413	-3.9354	0.550555	-3.96643	0.571106
-3.71984	0.441511	-3.19511	0.497482	-3.76789	0.553382	-3.9994	0.56661
-3.86058	0.219743	-3.38339	0.470146	-3.5331	0.450451	-4.03106	0.666481
-3.84885	0.430555	-3.11217	0.432029	-4.0739	0.647696	-3.958	0.584168
-3.86306	0.248236	-3.69301	0.440849	-3.95034	0.341418	-3.5939	0.587125
-3.69991	0.387686	-3.34271	0.447155	-4.00332	0.609294	-3.82617	0.641935
-3.76704	0.443206	-3.57766	0.453229	-4.05791	0.46304	-3.6167	0.671541
-3.41138	0.407812	-3.55989	0.474433	-4.00884	0.471081	-3.73715	0.563483
-3.71753	0.30803	-3.5317	0.440442	-4.14525	0.608126	-4.09461	0.564913
-3.92389	0.418867	-3.3979	0.434207	-3.46137	0.508377	-3.64933	0.604954
-3.81906	0.268577	-3.52572	0.483051	-3.80264	0.416568	-3.98412	0.618838
-3.87449	0.322071	-3.53042	0.448693	-3.83137	0.53766	-3.72894	0.679232
-3.72389	0.49676	-3.60895	0.385798	-3.94136	0.504362	-3.99333	0.580292
-3.79282	0.362601	-2.90164	0.447396	-3.87338	0.564943	-4.04346	0.598198
-3.85668	0.391364	-3.75526	0.361767	-3.86584	0.610501	-3.23597	0.61928
-3.99759	0.229279	-3.27109	0.431492	-4.02546	0.68618	-3.96263	0.623987
-3.41496	0.296368	-3.53348	0.449435	-4.13704	0.605431	-3.71823	0.531583
-3.16292	0.490937	-3.63065	0.387577	-3.91096	0.576691	-3.87991	0.527988
-3.38325	0.454847	-2.89627	0.458527	-3.94086	0.671584	-4.0168	0.610446
-3.83581	0.468932	-3.62929	0.464216	-4.12427	0.601132	-4.07014	0.614297
-3.04825	0.248096	-3.68273	0.407835	-4.14176	0.621838	-3.26695	0.610132
-3.94893	0.374201	-3.5663	0.43844	-4.04259	0.461804	-3.3867	0.621007
-3.76874	0.420452	-3.60207	0.448437	-3.50989	0.418045	-4.09385	0.603504
-3.8227	0.406851	-3.82306	0.347846	-3.27583	0.444392	-3.97207	0.599781
-3.94971	0.414364	-3.63686	0.406564	-3.75399	0.625624	-4.03703	0.595791
-3.85118	0.189222	-3.50472	0.399222	-3.72649	0.495575	-3.71469	0.553211
-3.14149	0.392373	-3.61354	0.405578	-4.03507	0.523194	-3.38743	0.59257
-3.64585	0.410689	-3.75301	0.250901	-4.10419	0.569781	-4.00191	0.63396
-3.84213	0.417081	-3.59887	0.30244	-4.04338	0.229155	-4.03642	0.618612
-3.77137	0.470578	-3.35569	0.409606	-3.91426	0.571659	-4.09819	0.536664
-3.88997	0.44902	-3.61937	0.433984	-3.96402	0.501697	-4.01272	0.585251
-3.60932	0.556021	-3.59051	0.475394	-3.81605	0.461574	-3.97771	0.619662
-3.74636	0.129295	-3.60583	0.459631	-4.01447	0.492967	-4.08406	0.624425
-3.50151	0.411314	-3.52883	0.372063	-4.11798	0.362539	-3.62868	0.620483
-3.77411	0.409409	-3.20038	0.481948	-4.08583	0.26053	-3.78631	0.622644
-3.85871	0.40477	-3.22852	0.401648	-3.94726	0.687327	-3.96734	0.601344
-3.69759	0.429578	-3.05582	0.389379	-4.0851	0.656561	-3.48986	0.606137
-3.14164	0.506727	-3.45391	0.452222	-3.99421	0.4875	-4.03006	0.574306
-4.05743	0.444659	-3.27411	0.379331	-3.85081	0.449925	-3.80295	0.588033
-3.44584	0.379007	-3.44933	0.449221	-4.03797	0.31105	-3.89148	0.51448
-3.83382	0.380602	-3.29326	0.298097	-4.05499	0.649904	-3.98644	0.538505
-3.64323	0.543058	-3.48143	0.400718	-3.65586	0.442596	-3.99138	0.637125
-3.06786	0.49837	-2.95315	0.466852	-4.03998	0.455581	-3.73358	0.622006
-3.9523	0.391778	-3.77211	0.412915	-3.88563	0.689019	-3.74692	0.539684
-3.96948	0.481947	-3.20267	0.415137	-3.89573	0.661625	-3.94237	0.575332
-3.30668	0.437669	-3.04428	0.327739	-4.13419	0.59986	-4.00635	0.625119
-3.84043	0.436386	-3.37831	0.265108	-4.08639	0.515569	-4.09689	0.64063
-3.92307	0.396178	-3.76056	0.44208	-3.23484	0.483545	-3.93821	0.584911
-3.82289	0.373057	-3.54597	0.48496	-3.83023	0.638748	-3.65323	0.645146
-3.84537	0.378214	-2.88882	0.392343	-4.06088	0.456801	-3.89463	0.654364
-3.45646	0.416641	-3.20426	0.449836	-4.08405	0.553724	-4.09008	0.593884
-3.69996	0.325358	-3.5685	0.419602	-3.89809	0.420434	-3.72708	0.549465
-3.86101	0.424065	-3.68377	0.461733	-3.99901	0.198047	-3.86519	0.61842
-3.82718	0.428809	-3.11713	0.431802	-4.08881	0.569733	-3.86329	0.636467
-3.86821	0.417468	-3.36918	0.452354	-3.87199	0.592983	-3.88668	0.578851
-3.68944	0.439707	-3.17127	0.465201	-3.87589	0.408994	-3.69115	0.56753
-3.96346	0.44471	-3.52326	0.376809	-4.0068	0.622984	-3.76568	0.543855
-3.89903	0.410848	-3.5898	0.450236	-4.13554	0.604547	-3.84842	0.626104
-3.98381	0.373054	-3.34513	0.640974	-3.84954	0.420803	-4.05371	0.575543
-3.21053	0.435731	-2.78724	0.444398	-3.88405	0.424277	-3.90534	0.500204
-3.6389	0.411841	-3.24117	0.490146	-3.42218	0.478048	-3.66759	0.644404
-3.91276	0.37845	-3.34447	0.433058	-3.57887	0.644585	-3.92365	0.591442
-3.6298	0.38622	-3.33643	0.5009	-3.54896	0.495369	-4.1073	0.647797
-3.70321	0.462271	-3.40557	0.59652	-3.88363	0.375819	-3.89643	0.572685
-3.74357	0.39913	-3.00669	0.488184	-3.7833	0.391277	-3.40367	0.650978
-3.74363	0.417126	-3.67923	0.429523	-3.9875	0.712342	-3.8009	0.588643
-3.91023	0.401897	-3.15708	0.394046	-3.85993	0.485693	-3.8477	0.653
-3.69589	0.382743	-1.66721	0.422357	-3.86367	0.183256	-4.04431	0.635252
-4.00925	0.425884	-3.02858	0.412113	-4.03954	0.594213	-3.7892	0.575834
-3.93295	0.440477	-3.1189	0.482179	-2.36123	0.433926	-4.10186	0.668074
-3.86121	0.438494	-3.45545	0.435466	-4.08407	0.474677	-3.86129	0.599116
-3.94904	0.427203	-3.21913	0.453122	-3.38973	0.494672	-3.88848	0.551096
-3.1131	0.398281	-2.99487	0.355282	-3.22684	0.438605	-3.67646	0.592411
-3.79341	0.375906	-3.36221	0.32374	-3.50285	0.448604	-3.77015	0.582206
-3.78501	0.442498	-3.4743	0.426097	-4.08631	0.493958	-2.95772	0.66365
-3.5381	0.404462	-2.88036	0.393804	-3.9046	0.641511	-3.56062	0.571166
-3.68812	0.381776	-3.55395	0.459502	-3.45244	0.487444	-4.00029	0.638287
-3.89929	0.399849	-2.98814	0.344123	-3.8553	0.476304	-3.95565	0.576592
-3.74864	0.392643	-3.08693	0.458593	-3.58501	0.364473	-3.73798	0.609396
-3.64911	0.422904	-3.30325	0.435375	-3.90715	0.451522	-3.64478	0.546989
-3.91189	0.385723	-3.08322	0.451688	-3.54812	0.416377	-3.97083	0.611455
-2.94003	0.414323	-3.29818	0.465278	-4.05289	0.617123	-3.86892	0.741373
-3.94356	0.476572	-2.93385	0.435125	-4.01087	0.634748	-3.72007	0.62088
-4.01054	0.421985	-3.36172	0.437108	-3.68574	0.355792	-3.83532	0.656272
-3.74531	0.416534	-3.67673	0.420539	-4.07467	0.557587	-3.85132	0.658213
-3.94856	0.404437	-2.93399	0.322599	-4.00778	0.387541	-3.90851	0.674491
-4.04149	0.373504	-3.44043	0.400086	-3.46916	0.421788	-4.00121	0.683698
-3.77435	0.415742	-2.84036	0.386365	-4.07869	0.499292	-4.03922	0.593958
-3.75792	0.391322	-3.14717	0.419926	-3.99949	0.624915	-3.48678	0.61557
-4.02146	0.400192	-3.39156	0.464038	-3.83954	0.334821	-3.74739	0.62627
-3.80932	0.442562	-3.28987	0.440487	-4.0297	0.471568	-3.94005	0.59041
-3.87174	0.401225	-3.13339	0.483896	-3.68384	0.599911	-3.9757	0.537055
-3.99888	0.593303	-2.8876	0.395066	-3.263	0.430011	-3.64043	0.566634
-3.78899	0.466715	-3.2802	0.383089	-4.1199	0.593433	-3.48297	0.630412
-3.80739	0.449492	-3.2133	0.404618	-4.08507	0.654215	-3.86283	0.687813
-3.32038	0.414417	-3.38449	0.454126	-3.93435	0.658711	-3.57575	0.571242
-4.07675	0.414969	-3.3879	0.46188	-3.60366	0.429784	-3.93784	0.596634
-3.79923	0.428804	-3.28302	0.249351	-3.55396	0.235254	-4.03365	0.618631
-3.81395	0.421449	-3.0446	0.381661	-4.07216	0.689226	-3.81533	0.642152
-2.96622	0.447737	-2.93807	0.457791	-3.82156	0.432707	-3.87708	0.601766
-3.96029	0.454537	-3.29837	0.441372	-3.99491	0.346324	-3.82653	0.593769
-3.59651	0.422058	-3.00175	0.370675	-3.6715	0.347426	-4.05023	0.56913
-3.61384	0.435617	-3.43072	0.377837	-4.02035	0.568115	-3.93766	0.630017
-3.50679	0.419146	-3.32979	0.474759	-4.10135	0.702641	-4.07295	0.544525
-3.86489	0.40889	-2.89344	0.329077	-3.96137	0.597875	-3.92982	0.655176
-3.91557	0.394614	-3.1547	0.351806	-3.52964	0.440981	-3.9358	0.5905
-3.84246	0.403997	-3.24538	0.456767	-3.80493	0.633829	-3.90014	0.55387
-3.95973	0.345096	-3.52961	0.463361	-3.90339	0.529314	-3.94845	0.595905
-3.36737	0.425369	-3.15836	0.440515	-3.9037	0.577976	-3.48203	0.616494
-3.90808	0.42018	-3.6992	0.401709	-3.933	0.620152	-3.75912	0.570447
-3.75138	0.397959	-3.37735	0.43451	-2.93676	0.47384	-4.00345	0.635951
-3.32882	0.459079	-3.88852	0.334506	-3.55357	0.398298	-3.35524	0.641654
-3.29546	0.410251	-3.36848	0.43598	-4.14794	0.637739	-4.0567	0.54392
-3.95534	0.371156	-3.11822	0.459456	-4.04949	0.695925	-3.90542	0.598036
-3.7953	0.458975	-3.54406	0.452372	-4.03967	0.354116	-3.81144	0.56283
-3.80739	0.410541	-3.85554	0.318316	-4.01417	0.509654	-3.79662	0.611362
-3.75833	0.466415	-3.20917	0.416568	-3.70872	0.393501	-3.86921	0.584877
-3.86077	0.468877	-3.80504	0.360331	-3.68954	0.407737	-3.6216	0.670784
-3.80861	0.391844	-3.5724	0.392152	-3.76207	0.442629	-4.02146	0.539276
-3.86106	0.385181	-3.52362	0.462563	-3.12421	0.419259	-3.62421	0.607841
-3.87223	0.4004	-3.30903	0.379329	-4.02115	0.67578	-4.13958	0.556271
-3.89526	0.374216	-3.17563	0.388699	-3.78529	0.367953	-3.91349	0.62723
-3.57654	0.397232	-3.63575	0.368945	-4.00873	0.621303	-3.28132	0.586859
-3.79624	0.401904	-3.29256	0.411081	-3.92843	0.344389	-3.6618	0.681514
-2.4936	0.453155	-3.27065	0.363715	-3.92038	0.560906	-3.14759	0.610968
-3.34061	0.540828	-3.08091	0.299819	-3.88818	0.41431	-3.37296	0.637478
-3.06803	0.436371	-3.14902	0.43124	-3.89742	0.631886	-3.90959	0.630205
-3.40623	0.459195	-3.33434	0.378462	-4.03747	0.48937	-3.9585	0.632901
-3.71846	0.382993	-3.94479	0.377948	-4.13922	0.762267	-3.719	0.704366
-3.83886	0.396095	-3.30743	0.234787	-4.09057	0.528599	-3.86337	0.616612
-3.81983	0.514238	-3.41742	0.438131	-4.09596	0.606444	-4.01328	0.52885
-3.86637	0.403216	-3.46093	0.438018	-4.06176	0.743698	-3.55168	0.627104
-3.83072	0.468464	-3.9012	0.41837	-4.07863	0.70695	-3.75903	0.62967
-3.84144	0.385254	-3.59471	0.382565	-3.90235	0.635112	-4.00079	0.659006
-2.70847	0.408428	-3.38716	0.418204	-3.32597	0.42155	-3.96259	0.607153
-3.88918	0.383794	-2.92396	0.394958	-3.36717	0.451377	-3.97428	0.582677
-3.65349	0.452552	-3.34485	0.340189	-4.11174	0.589508	-3.91793	0.591255
-3.97855	0.422905	-3.3452	0.405242	-4.03115	0.405763	-3.94189	0.567053
-3.28189	0.460721	-3.68236	0.467835	-3.91543	0.608763	-3.5668	0.660923
-3.89993	0.438419	-3.08227	0.361443	-3.87127	0.510994	-3.84409	0.610033
-3.6414	0.402837	-3.26305	0.4003	-3.36044	0.436556	-3.90118	0.6168
-3.85251	0.401442	-3.17268	0.436521	-3.86272	0.107936	-3.7345	0.633479
-3.99693	0.394213	-3.40691	0.39728	-3.45813	0.447596	-3.97325	0.629736
-3.55822	0.39042	-3.30166	0.433694	-4.02436	0.55736	-3.50072	0.683814
-3.74534	0.349988	-3.52608	0.451842	-4.06808	0.261604	-3.24006	0.655257
-2.48791	0.484018	-2.9751	0.411853	-4.01417	0.581563	-3.85312	0.57392
-3.82742	0.444526	-3.71939	0.411146	-3.8966	0.556036	-3.48173	0.579257
-3.85955	0.397364	-3.77028	0.427914	-3.20438	0.417046	-4.02996	0.592543
-3.72948	0.406466	-3.83096	0.425549	-3.82805	0.415213	-3.63733	0.743255
-3.88148	0.370752	-3.60911	0.459369	-3.89528	0.320709	-4.1324	0.62515
-3.87375	0.349919	-3.47299	0.467088	-4.0178	0.553343	-3.91665	0.610456
-3.56063	0.405626	-3.46581	0.394791	-4.06907	0.575584	-3.61309	0.646738
-3.70067	0.351061	-3.65586	0.410256	-3.73532	0.598576	-3.9663	0.644348
-4.16021	0.408504	-3.71554	0.357899	-3.85099	0.636781	-3.97382	0.556116
-3.71897	0.339678	-3.27688	0.417234	-4.024	0.410063	-3.85354	0.545371
-3.84867	0.400047	-3.57875	0.422869	-3.7469	0.561441	-3.60551	0.679307
-3.93687	0.407402	-2.2516	0.439241	-3.82599	0.216413	-4.08264	0.604504
-3.48807	0.366235	-3.25545	0.433493	-3.89626	0.622006	-3.95247	0.582597
-3.35737	0.448841	-3.12276	0.446454	-4.07898	0.704069	-4.09702	0.62562
-3.35347	0.403469	-3.63727	0.39059	-3.9958	0.529643	-4.0877	0.603608
-2.71387	0.39268	-2.9584	0.441606	-3.99919	0.713387	-4.06822	0.581018
-3.17967	0.424512	-3.2321	0.472666	-2.8572	0.490652	-3.98657	0.570589
-3.76163	0.408236	-3.298	0.382262	-3.78309	0.475769	-4.05972	0.611402
-3.82849	0.404964	-3.49645	0.41972	-3.30048	0.676428	-3.62369	0.690876
-3.48836	0.504304	-3.65956	0.313192	-4.17386	0.576766	-3.86165	0.603635
-3.10824	0.44785	-3.15326	0.463861	-3.87735	0.543215	-3.97174	0.585463
-3.94079	0.512827	-3.33315	0.447356	-3.92809	0.298291	-3.68761	0.600128
-3.43541	0.378787	-3.45383	0.349106	-3.52744	0.683608	-3.95643	0.682985
-3.74206	0.410044	-3.51615	0.463168	-3.62204	0.437976	-4.00391	0.638834
-3.72412	0.369581	-3.5125	0.427254	-3.67229	0.472536	-3.72994	0.602325
-3.67714	0.327932	-3.07088	0.449271	-3.33011	0.547715	-3.5546	0.704398
-3.37865	0.378657	-3.59398	0.469869	-3.99729	0.656648	-4.06048	0.569031
-2.06057	0.469928	-3.12025	0.359586	-3.83125	0.362538	-4.12501	0.63445
-3.38414	0.401467	-3.29921	0.371943	-4.0884	0.632787	-3.79259	0.658812
-3.92178	0.397095	-3.34692	0.473669	-3.71099	0.469132	-4.03828	0.693109
-3.33994	0.39303	-3.35026	0.413678	-3.95975	0.55744	-3.86416	0.606854
-3.66709	0.431424	-3.61254	0.478413	-3.08161	0.405206	-4.01245	0.602961
-3.33958	0.552315	-3.36119	0.479017	-3.92723	0.658411	-3.88187	0.587114
-3.7832	0.409443	-3.33159	0.405071	-3.66195	0.452939	-3.66247	0.716949
-3.54831	0.389243	-3.51398	0.475091	-3.99758	0.608718	-3.90529	0.628531
-3.20651	0.361852	-3.55384	0.420823	-3.97557	0.583626	-3.79394	0.656637
-3.99441	0.374311	-3.81699	0.441121	-3.74929	0.62237	-4.06186	0.649136
-3.3405	0.364444	-3.5147	0.374334	-3.88066	0.610795	-3.87503	0.612297
-3.50598	0.423611	-3.315	0.351177	-3.91372	0.408822	-3.88271	0.647455
-3.5784	0.406901	-3.46117	0.392054	-3.89567	0.587466	-3.77783	0.65855
-3.20444	0.491913	-3.86651	0.31865	-3.08203	0.386983	-3.88162	0.646395
-3.87968	0.424575	-3.74252	0.316416	-3.83668	0.594021	-4.1724	0.731176
-3.78911	0.424952	-3.67438	0.617695	-3.95646	0.642037	-3.72613	0.567137
-3.70726	0.37307	-3.65851	0.398745	-3.76963	0.456271	-4.12403	0.625005
-3.81524	0.343663	-3.42714	0.406777	-3.90339	0.393141	-3.87495	0.662277
-3.85458	0.412938	-3.39739	0.377102	-3.70322	0.525482	-3.74328	0.565111
-3.564	0.411964	-3.45146	0.437296	-3.91323	0.591339	-4.12002	0.583526
-3.34485	0.389597	-3.1195	0.416324	-3.99006	0.491608	-3.9514	0.624557
-4.00518	0.385938	-3.43235	0.370587	-3.25796	0.402299	-4.1354	0.667445
-4.00462	0.4705	-3.5705	0.4183	-3.63787	0.546647	-3.8199	0.596483
-3.80907	0.371808	-3.53735	0.437238	-3.91041	0.556417	-4.00796	0.718642
-2.22757	0.467559	-3.62318	0.355891	-3.88912	0.585991	-4.11917	0.584204
-3.20602	0.444274	-3.54268	0.473496	-3.92651	0.584492	-3.39948	0.704358
-3.70995	0.412999	-3.37513	0.421683	-3.4733	0.583515	-3.93142	0.70399
-3.71703	0.405303	-3.03604	0.488455	-3.96817	0.726262	-3.89157	0.572417
-3.37552	0.384106	-3.51068	0.466263	-4.08069	0.433267	-4.09594	0.68526
-3.92442	0.366725	-3.37599	0.449494	-3.98226	0.608536	-3.78375	0.625802
-3.93228	0.460375	-3.35787	0.452543	-3.9106	0.461677	-3.83744	0.620542
-3.82246	0.42597	-3.28712	0.479299	-3.76441	0.444464	-3.86214	0.65213
-3.70257	0.399073	-3.44055	0.396397	-3.65515	0.446093	-3.55028	0.65313
-3.88253	0.384342	-3.44033	0.41241	-4.03303	0.496904	-3.97614	0.686327
-3.85598	0.340998	-3.52782	0.420265	-4.00882	0.582744	-3.89399	0.591776
-3.26919	0.445821	-3.44956	0.428933	-3.89281	0.605603	-4.14984	0.734248
-3.84479	0.417793	-3.25087	0.486565	-4.03512	0.45476	-3.83564	0.596693
-3.8153	0.375994	-3.47781	0.383812	-3.97696	0.632783	-3.86922	0.628048
-3.595	0.428571	-3.65718	0.433171	-3.99518	0.53007	-4.02531	0.753307
-2.51796	0.51597	-3.56729	0.456653	-4.0413	0.494224	-3.72606	0.648946
-3.96264	0.401188	-3.02599	0.436849	-3.98828	0.44244	-3.86791	0.621807
-3.7655	0.423387	-3.58152	0.456246	-3.68514	0.461165	-4.02459	0.686662
-4.06902	0.393217	-3.51767	0.43	-3.50671	0.431589	-4.15924	0.666875
-3.37865	0.626258	-2.96028	0.421246	-3.98819	0.610767	-4.00455	0.762742
-3.68167	0.431272	-3.13198	0.434134	-3.76445	0.398697	-3.18071	0.49937
-3.40476	0.571602	-3.68007	0.407871	-4.07778	0.570453	-3.97143	0.645649
-3.64596	0.362299	-3.72678	0.373132	-3.99807	0.565773	-3.93013	0.631482
-3.98478	0.405309	-3.58365	0.413438	-3.43509	0.415117	-3.865	0.703552
-3.6598	0.376624	-3.62397	0.437009	-3.60427	0.443371	-2.7792	0.530409
-3.34773	0.410965	-3.87588	0.558734	-3.9354	0.580983	-3.8896	0.706555
-3.84853	0.385891	-3.21367	0.415448	-4.03553	0.489244	-4.13738	0.561359
-3.84574	0.399558	-3.12575	0.423741	-3.72654	0.438839	-3.93024	0.65249
-4.00009	0.511165	-3.90213	0.470033	-3.79297	0.709699	-3.97028	0.749741
-3.88393	0.389402	-3.6545	0.368108	-3.83326	0.39999	-3.58358	0.582527
-3.86368	0.348557	-3.2958	0.414409	-3.80928	0.550434	-3.95074	0.607189
-3.64657	0.448276	-3.28613	0.406496	-3.9358	0.589124	-3.70177	0.702686
-3.82286	0.416546	-3.54314	0.381843	-4.02393	0.582383	-3.93732	0.618503
-3.8566	0.392165	-3.08269	0.417124	-4.01074	0.414962	-3.5371	0.684714
-3.75874	0.388891	-3.37833	0.4285	-3.03723	0.446685	-3.31518	0.699797
-3.91031	0.344024	-3.40868	0.445848	-3.8953	0.467899	-3.90272	0.679486
-3.78482	0.458346	-3.5542	0.440653	-3.9824	0.606834	-3.88767	0.632481
-3.36587	0.574348	-3.4871	0.452968	-3.5235	0.39311	-3.80877	0.714232
-3.76234	0.47011	-3.30709	0.425484	-3.8151	0.348815	-3.85055	0.709166
-4.06483	0.308101	-3.56004	0.473024	-3.82442	0.468626	-3.93173	0.67917
-3.98732	0.360309	-3.34503	0.449587	-3.98628	0.586279	-3.84026	0.56933
-2.96848	0.465193	-3.19678	0.473503	-4.02064	0.391587	-3.75348	0.613603
-3.06901	0.509134	-3.6174	0.443501	-3.94081	0.560274	-3.94555	0.607491
-3.86707	0.421902	-3.49115	0.440091	-3.96555	0.464013	-3.9716	0.660021
-3.59955	0.419342	-3.52751	0.478689	-3.77079	0.369089	-3.84646	0.78625
-3.61806	0.364777	-3.39943	0.50532	-2.50595	0.426597	-3.90167	0.645245
-3.41613	0.403213	-3.49117	0.403603	-3.92285	0.447998	-3.96611	0.656743
-3.21448	0.44895	-3.79472	0.424355	-3.72678	0.458616	-4.03943	0.665675
-3.69063	0.447607	-2.30366	0.41834	-3.54298	0.496595	-3.68777	0.61314
-3.64041	0.408334	-3.08713	0.44254	-3.74188	0.545351	-3.8439	0.669464
-3.69731	0.40459	-3.35451	0.474624	-4.05548	0.655403	-3.92209	0.57951
-4.02186	0.329292	-3.66481	0.433543	-3.50724	0.434366	-4.11757	0.691968
-3.80607	0.33645	-3.61121	0.408123	-3.86033	0.556854	-3.71059	0.74741
-3.5973	0.384141	-3.52128	0.374801	-3.32368	0.434663	-3.84546	0.586807
-3.49214	0.398006	-3.20718	0.430488	-3.95604	0.450574	-3.41466	0.661052
-3.69862	0.4001	-2.87328	0.475722	-3.57733	0.414174	-3.83891	0.660203
-3.69611	0.389413	-3.50252	0.417446	-3.87267	0.517571	-3.75308	0.62327
-3.9386	0.348624	-2.90523	0.45263	-3.94176	0.485014	-3.4491	0.67424
-3.47773	0.430962	-3.53854	0.493839	-4.05022	0.540576	-3.13881	0.70977
-3.76913	0.401421	-3.30635	0.454884	-3.93935	0.394247	-3.87411	0.620886
-3.95095	0.400629	-3.59772	0.433736	-4.07381	0.510964	-4.07283	0.75533
-3.95527	0.424648	-3.05658	0.482211	-3.21284	0.599392	-3.83352	0.70319
-3.56413	0.407214	-3.04696	0.461292	-3.01984	0.44426	-3.78085	0.715908
-3.83717	0.340651	-3.58519	0.438365	-3.9734	0.451685	-3.99759	0.584541
-3.81822	0.328323	-3.44283	0.415646	-3.88242	0.659949	-3.84327	0.600751
-3.26477	0.38156	-3.70346	0.438166	-3.85915	0.717478	-3.94357	0.619531
-3.79997	0.387697	-3.11245	0.495347	-3.47829	0.430052	-3.88289	0.703152
-3.731	0.435035	-3.39018	0.447008	-3.8727	0.628548	-3.89519	0.641334
-3.99383	0.467462	-3.52339	0.507821	-4.00415	0.422513	-3.89233	0.602053
-3.56258	0.461544	-3.47818	0.396442	-3.87601	0.392685	-4.02957	0.618339
-3.95176	0.411171	-3.05862	0.40831	-3.96865	0.402243	-3.7701	0.71423
-3.62313	0.427921	-3.66057	0.427912	-3.91021	0.529211	-3.87778	0.628634
-3.84653	0.392422	-3.56022	0.49922	-3.86153	0.564996	-3.54437	0.664814
-3.71086	0.496628	-3.13217	0.489694	-4.10608	0.671616	-3.43501	0.649218
-3.77762	0.473379	-3.45608	0.419692	-3.99688	0.46334	-3.6908	0.649224
-3.61717	0.402995	-3.45119	0.437402	-3.73996	0.420424	-3.99916	0.603624
-3.81838	0.427967	-3.04183	0.491538	-3.68642	0.475621	-4.07956	0.776223
-3.5113	0.411794	-3.15362	0.428795	-3.96628	0.404266	-4.0161	0.542783
-3.62781	0.400791	-3.40137	0.487868	-3.88438	0.438804	-3.94188	0.654426
-3.67953	0.412118	-3.17519	0.48876	-3.93931	0.573417	-4.03298	0.622133
-3.84465	0.459225	-3.43161	0.409519	-3.88597	0.398017	-3.63986	0.648763
-3.60277	0.383256	-3.45919	0.468899	-3.65197	0.472846	-3.97475	0.649847
-3.6922	0.457121	-3.58932	0.477039	-4.09396	0.534846	-3.85662	0.654718
-3.59929	0.436816	-3.68017	0.422695	-3.9061	0.374312	-3.52444	0.672058
-3.70791	0.546818	-3.33965	0.425551	-3.75417	0.468218	-3.90545	0.552781
-3.43743	0.453356	-3.71446	0.443245	-3.51131	0.442324	-3.66716	0.708221
-3.07844	0.475739	-3.96465	0.465775	-3.79971	0.705926	-3.83843	0.659363
-3.89356	0.425898	-3.57708	0.4137	-3.92382	0.665163	-4.04096	0.637
-3.28249	0.59061	-2.10652	0.519971	-3.58384	0.608855	-3.95773	0.591004
-3.42211	0.411739	-3.55582	0.44296	-4.03944	0.529574	-3.89955	0.639281
-3.26846	0.45134	-3.13263	0.456158	-3.78646	0.62309	-3.95801	0.636761
-3.72729	0.398885	-3.52293	0.230372	-3.82199	0.665644	-3.37985	0.54503
-3.68835	0.345297	-2.55844	0.567541	-3.87571	0.539686	-4.04971	0.632485
-3.81759	0.360848	-3.68575	0.438117	-3.85266	0.646384	-3.82073	0.617607
-3.52798	0.558325	-3.37378	0.485548	-2.98006	0.494421	-3.92797	0.621601
-3.71919	0.348281	-3.76094	0.433871	-3.86497	0.452071	-3.86032	0.645491
-3.78401	0.364742	-3.12403	0.477618	-3.96628	0.611213	-3.7321	0.623595
-3.81342	0.391734	-3.65676	0.479982	-3.51202	0.535595	-3.74045	0.595096
-3.99187	0.409829	-3.54767	0.406805	-2.46595	0.425735	-3.85721	0.577867
-3.57996	0.448198	-2.79378	0.507035	-3.95409	0.483218	-3.77228	0.666953
-4.00171	0.404684	-3.71083	0.524692	-3.97734	0.583791	-3.82974	0.562095
-3.83242	0.301692	-3.93173	0.42776	-4.05308	0.546403	-3.12716	0.677257
-3.60855	0.43143	-2.80171	0.5166	-3.85117	0.608597	-3.98446	0.596561
-3.22209	0.402914	-3.65931	0.484338	-3.89384	0.583675	-3.81684	0.689
-3.54633	0.399187	-3.55811	0.481504	-3.99068	0.703249	-3.90325	0.668618
-3.65709	0.389372	-3.372	0.430676	-4.07683	0.712831	-3.80222	0.65765
-3.3797	0.374019	-3.33535	0.472746	-3.96842	0.482138	-3.86044	0.646893
-3.74081	0.656463	-2.6374	0.479244	-3.59406	0.428305	-3.88137	0.693815
-3.76575	0.344331	-3.67682	0.457582	-4.06618	0.550979	-2.81564	0.448608
-3.13819	0.430904	-3.1944	0.456554	-3.78851	0.382289	-3.72396	0.595624
-3.5458	0.450588	-3.28419	0.435094	-2.78213	0.544037	-3.96419	0.613057
-4.08541	0.42372	-3.40916	0.409838	-3.55778	0.511707	-3.91926	0.61087
-3.55474	0.42065	-3.2791	0.444357	-3.78661	0.39785	-3.88342	0.621115
-3.66225	0.435622	-3.63409	0.50825	-4.14361	0.408948	-3.97641	0.748231
-3.78418	0.307585	-3.68968	0.447327	-3.79682	0.618434	-3.35079	0.678749
-3.60811	0.348176	-3.87048	0.501729	-3.99222	0.744543	-3.91531	0.608521
-3.75252	0.458417	-3.66068	0.461488	-4.01073	0.375611	-3.86821	0.596436
-3.80497	0.40536	-3.61903	0.460962	-3.4545	0.432848	-3.83035	0.681587
-3.53415	0.389813	-3.16841	0.511488	-3.83976	0.363826	-3.81559	0.548695
-2.71798	0.416163	-3.52451	0.377582	-3.61805	0.459599	-3.9589	0.602043
-3.24909	0.557657	-3.53968	0.438228	-3.51186	0.414902	-3.41701	0.685684
-3.78443	0.265104	-3.55322	0.396819	-3.36646	0.426151	-3.85805	0.722537
-3.968	0.193503	-3.50954	0.475522	-3.99944	0.738314	-3.68591	0.605201
-3.75072	0.393937	-3.53982	0.480913	-3.93278	0.562198	-3.93666	0.653286
-3.77149	0.428551	-3.40887	0.465186	-3.98134	0.393717	-3.3212	0.562434
-4.06267	0.387768	-3.54567	0.442521	-3.90887	0.637869	-3.10739	0.625032
-3.79869	0.409537	-3.55692	0.454833	-4.18013	0.60753	-3.94704	0.606051
-3.75134	0.376814	-3.70239	0.340049	-3.77515	0.467498	-3.36872	0.646264
-3.52153	0.348142	-3.16064	0.553315	-3.31248	0.409158	-3.97854	0.707379
-4.00119	0.355139	-3.68506	0.162171	-3.84902	0.434316	-3.63988	0.580902
-3.4887	0.567497	-3.20981	0.414526	-3.8091	0.388326	-3.90256	0.732606
-3.34516	0.546161	-3.4245	0.491627	-3.79964	0.497014	-3.8081	0.664323
-3.43658	0.425279	-3.67473	0.397581	-3.83745	0.44838	-3.35513	0.682872
-4.12777	0.0223248	-3.43828	0.268579	-3.98326	0.341014	-3.58116	0.589783
-4.02079	0.547419	-3.52869	0.473778	-4.02355	0.490443	-4.07287	0.632097
-2.81065	0.396959	-3.66864	0.350358	-3.97276	0.65966	-2.85101	0.523772
-3.4127	0.550215	-3.27709	0.387893	-4.06041	0.55261	-3.7057	0.59835
-3.85335	0.308383	-3.61947	0.422543	-3.31281	0.422545	-3.48437	0.588507
-3.53778	0.326649	-3.28682	0.444296	-4.09368	0.576285	-4.05812	0.640633
-3.86168	0.320284	-3.10594	0.453899	-4.07532	0.613487	-3.93391	0.660769
-3.81105	0.372416	-3.75786	0.221362	-4.12543	0.522683	-3.68128	0.658463
-3.96426	0.391998	-3.71954	0.314367	-3.5598	0.409149	-4.01269	0.633457
-3.92466	0.369166	-3.79632	0.307485	-3.39	0.50994	-4.01508	0.645269
-3.69606	0.375859	-3.66869	0.25277	-3.90819	0.658333	-3.99895	0.642907
-3.72528	0.453488	-3.57836	0.404235	-3.97551	0.702818	-3.91775	0.656981
-3.82479	0.419077	-3.73022	0.199936	-4.09631	0.450896	-3.83376	0.54564
-3.87751	0.315429	-3.59703	0.449919	-3.87821	0.448114	-3.74364	0.691559
-3.42562	0.283121	-3.64541	0.395814	-4.00746	0.524302	-3.57181	0.636491
-3.78689	0.304285	-3.18319	0.486639	-3.23989	0.493129	-3.8822	0.602974
-3.38368	0.394757	-2.35238	0.413371	-3.82986	0.51754	-3.48002	0.60695
-3.44589	0.411815	-3.32116	0.388037	-4.04867	0.594842	-4.0126	0.624961
-3.29103	0.421806	-3.68146	0.435367	-3.69014	0.488032	-3.7012	0.604165
-3.61644	0.41714	-3.61774	0.343134	-3.82553	0.460749	-3.75356	0.681925
-3.50075	0.429753	-3.80097	0.141854	-2.51765	0.487219	-4.07765	0.554032
-3.83948	0.334385	-2.95735	0.41414	-3.87901	0.435131	-4.04647	0.618608
-3.71879	0.368465	-3.14697	0.366154	-4.09309	0.41283	-3.274	0.731188
-3.91446	0.42115	-3.86388	0.435658	-3.88335	0.40225	-3.61149	0.649421
-4.03489	0.211204	-3.32795	0.510162	-3.63088	0.656757	-3.22018	0.77462
-3.8177	0.359543	-3.63423	0.390906	-3.73811	0.604544	-3.80913	0.664804
-3.49516	0.451793	-3.45927	0.39464	-4.01344	0.42677	-3.81384	0.691528
-3.76374	0.417032	-3.75126	0.248221	-3.54681	0.404673	-3.82537	0.639558
-3.49947	0.278407	-3.54637	0.424063	-3.90237	0.489741	-3.18631	0.750474
-3.89919	0.434613	-3.68141	0.336202	-3.93365	0.416996	-3.92778	0.738312
-3.75054	0.493668	-3.44155	0.448981	-3.93916	0.515449	-3.99964	0.624772
-3.39101	0.416743	-3.48101	0.225317	-3.5076	0.419232	-3.88343	0.548378
-3.273	0.428172	-3.38028	0.45197	-4.09702	0.406647	-3.98875	0.63261
-3.0778	0.378958	-3.27249	0.437455	-3.31248	0.463576	-4.05179	0.679083
-3.65419	0.461907	-3.68706	0.379759	-4.02637	0.453552	-4.15929	0.61279
-3.96969	0.407172	-3.50838	0.366797	-2.45655	0.463936	-3.45479	0.695383
-3.94006	0.25116	-3.17774	0.45756	-3.86459	0.44673	-3.54619	0.692165
-3.90938	0.347286	-3.5229	0.295142	-3.93504	0.622124	-3.88196	0.61336
-3.83704	0.39891	-3.52919	0.278246	-3.94439	0.708088	-3.98354	0.562139
-3.87818	0.370672	-3.49945	0.384952	-4.09078	0.651088	-3.91432	0.720825
-3.31094	0.356291	-3.42068	0.277048	-3.51462	0.440559	-3.93063	0.599349
-3.78414	0.353528	-2.85846	0.406985	-4.1005	0.658948	-4.08903	0.731098
-3.90772	0.40152	-3.67375	0.420029	-4.05307	0.43932	-4.03581	0.602648
-3.17782	0.393846	-3.43006	0.449703	-3.89411	0.667326	-3.96028	0.571804
-3.77785	0.392532	-3.52147	0.461768	-2.94299	0.491652	-3.56223	0.672992
-3.6848	0.393699	-3.731	0.375268	-3.58407	0.441892	-3.98861	0.642753
-3.83984	0.388908	-3.33871	0.437763	-2.89224	0.432939	-3.85399	0.674409
-3.7572	0.419537	-3.69852	0.270103	-4.04844	0.570433	-3.59932	0.665214
-3.87203	0.390117	-3.59236	0.267452	-3.70896	0.547372	-3.7862	0.589441
-3.60834	0.425094	-3.44614	0.440901	-4.1115	0.577007	-3.91431	0.59758
-3.74577	0.409166	-3.38745	0.220391	-3.8675	0.69624	-3.03066	0.645234
-3.58402	0.451786	-3.49689	0.388781	-4.0708	0.658658	-3.93307	0.618283
-3.75436	0.410723	-3.50922	0.463322	-3.78603	0.641089	-3.94864	0.70933
-3.60272	0.461079	-3.76733	0.404269	-4.11256	0.551813	-3.53024	0.664305
-3.37514	0.481826	-3.78139	0.339583	-3.66675	0.399436	-3.74132	0.705636
-3.99614	0.374788	-3.53889	0.380425	-3.55556	0.433921	-4.00062	0.584831
-3.73926	0.371354	-3.50293	0.305571	-3.26798	0.431927	-4.0734	0.746475
-3.6321	0.447214	-3.51482	0.380858	-3.98517	0.587292	-4.01179	0.586346
-3.53956	0.447234	-3.54032	0.268887	-2.75631	0.514269	-4.01921	0.626181
-3.76696	0.468651	-3.51899	0.436172	-3.61495	0.620466	-4.02309	0.638676
-3.95693	0.409789	-2.38706	0.431882	-3.99411	0.6428	-3.77156	0.728323
-3.67391	0.399109	-3.4507	0.406967	-3.97639	0.704615	-4.0616	0.631982
-3.76437	0.408797	-3.79459	0.377964	-3.31505	0.444443	-4.07902	0.742598
-3.67208	0.39835	-3.3513	0.459739	-4.07413	0.700803	-3.77763	0.605956
-2.57482	0.42448	-3.746	0.260671	-3.66429	0.471716	-3.60157	0.704009
-3.57927	0.418559	-3.70105	0.137204	-3.62428	0.308299	-3.89082	0.612202
-3.18074	0.443031	-3.17856	0.435225	-3.89063	0.467512	-3.96359	0.679601
-3.7222	0.438093	-3.46581	0.443091	-4.01747	0.583089	-3.8967	0.58322
-3.6857	0.421879	-3.63467	0.311515	-4.07972	0.665998	-3.92029	0.567333
-3.89213	0.401725	-3.39401	0.367247	-4.07813	0.529007	-3.51778	0.665063
-3.70171	0.407122	-3.56302	0.428574	-3.9297	0.567221	-4.1305	0.570515
-3.39259	0.448839	-3.95604	0.422458	-3.5635	0.448388	-3.39354	0.602408
-3.60918	0.430728	-3.4768	0.0563062	-3.73775	0.609309	-3.96208	0.58833
-3.76759	0.407125	-3.487	0.537553	-3.44688	0.576702	-3.08373	0.638433
-3.94444	0.423481	-3.58779	0.400136	-4.05857	0.710706	-4.05951	0.681366
-3.85157	0.394866	-3.1719	0.335634	-3.27947	0.422083	-3.7574	0.657097
-3.86708	0.416452	-3.63706	0.41664	-3.8522	0.554234	-3.83571	0.657627
-3.63525	0.387943	-3.70865	0.250783	-4.06105	0.558432	-4.11888	0.657367
-4.14505	0.389976	-3.40156	0.523372	-3.9172	0.508989	-4.00507	0.616687
-3.81726	0.404152	-3.50786	0.41484	-3.76875	0.43964	-3.94768	0.663917
-3.79745	0.474322	-3.54192	0.429377	-3.54552	0.516137	-3.56063	0.712731
-3.33807	0.493069	-3.47304	0.393367	-3.99788	0.448926	-3.93167	0.636565
-3.79828	0.430436	-3.41977	0.405611	-4.01599	0.559424	-3.89453	0.637539
-3.42626	0.464785	-3.79411	0.188645	-3.56166	0.449139	-3.99838	0.690605
-4.08704	0.458448	-3.42798	0.483089	-3.97462	0.516062	-3.93362	0.589419
-3.1432	0.440154	-3.69587	0.342646	-3.91918	0.525275	-4.07705	0.59849
-2.88375	0.433906	-3.53684	0.404148	-4.08493	0.43604	-4.03461	0.635847
-3.92142	0.428056	-3.73899	0.440238	-3.7414	0.464575	-3.96233	0.603302
-3.95091	0.425464	-3.79299	0.445771	-3.37028	0.466032	-3.48519	0.660491
-2.53776	0.457287	-3.19597	0.47103	-3.77948	0.700836	-3.77497	0.647359
-3.0691	0.364037	-3.56373	0.457315	-3.98128	0.491888	-4.00516	0.675161
-3.91971	0.387085	-3.57771	0.439823	-3.83394	0.468719	-3.49103	0.671373
-3.41456	0.43363	-3.82183	0.389271	-3.57526	0.590637	-3.78387	0.596958
-2.67387	0.392296	-3.38448	0.235005	-3.1458	0.429969	-3.8424	0.687174
-4.00887	0.399928	-3.16292	0.474705	-3.92321	0.423085	-3.92506	0.617888
-3.90917	0.369142	-3.40616	0.453934	-3.77654	0.466681	-3.9843	0.678916
-3.7057	0.377767	-2.54005	0.435655	-3.90515	0.56269	-3.5775	0.572476
-2.61839	0.428851	-3.68651	0.393941	-3.73441	0.343758	-4.0731	0.591969
-3.60115	0.419942	-3.35648	0.431132	-3.56244	0.532701	-3.91677	0.625691
-3.91994	0.400855	-3.41481	0.437581	-3.35427	0.435319	-3.95306	0.605886
-3.82102	0.338723	-3.32073	0.332415	-3.64808	0.426081	-3.64493	0.600903
-3.43788	0.443287	-3.94024	0.388759	-3.55969	0.341252	-3.67209	0.688545
-3.64263	0.463345	-3.34595	0.397514	-4.1393	0.484197	-4.0111	0.549158
-3.72135	0.421799	-3.66342	0.324271	-4.00727	0.511009	-4.0408	0.593364
-3.34838	0.401287	-3.24216	0.45337	-2.9946	0.472037	-3.89656	0.586479
-3.71406	0.43848	-3.59183	0.457308	-4.07064	0.505107	-3.73436	0.712915
-3.776	0.436501	-3.6779	0.320355	-3.90672	0.594788	-3.85406	0.64956
-3.73759	0.408541	-3.03977	0.456603	-3.98494	0.713676	-3.76735	0.661975
-3.32588	0.629765	-3.34296	0.445103	-3.68159	0.368408	-3.70129	0.6743
-3.62655	0.474233	-3.69534	0.337624	-3.76496	0.367144	-3.64507	0.670847
-3.83636	0.429129	-3.72958	0.458772	-3.8897	0.508438	-3.85514	0.578029
-3.70134	0.452202	-3.56716	0.430521	-3.38876	0.354348	-3.93087	0.61102
-3.83276	0.479835	-3.29852	0.448919	-4.05987	0.572768	-4.04722	0.628012
-3.84273	0.413524	-3.46346	0.423825	-3.02095	0.370243	-4.00438	0.649826
-2.57637	0.458409	-3.49393	0.286776	-4.05046	0.576991	-3.87442	0.646995
-3.51385	0.423621	-3.71417	0.293087	-4.0319	0.612793	-4.03137	0.650295
-3.87843	0.383783	-3.49503	0.438324	-3.86001	0.575077	-4.00043	0.624547
-3.73594	0.402994	-3.35382	0.425215	-4.03927	0.448757	-3.56595	0.656466
-3.76113	0.371063	-3.70326	0.42576	-4.14297	0.573715	-3.73365	0.691987
-3.11336	0.353645	-3.44788	0.340241	-3.01116	0.455025	-3.88459	0.554565
-3.75677	0.417661	-3.82652	0.418087	-3.95003	0.386836	-3.4851	0.554656
-3.76358	0.430233	-3.5345	0.51249	-4.08373	0.628833	-3.80276	0.605942
-3.48871	0.464045	-3.86937	0.228173	-2.76947	0.447365	-4.04204	0.665704
-3.41606	0.464721	-3.41866	0.432006	-4.12789	0.659639	-3.60148	0.531268
-3.31046	0.428972	-3.46629	0.435455	-3.66514	0.503655	-4.10355	0.633598
-4.02148	0.444524	-3.56257	0.346832	-4.18822	0.529821	-3.80221	0.579617
-3.75596	0.371189	-3.45819	0.356994	-3.95776	0.507208	-4.04468	0.674776
-3.53735	0.390332	-3.02739	0.445123	-3.23964	0.463728	-3.984	0.626821
-3.70973	0.50377	-3.62462	0.303911	-3.88195	0.619651	-3.98455	0.746169
-3.94119	0.42527	-3.67397	0.444146	-3.3003	0.410379	-4.00605	0.633882
-3.40789	0.366061	-3.56723	0.354262	-3.91684	0.475759	-3.49741	0.552933
-3.91852	0.444159	-3.51069	0.339905	-3.57311	0.464236	-3.82576	0.609908
-3.30319	0.451304	-2.89802	0.467339	-3.89324	0.486535	-3.66211	0.62938
-3.38711	0.360183	-3.47917	0.455603	-3.50507	0.485983	-3.43306	0.630148
-3.51454	0.482133	-3.75848	0.312576	-3.6351	0.695558	-4.03211	0.668464
-3.87342	0.469045	-3.44013	0.424228	-3.9005	0.662859	-4.11566	0.593804
-3.81809	0.440759	-3.72813	0.290459	-3.98655	0.488375	-3.5905	0.688505
-3.55212	0.491341	-3.58893	0.286441	-4.14913	0.591529	-3.84301	0.597955
-3.76784	0.390558	-3.51056	0.459432	-3.3142	0.326737	-3.57908	0.64836
-3.44949	0.414108	-3.49114	0.326342	-3.89269	0.569782	-3.92811	0.615857
-3.54376	0.434412	-3.89444	0.399481	-2.91238	0.374186	-3.96455	0.60214
-3.73883	0.404726	-3.65226	0.38567	-4.04728	0.485149	-3.61377	0.624141
-3.53406	0.375257	-3.29331	0.447861	-3.92816	0.548093	-3.66176	0.608355
-3.83736	0.407882	-3.32425	0.341136	-3.57245	0.438911	-4.06056	0.614085
-3.79487	0.488698	-3.51634	0.33967	-3.27441	0.415782	-3.89681	0.665671
-3.93501	0.44347	-3.70687	0.321094	-3.49931	0.518199	-3.34977	0.680131
-3.67835	0.450807	-3.48735	0.396298	-3.77247	0.347588	-3.95161	0.609515
-3.76749	0.454051	-3.65862	0.470429	-3.80462	0.389073	-3.89774	0.671409
-3.86479	0.419132	-3.50678	0.401122	-4.09335	0.52664	-3.62914	0.519753
-4.05671	0.482283	-3.62481	0.385954	-3.99866	0.51008	-3.79858	0.645902
-3.49866	0.552996	-3.49279	0.412265	-3.85536	0.446383	-3.94817	0.575131
-3.16751	0.347425	-3.2561	0.455619	-4.08117	0.465711	-3.95274	0.576319
-3.08166	0.276109	-2.4966	0.450439	-3.39072	0.463253	-4.00519	0.618831
-3.70329	0.521594	-3.35295	0.41129	-3.99719	0.659427	-4.00235	0.538873
-3.43105	0.211568	-3.55496	0.431986	-3.94757	0.500298	-3.90996	0.623676
-3.05991	0.374151	-3.43595	0.43404	-3.85635	0.555438	-3.90578	0.613893
-3.53678	0.499053	-3.3587	0.586407	-3.83699	0.599965	-3.97762	0.566378
-3.14964	0.460041	-3.5094	0.372892	-3.6233	0.449162	-3.68256	0.686912
-3.59951	0.471488	-3.6169	0.413859	-3.6942	0.466375	-3.46348	0.663888
-3.67121	0.387006	-3.25786	0.515072	-3.96136	0.419003	-4.04521	0.677696
-3.41698	0.43187	-3.39937	0.47769	-3.78947	0.454706	-3.26751	0.693968
-3.14032	0.492105	-3.48146	0.349545	-3.73425	0.38339	-2.83738	0.639686
-3.59255	0.329305	-3.5574	0.422291	-3.95032	0.632735	-3.94539	0.597472
-2.51666	0.313989	-3.40465	0.451753	-3.45535	0.46027	-3.38253	0.598099
-3.32291	0.425876	-3.09532	0.453774	-3.77746	0.594179	-3.86453	0.584827
-3.87408	0.391237	-3.39364	0.435779	-3.35675	0.448097	-3.73619	0.634802
-3.9413	0.463371	-3.6738	0.476538	-4.12891	0.467262	-3.69661	0.548763
-3.5683	0.318821	-3.64942	0.36543	-3.10515	0.433393	-2.78217	0.638804
-3.58494	0.378727	-3.06549	0.521413	-3.95171	0.584328	-3.90969	0.614725
-3.40012	0.425986	-3.61995	0.32364	-3.88814	0.622608	-3.51188	0.688395
-3.77245	0.343563	-3.48379	0.385681	-3.82305	0.671207	-3.81143	0.63572
-3.78268	0.43759	-3.59271	0.423842	-3.69062	0.586752	-3.84851	0.61169
-3.76597	0.408478	-3.16217	0.449735	-3.43467	0.51635	-3.91388	0.66136
-3.86621	0.409667	-3.10596	0.456963	-3.40174	0.54985	-3.76262	0.676433
-3.7457	0.307465	-3.32172	0.434868	-3.48758	0.610007	-3.88489	0.675082
-3.60756	0.404157	-3.64194	0.328466	-3.36385	0.6347	-3.6097	0.639893
-3.77791	0.414134	-3.42162	0.363075	-3.62879	0.423669	-2.33689	0.592786
-3.55389	0.385387	-3.64089	0.345918	-4.04028	0.775344	-3.73052	0.615653
-3.17966	0.375639	-3.52298	0.41392	-3.59198	0.447467	-3.94062	0.609688
-4.06422	0.443017	-3.58683	0.414698	-4.05735	0.64628	-3.30507	0.58308
-3.19997	0.353686	-3.5737	0.369702	-3.96054	0.631147	-3.88519	0.60609
-3.89041	0.456951	-3.37627	0.130289	-3.8327	0.455464	-3.99284	0.633901
-3.94633	0.388232	-3.47783	0.296436	-3.70613	0.595945	-2.87523	0.619594
-3.4869	0.392715	-3.58718	0.451866	-3.96067	0.678919	-3.87057	0.597301
-3.95933	0.418706	-3.52769	0.345349	-3.91792	0.449341	-3.83603	0.616915
-3.68578	0.326595	-3.14485	0.444324	-3.84686	0.377783	-2.65933	0.540521
-3.96601	0.400516	-3.32169	0.480576	-3.74511	0.342814	-3.83197	0.597334
-3.96741	0.430798	-3.53136	0.440744	-4.07237	0.728891	-3.94417	0.620955
-3.57682	0.356161	-3.41782	0.410399	-3.88092	0.429204	-3.56625	0.556628
-4.02649	0.421199	-3.51882	0.26237	-3.90969	0.751893	-3.51509	0.519869
-3.66277	0.278667	-3.31884	0.424353	-3.70672	0.61764	-3.44915	0.587679
-3.68546	0.409489	-3.54448	0.356806	-3.80026	0.607631	-3.71923	0.575906
-3.79097	0.407053	-3.43021	0.152873	-3.69538	0.300699	-3.42456	0.633254
-3.76476	0.208497	-3.2338	0.200965	-3.90949	0.433319	-3.41538	0.57214
-3.54688	0.586936	-3.54449	0.334797	-4.05353	0.457806	-3.92717	0.690953
-3.34892	0.493531	-3.0821	0.496798	-4.08531	0.733361	-3.51324	0.59741
-3.90245	0.429328	-3.3512	0.488441	-3.72262	0.436544	-3.79607	0.567639
-3.80128	0.4233	-3.26158	0.554279	-3.75374	0.414393	-3.75256	0.696092
-3.79443	0.402567	-3.38419	0.446178	-3.94414	0.706128	-3.91784	0.57864
-3.55626	0.568074	-3.33837	0.314005	-4.09447	0.435535	-3.3997	0.628814
-3.49209	0.41818	-3.65266	0.379053	-3.72288	0.685775	-3.73966	0.699607
-3.59088	0.579624	-3.46736	0.459236	-3.57111	0.465665	-3.92343	0.599408
-3.73571	0.438396	-3.36176	0.410651	-3.97672	0.62487	-3.72563	0.660189
-3.84314	0.279616	-3.09793	0.508581	-4.07208	0.486717	-3.91198	0.631611
-3.63293	0.419955	-3.62468	0.191121	-3.60722	0.335375	-4.17283	0.723187
-3.91428	0.402797	-3.54781	0.387689	-3.84566	0.618907	-3.43383	0.656337
-3.70434	0.436094	-3.93665	0.390465	-3.89151	0.499512	-3.69463	0.57679
-3.37931	0.308943	-3.06727	0.445858	-3.69331	0.399935	-3.76464	0.584344
-3.87347	0.440071	-3.64195	0.383545	-3.92289	0.462116	-3.68559	0.625537
-3.88483	0.474687	-3.4417	0.437807	-3.91227	0.36889	-3.9029	0.644935
-3.63298	0.674327	-3.48717	0.378561	-3.55263	0.494343	-1.94569	0.650364
-3.78497	0.507691	-3.0773	0.188676	-3.95619	0.564003	-3.99903	0.551162
-3.37827	0.467778	-3.51066	0.381602	-4.04136	0.708068	-3.0219	0.638128
-3.7658	0.335096	-3.48982	0.337404	-3.86185	0.537763	-3.81996	0.577064
-3.68084	0.485273	-3.34943	0.444323	-3.73578	0.47927	-3.3987	0.612176
-3.68877	0.430309	-3.44269	0.322431	-3.48673	0.49234	-2.54807	0.625987
-3.86567	0.240618	-3.32705	0.332932	-3.84368	0.480855	-3.37436	0.494898
-3.51211	0.474639	-3.31	0.334612	-3.74528	0.467724	-2.99803	0.674199
-3.79381	0.353228	-3.62252	0.347502	-3.75853	0.516869	-3.92877	0.651849
-3.76547	0.274508	-3.37934	0.383707	-3.83907	0.661802	-3.037	0.704562
-3.9053	0.374324	-3.67528	0.383971	-4.02645	0.516341	-3.02514	0.68653
-3.25239	0.34907	-3.22976	0.494767	-3.83979	0.442014	-3.82476	0.611114
-3.67363	0.139658	-3.43427	0.371968	-3.556	0.418543	-3.70772	0.534294
-3.7227	0.391504	-3.29741	0.494026	-3.31681	0.403454	-3.30013	0.686081
-3.67013	0.287453	-2.96102	0.46276	-3.99679	0.500726	-3.62263	0.579638
-3.8799	0.448145	-3.13705	0.25074	-3.6649	0.467862	-4.02389	0.587823
-3.75017	0.226012	-3.11214	0.354937	-4.14526	0.573429	-3.8808	0.593717
-3.99507	0.414815	-3.57362	0.165391	-3.81336	0.399683	-3.86218	0.61459
-3.79315	0.384577	-3.52759	0.380362	-3.98347	0.656898	-3.23769	0.723695
-3.13633	0.441804	-3.17207	0.4273	-4.08479	0.65119	-3.30771	0.682326
-3.1638	0.461182	-3.44971	0.433726	-3.44335	0.435802	-3.42348	0.642406
-3.73364	0.420911	-3.49851	0.446937	-3.82657	0.462769	-3.74287	0.583257
-3.17634	0.566132	-3.53627	0.371763	-3.918	0.414197	-3.55269	0.703675
-3.74302	0.370757	-3.31771	0.14311	-3.9399	0.399164	-3.93891	0.580694
-3.80008	0.403264	-3.72441	0.377503	-3.72722	0.634082	-4.03146	0.625512
-3.31685	0.243367	-3.65434	0.444531	-3.76917	0.477165	-3.62319	0.678099
-3.80067	0.502606	-3.50265	0.115858	-3.3536	0.290167	-3.95173	0.556593
-3.99686	0.386587	-2.83503	0.48635	-4.04503	0.490589	-3.32317	0.687002
-3.53917	0.30123	-3.13146	0.322603	-3.89454	0.605441	-3.50427	0.606824
-3.99097	0.384911	-3.49793	0.378178	-3.94157	0.383261	-4.04952	0.582078
-3.82121	0.4248	-3.55407	0.425005	-3.81645	0.562072	-3.83819	0.586899
-4.02815	0.358765	-3.53133	0.39129	-4.02108	0.561117	-3.90804	0.612948
-3.91245	0.370691	-3.59031	0.389353	-3.5042	0.411706	-4.00219	0.585777
-3.91983	0.313993	-3.37579	0.451731	-3.85056	0.423449	-3.74092	0.6563
-3.67744	0.340036	-3.48639	0.477116	-3.82695	0.462614	-3.91497	0.583777
-3.81093	0.407779	-3.46089	0.15806	-3.96276	0.704072	-3.84145	0.649117
-3.86471	0.449404	-3.37199	0.487544	-4.09247	0.702492	-3.81065	0.547939
-3.58405	0.222753	-3.49105	0.341864	-3.89889	0.587279	-3.95189	0.58809
-3.56554	0.1216	-3.54769	0.385479	-3.77304	0.470341	-3.79601	0.596033
-3.67168	0.479935	-2.99037	0.355653	-3.87578	0.592326	-3.65915	0.617267
-3.21677	0.322168	-3.38882	0.42709	-3.96649	0.425401	-3.95812	0.706421
-3.19376	0.440022	-3.41455	0.374762	-3.84703	0.426089	-3.77777	0.581936
-3.59154	0.537069	-3.35827	0.458612	-3.71893	0.464017	-4.03144	0.570645
-3.87199	0.258297	-3.33398	0.420012	-3.84096	0.480354	-3.87038	0.718171
-3.15107	0.430213	-3.501	0.452142	-3.56496	0.452947	-3.64036	0.584086
-4.00668	0.117997	-3.31208	0.372803	-3.74651	0.647303	-3.8826	0.554283
-4.01195	0.393249	-3.45336	0.425424	-3.95513	0.410894	-3.88682	0.620505
-3.76771	0.168368	-3.5882	0.464057	-3.99551	0.505457	-3.97075	0.572305
-3.24418	0.424084	-3.63499	0.391869	-4.01546	0.617527	-2.93854	0.51312
-3.6862	0.41582	-2.90485	0.459926	-3.58036	0.459468	-3.88601	0.734556
-3.65225	0.414994	-3.2511	0.453847	-3.96125	0.423885	-3.94173	0.647046
-3.56599	0.436319	-3.80218	0.419475	-3.77142	0.405358	-3.92643	0.576041
-3.83811	0.456779	-3.29579	0.484287	-3.92349	0.601617	-3.36963	0.640952
-3.93129	0.412573	-3.57148	0.443773	-3.66221	0.598422	-3.90158	0.651586
-3.7884	0.348305	-2.96633	0.475359	-3.97705	0.649803	-3.32308	0.705351
-3.74451	0.370577	-3.44658	0.413992	-3.40857	0.454497	-3.11191	0.626511
-3.86586	0.331209	-3.46767	0.233247	-4.08924	0.676703	-3.90809	0.566283
-3.95644	0.408777	-3.26906	0.335222	-3.89498	0.509112	-3.94565	0.742824
-3.60556	0.344587	-3.57629	0.407058	-3.88566	0.467348	-3.97839	0.676784
-3.38028	0.379461	-3.50916	0.421987	-3.78774	0.484102	-3.90953	0.610344
-3.80906	0.458879	-3.69085	0.424694	-3.62229	0.400691	-4.10239	0.714651
-3.36683	0.402371	-2.71625	0.128074	-3.78369	0.459885	-3.26275	0.667024
-3.70277	0.578179	-3.47323	0.195598	-3.99404	0.565031	-4.14273	0.693011
-3.65428	0.362128	-3.60442	0.383906	-3.40108	0.492158	-3.36663	0.636638
-3.6835	0.214738	-3.13521	0.433771	-3.68845	0.504995	-3.97938	0.634415
-3.49893	0.436874	-3.03074	0.397773	-3.74652	0.670015	-3.74048	0.647834
-3.2428	0.356352	-3.81541	0.445284	-3.51907	0.454438	-3.46176	0.714813
-3.63451	0.299137	-3.13988	0.411084	-3.98083	0.624511	-3.9653	0.674224
-3.34994	0.308643	-3.31539	0.425853	-3.99874	0.653124	-3.31867	0.530269
-3.72134	0.467328	-3.40908	0.402014	-4.05339	0.695673	-3.92119	0.623346
-3.76609	0.34547	-3.43993	0.505559	-3.60363	0.450314	-4.00657	0.680418
-3.47787	0.406276	-2.74263	0.505405	-3.82915	0.564979	-3.93992	0.577709
-3.86742	0.420229	-3.29939	0.156271	-3.59232	0.383253	-3.92323	0.596163
-3.82208	0.442848	-3.47111	0.462723	-4.02137	0.5416	-4.00629	0.566062
-3.62861	0.429483	-3.65586	0.404655	-3.8358	0.667222	-3.99501	0.718509
-3.88711	0.401773	-2.71497	0.541393	-4.09464	0.602571	-3.93181	0.599789
-3.48102	0.528788	-3.7797	0.400246	-4.20205	0.534174	-3.88802	0.602923
-3.6384	0.436238	-3.37106	0.482353	-3.99815	0.560764	-2.76708	0.499097
-3.75571	0.283292	-3.81073	0.353387	-3.69989	0.642359	-3.96784	0.667199
-3.33969	0.525125	-2.98235	0.46576	-3.67805	0.508535	-3.99669	0.678937
-3.7516	0.463386	-3.53072	0.470951	-3.91316	0.642482	-4.05493	0.554159
-3.94464	0.356564	-2.46625	0.487762	-3.39281	0.52031	-4.09261	0.6527
-3.95477	0.177135	-3.18281	0.451052	-4.07992	0.668328	-4.03629	0.708527
-3.53077	0.354237	-3.54364	0.203266	-4.09102	0.71619	-3.48459	0.679547
-3.90047	0.415065	-3.7206	0.375089	-4.01879	0.46249	-3.69322	0.676483
-3.02413	0.470166	-3.35343	0.16163	-3.43163	0.495451	-3.90933	0.56493
-3.95391	0.316168	-3.72076	0.439299	-3.45417	0.441716	-4.00044	0.59188
-4.00275	0.454354	-3.77833	0.386405	-3.98175	0.667328	-3.61098	0.716715
-3.77892	0.393676	-3.47053	0.459093	-3.08951	0.393446	-4.05361	0.611155
-3.74212	0.373944	-3.39625	0.385752	-2.82814	0.488711	-3.81782	0.567862
-3.81733	0.433627	-2.92783	0.474727	-3.93646	0.525384	-3.96328	0.729201
-3.49405	0.423736	-3.46866	0.211424	-3.80382	0.513231	-3.73202	0.658673
-2.96071	0.418315	-3.35753	0.367045	-3.39697	0.446341	-4.09261	0.632833
-3.70736	0.320925	-3.62157	0.434124	-2.94702	0.461868	-4.04669	0.577793
-3.69428	0.339989	-3.52758	0.267137	-4.00748	0.654222	-3.86161	0.588535
-3.87128	0.407143	-3.78413	0.396997	-3.6265	0.683455	-3.00895	0.626042
-3.80302	0.462561	-3.53627	0.411684	-4.06517	0.673757	-3.92377	0.729247
-3.86363	0.141243	-3.51892	0.433011	-3.93039	0.544261	-3.07453	0.724698
-3.95013	0.36931	-3.39004	0.456298	-3.46079	0.475583	-3.63725	0.535558
-3.67525	0.221533	-3.57671	0.476271	-3.8689	0.553627	-3.74424	0.611954
-4.00353	0.422167	-3.20369	0.399229	-3.31733	0.424185	-3.48201	0.632535
-3.48077	0.38849	-3.10939	0.487557	-3.55671	0.524966	-4.02519	0.628452
-3.25558	0.429184	-3.42901	0.417909	-3.82385	0.660384	-4.05163	0.666695
-3.54739	0.622226	-3.45929	0.408781	-3.83098	0.396961	-3.8265	0.591682
-3.7296	0.503224	-3.44519	0.352929	-3.5102	0.443207	-4.03898	0.71142
-3.8944	0.255524	-3.55513	0.464983	-2.3929	0.468514	-3.31293	0.589306
-3.70707	0.426959	-3.10406	0.484518	-3.84562	0.432071	-4.03522	0.642194
-2.96036	0.467683	-3.58888	0.382754	-3.78749	0.615565	-3.85956	0.639941
-3.97883	0.413207	-3.36255	0.0735474	-3.59762	0.460122	-3.98388	0.692831
-3.84557	0.411975	-3.64189	0.392711	-3.98913	0.59551	-4.14385	0.614029
-3.6895	0.391016	-3.1102	0.452612	-3.1934	0.500906	-3.8389	0.560448
-3.87095	0.438893	-2.54375	0.401347	-4.04419	0.559424	-3.87485	0.551704
-3.71376	0.260337	-3.65771	0.409807	-3.50258	0.501538	-3.43043	0.676591
-3.53972	0.314387	-3.86289	0.383739	-3.73132	0.499718	-4.00973	0.646308
-3.94334	0.432359	-3.19287	0.3985	-3.90955	0.671906	-4.00942	0.669384
-3.45082	0.451481	-3.33191	0.453584	-3.4365	0.533244	-3.54361	0.683862
-3.16077	0.384716	-3.30375	0.457112	-3.70187	0.413049	-3.7097	0.656739
-3.03803	0.476424	-3.51975	0.118745	-4.04775	0.58849	-3.96364	0.73815
-3.77517	0.442203	-3.56992	0.401921	-3.97111	0.538072	-3.67367	0.669561
-4.02726	0.241087	-3.9672	0.364244	-2.91138	0.44567	-3.85698	0.634295
-3.35212	0.375356	-3.10644	0.459006	-2.96148	0.37975	-3.94007	0.568448
-3.71179	0.217965	-3.70086	0.469292	-3.77078	0.446008	-4.12543	0.578981
-3.76456	0.377047	-3.28725	0.450002	-2.97982	0.423973	-3.86911	0.604308
-2.63087	0.544043	-3.18325	0.439658	-3.58251	0.450451	-3.95541	0.595301
-3.75349	0.235964	-3.36878	0.427089	-3.67161	0.514706	-3.94244	0.575401
-3.67975	0.486462	-2.8147	0.410066	-3.95503	0.43044	-3.77682	0.646683
-3.73113	0.430512	-3.39827	0.384181	-3.9272	0.665244	-3.97854	0.584477
-3.85169	0.454448	-3.00559	0.152023	-3.79438	0.676422	-3.88886	0.543403
-3.63002	0.230927	-2.56411	0.420995	-3.74569	0.633692	-3.84602	0.641311
-3.87266	0.420945	-2.52048	0.436381	-3.46319	0.599295	-3.93527	0.708862
-3.87205	0.416634	-3.06203	0.421003	-4.02251	0.443643	-3.84497	0.531986
-3.49321	0.391051	-3.17692	0.4334	-2.81159	0.404074	-3.91916	0.747423
-3.04243	0.432136	-3.93233	0.377374	-3.97825	0.552201	-3.89395	0.598109
-3.8126	0.237978	-3.32062	0.427318	-3.94298	0.618001	-3.81378	0.53947
-3.56917	0.501105	-3.60438	0.180357	-3.21133	0.452192	-4.0591	0.642732
-3.70271	0.215323	-3.39221	0.517046	-3.19344	0.402708	-4.0666	0.612901
-3.87619	0.43529	-3.68323	0.449769	-3.8268	0.411728	-3.99306	0.556961
-3.7449	0.384574	-3.01689	0.220306	-3.94892	0.691644	-4.00289	0.589154
-3.66207	0.322714	-3.3241	0.438814	-3.30522	0.533513	-3.8796	0.536221
-4.04443	0.382825	-3.5599	0.467966	-3.7653	0.543413	-3.62617	0.66173
-2.82944	0.507275	-2.28051	0.456155	-4.1195	0.589104	-3.9975	0.594991
-3.77117	0.459857	-3.54457	0.375629	-3.84947	0.657615	-4.1028	0.640252
-3.19912	0.38265	-3.03792	0.500268	-4.1091	0.62193	-3.9597	0.737516
-3.35043	0.210709	-3.50995	0.405809	-3.89057	0.405031	-4.06411	0.635244
-3.8887	0.359656	-3.55066	0.133241	-3.83575	0.5645	-3.56469	0.692039
-3.85204	0.425292	-3.70327	0.185334	-3.90319	0.450595	-4.03421	0.633291
-3.88677	0.40907	-3.37447	0.455197	-2.88605	0.477581	-3.83252	0.609783
-3.16579	0.357217	-2.99085	0.424137	-3.93096	0.437679	-3.95957	0.594606
-3.73611	0.363781	-3.49899	0.458518	-3.27507	0.471269	-4.04264	0.604931
-3.54598	0.392838	-3.35874	0.365699	-4.03652	0.555048	-3.45438	0.702403
-3.72385	0.364266	-3.62393	0.453802	-4.03888	0.532574	-3.67639	0.686335
-3.69801	0.519017	-3.24392	0.457921	-4.00382	0.483389	-3.95064	0.635438
-4.0218	0.399137	-3.38529	0.508391	-4.0299	0.444548	-4.00211	0.603315
-3.47505	0.383739	-3.31706	0.437129	-4.10631	0.624665	-3.05919	0.725137
-3.52274	0.340499	-3.27514	0.469634	-3.63298	0.522145	-3.967	0.677604
-3.71985	0.376132	-3.63365	0.397258	-3.66434	0.428332	-3.60759	0.671232
-2.79564	0.534161	-3.14332	0.466911	-4.02224	0.444498	-4.00185	0.568654
-3.85963	0.101779	-3.50979	0.428757	-3.87059	0.498858	-3.81372	0.616828
-3.79699	0.439191	-3.4967	0.233141	-3.8752	0.698834	-3.9738	0.597604
-3.29884	0.443876	-3.97312	0.437796	-3.98019	0.443386	-3.71051	0.660184
-3.72788	0.422545	-3.5651	0.507327	-3.97577	0.44487	-4.02983	0.678279
-3.90596	0.396162	-3.16618	0.458562	-3.19581	0.392738	-3.98844	0.651503
-3.80585	0.27568	-3.62899	0.475125	-3.88917	0.676954	-3.77767	0.582409
-3.66656	0.405848	-3.52389	0.453798	-3.92336	0.588369	-4.06685	0.612896
-3.28044	0.112144	-3.29615	0.451242	-4.09536	0.543271	-3.869	0.552723
-3.84652	0.356623	-3.56315	0.473946	-3.62173	0.381718	-4.00158	0.598473
-3.7612	0.428952	-3.37356	0.477221	-3.90043	0.396278	-4.08793	0.630637
-3.70776	0.388935	-3.46694	0.450706	-3.55628	0.505457	-4.00226	0.554365
-3.88771	0.354994	-3.66455	0.484969	-4.04379	0.489611	-3.93581	0.507439
-3.8275	0.455212	-3.36975	0.439788	-3.16997	0.437112	-3.53994	0.588763
-3.9169	0.380563	-3.73259	0.41848	-3.67681	0.489057	-3.93284	0.629436
-2.61685	0.446795	-3.70759	0.472882	-3.50872	0.402767	-4.04245	0.593316
-3.7871	0.406893	-3.61877	0.490611	-3.6478	0.386157	-4.02831	0.647983
-3.85767	0.401207	-3.42366	0.477898	-3.99529	0.44322	-4.10665	0.509533
-3.63836	0.387001	-3.1786	0.366058	-3.8207	0.459241	-4.03105	0.736479
-3.60591	0.360118	-3.30031	0.479568	-3.91293	0.418481	-3.92701	0.618484
-3.52308	0.329552	-3.75126	0.390172	-3.76781	0.417999	-3.75401	0.612994
-3.72538	0.4171	-3.6171	0.413865	-3.04643	0.517161	-4.06393	0.532294
-3.80163	0.496959	-3.59895	0.440206	-4.08921	0.614448	-4.02557	0.662072
-3.88949	0.411839	-3.21177	0.46108	-3.79317	0.46321	-3.97188	0.600575
-3.57478	0.368869	-3.60151	0.470626	-3.87957	0.440779	-3.73415	0.682742
-3.78705	0.447656	-3.44818	0.429077	-3.79538	0.68335	-3.69538	0.601931
-3.59106	0.45862	-3.32324	0.385251	-3.95582	0.657975	-3.96374	0.616066
-3.4619	0.343961	-4.03584	0.370287	-2.80927	0.445016	-3.90635	0.699156
-3.45365	0.405455	-3.68901	0.479888	-3.88284	0.472535	-3.82308	0.713624
-3.14349	0.356998	-3.24048	0.445327	-2.67687	0.463834	-3.91384	0.667478
-3.5716	0.221999	-3.03744	0.410084	-3.62902	0.45757	-4.13458	0.611496
-3.73006	0.38916	-3.32941	0.35083	-3.93128	0.663616	-3.97912	0.60305
-3.80784	0.434129	-3.70462	0.444945	-1.91989	0.44452	-4.01169	0.554527
-3.64883	0.386593	-3.52227	0.464248	-4.02522	0.499784	-3.84947	0.595318
-3.65104	0.394356	-2.96394	0.43712	-3.88776	0.580628	-3.43077	0.648267
-3.96	0.31787	-3.34148	0.425874	-4.03831	0.504963	-3.9357	0.638155
-3.71611	0.250179	-3.4853	0.237181	-3.53437	0.424357	-4.04691	0.590821
-3.81824	0.464145	-3.04625	0.495017	-3.94529	0.499471	-3.99519	0.597189
-3.92601	0.449954	-3.46702	0.45397	-3.83718	0.473804	-3.73197	0.706746
-3.26473	0.407182	-3.43075	0.416171	-3.8999	0.547684	-3.7709	0.577684
-3.8371	0.262239	-3.60337	0.3504	-2.3756	0.485959	-3.97186	0.650052
-3.83621	0.190936	-3.73058	0.433388	-3.69679	0.569948	-3.27719	0.673546
-3.94693	0.40316	-3.53942	0.460688	-3.7078	0.441176	-4.02488	0.644395
-3.82599	0.438614	-3.42718	0.357778	-3.17868	0.480391	-3.9166	0.665512
-3.74443	0.385764	-3.67628	0.289152	-3.95824	0.633729	-4.02142	0.598413
-3.26361	0.510111	-3.71765	0.421774	-3.89344	0.45172	-4.07203	0.5632
-3.61019	0.394288	-3.82284	0.354284	-4.01586	0.640307	-3.10775	0.749744
-2.54407	0.433999	-3.21437	0.428568	-3.06108	0.586044	-3.94356	0.572359
-3.75735	0.341828	-3.78098	0.163235	-3.48048	0.443761	-4.07141	0.625883
-3.94623	0.388168	-3.7827	0.451151	-3.68922	0.464141	-2.8429	0.651624
-3.73934	0.408613	-3.82468	0.350155	-3.97113	0.592462	-3.77205	0.691413
-3.49774	0.392789	-3.33216	0.472288	-3.93163	0.623317	-3.64258	0.645814
-3.75581	0.425749	-3.78383	0.388713	-3.42448	0.629255	-3.901	0.631857
-3.27896	0.423728	-3.31913	0.426645	-3.56363	0.381536	-2.48932	0.66832
-3.91499	0.408968	-3.68995	0.403351	-3.53146	0.540015	-3.90903	0.60892
-3.93171	0.398687	-3.16561	0.437772	-3.60706	0.444425	-4.12703	0.49936
-3.65093	0.429708	-3.4883	0.466021	-3.1233	0.403937	-3.89849	0.560729
-3.11914	0.169638	-3.42987	0.30206	-3.83924	0.664271	-3.58026	0.598835
-3.72621	0.105375	-3.29966	0.326981	-3.51038	0.398523	-3.40017	0.618203
-3.90607	0.435843	-3.59948	0.426439	-3.86595	0.320999	-3.96012	0.635332
-3.79085	0.424847	-2.92043	0.437946	-3.64103	0.372254	-4.03481	0.666936
-3.3807	0.164554	-3.11702	0.453677	-3.8247	0.624767	-4.06782	0.674238
-3.82297	0.462001	-3.29378	0.37389	-3.31332	0.213627	-3.79878	0.557336
-3.69268	0.360796	-3.23287	0.48812	-3.2721	0.44281	-3.95584	0.627385
-4.00124	0.409149	-3.17639	0.404097	-3.87545	0.474592	-3.89639	0.640584
-3.65638	0.384676	-3.63252	0.410708	-3.94429	0.446219	-3.4819	0.619697
-3.3351	0.0903781	-3.28199	0.464058	-3.87849	0.336093	-2.85844	0.632652
-3.76815	0.476415	-3.57027	0.424379	-4.12025	0.62973	-3.85171	0.491051
-3.9388	0.41392	-3.22311	0.423558	-4.11563	0.413886	-3.65448	0.612572
-3.1693	0.454928	-3.63408	0.479944	-4.0024	0.59609	-3.79042	0.601544
-3.89209	0.401209	-3.12621	0.390537	-3.75573	0.653883	-3.99223	0.612338
-3.71601	0.487826	-2.94926	0.486317	-3.8969	0.328822	-3.98826	0.63414
-3.47798	0.402071	-3.34771	0.434218	-3.64803	0.702191	-3.31311	0.48557
-3.72684	0.344807	-3.80634	0.436787	-3.95416	0.381572	-4.1086	0.678796
-3.81792	0.371003	-2.93046	0.353274	-3.97511	0.583145	-4.08225	0.543041
-3.86283	0.448761	-2.50963	0.323955	-3.34945	0.478575	-3.90134	0.61137
-2.89527	0.450067	-3.3407	0.399639	-3.66507	0.764338	-3.99645	0.641948
-3.41943	0.393683	-3.44278	0.450819	-4.024	0.633296	-3.19095	0.707194
-3.73146	0.198274	-3.40619	0.44819	-3.64231	0.280232	-3.8584	0.620878
-3.56703	0.431288	-3.8763	0.465952	-3.34027	0.57478	-3.54332	0.65511
-3.61161	0.383932	-3.61117	0.456897	-4.02237	0.763145	-3.89971	0.588776
-4.02631	0.464851	-3.28401	0.354789	-3.86709	0.56348	-4.15296	0.51137
-3.54245	0.323719	-3.48257	0.5157	-3.75515	0.458741	-4.00526	0.583844
-1.70336	0.424946	-3.35873	0.436824	-3.53262	0.602638	-3.09091	0.640203
-3.91843	0.401922	-2.55208	0.433373	-3.93908	0.402764	-3.11569	0.625571
-3.60093	0.379159	-3.45744	0.457664	-3.68896	0.655312	-3.07692	0.61866
-3.55615	0.474011	-2.94122	0.445363	-4.24793	0.654221	-4.00938	0.577899
-3.57768	0.290286	-3.47481	0.444667	-3.99529	0.632122	-4.02333	0.645333
-3.67763	0.478099	-3.46921	0.368873	-3.51491	0.501076	-3.6867	0.62415
-3.63802	0.394762	-3.17812	0.413246	-3.94226	0.729679	-3.50052	0.691304
-3.85768	0.344026	-2.43566	0.382879	-3.95979	0.667005	-3.95526	0.601074
-3.40874	0.511595	-2.8026	0.388398	-3.50961	0.501045	-3.64995	0.712215
-3.98339	0.410376	-3.87457	0.382141	-3.77698	0.155649	-3.5218	0.579949
-3.77356	0.375272	-3.36753	0.480335	-3.48631	0.529705	-3.82529	0.645535
-3.84746	0.384758	-3.18266	0.481774	-2.9255	0.451194	-3.99888	0.603673
-4.00931	0.474084	-3.6451	0.395928	-3.81029	0.669309	-4.00105	0.591685
-3.29997	0.441731	-3.72181	0.386882	-3.55762	0.647584	-4.00499	0.595328
-3.73901	0.417517	-3.35902	0.384221	-2.73622	0.445078	-4.08462	0.593369
-3.14271	0.398654	-3.41449	0.390625	-3.85439	0.511988	-4.08488	0.562352
-3.93143	0.418429	-3.34521	0.363915	-3.59209	0.316371	-3.96083	0.622521
-3.59433	0.398352	-3.81598	0.408313	-3.78936	0.506458	-3.48414	0.627202
-3.29054	0.425525	-3.45377	0.152393	-4.04948	0.725888	-3.9805	0.645249
-3.85978	0.44303	-2.06888	0.391994	-3.39271	0.438512	-3.7926	0.629178
-3.5999	0.464051	-3.40448	0.463089	-3.76159	0.676671	-3.531	0.591515
-3.37297	0.426544	-3.43605	0.412475	-4.07982	0.763521	-4.03578	0.586549
-3.67347	0.475083	-3.46359	0.484727	-3.64694	0.677137	-4.02656	0.584395
-3.04137	0.427075	-3.22847	0.383405	-3.52384	0.387486	-3.96922	0.574538
-3.99567	0.453291	-3.92168	0.0414813	-3.95256	0.576353	-3.59343	0.59265
-3.91014	0.496796	-3.59694	0.169776	-3.82695	0.525745	-2.93479	0.58871
-3.93574	0.424245	-3.36455	0.38342	-3.95596	0.623348	-4.22747	0.555176
-3.67453	0.417175	-2.31607	0.415405	-4.03538	0.682899	-3.46018	0.628961
-3.51999	0.536958	-3.76327	0.341051	-3.36627	0.435581	-3.76461	0.616964
-4.12855	0.149281	-3.77256	0.427757	-3.93925	0.783438	-3.93422	0.600996
-3.84476	0.406035	-2.97344	0.499944	-3.88416	0.438621	-3.8939	0.632736
-3.51285	0.451242	-2.91736	0.379202	-3.50428	0.333616	-4.00155	0.60661
-3.323	0.448544	-3.56625	0.384112	-3.89527	0.681651	-4.01068	0.574207
-3.8811	0.43137	-3.46557	0.424731	-4.09134	0.506616	-3.99272	0.522671
-3.78987	0.361092	-3.93143	0.253345	-4.04601	0.457851	-4.18094	0.588181
-3.65545	0.351195	-3.47855	0.117539	-3.98381	0.663144	-3.50069	0.616151
-3.78075	0.424522	-3.30484	0.4587	-3.69858	0.654528	-3.59162	0.623546
-3.778	0.295166	-3.62573	0.383226	-4.03278	0.506641	-3.77867	0.541828
-3.58921	0.269349	-3.71289	0.447431	-3.35766	0.419407	-3.89705	0.579594
-3.95777	0.419415	-3.4876	0.431142	-3.20053	0.418039	-3.88016	0.570612
-2.95983	0.375576	-3.18244	0.399127	-3.82338	0.0946734	-3.96713	0.645203
-3.26359	0.520574	-3.74609	0.295083	-3.06766	0.344351	-3.94074	0.627266
-3.60538	0.390979	-3.85948	0.433977	-4.02199	0.562115	-3.53874	0.507752
-3.26674	0.487157	-3.8846	0.0235002	-3.92159	0.306476	-3.93972	0.557141
-3.91723	0.407813	-3.60532	0.450078	-3.96844	0.536652	-4.03586	0.665052
-3.5943	0.440295	-3.72542	0.497607	-3.81813	0.602068	-3.94131	0.602854
-3.89217	0.446829	-3.51453	0.160987	-2.77114	0.380302	-3.93513	0.606675
-3.65575	0.395834	-2.88385	0.462788	-4.09689	0.565543	-3.95015	0.660375
-3.71795	0.420231	-3.59905	0.494365	-3.74239	0.47014	-4.01899	0.575299
-3.731	0.368196	-3.79021	0.429128	-3.35928	0.63222	-3.79794	0.665978
-4.00145	0.397093	-3.53442	0.428005	-4.09521	0.628032	-4.09536	0.660316
-3.84306	0.430164	-3.77139	0.410484	-3.75282	0.366295	-3.72772	0.622106
-3.88647	0.315737	-2.878	0.49052	-2.61748	0.458876	-3.94037	0.593939
-3.82521	0.362704	-3.27029	0.484706	-3.90051	0.491923	-3.9484	0.573285
-3.60736	0.395422	-3.27158	0.442198	-4.09631	0.51077	-3.98153	0.555312
-3.61574	0.444994	-2.69445	0.420348	-2.68325	0.401293	-3.78745	0.59049
-2.68601	0.405013	-3.66801	0.22432	-4.08818	0.630826	-4.16451	0.594548
-3.76964	0.461608	-3.4536	0.39789	-3.96055	0.680378	-3.84556	0.544804
-3.92219	0.366068	-3.65269	0.277035	-3.8874	0.348057	-3.88681	0.573386
-4.05176	0.464191	-3.86151	0.397654	-3.99918	0.677867	-3.6017	0.500393
-3.85894	0.4513	-3.30842	0.400166	-3.84315	0.441888	-3.65852	0.590781
-3.81321	0.209737	-3.59021	0.444782	-3.19468	0.403082	-3.56945	0.55358
-3.7626	0.407105	-3.68106	0.43444	-4.0348	0.720096	-3.96558	0.619652
-3.28508	0.442277	-3.38497	0.442725	-3.92496	0.636389	-3.90227	0.536702
-4.02257	0.40444	-3.68161	0.0784668	-4.11682	0.700831	-3.8397	0.64339
-2.85539	0.413307	-3.62847	0.316126	-3.5782	0.410978	-3.91816	0.609529
-3.78491	0.437966	-2.95993	0.459203	-3.77466	0.337127	-3.79552	0.620386
-3.85228	0.169041	-3.50518	0.454469	-4.05675	0.604198	-3.43067	0.661753
-3.68399	0.429431	-3.52453	0.412909	-3.38093	0.315411	-3.89763	0.603229
-3.85208	0.471022	-3.59325	0.196588	-4.0837	0.628022	-3.71625	0.660192
-4.01161	0.395363	-3.90083	0.454694	-3.51256	0.292479	-3.91591	0.610764
-3.64181	0.418192	-3.5131	0.12574	-2.64654	0.488365	-3.87327	0.563391
-2.60607	0.418317	-2.79909	0.384044	-3.39775	0.413391	-4.03811	0.615581
-3.71996	0.424682	-3.45573	0.470744	-3.93614	0.560273	-3.83878	0.664998
-3.90554	0.41735	-3.34428	0.105296	-3.47086	0.451044	-3.91355	0.609574
-3.82864	0.422404	-3.61629	0.120608	-2.42978	0.408631	-3.97358	0.621221
-3.97913	0.442623	-3.89126	0.447872	-3.94463	0.520083	-3.79083	0.622692
-3.82123	0.450639	-3.81199	0.395655	-3.93664	0.474839	-3.93219	0.658721
-3.81671	0.385329	-2.54756	0.435178	-3.89769	0.408877	-4.02972	0.563773
-3.77734	0.38445	-3.60074	0.464862	-4.10387	0.541909	-3.99393	0.506945
-3.82979	0.426784	-3.83656	0.274759	-4.04823	0.383666	-4.16439	0.545725
-3.69754	0.401125	-1.04997	0.442759	-4.11735	0.687237	-3.92683	0.605169
-3.58171	0.43516	-3.46398	0.200244	-3.71708	0.527908	-3.69337	0.732978
-4.06588	0.251123	-3.45943	0.436395	-4.09182	0.583406	-4.04223	0.526787
-3.15935	0.38638	-3.25802	0.414284	-4.00905	0.399504	-3.80329	0.555958
-3.82884	0.394203	-3.68324	0.2154	-3.71873	0.620017	-3.87489	0.664357
-3.76385	0.414561	-2.87692	0.459555	-3.04864	0.437398	-4.09436	0.57151
-3.93966	0.425992	-3.66429	0.494964	-3.82002	0.380466	-3.79786	0.572389
-3.55281	0.380129	-3.46672	0.245072	-3.38078	0.398616	-3.99652	0.539281
-3.44501	0.53837	-3.21411	0.413119	-3.70401	0.395242	-3.71087	0.67262
-3.75637	0.365144	-3.57954	0.143537	-3.92512	0.736077	-4.00392	0.592647
-3.80051	0.391726	-3.43828	0.197351	-3.50958	0.497938	-3.87149	0.587049
-3.79964	0.358263	-3.3857	0.451388	-3.83719	0.401509	-3.92387	0.635478
-3.7897	0.394059	-3.54509	0.455777	-4.0814	0.576739	-4.0632	0.556269
-3.93483	0.412597	-3.55281	0.308567	-3.50138	0.292448	-3.85546	0.64633
-3.91094	0.316703	-3.90068	0.404231	-4.08322	0.724882	-3.86828	0.619109
-4.04011	0.481289	-3.66216	0.340623	-3.90693	0.455062	-3.92945	0.586641
-3.96763	0.380248	-2.10852	0.459991	-4.06318	0.647424	-4.00498	0.521789
-3.78997	0.445072	-3.66398	0.511286	-3.43028	0.680318	-3.55021	0.69941
-3.74527	0.450938	-3.81733	0.381257	-4.04411	0.473657	-4.12959	0.542308
-3.57622	0.433449	-3.6592	0.487949	-3.59313	0.553753	-3.90853	0.559076
-3.83182	0.424377	-3.42348	0.516953	-3.42464	0.45722	-3.80178	0.633165
-3.98796	0.470583	-3.62773	0.272583	-3.98543	0.538385	-3.56435	0.677859
-3.4237	0.355985	-3.20763	0.393829	-3.66662	0.717184	-3.91459	0.54621
-3.74376	0.426245	-3.28186	0.386559	-3.39966	0.326918	-2.90929	0.676544
-3.13576	0.418418	-3.56599	0.253644	-3.51607	0.461449	-4.07369	0.551734
-3.87798	0.453846	-3.64352	0.433048	-3.9807	0.574997	-3.86221	0.634032
-3.66891	0.441231	-3.81322	0.480129	-3.76749	0.450537	-3.75176	0.634195
-4.03438	0.356681	-2.03139	0.469628	-3.88411	0.455765	-3.43339	0.645954
-3.2109	0.420113	-3.42837	0.487041	-3.09575	0.313424	-3.98782	0.62895
-3.70171	0.420246	-3.15502	0.432055	-3.39782	0.0877578	-3.83805	0.623383
-3.66939	0.466678	-3.32324	0.400271	-4.07045	0.659377	-3.32721	0.652899
-3.65017	0.414833	-3.57426	0.421712	-3.2584	0.422463	-3.77305	0.605513
-3.97623	0.497905	-3.74064	0.476571	-3.90139	0.634059	-3.8351	0.638503
-3.88636	0.349335	-3.17241	0.4396	-2.86805	0.466838	-3.75598	0.609974
-3.58892	0.372946	-3.42992	0.419397	-3.116	0.449149	-3.41047	0.591449
-3.83364	0.363448	-2.99318	0.403895	-4.08907	0.560531	-1.85707	0.648298
-3.14155	0.59674	-3.26353	0.468954	-3.48718	0.135641	-3.65766	0.61525
-3.60078	0.433132	-3.48371	0.430507	-3.34387	0.478469	-3.94631	0.593927
-3.74734	0.406153	-3.19308	0.474798	-3.87545	0.656973	-3.71337	0.712771
-3.9103	0.374669	-2.89183	0.444106	-3.5924	0.431583	-3.55174	0.672133
-3.96356	0.341796	-3.45646	0.44436	-3.83924	0.394444	-3.79717	0.647547
-3.57075	0.418757	-3.69021	0.550675	-3.99842	0.477526	-3.94708	0.634732
-3.82522	0.2871	-3.79005	0.546627	-3.36598	0.440488	-3.88142	0.668037
-3.6619	0.400368	-4.05803	0.662151	-4.01032	0.657625	-3.91045	0.612364
-3.73714	0.408118	-3.17266	0.453527	-4.00577	0.678946	-3.75211	0.675826
-3.99629	0.363746	-2.77252	0.521926	-4.09089	0.52662	-3.42501	0.639629
-3.18525	0.425139	-3.48007	0.477699	-3.88921	0.433444	-3.80295	0.584652
-3.33657	0.389971	-3.40019	0.553593	-3.88411	0.361503	-4.0068	0.654248
-3.54288	0.240903	-3.34071	0.469794	-3.73103	0.409372	-3.93307	0.601043
-3.85591	0.423039	-3.04006	0.454007	-3.69286	0.445171	-3.99327	0.562718
-3.33423	0.396542	-2.85902	0.465661	-3.93907	0.19611	-3.86011	0.582798
-3.98125	0.374309	-3.54627	0.538291	-4.03725	0.68556	-3.77036	0.632597
-3.42383	0.457244	-3.6521	0.492737	-4.08462	0.634907	-3.66622	0.658085
-2.38858	0.374399	-3.50534	0.4765	-3.65672	0.292449	-3.64776	0.646311
-3.90798	0.253972	-3.16788	0.465799	-3.48253	0.635409	-4.03625	0.552911
-3.85936	0.365121	-3.46919	0.451467	-4.0692	0.477617	-3.59179	0.545128
-3.56864	0.358337	-3.81945	0.525046	-4.08224	0.605246	-4.04026	0.669512
-3.45297	0.551375	-2.93612	0.468869	-3.70585	0.416937	-3.8721	0.618456
-3.49183	0.461574	-2.96519	0.511106	-3.90335	0.489187	-3.57834	0.626228
-3.98624	0.399436	-3.61464	0.469583	-3.94842	0.468387	-3.78001	0.600919
-3.93584	0.361761	-3.5122	0.479742	-3.1293	0.324291	-3.55896	0.683775
-3.96943	0.239923	-3.35549	0.471565	-3.86826	0.639123	-4.03114	0.63189
-3.71493	0.434412	-2.89072	0.565716	-2.97257	0.413136	-3.84674	0.604235
-3.73913	0.393375	-3.39646	0.491716	-3.88583	0.416216	-3.84813	0.631251
-3.70509	0.431471	-3.45727	0.472944	-3.30685	0.431008	-3.66387	0.592664
-3.67078	0.416104	-3.41699	0.412673	-3.20391	0.370766	-3.99096	0.589728
-3.65211	0.426075	-3.3414	0.440152	-4.07491	0.635055	-3.97603	0.583877
-3.51655	0.396694	-3.61775	0.454202	-3.98126	0.511808	-3.87198	0.642791
-3.58994	0.423822	-3.80203	0.39107	-4.02004	0.621937	-4.09716	0.625844
-3.7071	0.384954	-3.63802	0.416956	-2.98022	0.363897	-3.9401	0.694659
-3.91844	0.417541	-2.04681	0.463008	-3.62387	0.454047	-3.40397	0.619346
-3.93385	0.243364	-3.28984	0.37933	-3.60308	0.386146	-3.95257	0.637317
-3.96522	0.369365	-3.23369	0.407685	-3.43372	0.430995	-3.98064	0.595086
-3.83911	0.395623	-3.40683	0.461274	-2.8361	0.340831	-3.44608	0.671008
-3.63253	0.0627404	-3.38073	0.502167	-4.02535	0.158493	-3.38078	0.664915
-3.88566	0.408663	-3.03804	0.413396	-3.9944	0.490747	-3.38481	0.672084
-3.68639	0.427219	-3.50064	0.488468	-3.85871	0.4509	-3.25121	0.668591
-4.0595	0.428733	-3.00395	0.392882	-3.79056	0.426728	-3.81987	0.686633
-3.71571	0.399613	-3.50387	0.427317	-3.96153	0.803511	-3.96836	0.650449
-3.31717	0.327418	-3.06177	0.438106	-3.82304	0.259207	-3.77537	0.591772
-3.29125	0.406949	-3.59901	0.409898	-3.73048	0.501184	-3.8473	0.649879
-3.7306	0.407205	-2.95487	0.440985	-4.13548	0.356917	-3.97659	0.619467
-3.27961	0.425707	-3.58093	0.418512	-3.91869	0.27954	-3.88507	0.594137
-3.63888	0.401401	-2.92892	0.444481	-3.96976	0.676335	-3.29781	0.620714
-4.00802	0.359939	-3.26731	0.514223	-3.7049	0.511539	-3.71314	0.672647
-3.75516	0.454864	-3.76199	0.469636	-4.11703	0.448114	-3.92229	0.623647
-3.72322	0.448332	-3.50574	0.360629	-3.42938	0.400812	-3.9273	0.651061
-4.0017	0.36623	-2.70895	0.465004	-3.76935	0.107646	-3.98958	0.642182
-3.99444	0.261024	-3.66668	0.416338	-3.99018	0.466997	-3.9161	0.578859
-4.04246	0.426262	-3.64019	0.405248	-3.16767	0.324051	-3.56994	0.568082
-3.67156	0.428608	-3.277	0.430022	-3.44146	0.417099	-3.41643	0.687038
-3.94075	0.331634	-3.73573	0.43941	-3.35909	0.404651	-2.75067	0.65793
-3.75969	0.425486	-2.77714	0.417905	-3.52404	0.627064	-3.2723	0.622091
-3.69223	0.424366	-3.32601	0.406786	-3.94183	0.461362	-3.89251	0.610503
-3.81453	0.388908	-3.3602	0.414208	-3.90303	0.447626	-3.49429	0.546808
-3.65219	0.358323	-3.89581	0.476894	-4.00112	0.539429	-3.85346	0.650237
-3.91432	0.391374	-3.00989	0.444639	-3.95066	0.683043	-3.8507	0.579193
-3.64626	0.437652	-3.63655	0.396517	-3.1048	0.575474	-3.97902	0.606879
-3.48426	0.427964	-3.17987	0.420659	-4.06417	0.644554	-3.99572	0.609604
-3.72001	0.463165	-3.69164	0.422232	-2.5841	0.389557	-3.3662	0.602836
-3.714	0.401776	-3.81924	0.427353	-3.69705	0.393846	-3.99511	0.577525
-4.109	0.470758	-3.25954	0.423529	-4.08107	0.537948	-3.85339	0.557067
-3.82127	0.395322	-3.07604	0.377318	-3.91996	0.428076	-3.91745	0.622163
-3.58038	0.459203	-3.43091	0.401611	-3.99865	0.609222	-3.6629	0.696556
-3.73624	0.410726	-3.5541	0.443489	-4.08862	0.583697	-3.99627	0.641608
-3.93418	0.449081	-3.25205	0.470101	-4.07681	0.329639	-4.00582	0.56613
-3.6357	0.168591	-2.84693	0.432916	-3.39353	0.348999	-3.93571	0.60595
-3.50947	0.481659	-3.90228	0.443865	-3.76075	0.608217	-3.99164	0.592872
-3.76135	0.395831	-3.38315	0.404207	-2.86235	0.454088	-3.86676	0.605397
-3.88274	0.384492	-3.70945	0.426279	-4.14161	0.435207	-3.90637	0.563843
-3.87009	0.438257	-3.77105	0.413904	-3.5339	0.403851	-3.93991	0.543272
-3.60811	0.416277	-3.1569	0.463393	-4.06603	0.539765	-3.66411	0.646408
-4.02588	0.374084	-3.43794	0.453101	-4.07497	0.628823	-3.42851	0.606054
-3.87554	0.411457	-3.84506	0.39119	-4.04813	0.646373	-4.06471	0.617421
-3.88326	0.399639	-3.48784	0.433159	-3.97565	0.426334	-2.94429	0.634528
-3.90396	0.395135	-3.65927	0.384899	-3.74703	0.364788	-3.85263	0.5418
-3.82553	0.409562	-3.39327	0.436187	-3.82516	0.434906	-3.93024	0.634568
-3.86522	0.337114	-3.71543	0.434148	-4.08549	0.560181	-3.70055	0.536917
-3.72811	0.455161	-3.34622	0.412223	-3.83479	0.487598	-4.05088	0.631036
-3.71271	0.421389	-3.13441	0.418625	-3.68349	0.458016	-3.8147	0.589591
-3.91555	0.245984	-2.91541	0.390395	-3.39164	0.420978	-3.9208	0.593285
-3.57159	0.50154	-3.62816	0.440483	-3.98588	0.618683	-3.86634	0.578987
-3.79888	0.407086	-2.76085	0.450901	-3.44642	0.490681	-3.86778	0.708441
-3.34829	0.410636	-3.56193	0.412583	-3.66145	0.688883	-3.72593	0.64461
-3.95875	0.368931	-3.64452	0.475997	-3.83692	0.628093	-3.69078	0.593509
-3.74898	0.354508	-3.49502	0.426239	-4.14353	0.415678	-3.52455	0.611195
-3.90856	0.44997	-3.38411	0.399557	-3.06531	0.528177	-3.87497	0.65558
-3.49562	0.412925	-3.57794	0.39393	-4.16488	0.625363	-2.97305	0.544443
-4.05366	0.44956	-3.30094	0.39767	-4.1181	0.437388	-3.91479	0.616101
-3.70404	0.358213	-3.67172	0.382661	-3.96681	0.168777	-3.91721	0.601193
-3.57662	0.51116	-3.21271	0.437664	-3.15147	0.521397	-3.91758	0.638895
-3.73387	0.407576	-3.5962	0.412086	-4.07594	0.599719	-3.80525	0.595774
-4.04399	0.32329	-3.63553	0.48351	-4.09989	0.695275	-3.84694	0.605989
-3.76055	0.505592	-3.69565	0.47258	-4.0139	0.387746	-4.07671	0.563391
-3.88571	0.362341	-3.44877	0.372648	-3.58052	0.621912	-3.7055	0.662598
-3.82175	0.298794	-3.58387	0.386881	-4.01267	0.451019	-3.34867	0.655281
-3.63479	0.520607	-3.56066	0.477039	-4.15771	0.604542	-4.00638	0.707157
-3.93513	0.335116	-2.79676	0.429894	-3.98964	0.509437	-3.85395	0.566878
-3.7437	0.398933	-3.17577	0.416222	-3.7058	0.429985	-3.67153	0.60121
-3.69338	0.384837	-3.73861	0.38949	-4.06178	0.528057	-3.73506	0.673008
-3.62539	0.470138	-3.59	0.43061	-3.65609	0.580329	-3.90715	0.597251
-3.94147	0.319586	-3.49789	0.413074	-4.08242	0.328363	-3.79878	0.617654
-3.80723	0.517429	-3.27067	0.432039	-4.13729	0.621159	-4.06814	0.613966
-3.93277	0.467502	-3.54797	0.450717	-3.84366	0.653096	-3.77008	0.606699
-3.48588	0.478575	-3.43332	0.418331	-3.67214	0.641231	-4.07967	0.576711
-3.92917	0.296423	-3.31806	0.448556	-3.7858	0.597275	-3.94161	0.634034
-3.84614	0.430505	-3.43312	0.425644	-3.61502	0.526292	-3.97327	0.561861
-3.77487	0.409382	-3.66444	0.408658	-3.44616	0.558583	-3.8366	0.755029
-3.26646	0.495338	-3.67413	0.395251	-4.08939	0.450407	-3.70486	0.552788
-3.97305	0.445058	-3.52095	0.408808	-4.02826	0.673567	-3.99376	0.621934
-3.65482	0.495391	-3.39933	0.427094	-3.96325	0.564626	-3.96363	0.647416
-3.9602	0.402731	-3.25178	0.42809	-3.134	0.442039	-3.97823	0.65488
-3.77944	0.353161	-3.38208	0.451577	-3.89808	0.650849	-3.9174	0.608332
-2.98207	0.425092	-3.54853	0.442482	-3.88011	0.651238	-4.1745	0.549531
-3.76787	0.235709	-3.43807	0.395011	-4.09044	0.612864	-3.87893	0.686095
-3.84405	0.418996	-3.41956	0.399712	-3.91588	0.507611	-3.69499	0.682163
-3.80277	0.46463	-3.61272	0.39891	-4.13287	0.671377	-4.04466	0.695807
-3.77187	0.467405	-3.10834	0.456965	-3.91412	0.4286	-4.14272	0.539036
-3.53282	0.427987	-3.29367	0.435769	-3.77685	0.43398	-3.80825	0.646687
-3.5579	0.407896	-3.7683	0.372137	-3.55621	0.647613	-4.04034	0.623063
-3.68846	0.479716	-3.69438	0.412428	-3.93975	0.450781	-3.96212	0.590693
-3.46302	0.443739	-2.89115	0.456058	-3.20149	0.412961	-3.64197	0.560548
-3.74438	0.412095	-3.62872	0.456126	-3.99634	0.627016	-3.83419	0.599287
-3.72632	0.4064	-3.65072	0.506564	-3.41987	0.507866	-3.45842	0.607125
-2.37994	0.441827	-3.35477	0.490997	-3.47645	0.552731	-3.6644	0.626505
-3.84143	0.413651	-3.75381	0.408564	-3.92528	0.442379	-4.03077	0.671082
-3.78486	0.443349	-3.62551	0.456192	-3.97408	0.586446	-4.02234	0.582716
-3.74853	0.509675	-3.56866	0.48084	-3.99361	0.54032	-3.69496	0.602197
-3.14616	0.401467	-3.39775	0.437892	-3.578	0.502528	-3.88367	0.602453
-4.00231	0.397002	-3.52644	0.486947	-3.9096	0.419613	-4.01315	0.652451
-3.79087	0.446243	-3.61081	0.429999	-3.86188	0.54279	-4.0618	0.534521
-3.68499	0.520935	-3.28001	0.427049	-4.01293	0.376341	-3.96345	0.62188
-4.08534	0.330665	-3.41849	0.549176	-4.00452	0.571812	-2.9881	0.517236
-3.69568	0.409582	-3.29525	0.341622	-3.67567	0.41291	-3.19585	0.634383
-3.24881	0.387322	-3.49014	0.336475	-3.89722	0.563093	-3.33308	0.587369
-3.53632	0.470117	-3.31224	0.434226	-4.03513	0.547231	-4.15919	0.620842
-3.75202	0.391246	-3.02383	0.46257	-4.07194	0.632197	-3.79573	0.626645
-3.78542	0.374494	-3.67963	0.446626	-3.93684	0.401279	-3.95732	0.543786
-3.92446	0.35046	-3.46241	0.473367	-3.79932	0.384878	-3.48706	0.567292
-3.94873	0.378889	-3.14365	0.410945	-3.31508	0.411368	-3.73019	0.675556
-3.49642	0.583513	-3.53302	0.452547	-4.04031	0.631267	-3.99191	0.687084
-3.94258	0.347951	-3.4204	0.423876	-3.91896	0.532608	-4.13802	0.569271
-3.93316	0.406354	-2.63302	0.500179	-4.10875	0.627275	-3.9299	0.568847
-4.00612	0.358376	-3.47513	0.412908	-4.01932	0.531949	-3.32408	0.645246
-3.67517	0.439478	-3.66577	0.414197	-3.132	0.494038	-3.61664	0.591749
-3.59585	0.407618	-3.59885	0.508926	-4.0512	0.68402	-3.95963	0.661927
-2.95477	0.532814	-2.75013	0.447228	-3.53351	0.410287	-3.82116	0.639417
-3.38314	0.388863	-3.18345	0.428223	-3.05038	0.421239	-3.86321	0.6316
-2.83492	0.464942	-3.44946	0.439405	-3.31793	0.459502	-3.88792	0.54915
-3.93814	0.416014	-3.55039	0.425216	-3.70762	0.634343	-3.98037	0.569651
-4.01943	0.463374	-3.39818	0.451417	-3.63341	0.609977	-3.47109	0.57319
-3.886	0.415331	-3.69472	0.417858	-3.38741	0.656907	-2.81931	0.644727
-2.98938	0.0531701	-3.43374	0.454505	-3.09948	0.440624	-3.83407	0.539629
-3.8881	0.277738	-3.48068	0.401956	-3.92078	0.680989	-3.5717	0.596348
-3.75405	0.465384	-3.35831	0.479872	-3.77871	0.374653	-3.86683	0.553499
-3.8624	0.339373	-3.15908	0.444768	-3.01574	0.447548	-3.93248	0.601827
-3.83196	0.435114	-3.37521	0.452057	-3.47806	0.398587	-3.86805	0.672352
-3.80765	0.203675	-3.37109	0.43639	-3.76826	0.437014	-3.89367	0.595357
-3.25915	0.409183	-3.40598	0.194833	-3.66511	0.518107	-3.92245	0.660409
-3.77373	0.423558	-2.75103	0.341848	-3.89807	0.695374	-3.93	0.721812
-3.68907	0.381458	-3.04937	0.42012	-3.73465	0.622667	-3.5445	0.633041
-3.64579	0.446965	-2.82622	0.401461	-3.50895	0.403919	-3.84681	0.62533
-3.7461	0.356073	-3.45229	0.389441	-3.81115	0.686708	-3.49327	0.680836
-3.53942	0.4273	-3.31749	0.434334	-3.86123	0.588916	-3.25384	0.624385
-4.053	0.412629	-3.68251	0.488296	-3.1929	0.475136	-4.12886	0.604289
-3.73703	0.420114	-3.56803	0.305874	-4.00909	0.548156	-3.76845	0.581332
-3.93588	0.31064	-3.27466	0.475885	-3.22334	0.620585	-4.02935	0.615931
-3.77524	0.396996	-3.31029	0.436148	-3.62796	0.424086	-2.90779	0.700102
-3.58881	0.377932	-3.50642	0.424124	-3.92271	0.490292	-3.83102	0.588471
-4.00879	0.124523	-3.86638	0.407768	-3.48508	0.508752	-2.93696	0.665178
-4.05493	0.407297	-3.49529	0.414989	-3.9839	0.648747	-3.98063	0.730443
-3.8544	0.373358	-3.33023	0.339052	-4.08145	0.626006	-3.50339	0.707532
-3.72582	0.410482	-3.00864	0.444905	-3.85948	0.55638	-2.46754	0.62205
-4.01973	0.419827	-3.13238	0.458332	-3.65397	0.504479	-4.11308	0.687104
-3.15597	0.400772	-3.41871	0.413991	-3.94467	0.62618	-4.07328	0.6537
-3.59508	0.429685	-3.21136	0.385543	-3.83528	0.426293	-3.94575	0.572322
-3.65088	0.376032	-3.27122	0.430051	-3.43159	0.56175	-3.86575	0.632188
-3.03932	0.425033	-3.26292	0.451604	-3.19337	0.469316	-3.80531	0.561408
-3.47276	0.274136	-3.83768	0.45717	-4.01422	0.558698	-4.03584	0.609358
-3.56641	0.456415	-3.54264	0.374503	-3.92189	0.427293	-3.86945	0.624055
-3.85253	0.394187	-3.47908	0.37581	-3.63713	0.494374	-4.06686	0.686803
-3.79215	0.392717	-3.49854	0.423622	-3.85078	0.562143	-3.45755	0.658524
-3.63581	0.478456	-3.49781	0.467941	-3.4177	0.514854	-3.8393	0.641297
-3.84984	0.144084	-3.4342	0.354544	-3.45568	0.560071	-3.42829	0.629754
-3.94906	0.399393	-3.19393	0.493277	-3.86006	0.560574	-3.97398	0.58603
-3.97028	0.41707	-3.74157	0.4018	-3.80219	0.679767	-3.68982	0.648907
-3.88803	0.20149	-3.23323	0.433548	-3.95779	0.585105	-3.9549	0.724446
-4.0357	0.403322	-3.27462	0.447278	-3.1811	0.437858	-3.86077	0.675425
-3.94667	0.425626	-3.61629	0.52022	-3.76658	0.395611	-3.86461	0.560376
-3.44406	0.471606	-3.23435	0.426925	-3.69736	0.631207	-3.76306	0.598472
-3.83512	0.40587	-3.35685	0.444471	-3.84076	0.645166	-3.81516	0.535154
-3.79752	0.506253	-3.19048	0.33853	-3.88795	0.708909	-3.85915	0.583479
-3.54231	0.404846	-3.31038	0.414033	-3.8536	0.474048	-3.78232	0.675868
-4.09253	0.427969	-3.17683	0.561075	-3.12027	0.485821	-3.92363	0.573697
-3.70537	0.300591	-2.32305	0.417031	-4.02668	0.5754	-3.9327	0.607958
-3.03817	0.430278	-3.40559	0.41238	-3.44296	0.608408	-3.86106	0.681016
-3.84254	0.399253	-2.67244	0.429538	-3.88939	0.457678	-3.74745	0.639303
-3.70383	0.444189	-3.52437	0.227053	-3.34995	0.502026	-4.09443	0.676743
-3.88177	0.120229	-3.74675	0.489944	-3.39038	0.433843	-3.79452	0.552853
-3.79051	0.388396	-3.18148	0.456054	-3.83406	0.661579	-4.09412	0.59037
-3.37063	0.416153	-3.57058	0.424253	-3.87042	0.533195	-3.93817	0.699758
-3.34774	0.403572	-3.20964	0.398739	-4.02035	0.665626	-3.3458	0.650442
-3.78484	0.422303	-3.3858	0.440985	-3.55554	0.420195	-4.10431	0.687198
-3.29362	0.42059	-3.43293	0.341945	-3.97956	0.568586	-3.90044	0.712988
-3.32175	0.519916	-3.54597	0.412825	-4.04075	0.666584	-4.00978	0.585038
-3.22574	0.510482	-3.58211	0.141933	-3.95649	0.572032	-4.02934	0.553359
-3.68764	0.406208	-3.04841	0.423894	-3.64738	0.517771	-4.01312	0.57293
-2.63417	0.412947	-3.31011	0.473033	-3.92708	0.437588	-3.97811	0.67985
-3.89763	0.125636	-3.3473	0.183403	-3.59132	0.470904	-3.80463	0.63837
-3.66088	0.380977	-3.31818	0.471743	-3.82991	0.691902	-2.64553	0.712293
-4.11777	0.424159	-3.06002	0.474742	-3.01181	0.524587	-4.05281	0.625536
-3.49828	0.384357	-3.48161	0.447947	-3.1594	0.390874	-4.01504	0.58074
-3.12177	0.288239	-3.74788	0.453191	-3.88225	0.648239	-3.81032	0.583256
-3.13972	0.411373	-3.63482	0.477758	-3.96904	0.584541	-3.02861	0.619316
-3.91085	0.142931	-3.56166	0.232634	-3.718	0.500559	-3.96723	0.712435
-3.6452	0.453812	-3.57183	0.506875	-3.425	0.426385	-3.89303	0.599476
-3.53565	0.419403	-3.37221	0.442436	-3.53423	0.273171	-3.74858	0.64764
-3.84356	0.375319	-3.32246	0.107774	-3.84028	0.702532	-4.10097	0.707054
-3.72424	0.344419	-2.63594	0.465577	-4.07726	0.720717	-3.52707	0.621202
-2.84744	0.52018	-3.35229	0.473424	-3.53535	0.689318	-4.06654	0.569594
-3.40203	0.384839	-3.59803	0.462531	-4.06949	0.680323	-3.99705	0.648851
-3.51794	0.38625	-3.66491	0.428667	-3.40903	0.48701	-3.89685	0.564158
-2.7163	0.403036	-3.47947	0.466698	-3.98789	0.615024	-3.77382	0.608737
-3.88875	0.404737	-3.23705	0.204174	-3.41922	0.399863	-3.69161	0.729392
-3.07453	0.443478	-3.41138	0.465578	-3.79421	0.642655	-4.05924	0.593999
-3.48525	0.387044	-2.13103	0.350698	-3.80754	0.622621	-2.95581	0.667476
-2.83937	0.458601	-3.51508	0.433163	-3.96528	0.605687	-3.85168	0.659305
-3.62143	0.435838	-3.76296	0.444452	-4.02402	0.679465	-3.92794	0.566124
-3.69524	0.379689	-3.49387	0.453503	-3.58322	0.624198	-3.97301	0.570113
-3.48101	0.488126	-2.88628	0.461871	-4.02427	0.478116	-3.56395	0.598883
-3.63433	0.390347	-3.53417	0.408404	-4.10319	0.667857	-3.98239	0.628675
-3.89548	0.397089	-3.32442	0.379723	-4.07826	0.746573	-3.98028	0.685741
-3.79603	0.390625	-3.40649	0.409753	-4.10379	0.627186	-3.99856	0.585648
-3.59766	0.421113	-2.7928	0.438366	-3.91475	0.609841	-3.80614	0.64757
-3.6265	0.290912	-3.07491	0.455395	-3.75078	0.44798	-3.95701	0.63315
-3.89244	0.303521	-3.49377	0.47375	-3.58257	0.685821	-3.95987	0.664871
-3.40614	0.370604	-3.3243	0.437936	-3.24205	0.413654	-4.01377	0.644586
-3.19506	0.439321	-3.31471	0.475656	-4.04326	0.667583	-3.90653	0.57513
-2.92321	0.312023	-3.49659	0.491517	-3.46482	0.395616	-3.97366	0.627851
-3.78427	0.120758	-3.37958	0.415601	-3.8272	0.61716	-3.98914	0.574708
-3.8081	0.424608	-3.98914	0.413285	-3.82561	0.43436	-3.96203	0.583355
-3.27268	0.328795	-3.63023	0.348347	-3.94436	0.640137	-3.96035	0.642079
-3.93936	0.343597	-3.89388	0.41753	-3.70641	0.397416	-2.28654	0.711409
-3.54806	0.362712	-3.38521	0.419508	-3.45741	0.576761	-3.74482	0.723434
-3.17541	0.403657	-3.65094	0.127321	-3.84833	0.694515	-4.02096	0.666843
-3.79785	0.252425	-2.9141	0.464177	-3.53438	0.442192	-3.92361	0.664134
-3.84929	0.416008	-3.27164	0.516394	-3.30784	0.367001	-4.01119	0.653779
-3.84727	0.381527	-3.44826	0.491854	-3.60674	0.506776	-3.68844	0.653499
-3.68639	0.45485	-3.30071	0.464152	-3.54958	0.641495	-3.98983	0.622186
-3.70786	0.433459	-3.24795	0.479747	-3.85414	0.78743	-3.87317	0.615256
-3.77987	0.123978	-3.57384	0.371384	-3.96611	0.612589	-3.92405	0.609927
-3.87582	0.403606	-3.528	0.482845	-3.46056	0.457069	-3.89046	0.649737
-2.63276	0.43631	-3.51396	0.468894	-2.75291	0.577098	-3.38485	0.64784
-3.83297	0.160627	-3.33959	0.475998	-3.83805	0.381279	-3.84206	0.633045
-3.70961	0.39402	-3.62185	0.437269	-3.88396	0.625448	-4.06568	0.647975
-3.09895	0.424237	-3.46819	0.412439	-3.9637	0.625009	-1.93366	0.697646
-3.75845	0.427283	-3.54052	0.461895	-2.68669	0.479	-3.97366	0.656901
-2.7361	0.484109	-3.5754	0.421565	-3.69046	0.576209	-3.85068	0.680995
-3.8949	0.446501	-3.30337	0.410219	-3.13138	0.690808	-3.50699	0.559167
-3.44999	0.430876	-3.13834	0.443636	-3.95655	0.58877	-3.86199	0.610634
-3.47103	0.367201	-3.28101	0.368422	-3.90655	0.302889	-3.93298	0.610284
-4.07637	0.429589	-3.27911	0.425353	-3.21302	0.508484	-3.45448	0.661586
-3.64442	0.410562	-3.59549	0.372126	-3.1061	0.406135	-3.5533	0.716991
-3.86902	0.405296	-3.46381	0.457013	-3.98212	0.6787	-3.66185	0.612256
-3.78769	0.397876	-3.26338	0.442624	-3.69011	0.598038	-3.71587	0.640559
-3.91765	0.405462	-3.48292	0.473666	-3.7687	0.436314	-3.5459	0.709927
-3.53599	0.426389	-3.23917	0.453455	-3.7959	0.610902	-3.67866	0.648896
-3.71294	0.395135	-3.45756	0.423693	-2.82827	0.52268	-3.9351	0.603829
-3.78159	0.398782	-3.52906	0.434544	-4.02009	0.665444	-3.68516	0.643349
-3.41714	0.374656	-3.63326	0.459318	-3.91269	0.602456	-3.50471	0.58114
-3.92637	0.418211	-3.83835	0.444838	-3.30714	0.346582	-3.92743	0.69066
-3.86254	0.479867	-2.45606	0.263641	-3.98306	0.522804	-3.91262	0.69663
-3.99286	0.43451	-3.43982	0.426867	-3.31844	0.53589	-3.88373	0.687579
-3.74992	0.241413	-3.32136	0.479467	-3.50142	0.67286	-4.07235	0.670863
-3.76295	0.376244	-3.22351	0.43611	-3.76839	0.430479	-4.04744	0.576924
-3.90668	0.420371	-3.55332	0.461157	-3.62244	0.622757	-3.94962	0.678153
-3.66292	0.396944	-3.19146	0.413024	-3.87065	0.575864	-3.98886	0.682497
-3.90622	0.405387	-3.27735	0.364093	-3.89191	0.636151	-3.11224	0.685468
-3.58131	0.353942	-3.45343	0.447757	-3.94181	0.503214	-3.92892	0.637582
-3.66366	0.393283	-3.56998	0.417359	-3.47693	0.414266	-3.76541	0.585439
-3.60678	0.371795	-3.28757	0.425733	-3.57256	0.421867	-3.50261	0.697146
-3.65297	0.442313	-3.86782	0.396114	-3.94491	0.439335	-4.02644	0.576278
-3.81949	0.348543	-3.31685	0.454702	-4.05751	0.571388	-3.98711	0.571406
-3.00237	0.347786	-3.39987	0.408786	-3.96584	0.492398	-3.72189	0.60652
-3.71492	0.290601	-3.73889	0.0829068	-3.67069	0.643572	-3.83334	0.660345
-3.61265	0.420274	-3.13125	0.38459	-3.42746	0.42385	-4.11104	0.521723
-3.84052	0.455899	-3.28821	0.442756	-3.45335	0.667238	-3.99182	0.636758
-3.36058	0.392336	-2.32941	0.408746	-3.35184	0.443229	-3.56754	0.644248
-3.5237	0.42516	-3.57222	0.160792	-3.24835	0.660397	-3.61577	0.689537
-3.67092	0.465267	-3.10086	0.241123	-3.93017	0.417795	-4.00114	0.62424
-3.42306	0.399844	-3.51165	0.412562	-3.32787	0.494528	-3.90523	0.534718
-3.52435	0.386828	-3.55967	0.381419	-3.73926	0.565448	-4.00583	0.585839
-3.92562	0.426931	-3.51404	0.448978	-3.41944	0.69042	-3.1469	0.706692
-3.68014	0.193049	-3.75716	0.481365	-3.75709	0.461118	-3.66424	0.728272
-3.66638	0.372898	-3.48428	0.49016	-3.73379	0.641461	-3.9373	0.531894
-3.63478	0.389106	-3.47686	0.43483	-4.1207	0.602857	-3.26506	0.62588
-3.93179	0.206579	-3.47569	0.40025	-3.06074	0.690401	-3.35544	0.741556
-3.75698	0.442868	-2.9694	0.517795	-3.33038	0.290907	-3.86883	0.651672
-3.00855	0.362599	-3.42871	0.144367	-3.9893	0.593162	-4.01025	0.648221
-3.83898	0.331439	-3.36225	0.446625	-3.83877	0.449222	-3.96554	0.513141
-3.6391	0.415037	-3.5104	0.426017	-3.75708	0.487176	-3.87515	0.626587
-3.35629	0.518319	-3.66278	0.451562	-3.63003	0.545761	-4.05978	0.62808
-3.5746	0.432562	-3.71325	0.409486	-3.45206	0.448136	-3.92807	0.566249
-3.70971	0.402984	-3.11808	0.157837	-3.98718	0.650616	-3.86521	0.644312
-3.72425	0.384064	-3.23614	0.462584	-3.59351	0.513654	-3.95007	0.664221
-3.87915	0.417294	-3.81881	0.400996	-3.20162	0.658382	-3.97251	0.543516
-3.91969	0.381499	-3.57474	0.429371	-4.07843	0.656327	-3.93839	0.576591
-3.50569	0.385921	-3.17144	0.448174	-3.57087	0.273107	-3.54676	0.614198
-3.11159	0.448122	-3.76348	0.497419	-3.93697	0.60228	-3.34948	0.680902
-3.55725	0.455941	-3.3001	0.387058	-3.59994	0.519995	-3.39406	0.608272
-3.5336	0.416856	-3.50044	0.457582	-3.41193	0.229656	-3.71509	0.648679
-3.55793	0.319035	-3.76685	0.0550695	-3.60307	0.64756	-3.98561	0.536728
-3.6962	0.22113	-3.55503	0.392732	-3.8172	0.441725	-3.84451	0.601653
-3.73421	0.450063	-3.57132	0.450804	-3.86778	0.7894	-3.63204	0.612526
-3.68115	0.390029	-3.13979	0.469403	-3.70039	0.35069	-3.96916	0.629113
-3.68344	0.446482	-3.54002	0.28897	-3.8843	0.489267	-3.66296	0.547027
-3.71143	0.398849	-3.33653	0.41358	-4.00028	0.625308	-3.49592	0.533977
-2.56014	0.369882	-3.42902	0.216332	-3.77384	0.4471	-4.01163	0.561842
-3.84458	0.246649	-3.88666	0.468031	-3.84373	0.474022	-3.15155	0.587476
-3.9269	0.2504	-3.47787	0.467393	-3.07304	0.471499	-4.00401	0.525463
-3.71831	0.330161	-3.40464	0.464817	-4.03293	0.611726	-4.15448	0.596027
-3.71862	0.345473	-3.5436	0.413073	-3.68987	0.683693	-3.42879	0.693685
-3.50442	0.379835	-3.46461	0.366545	-3.13245	0.631063	-4.11285	0.546476
-4.07841	0.376228	-3.71209	0.473901	-3.83218	0.5657	-3.86648	0.630463
-3.37874	0.383711	-3.64118	0.437066	-3.82371	0.484792	-3.91782	0.644065
-3.39034	0.362029	-3.41724	0.41169	-3.90624	0.441209	-3.33266	0.651577
-3.81205	0.430927	-3.57232	0.453133	-4.09875	0.571432	-4.07522	0.544478
-3.36725	0.384639	-3.10625	0.47005	-3.89692	0.540421	-4.089	0.530509
-3.59777	0.417854	-3.13575	0.466836	-4.06769	0.522731	-3.88589	0.569755
-3.70573	0.371134	-3.09826	0.454863	-4.03134	0.673775	-3.56935	0.688584
-3.86717	0.39977	-2.93113	0.391693	-3.51787	0.640051	-4.09855	0.533917
-2.8703	0.404492	-3.62209	0.41506	-3.7872	0.724036	-4.03613	0.561474
-3.58946	0.387401	-3.37992	0.369539	-3.83861	0.715446	-4.10304	0.551414
-3.35271	0.395012	-3.28342	0.442448	-4.08335	0.619314	-3.99454	0.519783
-2.59171	0.423437	-3.68976	0.517364	-3.66041	0.64851	-3.33237	0.58074
-3.39769	0.310267	-3.73004	0.407555	-4.07008	0.753312	-3.77392	0.637253
-3.73435	0.318708	-3.72331	0.418228	-3.98622	0.598838	-3.23162	0.621925
-3.5603	0.412891	-3.4753	0.475092	-3.64565	0.682117	-4.04201	0.562878
-3.19714	0.377261	-3.64434	0.458814	-3.87813	0.210683	-3.74552	0.651029
-3.64755	0.401047	-3.54404	0.492402	-3.9182	0.691208	-3.99085	0.569945
-3.09008	0.421386	-3.58067	0.437381	-3.18604	0.745166	-3.88187	0.59021
-3.40741	0.229369	-3.18449	0.543755	-3.91064	0.688854	-3.71075	0.676423
-3.6471	0.373008	-3.56519	0.0966006	-4.12252	0.735181	-4.02379	0.557735
-4.05711	0.412455	-3.32336	0.481701	-3.70795	0.705446	-3.53473	0.628605
-3.83703	0.388395	-3.85627	0.456815	-3.95498	0.512958	-3.84308	0.583504
-3.91192	0.513549	-3.64572	0.420754	-3.94605	0.623132	-3.46682	0.625884
-3.523	0.374919	-3.55305	0.487195	-4.05389	0.548051	-3.7574	0.601769
-3.24942	0.455532	-3.78579	0.401009	-3.83329	0.476494	-3.69981	0.58334
-3.90215	0.32797	-3.24443	0.431271	-3.81598	0.587125	-4.13356	0.536368
-3.72393	0.426813	-3.68049	0.474826	-3.88339	0.650774	-1.62326	0.642176
-2.99703	0.419645	-2.85185	0.431179	-3.85809	0.680084	-4.05486	0.543568
-2.0581	0.410858	-3.2363	0.418703	-3.9007	0.672696	-4.04315	0.550704
-3.44052	0.420984	-3.12073	0.462818	-3.95159	0.598645	-3.85391	0.592642
-2.5041	0.436491	-3.56703	0.443017	-3.44156	0.482042	-3.47794	0.633108
-3.65003	0.602135	-3.68238	0.414822	-4.03791	0.545284	-4.06077	0.524159
-3.54913	0.416978	-3.26337	0.439099	-3.26739	0.607252	-4.04255	0.593373
-3.12605	0.560774	-3.33399	0.400421	-3.54962	0.682208	-4.02797	0.49484
-2.59549	0.428215	-3.53216	0.428815	-3.96036	0.480929	-4.04125	0.54014
-3.78535	0.182956	-3.57625	0.476028	-4.00679	0.628627	-3.87517	0.657758
-3.69276	0.489232	-3.52524	0.406687	-3.72084	0.437648	-3.84688	0.638123
-3.78463	0.375443	-3.75235	0.435286	-3.99003	0.476591	-4.03711	0.569803
-3.69809	0.38008	-3.72219	0.478816	-3.43046	0.573569	-4.07434	0.581355
-3.41396	0.336588	-3.64008	0.39036	-4.00515	0.522858	-3.87579	0.551041
-3.64692	0.451564	-3.29079	0.396716	-3.80824	0.670224	-3.92469	0.585449
-3.42393	0.31361	-3.10392	0.439027	-3.50984	0.336801	-2.66773	0.657881
-2.27743	0.335861	-3.3985	0.374085	-3.55402	0.48528	-4.01093	0.595214
-3.16912	0.421666	-3.33117	0.393535	-3.85565	0.55466	-3.99967	0.636486
-3.32695	0.497141	-3.49503	0.471108	-3.88741	0.645944	-3.94929	0.646967
-3.82269	0.37797	-3.47366	0.429926	-3.81069	0.722064	-4.07934	0.631014
-3.96479	0.442939	-3.43528	0.452574	-3.573	0.46347	-3.74589	0.639282
-3.91278	0.384755	-3.72419	0.412522	-3.84317	0.726325	-3.78992	0.548535
-3.73341	0.482229	-3.14169	0.484339	-3.45181	0.696884	-4.0726	0.594213
-3.80605	0.343872	-3.04465	0.490613	-3.82409	0.500097	-3.78745	0.570887
-3.96696	0.366069	-3.76086	0.428982	-3.92852	0.50987	-3.99196	0.698608
-3.21939	0.454242	-3.33834	0.483208	-4.04034	0.75196	-3.97498	0.639918
-3.84303	0.411501	-3.56346	0.363158	-3.40257	0.577303	-3.87397	0.583171
-3.33136	0.316716	-3.43701	0.433698	-3.95044	0.523548	-3.35426	0.605627
-2.89978	0.388556	-3.70419	0.41254	-3.90525	0.662629	-3.83962	0.596342
-3.50672	0.295065	-3.49699	0.380857	-4.09158	0.546543	-3.8963	0.579539
-3.94207	0.502841	-3.41712	0.417547	-4.02547	0.281008	-3.80692	0.616347
-3.26211	0.437661	-3.69725	0.435064	-3.84101	0.444338	-3.90513	0.613372
-3.72946	0.388731	-3.46721	0.444154	-3.69579	0.449173	-3.87775	0.687985
-3.79012	0.124917	-3.26074	0.445494	-3.92249	0.639416	-3.85955	0.674277
-3.85509	0.453694	-3.85663	0.504792	-3.76134	0.730074	-3.76143	0.628409
-3.75192	0.413531	-3.75387	0.39673	-3.25411	0.42455	-3.75685	0.669457
-3.05279	0.487296	-3.43683	0.423587	-3.94929	0.620261	-3.85934	0.587522
-3.86509	0.164785	-3.50935	0.392442	-3.948	0.753278	-3.89286	0.604901
-3.75151	0.248162	-3.50657	0.469636	-3.99437	0.558809	-3.84961	0.593199
-3.66536	0.580389	-2.77992	0.495286	-3.7562	0.660543	-3.93557	0.660421
-3.67508	0.442255	-2.99444	0.46443	-4.07399	0.597193	-3.88677	0.557324
-3.67185	0.451137	-3.27418	0.413933	-4.03461	0.342425	-3.91414	0.576177
-3.7431	0.309839	-3.65704	0.448389	-4.09493	0.590703	-3.93955	0.567839
-3.8574	0.4139	-3.31735	0.501432	-3.98013	0.46209	-3.9159	0.642178
-3.98974	0.41049	-3.6002	0.396574	-2.64286	0.518045	-3.88494	0.686715
-3.55352	0.445064	-3.56474	0.471152	-3.42386	0.420597	-3.87049	0.672925
-3.95619	0.435063	-3.40139	0.47366	-4.04889	0.583918	-3.99899	0.658852
-3.6607	0.383434	-3.46415	0.481341	-3.89853	0.636573	-3.93859	0.606241
-3.37704	0.507716	-2.6848	0.424491	-3.6667	0.699022	-3.95381	0.658783
-3.60966	0.417013	-3.90571	0.404114	-3.96038	0.640588	-3.89537	0.646485
-3.51566	0.374797	-3.60618	0.426635	-3.94399	0.708514	-3.51303	0.578827
-3.64586	0.450112	-3.63208	0.387456	-3.58826	0.662943	-2.89164	0.606969
-3.81236	0.408749	-3.8796	0.394773	-3.77228	0.444148	-3.95215	0.651985
-3.64615	0.551224	-3.36911	0.441912	-3.97893	0.740744	-3.653	0.594586
-3.67267	0.288169	-3.64195	0.442002	-3.7715	0.551795	-3.63402	0.714669
-3.70413	0.391417	-3.62978	0.455119	-3.73513	0.622633	-3.9542	0.643987
-2.64466	0.43695	-3.63888	0.412217	-4.1345	0.72706	-3.85707	0.548457
-3.90765	0.37698	-3.36669	0.41848	-3.95885	0.625838	-3.66556	0.645245
-3.21784	0.461547	-3.06029	0.460754	-3.67119	0.489095	-4.07711	0.569375
-3.50437	0.435255	-3.53712	0.429013	-4.03346	0.679047	-3.6213	0.538122
-3.73658	0.276609	-3.70701	0.464852	-3.47252	0.513996	-3.76739	0.638033
-3.89504	0.13868	-3.323	0.50632	-3.36728	0.655494	-4.04974	0.619622
-3.62092	0.325573	-3.23903	0.406469	-3.42039	0.400049	-3.18643	0.611111
-3.99399	0.20706	-3.47233	0.491876	-3.75428	0.630129	-3.17448	0.642504
-3.52835	0.458005	-3.47033	0.449029	-3.43581	0.450721	-3.93446	0.61115
-3.77353	0.298128	-3.25205	0.435664	-3.37078	0.401883	-3.74825	0.569715
-3.6206	0.4227	-3.768	0.410618	-3.75622	0.43897	-3.92286	0.606912
-3.82876	0.377051	-3.50284	0.566859	-3.46423	0.394241	-4.04775	0.553867
-3.79371	0.425571	-3.94578	0.427457	-3.90227	0.550403	-3.99763	0.531982
-3.82645	0.375046	-3.59203	0.486785	-3.57654	0.683536	-3.41921	0.502225
-3.76932	0.372438	-3.25056	0.451069	-3.38599	0.343869	-3.857	0.642211
-3.8751	0.482845	-3.47512	0.464018	-3.9837	0.610533	-3.84981	0.579876
-3.69948	0.408893	-3.58061	0.415693	-3.99366	0.67101	-3.70496	0.543713
-3.82892	0.137263	-3.21552	0.434836	-4.06689	0.653808	-4.07901	0.516272
-3.6498	0.420866	-2.4216	0.499507	-3.77255	0.565826	-3.53384	0.536496
-3.56301	0.343991	-3.48619	0.417212	-3.79061	0.458926	-4.07466	0.532165
-3.72424	0.257184	-3.82292	0.44824	-4.0103	0.694766	-4.03143	0.586377
-3.77279	0.317878	-3.27199	0.469964	-2.84544	0.532763	-4.0259	0.556427
-3.82598	0.266686	-3.29653	0.484958	-3.98194	0.684566	-3.72018	0.601837
-3.84688	0.230251	-3.80518	0.417763	-4.05871	0.691607	-3.57057	0.514836
-3.96583	0.333786	-3.35414	0.443144	-3.98569	0.630561	-3.74516	0.631532
-4.10221	0.0740178	-3.31351	0.444724	-3.9085	0.628422	-3.6992	0.682526
-3.45473	0.251895	-3.17587	0.444663	-3.4733	0.568738	-4.04004	0.564703
-3.67533	0.427877	-3.48812	0.500659	-3.91176	0.413828	-3.79041	0.663126
-3.76376	0.467378	-3.36859	0.432306	-3.71374	0.459689	-3.92093	0.590694
-3.7476	0.496801	-3.55771	0.489039	-3.13858	0.462484	-3.9689	0.607977
-4.01071	0.262233	-3.47604	0.396225	-3.93491	0.694161	-3.89593	0.640968
-3.99725	0.463006	-3.70198	0.46088	-3.45964	0.508199	-4.06052	0.511837
-3.21563	0.297784	-3.62152	0.530218	-4.0707	0.68379	-3.95235	0.634106
-3.751	0.451747	-3.34635	0.428166	-3.98782	0.574585	-3.90238	0.612094
-3.23705	0.304282	-3.64488	0.445285	-4.10085	0.723131	-4.06086	0.540385
-3.84828	0.484445	-3.67333	0.496196	-3.74683	0.734114	-4.0534	0.5579
-3.11653	0.451934	-3.37858	0.441975	-3.94475	0.650002	-4.1041	0.531252
-3.90144	0.420973	-3.08489	0.446102	-4.08918	0.451885	-4.03433	0.613171
-3.62335	0.299255	-3.75369	0.359575	-3.68277	0.627411	-3.93497	0.622826
-3.78867	0.313425	-3.47379	0.420303	-3.46326	0.419797	-4.07945	0.608666
-3.18462	0.379178	-3.32905	0.511938	-3.45995	0.418525	-3.97721	0.558427
-3.73599	0.428393	-3.37625	0.48742	-3.75688	0.646788	-4.04386	0.637302
-3.87062	0.283072	-3.5385	0.444751	-3.86554	0.635305	-4.10936	0.555905
-3.20803	0.412073	-3.35664	0.415325	-4.01957	0.705693	-3.71781	0.603086
-3.46597	0.446421	-2.68282	0.466629	-3.9114	0.691673	-4.07877	0.5793
-3.42705	0.384471	-3.44155	0.424724	-3.82566	0.435625	-3.88356	0.60297
-3.18242	0.273578	-3.2559	0.451194	-3.49678	0.482837	-3.76817	0.541075
-3.92482	0.452159	-3.30131	0.52265	-3.50206	0.676722	-3.97148	0.624422
-3.07815	0.384318	-3.69053	0.451188	-3.01856	0.412753	-3.936	0.619542
-3.72858	0.334778	-3.61881	0.463249	-4.09997	0.670208	-3.93216	0.539868
-3.69474	0.372121	-3.48767	0.451397	-4.11188	0.718919	-3.97984	0.630767
-3.84458	0.251477	-3.48958	0.519409	-4.02968	0.651218	-3.81051	0.622265
-3.2064	0.388125	-3.67652	0.581699	-3.96233	0.720521	-3.97246	0.622273
-3.71325	0.51164	-3.26646	0.503457	-3.89515	0.389718	-3.94414	0.599493
-3.53881	0.233542	-3.41835	0.430349	-3.32476	0.456227	-4.00887	0.574817
-3.82788	0.367045	-3.53917	0.485275	-3.65284	0.653176	-4.0577	0.57449
-2.87156	0.448256	-3.56843	0.507513	-3.81815	0.519074	-3.48986	0.564489
-3.87948	0.2982	-2.2058	0.460573	-3.22865	0.498326	-3.73828	0.592062
-3.91991	0.407494	-3.9011	0.478891	-4.06166	0.557388	-3.57839	0.632468
-3.88532	0.415542	-3.34084	0.477056	-3.66672	0.574896	-3.71489	0.62079
-3.55864	0.476752	-3.70559	0.407421	-3.20145	0.377195	-4.00091	0.565717
-3.90829	0.312916	-3.49739	0.472363	-3.9697	0.490139	-4.00266	0.630718
-3.8452	0.417529	-3.46731	0.417802	-4.06169	0.594724	-3.78999	0.665537
-3.77562	0.341197	-3.42181	0.441979	-4.01635	0.595392	-3.90198	0.489742
-3.13226	0.384187	-3.44349	0.433534	-3.80237	0.484289	-3.87808	0.605733
-3.49635	0.532324	-3.56065	0.537104	-4.00899	0.420935	-3.59773	0.648832
-3.61082	0.381521	-3.64476	0.414475	-3.27261	0.521007	-3.05285	0.546839
-3.9833	0.436571	-3.87808	0.456351	-3.18695	0.558521	-3.72054	0.683124
-3.9918	0.240144	-3.35922	0.428674	-3.89787	0.511183	-3.88597	0.650226
-2.38072	0.4616	-2.83174	0.420907	-3.90985	0.443807	-3.56352	0.522468
-3.78276	0.335603	-3.65187	0.448294	-3.91778	0.349301	-3.63614	0.654254
-3.74353	0.351514	-3.33842	0.435387	-3.93336	0.497627	-3.41105	0.612319
-3.5692	0.4331	-3.39873	0.50893	-4.08288	0.48021	-3.24162	0.664161
-3.81039	0.329882	-3.3602	0.525439	-4.10003	0.672761	-3.85467	0.628818
-2.27745	0.44435	-3.56431	0.480048	-3.68298	0.408255	-3.4373	0.639968
-3.79006	0.386157	-3.38449	0.48313	-4.03086	0.64482	-3.72855	0.576145
-3.85109	0.388033	-3.55473	0.44425	-3.49912	0.689573	-3.93678	0.576307
-3.0731	0.511591	-3.78225	0.417706	-3.68525	0.690711	-3.03981	0.599832
-3.30198	0.385082	-3.34248	0.433221	-3.97772	0.677148	-3.73413	0.671501
-3.89325	0.474127	-3.50437	0.449001	-3.63897	0.607969	-3.87905	0.581588
-3.74991	0.44892	-3.47545	0.402481	-3.68546	0.716835	-3.86771	0.600468
-3.7516	0.419039	-3.17748	0.416907	-4.07036	0.732474	-3.06482	0.570823
-3.62659	0.447986	-3.5856	0.440625	-3.96767	0.638114	-3.83485	0.613031
-3.967	0.369903	-3.73861	0.431496	-4.06345	0.664929	-3.76947	0.635521
-3.77526	0.217875	-3.39019	0.464694	-4.11491	0.600847	-3.87844	0.631058
-3.72753	0.405998	-3.50194	0.433546	-3.82234	0.592593	-3.18125	0.535125
-3.77726	0.436908	-3.26525	0.475937	-4.08013	0.73397	-3.56123	0.627315
-3.55337	0.442877	-3.32995	0.433308	-3.9606	0.711472	-3.57424	0.596421
-3.64591	0.384777	-2.90443	0.357117	-3.67432	0.423917	-3.5938	0.633641
-3.66111	0.398568	-3.13091	0.457154	-3.96388	0.647588	-3.29915	0.536442
-3.76301	0.244531	-2.72742	0.459502	-3.62004	0.708828	-3.16272	0.55276
-3.82703	0.48571	-3.3736	0.429611	-4.04982	0.682505	-3.32978	0.588258
-3.51173	0.44287	-3.25165	0.477833	-4.05149	0.658932	-3.30415	0.541154
-3.7976	0.414263	-3.71948	0.423189	-3.86567	0.613613	-3.93315	0.595796
-4.00149	0.36021	-3.19898	0.462153	-3.63487	0.437855	-3.955	0.579242
-4.1474	0.376241	-3.21272	0.461194	-3.95134	0.677493	-3.36129	0.613407
-3.63612	0.40311	-3.17613	0.417085	-3.49519	0.672642	-2.94534	0.506096
-3.94544	0.426921	-3.50313	0.392978	-3.97379	0.670997	-3.76842	0.64189
-4.01729	0.401371	-3.29067	0.395958	-3.77691	0.579752	-3.87284	0.607546
-2.57693	0.439021	-3.84136	0.405041	-4.00697	0.703068	-3.89444	0.63924
-3.89337	0.392691	-3.80891	0.423655	-3.31859	0.656263	-3.07795	0.680133
-3.80017	0.302031	-3.22831	0.403821	-4.24672	0.691051	-3.85269	0.603672
-3.63221	0.360916	-3.47795	0.497955	-3.94252	0.721104	-3.29936	0.593317
-3.81987	0.284934	-3.1947	0.445997	-4.00277	0.686339	-3.13803	0.548394
-3.99619	0.417783	-3.73636	0.41006	-3.49893	0.387018	-3.97753	0.570352
-3.72368	0.413803	-3.24011	0.458206	-3.98433	0.656536	-3.83055	0.485036
-3.85431	0.45763	-3.25413	0.448579	-3.24093	0.462877	-3.07526	0.575827
-3.98238	0.392924	-3.10548	0.506318	-4.03855	0.68831	-4.02524	0.568951
-3.38767	0.364209	-3.44097	0.46332	-3.99656	0.694217	-3.29896	0.562617
-3.80014	0.41146	-3.61278	0.464135	-4.05266	0.71415	-3.8588	0.598016
-2.68311	0.455634	-3.42295	0.447522	-3.82764	0.612879	-4.0221	0.559074
-3.89864	0.427264	-3.53106	0.41814	-3.98237	0.63238	-3.83994	0.511911
-2.88705	0.416218	-2.97163	0.397126	-3.9313	0.596302	-3.89746	0.614653
-3.54311	0.511999	-3.74645	0.389356	-4.09413	0.71647	-3.87962	0.585487
-3.66229	0.391093	-3.50033	0.425092	-3.85811	0.485754	-3.56009	0.623434
-2.78883	0.520739	-3.49199	0.412567	-3.99729	0.716562	-3.71335	0.542269
-3.92125	0.412927	-3.80192	0.657044	-3.50253	0.775754	-3.03597	0.568281
-3.82136	0.365438	-3.65743	0.4001	-3.93563	0.695135	-2.87027	0.526439
-3.76999	0.174837	-3.53655	0.413603	-3.97949	0.674137	-4.01474	0.577756
-3.98063	0.118228	-3.34706	0.432924	-4.09263	0.41693	-3.88971	0.571474
-4.05508	0.355053	-3.20834	0.512812	-3.69668	0.450917	-3.89498	0.566763
-3.74386	0.420482	-3.36459	0.484671	-3.76003	0.477407	-4.03031	0.614939
-3.41687	0.335546	-3.25955	0.415437	-4.02771	0.683492	-3.62475	0.631795
-3.97639	0.406644	-3.35827	0.45502	-3.99299	0.620953	-3.90751	0.631622
-4.00114	0.336909	-3.40783	0.445518	-4.07716	0.493095	-3.9787	0.578232
-2.75825	0.378954	-3.4816	0.417219	-3.89752	0.781386	-3.7074	0.5591
-3.65804	0.410111	-3.11574	0.47809	-4.05454	0.45596	-3.91883	0.624103
-3.88423	0.386206	-3.27288	0.554825	-4.0074	0.725065	-3.81856	0.568239
-3.63203	0.411546	-3.43441	0.392064	-3.61313	0.673639	-3.10366	0.5472
-3.95062	0.429318	-3.26245	0.475016	-3.9039	0.707957	-3.9493	0.551948
-3.67281	0.447325	-3.65262	0.418075	-3.98988	0.664734	-3.90048	0.541657
-3.6912	0.428398	-3.21345	0.425828	-3.90415	0.683653	-3.31925	0.658565
-4.08282	0.421954	-3.72248	0.403623	-4.0232	0.662786	-3.77035	0.670121
-3.89469	0.331199	-3.20216	0.48441	-4.02729	0.708295	-3.22007	0.634755
-3.95854	0.404759	-3.45761	0.54582	-4.00777	0.746406	-3.37993	0.576611
-3.83355	0.441784	-3.10027	0.414966	-4.00183	0.62788	-3.74614	0.606794
-3.90016	0.397815	-3.44017	0.492731	-4.0409	0.635382	-3.82464	0.649336
-3.68902	0.401291	-3.7368	0.475367	-4.09655	0.653969	-3.79314	0.57233
-4.04584	0.423269	-3.65125	0.415412	-4.04826	0.669084	-3.85356	0.545892
-3.46584	0.397856	-3.59132	0.409387	-4.03194	0.443342	-3.87018	0.640648
-4.05912	0.190303	-3.51168	0.439605	-3.50483	0.774151	-2.78967	0.589587
-3.82923	0.467853	-3.452	0.441064	-3.98424	0.670663	-3.80362	0.648857
-3.91245	0.359478	-3.3168	0.418424	-3.93861	0.422659	-4.00383	0.576945
-3.96107	0.379535	-3.71047	0.498713	-3.92583	0.59754	-3.79549	0.566616
-3.54267	0.347658	-3.48314	0.424197	-4.07645	0.668846	-3.82056	0.593782
-3.80056	0.386902	-3.54468	0.39187	-4.06923	0.712854	-3.89872	0.566371
-3.82468	0.421244	-3.38713	0.383843	-3.96958	0.670064	-3.78955	0.537502
-3.94652	0.446301	-3.61256	0.466741	-3.97798	0.707606	-3.15047	0.643646
-3.7682	0.458428	-3.48325	0.512434	-4.05368	0.673628	-3.82904	0.588201
-3.80258	0.421091	-3.08194	0.486935	-4.06373	0.710305	-3.97281	0.647429
-3.9203	0.468243	-3.31806	0.419829	-4.10051	0.728543	-3.80968	0.563731
-4.03698	0.372522	-3.59631	0.47593	-4.06093	0.507439	-3.83004	0.63797
-3.78756	0.405867	-3.29994	0.444032	-3.69891	0.573834	-3.93591	0.58529
-2.80546	0.467716	-3.41301	0.426601	-2.63624	0.467419	-3.85514	0.574414
-3.82331	0.449036	-3.54967	0.460034	-3.96798	0.707032	-3.75703	0.513992
-3.42741	0.500264	-3.49292	0.436695	-3.93873	0.524703	-3.71345	0.566937
-3.87734	0.386298	-2.95032	0.430917	-3.93276	0.469605	-3.81337	0.574296
-3.85035	0.389807	-3.6273	0.456414	-4.06437	0.613259	-3.98514	0.547527
-3.83993	0.39829	-3.19198	0.509092	-3.98078	0.499049	-3.62522	0.559158
-2.8675	0.403704	-3.61913	0.435182	-4.12323	0.644525	-3.94813	0.577043
-3.93449	0.485334	-2.58059	0.434443	-3.88179	0.561415	-3.79583	0.534572
-4.10538	0.22137	-3.64985	0.463965	-3.95315	0.675879	-3.7537	0.614694
-3.21695	0.446115	-3.4795	0.472956	-3.91181	0.709741	-3.73531	0.563501
-3.79312	0.423749	-3.21837	0.433112	-3.75726	0.582727	-3.78002	0.521112
-3.84981	0.36724	-3.43532	0.435085	-4.1156	0.701142	-3.93856	0.593498
-3.75315	0.394912	-3.4531	0.317441	-4.14937	0.591194	-2.41972	0.638875
-3.67946	0.41275	-3.49936	0.452242	-3.40783	0.748929	-3.83148	0.647201
-3.97161	0.299061	-3.82132	0.433042	-4.11781	0.562636	-3.89425	0.589225
-4.09084	0.399369	-3.29758	0.456216	-3.48437	0.470075	-3.90917	0.591579
-3.72363	0.413982	-3.75531	0.381911	-4.06232	0.647275	-3.5169	0.550413
-3.65033	0.452781	-3.01687	0.441885	-4.04577	0.591582	-3.90906	0.584381
-3.88652	0.383972	-3.56419	0.427435	-3.55191	0.602138	-3.82432	0.565416
-3.91477	0.464701	-3.73638	0.366592	-4.03354	0.599913	-3.83833	0.54951
-3.44481	0.430686	-3.41515	0.502692	-3.94128	0.667368	-3.9012	0.556711
-3.92074	0.470496	-3.20551	0.365402	-3.90393	0.57027	-3.77984	0.621644
-3.84332	0.46645	-3.35112	0.410745	-4.04294	0.532244	-3.76321	0.679743
-3.85166	0.390545	-3.511	0.44613	-4.06898	0.643036	-3.92657	0.573208
-3.84223	0.349498	-3.66369	0.494654	-3.89692	0.66745	-3.60673	0.511539
-3.60985	0.422115	-3.27448	0.407405	-3.91608	0.639513	-3.81088	0.62572
-3.97254	0.447856	-3.19553	0.468705	-4.09017	0.595868	-3.91436	0.614548
-2.83724	0.595413	-3.38471	0.487188	-4.11732	0.752575	-3.80204	0.586981
-3.84176	0.399383	-3.57958	0.458633	-3.99298	0.685549	-3.9666	0.557612
-4.03497	0.361302	-3.63258	0.398544	-3.91152	0.590015	-3.71105	0.570619
-3.82465	0.420354	-3.34264	0.349429	-3.95132	0.549611	-3.85785	0.553685
-3.66442	0.351223	-3.42135	0.351607	-3.64714	0.642613	-4.01849	0.626078
-3.61918	0.380137	-3.46387	0.454386	-3.82074	0.504644	-3.65461	0.532316
-3.60622	0.435679	-3.47084	0.459629	-3.58697	0.643563	-3.77992	0.594031
-3.8753	0.400146	-3.43632	0.497794	-3.92672	0.613935	-3.69027	0.606165
-3.7079	0.413317	-3.72992	0.336876	-4.0313	0.715949	-3.75025	0.67958
-3.4946	0.487272	-3.2689	0.411209	-4.25262	0.641966	-3.70243	0.562149
-3.68019	0.429739	-3.61422	0.444949	-4.10992	0.59173	-3.97468	0.591468
-3.52972	0.400817	-3.01489	0.464181	-3.94321	0.645056	-3.79764	0.585587
-3.47436	0.431121	-3.1001	0.460239	-4.05014	0.683225	-3.95479	0.473719
-3.85999	0.349371	-3.14171	0.440395	-3.70354	0.623295	-3.84635	0.644345
-3.8736	0.384116	-2.97758	0.464082	-4.09103	0.609158	-3.87946	0.643408
-4.02513	0.427508	-3.44015	0.418483	-4.12772	0.702316	-3.73056	0.560432
-3.89975	0.462315	-3.2794	0.442491	-4.09579	0.598854	-3.81549	0.590562
-3.76307	0.400304	-3.54971	0.514909	-3.40936	0.41446	-3.57921	0.474183
-3.86493	0.365908	-2.69636	0.391526	-3.96499	0.621287	-3.81109	0.602117
-4.02805	0.377968	-3.62876	0.467201	-3.97352	0.471037	-3.94296	0.635647
-3.80407	0.372364	-3.65105	0.408529	-3.40179	0.440098	-3.88916	0.595382
-3.6639	0.415115	-3.30447	0.395596	-3.89379	0.632604	-3.6211	0.589235
-3.76265	0.393704	-2.17139	0.451516	-4.11416	0.669718	-3.64409	0.580226
-3.71784	0.49582	-3.08222	0.449094	-3.9808	0.658862	-3.73746	0.660871
-4.04031	0.380117	-3.327	0.456588	-3.84739	0.50384	-3.92665	0.687501
-3.84023	0.416509	-3.44311	0.506288	-3.95125	0.383824	-3.59836	0.539952
-3.70101	0.488025	-3.40592	0.456772	-3.7169	0.664167	-3.41769	0.65067
-3.88807	0.430678	-3.82105	0.508536	-3.80034	0.61966	-3.70921	0.665731
-3.8157	0.425516	-3.67452	0.406125	-3.66377	0.399644	-3.7076	0.66511
-3.87386	0.428017	-3.59021	0.501828	-3.97248	0.497678	-3.74515	0.579116
-3.66415	0.409197	-3.5489	0.404961	-3.9955	0.537154	-3.88597	0.65276
-3.64344	0.422741	-2.79016	0.499356	-3.9453	0.692277	-3.79707	0.548044
-3.9302	0.433111	-3.31246	0.463149	-4.00274	0.692541	-3.83141	0.665494
-3.8342	0.387925	-3.29277	0.423891	-3.78109	0.711697	-3.958	0.545161
-3.95224	0.434867	-3.17013	0.539356	-3.99641	0.408198	-3.92112	0.643167
-3.6182	0.527721	-3.87446	0.47878	-4.06909	0.634036	-3.87954	0.607352
-3.85086	0.4551	-3.70571	0.449868	-3.55112	0.692475	-3.7655	0.589072
-3.96489	0.417347	-3.47112	0.451035	-2.94498	0.456125	-3.15421	0.662841
-3.7586	0.411979	-3.83725	0.393495	-4.14239	0.57588	-3.35093	0.651728
-3.99479	0.381324	-3.51545	0.4075	-4.08984	0.738075	-3.71852	0.669307
-3.80164	0.397039	-3.47314	0.507736	-4.04138	0.667337	-3.92117	0.622409
-3.42041	0.466372	-3.72656	0.382483	-3.98104	0.710031	-3.90499	0.645658
-3.92053	0.431787	-3.38307	0.430232	-3.36082	0.577315	-3.75935	0.619736
-3.88193	0.435917	-3.36584	0.347559	-4.02353	0.643948	-3.9154	0.646057
-3.46557	0.438655	-3.85832	0.373491	-3.95342	0.478366	-3.08052	0.588869
-3.83428	0.406648	-3.02131	0.443811	-3.90573	0.670428	-3.8185	0.608776
-3.88772	0.427048	-3.53229	0.471663	-4.00999	0.465574	-3.26892	0.640684
-4.07464	0.444455	-3.53296	0.469014	-3.99087	0.683584	-3.86599	0.528344
-3.85565	0.39794	-3.5058	0.439546	-3.96306	0.729201	-3.0914	0.461799
-3.81036	0.416961	-3.28177	0.335528	-4.02484	0.40599	-3.96956	0.659505
-3.67011	0.591693	-3.46251	0.490681	-3.78917	0.636585	-4.05891	0.628278
-3.72632	0.313916	-3.84339	0.430352	-4.14994	0.666527	-3.60325	0.642407
-3.94133	0.444017	-3.48019	0.407551	-4.01218	0.629408	-3.97881	0.696888
-3.53439	0.426744	-3.38956	0.393681	-4.08397	0.464634	-3.89636	0.625321
-3.85443	0.39286	-3.3523	0.469702	-3.31501	0.616403	-3.94282	0.664037
-3.16476	0.446017	-3.5442	0.433966	-4.05131	0.691165	-3.82966	0.645875
-3.8046	0.429155	-3.56687	0.192419	-3.9953	0.65641	-3.72735	0.636317
-3.75514	0.394041	-3.56167	0.609975	-3.59456	0.46109	-3.84265	0.664121
-3.91985	0.405858	-3.45931	0.405269	-4.23381	0.669383	-4.00243	0.617991
-3.77832	0.419944	-3.50677	0.424281	-4.06115	0.471653	-3.06589	0.708378
-3.86959	0.178481	-3.04489	0.48672	-3.76135	0.670187	-3.88947	0.752106
-3.93116	0.427626	-3.44344	0.481686	-3.81479	0.724967	-3.88637	0.604333
-2.90024	0.438637	-3.84108	0.359181	-2.47863	0.516333	-3.91086	0.603524
-3.72493	0.209141	-3.25827	0.284102	-4.05566	0.697426	-3.76412	0.628674
-4.01067	0.41148	-3.47408	0.443329	-4.07118	0.580633	-3.92703	0.660683
-3.80473	0.33538	-3.4162	0.452971	-4.03178	0.730907	-3.75367	0.56867
-3.84637	0.496602	-3.41215	0.467549	-4.12961	0.668885	-3.68973	0.59564
-3.56068	0.488477	-3.60746	0.357896	-3.93359	0.653339	-4.05115	0.650895
-3.95014	0.2404	-3.54002	0.424851	-3.99874	0.422673	-3.94474	0.618789
-3.48635	0.533263	-3.24958	0.440433	-3.94605	0.547916	-3.80475	0.639623
-3.92466	0.511014	-4.08917	0.369274	-4.02998	0.647732	-3.13876	0.687018
-3.69738	0.45367	-3.41422	0.436483	-3.97915	0.462916	-3.91579	0.622254
-4.04463	0.42382	-3.96909	0.411026	-2.8804	0.688341	-3.90173	0.616035
-3.98675	0.0936837	-3.79833	0.47931	-3.96074	0.576333	-4.0484	0.682971
-3.67592	0.408125	-3.52753	0.460812	-3.89903	0.645545	-3.96575	0.597013
-3.74164	0.372631	-3.8328	0.473428	-3.54373	0.43159	-3.77345	0.663142
-3.95261	0.417013	-3.56869	0.403244	-3.17695	0.749072	-3.87283	0.66425
-3.72469	0.452597	-3.38294	0.424459	-3.91399	0.517018	-3.95251	0.647493
-3.82758	0.398446	-3.66172	0.434597	-3.91445	0.662748	-3.89617	0.60973
-3.51209	0.600894	-3.22708	0.363129	-4.0029	0.609343	-3.86617	0.658675
-3.86231	0.183066	-3.6087	0.451811	-3.78511	0.684213	-3.6113	0.630444
-3.85879	0.210595	-3.39864	0.462611	-4.07775	0.681643	-3.59845	0.635465
-3.46357	0.497841	-2.90921	0.416554	-3.37643	0.477498	-3.45959	0.668508
-3.96472	0.243296	-3.3039	0.41476	-2.95877	0.692021	-3.95906	0.701836
-3.41212	0.527734	-3.35053	0.396077	-2.82808	0.43281	-3.33242	0.624516
-3.5791	0.401033	-3.3143	0.427696	-4.05757	0.559804	-3.92761	0.688871
-3.81699	0.429457	-3.13874	0.440799	-3.95896	0.595514	-3.95526	0.704691
-3.92101	0.470658	-3.49825	0.464089	-3.80535	0.736275	-4.0129	0.548051
-3.80806	0.402757	-3.21395	0.441508	-3.96902	0.602605	-1.91801	0.594622
-3.92279	0.450945	-3.71447	0.442329	-3.43131	0.519888	-4.00347	0.537357
-3.89919	0.445101	-3.01224	0.572828	-3.81631	0.697184	-3.9817	0.511592
-2.81511	0.418538	-3.54293	0.459851	-4.0822	0.517675	-4.02981	0.605841
-3.97236	0.191412	-3.85549	0.366168	-2.90436	0.444096	-3.52817	0.621778
-4.03647	0.387754	-3.37675	0.452231	-3.28488	0.470421	-3.80228	0.625487
-3.71455	0.416264	-3.68656	0.335369	-3.4329	0.448991	-3.98209	0.534982
-4.08553	0.347008	-3.79486	0.48514	-3.80494	0.68001	-3.79984	0.585143
-3.96574	0.148295	-3.09348	0.424596	-3.76533	0.7218	-4.09744	0.521196
-4.01093	0.438626	-3.46576	0.411687	-3.27903	0.483257	-3.82691	0.550363
-3.36027	0.515313	-3.45403	0.229356	-3.80308	0.566076	-3.84575	0.599047
-3.62943	0.408654	-3.32281	0.465225	-3.87878	0.62129	-4.06018	0.552884
-4.06419	0.406341	-3.68757	0.434926	-3.72745	0.639772	-3.90708	0.690566
-3.82815	0.36818	-3.54703	0.421032	-3.6927	0.469086	-4.04022	0.522359
-3.74307	0.465064	-3.46448	0.277788	-4.02808	0.513189	-3.97143	0.536884
-3.73193	0.48343	-2.99963	0.355005	-3.98548	0.65427	-3.93355	0.613617
-3.9686	0.352386	-3.4737	0.372846	-3.36288	0.44767	-3.80032	0.602663
-3.98938	0.228085	-3.36191	0.478648	-3.49664	0.441246	-3.99595	0.578714
-3.68835	0.434796	-3.76896	0.411106	-3.68947	0.712141	-3.86004	0.549048
-3.74767	0.425961	-3.67738	0.436419	-3.37998	0.468501	-3.98557	0.540472
-3.9085	0.132073	-3.01393	0.291636	-2.87364	0.444683	-4.02242	0.549042
-4.01668	0.408966	-3.30489	0.461766	-3.43931	0.438017	-3.99631	0.56393
-3.88797	0.389239	-3.20262	0.444136	-3.21692	0.433415	-3.70285	0.598505
-3.8671	0.369058	-3.49662	0.441272	-3.83399	0.688567	-4.00403	0.517082
-3.55022	0.454073	-3.08508	0.448356	-3.96829	0.696384	-3.76053	0.563104
-3.70293	0.483846	-3.73742	0.410339	-3.3404	0.448512	-3.9682	0.58182
-3.93223	0.511786	-3.36529	0.452444	-3.43834	0.412229	-3.96041	0.629924
-3.90605	0.418275	-3.81015	0.455098	-3.92607	0.731047	-3.99095	0.555163
-4.05683	0.397799	-3.74403	0.497023	-3.75338	0.67406	-4.00719	0.517024
-3.65253	0.471885	-3.40468	0.461144	-3.75985	0.590754	-3.89944	0.703625
-3.74695	0.463504	-3.49469	0.339747	-3.89859	0.634514	-4.03893	0.595923
-3.16683	0.539075	-3.06042	0.421638	-4.1027	0.578735	-3.94975	0.579914
-3.86896	0.402459	-3.40006	0.450106	-2.70044	0.426897	-3.79172	0.646083
-3.92118	0.335781	-3.46627	0.461309	-4.01961	0.596101	-4.12134	0.550045
-3.86576	0.390973	-3.832	0.37383	-3.47103	0.416229	-4.08653	0.552274
-3.85828	0.417866	-3.82043	0.491128	-2.85618	0.478153	-4.1528	0.52514
-3.83926	0.352967	-3.71287	0.413425	-3.9688	0.606921	-3.33241	0.600721
-3.86277	0.384576	-3.55686	0.448876	-3.54795	0.466475	-3.8589	0.653811
-3.5346	0.408001	-3.77147	0.390247	-3.89788	0.681619	-3.70416	0.679724
-3.56634	0.445168	-3.33948	0.400142	-3.99482	0.682425	-3.92655	0.610132
-3.77969	0.44537	-2.91534	0.358263	-2.66887	0.452541	-2.84748	0.56821
-3.55363	0.494944	-3.39533	0.43658	-3.99372	0.711185	-3.92606	0.619718
-3.86297	0.245929	-3.74853	0.417196	-3.99152	0.59807	-3.9617	0.551184
-3.83506	0.227771	-3.47268	0.494565	-3.23492	0.462151	-3.85379	0.559836
-3.30116	0.457127	-3.3802	0.376219	-3.65067	0.728096	-3.56284	0.592444
-3.58292	0.412481	-3.31282	0.45171	-3.16264	0.600135	-3.99063	0.539344
-4.06409	0.405402	-3.96558	0.42065	-2.21836	0.469619	-4.06231	0.546408
-3.74011	0.45853	-3.42226	0.421442	-3.97963	0.578033	-3.93949	0.602584
-3.39904	0.505498	-3.17767	0.376185	-3.97736	0.663101	-3.93999	0.544566
-3.46336	0.480438	-3.5211	0.459748	-2.42125	0.559958	-3.83662	0.52925
-3.85185	0.17827	-3.79064	0.478118	-3.95197	0.543425	-3.81256	0.592274
-3.2267	0.518599	-3.58438	0.408031	-3.98293	0.667956	-4.01512	0.595293
-3.70125	0.49003	-3.4813	0.458703	-3.96206	0.63289	-4.04357	0.513897
-3.91696	0.393866	-3.47437	0.423271	-3.82417	0.69913	-3.89036	0.660977
-3.54901	0.419318	-3.51771	0.127571	-3.91092	0.679511	-3.70087	0.57694
-3.56708	0.365832	-3.3254	0.248959	-3.68588	0.703051	-4.05141	0.572898
-3.96474	0.191845	-3.35052	0.423612	-3.95343	0.658595	-3.99342	0.586123
-3.87312	0.41138	-3.29478	0.419318	-3.68527	0.54912	-2.68741	0.522449
-3.63097	0.443215	-3.46945	0.497758	-3.80969	0.55933	-4.06951	0.589903
-3.64902	0.491213	-2.80112	0.354396	-3.48744	0.426859	-4.03897	0.566656
-3.69083	0.442542	-3.26888	0.421046	-4.01912	0.680429	-3.79984	0.62645
-3.86778	0.341695	-3.79963	0.360626	-3.81927	0.428518	-3.96547	0.637594
-3.55409	0.320052	-3.6064	0.463138	-4.12081	0.527918	-3.7513	0.538353
-3.60702	0.448676	-3.51742	0.425023	-3.90007	0.477311	-3.93113	0.570645
-3.27247	0.478767	-3.38572	0.452237	-4.0234	0.636546	-4.05325	0.625028
-3.35512	0.378769	-3.42636	0.408743	-3.84478	0.665662	-3.95087	0.589725
-3.8188	0.395755	-3.21672	0.341394	-3.49809	0.496163	-4.03154	0.51899
-3.65497	0.372632	-3.40258	0.461902	-3.82987	0.672191	-3.93524	0.55081
-3.68442	0.475615	-3.81975	0.441369	-3.83452	0.627244	-3.87603	0.560056
-3.71939	0.426058	-3.01135	0.468721	-3.86319	0.628993	-3.77357	0.603138
-3.5634	0.464245	-3.31846	0.435466	-4.08135	0.681285	-3.51979	0.653609
-3.85346	0.404933	-3.38359	0.327916	-4.03317	0.618534	-3.72683	0.570021
-4.06725	0.41354	-3.53065	0.456802	-3.84632	0.519885	-3.76864	0.584139
-3.73626	0.376754	-3.68092	0.366726	-3.65556	0.470279	-4.09461	0.586735
-3.76009	0.350206	-3.5013	0.433537	-3.40245	0.465482
-3.76595	0.361676	-3.68955	0.477153	-3.95117	0.677805
-3.89841	0.356009	-3.73654	0.4381	-4.02323	0.648048
-3.51575	0.478032	-3.38407	0.502743	-3.84078	0.631043
-3.57361	0.534064	-3.49327	0.344007	-3.85889	0.642619
-3.88081	0.331379	-3.50265	0.469244	-3.83024	0.531223
-3.24695	0.461364	-3.50228	0.393503	-3.90823	0.672005
-3.90183	0.351814	-3.08216	0.46208	-3.9403	0.618123
-3.20171	0.463256	-3.49304	0.437571	-3.69267	0.589007
-3.69471	0.408327	-3.20614	0.281407	-3.81137	0.519149
-3.9022	0.367983	-3.71281	0.438618	-4.01269	0.637904
-3.6422	0.441597	-3.73737	0.409495	-2.36618	0.418912
-3.8888	0.462177	-3.71708	0.447928	-4.04607	0.537726
-3.98673	0.230668	-3.57613	0.47817	-3.64736	0.472787
-3.76132	0.51108	-2.97899	0.446504	-3.75001	0.603074
-3.92204	0.352895	-3.42489	0.447271	-3.74133	0.623215
-3.7475	0.407391	-3.31861	0.493012	-2.80018	0.473493
-3.76564	0.34026	-3.35255	0.425012	-3.90929	0.65
-3.91265	0.403917	-3.19868	0.464197	-3.12157	0.489636
-3.71593	0.433379	-3.33614	0.468854	-3.95391	0.656564
-3.73111	0.437761	-3.59801	0.442841	-3.79794	0.68027
-2.57752	0.384354	-3.81434	0.134245	-2.95256	0.482184
-3.80679	0.249391	-3.35934	0.484694	-3.4192	0.58165
-3.9038	0.45252	-3.36344	0.486184	-3.79104	0.672328
-3.49421	0.42701	-3.61358	0.422568	-3.6873	0.498668
-3.83529	0.368622	-3.69294	0.41502	-3.36557	0.513415
-3.14415	0.404332	-3.51996	0.335678	-3.26713	0.467051
-4.08476	0.397532	-3.32171	0.376675	-3.32308	0.45844
-3.59148	0.431066	-2.96953	0.448352	-3.70404	0.459549
-3.87352	0.192131	-3.31089	0.225171	-3.97827	0.632258
-3.07907	0.511654	-3.61608	0.391958	-3.73666	0.519175
-3.70466	0.435352	-3.3469	0.417803	-3.29413	0.415989
-3.76249	0.46343	-3.53879	0.440193	-3.2433	0.495419
-3.85765	0.444891	-3.17824	0.44291	-4.01475	0.633273
-3.72839	0.481369	-3.34343	0.253254	-3.75463	0.445434
-3.59581	0.441679	-3.33407	0.421832	-3.85726	0.572855
-3.92205	0.360712	-3.45213	0.444897	-3.9098	0.647608
-3.71713	0.406099	-3.69944	0.419642	-3.91461	0.618824
-3.79599	0.424272	-3.55088	0.515189	-3.75151	0.698228
-3.27216	0.398359	-3.36508	0.425411	-3.97271	0.60726
-3.91305	0.259277	-3.46311	0.459035	-2.91813	0.442847
-3.34429	0.453305	-3.63944	0.379555	-2.22745	0.699675
-3.97017	0.48854	-2.85977	0.432077	-3.8843	0.653989
-3.65491	0.443696	-2.76647	0.505145	-3.50259	0.570237
-3.09107	0.455344	-3.54969	0.232708	-3.56648	0.643553
-3.39705	0.479638	-2.93943	0.413989	-3.50166	0.547688
-3.62496	0.404364	-2.98486	0.434224	-3.75682	0.616226
-3.24313	0.449979	-3.24671	0.209945	-3.87613	0.652281
-3.58577	0.238688	-3.27408	0.441278	-3.9133	0.468378
-3.89712	0.475115	-3.63021	0.311115	-3.53061	0.456274
-3.83799	0.436498	-3.3099	0.482385	-3.92637	0.668693
-3.73146	0.382205	-3.38922	0.450897	-4.22551	0.785326
-3.73638	0.475435	-3.4694	0.455701	-3.81486	0.674793
-3.74181	0.437313	-3.20641	0.418573	-3.97927	0.675421
-3.33948	0.384702	-3.64617	0.460045	-3.88913	0.614444
-3.5774	0.320378	-3.45711	0.458322	-3.78433	0.627875
-3.57541	0.479232	-3.02327	0.402901	-2.89275	0.481864
-3.52384	0.336962	-3.17814	0.457967	-3.94738	0.634814
-3.8055	0.451996	-3.89612	0.275611	-4.10164	0.599756
-3.476	0.428033	-3.30611	0.38112	-4.08117	0.647706
-3.9486	0.42791	-3.43317	0.34928	-3.6011	0.630723
-3.18019	0.421285	-3.40628	0.475761	-3.44626	0.67591
-3.81821	0.402299	-3.54664	0.450672	-3.81666	0.593662
-3.8357	0.107461	-3.60341	0.385336	-3.89397	0.625153
-3.68953	0.361972	-3.14805	0.479457	-4.02449	0.638569
-3.05791	0.532098	-3.37896	0.485526	-4.08266	0.63282
-3.85993	0.46765	-3.61449	0.341064	-3.75986	0.444687
-3.94449	0.410617	-3.77536	0.409914	-2.82318	0.68644
-3.71064	0.380044	-3.72073	0.434148	-3.68862	0.708554
-3.91139	0.435297	-3.15367	0.439	-3.97761	0.680674
-2.90445	0.370705	-3.45667	0.411628	-3.78507	0.693112
-3.87014	0.356054	-3.38357	0.486837	-3.52426	0.718236
-3.42365	0.498077	-3.31659	0.316297	-3.65905	0.626346
-3.90137	0.395443	-3.53051	0.453145	-3.84286	0.629877
-3.85602	0.424587	-3.25127	0.431224	-3.96289	0.680893
-3.61411	0.423954	-3.38042	0.487942	-3.7972	0.603341
-3.9701	0.11231	-3.50086	0.473894	-3.86832	0.566115
-3.61162	0.478632	-3.12763	0.406375	-3.53013	0.457278
-3.8842	0.479923	-3.66393	0.481864	-3.97056	0.612155
-3.94631	0.397984	-3.35262	0.468919	-3.79483	0.557342
-3.87828	0.184087	-3.77522	0.085721	-4.00848	0.650106
-3.36041	0.47155	-3.21904	0.405248	-4.00273	0.613575
-3.24166	0.488564	-3.1803	0.51168	-3.92842	0.586004
-2.51873	0.440083	-3.63941	0.714612	-3.93116	0.66275
-3.25774	0.500078	-3.53591	0.309472	-3.98266	0.636681
-3.80109	0.411273	-3.28217	0.443444	-3.95165	0.640481
-3.92625	0.447481	-3.66518	0.447365	-3.95005	0.650958
-3.68082	0.294117	-3.00926	0.510093	-3.78013	0.436115
-3.57394	0.435772	-3.70024	0.366013	-4.01073	0.613636
-3.96603	0.107593	-3.78552	0.271422	-3.83858	0.644462
-3.24826	0.508169	-3.50229	0.355243	-4.02363	0.652022
-3.69274	0.456646	-3.42809	0.447213	-4.09949	0.610341
-3.74672	0.405942	-3.52702	0.34391	-3.95031	0.641329
-3.66423	0.42079	-3.43085	0.453339	-3.91967	0.587029
-3.03352	0.491476	-3.70677	0.271005	-3.67208	0.631863
-3.61396	0.476467	-3.61597	0.331602	-3.87717	0.68143
-3.72764	0.463817	-3.4174	0.398591	-3.98144	0.673761
-3.08514	0.527086	-3.29699	0.456642	-4.04307	0.544137
-3.97903	0.425344	-3.60906	0.261423	-3.98514	0.599349
-3.77993	0.205585	-3.67064	0.248028	-4.09267	0.599619
-3.69855	0.381932	-3.42205	0.252338	-4.02473	0.629936
-3.95153	0.271124	-3.74896	0.372056	-4.00803	0.687917
-2.67708	0.359755	-3.29813	0.422811	-3.93969	0.595773
-3.69723	0.437642	-3.47236	0.495316	-3.80784	0.611615
-3.86627	0.372849	-3.56239	0.395605	-3.89846	0.573891
-3.43482	0.521453	-3.88726	0.466017	-4.09723	0.59176
-3.56323	0.417034	-3.5324	0.18318	-2.63918	0.657553
-3.72119	0.446942	-2.88826	0.457706	-3.95082	0.63967
-3.8477	0.501256	-3.54824	0.391899	-3.97115	0.58589
-3.58466	0.421568	-3.68888	0.386572	-3.97313	0.43967
-2.5548	0.384035	-3.86022	0.441677	-3.66418	0.618258
-3.66503	0.45503	-3.04019	0.431721	-3.83066	0.65589
-3.88434	0.386804	-3.8762	0.373338	-3.08261	0.479108
-3.80917	0.438114	-3.13012	0.412667	-4.11331	0.616635
-3.69553	0.458406	-3.11613	0.471603	-3.27978	0.643936
-3.939	0.281609	-3.62546	0.445997	-3.18418	0.445534
-3.15387	0.409438	-2.9958	0.197069	-3.93095	0.61915
-3.75868	0.438734	-3.57546	0.407712	-3.66952	0.626881
-3.82837	0.272034	-3.51249	0.509959	-3.81657	0.549437
-2.85108	0.484593	-3.4283	0.378159	-3.85671	0.697799
-3.85413	0.239587	-3.52002	0.184026	-3.8716	0.713053
-3.95273	0.442258	-3.2967	0.470748	-3.94966	0.725745
-3.00004	0.543426	-3.38749	0.0713954	-3.87014	0.675143
-3.74989	0.362066	-3.67541	0.467636	-3.37581	0.664117
-3.87654	0.240702	-3.28743	0.450368	-3.74761	0.600468
-3.82206	0.453916	-3.8443	0.233175	-4.06189	0.65201
-3.15405	0.466227	-3.69658	0.356747	-3.97661	0.538291
-3.51977	0.422833	-3.71316	0.30246	-2.68583	0.666217
-3.6514	0.424901	-3.26033	0.458012	-4.00414	0.651696
-4.03257	0.421273	-3.39618	0.416151	-3.35448	0.674857
-3.72793	0.438096	-3.44102	0.410051	-3.29436	0.479056
-3.64207	0.43492	-3.23327	0.4393	-4.02941	0.622526
-3.86175	0.201773	-3.51865	0.456454	-3.92298	0.671939
-3.94962	0.425535	-3.39478	0.371913	-3.88452	0.677491
-2.77629	0.437598	-3.73286	0.486076	-3.96889	0.577867
-3.67181	0.451467	-3.40707	0.467161	-4.10901	0.632918
-3.45902	0.427056	-3.27914	0.361975	-3.93936	0.615582
-3.77084	0.254769	-2.46847	0.460195	-3.39301	0.673248
-3.85883	0.483562	-3.75884	0.310544	-2.90203	0.452813
-3.84717	0.446463	-3.58902	0.423532	-3.68678	0.438634
-3.63882	0.538499	-3.31475	0.514014	-3.75758	0.648219
-3.85247	0.41084	-3.25325	0.409993	-3.78284	0.639443
-3.81716	0.323268	-3.56635	0.379865	-2.65766	0.702272
-3.73772	0.378395	-3.35563	0.441657	-3.50529	0.696601
-3.88136	0.377743	-3.71599	0.34166	-3.74253	0.72372
-3.87604	0.488106	-3.2326	0.421777	-4.05007	0.5441
-3.87109	0.391064	-3.44557	0.359168	-3.86424	0.575703
-3.91056	0.419684	-3.58961	0.116636	-3.45745	0.431227
-3.63479	0.413002	-3.27066	0.389562	-3.83343	0.64671
-3.78102	0.33333	-3.61169	0.303063	-4.0212	0.697799
-3.56253	0.472316	-3.35007	0.454699	-3.85877	0.62942
-3.21741	0.430274	-3.86421	0.273609	-3.17348	0.575757
-3.90175	0.431392	-3.66557	0.416697	-4.28368	0.753037
-3.93666	0.408891	-3.73405	0.253471	-3.15355	0.683156
-2.80924	0.413802	-3.79017	0.572111	-4.00318	0.64017
-1.97424	0.411819	-3.55184	0.399049	-3.73292	0.463841
-3.93339	0.395027	-3.50957	0.366514	-3.96488	0.618902
-2.45311	0.35433	-3.27323	0.408304	-3.5713	0.649743
-3.94513	0.100234	-3.45455	0.395549	-3.88191	0.658126
-3.8194	0.415547	-3.86173	0.194037	-4.10326	0.584538
-3.78611	0.324739	-3.39709	0.43842	-3.46966	0.454953
-3.79799	0.402292	-3.72536	0.499309	-3.03838	0.435771
-3.79343	0.297084	-3.25862	0.468162	-3.5566	0.694155
-3.83388	0.344136	-3.81678	0.253957	-4.11487	0.672772
-3.79761	0.361368	-3.42734	0.42241	-3.92993	0.681947
-3.56607	0.448495	-3.22803	0.348771	-3.97101	0.697282
-4.03306	0.350387	-3.5074	0.493911	-4.0429	0.621527
-3.79786	0.428086	-3.42289	0.403006	-3.60225	0.575755
-3.85795	0.41911	-3.14576	0.367285	-3.83968	0.661812
-3.85767	0.292841	-3.6233	0.392609	-3.66945	0.575557
-3.50256	0.455715	-3.21148	0.475835	-3.39244	0.549547
-3.56065	0.517556	-3.20007	0.474463	-3.37636	0.611574
-3.7866	0.375119	-3.22664	0.423109	-3.87323	0.659798
-3.93113	0.188159	-3.09204	0.466028	-4.04874	0.682076
-3.60208	0.435635	-3.70062	0.0522927	-3.18742	0.469743
-3.6246	0.458789	-3.30103	0.379178	-3.89313	0.64572
-3.09109	0.380956	-3.29356	0.473907	-4.12431	0.607426
-3.23741	0.444288	-3.76983	0.0387942	-4.02786	0.659205
-2.96828	0.378349	-3.32369	0.418497	-3.90667	0.684949
-4.03566	0.385563	-3.35913	0.406659	-3.5522	0.683058
-3.46067	0.48717	-3.95359	0.181739	-3.78441	0.694476
-3.57288	0.489241	-3.73643	0.36158	-3.96422	0.634108
-2.11	0.379071	-3.15482	0.394841	-4.02573	0.64949
-3.82397	0.279928	-3.29365	0.306129	-4.03139	0.651028
-3.80857	0.349248	-3.55785	0.405701	-4.00729	0.636838
-3.79123	0.343324	-3.39406	0.473056	-4.29561	0.487864
-3.63052	0.45136	-3.30854	0.402475	-4.13217	0.647279
-3.82786	0.42548	-2.77885	0.473159	-3.81842	0.671735
-3.89254	0.398496	-3.55419	0.448979	-3.37663	0.476635
-3.85757	0.470903	-3.46518	0.36792	-4.04793	0.721021
-3.77114	0.421708	-2.42977	0.463784	-3.98362	0.701127
-3.87382	0.401447	-3.45571	0.502171	-3.94889	0.67659
-3.63468	0.220894	-3.6095	0.262418	-4.06445	0.499777
-3.80818	0.345544	-4.01118	0.173058	-3.63839	0.662317
-3.89391	0.385231	-3.81345	0.387581	-3.70167	0.465555
-3.42359	0.37298	-3.49827	0.443298	-3.80697	0.515072
-4.02812	0.50151	-3.71715	0.209959	-4.05772	0.654145
-3.74865	0.360731	-3.48912	0.448334	-3.98547	0.65553
-3.88695	0.482573	-3.66143	0.469068	-3.52164	0.712267
-3.80806	0.405096	-3.90178	0.42897	-3.97419	0.624068
-3.54796	0.501552	-3.20264	0.459248	-3.90979	0.614858
-4.00449	0.444922	-3.14707	0.516819	-4.0219	0.646104
-2.91052	0.472403	-2.94771	0.514605	-3.942	0.670236
-2.85795	0.416713	-3.80687	0.43293	-3.74613	0.465648
-3.05079	0.421473	-3.64972	0.504684	-3.97644	0.623114
-3.89562	0.332884	-3.51708	0.358435	-4.01654	0.610991
-3.42713	0.522088	-3.39905	0.457385	-4.00602	0.619498
-3.86331	0.304059	-3.42266	0.475783	-4.078	0.587633
-3.93571	0.233332	-3.40835	0.501178	-3.80597	0.624467
-3.44191	0.452733	-3.53472	0.462556	-3.98512	0.585895
-3.75775	0.322832	-3.6604	0.326152	-4.03823	0.608412
-3.75285	0.444507	-3.26276	0.427282	-3.93721	0.623738
-3.98	0.403223	-3.65773	0.467226	-3.9054	0.647495
-3.0994	0.454618	-3.90675	0.451887	-3.96982	0.627057
-3.84335	0.296115	-3.71227	0.377188	-3.0182	0.52468
-3.32672	0.469193	-3.6672	0.424002	-3.71334	0.715867
-3.56051	0.41419	-3.42669	0.457099	-3.98794	0.495281
-3.70823	0.305595	-3.48927	0.503775	-3.81768	0.647823
-3.46462	0.397248	-3.76702	0.457964	-4.03962	0.626882
-3.56149	0.333713	-3.24892	0.447564	-2.7392	0.4599
-3.95501	0.419155	-3.56198	0.421312	-3.96155	0.666228
-3.90437	0.369534	-3.4239	0.500707	-3.9713	0.681975
-3.4507	0.443605	-3.35008	0.40638	-4.06605	0.633185
-2.99063	0.402213	-3.74018	0.454658	-3.98588	0.586536
-3.90258	0.376387	-3.39163	0.488024	-3.93351	0.658703
-3.53101	0.402764	-3.54808	0.450492	-4.08818	0.619662
-3.88949	0.432178	-3.9426	0.545206	-4.04559	0.609025
-3.88405	0.378095	-3.55625	0.430604	-3.98297	0.507087
-3.73666	0.391478	-3.33108	0.476442	-3.86514	0.613677
-4.05839	0.268348	-3.38833	0.522328	-3.81113	0.482498
-3.80535	0.254802	-3.88051	0.41699	-4.05432	0.665504
-3.38822	0.475321	-3.76086	0.394045	-3.38127	0.594281
-2.94139	0.406584	-2.89211	0.52357	-3.73654	0.636276
-3.92867	0.282973	-3.24178	0.412478	-4.0481	0.568686
-3.76036	0.360904	-3.49966	0.386723	-4.09646	0.523448
-3.81466	0.416682	-3.52881	0.452945	-3.9572	0.644322
-4.00746	0.456149	-3.59677	0.437425	-3.92089	0.680422
-3.9897	0.118733	-3.28613	0.495467	-3.96749	0.551865
-3.85088	0.357739	-3.36727	0.427594	-3.97229	0.604905
-3.54955	0.254653	-3.32213	0.445414	-3.97887	0.656102
-3.43805	0.435623	-2.78397	0.492074	-3.61934	0.575143
-3.97005	0.455443	-3.36401	0.469002	-4.02646	0.618006
-3.86179	0.404549	-3.64022	0.407145	-3.77132	0.582263
-3.64079	0.544203	-3.45206	0.517558	-3.99441	0.589833
-3.50449	0.528664	-3.49755	0.502441	-4.01937	0.584006
-3.76748	0.399738	-3.54631	0.42934	-3.99741	0.616604
-3.76754	0.382013	-3.70632	0.473651	-4.04374	0.631082
-3.78091	0.467555	-3.72736	0.433747	-3.84877	0.559952
-3.82832	0.37896	-3.68995	0.425253	-3.92847	0.675805
-3.68479	0.434996	-3.48533	0.431561	-4.21384	0.638981
-3.87453	0.425397	-3.36974	0.392435	-4.05317	0.616841
-3.73166	0.414932	-2.85949	0.44873	-3.84064	0.60677
-3.6817	0.337087	-3.79619	0.433613	-3.39215	0.681058
-3.88675	0.356797	-3.36383	0.411312	-3.97577	0.68274
-3.78298	0.297462	-3.70959	0.43338	-3.87554	0.580621
-3.71859	0.501223	-3.9287	0.444308	-3.81803	0.569698
-3.79481	0.411644	-3.36156	0.496506	-4.08491	0.668084
-3.79125	0.432197	-3.65813	0.444844	-3.93906	0.576043
-3.12287	0.449156	-3.64146	0.457594	-3.98797	0.647658
-2.10697	0.430165	-3.63128	0.404298	-3.62353	0.592274
-3.67254	0.636706	-3.62126	0.42673	-3.78141	0.610415
-3.89494	0.404446	-3.37921	0.406333	-3.91186	0.612606
-3.56383	0.479423	-3.75056	0.394046	-3.57373	0.446035
-3.65903	0.502317	-3.41169	0.460783	-3.96674	0.618062
-4.19682	0.365062	-3.42445	0.495377	-4.03529	0.606826
-3.5595	0.497255	-3.28809	0.489478	-4.00456	0.628179
-4.02035	0.266077	-3.55041	0.419272	-4.0756	0.70245
-3.65866	0.428178	-3.43197	0.428982	-3.83201	0.670011
-3.57388	0.4594	-3.40191	0.438383	-3.54503	0.551686
-3.46734	0.425145	-3.40565	0.406896	-4.07202	0.61735
-3.66874	0.33825	-3.41303	0.444725	-4.01528	0.548361
-3.9993	0.432982	-3.71787	0.486154	-3.81038	0.686836
-3.93322	0.290668	-3.52449	0.431526	-4.08563	0.546971
-3.85162	0.449159	-3.17482	0.493551	-3.05784	0.54872
-3.90516	0.377275	-3.06631	0.43679	-3.31149	0.502288
-3.72096	0.450393	-3.73478	0.40259	-3.76701	0.629212
-3.89531	0.362195	-3.50778	0.513557	-3.83941	0.596687
-3.74486	0.413873	-3.436	0.477773	-3.92351	0.594908
-3.78857	0.408661	-3.26747	0.452464	-4.00804	0.466078
-3.86546	0.445405	-3.61441	0.504189	-4.00966	0.622828
-3.97444	0.319169	-3.32813	0.486184	-3.9242	0.674529
-3.7001	0.423346	-3.72991	0.399663	-4.15322	0.641979
-3.96843	0.377101	-3.41693	0.447913	-4.11777	0.559998
-3.86784	0.437704	-3.44146	0.432337	-3.67106	0.665942
-3.22073	0.573277	-3.52776	0.467939	-3.92904	0.613465
-3.8468	0.432794	-3.42427	0.480652	-3.98573	0.615576
-4.04933	0.483672	-3.70245	0.509378	-4.00583	0.60798
-3.88078	0.325959	-3.40682	0.496337	-2.94272	0.485873
-3.58058	0.545711	-3.73845	0.422887	-3.7438	0.475362
-3.91354	0.384452	-3.43419	0.454871	-3.88866	0.664006
-3.97727	0.163715	-3.26023	0.502797	-3.87815	0.640766
-3.64121	0.442926	-3.66263	0.421964	-4.03358	0.621627
-3.57484	0.362548	-3.31113	0.493923	-3.72952	0.682609
-3.6188	0.500302	-3.17969	0.415719	-3.64612	0.644262
-3.86633	0.404331	-3.75944	0.456395	-3.90768	0.588525
-3.91792	0.353866	-3.27468	0.437123	-3.94296	0.59249
-3.86122	0.437709	-3.39113	0.483701	-3.43414	0.624104
-3.41026	0.549852	-3.59716	0.413446	-4.09587	0.627756
-3.73268	0.535296	-3.49215	0.542333	-3.85632	0.619972
-3.62884	0.520882	-3.51151	0.398243	-3.9064	0.61686
-3.96817	0.352069	-3.67711	0.413163	-3.93797	0.657271
-3.62902	0.343688	-3.65244	0.486845	-3.95679	0.632586
-3.94816	0.335243	-3.65264	0.437005	-4.07022	0.688054
-3.94587	0.370843	-3.37542	0.419034	-3.89497	0.610217
-3.8841	0.408217	-3.55408	0.463451	-3.94206	0.597498
-3.84481	0.329284	-3.64847	0.463924	-3.99475	0.555047
-3.51743	0.428813	-3.35055	0.467053	-4.00887	0.687384
-3.91547	0.488741	-3.33538	0.477779	-4.00066	0.673374
-3.94063	0.421121	-3.72484	0.457858	-3.52174	0.603881
-3.63009	0.455372	-3.37224	0.42011	-3.89583	0.61193
-3.79635	0.273616	-3.57366	0.423381	-3.7055	0.601789
-3.77888	0.387171	-3.25677	0.541281	-3.7056	0.615562
-3.83818	0.395502	-3.21397	0.456431	-3.9316	0.600883
-4.04586	0.481265	-3.31956	0.44639	-3.88688	0.643156
-3.37904	0.472187	-3.43919	0.459059	-4.02252	0.684162
-3.6406	0.366025	-3.35298	0.496426	-3.88965	0.556596
-3.52986	0.447651	-2.99234	0.440249	-3.99953	0.547054
-3.77481	0.432608	-3.46748	0.439514	-3.65953	0.616141
-3.46023	0.478594	-3.32048	0.465951	-3.94088	0.746242
-3.84345	0.423019	-3.17338	0.496624	-4.00378	0.608883
-4.03674	0.436395	-3.34414	0.419496	-3.87888	0.659076
-3.71558	0.39205	-3.6528	0.278081	-3.83797	0.500909
-3.27659	0.421099	-3.69719	0.476517	-3.88079	0.542512
-3.70117	0.449262	-3.72959	0.360508	-4.12222	0.546682
-3.58781	0.387979	-3.55655	0.410158	-4.00624	0.64122
-3.19258	0.460535	-3.48641	0.510399	-4.02167	0.697894
-3.71941	0.351725	-3.53066	0.45973	-3.71666	0.649339
-4.04768	0.252204	-2.96783	0.424415	-3.43053	0.565913
[truncated: 568 more rows]

## Sheet: SF1H
p53 0uM	Foxo1 0uM	p53 200 uM	Foxo1 200 uM	p53 500 uM	Foxo1 500 uM
-3.1154	0.599337	-3.14003	0.537506	-2.90747	0.712018
-2.56691	0.634593	-2.78512	0.524706	-2.71867	0.705855
-3.26103	0.610301	-2.69616	0.489881	-3.00178	0.709627
-2.90464	0.577891	-2.73605	0.509278	-1.7873	0.720753
-3.00174	0.543425	-2.70571	0.531836	-2.76156	0.704894
-3.08067	0.529045	-2.75517	0.546695	-3.16009	0.630828
-3.05662	0.482541	-2.65626	0.505089	-3.04465	0.632844
-2.70593	0.531772	-2.47793	0.523793	-2.38751	0.526887
-2.44728	0.532961	-2.82934	0.507419	-3.1202	0.594762
-3.10535	0.488117	-2.76899	0.522324	-2.84503	0.606309
-2.98215	0.51978	-2.66052	0.49723	-2.98741	0.611074
-2.89594	0.561488	-2.87185	0.534189	-2.89494	0.545497
-3.27667	0.532908	-2.55057	0.587478	-2.95552	0.592808
-3.06409	0.565039	-2.14748	0.551803	-3.14167	0.559046
-2.9488	0.543575	-2.42344	0.526309	-2.54868	0.553186
-3.04738	0.465803	-2.53902	0.517451	-2.71025	0.610015
-3.1634	0.450556	-2.53084	0.528491	-2.56682	0.60563
-3.00519	0.501039	-2.73083	0.48274	-2.93978	0.625542
-3.03176	0.602395	-2.28932	0.49787	-2.65907	0.659859
-3.04529	0.457819	-2.77088	0.476225	-2.91571	0.688213
-2.91357	0.47753	-3.14629	0.583288	-2.66656	0.597034
-3.0544	0.56716	-2.39616	0.470724	-2.99349	0.627785
-2.81561	0.422056	-2.9085	0.518607	-3.03931	0.578808
-2.81395	0.516664	-2.47044	0.491821	-2.93445	0.599643
-3.19973	0.58986	-2.10855	0.548139	-2.76653	0.634709
-2.96632	0.518922	-2.35128	0.506079	-3.16198	0.549508
-2.67965	0.437832	-2.55505	0.544644	-3.14429	0.62676
-2.89324	0.560062	-2.61319	0.513905	-3.23327	0.63159
-3.01192	0.544411	-2.65654	0.59004	-2.91706	0.621436
-3.071	0.499006	-2.87586	0.486829	-2.81865	0.713977
-3.21484	0.439241	-2.67961	0.513097	-3.00114	0.583319
-2.9042	0.473599	-2.82421	0.488113	-2.69862	0.63884
-2.8841	0.48546	-2.47726	0.465767	-1.97616	0.577405
-2.5075	0.460955	-2.56946	0.477563	-3.03468	0.597254
-2.99603	0.501379	-2.33128	0.491239	-3.08005	0.635651
-3.20591	0.429457	-2.89434	0.489804	-2.97191	0.582334
-3.11208	0.489584	-2.8357	0.472365	-3.12535	0.577508
-3.06085	0.535514	-2.40348	0.48954	-2.98492	0.613869
-3.02464	0.488827	-2.17062	0.480937	-2.69418	0.539868
-3.0431	0.522804	-2.86364	0.447355	-2.82065	0.532915
-2.91132	0.51785	-2.83571	0.487892	-3.17067	0.549904
-3.14217	0.551164	-2.55827	0.59836	-3.04195	0.645837
-2.95023	0.542634	-2.77237	0.515893	-3.08706	0.603529
-3.1569	0.538014	-2.26129	0.50497	-2.71269	0.62468
-3.20614	0.620314	-2.68984	0.467771	-2.95255	0.643756
-2.8307	0.555113	-2.49805	0.493348	-2.75539	0.672747
-2.98038	0.529017	-2.64545	0.489392	-2.21911	0.571946
-3.08928	0.480831	-2.5766	0.504614	-3.13184	0.579683
-3.00846	0.535497	-2.76	0.544787	-2.99085	0.597829
-3.07726	0.511775	-2.67355	0.467786	-2.25922	0.580262
-3.19001	0.499717	-2.27555	0.422838	-2.63353	0.649938
-2.82909	0.536193	-2.85932	0.520048	-2.20417	0.519197
-2.825	0.485995	-2.57163	0.484314	-2.99353	0.640132
-3.1657	0.487309	-2.31246	0.528323	-2.8857	0.613572
-2.91787	0.458486	-2.62785	0.467312	-2.4111	0.568534
-3.16534	0.434142	-2.27675	0.495215	-2.51649	0.604755
-3.27006	0.496865	-2.8108	0.515246	-3.00561	0.610318
-3.07955	0.446707	-2.70621	0.525955	-2.77314	0.59608
-2.79204	0.444703	-2.71623	0.497194	-2.55214	0.520743
-3.17477	0.455711	-3.00502	0.51855	-2.70522	0.621816
-2.92675	0.502856	-2.21334	0.507906	-3.0807	0.563883
-2.49788	0.652888	-2.82525	0.480725	-2.27972	0.58064
-3.01318	0.528484	-2.61755	0.48169	-2.64335	0.581619
-2.82594	0.430276	-2.43386	0.484875	-2.86811	0.582248
-3.16938	0.509162	-2.63076	0.450101	-2.71748	0.684246
-3.10412	0.503877	-2.18405	0.470809	-2.78406	0.619686
-2.97027	0.473957	-2.46728	0.494784	-2.89127	0.574371
-2.9335	0.538494	-2.28375	0.491813	-2.9267	0.596754
-2.84911	0.467371	-2.08217	0.546883	-2.91183	0.553536
-2.98792	0.450298	-2.37215	0.450769	-2.99955	0.639264
-3.18903	0.479737	-2.40795	0.493967	-3.07354	0.602263
-3.01416	0.447952	-2.97611	0.447555	-2.64173	0.650111
-2.55418	0.50915	-2.78649	0.511087	-2.85161	0.573371
-3.20275	0.496302	-1.98563	0.533902	-2.97986	0.623286
-2.63545	0.457748	-2.09584	0.49986	-2.85438	0.562853
-2.88405	0.467077	-2.61446	0.495142	-2.96198	0.613247
-2.7911	0.413369	-1.8021	0.51909	-1.58068	0.573129
-2.79474	0.475356	-2.82946	0.449986	-2.80938	0.652917
-2.99118	0.447853	-3.13889	0.447176	-2.8443	0.574637
-3.0429	0.418238	-2.38167	0.47791	-1.35584	0.598607
-3.22619	0.591058	-2.56533	0.46507	-2.48018	0.562941
-3.03523	0.463587	-2.89358	0.519757	-2.05091	0.565404
-3.19081	0.526542	-2.71585	0.460878	-2.7888	0.679903
-2.87761	0.403727	-2.96754	0.486619	-1.6564	0.528235
-2.71328	0.503308	-2.85113	0.476091	-2.998	0.669258
-3.17725	0.427619	-2.43309	0.477976	-2.60698	0.614823
-2.56165	0.443619	-2.67462	0.560073	-3.08409	0.600699
-2.8258	0.487711	-2.58241	0.523404	-3.03581	0.637559
-2.7593	0.570385	-2.35801	0.492379	-2.82183	0.617676
-3.34704	0.521203	-2.51823	0.499527	-2.73753	0.633234
-3.11726	0.484109	-2.64288	0.443571	-2.52962	0.609353
-3.23207	0.462684	-2.64174	0.515569	-1.07699	0.573807
-2.23177	0.588432	-2.39216	0.481375	-2.88976	0.662078
-2.72939	0.49776	-2.76414	0.494073	-2.52115	0.567128
-3.04646	0.45964	-2.45097	0.54924	-2.29947	0.522666
-2.87869	0.56362	-2.30383	0.520587	-3.0702	0.586491
-2.99843	0.465911	-2.25278	0.507302	-2.10054	0.571556
-2.61025	0.468849	-2.5038	0.479859	-3.01909	0.638153
-3.07005	0.472212	-2.48167	0.499239	-2.73147	0.511732
-3.08566	0.49803	-2.20329	0.506213	-2.72594	0.6542
-2.71146	0.439465	-2.30047	0.525052	-2.78764	0.688311
-2.883	0.458575	-2.60425	0.495867	-2.24861	0.552468
-2.84969	0.463641	-2.12198	0.522174	-2.84412	0.771668
-2.37471	0.453131	-3.20834	0.480078	-2.76665	0.571979
-3.07037	0.491481	-2.59954	0.496711	-3.09561	0.638795
-2.97701	0.492019	-2.4683	0.381945	-2.80441	0.520195
-3.06936	0.573343	-2.7563	0.465089	-2.95295	0.640764
-2.41168	0.503529	-2.29577	0.504199	-2.74403	0.629394
-2.93553	0.486164	-2.55576	0.462165	-3.17247	0.600376
-2.93696	0.47259	-2.48587	0.535335	-2.89384	0.665089
-2.59646	0.485779	-2.22635	0.461427	-2.61738	0.609455
-3.237	0.523379	-2.45886	0.533572	-2.52304	0.721882
-2.72693	0.416309	-2.71201	0.506021	-2.70239	0.650562
-2.90619	0.423914	-2.62165	0.485513	-3.01336	0.605255
-2.98902	0.481256	-2.99945	0.446025	-3.18714	0.621961
-3.04946	0.534932	-2.51247	0.481617	-2.37328	0.596857
-2.48981	0.461383	-2.11072	0.465901	-2.91116	0.5768
-2.64147	0.554576	-2.46974	0.498592	-2.12603	0.601624
-2.7827	0.437713	-2.54742	0.470631	-2.78339	0.610526
-3.28451	0.522563	-2.7868	0.422656	-2.9426	0.648878
-3.01242	0.469431	-2.28036	0.472242	-2.56256	0.610451
-3.15768	0.51592	-2.22063	0.494534	-2.50609	0.601824
-3.30506	0.540486	-2.68314	0.468982	-2.92041	0.571198
-3.01359	0.443355	-2.62103	0.53368	-2.9313	0.557233
-2.46098	0.501242	-2.63362	0.426899	-3.02477	0.626504
-3.22043	0.452465	-3.03385	0.485632	-2.71744	0.641239
-3.24616	0.525867	-2.66378	0.490514	-2.63073	0.642401
-3.13142	0.436837	-2.73251	0.512122	-2.95596	0.690427
-3.15772	0.50352	-2.35739	0.463019	-2.48825	0.620064
-3.07825	0.465141	-2.26751	0.451298	-2.05854	0.683171
-2.80145	0.514455	-1.75272	0.591886	-3.0335	0.679716
-2.6243	0.470254	-2.83183	0.457138	-2.91881	0.584529
-2.81259	0.515693	-2.78849	0.456228	-3.05568	0.567577
-3.08115	0.543339	-2.27538	0.518435	-2.99407	0.612449
-3.08902	0.510203	-2.13573	0.474083	-2.86683	0.637081
-1.90796	0.618963	-2.28593	0.467306	-2.94612	0.579742
-2.88748	0.489462	-3.13917	0.389482	-2.98028	0.557804
-2.81128	0.546958	-2.35988	0.512987	-3.18523	0.517262
-2.64986	0.460401	-3.0088	0.426086	-2.7019	0.604364
-1.67163	0.559202	-2.63088	0.470922	-2.66204	0.678778
-3.10534	0.453182	-2.78599	0.494959	-2.99031	0.680307
-2.93963	0.465924	-2.68813	0.483852	-2.73164	0.549545
-3.13181	0.489747	-2.09087	0.477988	-2.90855	0.72678
-3.03182	0.466691	-2.05649	0.511593	-2.6676	0.562881
-3.15804	0.538098	-2.46868	0.491892	-3.42704	0.592868
-3.08704	0.476347	-2.993	0.530527	-2.99644	0.570161
-3.21772	0.483165	-2.70283	0.498297	-2.95967	0.688659
-3.12945	0.54871	-2.47359	0.531902	-3.07681	0.624669
-2.66597	0.652955	-2.33312	0.49797	-3.03488	0.685458
-3.11913	0.558182	-2.50604	0.468736	-2.54021	0.624513
-3.18857	0.481825	-2.55409	0.46526	-2.72735	0.595417
-3.15503	0.502597	-2.31396	0.512336	-2.79191	0.698211
-2.87879	0.525404	-3.01545	0.475476	-2.9931	0.708011
-3.13864	0.530446	-2.33091	0.528672	-3.06831	0.642803
-2.91023	0.524248	-2.30262	0.568782	-3.03121	0.581883
-2.97222	0.450343	-2.63764	0.514125	-2.52015	0.646142
-2.80305	0.4462	-2.47942	0.482068	-3.16891	0.693127
-2.97617	0.528475	-2.40696	0.578923	-2.94994	0.631602
-3.32329	0.480489	-2.37689	0.513522	-2.72831	0.573779
-3.11398	0.494581	-2.69947	0.5324	-3.36428	0.569607
-3.18313	0.504566	-2.3255	0.473654	-2.59354	0.602094
-2.59759	0.493796	-2.76536	0.459316	-3.03926	0.75381
-3.00026	0.478604	-2.29641	0.435394	-2.6923	0.580948
-2.72106	0.523559	-2.91653	0.474883	-3.04701	0.580176
-3.12555	0.539334	-2.58003	0.454984	-3.02079	0.582613
-2.97383	0.515217	-2.64686	0.486815	-2.27302	0.612752
-2.6287	0.512575	-2.39939	0.512375	-2.99119	0.67678
-2.56285	0.494536	-2.82448	0.520226	-2.65152	0.56891
-2.70825	0.532405	-2.2039	0.453199	-2.92213	0.59452
-3.16426	0.504139	-2.35059	0.437361	-2.89464	0.595437
-3.17064	0.469918	-2.91723	0.530487	-3.09128	0.648757
-3.27675	0.558648	-2.37274	0.473997	-2.72141	0.619131
-3.12145	0.485906	-2.78709	0.564984	-2.92807	0.567803
-2.79538	0.442854	-2.33367	0.449538	-3.08102	0.592724
-2.70767	0.417969	-3.08403	0.464437	-3.22371	0.637458
-2.9255	0.525001	-2.8619	0.575465	-2.52439	0.58419
-3.02224	0.771591	-2.65095	0.472594	-2.54362	0.628712
-3.0277	0.388996	-2.78055	0.466894	-3.09244	0.742578
-3.02386	0.478611	-2.54272	0.513079	-3.0671	0.685735
-3.36553	0.539359	-2.09191	0.509022	-2.77802	0.606627
-3.17825	0.466663	-2.33075	0.554405	-2.88376	0.605375
-3.10702	0.484557	-2.51053	0.555178	-2.72545	0.641343
-3.23882	0.522244	-2.48364	0.418087	-2.76081	0.688919
-2.22131	0.502071	-2.50032	0.503102	-2.71055	0.661551
-3.1652	0.516196	-2.77388	0.465634	-2.56961	0.589145
-3.10986	0.523903	-2.96553	0.460379	-3.17278	0.670613
-3.34188	0.553446	-2.75413	0.438674	-2.84062	0.602868
-3.24868	0.4902	-2.58271	0.463512	-3.1852	0.638797
-3.21421	0.496139	-2.38866	0.34296	-3.09609	0.627693
-3.29853	0.529527	-2.38872	0.45384	-2.80831	0.652348
-3.24553	0.432153	-2.65555	0.444648	-2.58021	0.54293
-2.36247	0.592711	-2.11889	0.499685	-2.86981	0.571653
-2.8655	0.403711	-2.51159	0.411912	-2.96886	0.644631
-3.04406	0.526198	-2.78159	0.483354	-3.24059	0.633254
-3.08519	0.516568	-2.40662	0.47306	-3.06009	0.61076
-3.19014	0.55542	-2.40158	0.477057	-2.85303	0.574716
-3.22145	0.482366	-1.94898	0.472753	-2.90141	0.597572
-3.18395	0.443958	-2.68547	0.412735	-2.91549	0.563964
-3.01067	0.502334	-2.2264	0.495717	-2.76071	0.596169
-3.24779	0.408414	-2.57142	0.520138	-2.92645	0.668294
-2.94318	0.514396	-2.56181	0.389175	-2.61709	0.669805
-3.26732	0.521981	-2.1381	0.49249	-2.66392	0.567738
-3.10443	0.551271	-2.34954	0.502681	-3.12034	0.572189
-3.23637	0.540463	-2.76825	0.464284	-2.72442	0.670212
-3.26076	0.489124	-2.80175	0.494297	-2.49692	0.707709
-3.10741	0.483958	-2.2919	0.480059	-2.88097	0.642891
-3.26402	0.512731	-2.64294	0.541764	-3.17327	0.703271
-2.82862	0.513049	-2.1217	0.543565	-2.47172	0.572462
-2.67968	0.509981	-2.67314	0.436152	-2.70063	0.594362
-2.89878	0.535813	-3.02504	0.469925	-2.77778	0.53754
-3.06647	0.503219	-2.66486	0.305046	-2.01358	0.64097
-3.31555	0.440253	-3.14248	0.459388	-3.05569	0.698727
-3.25374	0.475934	-2.64134	0.45079	-2.32899	0.820798
-3.2434	0.477529	-2.51742	0.470484	-2.95484	0.514914
-3.10316	0.50047	-2.47478	0.480715	-2.76405	0.55905
-2.75433	0.551725	-2.7386	0.455299	-2.47598	0.579224
-3.10578	0.528279	-2.46733	0.508854	-2.03438	0.539313
-3.24641	0.453052	-2.29152	0.454254	-2.44824	0.562903
-2.71625	0.495559	-2.57841	0.399331	-3.14283	0.730626
-2.95391	0.557717	-2.52412	0.467094	-1.96599	0.563043
-3.16566	0.494235	-2.62946	0.461728	-3.19895	0.634756
-3.1675	0.488232	-2.65185	0.455094	-2.45887	0.648738
-3.07166	0.498745	-2.50307	0.520931	-2.3608	0.713742
-2.90235	0.543709	-2.18475	0.521716	-2.57929	0.636432
-3.13388	0.534968	-2.63967	0.530409	-2.68612	0.750421
-2.68608	0.472139	-3.27961	0.475987	-2.84045	0.679904
-2.80688	0.448167	-2.67898	0.456551	-2.49462	0.66535
-2.94328	0.567691	-2.98547	0.516834	-2.93671	0.726673
-3.13094	0.530584	-2.58825	0.411676	-3.02755	0.739741
-2.92466	0.512563	-2.58302	0.522011	-3.08992	0.623643
-2.77309	0.492419	-2.51588	0.3561	-2.96512	0.728681
-2.7238	0.529865	-2.54658	0.515288	-2.69573	0.666468
-3.01444	0.593153	-2.73406	0.279561	-2.78244	0.652991
-2.778	0.598755	-2.77173	0.462922	-3.03648	0.63622
-2.96492	0.534163	-2.47929	0.48496	-2.9963	0.686316
-3.11705	0.430314	-2.68593	0.473559	-2.48149	0.646828
-2.90716	0.509344	-3.08737	0.481816	-3.05756	0.645291
-3.00235	0.482449	-3.02002	0.491188	-2.63774	0.707047
-2.47365	0.46981	-2.72784	0.472707	-3.20947	0.589554
-3.21854	0.465332	-2.6449	0.450313	-2.74579	0.658446
-2.31623	0.50572	-2.7192	0.433131	-3.09334	0.67771
-2.93389	0.540933	-2.51346	0.363129	-2.52979	0.561241
-3.13598	0.471697	-2.51402	0.573868	-3.05267	0.652581
-2.81193	0.516576	-2.76045	0.454964	-3.19854	0.626065
-3.00462	0.427017	-2.5473	0.535	-2.9818	0.581856
-2.90382	0.600344	-2.6902	0.422837	-3.03491	0.6977
-3.11031	0.456475	-2.68191	0.488999	-2.65243	0.570617
-2.58446	0.482824	-3.17522	0.451816	-2.4511	0.557982
-2.71157	0.477656	-2.53245	0.414559	-2.81954	0.698933
-2.42746	0.471631	-2.7389	0.504481	-2.98743	0.626114
-2.78203	0.488153	-2.72699	0.511353	-3.14181	0.594293
-3.19207	0.474369	-2.39478	0.537863	-3.25329	0.60297
-2.89253	0.600817	-2.52025	0.449461	-2.61763	0.590982
-3.06815	0.509274	-2.83147	0.475889	-3.24671	0.678376
-3.18987	0.496017	-2.63689	0.523499	-1.69785	0.62273
-2.88822	0.478789	-2.6572	0.481953	-2.98787	0.610601
-3.10769	0.405234	-3.10863	0.419206	-3.17433	0.738843
-2.22155	0.607071	-2.53303	0.443805	-2.75022	0.562086
-3.28399	0.476465	-3.11513	0.476124	-3.29854	0.572957
-3.13503	0.451544	-2.61106	0.439747	-2.97888	0.683636
-3.15107	0.468484	-2.68922	0.429148	-3.05562	0.61987
-3.01427	0.499583	-2.42831	0.407951	-3.07958	0.678146
-2.59507	0.479281	-2.73096	0.447111	-3.01567	0.755428
-2.07235	0.444473	-3.11378	0.41896	-3.14903	0.800754
-3.0836	0.400528	-2.54656	0.441029	-3.00984	0.666958
-2.5039	0.521621	-2.88924	0.460213	-3.1217	0.659053
-3.2279	0.51682	-2.56429	0.502031	-3.41733	0.671279
-2.59494	0.457435	-2.94889	0.428173	-3.11879	0.569158
-3.05881	0.444022	-2.61021	0.400699	-2.91738	0.643846
-2.96868	0.447209	-2.34868	0.582371	-3.08034	0.538356
-3.02127	0.495151	-2.67817	0.435179	-2.66111	0.599045
-3.12545	0.448928	-2.72746	0.466339	-2.44197	0.591019
-3.20824	0.472121	-2.83569	0.420192	-3.31256	0.758969
-2.61063	0.482971	-2.29926	0.468823	-2.59056	0.488455
-3.18195	0.5143	-2.50185	0.461478	-2.83984	0.707107
-3.08758	0.425924	-2.96266	0.459372	-3.24539	0.618943
-3.12819	0.517374	-2.98298	0.500116	-3.07824	0.54184
-2.45952	0.448441	-2.9198	0.395517	-3.14456	0.630714
-2.92186	0.464233	-2.39999	0.476322	-3.15201	0.560196
-3.30778	0.533181	-2.37706	0.387216	-2.80722	0.641749
-3.00553	0.457709	-2.67229	0.494412	-3.37101	0.560668
-2.92963	0.403624	-2.85528	0.586552	-3.21428	0.656478
-2.80684	0.437813	-2.33861	0.502151	-2.69958	0.616956
-2.65379	0.437904	-2.73423	0.362967	-2.72065	0.645232
-3.21484	0.460109	-2.70772	0.462224	-3.05418	0.530649
-2.28076	0.483594	-2.64095	0.475495	-3.06179	0.732606
-3.18203	0.420429	-3.00595	0.468376	-3.06163	0.668965
-3.11455	0.446614	-3.04	0.459193	-2.62592	0.74573
-1.41354	0.509521	-2.52948	0.482613	-3.16399	0.661598
-2.26128	0.437781	-2.37947	0.544065	-2.96579	0.641614
-3.03656	0.491789	-2.49014	0.458343	-2.59639	0.635976
-2.56615	0.426558	-2.00537	0.44037	-2.78788	0.697373
-2.85785	0.448844	-2.76495	0.45557	-3.07051	0.693304
-2.17793	0.479299	-2.67963	0.492683	-1.53214	0.666631
-2.83673	0.447182	-2.45409	0.481129	-2.85373	0.766279
-3.1048	0.51325	-2.80491	0.431088	-2.02652	0.533177
-2.89539	0.462789	-2.9763	0.435649	-2.74159	0.564225
-2.85216	0.447652	-2.72592	0.583952	-3.29637	0.528509
-3.23067	0.455089	-2.71797	0.5286	-3.06087	0.711127
-3.04099	0.460244	-2.66631	0.498276	-3.24066	0.614393
-3.15408	0.508468	-2.84924	0.470616	-3.06228	0.707715
-2.8427	0.434048	-2.65919	0.349579	-3.30961	0.538211
-3.08575	0.487139	-2.64071	0.482294	-3.01625	0.705847
-2.08223	0.49489	-3.16022	0.446639	-2.82447	0.587655
-2.08075	0.415793	-2.83252	0.39064	-2.86343	0.718703
-2.75047	0.449936	-2.80317	0.503061	-2.92611	0.599184
-2.78088	0.429766	-2.78746	0.464582	-3.26986	0.693968
-3.02338	0.520914	-2.33439	0.42954	-2.82552	0.651279
-2.93474	0.57822	-2.47871	0.446628	-3.12365	0.624471
-3.08971	0.546503	-2.71774	0.453595	-3.18476	0.572573
-3.20644	0.470395	-2.61389	0.494792	-2.67874	0.662842
-3.03179	0.499607	-2.76333	0.502148	-2.915	0.707989
-2.97179	0.477226	-2.95644	0.53324	-2.65162	0.662841
-2.60493	0.38788	-2.30244	0.46511	-3.04201	0.604876
-1.67514	0.459843	-2.73092	0.537262	-2.56896	0.67307
-2.97115	0.499702	-3.05865	0.53306	-2.9107	0.686768
-3.24527	0.45102	-1.75201	0.521657	-2.82014	0.663852
-2.28838	0.420526	-2.3914	0.467961	-3.23143	0.563625
-3.1665	0.49966	-2.50938	0.515966	-3.20673	0.598358
-3.12875	0.44175	-2.24121	0.47898	-3.17858	0.594453
-3.09438	0.470693	-2.58505	0.526306	-2.89241	0.642523
-3.09426	0.467791	-2.28245	0.543305	-3.26393	0.671336
-3.02498	0.426679	-2.35193	0.451581	-2.17876	0.591678
-3.22206	0.433453	-2.54357	0.472441	-2.27834	0.646214
-3.05481	0.414313	-3.11596	0.493202	-3.27348	0.675262
-2.99196	0.623289	-2.86537	0.481938	-2.44993	0.609143
-1.85864	0.460643	-2.72605	0.492732	-2.59303	0.694873
-2.76075	0.440562	-2.43818	0.494445	-1.99201	0.599687
-3.17117	0.483732	-2.58507	0.466685	-1.96979	0.582605
-2.79081	0.50228	-2.76021	0.544905	-1.67591	0.551998
-2.77979	0.521608	-2.74601	0.486815	-2.75066	0.711204
-3.01116	0.525381	-2.92213	0.478731	-2.50084	0.652127
-2.68728	0.538346	-2.0544	0.536706	-2.07458	0.597756
-2.24689	0.483683	-2.62831	0.490875	-2.38977	0.612843
-3.12656	0.520419	-2.50309	0.491891	-2.8608	0.625761
-2.88907	0.446025	-2.75302	0.488195	-2.23642	0.651163
-2.9944	0.468227	-2.72837	0.571177	-3.26252	0.644789
-3.05899	0.429242	-2.70792	0.470957	-3.08002	0.573975
-2.61404	0.529886	-2.85365	0.495092	-3.12021	0.5686
-3.11554	0.510308	-2.80036	0.47239	-3.27691	0.643185
-2.74796	0.493645	-2.71356	0.487831	-2.57545	0.612407
-2.84757	0.420146	-2.48954	0.459757	-3.00719	0.628963
-2.02545	0.468957	-2.82661	0.542203	-2.81429	0.701692
-3.15568	0.517107	-2.74155	0.454657	-2.92256	0.645971
-3.06803	0.467954	-2.82463	0.547243	-2.84534	0.689893
-2.9121	0.474676	-2.70716	0.46839	-3.33016	0.638173
-3.07366	0.441348	-2.58799	0.505431	-3.29995	0.674531
-3.11242	0.477332	-2.15526	0.534267	-2.52558	0.625076
-3.12953	0.47154	-2.65345	0.483387	-2.97736	0.651334
-3.23429	0.441601	-2.25667	0.461452	-3.00606	0.597595
-3.09643	0.493173	-2.68676	0.539874	-2.51154	0.593693
-3.11068	0.368204	-2.39617	0.477032	-2.7122	0.644153
-2.96158	0.400114	-2.69315	0.545735	-2.71967	0.661438
-3.10009	0.461136	-2.34286	0.520135	-2.84149	0.712205
-2.99202	0.499966	-2.62074	0.483665	-3.10615	0.68499
-3.013	0.446741	-2.09755	0.519584	-1.44432	0.625915
-3.0379	0.425339	-2.77528	0.485717	-2.48699	0.691215
-3.07627	0.559988	-2.73138	0.463038	-2.13163	0.605671
-2.5887	0.497088	-2.91493	0.504956	-2.56608	0.653851
-3.01728	0.484832	-2.46161	0.487696	-2.94461	0.722265
-2.94826	0.444125	-2.72566	0.424089	-2.32535	0.649133
-3.11411	0.496463	-2.83842	0.529515	-2.61783	0.743227
-2.91945	0.536234	-2.60204	0.506582	-2.43821	0.628875
-2.13627	0.465827	-2.428	0.503684	-2.10594	0.589233
-2.54606	0.403343	-2.7852	0.483043	-3.17075	0.517155
-3.10241	0.495377	-2.94006	0.504079	-2.45865	0.58519
-2.99828	0.502569	-3.15655	0.465995	-2.56322	0.638225
-2.96933	0.457129	-3.06501	0.451358	-2.95855	0.639853
-3.39074	0.461834	-2.45232	0.480036	-2.90557	0.693422
-3.19665	0.448041	-3.05972	0.471243	-2.36749	0.669113
-2.69378	0.471569	-2.67006	0.495733	-2.44904	0.581619
-3.0881	0.415005	-2.59884	0.501627	-3.06571	0.544007
-2.96161	0.472227	-2.56191	0.51955	-2.90551	0.618092
-3.14936	0.375987	-3.09101	0.633133	-2.9038	0.633427
-2.96366	0.473451	-2.34999	0.451321	-2.65594	0.64574
-2.91664	0.399258	-2.82629	0.477055	-2.74656	0.617735
-3.24763	0.455724	-2.35856	0.485362	-2.75549	0.670024
-3.02845	0.488764	-2.66801	0.453509	-2.60026	0.546973
-2.65436	0.476993	-2.48439	0.481711	-2.8449	0.631945
-2.65538	0.592122	-2.31555	0.531188	-2.89883	0.635973
-2.56946	0.438432	-2.71312	0.475523	-2.36974	0.565933
-3.04922	0.736001	-2.33133	0.502918	-2.88486	0.604305
-3.21706	0.505658	-2.41926	0.503942	-2.35744	0.563223
-3.18678	0.475374	-2.14615	0.534698	-2.69648	0.568286
-2.95177	0.538679	-2.34784	0.525337	-2.74362	0.561723
-2.91193	0.487631	-2.52271	0.455621	-2.6648	0.651504
-3.19824	0.425174	-2.80343	0.461166	-2.73533	0.571563
-2.58536	0.564111	-2.42671	0.54721	-1.89209	0.550711
-2.80123	0.549503	-2.15915	0.482301	-2.01397	0.677964
-2.7087	0.471283	-2.64616	0.461692	-2.80505	0.752681
-2.97025	0.484621	-2.8227	0.485115	-2.75706	0.682263
-3.19007	0.465743	-2.45522	0.466936	-2.2875	0.568702
-2.68924	0.511824	-2.99811	0.458849	-2.95855	0.517587
-3.09916	0.504665	-2.57158	0.489966	-3.1249	0.493565
-3.09357	0.498655	-2.44677	0.494184	-2.26866	0.517144
-3.26247	0.460482	-2.25304	0.497527	-2.80681	0.577859
-3.13253	0.479195	-2.72391	0.520832	-2.30409	0.586586
-2.72944	0.4409	-2.59947	0.472985	-2.58482	0.568253
-2.9785	0.504676	-2.86927	0.520272	-3.088	0.543575
-3.14871	0.449001	-2.62488	0.428083	-2.63424	0.665582
-2.9153	0.479384	-2.68428	0.458784	-2.44102	0.699959
-3.12937	0.540069	-2.47817	0.520986	-2.7568	0.511893
-3.23663	0.50547	-2.15019	0.476559	-2.87335	0.749398
-3.1973	0.506422	-2.62837	0.464994	-3.06305	0.632316
-2.61202	0.518557	-2.7004	0.52306	-3.25048	0.517155
-2.97482	0.453577	-2.52191	0.468997	-2.52971	0.580868
-3.23827	0.459999	-2.84748	0.517364	-2.55377	0.542351
-3.10117	0.549281	-2.54974	0.491665	-2.59445	0.601773
-3.14064	0.534134	-2.26453	0.484736	-2.62869	0.637892
-3.09697	0.467175	-2.55335	0.457405	-3.29802	0.425646
-2.84233	0.412533	-2.38753	0.480126	-2.80018	0.664631
-3.17124	0.542979	-2.28787	0.559356	-2.44814	0.644534
-2.48354	0.496771	-2.45127	0.483747	-2.95096	0.603545
-2.94931	0.51137	-2.58197	0.474662	-3.11599	0.634668
-2.91386	0.48602	-2.30371	0.47955	-2.76437	0.625975
-3.12334	0.514186	-2.5519	0.496393	-3.17829	0.639046
-3.06893	0.499845	-2.62246	0.486625	-2.73068	0.578109
-2.81059	0.425369	-2.827	0.468349	-2.53487	0.628342
-3.16358	0.514955	-2.32071	0.526064	-3.19	0.57097
-2.97516	0.417849	-2.61357	0.478438	-1.95571	0.576894
-3.0598	0.525274	-2.67352	0.476037	-1.64441	0.550749
-3.16166	0.519203	-2.38565	0.501122	-2.6172	0.533348
-2.98181	0.452232	-3.05994	0.520364	-2.79827	0.606466
-2.83861	0.495281	-2.51311	0.527737	-2.90575	0.555124
-3.12286	0.471774	-2.54966	0.495159	-2.66354	0.600076
-3.15739	0.512992	-2.24483	0.494678	-2.30084	0.513822
-3.19284	0.475184	-2.90822	0.484386	-2.81501	0.714993
-3.10543	0.517304	-2.84171	0.512876	-3.1713	0.617285
-3.12903	0.567355	-2.76597	0.428977	-2.39064	0.488335
-2.82485	0.480048	-2.51471	0.501417	-2.89714	0.590409
-3.22145	0.573956	-2.22235	0.486644	-3.0636	0.534525
-3.14291	0.478024	-2.33975	0.511407	-3.06576	0.576226
-3.21998	0.402818	-2.95032	0.488608	-2.96806	0.632172
-2.95783	0.438198	-2.87656	0.479764	-3.10484	0.618851
-2.85533	0.492963	-2.42619	0.484684	-3.06781	0.556301
-3.09579	0.557265	-2.74629	0.424076	-2.65051	0.691883
-3.09999	0.466322	-2.70267	0.547611	-2.5348	0.679462
-2.93165	0.520242	-2.59002	0.460489	-3.22215	0.511568
-3.02709	0.437338	-2.37094	0.546019	-3.00399	0.65857
-2.52613	0.566453	-2.36629	0.481239	-3.01289	0.674333
-3.15774	0.477954	-2.41911	0.506201	-2.56359	0.727515
-3.22345	0.507176	-2.62796	0.478324	-2.57953	0.528544
-3.04887	0.492669	-3.02985	0.490808	-3.03995	0.634706
-3.18287	0.483008	-2.65691	0.497735	-2.49392	0.574737
-2.98928	0.418766	-2.50613	0.546346	-2.56146	0.663549
-2.6171	0.609839	-2.8696	0.466659	-2.96106	0.55543
-3.00382	0.494779	-1.63779	0.460431	-3.10544	0.598978
-3.19798	0.428537	-2.79809	0.500287	-2.77421	0.61025
-2.64563	0.452691	-3.10727	0.489286	-2.82678	0.63846
-2.62266	0.598055	-2.84776	0.532466	-2.82189	0.635206
-2.96862	0.470013	-2.82603	0.496833	-3.18302	0.500003
-3.14574	0.462125	-2.50898	0.523294	-3.06597	0.559507
-3.13721	0.493573	-2.74925	0.538486	-2.02566	0.606221
-2.61093	0.564626	-2.26684	0.514348	-3.02718	0.661278
-2.99251	0.398124	-2.69486	0.465886	-2.93757	0.609104
-3.34265	0.49621	-2.69803	0.447362	-2.75928	0.645957
-3.02872	0.48577	-2.78918	0.453148	-2.07045	0.579981
-2.72212	0.564913	-2.57344	0.459258	-3.21227	0.592217
-2.8734	0.642986	-2.81946	0.487919	-3.09573	0.613945
-3.28896	0.50325	-1.98204	0.451546	-2.07138	0.670933
-3.02924	0.516174	-2.80785	0.48728	-2.34279	0.697585
-2.53921	0.522458	-2.7813	0.482571	-2.80379	0.5255
-3.06499	0.470042	-2.55597	0.487286	-2.2909	0.611723
-2.79792	0.623437	-2.43115	0.49075	-2.59989	0.611288
-3.06395	0.470987	-2.85318	0.467111	-2.33972	0.579841
-3.12931	0.400168	-2.53456	0.434477	-2.94862	0.593852
-3.15372	0.504216	-2.02477	0.49841	-3.11543	0.682119
-3.24353	0.487717	-3.06345	0.438401	-2.59892	0.583144
-2.88459	0.519588	-2.67194	0.498002	-2.3022	0.60631
-3.04873	0.45481	-2.32167	0.532987	-3.21313	0.564725
-3.19438	0.486927	-2.81781	0.528178	-3.03478	0.704579
-2.79973	0.588386	-2.10451	0.483853	-3.16711	0.540735
-2.62871	0.505896	-2.14199	0.453212	-2.71936	0.596012
-2.96353	0.374423	-2.99033	0.493392	-3.13593	0.639263
-2.97987	0.445771	-2.1977	0.50783	-2.67262	0.528281
-3.17304	0.574309	-2.72846	0.55619	-2.68597	0.521761
-3.16122	0.463545	-3.03797	0.474381	-2.60352	0.621059
-2.54914	0.559619	-2.16848	0.503878	-3.15276	0.603346
-3.00463	0.546713	-2.53019	0.52549	-2.92414	0.627709
-2.76678	0.478458	-2.58855	0.483519	-2.9788	0.610829
-3.23597	0.471394	-2.88801	0.476422	-3.19747	0.586259
-3.06449	0.523316	-2.37775	0.497826	-2.76115	0.694733
-3.03833	0.497902	-2.99803	0.48916	-3.15615	0.624226
-2.92868	0.479303	-2.70473	0.439455	-2.85497	0.712756
-3.15181	0.586585	-2.61193	0.483082	-2.75434	0.623031
-3.09798	0.399758	-2.87401	0.377445	-3.07882	0.721028
-3.05504	0.509303	-2.33091	0.472273	-2.8602	0.716093
-3.17288	0.463475	-2.99733	0.535856	-2.96658	0.634845
-2.78041	0.47151	-2.84406	0.486866	-3.30168	0.699456
-3.09054	0.557687	-2.96958	0.51518	-3.3906	0.641298
-3.1176	0.5139	-2.90522	0.470083	-2.4172	0.681869
-3.00236	0.427159	-1.95209	0.46789	-2.98157	0.673323
-3.11153	0.520377	-1.93667	0.487467	-3.18763	0.534246
-3.08374	0.496167	-2.89911	0.470296	-3.18186	0.736267
-2.63278	0.515046	-2.59762	0.486564	-2.6661	0.649377
-3.03349	0.570691	-3.06139	0.410423	-3.25882	0.602745
-3.1355	0.493733	-2.6845	0.534956	-3.02393	0.695458
-3.19501	0.548233	-2.57103	0.48585	-3.15557	0.540654
-3.24226	0.472716	-3.14019	0.536466	-3.14177	0.646503
-3.05416	0.477148	-2.41242	0.453415	-3.02047	0.590972
-2.56782	0.502847	-2.74753	0.476914	-3.17088	0.713971
-3.10742	0.493055	-2.73293	0.445749	-3.27	0.561337
-2.51089	0.485043	-2.77553	0.49424	-2.11579	0.619071
-2.94872	0.568869	-2.81463	0.509992	-3.33975	0.530192
-3.04132	0.509425	-2.97192	0.492033	-3.0232	0.654378
-2.1916	0.546669	-2.71706	0.510635	-2.99609	0.543937
-2.884	0.465346	-2.44632	0.461718	-1.64253	0.604694
-2.94702	0.528644	-2.76014	0.485311	-2.89978	0.540329
-2.97079	0.434099	-2.65658	0.451345	-2.46101	0.621291
-2.99644	0.565761	-2.59622	0.444069	-1.75731	0.646277
-3.00675	0.529966	-2.51396	0.470578	-3.30835	0.616854
-3.26318	0.603804	-2.33268	0.512512	-2.30717	0.606782
-2.74703	0.506118	-2.39692	0.485795	-3.10938	0.666028
-2.91096	0.464965	-2.58726	0.489124	-3.09237	0.644795
-2.99319	0.490005	-3.4171	0.449008	-2.35843	0.483885
-3.0802	0.522231	-2.59729	0.510433	-2.85625	0.620194
-2.72744	0.475205	-2.56096	0.469038	-2.92471	0.706223
-3.27858	0.555878	-2.80877	0.46807	-3.1207	0.557235
-2.91681	0.455153	-2.66334	0.491074	-2.19617	0.554258
-2.77487	0.547586	-3.14166	0.501184	-2.78686	0.721027
-2.59341	0.48818	-2.24303	0.534984	-3.1717	0.552474
-2.45256	0.490272	-3.45844	0.563102	-2.96905	0.540921
-3.17899	0.470362	-2.16565	0.57729	-2.69094	0.54551
-3.15655	0.424372	-2.52952	0.423064	-1.41351	0.561593
-2.74253	0.486094	-3.36317	0.516699	-3.08687	0.67103
-2.87002	0.492894	-2.54672	0.468895	-2.58663	0.61875
-2.93094	0.397102	-2.63287	0.525723	-2.02463	0.571
-2.99504	0.472042	-2.4751	0.485508	-3.0601	0.593158
-2.89635	0.534343	-2.79828	0.547964	-3.21486	0.556868
-2.87138	0.399607	-2.80895	0.449309	-2.60849	0.590198
-3.20158	0.46896	-2.77461	0.483191	-2.01914	0.567141
-3.1366	0.501508	-2.41365	0.43146	-3.01852	0.58082
-3.14789	0.434111	-2.4375	0.419092	-2.66543	0.607073
-2.99927	0.475976	-2.56018	0.287229	-2.12616	0.563208
-2.99658	0.499369	-2.5205	0.510007	-2.83546	0.69679
-3.10287	0.404226	-2.90766	0.508137	-3.07136	0.562795
-2.57224	0.475301	-2.90261	0.488362	-2.92985	0.490864
-3.29386	0.431716	-2.61452	0.43351	-3.00309	0.680492
-3.177	0.427291	-2.94625	0.432574	-3.03139	0.635299
-3.15404	0.410572	-2.24175	0.505308	-3.07193	0.461657
-2.75373	0.413242	-2.92155	0.479255	-2.48141	0.571334
-3.21191	0.511318	-2.52478	0.504899	-2.92265	0.631385
-3.12518	0.466299	-2.96852	0.450126	-2.56592	0.638768
-3.00688	0.454062	-2.32031	0.474328	-2.88246	0.635785
-2.89279	0.486672	-2.79973	0.499555	-2.54114	0.671104
-2.79754	0.469705	-2.85605	0.495817	-2.76622	0.624211
-2.15184	0.533273	-2.47368	0.47446	-2.75624	0.59215
-2.98285	0.599455	-2.32745	0.600104	-2.4244	0.690514
-3.21474	0.40545	-2.92722	0.430357	-1.56656	0.520966
-3.21285	0.433842	-2.57468	0.443968	-3.16983	0.573113
-2.89705	0.463202	-2.22251	0.516437	-2.9218	0.621392
-2.09615	0.533115	-2.84762	0.49173	-2.78627	0.558947
-2.65901	0.447482	-2.72141	0.520144	-2.40157	0.66432
-2.49212	0.475039	-2.09457	0.523504	-2.60375	0.676504
-2.89835	0.467341	-2.4858	0.46519	-2.93213	0.671764
-2.67639	0.50565	-3.07765	0.482948	-2.9257	0.607696
-3.21817	0.417217	-2.75246	0.468904	-2.36019	0.677
-3.09948	0.46008	-2.46413	0.481846	-3.01857	0.611913
-2.68179	0.527623	-2.90955	0.44316	-2.79736	0.732691
-2.67953	0.453355	-2.75922	0.499087	-2.54876	0.586037
-3.14075	0.472287	-2.43858	0.483057	-2.27273	0.685471
-2.98673	0.390865	-2.88598	0.443633	-2.77244	0.693108
-2.97493	0.450658	-2.11143	0.462424	-2.95354	0.575843
-2.72684	0.510751	-2.78039	0.493501	-2.62225	0.67887
-2.7581	0.460333	-2.10657	0.484578	-2.56722	0.540158
-3.21202	0.491125	-2.63031	0.466154	-2.82457	0.623968
-2.76109	0.441727	-2.3784	0.450996	-2.75462	0.631052
-2.70673	0.433571	-1.8196	0.526915	-2.36361	0.727616
-3.07895	0.486253	-1.4334	0.450374	-3.18071	0.616999
-3.09773	0.488703	-2.6577	0.363238	-2.70964	0.624
-2.92086	0.482954	-2.84741	0.482694	-3.14328	0.60009
-3.0292	0.469769	-2.6134	0.437339	-3.0736	0.577858
-2.76804	0.439619	-2.75446	0.504389	-2.70046	0.667472
-2.0767	0.510461	-2.73967	0.500929	-2.85939	0.632464
-3.15974	0.419377	-2.59328	0.445346	-2.71549	0.615373
-2.82491	0.420791	-2.52349	0.552727	-2.21318	0.622974
-3.189	0.536202	-2.19563	0.503759	-2.62105	0.715839
-2.8949	0.462851	-2.67678	0.478184	-2.93516	0.58302
-3.10044	0.47157	-2.68373	0.520423	-2.7717	0.694281
-2.97577	0.575769	-2.16995	0.508989	-2.39283	0.739973
-3.02081	0.426146	-2.53356	0.538285	-2.95927	0.636871
-2.9606	0.40063	-2.58361	0.510779	-2.8307	0.658086
-3.11174	0.515205	-1.77005	0.486512	-2.84695	0.551198
-3.01065	0.424875	-2.51959	0.463069	-3.11237	0.578526
-2.82523	0.484331	-2.62777	0.457838	-2.82901	0.615665
-2.86817	0.464293	-2.62193	0.465525	-2.82224	0.602118
-3.22749	0.51334	-2.7074	0.514306	-3.10892	0.585407
-3.22724	0.477557	-2.7325	0.492682	-2.91929	0.537393
-3.03391	0.476274	-2.0851	0.514824	-2.41045	0.654321
-3.16332	0.502899	-2.45912	0.502109	-2.83415	0.521918
-3.28884	0.510543	-3.04487	0.513778	-2.91574	0.704362
-3.10051	0.52463	-2.97955	0.53937	-2.73189	0.674259
-2.92975	0.442527	-2.9081	0.512604	-2.96964	0.615674
-2.90069	0.525054	-2.14661	0.442073	-2.61954	0.664323
-2.39864	0.46414	-2.37164	0.471522	-3.06715	0.689943
-3.39162	0.49057	-2.71183	0.509318	-2.89644	0.685338
-1.8207	0.477464	-2.75062	0.458983	-3.08679	0.697872
-2.68208	0.459371	-2.71447	0.433373	-2.35651	0.71588
-2.87091	0.423782	-2.43089	0.443166	-2.65029	0.611461
-2.99851	0.515234	-2.45048	0.467449	-3.03547	0.681372
-2.95777	0.467578	-2.89149	0.471301	-3.02537	0.586015
-3.06047	0.549283	-2.35557	0.499103	-1.55021	0.623695
-3.06963	0.471804	-2.99166	0.493556	-2.4484	0.575796
-3.20167	0.446641	-3.10101	0.473909	-2.36619	0.622407
-2.04185	0.496478	-3.12132	0.489043	-2.37827	0.662958
-3.27496	0.453834	-2.44415	0.523298	-1.63337	0.59312
-3.27677	0.440491	-2.26437	0.541675	-2.58189	0.570373
-2.99033	0.512532	-2.21046	0.475732	-2.76005	0.656421
-3.03482	0.474501	-2.77541	0.50258	-2.8029	0.536445
-2.10303	0.461332	-2.51254	0.491499	-0.880713	0.546331
-3.13536	0.437308	-2.6461	0.475448	-2.92338	0.564663
-3.07102	0.463419	-2.43316	0.458204	-3.17644	0.578562
-2.51779	0.685996	-2.63452	0.474436	-2.84219	0.630842
-2.71333	0.46941	-2.39171	0.473476	-2.46723	0.554168
-2.94988	0.514101	-2.97521	0.448445	-3.05235	0.610077
-2.95369	0.471548	-2.52452	0.445916	-2.92296	0.599769
-2.85247	0.503179	-3.01795	0.49894	-2.59429	0.569039
-2.64164	0.478917	-2.32333	0.467528	-2.31392	0.516167
-3.12842	0.45047	-2.73537	0.462508	-2.59301	0.616415
-3.132	0.458857	-2.64867	0.502278	-2.57824	0.582779
-2.70694	0.523788	-2.83468	0.505332	-1.69568	0.607036
-2.94778	0.419977	-2.22248	0.441377	-2.9443	0.631289
-2.79513	0.459316	-2.72628	0.457855	-2.83637	0.609366
-2.54448	0.481222	-2.48577	0.472164	-2.89852	0.628376
-3.06015	0.427058	-2.33718	0.455344	-2.98884	0.612385
-2.89412	0.500273	-2.78223	0.514685	-2.28712	0.595179
-3.19375	0.501484	-2.15229	0.448434	-2.7083	0.675361
-2.89247	0.493768	-2.02317	0.539648	-2.37755	0.666413
-2.7109	0.479107	-2.06115	0.510665	-3.11422	0.574873
-2.80595	0.451576	-2.64615	0.495126	-2.2205	0.638648
-2.92583	0.458832	-2.52938	0.480277	-2.96656	0.655188
-3.32954	0.473611	-2.95387	0.526224	-2.98965	0.636073
-2.44886	0.51463	-2.46913	0.469865	-2.95096	0.645377
-3.10564	0.459577	-2.60007	0.538082	-2.9919	0.587422
-3.30089	0.443495	-2.74198	0.467393	-3.1461	0.580965
-2.8479	0.49643	-2.73636	0.496959	-2.58865	0.667994
-2.92482	0.545381	-2.52502	0.553068	-2.15608	0.570562
-3.11418	0.448174	-2.6295	0.526281	-2.31501	0.597612
-3.11226	0.437148	-2.88147	0.472107	-2.89287	0.60634
-1.85946	0.466328	-2.40998	0.417124	-2.87443	0.511334
-3.06539	0.456595	-2.85276	0.483345	-1.53102	0.614828
-3.23845	0.483955	-2.4554	0.490129	-2.42169	0.519481
-2.94003	0.464296	-2.70099	0.483013	-3.06601	0.613362
-2.52983	0.456403	-2.85524	0.484427	-2.65362	0.650246
-3.07491	0.501609	-2.48145	0.438556	-3.23833	0.584142
-3.16576	0.502871	-2.67092	0.47243	-3.1059	0.559015
-3.05104	0.576291	-2.87976	0.456948	-2.42924	0.57153
-2.5871	0.456402	-2.77102	0.520093	-2.51111	0.552745
-3.01421	0.477768	-2.53152	0.424261	-2.73958	0.57695
-3.14369	0.460507	-2.61236	0.471778	-2.50454	0.584602
-3.15597	0.495501	-2.4765	0.515951	-2.83132	0.589938
-3.18005	0.549803	-3.15766	0.503846	-2.85352	0.549133
-3.23895	0.471607	-2.52417	0.485914	-2.41481	0.703391
-3.14558	0.498469	-2.705	0.464839	-3.41716	0.56426
-3.03453	0.47662	-2.87138	0.44795	-2.64674	0.56931
-3.15874	0.449961	-2.83931	0.474043	-2.19521	0.680224
-2.91186	0.472516	-2.50153	0.481697	-2.92566	0.585005
-2.9966	0.498892	-2.23969	0.505937	-2.95891	0.537617
-3.20461	0.43063	-2.05408	0.534393	-2.40592	0.615418
-3.18634	0.550336	-2.52825	0.508307	-2.97939	0.68264
-3.22576	0.48266	-3.03396	0.386537	-2.71498	0.542923
-3.08924	0.419309	-2.56845	0.492492	-2.74025	0.563119
-2.84511	0.52036	-2.8526	0.465759	-3.00959	0.546797
-2.94755	0.470731	-3.05527	0.553806	-3.29602	0.602413
-3.17533	0.501955	-2.96741	0.464984	-2.82554	0.625717
-2.8506	0.417786	-2.92359	0.456937	-3.33209	0.599386
-2.802	0.575238	-2.87972	0.443699	-3.04915	0.588297
-3.24558	0.421145	-2.64564	0.510699	-2.71778	0.601775
-3.09347	0.439732	-2.77816	0.495598	-2.47847	0.608008
-3.13667	0.557446	-2.9303	0.462507	-2.96888	0.596529
-2.97513	0.400221	-2.65922	0.562497	-2.44511	0.609432
-3.2763	0.488811	-2.31235	0.481369	-2.9622	0.559356
-3.17311	0.483236	-2.67405	0.496321	-3.14078	0.622585
-3.24708	0.453672	-2.57889	0.526458	-3.20807	0.504125
-2.99013	0.530657	-2.46868	0.484083	-2.75985	0.612085
-2.38717	0.445717	-2.64577	0.509849	-2.99197	0.650863
-3.0058	0.488986	-2.5781	0.452087	-2.79407	0.672533
-3.22792	0.519634	-2.50867	0.547224	-2.6555	0.668283
-3.0498	0.490305	-2.80504	0.444039	-2.80541	0.590228
-3.31337	0.493666	-3.11762	0.490153	-2.82987	0.639856
-2.60346	0.563149	-2.39482	0.606887	-2.50774	0.621595
-3.331	0.468333	-2.65134	0.488181	-2.96211	0.596908
-2.99065	0.480984	-2.72511	0.51653	-2.93139	0.649654
-2.73561	0.577051	-2.79013	0.530145	-2.83403	0.695483
-2.84804	0.50944	-2.63715	0.48212	-2.989	0.587921
-3.22659	0.586235	-2.72723	0.461824	-1.83687	0.683487
-2.9526	0.467715	-3.01555	0.506179	-2.75461	0.665037
-2.79205	0.495594	-2.80873	0.481796	-2.86109	0.572954
-2.85912	0.531515	-2.44322	0.496293	-2.71464	0.672945
-3.05956	0.43539	-2.28627	0.53769	-2.75128	0.618375
-2.55616	0.457346	-3.10447	0.503999	-3.14398	0.653241
-3.45746	0.481256	-2.90003	0.461505	-2.67151	0.638826
-3.10834	0.446563	-2.7715	0.564049	-3.01364	0.586173
-3.27912	0.424941	-3.005	0.406577	-2.98821	0.573222
-1.99784	0.56172	-3.00475	0.353329	-2.76441	0.666909
-2.88771	0.446189	-2.72042	0.505118	-3.0939	0.607998
-3.25363	0.461422	-2.6147	0.504836	-3.06828	0.588984
-2.40894	0.445312	-2.34858	0.567286	-3.08156	0.714098
-3.31192	0.486909	-2.5473	0.526992	-3.0179	0.70557
-0.623715	0.580236	-2.64461	0.523871	-2.96578	0.630645
-2.30027	0.49019	-3.16242	0.471774	-2.84505	0.665117
-2.94676	0.481077	-2.8708	0.479944	-2.99953	0.609198
-3.03446	0.383598	-2.88336	0.48748	-3.1502	0.567474
-3.24421	0.584469	-2.6841	0.528087	-2.5286	0.686119
-2.73575	0.53651	-2.03468	0.558923	-2.23009	0.681634
-3.26778	0.403867	-2.38257	0.513875	-3.14801	0.634601
-2.88897	0.451871	-3.03727	0.457352	-2.48692	0.66608
-2.94946	0.419923	-3.05643	0.597188	-2.78576	0.66217
-3.10089	0.547434	-2.94317	0.525278	-2.61609	0.640889
-2.83206	0.490213	-2.99016	0.467343	-2.41094	0.58905
-2.46237	0.468147	-2.76612	0.56877	-2.16024	0.599799
-3.03627	0.368794	-2.38798	0.523548	-2.89771	0.575125
-2.35545	0.483849	-2.31005	0.453927	-2.75096	0.637964
-2.70327	0.529646	-2.6938	0.477537	-2.42946	0.588275
-3.1588	0.493137	-2.32199	0.508425	-2.89479	0.591059
-3.07113	0.530337	-2.87701	0.400147	-2.5879	0.591093
-2.91907	0.466106	-2.83038	0.384483	-3.05554	0.628247
-2.63076	0.433565	-2.46288	0.516511	-2.39807	0.654414
-3.01108	0.434732	-2.56812	0.415432	-1.76374	0.686141
-2.74391	0.496169	-2.68521	0.461292	-2.16166	0.602553
-3.22055	0.381941	-2.80717	0.512648	-2.94275	0.602823
-2.99518	0.390675	-2.65329	0.488914	-3.05954	0.640941
-3.00003	0.42742	-2.571	0.45426	-2.45273	0.64796
-2.86383	0.504618	-2.74113	0.490172	-2.57351	0.718324
-3.26794	0.459581	-2.20707	0.480641	-2.18137	0.624093
-2.95998	0.477835	-2.20021	0.523733	-2.94469	0.701684
-3.11429	0.427747	-2.68777	0.43868	-2.69833	0.652023
-3.15456	0.422835	-2.79088	0.53955	-3.21277	0.540334
-3.02683	0.3878	-3.34763	0.498232	-2.92446	0.632835
-2.7845	0.506252	-2.42139	0.449123	-2.67058	0.636766
-3.0387	0.463352	-2.59051	0.401839	-2.77849	0.617201
-2.70499	0.330516	-2.65571	0.504253	-2.83584	0.561039
-3.20236	0.406769	-2.883	0.515739	-3.18507	0.554577
-2.97559	0.412772	-1.90497	0.564343	-3.12729	0.531017
-2.5049	0.518628	-2.52884	0.462214	-3.22189	0.569029
-3.03086	0.468808	-2.87698	0.524887	-2.77537	0.710447
-3.02046	0.497939	-3.23628	0.488619	-2.7728	0.696028
-3.08803	0.444257	-2.5148	0.507891	-2.20242	0.771218
-2.95167	0.461291	-2.52595	0.491394	-2.4735	0.636711
-3.04396	0.43084	-2.25968	0.52524	-2.76415	0.680605
-3.20249	0.445762	-1.88295	0.501132	-2.89635	0.668833
-3.15931	0.596335	-2.34765	0.507677	-2.61372	0.662427
-3.1516	0.515035	-2.7929	0.461562	-2.59701	0.671959
-3.16684	0.421408	-3.09144	0.461294	-2.60357	0.607468
-3.09154	0.451222	-2.51385	0.502388	-2.69558	0.641094
-2.24114	0.446623	-3.271	0.403377	-2.98354	0.634542
-3.2285	0.365103	-2.18907	0.504726	-2.89145	0.680916
-2.5215	0.533669	-2.8077	0.504556	-2.31819	0.675966
-3.12509	0.383986	-3.10848	0.464593	-2.40912	0.621106
-3.25412	0.479198	-2.40833	0.522865	-3.08565	0.601722
-3.15033	0.451193	-2.7811	0.433868	-3.2389	0.589223
-2.89484	0.456464	-2.03134	0.457617	-2.42796	0.661502
-3.30769	0.437453	-2.251	0.530341	-2.80884	0.712381
-3.00382	0.517465	-2.84958	0.548041	-2.8617	0.617799
-2.65856	0.42996	-2.9552	0.515228	-2.36593	0.621753
-3.09685	0.491737	-2.37761	0.464847	-2.54478	0.64757
-2.97486	0.498103	-2.20282	0.489109	-2.78579	0.582854
-2.6361	0.539634	-2.99813	0.432645	-2.84508	0.535484
-2.81862	0.518392	-2.44191	0.459584	-2.39778	0.581567
-3.12889	0.431361	-2.43896	0.526345	-2.88543	0.706082
-2.67977	0.518221	-2.70174	0.482082	-2.90162	0.579589
-3.17984	0.384359	-2.63462	0.494682	-2.85575	0.661112
-2.49275	0.49391	-2.84038	0.444622	-2.9601	0.674514
-2.7354	0.474953	-2.5685	0.427427	-2.4376	0.584014
-2.83288	0.507415	-3.0083	0.448402	-2.76038	0.670423
-2.83247	0.491716	-2.45699	0.435059	-2.78932	0.576108
-3.05009	0.383643	-2.99946	0.394735	-2.55882	0.631981
-2.88398	0.495514	-2.62833	0.617749	-2.72152	0.680455
-2.6079	0.496553	-2.74596	0.461894	-2.71609	0.57987
-3.15868	0.447557	-2.7895	0.516345	-2.23829	0.6307
-2.97696	0.519756	-2.70604	0.497628	-2.77693	0.630554
-3.05177	0.483146	-2.56187	0.453618	-2.97044	0.564681
-2.81697	0.455226	-2.31501	0.514582	-2.70777	0.679651
-3.05172	0.476192	-2.65372	0.510954	-2.65229	0.586655
-3.12654	0.534089	-2.34346	0.484605	-2.3753	0.6875
-3.26442	0.47379	-3.01645	0.469716	-2.80843	0.724746
-3.15883	0.360201	-2.25313	0.524482	-2.98986	0.644718
-2.88916	0.401059	-2.77939	0.408989	-2.93357	0.665965
-2.97482	0.600291	-2.73068	0.50962	-2.86699	0.565091
-2.87465	0.445862	-3.00214	0.448716	-2.85938	0.743001
-2.82634	0.487954	-2.41464	0.533875	-2.23208	0.614288
-3.22235	0.48213	-2.37596	0.518157	-2.95932	0.580986
-3.10806	0.456223	-2.57827	0.394778	-2.7323	0.69499
-2.51952	0.460046	-2.81707	0.404968	-2.65128	0.729293
-2.87472	0.422108	-2.44872	0.495398	-2.71136	0.649324
-3.07608	0.532909	-2.33522	0.479498	-2.78205	0.700509
-2.94042	0.367846	-2.01373	0.444904	-2.47881	0.634131
-3.27039	0.41861	-2.71686	0.461246	-2.92117	0.593638
-3.31784	0.489894	-3.08865	0.451275	-2.76767	0.735671
-2.92148	0.367286	-2.31348	0.412162	-3.03855	0.602904
-3.04177	0.499385	-2.5232	0.476847	-2.88997	0.626867
-3.00924	0.527223	-2.89612	0.477421	-2.81725	0.652464
-3.33565	0.373657	-2.23883	0.511397	-2.5205	0.622039
-3.23519	0.482722	-2.7501	0.496676	-2.82736	0.606181
-3.09815	0.476434	-1.77928	0.404711	-2.6367	0.622509
-3.16884	0.458449	-2.14355	0.458356	-2.91108	0.564876
-3.03204	0.433753	-2.83129	0.429787	-3.06116	0.633473
-3.21095	0.463803	-2.45447	0.476239	-1.91535	0.586497
-3.11376	0.508702	-2.99199	0.371604	-2.99775	0.59189
-2.88711	0.538225	-3.13479	0.412262	-2.53395	0.661737
-2.89313	0.342799	-2.30975	0.414116	-2.98876	0.597587
-3.11965	0.488779	-1.72332	0.421749	-3.05028	0.643749
-2.95184	0.322011	-2.2517	0.539124	-2.44153	0.757257
-2.73312	0.539036	-2.4973	0.463157	-3.12695	0.606476
-2.79828	0.415656	-2.6062	0.443097	-3.20934	0.539283
-3.09695	0.541503	-2.64059	0.445749	-3.30004	0.553777
-3.04966	0.472936	-2.66708	0.46317	-3.31387	0.555243
-2.96848	0.449889	-2.41273	0.496539	-3.23509	0.552228
-2.96305	0.435947	-2.74433	0.430713	-2.99544	0.607698
-3.18084	0.455023	-2.92609	0.503907	-3.32556	0.598976
-2.99893	0.501147	-3.07145	0.45623	-2.81427	0.53603
-3.24966	0.50802	-2.19548	0.478331	-2.34245	0.594574
-3.10479	0.430641	-3.12844	0.428086	-3.29665	0.467039
-3.13462	0.407555	-2.44454	0.513654	-3.16939	0.594846
-3.20271	0.672326	-2.66999	0.41056	-2.95169	0.64407
-3.19896	0.426056	-2.84489	0.448234	-2.53524	0.570108
-3.03251	0.422819	-2.89848	0.458288	-2.91007	0.616748
-2.89536	0.407148	-2.57835	0.494179	-1.89605	0.581352
-2.987	0.420667	-2.25333	0.459767	-3.16604	0.578685
-3.04821	0.455323	-2.82956	0.527726	-2.82463	0.590091
-3.04915	0.515483	-3.11779	0.463451	-2.99068	0.638573
-3.14561	0.417502	-1.98797	0.490596	-2.70325	0.576211
-3.23126	0.662651	-3.00536	0.44906	-2.71274	0.564819
-3.0162	0.458516	-2.71247	0.564942	-3.32945	0.570893
-3.13606	0.528435	-2.4749	0.499545	-2.38364	0.57878
-2.73776	0.439601	-2.12885	0.488247	-2.70626	0.538547
-1.07716	0.415791	-2.45172	0.532734	-3.20575	0.580238
-2.88063	0.450362	-2.82979	0.457441	-2.99945	0.551174
-2.86154	0.513353	-2.52996	0.474469	-2.3667	0.584612
-3.09275	0.397084	-2.61428	0.455563	-3.14598	0.529015
-2.96821	0.510142	-2.37084	0.464223	-3.19404	0.514256
-3.27272	0.46259	-2.29688	0.495458	-2.99415	0.613826
-3.01767	0.410814	-2.32137	0.475453	-3.02616	0.609431
-3.11488	0.444967	-2.08741	0.512435	-2.95679	0.559511
-2.74016	0.478045	-2.58307	0.398123	-2.33437	0.589986
-3.02542	0.412708	-2.35579	0.490846	-3.16624	0.551514
-3.11942	0.451394	-2.41741	0.487394	-2.82077	0.546201
-2.61905	0.502943	-2.84961	0.534628	-2.68645	0.556098
-3.16528	0.433418	-2.10168	0.497231	-2.9007	0.530049
-2.9427	0.48278	-2.3244	0.47787	-2.9102	0.508184
-3.02802	0.400928	-2.23817	0.43719	-2.9455	0.670169
-2.65913	0.480923	-2.26467	0.454517	-2.96802	0.566209
-2.72171	0.46582	-2.24174	0.436404	-3.06685	0.565824
-2.65782	0.4415	-2.71305	0.43463	-2.75054	0.598834
-2.14808	0.476701	-2.30264	0.482555	-3.14022	0.54845
-3.16999	0.507539	-2.21705	0.470721	-2.92859	0.586572
-2.97005	0.4006	-2.64215	0.544233	-3.16346	0.554329
-2.84175	0.403851	-2.96316	0.486825	-2.63349	0.609917
-3.10373	0.423884	-2.45635	0.441234	-3.14104	0.51502
-3.28299	0.464293	-2.27608	0.445774	-2.91217	0.598278
-3.03487	0.452141	-2.74883	0.496541	-2.42539	0.543823
-2.23115	0.529284	-2.45653	0.393673	-2.45427	0.572454
-3.09584	0.511676	-2.25327	0.478936	-2.77248	0.573503
-2.96448	0.508115	-2.50041	0.451834	-2.63782	0.572847
-3.07633	0.41499	-2.47107	0.522488	-3.09809	0.643781
-3.12452	0.511886	-2.92947	0.470717	-2.48634	0.542879
-2.37987	0.471821	-2.46567	0.49461	-2.92338	0.600405
-2.88656	0.422515	-2.46648	0.456371	-2.93508	0.59058
-3.15888	0.491455	-2.26911	0.469827	-2.73953	0.625312
-2.98476	0.431266	-2.79839	0.570066	-3.13351	0.595028
-2.94077	0.503031	-2.94503	0.499634	-2.93128	0.543215
-2.96058	0.477615	-2.94018	0.503486	-3.17905	0.602411
-3.23504	0.460992	-2.6869	0.489841	-2.99831	0.605547
-3.3345	0.47664	-2.9805	0.400041	-3.20576	0.53134
-3.23123	0.470313	-2.20354	0.48312	-2.9335	0.579595
-2.9667	0.375171	-2.47358	0.463059	-2.84892	0.581656
-3.07101	0.46036	-2.50972	0.484246	-3.05858	0.619607
-2.94848	0.510351	-2.1593	0.495856	-2.61909	0.577746
-2.96856	0.407195	-2.19883	0.461718	-2.81578	0.609615
-2.58084	0.478427	-2.52617	0.436623	-2.89841	0.651101
-3.23869	0.475156	-2.66364	0.413828	-2.65651	0.513814
-2.94138	0.584281	-2.07183	0.492995	-2.45638	0.621484
-2.97456	0.438499	-2.47725	0.501456	-2.74813	0.569459
-3.0391	0.492585	-2.5289	0.459508	-2.18734	0.605711
-3.05625	0.43427	-2.38649	0.455472	-2.52874	0.57751
-2.89734	0.476712	-2.55263	0.448713	-2.42759	0.604091
-3.06178	0.41584	-2.38882	0.469226	-2.76263	0.552347
-3.05341	0.487535	-2.95701	0.473961	-2.6679	0.502538
-2.54822	0.452144	-2.95371	0.681852	-2.49587	0.666412
-3.09545	0.384974	-2.66369	0.435562	-2.89509	0.580038
-3.15001	0.437162	-2.67679	0.512829	-2.62977	0.580094
-3.17146	0.362841	-3.09328	0.459944	-2.48336	0.594372
-2.99948	0.489987	-3.02864	0.476303	-2.62833	0.619235
-3.09978	0.443741	-2.6366	0.51235	-2.51147	0.575385
-3.05713	0.395424	-2.53861	0.432206	-2.93722	0.571808
-2.74	0.426874	-2.52016	0.491654	-3.1037	0.530599
-3.14092	0.500838	-2.67564	0.482704	-3.0645	0.522265
-2.91482	0.489414	-2.65624	0.470624	-2.9082	0.579973
-3.01701	0.428687	-2.51649	0.47336	-2.84985	0.565769
-3.00778	0.399674	-2.60694	0.500781	-2.77093	0.555181
-3.12345	0.408707	-2.80481	0.475384	-1.1798	0.617064
-2.88874	0.474642	-2.29801	0.466961	-2.61834	0.60188
-3.13277	0.484459	-2.59843	0.477724	-2.76711	0.570113
-2.81104	0.465995	-2.52448	0.52242	-2.63634	0.573501
-1.86243	0.487441	-2.60669	0.507564	-2.65093	0.713325
-3.08742	0.519818	-2.67104	0.504979	-2.64421	0.60607
-3.17129	0.553944	-2.8152	0.418387	-2.68338	0.719603
-2.24713	0.41539	-2.71732	0.508127	-3.18975	0.608713
-3.09803	0.507258	-2.55603	0.438715	-2.50102	0.728098
-3.04248	0.444485	-2.25907	0.484528	-2.48393	0.698373
-2.70492	0.487075	-2.81572	0.475961	-2.72537	0.568433
-3.15151	0.448993	-2.65198	0.503423	-2.85106	0.574845
-3.23097	0.450297	-2.67147	0.464649	-2.65582	0.648753
-2.34151	0.514554	-3.04107	0.52169	-2.81584	0.669253
-2.04294	0.53736	-2.93107	0.590973	-2.9597	0.556432
-3.32404	0.465684	-2.10694	0.483218	-3.09444	0.638583
-3.17348	0.51979	-2.4014	0.534018	-2.51722	0.621638
-3.00285	0.425297	-2.82068	0.399832	-2.75991	0.578095
-2.66207	0.441961	-2.40654	0.554448	-2.68313	0.626571
-2.70456	0.517269	-2.94692	0.532839	-2.63557	0.630645
-3.04407	0.468166	-2.87608	0.497035	-3.34046	0.560359
-2.91908	0.495724	-2.7432	0.520051	-2.84259	0.588438
-2.94657	0.542325	-2.53061	0.493046	-3.2652	0.621397
-3.03514	0.479024	-2.52123	0.457264	-2.87386	0.65929
-3.19131	0.470689	-3.09738	0.498433	-2.91927	0.565798
-2.69002	0.44904	-3.00008	0.420695	-3.04455	0.586542
-3.19888	0.507116	-2.85353	0.479842	-2.79196	0.611546
-3.11281	0.533866	-2.2407	0.469668	-2.48791	0.681651
-3.16602	0.457451	-2.8144	0.480687	-2.87208	0.595607
-3.11926	0.489004	-2.6138	0.50971	-2.34258	0.607591
-2.92903	0.499986	-3.03265	0.508733	-2.88079	0.64473
-3.09716	0.427391	-2.68224	0.516676	-2.82354	0.60773
-2.8882	0.469692	-2.17584	0.505755	-2.80381	0.649161
-2.98277	0.487795	-2.90088	0.476327	-2.49714	0.630439
-3.13794	0.427755	-2.31955	0.438497	-2.57266	0.638592
-2.91055	0.601431	-2.55099	0.502083	-2.12537	0.63778
-3.2165	0.310096	-3.00288	0.460623	-2.39484	0.629892
-2.30537	0.478522	-2.00379	0.471883	-2.71437	0.616992
-2.50083	0.503024	-2.33008	0.448469	-2.28906	0.579111
-3.14664	0.448047	-3.11255	0.506954	-3.14445	0.595207
-2.25778	0.431528	-2.98605	0.449665	-2.78193	0.590795
-2.50893	0.448502	-2.83693	0.483214	-3.19947	0.611181
-3.0643	0.488031	-1.88361	0.428553	-3.06926	0.624946
-2.46947	0.536074	-2.46252	0.535247	-2.44039	0.567708
-3.02053	0.532565	-2.29791	0.477086	-3.10745	0.593159
-3.02752	0.49216	-2.62105	0.510948	-3.39471	0.541925
-2.86169	0.611875	-2.81871	0.515059	-3.05444	0.625836
-2.64314	0.370553	-2.70911	0.56452	-3.32884	0.591668
-3.20747	0.423057	-3.12655	0.494494	-3.18482	0.578174
-3.28346	0.476346	-2.97158	0.447481	-2.31923	0.618682
-3.11882	0.468776	-2.65999	0.510095	-3.02868	0.526954
-3.1797	0.45279	-3.11873	0.525613	-2.87965	0.553849
-3.19523	0.53736	-2.49855	0.433416	-2.88962	0.560146
-2.54227	0.387434	-1.91376	0.43583	-3.03997	0.618005
-2.64125	0.467552	-2.46857	0.402891	-2.76011	0.603221
-3.35203	0.476796	-2.39743	0.523121	-1.9863	0.583867
-2.38098	0.476209	-2.47925	0.519585	-2.95814	0.544753
-2.85716	0.54305	-2.47827	0.407464	-3.07309	0.558832
-3.14415	0.502959	-2.53838	0.454575	-3.04096	0.57613
-3.11497	0.433939	-2.68439	0.532051
-3.28883	0.468886	-2.58775	0.470153
-3.28913	0.396549	-2.53063	0.465837
-2.89227	0.468598	-2.68145	0.43536
-3.24458	0.43551	-2.38518	0.416915
-3.16496	0.460019	-2.76379	0.469488
-2.91234	0.531109	-2.43611	0.505167
-3.24938	0.408147	-2.6042	0.454789
-2.91234	0.474611	-2.83041	0.461447
-3.18275	0.603871	-2.45494	0.426281
-3.00376	0.468395	-2.66142	0.474682
-2.34199	0.485267	-2.59398	0.512812
-3.11354	0.401204	-2.45729	0.505149
-2.83302	0.38369	-2.19154	0.39524
-2.94906	0.433078	-3.01424	0.44018
-2.29376	0.495636	-2.58531	0.484365
-3.2392	0.446619	-2.89558	0.434546
-2.9947	0.442187	-2.41507	0.421305
-2.93667	0.437322	-2.32926	0.439203
-3.25202	0.461393	-2.8158	0.442703
-3.29369	0.467744	-2.36045	0.413026
-2.88921	0.398608	-2.95409	0.582046
-2.94249	0.407068	-2.62832	0.469591
-2.94546	0.481887	-3.34533	0.506267
-3.25953	0.440886	-2.68452	0.534388
-3.01267	0.512133	-2.52389	0.571874
-2.8595	0.485761	-2.88645	0.538043
-2.4574	0.523389	-2.78216	0.506571
-3.25564	0.472464	-2.85198	0.533537
-3.14592	0.496387	-2.58519	0.492921
-3.34792	0.388725	-2.64088	0.506981
-2.9868	0.489812	-2.25555	0.507909
-2.94837	0.499211	-2.92099	0.504538
-2.03545	0.423383	-2.51854	0.543754
-3.09245	0.542523	-2.64674	0.577893
-3.11928	0.463408	-2.55671	0.461785
-2.7582	0.389806	-2.49977	0.410943
-3.15943	0.407813	-2.7742	0.446703
-2.7249	0.464793	-2.74667	0.423505
-2.93314	0.342505	-2.60482	0.455904
-2.95664	0.450969	-2.5456	0.466497
-3.09066	0.478549	-2.30306	0.557446
-2.91465	0.507115	-2.36477	0.47768
-2.88472	0.471027	-2.66353	0.537314
-3.23364	0.385065	-2.8054	0.455141
-3.24627	0.296668	-2.37113	0.465756
-2.33187	0.537744	-2.66153	0.437
-2.99764	0.510383	-2.07499	0.541785
-3.00607	0.485492	-2.59486	0.471606
-3.09287	0.412748	-2.90294	0.485474
-3.02174	0.503503	-2.55667	0.523385
-3.19232	0.445813	-2.42522	0.516663
-3.29127	0.521804	-2.6092	0.663267
-3.13786	0.438576	-2.49161	0.38376
-2.46889	0.507724	-2.41732	0.487401
-2.69968	0.452836	-2.52093	0.469549
-2.90094	0.490612	-2.73587	0.454266
-3.13208	0.333772	-2.50704	0.475348
-3.23263	0.448708	-2.38267	0.470282
-3.1819	0.490145	-2.82245	0.53673
-3.14693	0.478453	-2.56578	0.543222
-3.1193	0.531328	-2.29687	0.483384
-2.40859	0.499399	-2.51403	0.432065
-3.26183	0.554724	-2.89765	0.4591
-2.97965	0.418297	-2.15108	0.544372
-2.39343	0.491408	-2.60301	0.403307
-3.13277	0.478213	-2.24955	0.486273
-2.94853	0.561486	-2.8305	0.469001
-2.68302	0.524449	-2.26761	0.456694
-3.01115	0.447355	-2.02783	0.52576
-2.51363	0.526624	-2.89516	0.449985
-3.14156	0.452442	-2.44886	0.52008
-3.07923	0.469797	-2.32716	0.516052
-2.96879	0.574054	-2.26961	0.470849
-3.00982	0.529046	-2.41351	0.469142
-3.197	0.457041	-2.15827	0.523898
-2.88894	0.389002	-2.38106	0.54485
-2.99924	0.480161	-2.3728	0.456706
-2.88598	0.493979	-2.93593	0.471618
-3.20176	0.427657	-2.32109	0.465441
-3.1328	0.483171	-2.25537	0.41856
-2.67422	0.426242	-2.09174	0.507804
-2.74098	0.48684	-2.76768	0.500288
-2.99452	0.558477	-2.50643	0.447896
-3.181	0.494519	-2.19287	0.464343
-3.1489	0.451046	-2.44622	0.452181
-2.64464	0.420115	-2.71018	0.522045
-3.05715	0.443022	-2.09462	0.559281
-2.96769	0.486246	-2.74387	0.426962
-2.57876	0.512981	-2.7131	0.477636
-3.1914	0.469632	-2.68375	0.532979
-3.14746	0.46105	-2.75419	0.438462
-2.87649	0.429067	-2.52442	0.470798
-2.71557	0.49678	-2.66108	0.443937
-2.94132	0.424126	-2.02127	0.420232
-3.09622	0.433996	-1.97989	0.435291
-2.53239	0.46787	-2.15321	0.435091
-2.68805	0.44314	-2.71437	0.486274
-3.22504	0.417283	-2.77951	0.473113
-3.2818	0.527198	-2.48956	0.519365
-3.24669	0.526961	-2.25844	0.48928
-3.051	0.422086	-2.96233	0.403281
-3.20192	0.495038	-2.1109	0.47396
-2.86307	0.485148	-2.7567	0.466228
-2.62031	0.512812	-2.91275	0.506212
-3.12301	0.489059	-2.84827	0.443962
-2.68842	0.395234	-2.87554	0.508739
-2.91641	0.44981	-2.28434	0.479745
-2.99385	0.453599	-2.1544	0.518715
-3.07625	0.472861	-3.00822	0.479501
-2.71234	0.477681	-2.35699	0.408784
-2.72882	0.461461	-2.92398	0.48251
-2.86674	0.388228	-2.18654	0.520352
-3.23056	0.527612	-2.94968	0.495835
-3.11634	0.421621	-2.20218	0.45289
-3.0712	0.43409	-2.72694	0.521942
-3.06209	0.542808	-2.56447	0.500461
-3.11948	0.503637	-2.21666	0.414955
-2.97431	0.489345	-2.55483	0.448984
-3.21628	0.441273	-2.81558	0.504276
-2.54684	0.452829	-2.62617	0.478186
-2.96599	0.479284	-2.61606	0.534224
-3.17481	0.545712	-2.98525	0.434462
-3.0702	0.469194	-2.72879	0.529514
-2.80679	0.45691	-3.04638	0.508447
-2.77677	0.408184	-2.61561	0.465115
-2.64162	0.5029	-2.65272	0.494941
-3.00815	0.478433	-2.55427	0.452448
-2.9932	0.490452	-2.3285	0.480899
-3.04119	0.509463	-2.14449	0.494064
-2.3429	0.407339	-2.68476	0.488911
-3.04204	0.450402	-2.58877	0.46476
-2.77233	0.426532	-2.78085	0.433445
-3.06296	0.449478	-2.42913	0.458047
-3.09266	0.483186	-2.33595	0.443986
-2.18901	0.517373	-2.81884	0.496915
-2.47501	0.551403	-2.37091	0.448286
-2.83886	0.437242	-2.63178	0.457904
-2.26871	0.588745	-2.32533	0.492289
-2.82804	0.391137	-3.07982	0.436256
-2.43335	0.559412	-2.50887	0.498935
-2.80089	0.438694	-2.57552	0.443634
-2.95585	0.492575	-2.23225	0.511107
-2.95407	0.462212	-2.44281	0.482272
-2.83441	0.588554	-2.31732	0.432379
-2.23621	0.454294	-2.62197	0.485088
-3.06146	0.45579	-2.69068	0.527891
-2.75417	0.410488	-2.70736	0.47784
-1.91428	0.543757	-2.41483	0.487299
-2.92601	0.461752	-2.31635	0.517191
-3.19162	0.477216	-2.43841	0.470197
-2.81321	0.478984	-2.81031	0.570852
-2.99419	0.42943	-2.61446	0.474456
-2.87654	0.393047	-2.37563	0.590299
-2.57123	0.423032	-2.54512	0.504232
-3.13709	0.50105	-2.43605	0.516618
-2.99132	0.516277	-2.5558	0.521032
-2.90103	0.523036	-2.80886	0.493635
-2.92702	0.461918	-2.48956	0.457915
-3.26108	0.448924	-2.66555	0.520989
-3.06877	0.471183	-2.30806	0.54039
-3.18874	0.466267	-2.33729	0.500072
-2.97669	0.46704	-2.43869	0.493166
-2.95345	0.490208	-2.08409	0.513321
-2.77166	0.472907	-3.08026	0.423829
-2.47964	0.546482	-2.42351	0.502331
-2.9615	0.458062	-2.65992	0.509527
-3.12451	0.546496	-2.70574	0.498693
-2.83587	0.431799	-2.30078	0.520761
-3.03129	0.49722	-2.4618	0.500413
-2.95332	0.48992	-2.62141	0.514963
-3.02247	0.44746	-2.51413	0.481696
-2.78371	0.410045	-2.14185	0.505402
-3.11038	0.456851	-2.51986	0.501735
-3.04292	0.434656	-2.8866	0.491318
-3.21977	0.535089	-2.40514	0.449818
-3.09374	0.517351	-2.46251	0.481511
-2.84814	0.449348	-2.38323	0.480442
-2.9524	0.453234	-2.43231	0.494626
-3.10395	0.516452	-2.69416	0.482966
-2.98661	0.527588	-2.32355	0.559217
-3.09361	0.475379	-2.65685	0.503674
-3.0703	0.497707	-2.61644	0.488384
-2.97314	0.482063	-2.54432	0.508906
-3.00929	0.493413	-2.64503	0.450108
-2.58522	0.497639	-2.89107	0.47106
-2.52774	0.468747	-1.76562	0.524674
-3.11735	0.43064	-2.7207	0.484607
-2.77174	0.598922	-2.83399	0.545596
-2.76909	0.513648	-2.52557	0.53157
-3.2056	0.458135	-3.07337	0.500219
-2.94974	0.489987	-3.2342	0.552811
-3.11425	0.455031	-2.69688	0.492095
-3.26706	0.368803	-2.6837	0.495221
-3.06141	0.580752	-2.50188	0.471648
-2.54438	0.378168	-2.17366	0.476021
-2.92132	0.58647	-2.49051	0.481246
-2.94541	0.487335	-2.91206	0.487035
-2.7545	0.625911	-2.27331	0.497413
-3.05864	0.454868	-2.82164	0.452804
-2.96449	0.484117	-2.76243	0.515007
-2.95863	0.343919	-2.66392	0.522249
-2.75217	0.410615	-2.07501	0.501169
-3.15141	0.420769	-2.24626	0.470145
-3.0062	0.398209	-3.03786	0.49658
-2.84557	0.517359	-2.70329	0.460462
-3.11758	0.419866	-2.70125	0.50104
-2.69652	0.476912	-2.45576	0.47301
-3.07495	0.480693	-2.9729	0.472722
-2.94024	0.447603	-2.73564	0.475834
-3.0726	0.471987	-2.58595	0.55694
-3.06391	0.526643	-2.69163	0.483571
-2.20342	0.431193	-1.87447	0.537328
-3.07147	0.504509	-3.10919	0.506122
-3.08912	0.505833	-2.11604	0.551879
-2.82468	0.489128	-2.98644	0.443303
-2.11149	0.467209	-2.37687	0.417683
-2.78514	0.458712	-1.79702	0.583594
-1.99604	0.564424	-2.44519	0.436551
-2.9899	0.513035	-2.89789	0.466868
-3.14905	0.528663	-2.2163	0.580149
-2.55037	0.472813	-2.78798	0.468675
-2.67393	0.516442	-2.0823	0.448503
-2.90677	0.472402	-1.82087	0.442199
-2.43977	0.35168	-2.50996	0.465267
-3.11066	0.482522	-2.48894	0.505194
-2.94482	0.303558	-2.68979	0.435734
-3.1512	0.464645	-2.7597	0.420874
-3.07225	0.388556	-1.97858	0.508544
-3.0272	0.463809	-2.8575	0.510649
-2.95771	0.510393	-2.85403	0.477541
-3.02022	0.416395	-3.00338	0.442119
-3.18033	0.476939	-3.12022	0.444845
-3.05148	0.479206	-2.74592	0.481921
-3.13682	0.572086	-2.92693	0.511661
-2.84293	0.509612	-2.81604	0.504976
-3.06373	0.473793	-2.77308	0.552384
-2.96537	0.421816	-2.9134	0.486458
-3.02097	0.46309	-2.74863	0.519114
-2.95946	0.466433	-2.91152	0.541286
-3.11499	0.468119	-2.80487	0.494151
-2.91118	0.430593	-2.4404	0.544931
-2.83602	0.511872	-2.97766	0.537204
-3.20718	0.571052	-3.16935	0.464708
-3.26334	0.378281	-2.62776	0.481694
-3.06172	0.446888	-2.85202	0.498638
-2.69624	0.475341	-3.44085	0.619585
-2.78156	0.414503	-2.69866	0.535461
-2.72598	0.532609	-2.69946	0.465372
-3.00511	0.428914	-2.27117	0.427678
-3.06705	0.497819	-2.95466	0.471499
-3.24537	0.483734	-2.88073	0.478784
-2.84516	0.403952	-2.79993	0.356948
-3.17734	0.422276	-2.98923	0.524717
-3.12208	0.466275	-2.90477	0.412893
-2.68184	0.584508	-2.83086	0.438608
-3.1199	0.535355	-2.68158	0.433469
-2.40519	0.508634	-2.52764	0.410603
-3.0899	0.325573	-2.69373	0.46968
-3.25106	0.466826	-3.03105	0.477341
-2.75253	0.471324	-2.82816	0.548273
-3.07017	0.45183	-2.49932	0.487053
-3.04967	0.469434	-3.22917	0.594772
-3.11279	0.429553	-2.71169	0.575731
-2.23587	0.528933	-2.88639	0.797541
-3.18881	0.597679	-2.79819	0.594764
-2.22383	0.538106
-3.1426	0.483606
-3.05668	0.605096
-3.07127	0.499465
-2.84744	0.470549
-3.11769	0.386088
-3.24548	0.499515
-3.05158	0.458888
-3.14795	0.512829
-3.00433	0.487497
-3.05595	0.462279
-3.21093	0.450214
-1.96286	0.521642
-3.26532	0.625051
-2.73891	0.506786
-3.06997	0.464768
-2.96331	0.494551
-3.14474	0.443102
-3.05526	0.525301
-3.06848	0.443047
-3.17282	0.496349
-3.11208	0.565249
-2.98192	0.423333
-3.21888	0.536962
-3.24659	0.511881
-3.1318	0.395813
-2.71241	0.544097
-2.9768	0.397528
-3.04603	0.461578
-2.94684	0.469663
-3.0936	0.496221
-2.96258	0.535667
-2.55696	0.564328
-3.16242	0.536735
-3.13426	0.524316
-3.2091	0.463173
-3.04378	0.525042
-2.45724	0.475085
-2.49307	0.581336
-3.0573	0.430441
-3.29974	0.468832
-3.24853	0.422252
-2.53286	0.43353
-3.05303	0.527675
-2.96504	0.465727
-3.08758	0.479789
-3.3211	0.504331
-2.60475	0.565414
-3.29139	0.427973
-3.17219	0.534641
-3.18483	0.472093
-2.70138	0.406342
-3.10432	0.660528
-3.20601	0.509715
-2.36564	0.470461
-3.35882	0.536861
-3.02952	0.487036
-2.25303	0.416604
-3.17747	0.466161
-3.07462	0.309415
-2.90674	0.445438
-2.89661	0.453572
-3.01757	0.481551
-2.79137	0.456702
-3.2575	0.626871
-3.2764	0.491291
-3.12995	0.501876
-3.05648	0.49529
-3.22817	0.453143
-3.07243	0.468467
-2.87037	0.544539
-3.16952	0.484516
-3.20649	0.50608
-3.22966	0.611231
-1.64309	0.668325
-2.50528	0.487254
-3.32522	0.447186
-3.36077	0.40757
-2.7492	0.428863
-2.95471	0.496188
-3.28285	0.523891
-2.84847	0.477572
-2.942	0.458989
-2.89974	0.53456
-3.18734	0.437064
-3.08238	0.470488
-2.80466	0.564715
-3.32291	0.34272
-3.40504	0.444152
-3.14071	0.515681
-3.08671	0.536033
-3.17576	0.44801
-3.29631	0.444162
-3.27238	0.461179
-2.9852	0.544141
-3.28115	0.425618
-2.80228	0.484348
-3.26877	0.535301
-2.77372	0.539225
-2.83543	0.554763
-3.27075	0.467382
-3.26214	0.348934
-3.20798	0.520768
-3.13121	0.449949
-2.93357	0.440937
-3.24391	0.426218
-2.80649	0.409522
-2.79082	0.486709
-2.96424	0.510809
-3.15264	0.50902
-3.0691	0.531637
-3.37033	0.52898
-2.56366	0.512998
-3.09162	0.522116
-3.0098	0.533683
-3.11555	0.423968
-2.8062	0.513663
-2.53608	0.3596
-3.2154	0.462809
-3.1281	0.421384
-2.99341	0.481967
-3.14742	0.513235
-2.75509	0.492329
-3.16692	0.428106
-2.58846	0.466849
-3.27881	0.469235
-3.28503	0.409529
-3.13923	0.483575
-3.13909	0.460087
-3.35039	0.500386
-3.11232	0.489824
-2.72391	0.489664
-3.32975	0.48631
-3.21287	0.520197
-2.78405	0.474025
-3.16261	0.52755
-3.21361	0.412313
-2.89713	0.434692
-2.65564	0.579988
-3.16388	0.483317
-3.18193	0.36612
-2.87715	0.432529
-2.479	0.356531
-3.28575	0.472871
-3.17904	0.498615
-3.21836	0.441298
-3.21238	0.557652
-2.94004	0.50821
-3.20029	0.461146
-2.8627	0.615801
-3.04455	0.341097
-3.1417	0.501703
-3.39561	0.391268
-3.18865	0.369263
-2.93796	0.637454
-3.20309	0.482124
-1.11733	0.511572
-3.2464	0.424122
-3.25074	0.639184
-3.33676	0.522349
-2.97725	0.598787
-3.16269	0.397443
-3.35243	0.463764
-3.23472	0.47293
-2.95916	0.447987
-3.48321	0.513946
-2.72794	0.405627
-3.169	0.484668
-2.55222	0.459282

## Sheet: SF1J
p53 0uM	Foxo1 0uM	p53 200 uM	Foxo1 200 uM	p53 500 uM	Foxo1 500 uM
-2.89611	0.649863	-2.35143	0.596237	-2.24206	0.688275
-2.79302	0.616939	-2.5123	0.566214	-2.83164	0.638034
-2.63899	0.680767	-2.17561	0.537822	-2.58247	0.450325
-1.97774	0.664466	-2.23924	0.472271	-2.15688	0.506014
-2.71448	0.597924	-2.36375	0.462247	-2.76486	0.516031
-2.75033	0.561939	-2.21359	0.46484	-2.68522	0.567984
-2.96375	0.580484	-2.4673	0.471348	-2.96111	0.58534
-2.39827	0.522528	-2.47909	0.485036	-2.24381	0.47178
-2.69789	0.54363	-1.95284	0.447862	-1.71169	0.490728
-2.6786	0.510837	-2.38054	0.458485	-2.53171	0.467927
-2.74823	0.570955	-2.45511	0.434839	-3.05347	0.603303
-2.65952	0.57302	-2.5323	0.418921	-2.15605	0.585407
-2.63919	0.580269	-2.38962	0.412474	-2.97327	0.594981
-2.43651	0.532097	-2.33547	0.425558	-2.71863	0.440348
-2.48187	0.568376	-2.07826	0.476875	-2.5292	0.485781
-2.80678	0.545746	-1.93236	0.488004	-2.47017	0.5496
-2.21998	0.494836	-2.54371	0.573321	-0.85269	0.481021
-2.88406	0.503522	-1.91451	0.424008	-2.53723	0.474438
-2.82875	0.519507	-1.68363	0.453486	-3.1337	0.573866
-2.50954	0.550213	-1.87489	0.498053	-1.9492	0.492758
-2.91628	0.542066	-2.4129	0.561639	-2.55114	0.582195
-2.56801	0.530341	-1.7134	0.495278	-2.92531	0.583618
-2.76379	0.595423	-2.4671	0.464268	-2.8108	0.582087
-2.46466	0.572932	-2.26976	0.458301	-2.94509	0.585408
-2.66646	0.505379	-2.00267	0.473941	-2.08572	0.48958
-2.77231	0.608487	-2.55135	0.500911	-3.08922	0.621202
-2.81582	0.511775	-2.37383	0.468326	-2.41885	0.550728
-2.60273	0.566265	-2.54932	0.452666	-2.69541	0.461616
-2.77121	0.547729	-2.53518	0.448659	-2.43123	0.615556
-2.50712	0.567891	-1.62277	0.492941	-2.33961	0.465575
-2.73272	0.52716	-1.88688	0.494597	-2.79736	0.50932
-2.72475	0.526778	-2.53867	0.524866	-2.16643	0.477681
-2.73371	0.554772	-2.61169	0.405612	-2.81745	0.607414
-2.78641	0.525141	-2.60145	0.499632	-2.61146	0.460609
-2.68271	0.551807	-2.19558	0.444897	-2.3378	0.491701
-2.85032	0.572222	-1.73234	0.54514	-2.57725	0.527061
-2.83136	0.619324	-1.92747	0.510617	-2.19945	0.514183
-2.78554	0.530556	-2.21678	0.468711	-1.84382	0.507288
-2.79211	0.616448	-2.06245	0.422173	-2.54468	0.479206
-2.57677	0.537121	-1.77607	0.470285	-2.41945	0.465039
-2.5158	0.572101	-1.73343	0.444093	-2.77432	0.523401
-2.75723	0.57102	-1.51225	0.447429	-2.77239	0.595366
-2.87525	0.541432	-1.64045	0.485819	-2.78045	0.515707
-2.42132	0.603533	-2.5185	0.435694	-2.73357	0.443382
-2.81469	0.543777	-1.86024	0.468777	-2.91764	0.504457
-2.56467	0.495586	-2.31053	0.447113	-2.72748	0.444651
-2.83094	0.502878	-2.4046	0.483331	-2.53708	0.636392
-2.67445	0.531353	-2.16419	0.480108	-2.60464	0.478703
-2.59758	0.536198	-1.38431	0.470243	-2.5113	0.509583
-2.76534	0.543468	-2.43736	0.465248	-2.67673	0.601117
-2.70166	0.54655	-2.58248	0.466202	-2.96585	0.684684
-2.83843	0.572472	-2.13151	0.45669	-2.72645	0.548669
-2.47647	0.528431	-1.42012	0.436532	-2.86084	0.555694
-2.65314	0.519731	-2.47266	0.515852	-2.93503	0.574912
-2.70214	0.497942	-1.76056	0.460772	-2.90668	0.596593
-2.6294	0.487994	-2.5487	0.421889	-2.6315	0.575443
-2.70656	0.510104	-1.84055	0.47704	-2.29495	0.44431
-2.76285	0.535902	-1.90876	0.489394	-2.29367	0.472767
-2.83478	0.568014	-2.49274	0.494882	-2.77439	0.586775
-2.67252	0.526199	-2.45575	0.490066	-2.89488	0.716495
-2.90709	0.504346	-2.07695	0.481089	-1.7812	0.457387
-2.40443	0.512443	-2.27945	0.512935	-2.91597	0.621108
-2.8752	0.506607	-2.5678	0.448769	-2.15076	0.45064
-2.41422	0.640715	-2.40127	0.485186	-2.83684	0.549946
-2.68619	0.520176	-2.23634	0.457758	-2.5994	0.574027
-2.74263	0.541887	-2.26442	0.539936	-2.67551	0.458627
-2.8588	0.569467	-2.44982	0.477951	-2.52378	0.626062
-2.73595	0.507713	-1.88716	0.469272	-2.11218	0.457817
-2.55187	0.520395	-2.30961	0.516307	-2.516	0.565751
-2.84956	0.531229	-2.41303	0.471889	-2.01059	0.45526
-2.82499	0.498966	-2.50201	0.515408	-2.53468	0.411653
-2.03828	0.51311	-2.08146	0.460161	-2.20043	0.473761
-2.51405	0.504306	-1.5044	0.461359	-2.30735	0.51692
-2.80169	0.533397	-2.044	0.506313	-2.39348	0.471922
-2.57498	0.572214	-2.26842	0.507153	-2.87494	0.62878
-2.82198	0.550293	-2.25587	0.47674	-2.13655	0.495238
-2.90584	0.506149	-1.97603	0.45855	-2.17722	0.479785
-2.84828	0.532166	-1.49254	0.457279	-2.23736	0.521251
-2.33602	0.484298	-2.28207	0.466382	-1.81515	0.514065
-2.87814	0.507875	-1.37056	0.51918	-2.27528	0.45378
-2.79157	0.487569	-1.9324	0.468348	-2.39033	0.420375
-2.66725	0.517363	-2.05789	0.508953	-2.77502	0.636193
-2.66873	0.502636	-2.09891	0.434065	-2.4014	0.576501
-2.58806	0.550156	-2.17137	0.475859	-2.71437	0.615378
-2.72871	0.523021	-2.54578	0.455311	-2.21773	0.455188
-2.83021	0.525511	-2.72373	0.484204	-2.17696	0.453196
-2.50893	0.497868	-2.00757	0.534818	-2.42127	0.481253
-2.40579	0.559084	-2.4082	0.485909	-2.77497	0.550779
-2.52	0.523951	-2.48889	0.490423	-2.66813	0.420837
-2.81671	0.511828	-1.51523	0.437872	-2.3061	0.49363
-2.74386	0.545828	-1.28302	0.503212	-2.39608	0.483074
-2.67028	0.489661	-1.36387	0.460503	-2.33018	0.540353
-2.38436	0.513782	-1.98467	0.449824	-2.38558	0.584607
-2.77598	0.474175	-2.54863	0.448707	-2.56137	0.492057
-2.43201	0.546996	-2.25841	0.499504	-2.02115	0.482685
-2.65901	0.627917	-2.19064	0.51673	-2.10842	0.457176
-2.84818	0.531827	-2.36404	0.492978	-2.78206	0.609333
-2.4776	0.610449	-1.42071	0.507391	-2.31011	0.459336
-2.60486	0.517406	-2.27499	0.481473	-2.32543	0.479501
-2.57496	0.482006	-1.81135	0.456965	-2.32953	0.474251
-2.42282	0.625846	-1.69015	0.501005	-2.06731	0.49487
-2.64474	0.509598	-2.52105	0.464651	-2.18696	0.458497
-2.86356	0.487329	-2.43319	0.473371	-2.44195	0.470632
-2.41525	0.506213	-2.31283	0.444547	-2.93943	0.586499
-2.79789	0.495299	-2.19382	0.518715	-2.32866	0.500287
-2.72688	0.559992	-2.27548	0.517539	-2.39164	0.509392
-2.3996	0.565117	-2.49147	0.461348	-2.1993	0.506852
-2.78307	0.508267	-1.6881	0.490891	-1.95943	0.51145
-2.4335	0.51887	-2.13677	0.501962	-2.80391	0.610006
-2.2484	0.460885	-1.86226	0.455394	-2.92696	0.561028
-2.60258	0.571306	-2.21007	0.504997	-1.82388	0.519032
-1.86916	0.505629	-2.66085	0.470619	-2.3952	0.500419
-2.07416	0.535003	-2.446	0.432001	-2.4662	0.504262
-1.86441	0.519835	-2.56747	0.462414	-2.54851	0.462092
-2.79026	0.501305	-2.46174	0.507582	-2.1735	0.46216
-2.48029	0.551708	-2.34932	0.41794	-2.67845	0.648312
-2.47798	0.525369	-2.30127	0.467032	-2.5394	0.474864
-2.39511	0.518218	-2.29312	0.471795	-2.08048	0.546939
-2.65531	0.485407	-2.5163	0.486424	-2.76247	0.551689
-2.44919	0.556468	-2.61222	0.459378	-2.38485	0.503454
-2.37041	0.508719	-2.64452	0.478339	-2.66151	0.49361
-2.62596	0.502336	-2.32769	0.481864	-2.33076	0.481117
-2.67892	0.552135	-1.97019	0.470572	-2.14272	0.476721
-2.74002	0.526587	-1.6125	0.470942	-2.41939	0.504525
-2.56655	0.473638	-2.3648	0.433716	-2.4892	0.491501
-2.85669	0.542225	-2.01658	0.529235	-1.997	0.625396
-2.59483	0.518988	-1.94741	0.516188	-2.31972	0.495487
-2.12926	0.505917	-2.14824	0.48796	-2.90774	0.60041
-2.82809	0.491998	-1.92483	0.50147	-1.84143	0.520025
-2.54916	0.515477	-1.59094	0.487406	-2.61482	0.425324
-2.7627	0.46831	-2.70614	0.420207	-2.36216	0.464897
-2.94188	0.552512	-1.89372	0.613925	-2.17271	0.483796
-2.4783	0.522884	-2.32009	0.49178	-2.46858	0.466796
-2.74969	0.508898	-1.72883	0.500089	-2.36696	0.455474
-2.6614	0.53258	-2.33251	0.446711	-2.14359	0.43892
-2.53795	0.489561	-2.39089	0.498303	-2.64535	0.454072
-2.79959	0.501964	-2.19849	0.475482	-2.04847	0.593868
-2.67322	0.463147	-2.25219	0.470121	-2.1895	0.483817
-2.13326	0.533044	-2.27773	0.467218	-1.96742	0.506943
-2.67292	0.511338	-1.62786	0.478075	-2.45958	0.480793
-2.12338	0.516784	-1.96535	0.453948	-2.16478	0.46642
-2.73591	0.51845	-2.34644	0.49328	-2.60407	0.510357
-2.73734	0.526543	-1.91554	0.434457	-2.22392	0.449261
-2.73334	0.553799	-1.94919	0.498912	-2.62891	0.584652
-2.71198	0.48709	-2.5709	0.516586	-2.46589	0.474753
-2.32378	0.515651	-1.99535	0.465439	-1.51982	0.517639
-2.13818	0.486631	-2.35362	0.456903	-2.51328	0.452509
-2.90147	0.507191	-1.93198	0.433494	-1.9468	0.498009
-2.68699	0.50424	-2.57675	0.497151	-1.7114	0.44148
-2.40674	0.526298	-2.26648	0.438343	-2.42804	0.507849
-2.46431	0.529315	-2.05901	0.495705	-2.22639	0.471286
-2.22625	0.48647	-2.37484	0.466344	-2.45575	0.460313
-2.3531	0.505797	-2.1716	0.498936	-2.55586	0.496437
-2.68682	0.50541	-2.69966	0.473028	-2.682	0.60102
-2.98838	0.497786	-1.92392	0.473372	-2.18667	0.482254
-2.66238	0.526679	-2.24835	0.491822	-2.49665	0.486448
-2.87017	0.39719	-2.23101	0.492982	-1.92921	0.4886
-2.46976	0.597177	-2.34927	0.488885	-2.58494	0.514786
-2.45193	0.495635	-1.40415	0.430223	-2.67263	0.614249
-2.41907	0.489386	-2.15495	0.495881	-2.50475	0.650409
-2.66968	0.536048	-1.85064	0.501547	-2.10195	0.507012
-2.49106	0.533356	-1.81119	0.438897	-2.52573	0.507132
-2.88057	0.525852	-1.58808	0.495699	-2.122	0.444052
-2.20905	0.506792	-2.36297	0.467967	-2.28276	0.499768
-2.44297	0.4877	-2.26472	0.502242	-2.4406	0.496257
-2.72575	0.475898	-2.44952	0.475366	-2.48643	0.456433
-2.54394	0.504657	-1.82114	0.490525	-2.82771	0.611964
-2.77981	0.522235	-2.16531	0.482018	-1.67049	0.500449
-2.54426	0.521637	-2.2183	0.509133	-2.03525	0.469953
-2.26792	0.501663	-2.06921	0.484831	-2.54308	0.530784
-2.15476	0.472678	-2.46066	0.460992	-2.45988	0.489616
-2.61788	0.523404	-2.29141	0.423374	-2.1722	0.507592
-2.43993	0.503303	-1.89348	0.500117	-2.54763	0.512089
-2.17386	0.521494	-1.96302	0.547658	-2.1354	0.453287
-2.86231	0.490518	-2.64232	0.504495	-2.73209	0.554008
-2.38681	0.530933	-2.32892	0.504501	-2.54392	0.456541
-2.73506	0.472295	-2.18961	0.440742	-2.44613	0.495213
-2.6427	0.492151	-1.47117	0.454236	-2.81531	0.558629
-2.45658	0.481766	-2.38153	0.453285	-2.70975	0.590585
-2.88197	0.470078	-2.26074	0.484649	-2.87716	0.643601
-2.69166	0.4881	-1.90453	0.480361	-2.89366	0.579675
-2.6608	0.494488	-2.30101	0.409455	-1.17971	0.506619
-2.76338	0.474035	-1.90539	0.517452	-2.47721	0.449138
-2.27565	0.509893	-1.85635	0.479338	-2.57208	0.468352
-2.6297	0.479054	-1.57829	0.475847	-2.01309	0.506035
-2.62472	0.486119	-1.79867	0.431064	-1.86713	0.52229
-2.75925	0.575352	-2.42466	0.479239	-1.95794	0.468723
-2.1574	0.509402	-2.28149	0.463845	-2.2929	0.517797
-2.6021	0.47433	-2.58878	0.466652	-2.31964	0.465188
-2.63884	0.527178	-2.26388	0.497554	-2.86352	0.581546
-2.40103	0.509447	-2.08336	0.488065	-2.82537	0.630829
-2.72924	0.491189	-2.53649	0.525485	-2.51934	0.482184
-2.52212	0.490582	-2.25938	0.481764	-2.08734	0.444859
-2.41972	0.536684	-1.92721	0.528483	-2.7875	0.457204
-2.61514	0.475927	-1.53742	0.456009	-2.86252	0.615883
-2.39413	0.491056	-2.25426	0.471228	-2.44054	0.454265
-2.62778	0.435922	-2.19096	0.445338	-2.88042	0.492883
-2.65021	0.444474	-2.575	0.462684	-2.42098	0.44617
-2.58595	0.500557	-2.6733	0.420088	-2.87003	0.669199
-2.16536	0.517372	-2.65385	0.451867	-2.31425	0.465084
-2.69536	0.479639	-2.39133	0.489488	-2.85327	0.638343
-2.52885	0.485718	-1.9515	0.49899	-2.56854	0.602261
-2.85847	0.499724	-1.97284	0.471902	-2.6847	0.560126
-2.41376	0.499623	-2.18778	0.482336	-2.13358	0.466265
-1.91172	0.508425	-2.12395	0.443874	-2.41404	0.478076
-2.62425	0.508279	-1.80533	0.465943	-2.78845	0.616395
-2.3016	0.502684	-2.09109	0.445736	-2.38169	0.407972
-2.49347	0.497838	-1.74852	0.427687	-2.43243	0.421306
-2.4658	0.461143	-2.03585	0.479515	-2.75175	0.607288
-2.52442	0.552988	-2.46806	0.485905	-2.56453	0.471894
-2.56575	0.496463	-2.55935	0.527502	-2.10212	0.524494
-2.54549	0.570042	-2.30453	0.481207	-2.71036	0.577337
-2.75432	0.451737	-1.75067	0.609675	-2.20406	0.466649
-2.28821	0.469166	-1.89672	0.504431	-2.74606	0.638733
-2.39508	0.46763	-2.19529	0.417353	-2.7282	0.619155
-2.62008	0.469863	-2.04719	0.636398	-2.6039	0.440589
-2.84034	0.496341	-1.78193	0.482488	-2.93912	0.58791
-2.24603	0.483334	-1.35686	0.446932	-2.65418	0.629188
-2.42038	0.531664	-1.91819	0.631465	-2.80762	0.572602
-2.21491	0.494719	-1.99549	0.507229	-2.15882	0.467674
-2.47352	0.49322	-1.98108	0.478667	-2.6048	0.45763
-2.32246	0.549185	-2.20173	0.423197	-2.819	0.588886
-2.0323	0.501813	-1.75141	0.479532	-1.9493	0.480924
-2.17923	0.496512	-1.36232	0.477938	-2.15565	0.52225
-2.4511	0.47314	-2.50137	0.432688	-0.805395	0.481502
-2.74558	0.539677	-1.9723	0.469052	-2.4374	0.44344
-2.45517	0.508632	-2.22986	0.494209	-2.03538	0.477419
-2.6811	0.453259	-2.54268	0.516236	-2.21481	0.439077
-2.41244	0.522272	-2.15339	0.47631	-2.7532	0.638711
-1.85851	0.50529	-1.68513	0.50588	-2.80233	0.597334
-2.30594	0.504559	-2.33023	0.490447	-2.7821	0.49475
-2.55492	0.497984	-1.59037	0.476983	-2.87087	0.586906
-1.95339	0.482318	-2.27749	0.428339	-2.92811	0.530864
-2.49021	0.497313	-2.31226	0.483661	-2.61617	0.475541
-2.74422	0.600709	-1.729	0.515062	-1.97194	0.469423
-2.08705	0.519062	-2.11597	0.451127	-2.10666	0.491686
-2.71952	0.511167	-2.20764	0.494083	-2.78451	0.633269
-2.53058	0.524073	-2.34914	0.484707	-2.41466	0.493814
-2.42176	0.451737	-1.44936	0.476265	-2.35677	0.444328
-1.85811	0.501177	-2.55958	0.456614	-2.24083	0.509851
-2.26881	0.492725	-1.48953	0.48076	-3.00112	0.515225
-2.42606	0.484302	-1.15111	0.450568	-2.79952	0.689202
-2.53924	0.505297	-0.616469	0.474755	-3.09743	0.638939
-2.70608	0.50884	-1.77905	0.443591	-2.69552	0.473725
-2.5812	0.469983	-1.85615	0.446109	-0.863312	0.482434
-2.52715	0.503043	-2.4644	0.442868	-3.04056	0.559856
-2.35191	0.54116	-2.04587	0.459347	-2.59521	0.447312
-2.50395	0.439537	-2.14263	0.475493	-2.78289	0.568227
-2.6604	0.434785	-2.57704	0.533931	-2.54847	0.452201
-2.52331	0.542068	-2.26863	0.451011	-3.05211	0.571255
-2.50201	0.460678	-2.65235	0.433796	-3.0262	0.507055
-2.40953	0.624018	-1.9668	0.475269	-2.37413	0.587651
-2.95433	0.525092	-1.72891	0.4744	-2.81102	0.614743
-2.98455	0.507887	-2.57183	0.429128	-2.81164	0.575882
-2.49998	0.458196	-0.532363	0.485327	-2.8262	0.54653
-2.30633	0.55724	-2.55469	0.41988	-2.54712	0.436993
-1.93388	0.464495	-2.61998	0.446174	-2.87655	0.655165
-2.24058	0.488416	-1.96492	0.517988	-2.18074	0.503354
-2.27099	0.509853	-2.45201	0.473695	-2.73159	0.49391
-1.88046	0.46385	-2.33932	0.442155	-3.20804	0.597577
-2.53836	0.56651	-2.1927	0.436948	-2.26245	0.46894
-2.42109	0.493521	-2.12732	0.487501	-3.01781	0.580513
-2.61974	0.475953	-2.43095	0.413221	-2.44615	0.487834
-2.23256	0.491419	-2.28698	0.487354	-2.32495	0.571648
-2.03294	0.558697	-2.07302	0.449691	-2.84681	0.64819
-2.49172	0.469936	-2.41918	0.517633	-2.36897	0.474208
-2.44945	0.533825	-1.52452	0.455614	-3.07168	0.60447
-2.08731	0.454822	-2.41331	0.451943	-2.76393	0.546298
-2.4559	0.535637	-1.7927	0.597253	-2.93859	0.520065
-2.76209	0.495254	-2.50569	0.44365	-2.69596	0.486502
-2.78721	0.50066	-1.13855	0.449154	-3.0586	0.572924
-1.8023	0.47676	-2.25349	0.468248	-3.02155	0.598075
-2.34305	0.609694	-2.52221	0.438437	-2.98776	0.444004
-2.32086	0.510698	-2.46021	0.490662	-2.38663	0.44233
-2.34304	0.482754	-2.29197	0.428061	-2.94083	0.578955
-2.33217	0.470025	-2.54018	0.427822	-2.45707	0.504825
-2.53754	0.593664	-2.33046	0.472708	-2.59136	0.497287
-2.79138	0.509448	-2.58743	0.443555	-3.04469	0.582377
-1.98897	0.506603	-1.89457	0.445761	-2.71374	0.546749
-2.02154	0.469165	-1.54767	0.437118	-2.26302	0.52567
-2.52111	0.439725	-1.52603	0.497777	-2.88891	0.591488
-2.86516	0.484324	-2.47996	0.483922	-2.90952	0.679294
-2.30667	0.464203	-2.53561	0.498748	-2.45424	0.479046
-2.70677	0.521811	-1.71656	0.482527	-2.70619	0.653687
-1.98363	0.499069	-1.54921	0.508732	-2.36343	0.465767
-2.77657	0.462015	-2.32418	0.575844	-2.74858	0.616337
-2.62265	0.511836	-1.3306	0.498507	-2.86697	0.576901
-2.80097	0.457073	-2.00777	0.43436	-1.74844	0.478962
-2.5394	0.499372	-2.17277	0.482185	-2.59045	0.594089
-2.4083	0.439784	-2.25668	0.471974	-3.00061	0.628325
-1.74171	0.475437	-1.83083	0.494411	-2.78998	0.629256
-2.32251	0.532019	-2.31207	0.430734	-1.96674	0.508225
-2.78366	0.469576	-2.56526	0.488433	-2.07116	0.487535
-2.11767	0.517479	-2.12755	0.511309	-2.88056	0.644352
-2.22872	0.461152	-2.7027	0.45376	-2.38292	0.476567
-2.30147	0.477788	-2.42382	0.43005	-2.92536	0.614797
-2.53117	0.442067	-1.85747	0.426368	-2.48915	0.491421
-2.31788	0.445483	-2.18765	0.456679	-2.82067	0.603385
-2.52154	0.484915	-2.57593	0.471792	-2.21945	0.481961
-2.60968	0.4827	-2.3264	0.433034	-2.45466	0.442006
-2.7373	0.464283	-2.20446	0.458408	-2.88351	0.612435
-2.49852	0.468063	-2.08727	0.449305	-2.88945	0.572469
-2.79076	0.494815	-2.23515	0.474693	-2.46983	0.470405
-2.25542	0.557631	-2.12095	0.474501	-2.79185	0.591566
-1.5851	0.477926	-2.45373	0.497258	-2.09276	0.481693
-2.54123	0.481561	-1.01365	0.507387	-2.72747	0.604953
-2.32003	0.461862	-2.38513	0.473649	-2.76568	0.499747
-2.43595	0.476081	-1.86851	0.489955	-3.06241	0.630652
-2.66226	0.473152	-2.49565	0.462115	-2.45258	0.453437
-2.41362	0.415328	-1.84571	0.447682	-2.68189	0.61333
-2.65626	0.506613	-1.63391	0.493867	-2.39918	0.492224
-1.88384	0.454185	-2.21778	0.465702	-2.71952	0.459834
-2.63071	0.452902	-2.35573	0.433845	-2.74249	0.455702
-2.66476	0.468034	-1.93386	0.465143	-2.58242	0.490074
-2.2181	0.481668	-2.5351	0.508432	-2.33251	0.517333
-2.6035	0.476528	-2.25703	0.474571	-2.56961	0.432868
-2.86803	0.541651	-2.0806	0.446897	-2.41429	0.493213
-2.52678	0.435013	-2.55085	0.513142	-2.37744	0.525451
-2.45368	0.491003	-1.99122	0.477168	-2.31552	0.456328
-2.66281	0.476577	-2.53133	0.487691	-2.63069	0.456751
-2.96291	0.445377	-1.54398	0.473728	-2.19707	0.484275
-2.28368	0.495198	-2.24423	0.431885	-2.66006	0.495299
-2.55425	0.579172	-2.57231	0.50628	-2.38634	0.488825
-2.77531	0.503826	-2.16001	0.484139	-2.51822	0.557745
-2.5579	0.5689	-2.48752	0.516288	-2.49336	0.459344
-2.5997	0.432428	-2.57056	0.457057	-2.55724	0.445498
-2.12709	0.532875	-1.79346	0.466159	-2.71574	0.668326
-2.39039	0.499851	-1.70814	0.468046	-2.23008	0.506792
-2.54612	0.461327	-1.56393	0.50973	-2.14864	0.480393
-2.73525	0.461868	-2.0349	0.535408	-2.53107	0.492396
-2.26795	0.579643	-2.32764	0.469133	-2.31027	0.449598
-2.85657	0.440713	-2.50277	0.493662	-2.21493	0.479211
-2.16141	0.497474	-2.43825	0.431008	-2.82514	0.642925
-2.66245	0.46861	-2.50256	0.468332	-2.73989	0.470783
-2.61911	0.427998	-1.6325	0.459395	-2.46755	0.480384
-2.05742	0.459093	-1.87935	0.444587	-3.03255	0.476542
-2.41294	0.47933	-2.27965	0.46741	-1.5515	0.49403
-2.52759	0.428768	-1.9618	0.442133	-2.89072	0.566402
-1.91162	0.465122	-2.4868	0.434645	-1.9328	0.50362
-2.45562	0.422908	-2.62602	0.462886	-3.00633	0.586592
-2.82899	0.505832	-1.99372	0.449281	-2.93396	0.639501
-2.89447	0.493925	-2.65051	0.424607	-2.90267	0.571897
-2.62651	0.558508	-1.55949	0.471184	-2.09461	0.512972
-2.24234	0.487573	-1.91381	0.438205	-2.30613	0.481723
-2.10526	0.619665	-2.47986	0.488451	-2.74498	0.605275
-1.87331	0.466721	-1.91747	0.469986	-2.61095	0.474092
-2.79628	0.472996	-1.78522	0.445172	-2.56484	0.500423
-2.42245	0.487082	-1.43177	0.465234	-2.12273	0.527737
-2.78746	0.500995	-2.24428	0.426597	-2.89305	0.556205
-2.25926	0.531443	-2.05901	0.438801	-2.9526	0.59397
-2.65336	0.508376	-2.26789	0.482538	-2.42298	0.463076
-2.63741	0.443301	-1.50378	0.512363	-2.77685	0.588343
-2.17794	0.454232	-2.66541	0.489451	-2.92119	0.529242
-2.21324	0.490928	-2.11395	0.457581	-2.27942	0.521809
-2.61406	0.499138	-2.40206	0.463903	-2.84003	0.580428
-2.59181	0.47006	-2.5009	0.458729	-2.95914	0.606195
-2.7531	0.458119	-1.77899	0.472949	-2.90085	0.690603
-2.64429	0.457648	-2.22824	0.493009	-3.10466	0.634074
-2.33917	0.466559	-2.38641	0.452772	-2.87737	0.478147
-2.48385	0.427488	-2.30129	0.495644	-2.80387	0.614483
-2.28217	0.50741	-2.67805	0.455734	-3.02778	0.645778
-2.38061	0.477797	-2.42333	0.453091	-2.76017	0.586091
-2.53353	0.42113	-1.92904	0.457246	-2.88503	0.591976
-2.42788	0.470366	-2.03635	0.472977	-2.52851	0.495767
-2.81647	0.426329	-2.41272	0.522378	-2.79464	0.694569
-2.84985	0.492228	-2.41226	0.440147	-2.68156	0.471182
-2.25099	0.571709	-2.36284	0.495407	-2.93986	0.6703
-2.7479	0.438447	-1.85069	0.427581	-2.71115	0.510386
-2.75112	0.463481	-2.40521	0.52194	-2.46127	0.43521
-2.35251	0.487	-1.87761	0.491946	-2.71306	0.540995
-2.59561	0.470483	-2.58795	0.473349	-2.73709	0.434419
-2.90659	0.458433	-2.57647	0.464377	-2.90276	0.595429
-2.03292	0.475733	-2.18926	0.478277	-2.82879	0.504806
-2.60164	0.481485	-2.66027	0.468976	-2.68649	0.435301
-2.72823	0.465551	-2.13179	0.419141	-2.98179	0.568615
-2.66633	0.48898	-2.5324	0.49469	-2.87356	0.581246
-2.6724	0.445538	-2.16289	0.449136	-2.90978	0.505195
-2.58008	0.522215	-2.31045	0.450916	-2.14281	0.476363
-2.60377	0.59163	-1.85802	0.466903	-3.05275	0.566963
-2.25758	0.447542	-1.20951	0.501038	-2.06158	0.430834
-2.76416	0.460204	-2.5533	0.464967	-2.56386	0.450023
-2.77464	0.427264	-2.38637	0.509063	-2.74503	0.487767
-2.6023	0.451958	-2.39222	0.480915	-2.73051	0.498215
-2.42661	0.421107	-1.83534	0.488169	-2.26774	0.464469
-2.62833	0.477948	-1.77681	0.535222	-2.35835	0.435304
-2.55672	0.59707	-2.1249	0.43741	-2.56864	0.478886
-2.4654	0.551339	-2.31803	0.453568	-2.72977	0.569779
-2.16401	0.420596	-1.90659	0.45113	-2.22422	0.454933
-2.74042	0.454721	-1.57385	0.431934	-2.99794	0.582575
-2.58002	0.501419	-2.24257	0.480073	-2.95942	0.540545
-2.65268	0.403221	-2.44871	0.489897	-2.57917	0.448392
-2.68145	0.472689	-2.6314	0.469543	-2.14743	0.481492
-2.67139	0.447938	-2.67323	0.48553	-2.39053	0.584024
-2.74586	0.524403	-1.68847	0.555461	-2.19116	0.49199
-2.56483	0.445834	-1.8783	0.451292	-2.12521	0.49955
-2.37638	0.481684	-1.76314	0.398566	-2.72055	0.598723
-2.43101	0.440418	-1.6921	0.460508	-2.08873	0.438782
-2.53184	0.43833	-2.19739	0.457865	-2.49212	0.486394
-2.53132	0.502439	-1.78158	0.468746	-2.93604	0.609954
-2.49186	0.483739	-2.11011	0.441926	-2.98492	0.495169
-2.62683	0.489715	-2.71183	0.454143	-3.01321	0.58955
-2.6029	0.439694	-2.40743	0.495657	-2.89252	0.597303
-2.51155	0.468171	-2.55322	0.455196	-2.8804	0.528973
-2.70835	0.655928	-2.41507	0.440884	-3.05481	0.595038
-2.49839	0.487314	-2.42178	0.54318	-1.92633	0.488117
-2.81701	0.511272	-2.69638	0.463869	-2.87773	0.555828
-2.76658	0.553201	-1.68789	0.4424	-2.90547	0.545048
-2.63619	0.442324	-2.2651	0.46413	-2.49051	0.400396
-2.35279	0.479008	-1.88664	0.437477	-2.68004	0.444455
-2.66461	0.514343	-2.41894	0.521242	-2.18491	0.462794
-2.62585	0.459027	-1.95383	0.465844	-2.20528	0.462556
-2.49305	0.488747	-2.61102	0.420404	-2.41363	0.505473
-2.24916	0.424353	-2.24513	0.456506	-2.72507	0.521645
-2.45869	0.484091	-2.26016	0.584216	-2.23541	0.444258
-2.59049	0.476554	-2.43005	0.44767	-2.25516	0.457352
-2.58172	0.421015	-2.5145	0.484908	-3.0581	0.495148
-2.65476	0.435249	-2.88667	0.45401	-2.99802	0.604738
-2.66366	0.456278	-2.47575	0.51292	-2.79711	0.621713
-2.74306	0.434695	-1.64374	0.478934	-2.73947	0.464836
-2.74012	0.475663	-2.36517	0.505371	-2.83283	0.618573
-2.59897	0.42375	-1.84471	0.440337	-3.06861	0.622383
-2.47325	0.476498	-1.83507	0.512276	-2.65191	0.60684
-2.79397	0.517203	-2.14402	0.455135	-2.0922	0.54254
-2.6904	0.440447	-2.19856	0.514579	-2.10353	0.544335
-1.57722	0.430906	-2.28372	0.466186	-2.93583	0.575468
-2.27061	0.465889	-2.53224	0.458667	-2.49638	0.519121
-2.77407	0.48159	-2.31665	0.525366	-2.60158	0.587759
-2.36636	0.529293	-2.25294	0.497495	-2.4194	0.437265
-2.60415	0.491133	-1.93383	0.458027	-2.89429	0.528007
-2.59514	0.442411	-2.48986	0.481507	-2.37287	0.465665
-2.38607	0.507124	-2.52451	0.497705	-3.01895	0.564211
-2.38534	0.559428	-2.45878	0.474666	-2.73422	0.58531
-2.81685	0.419822	-1.92087	0.525818	-2.39104	0.602122
-2.43205	0.401641	-1.72754	0.447309	-2.51582	0.448219
-2.17089	0.432918	-2.43296	0.415913	-2.04888	0.482098
-1.90398	0.493561	-1.45006	0.479224	-3.00034	0.606166
-2.50016	0.428035	-2.68737	0.462406	-2.54685	0.499943
-1.65915	0.43226	-2.47368	0.450347	-2.43918	0.484324
-2.64153	0.460711	-2.57446	0.462943	-2.6297	0.481438
-2.42047	0.437138	-1.44351	0.524702	-2.99159	0.603521
-2.87975	0.482585	-1.96791	0.438403	-2.33818	0.433356
-2.62747	0.437597	-2.36992	0.472904	-2.8529	0.645211
-2.81759	0.460301	-2.38455	0.484168	-2.82863	0.62179
-2.17799	0.441873	-2.72814	0.451481	-2.89004	0.479365
-2.40747	0.395439	-2.39006	0.47332	-1.95893	0.508075
-2.86352	0.450823	-2.48439	0.45454	-3.2237	0.629283
-2.32846	0.492675	-1.40339	0.600948	-2.30761	0.532149
-2.6399	0.407915	-2.52549	0.449528	-2.71508	0.467189
-2.66927	0.578874	-1.8737	0.418441	-2.61539	0.471223
-2.40508	0.450584	-2.05387	0.450613	-2.70347	0.429969
-2.41932	0.59599	-1.81512	0.510464	-3.04639	0.554655
-2.5021	0.466002	-2.0138	0.48983	-2.73968	0.628445
-2.82299	0.481314	-2.45474	0.472446	-2.6368	0.581295
-2.50228	0.450886	-2.74757	0.493102	-2.91559	0.655333
-2.26906	0.50606	-2.49759	0.42515	-2.84489	0.617737
-2.71538	0.443812	-2.71237	0.484216	-2.96861	0.576474
-2.80184	0.446243	-2.6155	0.484609	-2.83165	0.570664
-2.28613	0.485393	-2.56683	0.398812	-2.34368	0.58237
-2.42197	0.450399	-1.7773	0.460445	-2.13072	0.4939
-2.65121	0.466138	-2.3908	0.465599	-2.60786	0.496574
-2.28414	0.526811	-1.76734	0.441746	-2.60123	0.44665
-2.88147	0.532546	-2.79129	0.44395	-2.86059	0.617831
-2.8215	0.418762	-1.81868	0.469239	-1.99345	0.501861
-2.43589	0.404963	-2.27419	0.577464	-2.29536	0.503885
-2.54695	0.453161	-2.79034	0.473258	-2.7141	0.59356
-2.04058	0.539745	-2.40208	0.470565	-2.51386	0.494584
-2.7695	0.453969	-2.73248	0.473124	-2.34779	0.508072
-2.48043	0.478101	-2.53122	0.566744	-2.71886	0.622778
-2.74892	0.479203	-2.69772	0.435157	-2.79492	0.564397
-2.60201	0.474373	-2.55866	0.515654	-2.96019	0.443559
-2.70398	0.414405	-2.60651	0.458272	-2.67169	0.646509
-2.74514	0.450018	-2.87716	0.410717	-2.91923	0.608972
-2.77309	0.465041	-1.81995	0.482963	-3.03106	0.630618
-2.28663	0.492972	-2.51197	0.452781	-2.66664	0.584691
-2.65154	0.41736	-2.38274	0.479025	-2.94694	0.518261
-2.67022	0.429784	-2.61205	0.474266	-2.3626	0.425124
-2.65904	0.447891	-1.97014	0.45549	-2.56711	0.468334
-2.32966	0.441831	-2.41452	0.471115	-2.37492	0.495778
-2.73918	0.457627	-2.60943	0.486402	-2.64883	0.590708
-2.84116	0.461565	-1.52457	0.520797	-2.74382	0.635774
-2.45011	0.484359	-2.61485	0.484848	-3.01727	0.521467
-2.10528	0.472548	-2.64647	0.448527	-2.80189	0.447342
-2.33699	0.512308	-2.51299	0.520592	-2.45269	0.461314
-2.6783	0.482937	-1.87946	0.491987	-2.69788	0.643243
-2.60844	0.466781	-2.81436	0.439937	-2.64215	0.455281
-2.24974	0.449102	-2.39629	0.516654	-2.8254	0.53526
-2.61635	0.478517	-2.62336	0.462536	-2.20925	0.595835
-2.90696	0.490533	-2.71871	0.467531	-2.90939	0.632209
-1.03258	0.48255	-2.77259	0.464645	-2.84957	0.582218
-2.3189	0.476096	-2.54675	0.509236	-2.44586	0.487205
-2.97505	0.459393	-1.94238	0.456826	-2.4007	0.609151
-2.66292	0.369954	-2.61615	0.477377	-2.50776	0.505142
-2.62341	0.493802	-1.67065	0.482538	-2.37414	0.459939
-2.36566	0.479915	-1.81811	0.484512	-2.97269	0.591586
-2.37721	0.496618	-2.0717	0.505596	-2.75927	0.577662
-2.69865	0.478043	-2.46688	0.481929	-2.4716	0.482704
-2.63148	0.441733	-1.74318	0.463792	-2.71327	0.567175
-2.42891	0.468572	-1.70352	0.447873	-2.32493	0.492401
-2.53889	0.509528	-1.41748	0.445043	-2.23203	0.554894
-2.47369	0.505345	-2.408	0.471312	-2.80593	0.715083
-2.77183	0.482847	-2.31652	0.548334	-1.92236	0.500585
-2.62584	0.44073	-1.47855	0.414998	-2.329	0.54654
-2.60517	0.464272	-1.89017	0.47071	-2.57148	0.495793
-2.93734	0.52198	-1.71831	0.446385	-2.58343	0.464814
-2.79632	0.460112	-1.6351	0.53645	-2.45254	0.480641
-2.69946	0.466627	-2.07164	0.562143	-2.45475	0.628669
-2.53775	0.515629	-2.37164	0.458771	-2.55061	0.49395
-2.90621	0.463469	-2.48313	0.431496	-2.55639	0.46117
-2.81948	0.532572	-2.63779	0.488263	-2.71887	0.59102
-2.75938	0.474193	-1.9056	0.461994	-2.99709	0.575485
-2.77817	0.470257	-2.35146	0.539616	-2.56837	0.436861
-2.41847	0.454849	-2.56776	0.47796	-2.68357	0.640542
-2.56921	0.45284	-2.40674	0.466489	-2.53612	0.444486
-1.07338	0.569292	-1.91811	0.481939	-2.7297	0.603265
-2.14735	0.55093	-2.10393	0.494637	-2.20471	0.455081
-2.52707	0.56538	-2.01606	0.686782	-2.08334	0.534107
-2.20827	0.470695	-1.75833	0.43984	-2.46245	0.440271
-2.62046	0.463471	-2.6582	0.433348	-3.04514	0.65209
-2.6825	0.513883	-2.5195	0.400196	-2.68871	0.626518
-2.56303	0.483492	-2.84067	0.432796	-2.55597	0.399188
-2.59249	0.484616	-2.77113	0.470549	-2.67745	0.678105
-2.63173	0.617976	-1.87825	0.442152	-2.34178	0.447337
-2.63372	0.455258	-2.66173	0.486115	-2.39461	0.449603
-2.70896	0.501748	-2.27905	0.505813	-2.18975	0.477627
-2.8196	0.479469	-2.75197	0.491685	-2.15805	0.42032
-2.13107	0.491659	-2.37509	0.442258	-2.29969	0.497308
-2.61298	0.47539	-1.87871	0.460929	-2.55714	0.610862
-2.80883	0.469351	-1.81539	0.458505	-1.88267	0.462168
-2.58702	0.511661	-2.41896	0.457045	-2.32814	0.525101
-2.82886	0.479369	-2.09126	0.480351	-2.88056	0.62698
-2.74737	0.45692	-2.2289	0.472912	-2.202	0.47215
-2.59494	0.511994	-2.6542	0.477561	-1.90762	0.50733
-2.71075	0.479184	-2.50281	0.444034	-2.45205	0.52628
-2.44839	0.453233	-2.35294	0.430832	-2.13612	0.505922
-2.67831	0.537343	-2.54491	0.47666	-2.04402	0.437212
-2.53185	0.467923	-2.6992	0.468321	-2.88867	0.566423
-1.58157	0.468937	-2.21055	0.461521	-2.39834	0.467422
-2.49249	0.436053	-2.12648	0.414249	-2.55457	0.459045
-2.74464	0.483001	-2.56268	0.464998	-2.76909	0.569433
-2.88082	0.420078	-1.94083	0.419497	-1.81532	0.618842
-2.29224	0.619034	-2.09	0.430353	-2.09526	0.506661
-2.06891	0.53134	-2.39532	0.484	-1.90788	0.489474
-2.92045	0.468894	-2.43343	0.486996	-2.84398	0.652332
-2.4849	0.500449	-2.55692	0.47956	-2.48048	0.597074
-2.46739	0.617012	-1.44049	0.44351	-2.37565	0.516431
-2.55278	0.501947	-1.85009	0.395344	-2.32753	0.437342
-2.32498	0.594482	-2.34012	0.455101	-2.59699	0.466746
-2.78316	0.471524	-2.34003	0.453944	-2.24885	0.411284
-2.68736	0.547196	-1.96781	0.448499	-1.96345	0.529264
-2.67144	0.466833	-1.51469	0.499132	-2.92199	0.599479
-2.68985	0.468209	-2.69969	0.471106	-2.57343	0.425502
-2.87984	0.46246	-2.34212	0.460035	-2.44997	0.435071
-2.72867	0.543068	-2.10873	0.484321	-2.81079	0.609784
-2.70601	0.502621	-2.28168	0.481172	-2.06138	0.468958
-2.64471	0.512537	-2.15348	0.489645	-2.67675	0.57972
-2.55486	0.460951	-2.2796	0.431543	-2.0495	0.434136
-2.88877	0.512289	-2.07451	0.491185	-2.92634	0.587593
-2.57168	0.541256	-1.70147	0.476285	-2.33248	0.456007
-2.8353	0.497165	-2.39744	0.475934	-2.52771	0.600532
-2.41937	0.490333	-2.43892	0.45931	-2.34982	0.463064
-2.39568	0.498758	-2.57032	0.430754	-2.61723	0.44766
-2.71344	0.521983	-1.64693	0.456373	-2.15282	0.453699
-2.55451	0.498872	-1.5039	0.449501	-1.86168	0.509151
-2.56998	0.485135	-2.50292	0.442913	-2.91907	0.565513
-2.46602	0.525652	-2.23325	0.412951	-2.61122	0.58898
-2.73586	0.542135	-2.56174	0.496521	-1.73571	0.491393
-2.35266	0.506513	-2.17012	0.468111	-1.65591	0.437519
-2.46063	0.497374	-1.97256	0.601971	-2.53525	0.443778
-2.46229	0.523104	-2.54524	0.486296	-2.64136	0.599712
-2.63234	0.478963	-2.2382	0.47798	-2.97949	0.607721
-2.04275	0.520422	-1.9632	0.443885	-2.05402	0.503017
-2.89557	0.547001	-2.45192	0.457441	-2.78864	0.574401
-2.71883	0.486344	-2.7649	0.487274	-0.605793	0.516982
-2.79978	0.584692	-1.56262	0.43106	-2.14835	0.463784
-2.32445	0.533599	-2.25182	0.504414	-2.44939	0.496898
-2.85055	0.448613	-1.90643	0.476798	-2.89497	0.602559
-2.57762	0.539658	-2.53751	0.494346	-2.87513	0.671174
-2.96371	0.512375	-2.74092	0.450771	-2.87746	0.570346
-2.21638	0.526156	-2.47577	0.456778	-2.9048	0.596042
-2.3255	0.524543	-1.55025	0.46747	-2.43929	0.468234
-2.68034	0.505553	-1.44047	0.471626	-2.53618	0.5094
-2.11816	0.553913	-1.63402	0.458279	-2.63621	0.498196
-2.66715	0.453559	-2.63628	0.492412	-2.78517	0.568517
-2.70005	0.517612	-1.81412	0.481225	-2.17162	0.501429
-2.84176	0.531322	-2.02494	0.42469	-2.58233	0.486181
-2.56302	0.476547	-2.36931	0.478103	-2.25669	0.477772
-2.40894	0.472812	-1.79071	0.466716	-1.71863	0.501856
-2.70308	0.458392	-2.32537	0.468381	-2.31466	0.440855
-2.5006	0.503615	-2.46236	0.480189	-2.86628	0.569156
-2.76578	0.513086	-1.83548	0.466293	-2.7848	0.589312
-2.2869	0.551294	-1.74155	0.499939	-2.49639	0.478291
-2.83738	0.505294	-2.42483	0.473833	-2.61979	0.505808
-2.5409	0.508856	-1.7269	0.477067	-3.08623	0.553305
-2.67754	0.476115	-2.61786	0.478006	-2.3143	0.491926
-2.23812	0.58184	-2.1782	0.472159	-2.15261	0.443135
-2.80459	0.492242	-1.52706	0.446082	-2.26977	0.438957
-2.73433	0.507128	-1.87777	0.525331	-2.42469	0.482349
-2.83048	0.529722	-1.66987	0.412721	-2.93723	0.597076
-2.10767	0.458059	-2.60787	0.43862	-2.71274	0.610891
-2.67063	0.495524	-2.58647	0.496773	-2.9388	0.580951
-2.6977	0.530839	-2.3555	0.513083	-2.93749	0.598217
-2.70488	0.523551	-1.74024	0.530926	-2.63239	0.430637
-2.50505	0.518631	-2.34531	0.475017	-2.26464	0.431854
-2.95515	0.521025	-2.56674	0.442919	-2.68651	0.454752
-2.80977	0.484164	-2.40781	0.520245	-2.46972	0.556128
-2.78075	0.449097	-2.47156	0.48453	-2.6297	0.608653
-1.63879	0.544323	-1.88835	0.463139	-1.13082	0.486945
-2.35649	0.524488	-2.20202	0.410701	-2.93211	0.581799
-2.5136	0.483106	-1.47239	0.486513	-2.6262	0.606882
-2.38048	0.532549	-2.31137	0.466638	-2.5301	0.475279
-2.7043	0.52085	-2.15092	0.491647	-2.45353	0.462773
-2.28854	0.53566	-1.90559	0.575947	-2.7614	0.556797
-2.49221	0.466047	-2.64132	0.414038	-2.5836	0.52482
-2.74401	0.498347	-2.231	0.528056	-3.00397	0.594231
-2.51601	0.565006	-1.08975	0.460628	-2.10974	0.454235
-2.51819	0.508755	-2.55897	0.474846	-3.01257	0.551327
-1.9477	0.517964	-2.49443	0.529777	-2.11854	0.572912
-2.80612	0.526657	-2.53931	0.463593	-2.61891	0.470194
-2.43646	0.469348	-1.98098	0.438478	-3.03397	0.564939
-2.41519	0.596265	-2.43379	0.463296	-2.51767	0.436363
-2.22365	0.595631	-2.44239	0.469594	-2.53366	0.470432
-2.19434	0.490969	-2.37587	0.478242	-2.27994	0.464924
-2.66891	0.517451	-2.67113	0.439243	-2.3492	0.514816
-2.41222	0.49372	-1.47824	0.484609	-1.71455	0.46707
-2.31889	0.490561	-2.6004	0.496067	-2.31956	0.482294
-2.27919	0.528423	-2.16324	0.514215	-1.70514	0.519769
-2.54818	0.480537	-2.62301	0.504521	-2.63224	0.559544
-2.50116	0.517797	-2.1422	0.488167	-2.61794	0.53788
-2.7491	0.486112	-2.72214	0.446022	-2.4382	0.46223
-2.74021	0.513962	-1.71866	0.444329	-2.18971	0.461637
-2.00283	0.60085	-1.67048	0.444181	-2.46785	0.489974
-2.65759	0.53111	-1.68073	0.491525	-1.94657	0.486378
-2.18418	0.555009	-1.02764	0.486594	-2.42786	0.516375
-2.45019	0.502662	-1.92493	0.464315	-2.85421	0.605731
-2.42177	0.508878	-2.26635	0.492827	-2.55848	0.48025
-2.35254	0.509075	-2.50268	0.441828	-2.58434	0.53408
-2.83497	0.535723	-2.05026	0.501444	-2.69621	0.562588
-2.34546	0.488843	-2.40833	0.402401	-2.89242	0.601331
-2.29869	0.466256	-2.6498	0.437372	-2.35192	0.435453
-2.30827	0.481636	-2.10842	0.499865	-2.6084	0.543784
-2.2855	0.464274	-1.64634	0.503745	-2.59707	0.563806
-2.69203	0.499212	-2.18732	0.450205	-2.90236	0.665953
-2.43505	0.490916	-1.86559	0.476953	-2.81116	0.543811
-1.80221	0.494847	-2.56266	0.467417	-2.88593	0.503659
-2.47642	0.550629	-2.16926	0.485407	-2.48871	0.491485
-2.39847	0.548653	-2.24438	0.486803	-2.34827	0.492445
-2.40964	0.581788	-2.1576	0.471147	-2.79273	0.673956
-2.40336	0.478079	-2.28653	0.544908	-2.64975	0.424748
-2.28941	0.485156	-2.48958	0.435046	-0.920749	0.650436
-2.48995	0.551495	-1.93487	0.466598	-2.93734	0.5764
-2.33618	0.492625	-1.33844	0.460051	-2.26861	0.488717
-2.5537	0.528559	-1.88379	0.46721	-2.49164	0.55363
-2.87507	0.569163	-2.11946	0.412462	-2.12079	0.470915
-2.67274	0.483787	-1.28298	0.456841	-1.97519	0.498146
-2.52026	0.50846	-1.97749	0.430707	-2.2655	0.481527
-2.58606	0.553096	-1.44615	0.443559	-2.87103	0.52081
-2.37256	0.497788	-2.27414	0.460245	-2.71166	0.565958
-2.23038	0.502593	-2.59917	0.474414	-2.17499	0.536366
-2.68921	0.496435	-2.46173	0.471658	-2.86052	0.614581
-2.54708	0.561621	-1.52376	0.473879	-2.94665	0.629008
-2.69849	0.472065	-1.87364	0.439325	-2.43654	0.494548
-2.49775	0.44243	-1.86389	0.466724	-2.69569	0.545421
-2.62157	0.476205	-1.5257	0.457453	-2.75786	0.614704
-2.69466	0.47428	-2.62297	0.493227	-2.85871	0.630147
-2.60365	0.493926	-2.14636	0.488854	-2.36372	0.509681
-2.20581	0.606773	-1.95997	0.444035	-2.84537	0.577352
-2.66472	0.51392	-2.31585	0.532709	-2.89999	0.60443
-2.73265	0.499203	-1.90371	0.467048	-2.67386	0.566181
-2.22337	0.489321	-1.62979	0.468152	-2.26451	0.498136
-2.49947	0.478432	-2.59633	0.518155	-2.71361	0.471088
-2.47446	0.489458	-0.928282	0.430358	-2.97706	0.549467
-2.15165	0.494301	-1.75428	0.502324	-2.74494	0.630825
-2.6369	0.466183	-1.94863	0.432792	-2.41025	0.483657
-2.75067	0.502707	-1.66518	0.458381	-1.7417	0.457733
-2.21987	0.568602	-1.9804	0.47221	-2.80735	0.666799
-2.42664	0.555928	-1.7954	0.490211	-2.53529	0.572957
-2.29452	0.536681	-1.86497	0.490402	-2.26512	0.479801
-2.44046	0.495855	-0.762018	0.451742	-2.8583	0.538117
-2.18847	0.61973	-1.94441	0.440561	-2.58106	0.454818
-2.65418	0.481204	-2.33028	0.455835	-2.91237	0.632486
-2.46276	0.467637	-2.10617	0.476972	-1.9595	0.496821
-2.21447	0.539541	-2.42073	0.493494	-2.55972	0.501996
-2.2785	0.441293	-2.26688	0.42964	-2.80834	0.65997
-2.7287	0.492706	-1.72344	0.482784	-3.16713	0.563937
-2.86881	0.523331	-2.37919	0.415353	-2.82921	0.629484
-2.62899	0.500117	-1.92474	0.462093	-2.83521	0.519154
-1.49383	0.468841	-2.67535	0.436452	-2.89282	0.584049
-2.62683	0.482021	-2.6583	0.429578	-2.40336	0.601277
-2.72771	0.517001	-2.1717	0.459624	-2.41506	0.444176
-2.67135	0.48086	-2.43048	0.495198	-2.98997	0.596981
-2.23062	0.457347	-2.29943	0.510145	-2.68775	0.559639
-2.18617	0.518951	-2.1824	0.442885	-2.12817	0.511149
-2.60244	0.491984	-1.79298	0.485635	-1.95108	0.510849
-2.39591	0.555453	-2.50877	0.456003	-2.21196	0.499711
-2.12396	0.493093	-2.52606	0.523238	-2.97536	0.610111
-2.55341	0.506386	-2.09527	0.46125	-2.25506	0.487803
-2.31502	0.468305	-2.28408	0.462421	-1.95469	0.49013
-2.75371	0.521877	-2.46679	0.499387	-2.12079	0.493962
-2.67933	0.496017	-2.47175	0.483367	-2.35375	0.456012
-2.61191	0.469173	-2.54656	0.484895	-3.01615	0.651633
-0.855762	0.477658	-2.28591	0.519194	-2.76322	0.527064
-2.62214	0.54427	-2.33293	0.423179	-2.84879	0.55034
-2.64709	0.514016	-1.56816	0.433027	-2.90593	0.518633
-2.25142	0.451548	-1.59992	0.479853	-2.74853	0.569341
-2.58814	0.569293	-2.25671	0.434275	-2.99292	0.586226
-2.79958	0.511536	-1.75408	0.496294	-3.16319	0.505767
-2.83984	0.473126	-2.04342	0.431096	-1.72512	0.534251
-1.19187	0.501572	-2.19298	0.459647	-2.39661	0.469365
-0.912949	0.46341	-1.49045	0.509013	-2.12409	0.4781
-2.81682	0.484469	-2.29267	0.466686	-2.38952	0.509648
-2.38448	0.539335	-1.77773	0.497317	-2.37543	0.46612
-2.62089	0.468861	-2.45501	0.471441	-3.01315	0.512038
-2.82527	0.508478	-2.42291	0.43251	-1.56223	0.627309
-2.52396	0.503596	-2.34002	0.485496	-2.05369	0.480291
-2.36252	0.469383	-2.31202	0.475076	-2.69348	0.482962
-2.43509	0.443772	-1.97775	0.466189	-3.07474	0.592034
-2.50909	0.470436	-2.50545	0.454844	-2.89829	0.581519
-2.4909	0.577156	-2.1982	0.472832	-1.99877	0.481072
-2.49476	0.556775	-1.62527	0.477856	-2.01276	0.487959
-2.49536	0.509008	-1.74254	0.47097	-3.04421	0.619259
-2.40045	0.441274	-1.7793	0.518043	-2.69785	0.569633
-2.50022	0.541773	-2.16354	0.44655	-1.73747	0.521028
-2.69693	0.507153	-2.47214	0.471841	-2.7406	0.595543
-2.46382	0.543133	-2.15971	0.504087	-2.90022	0.580041
-2.54634	0.432035	-2.41343	0.473054	-2.33998	0.49454
-2.83423	0.487173	-1.95726	0.468894	-2.95706	0.607475
-2.32481	0.522033	-2.28072	0.461584	-2.95414	0.607705
-2.10911	0.485954	-1.90348	0.511515	-2.85247	0.617032
-2.27341	0.547017	-2.20589	0.497694	-2.86574	0.632556
-2.70997	0.471972	-2.23776	0.490778	-2.84073	0.63044
-2.80001	0.528185	-1.98189	0.521433	-2.10993	0.509943
-2.47031	0.481326	-1.63434	0.470155	-2.99391	0.65689
-2.17549	0.441903	-1.66399	0.436759	-2.19427	0.471546
-2.305	0.511127	-1.30855	0.514858	-2.82813	0.646056
-2.34527	0.408707	-2.28869	0.465126	-1.96193	0.561277
-2.86795	0.474033	-2.61907	0.46372	-2.4278	0.476565
-2.71987	0.51072	-1.60005	0.440762	-2.18287	0.470389
-2.65704	0.453541	-2.36591	0.480366	-2.00976	0.494131
-2.57775	0.543852	-1.2642	0.476705	-2.83414	0.588046
-2.81201	0.553417	-1.91563	0.510931	-2.67617	0.605311
-2.60447	0.477971	-2.66042	0.440631	-2.86368	0.57113
-2.2684	0.441446	-2.1088	0.543217	-2.59505	0.426952
-2.33087	0.46619	-1.53439	0.55477	-2.43518	0.45178
-2.88103	0.506175	-1.97144	0.50116	-2.30183	0.434224
-2.91632	0.466897	-1.36222	0.50777	-2.1723	0.459266
-2.33199	0.420907	-2.49454	0.375816	-2.90947	0.559912
-2.77175	0.479288	-1.93725	0.454675	-2.61751	0.526423
-1.01495	0.521451	-1.59057	0.478322	-2.45644	0.504215
-2.34544	0.544726	-2.58709	0.506798	-2.44265	0.446528
-2.77633	0.454497	-2.60416	0.454563	-2.34075	0.539801
-2.02666	0.45461	-2.50347	0.473819	-2.68038	0.50656
-1.76512	0.484385	-2.61013	0.463637	-2.93787	0.71556
-2.38292	0.513995	-2.07208	0.51009	-2.66696	0.594222
-2.26753	0.453958	-1.78956	0.43048	-2.58389	0.525457
-2.549	0.494103	-2.20671	0.51221	-2.51707	0.473701
-2.77964	0.466415	-2.6272	0.499612	-2.8384	0.610217
-2.3316	0.466887	-1.88472	0.478999	-1.91717	0.463877
-2.61059	0.460106	-2.45808	0.48611	-2.83224	0.458606
-2.42898	0.524249	-2.43523	0.442972	-2.29179	0.497091
-2.75577	0.518607	-2.08579	0.44854	-2.67523	0.591484
-2.51114	0.482908	-2.29357	0.558745	-2.77078	0.633902
-2.49365	0.473508	-2.31404	0.410755	-2.05446	0.450442
-1.68146	0.465964	-2.33505	0.469945	-2.80077	0.684256
-2.62412	0.496589	-2.58622	0.501789	-2.30363	0.448578
-2.51544	0.492452	-1.56361	0.490851	-2.31384	0.494177
-2.61442	0.442203	-2.51549	0.553127	-1.95908	0.484607
-2.57585	0.480077	-1.85612	0.517425	-2.65138	0.528891
-2.68675	0.487983	-2.20559	0.469181	-2.48516	0.513415
-2.83322	0.451071	-2.59595	0.462841	-2.44782	0.50766
-2.52492	0.441495	-1.49153	0.454091	-2.47467	0.481182
-2.50032	0.448924	-2.48135	0.440602	-2.3419	0.462828
-2.78806	0.434933	-2.0385	0.481104	-3.11863	0.583907
-2.64662	0.442192	-2.44677	0.422819	-2.37948	0.47243
-2.73653	0.412334	-2.4354	0.469309	-1.96821	0.49203
-2.31376	0.614608	-2.32821	0.443105	-2.73191	0.487856
-2.73855	0.490278	-1.7559	0.483305	-2.49287	0.505189
-2.54601	0.482319	-2.51765	0.510489	-2.61838	0.597858
-2.66599	0.495598	-1.76407	0.483779	-2.55398	0.428706
-2.5394	0.470512	-1.76406	0.445256	-2.96738	0.677611
-2.80759	0.448573	-2.77158	0.531904	-2.35633	0.469089
-2.60335	0.452495	-2.51452	0.484665	-2.46403	0.466235
-2.70438	0.497885	-2.27249	0.468495	-2.91719	0.589454
-2.41871	0.450668	-2.48105	0.480046	-2.79833	0.661412
-2.69119	0.447917	-2.43789	0.425084	-2.19729	0.515488
-2.46995	0.540182	-2.2306	0.504515	-2.61049	0.415
-2.68421	0.485267	-2.53604	0.480267	-2.7857	0.555399
-2.91513	0.474861	-2.21899	0.415784	-2.92302	0.592865
-2.56591	0.487498	-1.93574	0.475989	-2.13528	0.453515
-2.31606	0.444211	-2.25737	0.516563	-2.55185	0.644863
-2.75876	0.487582	-2.44265	0.444482	-2.56287	0.476482
-2.13327	0.461789	-2.02325	0.5059	-2.59753	0.524754
-2.55215	0.465748	-2.47585	0.454548	-2.72726	0.413886
-2.46278	0.456216	-2.25914	0.4541	-2.98148	0.576887
-2.49597	0.509527	-2.26859	0.421342	-2.55544	0.464377
-2.61289	0.476349	-2.59943	0.448773	-2.0649	0.506015
-2.54596	0.430978	-2.56212	0.453137	-2.32587	0.484805
-2.53998	0.442852	-2.11626	0.493145	-2.33045	0.475082
-2.58578	0.466755	-2.5664	0.49013	-2.37931	0.470719
-2.12517	0.500363	-2.19049	0.533868	-2.65156	0.477518
-2.60893	0.443468	-2.48339	0.458659	-1.70613	0.512333
-2.50005	0.455843	-1.28677	0.536466	-2.66385	0.455289
-2.69774	0.441284	-2.02018	0.461017	-1.93491	0.46529
-2.60115	0.480863	-1.66955	0.513023	-2.64758	0.452879
-2.26713	0.470434	-2.33541	0.48153	-2.39608	0.445425
-2.48915	0.463161	-1.48551	0.509628	-2.59344	0.475039
-2.60955	0.462861	-1.74249	0.505288	-1.55645	0.477831
-2.28003	0.632815	-2.64383	0.508749	-2.56438	0.471114
-2.31259	0.466822	-2.34343	0.471549	-2.86079	0.619687
-2.6784	0.460716	-1.45896	0.494085	-2.57939	0.476559
-2.35617	0.457844	-2.14883	0.479682	-2.55981	0.463379
-2.7369	0.463039	-2.59145	0.464648	-2.29354	0.450179
-2.80087	0.463893	-1.77762	0.48694	-3.01522	0.620534
-2.57953	0.423769	-2.38075	0.50656	-2.26777	0.413035
-2.59627	0.55464	-2.72003	0.459689	-2.68882	0.496095
-2.11961	0.46086	-2.20095	0.507505	-2.23042	0.473102
-2.69755	0.486909	-2.34216	0.501907	-2.26307	0.444529
-2.31329	0.606894	-2.4042	0.46479	-2.96441	0.628205
-2.45696	0.455534	-2.41635	0.440623	-2.83049	0.562256
-2.45348	0.443065	-2.48259	0.481359	-2.85904	0.544147
-2.81195	0.513033	-2.09772	0.514875	-2.39122	0.482917
-2.69514	0.474861	-1.54862	0.504197	-2.65505	0.489548
-2.76301	0.452397	-2.10782	0.465958	-2.45763	0.489125
-2.51029	0.469198	-2.54308	0.500104	-2.54962	0.528007
-2.54672	0.554478	-1.94094	0.489268	-0.711425	0.572107
-2.07285	0.515932	-2.04486	0.492204	-2.24803	0.474297
-2.55583	0.482186	-1.98385	0.460781	-2.63228	0.518517
-2.20275	0.48886	-1.3169	0.518691	-2.13566	0.434535
-2.03062	0.477409	-2.26046	0.444395	-2.30326	0.472279
-2.3852	0.464855	-2.88462	0.431488	-1.94108	0.500609
-2.63038	0.500877	-2.04678	0.435043	-2.97784	0.606099
-2.51637	0.478722	-1.26986	0.453405	-2.57801	0.454333
-2.45138	0.467221	-2.41923	0.562704	-2.92666	0.649572
-2.42078	0.401074	-2.04154	0.478826	-2.78735	0.633631
-2.75705	0.432794	-2.14055	0.499392	-2.19964	0.510231
-2.39364	0.518418	-1.8478	0.4615	-2.53582	0.469686
-2.77082	0.4018	-0.776903	0.46813	-2.06245	0.405579
-2.48794	0.55369	-2.35945	0.506939	-2.48812	0.505415
-2.22366	0.429693	-1.91798	0.482809	-1.71133	0.457716
-1.85183	0.46404	-2.25281	0.548064	-2.91067	0.470421
-3.16536	0.515516	-2.26588	0.437384	-2.73275	0.487639
-2.8075	0.46922	-2.40737	0.445801	-2.37127	0.464859
-2.3775	0.435801	-2.79396	0.474732	-3.06579	0.455914
-2.09701	0.558204	-0.848554	0.48323	-2.84039	0.446884
-2.04468	0.503915	-2.10608	0.444476	-2.49907	0.531333
-2.67485	0.463616	-2.78832	0.41574	-2.53688	0.475237
-2.58276	0.46108	-2.17294	0.49777	-2.12339	0.436476
-2.50465	0.46806	-2.24097	0.536992	-2.51798	0.493645
-2.67112	0.463374	-2.50654	0.476186	-2.21835	0.446442
-2.66963	0.472047	-2.56281	0.419221	-2.85173	0.428027
-2.75004	0.462231	-2.27416	0.514727	-2.18738	0.440664
-2.36542	0.41058	-2.57963	0.457885	-1.84025	0.454189
-2.55012	0.490761	-2.11673	0.411652	-2.674	0.518659
-2.50504	0.435761	-2.49084	0.457046	-2.25118	0.490576
-2.21497	0.521581	-1.8144	0.532437	-2.67293	0.469237
-2.5347	0.480222	-2.36527	0.474345	-2.71178	0.645449
-2.58946	0.503902	-1.93591	0.454376	-2.05067	0.474811
-2.6584	0.539381	-2.77536	0.403536	-2.51381	0.595528
-1.41856	0.454188	-2.57043	0.454574	-2.67702	0.440883
-2.58957	0.488841	-2.58797	0.465433	-2.48552	0.477971
-2.51161	0.433445	-2.4966	0.446454	-2.66672	0.482155
-2.0475	0.428111	-1.61345	0.499672	-2.58151	0.495875
-2.40851	0.543823	-1.94446	0.48236	-2.63804	0.486716
-2.4062	0.58328	-2.22466	0.457958	-2.38402	0.638984
-2.61244	0.486652	-2.58578	0.519452	-2.64321	0.614485
-2.15457	0.466565	-1.66277	0.437296	-2.92684	0.607136
-2.8883	0.3766	-2.23756	0.5208	-2.59175	0.449449
-2.6571	0.440532	-2.33666	0.458896	-2.60615	0.445632
-2.72732	0.44561	-2.73729	0.487008	-2.47855	0.438419
-2.82517	0.470591	-2.29192	0.47522	-2.36896	0.442705
-2.50193	0.452897	-2.45023	0.475251	-2.86932	0.464427
-2.8419	0.468578	-2.35113	0.433668	-2.01983	0.463358
-1.32899	0.483276	-1.9405	0.4216	-2.39674	0.462893
-2.34115	0.465869	-2.62676	0.458607	-2.56341	0.501948
-2.55814	0.506462	-1.48637	0.472365	-2.09213	0.469902
-2.71119	0.414334	-2.46576	0.502009	-2.09848	0.484263
-2.67174	0.400899	-2.10389	0.475003	-2.95428	0.436818
-2.58845	0.423982	-1.85271	0.465979	-2.72665	0.51604
-2.56118	0.534922	-2.65418	0.44926	-2.76574	0.628485
-2.6102	0.448438	-2.47254	0.473319	-1.7584	0.525292
-2.38743	0.609568	-2.00891	0.488628	-3.19616	0.591007
-2.69157	0.503961	-1.49561	0.498066	-2.85311	0.486692
-2.52724	0.454713	-2.5439	0.435186	-2.85166	0.597291
-2.59844	0.439771	-1.71725	0.471559	-2.85968	0.645436
-2.60462	0.433015	-2.04639	0.473313	-2.76028	0.506373
-2.76822	0.424885	-2.09613	0.459542	-2.11712	0.46987
-2.81869	0.465755	-2.53539	0.494354	-2.57839	0.490188
-2.7501	0.45508	-2.37399	0.482984	-2.95125	0.490026
-2.27715	0.423059	-1.87813	0.508193	-2.33544	0.49879
-2.44313	0.402229	-2.57871	0.473278	-2.47153	0.471018
-2.91751	0.383422	-2.36944	0.507535	-1.9601	0.443223
-2.45536	0.448594	-2.64222	0.457556	-2.9032	0.611693
-2.67599	0.541186	-2.18619	0.515086	-2.60283	0.519948
-2.7198	0.500442	-2.2275	0.505404	-2.10752	0.579861
-2.74099	0.388634	-1.13866	0.512098	-2.17549	0.464395
-2.7839	0.400408	-1.90066	0.468075	-2.11569	0.460793
-2.61608	0.411791	-2.50154	0.473072	-2.12219	0.514567
-2.6587	0.413104	-1.5784	0.448866	-3.0588	0.570121
-2.45092	0.544706	-1.79129	0.48855	-2.29563	0.408419
-2.43083	0.441191	-2.55455	0.449946	-2.87359	0.701597
-2.69188	0.465281	-1.77762	0.508628	-2.28271	0.481703
-2.78285	0.479208	-2.21442	0.496484	-2.98317	0.594791
-2.76946	0.428501	-2.46864	0.48397	-2.17097	0.57041
-2.68495	0.44418	-2.24029	0.463027	-3.11337	0.583891
-2.74523	0.424319	-2.46388	0.463599	-2.55743	0.440774
-2.73715	0.425822	-2.0843	0.507546	-2.78035	0.586473
-2.55047	0.403296	-2.4514	0.473615	-2.36807	0.469793
-2.76652	0.454997	-2.04359	0.469499	-2.41162	0.505941
-2.50549	0.466216	-2.10847	0.471187	-2.32624	0.599676
-2.44865	0.459791	-2.21716	0.511812	-2.87155	0.672825
-2.44643	0.438321	-2.04014	0.478406	-2.54164	0.466221
-1.75837	0.502172	-2.77604	0.460133	-2.35546	0.410698
-2.65641	0.44189	-2.03613	0.461128	-2.20411	0.478104
-2.71366	0.417352	-2.58315	0.473549	-2.64182	0.473624
-2.83378	0.500783	-2.29596	0.444253	-2.90191	0.621201
-2.76715	0.434082	-2.35427	0.451841	-2.53899	0.449824
-2.51949	0.565066	-3.42765	0.431872	-2.90308	0.436927
-2.75599	0.476155	-2.13202	0.478206	-2.74756	0.602983
-0.98628	0.501664	-2.44388	0.435509	-2.5808	0.555247
-2.66156	0.428128	-1.90992	0.463285	-2.76384	0.536396
-2.26356	0.545916	-1.93101	0.470117	-2.88704	0.631214
-2.70511	0.478866	-2.33618	0.504359	-2.23233	0.508202
-2.68972	0.477624	-2.06496	0.428331	-2.31179	0.445407
-2.6399	0.422279	-1.86885	0.482686	-2.40284	0.437035
-2.82238	0.48787	-1.41281	0.49316	-2.42826	0.494372
-2.72579	0.46027	-2.74105	0.443589	-2.97196	0.599809
-2.62659	0.478808	-2.72028	0.503244	-2.70344	0.607185
-2.84573	0.438102	-2.7204	0.620442	-2.50015	0.482729
-2.77672	0.433696	-2.59515	0.422746	-2.56083	0.480873
-2.61133	0.499104	-2.58307	0.42775	-2.77693	0.651697
-2.4824	0.506805	-2.71618	0.469227	-3.05953	0.589855
-2.55018	0.43667	-2.63823	0.462789	-2.45356	0.39517
-2.78136	0.44877	-2.48328	0.470722	-2.9335	0.636165
-2.76474	0.442063	-2.71291	0.468477	-2.87781	0.625869
-3.0633	0.392439	-2.12921	0.437812	-2.62603	0.516575
-2.19528	0.427892	-2.12994	0.481954	-2.66389	0.472153
-2.47278	0.477846	-1.81833	0.464307	-2.40288	0.484962
-2.58721	0.479245	-2.33133	0.456669	-2.81421	0.500355
-2.4005	0.475547	-2.62768	0.478172	-3.11497	0.508854
-2.04487	0.505075	-1.88606	0.422595	-2.80952	0.413181
-2.84714	0.473311	-2.66571	0.469152	-2.83647	0.578254
-2.55529	0.463342	-2.09013	0.511329	-2.1403	0.514715
-2.40385	0.427819	-2.00134	0.467893	-2.24025	0.533242
-2.56876	0.504514	-1.92165	0.480655	-3.03627	0.531236
-2.45223	0.479851	-2.42935	0.479834	-2.35515	0.463238
-2.9949	0.457434	-2.48591	0.420304	-2.74915	0.557254
-2.67443	0.516466	-2.60791	0.449295	-2.67908	0.610467
-2.7945	0.447319	-2.4293	0.438156	-2.45262	0.499804
-2.59953	0.474699	-2.26367	0.501059	-2.23643	0.470623
-2.32026	0.492499	-1.93398	0.436002	-2.70032	0.645604
-2.9107	0.474147	-2.5278	0.467517	-2.37757	0.474707
-2.46493	0.492411	-1.11894	0.457197	-2.8315	0.629023
-2.66275	0.484208	-2.44383	0.443749	-3.00243	0.583507
-2.49488	0.46601	-2.37589	0.453688	-2.77551	0.493693
-2.77056	0.512928	-2.60965	0.445218	-2.0831	0.541084
-2.83326	0.463533	-1.72751	0.475111	-2.32015	0.495995
-2.84938	0.453065	-1.71915	0.498441	-2.87272	0.484043
-2.67418	0.421977	-2.44533	0.514546	-2.59364	0.475922
-2.5451	0.51098	-2.85079	0.47988	-2.99029	0.606255
-2.91694	0.571725	-1.42583	0.447675	-2.89684	0.612991
-2.57099	0.472322	-2.7626	0.412272	-2.76395	0.631351
-2.54157	0.446796	-2.11522	0.467783	-2.43833	0.564649
-2.33492	0.471885	-2.2675	0.469564	-2.39686	0.538549
-2.7742	0.429785	-2.60944	0.486909	-2.54018	0.522567
-2.38525	0.464599	-2.70523	0.470648	-2.71363	0.626416
-2.75959	0.504488	-2.08975	0.465268	-2.71851	0.624215
-2.84902	0.488024	-2.32807	0.496933	-2.88528	0.562006
-2.3069	0.459561	-1.54247	0.450606	-2.20297	0.477155
-2.5614	0.535697	-2.5667	0.412594	-2.49135	0.53986
-2.57895	0.473027	-2.30364	0.468648	-2.09421	0.513342
-2.7133	0.478327	-2.12767	0.471649	-2.97177	0.609132
-2.17028	0.460647	-2.05523	0.485274	-1.9416	0.464029
-2.82218	0.493723	-2.33395	0.451273	-2.74794	0.599723
-2.84311	0.518937	-2.35136	0.443504	-2.90823	0.647865
-1.77996	0.50622	-2.28105	0.480614	-2.81427	0.563944
-2.29638	0.487038	-2.10855	0.420302	-2.54564	0.474407
-2.93063	0.510612	-2.14331	0.442575	-2.53592	0.485111
-2.67844	0.506708	-2.32174	0.46002	-2.46749	0.532016
-2.37114	0.402928	-2.47015	0.452186	-2.96753	0.432297
-2.671	0.516752	-2.2681	0.435393	-2.48122	0.449287
-2.56653	0.511876	-2.16865	0.506878	-2.4439	0.462699
-2.68756	0.529911	-2.40926	0.471394	-2.60592	0.461193
-2.52009	0.572004	-2.53548	0.51717	-2.39175	0.502231
-2.7546	0.48979	-2.1103	0.446212	-2.26482	0.480397
-2.76405	0.516117	-1.67578	0.406428	-2.17732	0.440399
-2.76383	0.453572	-2.50227	0.426183	-2.67413	0.56654
-2.23179	0.534632	-2.23223	0.447376	-2.13624	0.482068
-2.61585	0.490012	-2.51562	0.410178	-2.24287	0.4379
-2.77692	0.448948	-2.33379	0.437331	-2.03294	0.45391
-2.64648	0.470546	-2.12755	0.430144	-2.26948	0.467094
-2.37665	0.503703	-2.64959	0.440219	-2.02499	0.450041
-2.81655	0.491216	-2.4532	0.472193	-2.25896	0.450784
-2.8059	0.530491	-2.73939	0.444153	-2.58853	0.475196
-2.70655	0.481029	-2.59324	0.507613	-2.74638	0.682991
-2.53047	0.553965	-2.55301	0.462031	-2.40319	0.404793
-1.82957	0.466738	-1.8681	0.429788	-2.83397	0.565258
-2.09228	0.465025	-2.25589	0.450007	-2.84064	0.566905
-1.70463	0.527627	-1.09466	0.498015	-2.72636	0.568956
-2.61207	0.490567	-2.3683	0.409537	-2.30539	0.505902
-2.26621	0.485016	-2.4664	0.466763	-2.71189	0.563948
-2.41684	0.499043	-1.56014	0.464376	-2.29823	0.463502
-2.22562	0.486939	-2.73156	0.513046	-2.26739	0.500226
-2.31597	0.470085	-2.24279	0.49396	-2.43367	0.469929
-2.86161	0.471568	-1.80496	0.406896	-1.91659	0.474597
-2.88068	0.503517	-2.60665	0.454435	-2.6985	0.555624
-2.37868	0.514669	-1.4521	0.432753	-1.85495	0.449018
-2.59499	0.520661	-2.40302	0.45283	-2.12735	0.484768
-2.7608	0.511807	-1.72218	0.461936	-1.80439	0.492465
-2.46056	0.498149	-2.46752	0.515832	-2.93963	0.655529
-2.53938	0.578304	-2.60884	0.488956	-2.0429	0.576648
-2.35133	0.494006	-2.67326	0.442149	-2.11261	0.45872
-2.55654	0.492692	-1.61026	0.455472	-2.2492	0.470086
-2.64651	0.494697	-2.54523	0.497505	-2.52832	0.41068
-2.53342	0.563274	-2.50287	0.460416	-2.71044	0.5957
-2.62977	0.477883	-1.97014	0.449754	-2.21388	0.472425
-2.63484	0.58351	-1.8651	0.475861	-2.64064	0.60672
-2.53679	0.471308	-2.42129	0.517736	-2.07173	0.475873
-2.58926	0.445132	-1.40935	0.489842	-2.80342	0.615389
-0.797103	0.540255	-2.32756	0.434719	-2.25787	0.508027
-2.6358	0.526215	-2.22222	0.428175	-1.77816	0.495709
-2.46505	0.488059	-2.43597	0.487811	-2.9332	0.55258
-2.66976	0.487183	-2.64633	0.546558	-2.83345	0.522321
-2.59387	0.560485	-1.4967	0.453481	-2.42702	0.508235
-2.23769	0.511309	-2.23095	0.443079	-2.29406	0.44425
-2.48041	0.503456	-2.39012	0.455558	-2.52569	0.423804
-0.960288	0.477248	-2.00239	0.465809	-2.87388	0.466385
-2.79674	0.495984	-1.67148	0.456691	-2.67969	0.64346
-1.39875	0.502657	-2.47295	0.504757	-2.95796	0.605473
-2.65758	0.518584	-2.49301	0.415668	-1.58174	0.492622
-2.33058	0.473404	-2.35844	0.486721	-1.69506	0.480376
-2.39657	0.491444	-1.89601	0.525817	-2.74174	0.621763
-2.33651	0.456198	-1.93164	0.439964	-2.38813	0.520402
-2.47309	0.468215	-1.83853	0.527338	-1.9436	0.466577
-2.77116	0.440216	-2.43577	0.463009	-1.62462	0.534258
-2.73931	0.538352	-2.31489	0.506218	-2.51289	0.593236
-2.42277	0.460869	-2.4408	0.493078	-2.66206	0.51266
-2.6079	0.446526	-2.27247	0.432984	-2.07386	0.478039
-2.28173	0.477185	-2.44672	0.506759	-2.77118	0.557752
-2.78647	0.483845	-1.70635	0.4374	-2.62629	0.443957
-1.12194	0.476632	-2.22437	0.425375	-2.32851	0.4713
-2.5505	0.533877	-2.1482	0.445689	-2.25199	0.455515
-2.46217	0.465753	-2.47863	0.397397	-2.88588	0.582239
-2.67303	0.473852	-1.41413	0.451657	-3.02685	0.556309
-2.77616	0.5103	-2.25063	0.486478	-3.00641	0.551892
-2.79245	0.477968	-0.823904	0.450007	-2.55769	0.732867
-2.33689	0.493981	-1.93379	0.504414	-2.75135	0.582662
-2.51557	0.459371	-1.95115	0.387398	-2.49817	0.400877
-2.70632	0.459611	-1.48771	0.507388	-1.96316	0.576948
-2.45612	0.471595	-2.30793	0.494565	-2.37808	0.474005
-2.52313	0.502482	-2.28549	0.475253	-2.19622	0.46147
-2.61208	0.518915	-2.09941	0.519075	-2.83181	0.459821
-2.61241	0.464496	-2.302	0.476086	-2.54497	0.443318
-2.60752	0.467733	-1.74969	0.541205	-2.30772	0.465613
-2.63836	0.474595	-2.16214	0.503749	-2.35295	0.489314
-2.51393	0.558424	-2.57898	0.443677	-1.71808	0.448745
-2.72153	0.606223	-2.16125	0.5168	-2.74467	0.526925
-2.72393	0.498568	-1.99165	0.486561	-2.80711	0.529513
-2.31768	0.498987	-2.1973	0.450434	-2.87267	0.570345
-2.44571	0.559762	-2.24062	0.490173	-2.60517	0.542474
-2.69063	0.455435	-2.49352	0.545508	-2.64715	0.442178
-2.36706	0.488654	-2.33258	0.481375	-1.89061	0.441901
-2.7088	0.491534	-2.20033	0.456439	-1.86837	0.500046
-2.50315	0.487148	-2.25876	0.47564	-2.59698	0.434996
-2.71862	0.485284	-2.26013	0.461536	-2.90121	0.612331
-2.44176	0.465377	-2.28871	0.453956	-2.6239	0.569193
-2.24384	0.465209	-2.19001	0.473517	-2.2396	0.453806
-2.44003	0.516043	-2.59313	0.461213	-2.27429	0.455254
-2.57087	0.490842	-2.15037	0.450776	-2.61416	0.572893
-2.82772	0.456692	-1.33793	0.473311	-2.42545	0.556327
-2.74758	0.493615	-2.50507	0.493333	-2.78109	0.48754
-2.79923	0.427026	-2.45703	0.463662	-2.55847	0.462025
-2.674	0.538484	-2.61144	0.409233	-2.59331	0.594958
-2.16318	0.456281	-2.18656	0.505796	-2.90263	0.571993
-2.53357	0.487228	-2.33241	0.443779	-2.6196	0.465341
-2.68532	0.493949	-2.62016	0.517691	-2.34745	0.495386
-2.67208	0.497993	-2.20746	0.409435	-2.99989	0.697659
-2.02216	0.452067	-1.6305	0.434141	-2.58908	0.560399
-2.14706	0.478651	-2.44784	0.503781	-2.21639	0.518724
-2.65888	0.532445	-1.9755	0.473	-2.83468	0.547903
-2.0639	0.499191	-2.59944	0.425681	-2.94467	0.603646
-2.14821	0.54844	-1.63479	0.439537	-2.52712	0.468095
-2.05642	0.487645	-2.20534	0.395332	-2.47631	0.461126
-2.64334	0.5354	-2.55561	0.464452	-2.65174	0.604413
-2.03646	0.49436	-1.81526	0.477621	-2.5661	0.624621
-2.92864	0.499976	-1.68679	0.600134	-2.78064	0.599118
-2.62825	0.473138	-1.8273	0.544783	-2.02215	0.516606
-2.36451	0.470382	-1.15909	0.46595	-2.2211	0.473839
-2.51289	0.447518	-2.33744	0.483674	-2.50151	0.636995
-1.91523	0.492203	-1.6023	0.483314	-2.80083	0.597414
-2.4754	0.527976	-1.92998	0.481113	-2.74943	0.673388
-2.51999	0.525336	-1.98146	0.507234	-2.89034	0.577153
-2.39582	0.537707	-1.9093	0.470482	-2.32647	0.462088
-2.56528	0.451719	-2.00189	0.43041	-2.61852	0.456749
-2.79425	0.455494	-2.08738	0.496006	-1.64745	0.481997
-2.73662	0.510082	-1.62581	0.491103	-2.79906	0.648589
-2.49769	0.446878	-1.92488	0.480061	-2.28165	0.484477
-2.00835	0.49513	-2.10744	0.472786	-2.78949	0.651207
-2.67758	0.438124	-2.40469	0.444258	-2.40132	0.483273
-2.71582	0.515723	-2.43933	0.456258	-2.88587	0.687274
-2.57635	0.461643	-2.3134	0.434131	-2.35128	0.510738
-2.75862	0.503546	-2.4735	0.488268	-2.42809	0.551426
-2.66093	0.516592	-2.60534	0.434064	-2.8916	0.603889
-2.60302	0.455159	-1.89573	0.482393	-2.34124	0.45536
-2.8882	0.521173	-2.08282	0.433322	-2.23812	0.464156
-2.18694	0.486401	-1.54519	0.467487	-2.6231	0.473739
-2.47653	0.452294	-1.48973	0.48271	-2.88033	0.471471
-2.91465	0.455417	-2.30874	0.409355	-2.91903	0.625829
-2.58282	0.443328	-2.51054	0.398577	-2.22389	0.547157
-2.20486	0.491782	-2.18863	0.517984	-2.71044	0.578123
-2.75667	0.528121	-2.47738	0.476811	-2.84247	0.516198
-1.34089	0.475267	-1.69222	0.415093	-2.39645	0.485967
-2.44663	0.465667	-1.72262	0.455899	-1.46733	0.506902
-2.44852	0.478791	-2.0721	0.438587	-2.44024	0.459552
-2.28774	0.471761	-2.65349	0.473646	-2.73313	0.681098
-2.78269	0.45652	-1.07326	0.460428	-1.9823	0.455988
-2.05076	0.483403	-2.30874	0.440993	-2.55478	0.515625
-2.34557	0.482266	-1.5	0.456214	-2.01326	0.546141
-2.62571	0.453196	-2.09131	0.478094	-2.02455	0.497565
-2.25055	0.476841	-1.18079	0.469136	-2.92992	0.642296
-2.75717	0.485721	-1.70908	0.467499	-2.71772	0.453245
-2.57409	0.486813	-2.2184	0.480492	-2.21902	0.441291
-2.32296	0.48125	-2.73755	0.455671	-2.5344	0.44471
-2.53056	0.456955	-2.54091	0.433915	-2.41472	0.604098
-2.64161	0.501641	-2.33327	0.49815	-2.48386	0.471476
-2.29764	0.508689	-2.00039	0.420306	-2.46689	0.449804
-2.45867	0.566268	-1.86915	0.491529	-2.93038	0.64547
-2.77439	0.462457	-1.97249	0.408211	-1.15095	0.484468
-1.73331	0.460396	-2.09467	0.450993	-2.5917	0.616531
-2.57908	0.444794	-2.51312	0.509807	-2.84131	0.597413
-2.50782	0.490143	-2.55611	0.442011	-2.32721	0.496094
-2.4174	0.563031	-2.47655	0.494182	-2.85148	0.583122
-2.16693	0.489864	-2.31682	0.475466	-2.40322	0.502546
-2.75913	0.45179	-2.58711	0.443503	-2.20106	0.44246
-2.28729	0.50016	-2.45613	0.46281	-2.48091	0.468515
-2.57536	0.466109	-2.42412	0.445784	-2.80643	0.589455
-2.40269	0.485054	-1.90494	0.440095	-2.05619	0.435014
-2.76116	0.516874	-2.36609	0.486504	-2.87847	0.708283
-2.4939	0.480012	-2.68505	0.452583	-2.77438	0.613248
-2.77063	0.463958	-2.55412	0.484814	-2.04373	0.473851
-2.76205	0.454761	-2.37503	0.4755	-2.79494	0.617609
-2.11144	0.496581	-1.20182	0.43356	-2.44205	0.489369
-2.46372	0.462116	-2.26739	0.462986	-2.39865	0.436872
-2.55769	0.509332	-2.24288	0.506283	-2.16798	0.457315
-2.66932	0.436005	-2.39802	0.453054	-2.18223	0.4741
-2.39327	0.43001	-1.49861	0.58779	-2.15802	0.475898
-2.48381	0.504001	-1.42214	0.524362	-2.65086	0.481231
-2.37597	0.471213	-2.0084	0.498753	-2.5022	0.46904
-2.44385	0.473738	-2.177	0.458895	-2.92972	0.614365
-2.60023	0.473025	-2.39572	0.473182	-2.88467	0.64057
-2.37677	0.467239	-2.58612	0.459425	-2.8438	0.582208
-2.0891	0.554694	-2.21528	0.50988	-2.01103	0.475218
-2.63411	0.444961	-1.74596	0.481342	-2.05716	0.496882
-2.7405	0.381824	-2.35708	0.455742	-2.2771	0.464701
-2.69219	0.435228	-1.89444	0.432654	-2.33808	0.461029
-2.40351	0.462739	-2.21463	0.456701	-2.8402	0.579662
-2.6581	0.523652	-2.621	0.472611	-2.46953	0.526758
-2.42515	0.449307	-2.10687	0.490066	-2.21176	0.449477
-2.31382	0.443069	-2.07305	0.457996	-2.40219	0.451368
-2.66335	0.477588	-2.16178	0.456037	-2.23553	0.439552
-2.495	0.519388	-2.57667	0.454901	-2.5048	0.534264
-2.61056	0.494611	-2.48308	0.473083	-2.60906	0.63795
-2.52391	0.648958	-2.25714	0.427031	-2.52378	0.448292
-2.6802	0.502221	-2.78222	0.477152	-2.44627	0.469596
-2.31238	0.470604	-2.53259	0.431415	-2.89074	0.503193
-2.72114	0.550232	-1.88879	0.515535	-2.78982	0.71797
-2.57748	0.428069	-2.17201	0.481073	-2.96713	0.645473
-2.81734	0.469885	-2.40738	0.452147	-2.83871	0.621177
-2.48612	0.449826	-2.29449	0.495545	-2.39095	0.450936
-2.39773	0.506499	-2.52762	0.463824	-2.82122	0.640799
-2.27663	0.442311	-2.07465	0.434461	-2.34297	0.522563
-2.40596	0.487925	-2.13039	0.509262	-2.80067	0.552713
-2.47599	0.527378	-1.92927	0.477803	-2.82295	0.616683
-2.67217	0.469552	-1.99659	0.469638	-3.07881	0.59155
-2.44801	0.495149	-1.49591	0.435046	-2.26603	0.468428
-2.65657	0.463581	-2.38143	0.48523	-2.33907	0.48163
-2.19483	0.560007	-2.58105	0.433007	-2.68641	0.471122
-2.1265	0.404223	-1.40577	0.498529	-2.38498	0.603516
-2.39629	0.484219	-2.08988	0.459837	-2.77683	0.595433
-2.69108	0.488207	-2.04313	0.525874	-3.03755	0.653122
-2.39746	0.460563	-2.47034	0.480198	-2.12301	0.474989
-0.573466	0.526371	-1.5066	0.513425	-2.04548	0.540951
-2.38866	0.461409	-2.32441	0.454909	-2.56294	0.49833
-2.80582	0.520324	-2.51119	0.436115	-2.68062	0.475437
-2.48486	0.499558	-1.73999	0.427651	-2.10475	0.486427
-2.33668	0.489468	-1.45947	0.448908	-1.09407	0.46245
-1.93621	0.540165	-1.20611	0.519925	-2.6455	0.460699
-2.61952	0.537147	-2.15741	0.470052	-2.95576	0.606047
-2.88632	0.466888	-1.62889	0.570728	-2.55281	0.501368
-2.67418	0.487504	-1.88063	0.464854	-2.77733	0.558493
-2.64198	0.477788	-2.38597	0.52107	-3.05076	0.61154
-2.49858	0.419907	-1.75896	0.513273	-2.76749	0.583142
-2.46371	0.502931	-1.77993	0.487113	-2.90568	0.571661
-2.55931	0.48033	-2.36173	0.506242	-2.59036	0.671173
-2.3845	0.479939	-2.63702	0.473343	-2.71791	0.443217
-2.52355	0.45311	-2.43137	0.467032	-2.86448	0.479358
-2.69983	0.509307	-2.69397	0.518437	-2.7414	0.493752
-1.98385	0.440877	-2.40178	0.449115	-2.88695	0.667494
-2.68728	0.497917	-2.14669	0.476649	-2.35302	0.502564
-2.84691	0.506262	-2.35202	0.468019	-2.44979	0.494133
-2.6658	0.438822	-1.50756	0.443749	-2.78626	0.436732
-2.49821	0.445747	-2.38095	0.456095	-2.91344	0.625398
-2.82447	0.45586	-2.20452	0.495007	-3.03125	0.636263
-2.49697	0.484	-1.94045	0.490052	-2.16815	0.236624
-2.76612	0.511676	-2.70264	0.435214	-2.63848	0.452
-2.77131	0.526999	-2.50654	0.47374	-2.24139	0.450276
-2.3732	0.463309	-1.98624	0.480272	-2.69152	0.587807
-2.09983	0.5061	-2.38924	0.544697	-2.5183	0.475339
-2.66975	0.507679	-2.03391	0.494057	-2.47593	0.481988
-2.3744	0.425487	-2.34156	0.44816	-2.96987	0.569849
-2.61156	0.444644	-2.3252	0.533876	-2.73306	0.667603
-2.55063	0.456058	-2.6307	0.454823	-2.81949	0.582908
-2.5254	0.470195	-2.21345	0.47435	-2.58427	0.492697
-2.76213	0.508404	-2.67785	0.514189	-2.72875	0.482098
-2.32368	0.496563	-0.898676	0.415662	-2.67809	0.605805
-2.30854	0.467358	-2.58331	0.513641	-2.79601	0.643321
-2.63265	0.424634	-2.38446	0.454183	-2.73235	0.580708
-2.48083	0.554165	-2.51495	0.432953	-2.42331	0.491117
-2.5203	0.478724	-1.78294	0.495048	-2.87301	0.56896
-2.24893	0.382819	-2.69972	0.49012	-2.4039	0.477628
-2.79388	0.474393	-1.21774	0.466522	-2.77277	0.587735
-2.58194	0.534165	-1.43599	0.447015	-3.01135	0.561116
-2.49546	0.439856	-1.80794	0.413082	-2.92062	0.569049
-2.53113	0.391579	-2.08252	0.472553	-2.17037	0.431591
-2.37466	0.570876	-2.40175	0.421953	-2.86592	0.675935
-1.91832	0.557003	-2.4746	0.565197	-2.15255	0.461528
-2.30171	0.580209	-1.58728	0.516878	-2.53343	0.460181
-2.68552	0.487567	-2.13239	0.45069	-2.88882	0.573193
-2.3428	0.481192	-2.11493	0.490619	-2.68921	0.603857
-2.57327	0.446237	-2.48004	0.486382	-2.9655	0.578231
-2.36796	0.448713	-2.58811	0.467712	-2.98664	0.528803
-2.70715	0.495739	-2.46119	0.511248	-2.98318	0.520541
-1.84916	0.483489	-2.30055	0.447305	-2.99709	0.62402
-2.54447	0.467325	-1.53561	0.468894	-2.41628	0.444519
-2.60444	0.520397	-1.98664	0.480045	-2.54185	0.593194
-2.52207	0.479029	-2.27237	0.49686	-2.94064	0.615548
-1.9982	0.438556	-2.39212	0.514431	-2.4536	0.509031
-2.61202	0.463811	-2.09763	0.424706	-2.77559	0.458979
-2.68371	0.464243	-2.5577	0.487571	-2.92071	0.485312
-2.37953	0.434494	-1.76396	0.469403	-2.31208	0.445329
-2.57275	0.548765	-2.62588	0.483233	-2.5941	0.446199
-2.40996	0.485619	-2.42405	0.497529	-2.47336	0.584948
-2.37409	0.512217	-2.42753	0.492812	-2.88861	0.476727
-2.59641	0.442806	-1.65123	0.457194	-2.86235	0.626699
-2.32298	0.432784	-2.49797	0.480255	-2.88787	0.615459
-2.66443	0.490674	-2.75911	0.482188	-2.82804	0.479451
-2.66599	0.417941	-2.2424	0.477094	-2.40878	0.451818
-2.54774	0.452894	-2.08052	0.47475	-2.57184	0.464018
-2.74619	0.428724	-1.97986	0.461104	-2.01981	0.468477
-2.67538	0.517081	-2.43184	0.47988	-2.78831	0.581235
-2.50709	0.438825	-2.17426	0.485437	-2.31778	0.533899
-2.07397	0.512861	-2.47457	0.481306	-2.58413	0.604255
-2.18765	0.59746	-2.61407	0.494135	-2.9297	0.559703
-2.27774	0.460059	-1.77206	0.414938	-2.82945	0.429814
-2.22735	0.537363	-1.95572	0.537515	-2.09785	0.45913
-2.62001	0.511952	-2.48848	0.505926	-2.783	0.455586
-2.73271	0.485533	-1.57576	0.462603	-2.78544	0.524622
-2.68684	0.492151	-1.365	0.491161	-2.7162	0.484167
-2.65395	0.412686	-2.29032	0.454262	-2.70029	0.5948
-2.71848	0.517493	-1.73839	0.480841	-2.26728	0.485489
-2.61276	0.435993	-2.49583	0.464115	-2.57407	0.610186
-2.70737	0.478826	-2.54154	0.434424	-2.37944	0.579984
-2.76235	0.486079	-2.20984	0.434739	-2.99002	0.591342
-2.7257	0.494793	-2.25324	0.439032	-2.52201	0.496506
-2.53709	0.447492	-2.43932	0.45869	-2.60517	0.481401
-2.38327	0.504125	-2.51213	0.487041	-2.08531	0.515425
-2.79986	0.475131	-1.57204	0.461499	-2.07389	0.463322
-2.66514	0.455454	-2.17674	0.522699	-2.70876	0.629012
-2.21361	0.464489	-1.39864	0.488501	-2.64555	0.622344
-2.36602	0.50842	-1.62948	0.437366	-2.77494	0.555853
-2.66324	0.465752	-1.70132	0.432878	-3.04694	0.593544
-2.69527	0.490644	-2.68154	0.500863	-2.77	0.658044
-2.72326	0.485717	-1.61835	0.464734	-1.83364	0.468955
-2.61997	0.493181	-2.43847	0.38082	-2.82107	0.632783
-2.58235	0.511036	-1.94275	0.446833	-3.02086	0.637433
-2.8816	0.449274	-2.5653	0.519044	-2.19035	0.478226
-2.7164	0.570866	-1.71229	0.488605	-2.46491	0.471118
-2.59037	0.483123	-1.83293	0.475139	-2.76068	0.42553
-2.57302	0.477061	-1.41747	0.459198	-2.81773	0.642019
-1.99275	0.50864	-2.52054	0.489799	-2.87301	0.565189
-2.59101	0.486092	-2.38526	0.62806	-2.97902	0.600975
-2.65548	0.524205	-2.38527	0.475721	-2.61512	0.466936
-2.49723	0.536582	-2.51384	0.512253	-2.43376	0.462659
-2.6333	0.57346	-2.12133	0.495662	-2.79883	0.483195
-2.47306	0.477114	-1.48465	0.479119	-2.89251	0.574282
-2.51366	0.47828	-2.90817	0.473782	-2.92087	0.639807
-2.58926	0.471385	-2.16093	0.476854	-2.54003	0.471207
-2.83374	0.55577	-2.30053	0.486224	-2.87707	0.532521
-2.35562	0.488616	-2.44459	0.431103	-2.77899	0.588657
-2.74469	0.465253	-2.29372	0.51998	-2.47538	0.489365
-2.574	0.506213	-2.14739	0.44943	-2.50114	0.479034
-2.56742	0.442688	-2.37669	0.462181	-2.93937	0.600107
-2.80443	0.493948	-2.4494	0.521528	-2.60188	0.455902
-2.42862	0.467839	-2.50899	0.512778	-2.9465	0.606148
-2.41645	0.449316	-2.75553	0.467185	-2.83887	0.628365
-2.82679	0.394568	-2.64143	0.502861	-2.95243	0.564241
-2.61992	0.425782	-1.70797	0.452351	-2.8285	0.569645
-2.67658	0.622141	-2.49476	0.523815	-2.29414	0.48884
-2.77315	0.402913	-2.46518	0.465524	-2.88336	0.590198
-2.35258	0.433854	-2.61315	0.438377	-2.31014	0.528238
-2.18349	0.487299	-2.17321	0.467731	-2.82717	0.639797
-2.30514	0.50345	-2.3467	0.475751	-2.76532	0.469862
-2.54056	0.473365	-2.70364	0.450254	-3.02568	0.616534
-2.82741	0.427193	-2.56329	0.429352	-2.68991	0.489237
-2.58381	0.428775	-1.81642	0.451245	-2.9165	0.542177
-2.72291	0.403882	-2.22016	0.451167	-2.98529	0.682538
-2.80005	0.430296	-2.548	0.472636	-2.84258	0.601983
-2.71332	0.502406	-2.30971	0.468883	-2.23921	0.493102
-2.65038	0.518057	-2.37797	0.486824	-2.84764	0.630671
-2.81042	0.564143	-2.54137	0.488733	-2.63727	0.452591
-2.47014	0.544608	-1.79987	0.48938	-2.45818	0.448233
-2.62692	0.432255	-2.6251	0.469688	-2.30049	0.473993
-1.59916	0.590573	-2.09961	0.491048	-2.88735	0.475709
-2.70744	0.49036	-2.7773	0.373697	-2.53463	0.478231
-2.34001	0.448207	-2.60185	0.537903	-2.37363	0.516795
-2.52843	0.543453	-2.70335	0.476342	-2.94779	0.663694
-2.62293	0.470623	-2.38805	0.453383	-3.01625	0.544402
-2.56601	0.488281	-1.94759	0.493009	-2.36714	0.471814
-2.36915	0.551455	-1.49867	0.474231	-2.42084	0.547192
-2.26294	0.505957	-1.56319	0.451685	-2.678	0.449564
-2.58123	0.468233	-2.48011	0.459016	-2.12002	0.637354
-2.57485	0.516728	-2.24578	0.476467	-2.4163	0.479264
-2.74256	0.482495	-1.75834	0.497033	-1.77828	0.465217
-1.84801	0.468115	-1.66114	0.464917	-2.34297	0.478407
-2.61428	0.459782	-1.97202	0.462308	-2.24357	0.473571
-2.73696	0.493706	-2.50596	0.494802	-2.41106	0.490973
-2.39625	0.47357	-1.65653	0.55849	-2.91254	0.633997
-2.81847	0.477463	-2.22146	0.50786	-2.82193	0.634254
-2.82665	0.481063	-2.15777	0.466374	-2.99942	0.595738
-1.97173	0.464851	-2.11661	0.514714	-2.14443	0.48377
-2.49032	0.482493	-1.84483	0.492051	-2.30477	0.501103
-2.62762	0.459592	-2.12653	0.424642	-2.82211	0.568532
-2.46605	0.512222	-1.88743	0.490792	-2.51742	0.483545
-2.77186	0.45399	-2.73191	0.557746	-2.29568	0.506934
-2.51199	0.46019	-2.40026	0.487158	-2.90595	0.580381
-2.57614	0.439539	-2.14473	0.458505	-2.86327	0.510148
-2.44137	0.478661	-2.011	0.475232	-2.91241	0.611327
-1.70627	0.488974	-2.68209	0.495896	-2.36125	0.497733
-0.437101	0.485338	-2.60132	0.450696	-2.53172	0.52279
-2.65022	0.451758	-2.32402	0.576665	-3.04527	0.657407
-1.91902	0.469026	-1.85476	0.450941	-2.4135	0.500922
-2.64786	0.48702	-1.61856	0.469139	-2.39406	0.515593
-2.32386	0.526852	-2.68492	0.452163	-2.93003	0.596056
-2.66412	0.4421	-2.42924	0.440298	-2.58751	0.461842
-2.62761	0.398722	-2.6925	0.435647	-2.8102	0.620022
-2.81351	0.407133	-2.40174	0.457324	-2.95785	0.608604
-2.57721	0.450897	-2.20386	0.475014	-2.63256	0.485779
-2.53262	0.441818	-2.40899	0.618946	-2.41047	0.482791
-2.51526	0.441826	-2.45646	0.524053	-2.51285	0.480117
-2.24676	0.483359	-1.50277	0.507523	-2.58195	0.501661
-2.86435	0.459024	-2.39316	0.568201	-2.71041	0.576024
-2.50359	0.439157	-2.58115	0.476891	-2.68719	0.511241
-2.57443	0.505486	-2.93476	0.501108	-2.44465	0.479242
-2.52662	0.405818	-2.24065	0.437004	-2.74741	0.519861
-2.42407	0.503818	-2.28328	0.446229	-1.91584	0.505279
-2.33934	0.452876	-2.61331	0.48454	-2.38594	0.508185
-2.54495	0.474603	-2.29403	0.544376	-2.56289	0.613477
-2.45589	0.435112	-2.76499	0.457172	-1.89218	0.566481
-2.63057	0.502962	-1.92749	0.451968	-2.7875	0.588137
-2.73307	0.488838	-2.27044	0.494008	-1.73309	0.536424
-2.81186	0.418377	-2.51877	0.527688	-2.71589	0.629239
-2.75695	0.454605	-2.07642	0.458368	-2.79803	0.61652
-2.46587	0.442945	-1.3743	0.457325	-2.83931	0.569439
-2.62098	0.443911	-2.64463	0.442882	-2.82423	0.673301
-2.66576	0.42398	-2.4738	0.495042	-2.65403	0.58653
-2.47715	0.436602	-2.27685	0.483019	-2.27978	0.278239
-2.83702	0.461938	-2.02105	0.506162	-2.06739	0.48467
-2.49291	0.518917	-1.66243	0.462994	-2.45687	0.483775
-2.65504	0.483036	-1.42728	0.469622	-1.95438	0.533473
-2.69384	0.474791	-1.99601	0.5095	-2.74638	0.609193
-1.96282	0.457882	-2.43197	0.476467	-2.57618	0.518428
-2.53877	0.4276	-1.5783	0.494625	-2.96382	0.607228
-2.36703	0.453119	-1.83989	0.473128	-2.27407	0.445742
-2.5807	0.49776	-2.28501	0.502717	-2.33648	0.482712
-2.83803	0.43347	-2.06994	0.510743	-2.66185	0.646383
-2.97607	0.46359	-2.76132	0.42031	-1.08845	0.51672
-2.76958	0.486041	-2.37391	0.471586	-2.10015	0.473992
-2.82539	0.519981	-2.55214	0.459979	-2.35176	0.539531
-2.44027	0.43545	-2.35905	0.502162	-2.80293	0.568977
-2.56755	0.405066	-2.42666	0.456586	-2.49304	0.626745
-2.50122	0.45452	-2.22833	0.487016	-2.32982	0.49886
-2.00451	0.51332	-2.77792	0.508113	-2.40346	0.469378
-2.80232	0.430962	-2.7719	0.462172	-2.80123	0.624837
-1.75014	0.508457	-1.59032	0.47651	-2.26141	0.491681
-2.83556	0.498948	-1.53688	0.659387	-0.78085	0.507472
-2.83784	0.481891	-2.47494	0.476336	-2.0139	0.468439
-2.33212	0.467522	-2.63593	0.467808	-2.68047	0.513687
-2.57976	0.472415	-2.0136	0.521436	-2.95522	0.670643
-2.79278	0.445619	-1.71422	0.456197	-2.78158	0.647771
-2.37727	0.428596	-2.43338	0.516292	-2.62409	0.625342
-2.63031	0.479369	-2.33882	0.450274	-2.28904	0.50943
-2.77626	0.436787	-2.69104	0.459057	-2.52045	0.502614
-2.785	0.466606	-1.67669	0.45466	-2.47678	0.462271
-2.45594	0.484043	-2.31972	0.440081	-2.32347	0.492265
-2.47854	0.502026	-2.40628	0.432896	-2.10385	0.499484
-2.73735	0.469688	-2.46599	0.4644	-2.76927	0.598332
-2.77002	0.489688	-1.51281	0.436584	-2.77429	0.587062
-2.46263	0.541234	-1.4308	0.496053	-2.30173	0.473301
-2.57029	0.490556	-2.3877	0.495669	-2.76513	0.451981
-2.43658	0.438853	-1.74587	0.476112	-2.58217	0.561584
-2.73873	0.453301	-1.85908	0.48497	-2.52965	0.718562
-2.69382	0.444541	-2.30906	0.512782	-2.33969	0.491666
-2.49116	0.475783	-2.41947	0.488446	-2.68608	0.467216
-2.80733	0.4384	-1.81976	0.455025	-2.06657	0.529688
-2.51951	0.462391	-1.89241	0.438018	-2.90615	0.673255
-2.13661	0.462951	-2.36746	0.461381	-2.55042	0.567805
-2.84877	0.427544	-2.49062	0.587577	-2.38528	0.505526
-2.79407	0.425252	-1.73001	0.450513	-0.863548	0.516035
-2.86288	0.451298	-1.78859	0.500995	-2.5507	0.502674
-1.69294	0.416545	-2.55828	0.468383	-2.84784	0.552065
-2.54031	0.428344	-1.9297	0.474092	-1.29038	0.503362
-2.32413	0.42131	-2.64868	0.477236	-1.12322	0.503214
-2.52471	0.485771	-1.99276	0.521417	-3.02675	0.572497
-2.59712	0.433038	-1.73437	0.473905	-2.51078	0.672094
-2.62521	0.480562	-2.3069	0.458698	-2.82308	0.586695
-2.66901	0.470491	-2.556	0.483009	-2.5054	0.507905
-2.75453	0.507492	-2.33423	0.487827	-1.94273	0.494797
-2.68166	0.492602	-2.60562	0.4274	-1.54907	0.492395
-2.83481	0.458512	-1.79304	0.449125	-2.40289	0.485823
-2.74384	0.495209	-2.74729	0.42689	-1.0788	0.500625
-2.2336	0.534449	-1.37383	0.491869	-2.75932	0.522156
-1.78047	0.437857	-1.6486	0.461249	-2.76034	0.615935
-2.50892	0.466972	-1.65829	0.515691	-2.1367	0.466254
-2.47463	0.457468	-2.86902	0.468594	-2.63146	0.50921
-2.39308	0.470175	-2.22433	0.503045	-2.61648	0.479706
-2.29161	0.462465	-2.1683	0.475725	-2.57956	0.605565
-2.61562	0.543026	-2.56323	0.477418	-2.88633	0.603513
-2.82329	0.454926	-2.80719	0.384788	-2.05307	0.503662
-2.80485	0.408289	-2.03412	0.489354	-2.41331	0.483777
-2.64421	0.44049	-2.42967	0.474196	-2.02494	0.481696
-2.56537	0.469028	-1.9539	0.448523	-2.40517	0.496834
-2.6435	0.44424	-1.66557	0.487024	-2.31368	0.414877
-2.03484	0.517917	-1.59599	0.482586	-1.01466	0.507271
-2.52562	0.547861	-2.20274	0.522982	-2.20017	0.493216
-2.23778	0.468013	-2.18393	0.55011	-2.77714	0.632497
-2.39721	0.469719	-2.49086	0.463262	-2.38577	0.460491
-2.85818	0.463449	-1.76229	0.442708	-2.70266	0.586193
-2.30642	0.475548	-1.66431	0.507948	-2.39084	0.551684
-2.5957	0.409308	-1.1017	0.511687	-2.47764	0.44532
-2.4729	0.468628	-1.93569	0.437814	-2.65592	0.613854
-2.47675	0.52222	-2.62491	0.490729	-1.74756	0.520982
-2.38541	0.433011	-2.49243	0.462882	-2.1976	0.492861
-2.60521	0.520415	-2.62056	0.453591	-2.63632	0.615877
-2.33032	0.508259	-2.11756	0.445668	-2.24372	0.491091
-1.9629	0.498315	-1.67807	0.460905	-1.99024	0.522824
-2.56064	0.451943	-1.81837	0.559518	-2.40016	0.464021
-2.54885	0.487903	-1.85382	0.486233	-2.4152	0.493577
-2.27254	0.484344	-2.27039	0.43942	-2.62995	0.489925
-2.41574	0.441954	-2.07823	0.415889	-2.68028	0.574076
-2.76571	0.488326	-2.50518	0.483235	-2.41894	0.543221
-2.46785	0.485064	-1.31862	0.447738	-2.23637	0.514249
-2.6257	0.472329	-1.96693	0.490831	-2.78892	0.672054
-2.60439	0.514384	-1.8501	0.495628	-2.49372	0.458534
-2.7462	0.490143	-2.05714	0.451339	-2.47494	0.469436
-2.76728	0.51792	-1.86737	0.484805	-2.61502	0.599175
-2.7838	0.449921	-2.49803	0.461648	-2.85849	0.621309
-2.44729	0.496973	-2.08914	0.463065	-2.61527	0.450536
-2.62643	0.470561	-1.64467	0.468033	-2.97983	0.589033
-2.19784	0.582388	-2.12076	0.482378	-2.03787	0.459055
-2.39318	0.492116	-2.20851	0.494628	-2.2574	0.501445
-2.58553	0.43786	-2.58847	0.477808	-2.50496	0.502297
-2.16424	0.437337	-2.04681	0.411296	-2.66279	0.614158
-2.54777	0.512205	-1.60336	0.502404	-2.58827	0.659133
-2.47608	0.464525	-2.60832	0.457875	-2.30533	0.501962
-2.08526	0.493441	-1.60221	0.454128	-2.55649	0.504509
-2.18281	0.505216	-1.86932	0.473551	-2.40405	0.480638
-2.31015	0.493866	-1.68769	0.456124	-2.46654	0.581175
-2.12088	0.466929	-1.57558	0.460077	-2.84283	0.459992
-2.86768	0.56592	-2.44128	0.627281	-2.38574	0.479183
-2.35693	0.492713	-2.05378	0.477797	-2.22092	0.460613
-2.75505	0.43491	-2.13113	0.477069	-1.95758	0.431057
-2.90508	0.488181	-2.58404	0.479239	-2.11839	0.472704
-2.79556	0.446493	-1.88477	0.454074	-2.72413	0.483593
-2.52173	0.468885	-2.0158	0.479733	-2.46546	0.479535
-2.68932	0.511729	-1.45613	0.515247	-2.65237	0.595983
-2.05142	0.685222	-2.49335	0.487698	-2.48534	0.43749
-2.67887	0.524646	-2.22594	0.490117	-2.67083	0.598056
-2.3935	0.447392	-1.89054	0.538536	-2.5591	0.654948
-2.76555	0.454432	-2.33368	0.467783	-2.67078	0.486702
-2.41929	0.502865	-1.84939	0.419711	-2.97244	0.533692
-2.72671	0.516526	-2.39253	0.435094	-2.23371	0.478376
-2.57522	0.460864	-2.44943	0.458084	-2.21942	0.469692
-2.69306	0.474663	-2.42421	0.499942	-2.65626	0.50139
-2.41649	0.454392	-2.2012	0.477195	-2.73821	0.584746
-1.37897	0.456219	-1.93672	0.445182	-2.65427	0.570032
-2.84345	0.409108	-2.27761	0.502368	-2.39858	0.64734
-2.46653	0.470744	-2.15112	0.502589	-2.48097	0.454177
-2.61958	0.486119	-1.41163	0.489299	-2.40662	0.453622
-2.63701	0.523112	-1.89431	0.458038	-2.55138	0.606612
-2.25547	0.570766	-1.32383	0.458185	-2.33633	0.435671
-2.25634	0.606708	-1.79516	0.502872	-2.53255	0.596991
-2.71368	0.502637	-2.23121	0.503056	-2.44754	0.689017
-2.48766	0.458444	-2.33334	0.438022	-2.43291	0.483246
-2.38702	0.502132	-2.18927	0.461628	-2.6903	0.666778
-2.55897	0.537083	-2.64628	0.537799	-2.14881	0.464495
-2.78825	0.439163	-2.48178	0.452048	-2.66821	0.634043
-2.0883	0.497459	-2.36407	0.514863	-2.85243	0.481224
-2.62819	0.475413	-2.41079	0.45243	-2.86304	0.572156
-2.92791	0.474978	-2.39392	0.474711	-2.86437	0.559223
-2.26853	0.510738	-2.12123	0.469584	-2.77209	0.576032
-2.5259	0.470498	-1.94366	0.488032	-2.94099	0.629516
-2.74522	0.408025	-2.35691	0.485737	-1.41244	0.546231
-1.9679	0.495046	-2.29571	0.496051	-2.49168	0.501556
-2.62728	0.642896	-1.77321	0.453367	-2.4052	0.45288
-1.99815	0.499692	-1.64415	0.478237	-2.08431	0.450652
-2.64593	0.536111	-2.51252	0.464538	-1.73325	0.498404
-2.2111	0.468511	-2.18053	0.452308	-1.96387	0.471379
-2.48752	0.507774	-2.54801	0.482569	-2.77574	0.643405
-2.63352	0.641609	-2.14621	0.454347	-2.48541	0.660609
-2.83109	0.471171	-2.54866	0.499323	-2.9857	0.606364
-2.56196	0.480862	-2.08594	0.469762	-2.05465	0.462024
-2.51097	0.479396	-2.25513	0.4695	-2.63165	0.596598
-2.69621	0.486294	-1.81591	0.495816	-2.03838	0.512209
-2.18084	0.513157	-1.81597	0.459667	-2.42181	0.572576
-2.58008	0.416741	-2.15989	0.453266	-2.21091	0.592888
-2.5702	0.487565	-2.53634	0.421127	-1.96661	0.509498
-2.63555	0.476774	-2.13871	0.449883	-2.23874	0.542273
-2.54647	0.46555	-1.95046	0.555207	-2.03518	0.583196
-2.4762	0.504934	-1.88759	0.486053	-2.40374	0.562712
-2.42893	0.554155	-1.34017	0.464853	-2.49721	0.631382
-2.42731	0.471055	-2.30589	0.453524	-2.57601	0.541541
-2.40375	0.461426	-2.45931	0.441737	-2.37984	0.486507
-2.62082	0.4734	-2.36776	0.444209	-2.59264	0.436743
-2.86247	0.431855	-1.61844	0.417982	-2.27926	0.491213
-2.4748	0.434484	-1.9416	0.488204	-2.74001	0.673871
-2.03903	0.52054	-1.98114	0.472255	-2.3962	0.620866
-2.63285	0.488537	-1.2008	0.470721	-2.0934	0.528524
-2.30753	0.460533	-1.79604	0.519898	-2.82062	0.627788
-2.75199	0.466805	-2.23698	0.469984	-2.8319	0.639225
-2.48613	0.466868	-2.42046	0.484781	-2.47683	0.483806
-2.36125	0.480644	-1.78546	0.45539	-2.60681	0.47794
-1.45742	0.547235	-2.09856	0.435685	-2.71045	0.60423
-2.31342	0.466499	-1.70302	0.481637	-2.63712	0.613645
-1.87904	0.495487	-2.4615	0.462923	-2.47773	0.441269
-2.13462	0.484304	-2.21548	0.465098	-2.66433	0.612607
-2.53884	0.456091	-1.66985	0.422986	-2.70962	0.629826
-1.57524	0.501547	-1.442	0.486909	-2.44803	0.460994
-2.43521	0.490642	-2.41154	0.455259	-2.32643	0.626089
-2.37726	0.493404	-2.21947	0.480067	-2.5115	0.528222
-2.7316	0.497091	-1.84942	0.425869	-2.66395	0.62258
-2.65579	0.475012	-1.92819	0.442537	-2.89582	0.604491
-2.65537	0.51274	-1.26424	0.427854	-2.35538	0.592629
-2.71083	0.429536	-2.52611	0.500548	-2.39311	0.513146
-2.56693	0.490258	-2.06009	0.461274	-2.39806	0.485911
-2.65753	0.510448	-2.41318	0.446599	-2.55655	0.532746
-1.40646	0.518382	-1.74811	0.451013	-2.76057	0.581632
-2.61261	0.497038	-2.43549	0.518084	-2.75241	0.590587
-2.54644	0.461088	-2.42547	0.476113	-1.45079	0.466449
-2.39426	0.451972	-2.08859	0.415396	-2.57333	0.434274
-2.46118	0.517105	-1.46704	0.475251	-2.0566	0.420899
-2.61543	0.526303	-2.31125	0.436347	-2.14915	0.419392
-2.53166	0.491686	-2.41895	0.491992	-2.73269	0.621961
-2.44325	0.468947	-1.63072	0.486929	-2.63643	0.542824
-2.39164	0.443788	-1.76752	0.46132	-2.7739	0.598372
-2.11781	0.482095	-2.34265	0.479708	-2.84003	0.559008
-2.82989	0.447215	-1.67499	0.47025	-2.1993	0.444967
-2.71825	0.454012	-1.66111	0.446619	-2.30829	0.418406
-2.37453	0.479696	-2.25921	0.538878	-2.48952	0.468613
-2.38409	0.510664	-2.46696	0.450552	-2.95264	0.585822
-1.59918	0.519935	-2.33714	0.506256	-2.93524	0.552162
-2.17305	0.473149	-1.95673	0.447585	-2.78037	0.620631
-2.34125	0.418719	-2.25894	0.489251	-2.72207	0.645194
-2.34373	0.471709	-2.37607	0.437	-2.63774	0.578881
-2.02866	0.512443	-1.85268	0.489114	-2.3466	0.453355
-2.49256	0.49407	-2.29205	0.458077	-2.43257	0.486169
-2.51094	0.413822	-2.36956	0.432666	-2.57997	0.619218
-2.58515	0.510958	-2.34921	0.481842	-2.22081	0.663887
-2.2678	0.513873	-2.15265	0.497543	-2.61147	0.58759
-2.15964	0.453666	-2.3675	0.441914	-2.70013	0.566654
-2.5031	0.47773	-1.29411	0.48133	-2.38294	0.482848
-2.57751	0.430875	-2.55321	0.4434	-2.78866	0.595396
-2.58197	0.479788	-2.09095	0.461998	-2.86044	0.551445
-2.63366	0.517692	-2.57528	0.460847	-2.63409	0.634876
-1.78416	0.518081	-2.22321	0.438	-2.84095	0.597212
-2.32864	0.526343	-2.57049	0.475371	-2.40617	0.492305
-2.48846	0.505806	-1.93527	0.464184	-2.30384	0.459702
-2.1733	0.452429	-2.23699	0.418677	-2.42193	0.489543
-2.6089	0.549476	-2.36877	0.457954	-2.70576	0.610928
-2.33072	0.5122	-2.61026	0.418245	-2.79318	0.539825
-2.60187	0.454316	-2.64861	0.458844	-2.96155	0.559001
-2.65834	0.472254	-2.6135	0.500563	-2.71612	0.566603
-2.59885	0.47739	-2.37044	0.503563	-2.72706	0.578901
-2.44856	0.470656	-1.757	0.433617	-2.47743	0.57818
-2.50228	0.46977	-2.28326	0.514557	-2.5551	0.61865
-2.62704	0.431887	-1.47771	0.490059	-2.41388	0.593408
-2.39026	0.493778	-1.81568	0.464694	-2.88661	0.556083
-2.48797	0.391947	-2.18174	0.462721	-2.74493	0.460818
-2.55913	0.493245	-2.27404	0.463925	-2.86144	0.571454
-2.62997	0.446848	-1.92849	0.453168	-2.75736	0.481137
-2.4766	0.46118	-2.0565	0.472659	-2.21728	0.503272
-2.7681	0.476986	-2.32308	0.496777	-2.38183	0.533071
-2.94284	0.511965	-2.16738	0.460092	-2.88808	0.580389
-1.70565	0.553816	-2.1765	0.467172	-3.02293	0.487713
-2.79036	0.379625	-2.27477	0.440209	-2.77763	0.715835
-2.26692	0.552824	-2.30186	0.476938	-2.91457	0.715586
-2.55498	0.458485	-2.23654	0.465202	-2.67556	0.583047
-2.51635	0.526779	-1.13479	0.482654	-2.49717	0.642397
-2.69584	0.482193	-2.21986	0.456421	-2.46517	0.464273
-2.56528	0.429211	-1.87795	0.460687	-2.71273	0.578474
-2.52512	0.521381	-2.00215	0.456839	-2.91834	0.582493
-2.42515	0.531865	-2.59176	0.492703	-2.33892	0.443174
-2.61615	0.465848	-2.55262	0.530072	-2.87984	0.548441
-2.58952	0.476291	-2.48912	0.415155	-2.71297	0.620225
-2.50171	0.477555	-1.20919	0.474018	-2.44711	0.628235
-2.47363	0.506246	-1.77061	0.515621	-2.97023	0.642192
-2.56206	0.494878	-2.35451	0.477751	-2.80493	0.577341
-2.57955	0.475321	-2.07513	0.512003	-2.7448	0.629177
-2.13412	0.465604	-2.32976	0.478115	-2.31539	0.463839
-2.62157	0.431041	-2.36578	0.477006	-3.07801	0.632834
-2.10121	0.465813	-2.47746	0.442863	-2.84904	0.588134
-2.25473	0.488822	-1.47702	0.494504	-2.62412	0.589598
-2.5289	0.50031	-2.05766	0.475156	-2.48235	0.617133
-2.62765	0.442024	-2.49477	0.507385	-2.68771	0.443073
-2.60962	0.491297	-2.10562	0.453796	-2.04834	0.440739
-2.55884	0.496183	-2.23825	0.473832	-3.06025	0.625012
-2.46923	0.470696	-2.27562	0.454786	-2.61589	0.493983
-2.64634	0.475443	-2.51574	0.472481	-2.58271	0.621613
-2.57519	0.468826	-1.37892	0.465683	-2.04721	0.463999
-2.58274	0.420864	-1.92363	0.477534	-2.45002	0.477116
-2.62851	0.496755	-2.49508	0.500595	-2.77288	0.629642
-2.59425	0.483686	-1.90029	0.444565	-2.58066	0.444952
-2.77519	0.445541	-2.61596	0.451237	-2.38114	0.448238
-2.62447	0.536993	-2.17257	0.459376	-2.27148	0.470565
-2.33599	0.442937	-2.31763	0.501363	-2.43776	0.561004
-2.33739	0.53254	-1.61276	0.448522	-1.78633	0.541932
-2.8157	0.496271	-2.50853	0.442886	-2.17747	0.511091
-2.30129	0.452907	-2.51747	0.452291	-2.79251	0.624125
-2.56037	0.474701	-1.9752	0.45023	-1.93103	0.534689
-2.65706	0.489217	-1.93018	0.44622	-2.05179	0.460736
-2.40819	0.484541	-2.30291	0.478571	-2.51261	0.466501
-2.51111	0.449397	-2.22682	0.480618	-2.67336	0.560853
-2.46611	0.469438	-1.69852	0.470152	-2.5974	0.475605
-1.80828	0.531713	-2.43245	0.429268	-2.92409	0.579011
-2.35378	0.48628	-2.54257	0.477439	-2.94405	0.591384
-2.76603	0.483122	-2.31246	0.500465	-1.91799	0.459988
-2.44467	0.488308	-2.01921	0.454149	-2.88265	0.561141
-2.55542	0.48842	-2.42708	0.433846	-2.73885	0.503322
-2.74136	0.533314	-2.63408	0.490884	-2.80118	0.654072
-2.35585	0.622858	-2.25091	0.486625	-2.88311	0.578327
-2.84151	0.508672	-1.69427	0.447433	-3.01609	0.623099
-2.71029	0.497148	-2.24359	0.510597	-2.98959	0.588782
-2.49197	0.468002	-1.92148	0.465837	-3.00373	0.599127
-2.19244	0.534731	-2.22285	0.490382	-2.58959	0.500494
-2.46302	0.458037	-2.50897	0.49883	-2.60104	0.575822
-2.697	0.449508	-2.35029	0.486842	-2.6071	0.459856
-1.95839	0.468775	-2.73791	0.437991	-2.15696	0.550961
-2.73023	0.437487	-2.52246	0.454119	-2.8777	0.620237
-2.43903	0.469251	-2.53983	0.407651	-2.80323	0.56546
-2.19088	0.496412	-2.56569	0.433749	-2.81463	0.632207
-2.08648	0.582905	-2.47159	0.460952	-2.42497	0.441361
-1.80544	0.515029	-2.53005	0.501307	-2.86264	0.594906
-2.61325	0.490766	-1.85454	0.517636	-2.95162	0.596019
-1.81016	0.52876	-2.43335	0.551414	-2.46619	0.527199
-2.58637	0.444674	-2.57263	0.42449	-1.9311	0.583002
-2.78203	0.441138	-2.35254	0.460173	-2.42624	0.475133
-2.45598	0.44327	-2.39091	0.482229	-2.79147	0.604601
-2.43874	0.484582	-1.71595	0.496524	-2.63653	0.471876
-2.33104	0.571707	-2.43555	0.434636	-2.29653	0.464689
-2.15105	0.500053	-1.82339	0.482986	-2.22849	0.495006
-2.63362	0.409811	-2.54093	0.473175	-2.58197	0.543871
-1.97006	0.501327	-1.84822	0.451176	-1.91574	0.502027
-2.2223	0.472995	-2.58057	0.435042	-3.0363	0.580966
-2.59625	0.525649	-2.53576	0.485367	-2.94222	0.601617
-2.55044	0.443954	-2.17022	0.479251	-2.77623	0.500504
-2.28133	0.551096	-1.85237	0.473179	-2.62617	0.598904
-2.66479	0.472199	-2.6146	0.449116	-2.84634	0.592874
-2.74782	0.484008	-2.71135	0.517756	-2.80064	0.595907
-2.62955	0.427134	-2.29743	0.445524	-2.40163	0.651411
-2.49928	0.479195	-2.57691	0.459977	-2.5441	0.440893
-2.03312	0.458131	-1.88025	0.477514	-2.39234	0.5182
-2.3305	0.448508	-2.29441	0.461964	-2.83814	0.46841
-2.09307	0.494431	-2.00423	0.46419	-2.51579	0.490589
-2.58374	0.438137	-1.70959	0.479017	-2.90878	0.611967
-2.60124	0.421459	-2.35778	0.4657	-2.46167	0.498769
-2.45029	0.442641	-2.51154	0.449987	-2.78426	0.448538
-2.34516	0.61236	-2.29878	0.493267	-2.70377	0.627553
-2.60702	0.481085	-1.89279	0.469378	-3.04347	0.588229
-2.18714	0.499377	-2.38789	0.434718	-1.95942	0.511601
-2.35479	0.431642	-2.36958	0.460136	-2.27438	0.554272
-2.66455	0.492707	-2.41018	0.468475	-2.53236	0.494585
-2.49428	0.457249	-1.53892	0.413366	-2.5622	0.489791
-2.48262	0.505625	-1.33013	0.480593	-2.26954	0.491748
-2.49578	0.429998	-1.84146	0.465908	-2.45498	0.528135
-2.42767	0.460941	-2.22882	0.410947	-2.54974	0.443851
-2.56113	0.398994	-1.79529	0.49488	-2.25798	0.496536
-2.61799	0.430177	-2.61705	0.436522	-2.92939	0.633129
-2.43162	0.484129	-2.48864	0.576418	-2.78157	0.644089
-2.35157	0.447102	-2.01612	0.472211	-2.89545	0.556211
-2.30419	0.461346	-2.10935	0.478601	-2.90048	0.49064
-2.10715	0.482336	-2.29558	0.466705	-2.11931	0.566686
-2.55633	0.453934	-1.80715	0.458493	-2.90846	0.589221
-1.82161	0.489845	-2.44209	0.495681	-2.83864	0.613785
-1.85263	0.450412	-2.46329	0.4925	-1.59672	0.518996
-2.35339	0.548898	-1.26066	0.545056	-2.5999	0.485749
-2.6711	0.459018	-2.48259	0.451278	-2.70134	0.494152
-2.03859	0.441741	-2.27199	0.505589	-2.27837	0.511244
-2.55917	0.473578	-2.60121	0.458263	-2.79879	0.619737
-2.15144	0.453478	-1.40849	0.441719	-2.40132	0.505667
-2.00275	0.63893	-0.960337	0.504118	-2.33323	0.470168
-2.20627	0.439982	-2.19332	0.477455	-2.97081	0.614172
-2.63957	0.573957	-2.57067	0.498546	-2.46538	0.507136
-2.54818	0.42649	-1.97458	0.452397	-2.44926	0.491476
-2.81788	0.450654	-2.2068	0.464118	-3.00455	0.593058
-2.55074	0.471695	-1.61212	0.442888	-2.57181	0.50639
-2.85157	0.469865	-2.70047	0.441088	-2.70621	0.433077
-2.67847	0.555301	-2.10745	0.516564	-2.62557	0.502492
-2.05998	0.468741	-2.18817	0.443368	-1.75421	0.496129
-2.28557	0.434343	-1.47209	0.463267	-2.90522	0.553871
-2.62549	0.496662	-2.3112	0.507702	-2.35331	0.473198
-2.54174	0.457623	-1.9121	0.436927	-1.99013	0.520162
-1.79089	0.593805	-1.65702	0.438887	-2.08607	0.493213
-2.16492	0.45227	-2.599	0.486606	-2.38239	0.441649
-2.69123	0.445482	-2.68283	0.437359	-2.41529	0.475361
-2.55176	0.474186	-2.35299	0.472204	-2.60646	0.461769
-2.30402	0.454356	-2.40567	0.505423	-2.36244	0.465027
-2.59515	0.475094	-2.47171	0.414399	-2.6647	0.469883
-2.71105	0.430745	-2.56772	0.43244	-2.02381	0.450287
-2.46257	0.493272	-2.75385	0.546086	-2.19729	0.442228
-2.73372	0.458372	-2.31199	0.479218	-2.25896	0.521095
-2.14067	0.513835	-2.23742	0.479688	-2.77091	0.640593
-2.03554	0.471226	-1.75558	0.435603	-1.15084	0.476904
-2.76762	0.456144	-2.23286	0.459454	-2.51841	0.534055
-2.59588	0.500789	-1.53502	0.453571	-2.94724	0.496903
-2.71447	0.408733	-1.85045	0.478751	-2.54496	0.445441
-2.8024	0.435922	-2.30661	0.489387	-2.43166	0.481411
-2.27928	0.442786	-2.56547	0.503089	-2.86091	0.618611
-2.62984	0.474154	-1.64714	0.472221	-1.09459	0.489327
-2.43184	0.465636	-2.08869	0.477963	-2.66792	0.481142
-2.24375	0.529666	-2.0911	0.461001	-2.5723	0.465939
-2.02876	0.401283	-1.62487	0.463138	-2.82283	0.58046
-2.6053	0.497787	-1.94912	0.433024	-2.4566	0.485251
-2.37131	0.460165	-2.18585	0.439277	-2.43781	0.498784
-2.73351	0.475776	-2.53822	0.479489	-1.846	0.468736
-2.65512	0.464609	-2.67821	0.47974	-2.69234	0.619766
-2.85576	0.438933	-2.70031	0.472245	-2.00667	0.647685
-2.61338	0.510237	-1.86744	0.489799	-2.82826	0.669605
-2.51516	0.491902	-2.47001	0.459865	-2.11423	0.46811
-2.57639	0.458054	-2.25558	0.604673	-1.97268	0.477068
-2.742	0.511571	-2.25215	0.50325	-2.41802	0.494024
-2.58439	0.412749	-1.4558	0.461496	-1.84051	0.491255
-2.1725	0.437387	-2.14353	0.522707	-2.76866	0.588649
-2.74383	0.453951	-2.56886	0.505934	-2.63133	0.608507
-2.76237	0.572813	-2.6085	0.519659	-2.20713	0.467496
-2.35019	0.491	-2.24406	0.462279	-2.71196	0.453807
-2.6479	0.479094	-2.43235	0.468118	-2.40527	0.549222
-2.28676	0.49456	-1.796	0.504063	-1.95793	0.444952
-2.5933	0.439942	-1.51084	0.432285	-2.30636	0.512822
-2.29039	0.494695	-2.29852	0.504948	-2.81121	0.644659
-2.73162	0.464777	-2.64275	0.472688	-2.77006	0.65241
-2.56072	0.49034	-2.3731	0.469388	-2.86682	0.653482
-2.94509	0.596064	-2.5859	0.49073	-2.87906	0.685605
-2.89771	0.637681	-2.6121	0.393587	-2.80472	0.643968
-2.67647	0.473175	-2.02238	0.548664	-2.32914	0.477088
-2.90558	0.431551	-2.46569	0.419169	-2.55915	0.655938
-2.49836	0.440981	-1.48333	0.46354	-2.87403	0.601961
-2.15914	0.49052	-2.49712	0.489015	-2.45039	0.491283
-2.5702	0.507135	-1.84371	0.544888	-2.76195	0.631353
-2.5952	0.41423	-2.76353	0.487828	-2.23922	0.471189
-2.53911	0.523014	-2.33402	0.551541	-2.97251	0.611307
-2.61968	0.412633	-1.5378	0.499413	-2.96375	0.6508
-1.62304	0.474332	-2.41727	0.447874	-2.54255	0.660418
-2.55443	0.473243	-1.65676	0.59409	-2.53821	0.664091
-2.66667	0.51344	-1.41886	0.445572	-2.21841	0.452246
-2.85466	0.407652	-2.58485	0.522066	-2.66999	0.611142
-2.63233	0.466786	-2.01362	0.452307	-2.81008	0.645275
-2.81827	0.45628	-1.53279	0.466144	-2.56962	0.625314
-2.24631	0.570817	-1.8864	0.499431	-2.90383	0.587597
-2.25444	0.569069	-2.36081	0.442815	-2.24503	0.469552
-2.57466	0.466894	-2.49059	0.452931	-2.37747	0.445602
-2.71026	0.511283	-1.72255	0.462351	-2.44637	0.708229
-2.03021	0.461361	-2.3021	0.508082	-2.36627	0.673712
-2.7223	0.428722	-2.34633	0.490034	-2.38831	0.49893
-2.48881	0.550888	-1.61428	0.50226	-2.00924	0.510058
-2.49627	0.450642	-2.66601	0.436201	-2.79866	0.653372
-2.51188	0.454831	-2.54337	0.451121	-2.4275	0.444558
-2.75682	0.487866	-2.16137	0.488555	-2.44985	0.574896
-2.45396	0.559039	-2.37915	0.447321	-2.932	0.644808
-2.72879	0.554412	-2.51999	0.43048	-2.62175	0.620469
-2.37313	0.516869	-2.36071	0.504251	-2.53619	0.588394
-2.66773	0.416064	-2.4291	0.452864	-2.7923	0.638602
-2.82046	0.520941	-1.69056	0.475249	-1.84052	0.458955
-2.96008	0.479479	-2.48256	0.44895	-2.64359	0.705963
-2.37643	0.476268	-2.41423	0.492351	-2.20198	0.655668
-2.59811	0.418528	-2.00217	0.459351	-2.01581	0.464352
-2.80829	0.457663	-2.68124	0.468442	-2.40219	0.520829
-2.81219	0.46831	-2.51084	0.459824	-2.58278	0.595018
-1.79831	0.453499	-2.5002	0.494976	-2.63524	0.593596
-2.52025	0.434474	-2.42197	0.474139	-2.2924	0.520694
-2.7069	0.451272	-2.36495	0.4977	-2.38777	0.710752
-2.4669	0.435089	-2.64783	0.508587	-2.63913	0.601083
-2.70672	0.446554	-2.49183	0.500952	-2.00478	0.467315
-2.78118	0.51327	-1.71224	0.42796	-2.38424	0.4596
-2.94281	0.536078	-2.37164	0.517454	-1.83648	0.556107
-2.46707	0.514778	-1.96632	0.486488	-2.61569	0.463467
-2.61878	0.441404	-2.62664	0.436322	-2.55164	0.456402
-2.76937	0.46656	-1.56268	0.482329	-2.09225	0.458433
-2.4391	0.548627	-2.55051	0.541695	-2.55436	0.456403
-2.36488	0.454678	-2.30198	0.522649	-2.81534	0.723987
-2.07112	0.440019	-2.3322	0.480813	-2.59375	0.456481
-2.7545	0.52397	-2.18404	0.444212	-2.17819	0.502873
-2.61717	0.44505	-2.1097	0.499652	-2.30261	0.497155
-2.54038	0.501752	-2.37893	0.483807	-2.75242	0.497261
-2.4418	0.465722	-2.33436	0.472768	-2.53774	0.457573
-2.45224	0.460502	-1.66308	0.504158	-2.67605	0.591793
-2.51561	0.46892	-2.60162	0.448594	-2.88164	0.595461
-2.45218	0.55189	-1.78835	0.478911	-2.59315	0.580576
-2.24508	0.554077	-1.59633	0.506398	-2.34478	0.496277
-2.59544	0.53057	-2.68015	0.49379	-2.58124	0.548946
-2.47241	0.438187	-2.5468	0.550947	-2.79663	0.598196
-2.78928	0.44514	-2.05956	0.461363	-2.7343	0.44781
-2.17249	0.482158	-2.24127	0.45526	-2.31404	0.474741
-2.74878	0.475086	-1.57481	0.465328	-2.81944	0.465145
-2.77149	0.483669	-2.67488	0.465287	-2.57925	0.484352
-2.71181	0.491555	-2.30913	0.569112	-2.73987	0.642861
-2.45198	0.450244	-1.95934	0.482083	-2.7788	0.592686
-2.25916	0.447897	-2.38975	0.614061	-2.12879	0.48851
-2.4821	0.477325	-2.75477	0.452807	-2.77052	0.571494
-2.75793	0.544168	-2.80528	0.465451	-2.7607	0.472874
-2.50696	0.523475	-2.4317	0.474503	-1.96782	0.571169
-2.4886	0.480445	-2.34885	0.428241	-2.11865	0.492534
-2.78186	0.419973	-2.45521	0.461434	-2.39295	0.438563
-2.77002	0.504628	-2.14423	0.453561	-2.91583	0.648038
-2.69078	0.479148	-2.43759	0.47296	-2.87355	0.623174
-2.72476	0.467476	-2.23723	0.479391	-2.82869	0.568834
-2.83244	0.40649	-2.20064	0.46815	-2.76464	0.527451
-2.52449	0.419435	-2.30226	0.508694	-2.74914	0.604462
-2.60307	0.534299	-2.17093	0.458604	-2.64542	0.534095
-2.55894	0.442858	-2.58604	0.48243	-2.85235	0.568044
-2.41719	0.452605	-2.39066	0.479792	-2.4628	0.468532
-2.72698	0.491868	-2.27489	0.464477	-2.25888	0.578955
-2.52616	0.433204	-2.31459	0.49396	-2.70222	0.466522
-2.55223	0.481052	-2.67889	0.46216	-2.97836	0.669961
-1.29378	0.468517	-2.54218	0.430115	-1.3086	0.596118
-2.6998	0.452561	-2.41007	0.461454	-2.89914	0.590399
-2.21831	0.519621	-2.21178	0.47735	-1.94235	0.496416
-2.35731	0.43447	-2.47633	0.454709	-2.25357	0.478269
-2.7476	0.46111	-2.59421	0.478451	-2.39592	0.464013
-2.5445	0.439013	-1.81495	0.493957	-2.88826	0.582831
-2.86634	0.443144	-2.74787	0.52249	-2.05616	0.531702
-1.77993	0.507451	-2.69088	0.494859	-2.40014	0.639681
-2.35091	0.455	-2.19332	0.446696	-2.54499	0.452885
-2.68472	0.438275	-2.70954	0.464168	-2.65589	0.500624
-2.56432	0.520783	-2.35408	0.463607	-2.36698	0.458585
-2.70548	0.436482	-2.0008	0.517672	-2.26042	0.461601
-2.70918	0.459873	-2.31633	0.523976	-2.82687	0.552493
-2.41171	0.422469	-2.34915	0.437393	-2.78284	0.598112
-1.43727	0.498082	-2.65127	0.516001	-2.66901	0.576375
-2.6869	0.450048	-2.12674	0.487873	-2.52818	0.460689
-2.63585	0.484967	-2.28738	0.419732	-1.7334	0.47582
-2.72112	0.427315	-2.37758	0.50096	-3.01746	0.69231
-2.65444	0.451822	-1.72085	0.457893	-2.41924	0.597601
-2.68852	0.406095	-2.68244	0.476355	-2.17031	0.454014
-2.66473	0.449889	-2.49439	0.455782	-2.92324	0.668514
-2.59541	0.4429	-1.44254	0.444795	-2.70893	0.646682
-2.46189	0.530044	-2.85797	0.490885	-2.9358	0.569288
-2.65825	0.458399	-2.54838	0.477098	-2.65784	0.606954
-2.77732	0.48757	-1.84984	0.468953	-2.36972	0.463171
-2.41865	0.559277	-1.81128	0.495406	-2.317	0.453836
-2.20286	0.556295	-1.59369	0.48982	-2.89583	0.660268
-2.58144	0.463665	-2.62787	0.504397	-2.28942	0.444279
-2.19754	0.454331	-2.23873	0.466149	-2.26053	0.487844
-2.63556	0.441863	-1.46729	0.471322	-2.68276	0.463455
-2.47823	0.472018	-1.99844	0.468428	-2.92659	0.565384
-1.8988	0.44655	-2.28117	0.448815	-2.51069	0.646824
[truncated: 466 more rows]

## Sheet: SF1K
p53 0uM	Foxo1 0uM	p53 2.25uM	Foxo1 2.25uM	p53 4.5uM	Foxo1 4.5uM	p53 18uM	Foxo1 18uM
[truncated: 6,679 more rows]

[truncated: 3 more sheets: SF1L, SF1M, SF1N]
