# Supplementary material for: Temporal coordination of the transcription factor response to H2O2 stress
Source: Nat Commun. 2024 Apr 23;15:3440. doi: 10.1038/s41467-024-47837-w (PMC11039679; doi:10.1038/s41467-024-47837-w)
Supplement: Supplementary file 9 — Source Data [file 41467_2024_47837_MOESM9_ESM.zip › SourceData/Source Data Supp Figure 2.xlsx]

## Sheet: Data Explanation
Each tab name indicates the subfigure and if the data represents Foxo1, p53, Divisions or Death. The cell IDs for each concentration of H2O2 match. For example cell ID 10 is the same cell for p53, FOXO1, Division and Death data
FOXO1 tabs	Each row contains the fraction of FOXO1-mVenus in the nucleus for a single-cell every 20 minutes for 12 hours. The first column indicates the cell ID. All subsequent columns correspond to successive 20-minute timepoints with 37 total timepoints. NaN values indicate that we were unable to properly measure the fraction of FOXO1 in the nucleus for this cell at that timepoint. This was either because…
p53 tabs	Each row contains the nuclear p53-mCherry intensities for a single-cell every 20 minutes for 12 hours. The first column indicates the cell ID. All subsequent columns correspond to successive 20-minute timepoints with 37 total timepoints. NaN values indicate that we were unable to properly measure the p53 intensities for this cell at that timepoint. This was either because the cell was dividing re…
Division tabs	Each row represents a single-cell every 20 minutes for 12 hours. The first column indicates the cell ID. All subsequent columns correspond to successive 20-minute timepoints with 37total timepoints. A ‘0’ indicates that a cell did not start or end cell division at this time. The first ‘1’ in a row indicates a cell began dividing, i.e. rounded up. The subsequent ‘1’ indicates the end of a division…
Death tabs	Each row represents a single-cell every 20 minutes for 12 hours. The first column indicates the cell ID. All subsequent columns correspond to successive 20-minute timepoints with 37 total timepoints. A ‘0’ indicates that a cell did not die at this time. A ‘1’ indicates the cell died at this timepoint. There should be at most one ‘1’ per row as a cell only dies once.

## Sheet: S2J FOXO1
CellID
1	0.197211	0.250022	0.272814	0.288493	0.284658	0.286685	0.252813	0.229747	0.232303	0.220228	0.246348	0.208956	0.226416	0.233845	0.27837	0.250341	0.228471	0.260011	0.272892	0.265413	0.292419	0.25122	0.279687	0.269125	0.305073	0.282789	0.263533	0.295251	0.326963	0.342127	0.365942	0.335251	0.373103	0.387812	0.411426	0.393744	0.400819
2	0.202199	0.209863	0.204833	0.196172	0.231978	NaN	0.220609	0.254933	0.214775	0.225962	0.210191	0.250089	0.237162	0.202908	0.22127	NaN	0.210121	0.222998	0.23185	0.218524	0.246739	0.188737	0.226056	0.22884	0.213909	0.18673	0.247686	0.205817	0.229397	0.249474	0.202667	NaN	0.264087	0.222786	0.185773	0.209633	0.233853
3	0.212142	0.263863	0.29054	0.316277	0.340165	0.345132	0.288112	0.250562	0.259207	0.257671	0.307268	0.335783	0.269534	0.268964	0.281517	0.253823	0.2936	0.228236	0.218275	0.206388	0.361329	0.231049	0.262296	0.241806	0.247638	0.267093	0.311387	0.243409	0.211421	0.24004	0.253103	0.266752	0.244351	0.242695	0.268316	0.245057	0.239166
4	0.215422	0.222676	0.209391	0.246014	0.236465	0.276483	0.225406	0.222231	NaN	0.19759	0.244326	0.366709	0.288036	0.202221	0.303368	0.313073	0.44551	0.356698	0.250147	0.252499	0.264298	0.275618	0.266912	0.231485	0.363263	0.322006	0.422101	0.397831	0.372834	0.353097	0.445954	0.325617	0.307913	0.254789	0.267339	0.315157	0.279346
5	0.224677	0.242422	0.238906	0.219626	0.207114	0.210279	0.210442	0.213069	0.232602	0.227843	0.232239	0.261978	0.290515	0.272125	0.249214	0.244226	0.231357	0.253166	0.28367	0.288641	0.329486	0.290442	0.307147	0.283519	0.289641	0.334699	0.341115	0.346449	0.289769	0.304672	0.3243	0.298021	0.292139	0.309488	0.371034	0.347471	0.412371
6	0.230418	0.251676	0.272288	0.263897	0.265026	0.236923	0.25942	0.240264	0.241805	0.218446	0.227055	0.274267	0.301776	0.253937	0.208642	0.218752	0.224553	0.276476	0.264532	0.313811	0.304932	0.321279	0.275991	0.286946	0.308717	0.316282	0.293898	0.311301	0.301882	0.314635	0.384417	0.419359	0.46551	0.379755	0.306757	0.237048	0.261786
7	0.237936	0.242965	0.285261	0.304112	0.275999	0.25823	0.264916	0.242564	0.251088	0.259923	0.224929	0.217901	0.236653	0.228078	0.280416	0.273466	0.250762	0.247173	0.280508	0.283185	0.27771	0.276013	0.238946	0.281604	0.310111	0.35969	0.346751	0.366261	0.39449	0.364307	0.364765	0.370132	0.365136	0.386828	0.39347	0.309546	0.350254
8	0.245132	0.244456	0.25476	0.187735	NaN	0.236538	0.199564	NaN	0.207407	0.207431	NaN	0.19405	0.206446	0.209259	0.202966	0.201273	0.206991	NaN	0.199069	0.171972	0.209134	0.299005	0.30663	0.33551	0.240243	0.292191	0.289135	0.306185	0.302514	0.365139	0.360093	0.347944	0.325109	0.296538	0.360943	0.370955	0.278057
9	0.245206	0.252254	0.289961	0.313378	0.321194	0.296363	0.244553	0.207339	0.194927	0.230576	0.264524	0.245057	0.221768	0.24676	0.240776	0.255447	0.228797	0.250446	0.395346	0.341791	0.277473	0.251835	NaN	NaN	0.251877	0.275686	0.262156	0.301385	0.349338	0.306937	0.369817	0.348479	0.39547	0.462448	0.415079	0.403127	0.390287
10	0.24814	0.242625	0.291373	0.246157	0.246255	0.237472	0.241604	0.260683	0.277123	0.257366	0.240408	0.245595	0.271073	0.249955	0.28052	NaN	NaN	NaN	NaN	NaN	NaN	NaN	NaN	NaN	NaN	NaN	NaN	NaN	NaN	NaN	NaN	NaN	NaN	NaN	NaN	NaN	NaN
11	0.248685	0.243187	0.28143	0.221628	0.305711	0.331262	0.279172	0.289196	0.298906	0.278142	0.286966	0.286447	0.23411	0.251638	0.268104	0.344672	0.265181	0.215072	0.248168	0.312266	0.364837	0.362288	0.315844	0.377163	0.447961	0.466752	0.432064	0.355918	0.370904	0.374878	0.337701	0.308438	0.382846	0.335313	0.375168	0.3451	0.455
12	0.254356	0.229183	0.204417	0.228027	0.245124	0.257275	0.235558	0.215121	0.235007	0.23082	0.228521	0.235874	0.253161	0.198645	0.290607	0.329316	0.393063	0.405854	0.432164	0.421499	0.42553	0.38734	0.394944	0.548389	NaN	0.479964	0.368258	0.37502	0.291478	0.283512	0.306822	0.294307	0.306998	0.269193	0.277344	0.325289	0.272696
13	0.254816	0.305241	0.273517	0.282455	0.291668	0.28636	0.256739	0.260493	0.274714	0.240157	0.258556	0.245616	0.309223	0.320719	0.347983	0.350613	0.369685	NaN	NaN	0.493528	0.33878	0.325232	0.32173	0.335261	0.26438	0.258591	0.292399	0.307412	0.335268	0.302988	0.296868	0.319199	0.307879	0.291717	0.292497	0.29107	0.304335
14	0.259049	0.222478	0.281419	0.276478	0.240139	0.226544	0.314253	0.23583	0.195505	0.183336	0.282614	0.224637	0.246345	0.197535	0.185863	0.174255	0.196417	0.260219	0.255334	0.221035	0.250345	0.233785	0.287248	0.386714	0.152331	0.240232	0.247326	0.24527	0.27738	0.216323	0.230835	0.226731	0.234153	0.290784	0.248778	0.264888	0.25566
15	0.26627	0.210515	0.221426	0.234279	0.24021	0.248223	0.237285	0.213573	0.244819	0.287002	0.244894	0.275508	0.249923	0.264251	0.218079	0.248956	0.249016	0.236392	0.291911	0.258542	0.267057	0.23858	0.283819	0.267611	0.277214	0.295887	0.270645	0.256333	0.278447	0.239231	0.247681	0.266813	0.308718	0.32409	0.325008	0.294292	0.265533
16	0.268284	0.374773	0.384821	0.373264	0.373576	0.357731	0.331129	0.377828	NaN	0.548071	0.39096	0.380606	0.340041	0.286173	0.257073	0.258854	0.257263	0.265379	0.256641	0.277595	0.285153	0.225261	0.232265	0.285932	0.275924	0.341539	0.326215	0.242783	0.339372	0.347034	0.307262	0.312074	0.341505	0.327401	0.310839	0.291779	0.349446
17	0.269889	0.267411	0.281141	0.272439	0.247114	0.228502	0.259709	0.252467	0.234897	0.290455	0.249701	0.2597	0.270672	0.540727	0.529328	0.529613	0.567308	0.524145	0.557165	0.530817	0.513709	0.510918	0.568214	0.548293	0.456009	0.485167	0.489965	0.530239	0.530337	0.541918	0.558133	0.541595	0.525077	0.533213	0.516434	0.520828	0.542464
18	0.270867	0.287816	0.491912	0.358918	0.31314	0.311917	0.294967	0.314127	0.273184	0.275973	0.269575	0.264785	0.273867	0.284494	0.278582	0.289496	0.294776	0.279497	0.311101	0.304045	0.274978	0.317826	0.299317	0.354015	0.411141	0.431247	0.393417	0.33923	0.360238	0.357246	0.326534	0.300387	0.367518	0.294457	0.349234	0.338517	0.314801
19	0.271628	0.282346	0.557092	0.595932	NaN	0.331425	0.307315	0.277329	0.27333	NaN	0.188535	0.251204	0.234355	0.241114	0.251129	0.222107	0.434505	0.395916	0.413493	0.45311	0.400094	0.379632	0.415778	0.447849	0.45839	0.416053	0.445356	0.450419	0.421976	0.401419	0.427382	0.389796	0.351626	0.362116	0.373464	0.363219	0.3878
20	0.276131	0.249283	0.220147	0.243217	0.192521	0.207827	0.201581	0.195759	0.19354	0.185297	0.194228	0.211822	0.251141	0.227259	0.249003	0.236613	0.277194	0.296576	0.290169	0.27357	0.307633	0.352501	0.328364	0.341851	0.374447	0.332373	0.303777	0.274769	0.267608	0.307559	0.316832	0.35431	0.331559	0.307899	0.294824	0.32002	0.286446
21	0.276806	0.309426	0.277897	0.223611	0.219334	0.258777	0.358226	0.248689	0.26813	0.228544	0.216826	0.288127	0.211683	0.247443	0.263733	0.289037	0.236017	0.300284	0.30254	0.303464	0.282657	0.258043	0.257305	0.259508	0.259038	0.29495	0.3134	0.312075	0.264958	0.281736	0.269391	0.25683	0.190939	0.233499	0.235775	0.324636	0.322138
22	0.27879	0.288414	0.256958	0.26388	0.293033	0.280399	0.277964	0.267691	0.299628	0.249448	0.274027	0.30006	0.308265	0.327529	0.319657	0.289401	0.275798	0.269825	0.308582	0.322245	0.370727	0.315048	0.280367	0.271783	0.238044	0.269142	0.27625	0.244713	0.258275	0.2501	0.225265	0.23324	0.249424	0.240988	0.23908	0.258667	0.27346
23	0.28086	0.249046	0.281497	0.305122	0.25567	0.232383	0.218335	NaN	NaN	NaN	NaN	0.231264	0.270723	0.26478	0.233317	0.326201	0.264333	NaN	0.269051	0.352077	0.372651	0.386048	0.381436	0.329192	0.361155	0.389654	0.390018	0.371699	0.338955	0.39656	0.419726	0.354216	0.418709	0.424566	0.306375	0.321905	0.405598
24	0.281648	0.299214	0.329149	0.32643	0.350677	0.316596	0.329503	0.342134	0.346314	0.340208	0.304037	0.339287	0.326372	0.340305	0.324239	0.346037	0.332448	0.342386	0.42874	0.357334	0.355698	0.347482	0.349502	0.34452	0.361498	0.369858	0.384511	0.406644	0.373478	0.399449	0.365466	NaN	NaN	0.53999	0.42683	0.435643	0.434475
25	0.287639	0.357441	0.51922	0.397286	0.370856	0.364155	0.31648	0.301082	0.28115	0.302882	0.324285	0.335136	0.32288	0.328732	0.35506	0.330612	0.357318	0.350803	0.342798	0.329347	0.340027	0.326942	0.313357	0.320224	0.310347	0.332261	0.317082	0.34081	0.368626	0.389777	0.380742	0.38677	0.380153	0.361786	0.331039	0.340064	0.319459
26	0.288638	0.283945	0.300504	0.293175	0.232764	0.254027	0.260415	0.277716	0.303551	0.288794	0.249486	0.241103	0.227517	0.333028	0.338177	0.332083	0.321329	0.346289	0.329034	0.319618	0.340528	0.309968	0.329736	0.26442	0.332327	0.323009	0.344992	0.348264	0.304731	0.296877	0.382977	0.388833	0.358714	0.301106	0.275603	0.247536	0.304194
27	0.289199	0.3171	0.329422	0.332532	0.346901	0.351682	0.301784	0.274999	0.251943	0.25529	0.316413	0.314061	0.271094	0.36675	0.409503	0.346217	0.333943	0.339148	0.340381	0.344704	0.385297	0.356114	0.325677	0.328883	0.339461	0.374258	0.402361	0.398768	0.388831	0.396491	0.376815	0.276355	0.243243	0.322642	0.314961	0.265493	0.306347
28	0.291522	0.254034	0.263068	0.270239	0.309369	0.275157	0.228592	NaN	NaN	0.155937	NaN	NaN	0.22636	NaN	0.256459	0.24953	0.256957	0.288346	0.241771	0.257895	0.258586	0.24766	0.296361	0.317304	0.274349	0.281288	0.269037	0.307918	0.329028	0.295825	0.273713	0.202447	0.251062	0.238376	0.24476	0.271596	0.26539
29	0.291874	0.29167	0.269346	0.264428	0.252187	0.22855	0.248752	0.220126	0.243809	0.243873	0.246785	0.272192	0.229071	0.272895	0.30172	0.271405	0.23589	0.271571	0.338111	0.28174	0.355187	0.364046	0.270147	0.309987	0.289091	0.312415	0.297484	0.3122	0.315821	0.255119	0.234974	0.295228	NaN	0.27626	0.237116	0.252482	0.269101
30	0.292679	0.274326	0.274856	0.288198	0.287538	0.277794	0.281293	0.2577	0.28932	0.283943	0.300727	0.311145	0.300292	0.314304	0.306078	0.284833	0.305408	0.308492	0.304659	0.330251	0.315573	0.358029	0.333816	0.32236	0.305058	0.316708	0.328956	0.378751	0.340698	0.368188	0.365244	0.376977	0.494616	0.365144	0.348731	0.496311	0.347012
31	0.292689	0.33047	0.314354	0.335061	0.33708	0.337589	0.339628	0.304591	0.324101	0.295598	0.293748	0.293762	0.334358	0.357096	0.385033	0.383941	0.412563	0.372313	0.388757	0.395381	0.41315	0.370071	NaN	NaN	0.504985	0.389635	0.318298	0.291905	0.308474	0.294692	0.320331	0.33359	0.323989	0.297229	0.260558	0.261269	0.291188
32	0.294393	0.276544	0.325552	0.301694	0.278886	0.289117	0.258212	0.305817	0.326415	0.289206	0.259424	0.288107	0.287173	0.312867	0.324583	0.319895	0.3408	0.346523	0.334042	0.328847	0.323513	0.368833	0.369609	0.449189	0.419443	0.459286	0.389684	0.390598	0.308377	0.295491	0.310034	0.340439	0.353996	0.365116	0.328385	0.301006	0.331872
33	0.295734	0.276847	0.307002	0.290108	0.278716	0.255122	0.269665	0.255283	0.271453	0.255587	0.256112	0.250757	0.237286	0.32213	0.360918	0.32766	0.341042	0.369627	0.35116	0.364267	0.438893	0.459089	0.383454	0.391892	0.381749	0.434154	0.447499	0.452805	0.421173	0.40634	0.363613	0.415367	0.314777	0.322825	0.279331	0.341523	0.332267
34	0.295749	0.32243	0.30036	0.332135	0.281358	0.210804	0.226184	0.240181	0.253979	0.292519	0.37525	0.369271	0.337242	0.323589	0.322618	0.30434	0.322916	0.333809	0.33729	0.379433	NaN	NaN	0.541984	0.358161	0.396226	0.521461	0.295676	0.319447	0.247477	0.299308	NaN	NaN	NaN	0.209042	0.300514	0.285481	NaN
35	0.2961	0.273715	0.298937	0.316279	0.280993	0.297645	0.271451	0.294189	0.326321	0.306472	0.299066	0.267869	0.316692	0.287644	0.29337	0.296127	0.285684	0.260814	0.273854	0.261682	0.227524	0.237298	0.267811	0.241739	0.249671	0.226773	0.245643	0.260129	0.289423	0.293668	0.302266	0.291279	0.304878	0.332482	0.353026	0.350034	0.403143
36	0.296265	0.313856	0.338443	0.305568	0.300433	0.255233	0.212045	0.239841	0.198827	0.178143	0.180344	0.215895	0.236574	0.271619	0.266848	0.291853	0.257292	0.289675	0.287184	0.263082	0.248355	0.273011	0.325037	0.301395	0.26308	0.269247	0.275115	0.312223	0.273289	0.274851	0.22734	0.266688	0.266148	0.277016	0.259406	0.263528	0.311262
37	0.297269	0.320639	0.282204	0.280976	0.270295	0.245313	0.283865	0.241427	0.218544	0.231214	0.255166	0.294291	0.265403	0.299553	0.294792	0.248751	0.257577	0.325632	0.408011	0.283258	0.352997	0.364152	0.345334	0.373798	0.292549	0.330946	0.282763	0.268171	0.307419	0.342522	0.277977	0.325794	0.287835	0.289224	0.298919	0.279962	0.333147
38	0.297458	0.301475	0.51017	0.33329	0.318571	0.326578	0.31778	0.370489	0.350814	0.324596	0.284029	0.314722	0.320817	0.307076	0.310155	0.327902	0.326733	0.35126	0.379089	0.366998	0.338116	0.568419	NaN	NaN	NaN	NaN	NaN	NaN	NaN	NaN	NaN	NaN	NaN	NaN	NaN	NaN	NaN
39	0.29784	0.303128	0.312266	0.360728	0.29924	0.260988	0.244091	0.217155	0.295523	0.331593	0.308662	0.352742	0.494408	0.311641	0.306091	0.339973	0.367688	0.34176	0.324116	0.330325	0.301261	0.284275	0.2913	0.314069	0.31707	0.317723	0.322096	0.344863	0.348795	0.295775	0.355014	0.410308	0.430356	0.367376	0.413135	0.389733	0.267318
40	0.299359	0.278543	0.26005	0.242566	0.262741	0.260672	0.237861	0.221021	NaN	0.258166	0.235996	0.307604	0.273356	NaN	0.267999	0.278414	0.232202	0.29362	0.275192	0.224035	0.221969	0.29156	0.345103	0.281151	0.328809	0.345998	0.359515	0.28671	0.272758	0.279067	0.332594	0.342193	0.333917	0.389883	0.547996	NaN	NaN
41	0.300777	0.312627	0.305328	0.280804	0.264706	0.251207	0.264001	0.242319	0.293114	0.273208	0.257878	0.286645	0.281381	0.320009	0.366146	0.361885	0.340403	0.347195	0.302329	0.280647	0.297594	0.348091	0.489998	0.359109	0.414362	0.349754	0.35874	0.367061	0.320221	0.331243	0.338432	0.436037	0.419254	0.371831	0.282589	0.380531	0.554004
42	0.301686	0.27984	0.292842	0.285568	0.282561	0.246149	0.234592	0.185475	0.206073	0.206792	0.263906	0.278727	0.252729	0.264844	0.272462	0.271729	0.302499	0.281063	0.303903	0.314951	0.311245	0.350727	0.331736	0.32814	0.353329	0.374732	0.34287	0.309476	0.329868	0.335784	0.35739	0.396683	0.357719	0.34538	0.338579	0.296823	0.321704
43	0.303801	0.279852	0.272052	0.276983	0.260318	0.24403	0.24068	0.193529	0.211212	0.253956	0.244228	0.286339	0.342566	0.308205	0.347033	NaN	0.488974	0.477018	0.382591	0.352207	0.319985	0.258035	0.225507	0.310382	0.275242	0.232051	0.202769	0.224096	0.201148	0.258747	0.330639	0.319387	0.216004	0.183988	0.187192	0.198072	0.192038
44	0.304239	0.312024	0.247829	0.236448	0.340229	0.282267	0.272688	0.303468	0.327348	0.299012	0.306387	0.303592	0.299263	0.281362	0.243728	0.305935	0.312512	0.332689	0.27956	0.274167	0.303962	0.28756	0.289132	0.531504	0.249229	0.277602	0.262588	0.277712	0.326604	0.323638	0.349594	0.400276	0.339018	0.347705	0.350189	0.339086	0.324372
45	0.304441	0.280597	0.308028	0.326543	0.315122	0.286179	0.297466	0.290734	0.305296	0.276988	0.293495	0.30433	0.3248	0.328905	0.32262	0.357753	0.356765	0.359058	0.340164	0.341447	NaN	NaN	NaN	0.591018	0.434313	0.402149	0.333007	0.295785	0.338385	0.334404	0.347051	0.36778	0.34495	0.380735	0.367703	0.357653	0.344819
46	0.304593	0.326846	0.276489	0.277172	0.264363	0.31018	0.309876	0.326055	0.291675	0.265962	0.273407	0.279618	0.235214	0.258944	0.285925	0.233009	0.188104	0.202077	0.236975	0.274888	0.323648	0.282277	0.296388	0.278652	0.309674	0.345462	0.357365	0.318853	0.32577	0.319474	0.311963	0.326039	0.364245	0.291799	0.276162	0.248347	0.258338
47	0.305563	0.291662	0.29923	0.327414	0.312404	0.262197	0.267045	0.295417	0.34024	0.344123	0.324044	0.351357	0.345768	0.349833	0.352952	0.302279	0.300389	0.280822	0.264466	0.280293	0.297984	0.296791	0.312994	0.349433	0.356298	0.350378	0.280939	0.25225	0.242618	0.222014	0.228868	0.239526	0.269234	0.263026	0.240877	0.236628	0.256409
48	0.310426	0.3305	0.505974	0.367442	0.342859	0.302529	0.295825	0.270431	0.274794	0.264975	0.29525	0.287945	0.329296	0.323714	0.307017	0.299676	0.317263	0.335467	0.352227	0.388225	0.396795	0.379237	0.362176	0.4012	0.426951	0.41465	0.404504	0.371214	0.330301	0.325135	0.339215	0.329382	0.387752	0.414646	NaN	NaN	NaN
49	0.312096	0.274229	0.241547	0.253601	0.285886	0.239001	0.235842	0.217149	0.244319	0.2425	0.302172	0.243769	0.2523	0.222596	0.236449	0.319284	0.302631	0.30166	0.356531	0.290134	0.354468	0.304228	0.333116	0.377309	0.354896	NaN	NaN	0.571007	0.433385	0.328657	0.301222	0.31585	0.300185	0.340636	0.324484	0.277464	0.265054
50	0.314051	0.309241	0.292527	0.331815	0.324571	0.325216	0.323566	0.299485	0.288906	0.290191	0.301783	0.306619	0.311493	0.296338	0.250002	0.281736	0.303383	0.28703	0.315338	0.336959	0.32566	0.334833	0.36591	0.339214	0.356612	0.385034	0.343272	0.343383	0.376104	0.388925	0.388723	0.396687	0.374081	0.419902	0.425193	0.407383	0.418847
51	0.314317	0.27084	0.268864	0.27225	0.266778	0.299957	0.29948	0.293262	0.294517	0.292554	0.299436	0.328717	0.330368	0.370488	0.340377	0.349826	0.41738	0.323143	0.40548	0.460144	0.425297	0.439877	0.417371	0.38918	0.362256	0.410875	0.440594	0.430961	0.409137	0.419423	0.395387	0.436808	0.468905	0.497954	0.454431	0.433239	0.461274
52	0.314546	0.351883	0.368354	0.362267	0.363157	0.347057	0.335422	0.309369	0.294232	0.315711	0.291541	0.326942	0.312899	0.352644	0.36076	0.354602	0.348726	0.365361	0.363919	0.379202	0.395203	0.402673	0.391331	0.370303	0.373081	0.379502	0.328684	0.37194	0.357391	0.342092	0.325935	0.342912	0.329605	0.319983	0.291006	0.328284	0.354612
53	0.314775	0.335846	0.335899	0.335583	0.324232	0.32449	0.308686	0.356342	0.351484	0.370265	0.36401	0.368686	0.356373	0.370007	0.373403	0.375831	0.349954	NaN	0.578272	0.367173	0.39429	0.377808	0.361787	0.341955	0.340384	0.324783	0.310875	0.3704	0.298572	0.301262	0.283997	0.313184	0.363609	0.353263	0.326652	0.357243	0.340287
54	0.317904	0.276642	0.264098	0.280126	0.315563	0.31923	0.275819	0.248996	0.321417	0.273308	NaN	0.316055	0.238272	0.320114	0.272008	0.406316	0.33414	0.358919	0.380091	0.268275	0.367727	0.407433	0.346286	0.405008	0.431793	0.374556	0.446343	0.409846	0.405773	0.363852	0.379836	0.381883	0.330647	0.313578	0.377051	0.403873	0.393144
55	0.318828	0.314171	0.299672	0.282762	0.333034	0.309591	0.330602	0.290858	0.299187	0.255555	0.274426	0.256703	0.313872	0.30688	0.285472	0.294888	0.35629	0.286698	0.28535	0.277127	0.305801	0.374534	0.376691	0.323822	0.385633	0.389633	0.394055	0.438924	0.406246	0.382131	0.385584	0.42421	0.404015	0.401521	0.396092	0.333344	0.312507
56	0.321393	0.316376	0.327506	0.368547	0.36784	0.330026	0.321338	0.38835	0.360881	0.39213	0.415071	0.467939	0.481797	0.478275	0.531503	0.523028	0.557691	0.4532	0.488509	0.491949	0.539421	0.557941	0.502108	0.492168	0.499206	0.465187	0.481856	0.497404	0.492734	0.460218	0.45032	0.513945	0.515342	0.493827	0.463731	0.45643	0.469224
57	0.321791	0.365674	0.334429	0.344345	0.325537	0.307614	0.279567	0.296809	0.309227	0.282659	0.349663	0.275336	0.28869	0.289102	0.297976	0.303131	0.306184	0.296385	0.327923	0.370708	0.369796	0.331658	0.347548	0.343445	0.295601	0.307933	0.298524	0.318117	0.316778	0.35128	0.389526	0.365106	0.340443	0.450009	0.478845	0.373534	0.366435
58	0.323785	0.368539	0.328757	0.410668	0.30213	0.274262	0.286945	0.30604	0.251272	0.251962	0.274753	0.273119	0.327218	0.345697	0.357749	0.317512	0.278562	0.276895	0.277811	0.275875	0.316904	0.341881	0.338277	0.309589	0.360701	0.34126	0.236442	0.293934	0.295791	0.311049	0.26526	0.275553	0.247185	0.281209	0.249218	0.284614	0.279879
59	0.324139	0.363692	0.380804	0.363141	0.369104	0.313953	0.325324	0.30991	0.329322	0.340563	0.358618	0.308831	0.339734	0.362139	0.349857	0.362707	0.34156	0.335211	0.333047	0.342346	0.318344	0.313646	0.323036	0.345741	0.346686	0.323899	0.326437	0.349917	0.356114	0.367692	0.369632	0.359009	0.367643	0.357157	0.345967	0.338051	0.36167
60	0.324287	0.302459	0.307606	0.33558	0.344036	0.417635	0.344527	0.368365	0.309014	0.318276	0.267269	0.317915	0.411498	0.357879	0.354034	0.333119	0.339693	0.331024	0.360022	0.386258	0.340851	0.291767	0.368902	0.338168	0.316325	0.320306	0.339836	0.341707	0.365089	0.372555	0.37103	0.364901	0.351897	0.373897	0.306603	0.302823	0.291728
61	0.324963	0.347795	0.33351	0.367052	0.342142	0.316429	0.318314	0.262411	0.26101	0.263853	0.305572	0.309423	0.316037	0.292726	0.255637	0.266699	0.29299	0.286756	0.322466	0.358335	0.345925	0.357412	0.393448	0.437187	0.40724	0.399356	0.359377	0.350516	0.368605	0.289455	0.384031	0.365037	0.349005	0.407413	0.399545	0.443183	0.414604
62	0.325565	0.320362	0.445172	0.298401	0.320373	0.346635	0.350214	0.283678	0.285819	0.344267	0.347349	0.354263	0.348305	0.274887	0.349982	0.397032	0.334814	0.362845	0.361197	0.327252	0.341546	0.341077	0.404302	0.383276	0.363528	0.348081	0.311268	0.394408	0.344718	0.276325	0.339316	0.375648	0.421918	0.456408	0.441967	0.435071	0.378795
63	0.325767	0.317077	0.344195	0.298976	0.364485	0.301043	0.254665	0.31547	0.346278	NaN	NaN	NaN	0.457887	0.237408	0.323807	0.308488	NaN	NaN	0.221806	NaN	NaN	0.240486	0.229261	0.260898	0.259061	0.276402	0.224418	NaN	0.223939	0.219721	0.198328	0.214188	0.194001	0.228979	0.281081	0.273619	0.209738
64	0.32951	0.313062	0.323121	0.339504	0.332801	0.297003	0.319072	0.301772	0.335736	0.272798	0.259979	0.319105	0.27618	0.268345	0.372347	0.373222	0.340978	0.359134	0.348142	0.391989	0.36177	0.379862	0.354238	0.372932	0.369019	0.343755	0.394131	0.396008	0.359983	0.378801	0.38961	0.364291	0.364393	0.393086	0.351645	0.350194	0.358535
65	0.329893	0.345595	0.338175	0.286318	0.297118	0.267142	0.300384	0.273655	0.308498	0.288591	0.258989	0.25992	0.264782	0.284398	0.261893	0.247731	0.264314	0.357919	0.306985	0.283391	0.288549	0.311764	0.383006	0.380944	0.325049	0.340858	0.319619	0.276919	0.30893	0.297352	0.344086	0.339869	0.353746	0.340921	0.361946	0.335808	0.356278
66	0.329987	0.337932	0.353413	0.33021	0.30952	0.31127	0.2858	0.273466	0.271865	0.277238	0.266042	0.287408	0.262764	0.267061	0.251921	0.286083	0.310794	0.289423	0.282706	0.302108	0.265266	0.29044	0.341134	0.408977	0.373313	0.41065	0.278675	0.269859	0.276901	0.25424	0.280144	0.28555	0.298425	0.258133	0.232863	0.231893	0.264697
67	0.330336	0.304613	0.360866	0.339206	0.308482	0.342195	0.268307	0.57717	0.342568	0.307219	0.433873	0.42113	0.340033	0.348055	0.373674	0.408354	0.431886	0.441482	0.371423	0.381509	0.372541	0.472869	0.389895	0.318443	0.358875	0.409074	0.357593	0.335256	0.348881	0.38788	0.387313	0.410222	0.290157	0.395085	0.383369	0.400063	0.388061
68	0.334334	0.303333	0.277159	0.317782	0.337098	0.35825	0.352245	0.37735	0.434644	0.473427	0.409511	0.396758	0.390659	0.403712	0.421528	0.437831	0.419814	0.408249	0.371762	0.359221	0.366953	0.383189	0.3677	0.353147	0.337419	0.349351	0.328838	0.347756	0.334003	0.378961	0.341531	0.360497	0.383664	0.348406	0.363471	0.336519	0.347154
69	0.336479	0.274552	0.294444	0.321082	0.30762	0.286698	0.346896	0.383086	0.273422	0.2869	0.278515	0.321809	0.343235	0.319404	0.328117	0.336575	0.322724	0.343125	0.283557	0.289034	0.325451	0.332447	0.382983	0.341493	0.365567	0.260292	0.344372	0.366833	0.307052	0.288533	0.369482	0.33187	0.311999	0.282367	0.323904	0.36824	0.43508
70	0.337816	0.306011	0.336683	0.330583	0.334415	0.31896	0.275502	0.248589	0.286947	0.249833	0.304744	0.336747	0.315733	0.306041	0.327607	0.35255	0.33434	NaN	NaN	NaN	0.454064	0.370038	0.296573	0.358999	0.348723	0.347877	0.371822	0.344379	0.385475	0.309889	0.29826	0.287344	0.378389	0.283382	0.288809	0.198989	0.193422
71	0.338755	0.324907	0.292496	0.36072	0.391168	0.335239	0.303863	0.34196	0.373562	0.353594	0.331141	0.311343	0.344119	0.346351	0.338881	0.306201	0.288895	0.376666	0.354133	0.278203	0.306852	0.313473	0.274058	0.311851	0.319699	0.379974	0.314916	0.319825	0.327479	0.295537	0.301962	0.27593	0.282858	0.27081	0.288997	0.245493	0.248727
72	0.340594	0.342976	0.344723	0.341645	0.356665	0.324518	0.314366	0.319389	0.320988	0.347038	0.321802	0.330964	0.36834	0.295467	0.350958	0.304217	0.32345	0.301206	0.33111	0.369163	0.355639	0.308993	0.309493	0.337933	0.316881	0.275474	0.278177	0.470285	0.343749	0.311085	0.298503	0.317908	0.325627	0.311451	0.283406	0.281133	0.271379
73	0.340691	0.350498	0.354058	0.366663	0.475039	0.435646	0.394565	0.445302	0.401573	0.419158	0.414395	0.386742	0.400067	0.351912	0.364044	0.376674	0.351722	0.376964	0.369364	0.350465	0.339287	0.34207	0.341216	0.356707	0.368258	0.359712	0.35611	0.358033	0.381308	0.393995	0.389124	0.434104	0.446272	0.421147	0.409554	0.423868	0.424105
74	0.34089	0.362139	0.366658	0.365866	0.372131	0.380434	0.351067	NaN	NaN	0.494296	0.344925	0.351228	0.382185	0.322513	0.335938	0.315746	0.320448	0.281798	0.286043	0.286089	0.333696	0.294384	0.341989	0.282496	0.362872	0.451473	0.437073	0.445464	0.436364	0.476514	0.492627	0.473278	0.461034	0.55633	0.490582	0.541891	0.481207
75	0.341071	0.337635	0.332779	0.326549	0.307217	0.308676	0.30269	0.312544	0.311043	0.332717	0.358741	0.336709	0.342745	0.350574	0.348281	0.359732	0.349386	0.348193	0.31454	0.339765	0.322754	0.315752	0.308292	0.296255	0.308648	0.28394	0.313037	0.28733	0.325768	0.328429	0.307322	0.326791	0.37345	0.372681	0.340693	0.350789	0.3642
76	0.341384	0.335608	0.37292	0.342885	0.309143	0.289272	0.269338	0.257824	0.259544	0.273854	0.296236	0.269363	0.264054	0.291072	0.29805	0.28766	0.241506	0.26317	0.251692	0.248988	0.267362	0.263393	0.321715	0.375779	0.384364	0.349715	0.366369	0.306147	0.356918	0.290705	0.260673	0.266194	0.272874	0.389411	0.393492	0.488129	0.453028
77	0.342366	0.324757	0.343308	0.345193	0.33223	0.318694	0.279309	0.312158	0.312174	0.321589	0.328408	0.289461	0.342416	0.376018	0.365452	0.327627	0.335018	0.353402	NaN	0.596769	0.349025	0.335164	0.36157	0.298228	0.326998	0.322288	0.316052	0.262901	0.264506	0.270446	0.289899	0.279772	0.304367	0.332384	0.310699	0.303531	0.325388
78	0.342485	0.32872	0.309719	0.328542	0.3231	0.307921	0.286798	0.269198	0.228856	0.248642	0.302876	0.331567	0.317847	0.322941	0.31861	0.31982	0.40473	0.309285	0.356816	0.361179	0.349071	0.355735	0.357352	0.34165	0.281525	0.319923	0.339018	0.327106	0.34937	0.345409	0.365031	0.293829	0.329446	0.353177	0.351623	0.417747	0.340751
79	0.34547	0.368644	0.350919	0.340494	0.336861	0.364806	0.356922	0.362544	0.337707	0.344056	0.32585	0.284797	0.295045	0.332538	0.351944	0.34059	0.3852	0.345121	0.344129	0.351608	NaN	0.573187	0.442405	0.409299	0.390208	0.340653	0.364527	0.31832	0.315556	0.327032	0.317199	0.3154	0.312834	0.304065	0.298675	0.304201	0.315504
80	0.347059	0.36074	0.38404	0.324536	0.310704	0.347982	0.325294	0.301117	0.308215	0.312314	0.340223	0.308103	0.321712	0.32786	0.381817	0.37178	0.353846	0.347053	0.348498	0.329942	0.326067	0.338574	0.326778	0.365668	0.386961	0.361413	0.356971	0.434724	0.40551	0.298304	0.310022	0.292923	0.291147	0.271474	0.219308	0.238484	0.281362
81	0.347722	0.333899	0.415031	0.335333	0.330506	0.308671	0.324621	0.301573	0.316573	0.322895	0.339712	0.343742	0.369268	0.325157	0.361938	0.354282	0.357637	0.368856	0.348156	0.358386	0.365193	0.361312	0.331723	0.317034	0.314017	0.301699	0.31947	0.340472	0.324142	0.315354	0.327372	0.337311	0.344284	0.380859	0.305879	0.322691	0.353838
82	0.351435	NaN	NaN	NaN	NaN	NaN	NaN	NaN	0.587118	0.405171	0.345519	0.337145	0.312855	0.291981	0.284147	0.300354	0.292707	0.328316	0.355622	0.316729	0.316198	0.303441	0.29692	0.296267	0.301955	0.346949	0.335217	0.356658	0.387381	0.591192	0.529712	NaN	NaN	NaN	NaN	NaN	NaN
83	0.351629	0.381033	0.370672	0.382222	0.385247	0.349347	0.327697	0.331872	0.356807	0.340303	0.334079	0.32463	0.341875	0.34734	0.348019	0.327408	0.317284	0.307303	0.335373	0.321095	0.312905	0.305707	0.314917	0.290606	0.312425	0.300789	0.301666	0.273617	0.253725	0.276411	0.404323	0.462873	0.425835	0.45063	0.381219	0.283461	0.311361
84	0.351902	0.357746	0.365587	0.379638	0.341963	0.339389	0.288094	0.330739	0.383432	0.394605	0.357763	0.324935	0.348484	0.311991	0.321894	0.341427	0.364572	0.355181	0.293252	0.31383	0.379682	0.34549	0.349555	0.274481	0.292513	0.40241	0.387675	0.373584	0.347957	0.376653	0.350385	0.346262	0.34993	0.358595	0.372327	0.386837	0.377643
85	0.35202	0.356743	0.529168	0.344275	0.362757	0.326408	0.346914	0.302389	0.295226	0.329073	0.338437	0.331299	0.344946	0.357154	0.380221	0.325468	0.31741	0.323539	0.341022	0.324102	0.377282	0.322777	0.341839	0.337053	0.330499	0.341864	0.352905	0.361682	0.336561	0.368699	0.400808	0.369289	0.401397	0.377458	0.436917	0.383203	0.397707
86	0.352773	0.357807	0.359372	0.338138	0.33109	0.342366	0.366955	0.33558	0.380259	0.37449	0.420956	0.442863	0.39097	0.399918	0.386888	0.37559	0.376108	0.352396	0.32923	0.337234	0.335312	0.386599	0.338062	0.356279	0.3293	0.334945	0.340591	0.344985	0.328869	0.358449	0.352763	0.380455	0.357784	0.380861	0.342312	0.374825	0.423527
87	0.355032	0.344397	0.350175	0.361768	0.351508	0.340071	0.326547	0.361332	0.322125	0.292342	0.320022	0.340322	0.344239	0.321755	0.329522	0.308104	0.321199	0.295509	0.335738	0.430895	0.489397	0.471748	0.377238	0.321126	0.340564	0.31333	0.327448	0.364486	0.383521	0.394241	0.377985	0.426294	0.426039	0.44106	0.42861	0.414629	0.433181
88	0.356585	0.361275	0.388603	0.383691	0.410793	0.36981	0.347428	0.34961	0.320661	0.307032	0.31313	0.332726	0.314263	0.306125	0.342331	0.353395	0.392175	0.368564	0.346558	0.335111	0.344936	0.34299	0.412737	0.409664	0.369886	0.39473	0.350055	0.352639	0.343743	0.468754	0.473293	0.481852	0.476702	0.471892	0.448244	0.416415	0.404503
89	0.360281	0.334726	0.342284	0.325503	0.291281	0.288418	0.270639	0.250803	0.271677	0.32252	0.256668	0.250597	0.262627	0.25124	0.269585	0.246141	0.2739	0.296083	0.321007	0.255825	0.274809	0.241669	0.310889	0.238109	0.246153	0.234916	0.24891	0.261866	0.289241	0.262087	0.265365	0.286769	0.285376	0.296417	0.286509	0.393726	0.370038
90	0.360946	0.36755	0.344527	0.327955	0.325042	0.33632	0.303042	0.299483	0.291683	0.3044	0.319994	0.354219	0.369181	0.356996	0.373516	0.354232	0.365949	0.325115	0.324585	0.336597	0.333389	0.333806	0.345594	0.340961	0.329546	0.3172	0.337778	0.339149	0.343969	0.332571	0.335132	0.313253	0.322609	0.31957	0.330378	0.33548	0.363637
91	0.360993	0.386748	0.346356	0.35956	0.406265	0.373671	0.329729	0.298042	0.317269	0.345852	0.354077	0.352743	0.400083	0.38339	0.425982	0.38649	0.410176	0.423881	0.412399	0.469458	0.446513	0.503455	0.48437	0.46555	0.505048	0.495079	0.466756	0.371701	0.395433	0.377563	0.34832	0.404192	0.407746	0.388548	0.418816	0.388697	0.347372
92	0.361871	0.379355	0.367908	0.345856	0.324216	0.302653	0.332088	0.372818	0.376175	0.321657	0.31755	0.34869	0.366218	0.336524	0.346911	0.347596	0.368539	0.353665	0.366165	0.339379	0.368735	0.37925	0.374801	0.360933	0.351965	0.35255	0.343865	0.350671	0.332695	0.332721	0.317585	0.30973	0.296934	0.336449	0.358008	0.37725	0.382706
93	0.362821	0.377819	0.385446	0.405101	0.377695	0.360897	0.37837	0.368607	NaN	0.580247	0.45678	0.403767	0.405584	0.356703	0.355139	0.341299	0.34394	0.332164	0.382126	0.371856	0.358173	0.392062	0.393678	0.367243	0.377243	0.377865	0.349266	0.343242	0.398567	0.429913	0.425054	0.378505	0.354025	0.409938	0.368401	0.346465	0.345225
94	0.362929	0.324573	0.33264	0.318479	0.346134	0.304633	0.330422	0.292745	0.275989	0.319193	0.35507	0.314701	0.257447	0.301656	0.30942	0.319334	0.246964	0.345711	0.281147	0.321576	0.291725	0.285364	0.287024	0.289697	0.334685	0.32468	0.317933	0.338997	0.33256	0.313101	0.324773	0.344469	0.334421	0.31915	0.291508	0.284586	0.328232
95	0.362986	0.335871	0.369766	0.381684	0.387694	0.352044	0.31243	0.318364	0.283591	0.293326	0.318758	0.283759	0.353115	0.379308	0.377667	0.343456	0.393165	0.37188	0.37047	0.404214	0.378866	0.354659	0.381197	0.441451	0.40706	0.398885	0.449805	0.416309	0.390524	0.355933	0.451067	0.428701	0.424644	0.370511	0.386096	0.409778	0.390186
96	0.363541	0.35193	0.382414	0.359973	0.354368	0.337381	0.380025	0.424938	0.41428	0.404594	0.397602	0.356407	0.36405	0.399929	0.387721	0.428817	0.408115	0.388768	0.371428	0.419707	0.46708	0.429997	0.399539	0.44773	0.383033	0.399955	0.445639	0.431467	0.444145	0.394836	0.402069	0.368205	0.371519	0.378817	0.39352	0.381999	0.432042
97	0.363892	0.392087	0.378721	0.366083	0.364777	0.405567	0.364682	NaN	NaN	0.473258	0.3792	0.429463	0.398494	0.399934	0.405504	0.39808	0.341523	0.305951	0.352804	0.374759	0.370768	0.402198	0.360572	0.368064	0.356499	0.360196	0.35078	0.300347	0.322009	0.273185	0.313787	0.437484	0.428652	0.426096	0.356612	0.388115	0.39251
98	0.364987	0.336886	0.354633	0.345362	0.329844	0.323123	0.337385	0.294093	0.338781	0.312436	0.310012	0.318815	0.313159	0.317366	0.343035	0.360544	0.39029	0.387929	0.378662	0.391396	0.357673	0.390747	0.339399	0.338105	0.354972	0.377705	0.380627	0.396369	0.387141	0.364376	0.351992	0.341208	0.365978	0.354766	0.364144	0.349482	0.35264
99	0.365559	0.335716	0.375305	0.374872	0.393498	0.353262	0.358131	0.338902	0.292691	0.328846	0.547736	NaN	NaN	NaN	NaN	NaN	NaN	NaN	NaN	NaN	NaN	NaN	NaN	NaN	NaN	NaN	NaN	NaN	NaN	NaN	NaN	NaN	NaN	NaN	NaN	NaN	NaN
100	0.366126	0.381033	0.416431	0.4031	0.388286	0.353516	0.347699	0.332037	0.332578	0.280046	0.347787	0.378434	0.389336	0.394651	0.40393	0.411657	NaN	NaN	0.576348	0.440328	0.414833	0.39391	0.345511	0.316848	0.393113	0.400099	0.379405	0.386182	0.292789	0.30562	0.356923	0.328264	0.269855	0.310847	0.318773	0.309771	0.292097
101	0.367664	0.386721	0.362687	0.342997	0.348077	0.33561	0.337503	0.32832	0.314944	0.298421	0.279008	0.269319	0.289873	0.33021	0.337018	0.27676	0.302694	0.303539	0.303595	0.360163	0.370988	0.36463	0.365963	0.343609	0.365164	0.372	0.358796	0.320335	0.324048	0.371838	0.363309	0.368297	0.321709	0.320711	0.351391	0.33065	0.335503
102	0.36819	0.381987	0.517434	0.359802	0.315915	0.308429	0.279041	0.271464	0.22291	0.2491	0.254965	0.28019	0.280818	0.287445	0.323182	0.301158	0.352877	0.345924	0.399735	0.433712	0.419731	0.413176	0.367781	0.362544	0.418323	0.450417	0.46588	0.361201	0.397726	0.484765	0.454143	0.480233	0.518686	0.520919	0.492633	0.482526	0.506418
103	0.369797	0.358301	0.410335	0.369659	0.355968	0.357653	0.337004	0.388211	0.408114	0.445447	0.515609	0.547983	0.515308	0.543105	0.549365	0.554093	0.56042	0.552268	0.564081	0.529046	0.412081	0.40637	0.376136	0.349019	0.315514	0.356182	0.381123	0.342508	0.361763	0.365681	0.409798	0.437947	0.461722	0.483498	0.415969	0.405049	0.404995
104	0.371948	0.38369	0.32697	0.358671	0.349503	0.299882	0.263708	0.248884	0.222927	0.248821	0.256602	0.250775	0.289357	0.333482	0.364614	0.400677	0.3703	0.371682	NaN	0.510028	0.37789	0.375326	0.354539	0.302306	0.274663	0.287152	0.278736	0.298467	0.28912	0.237435	0.234647	0.279267	0.261723	0.253246	0.246977	0.242936	0.266707
105	0.372002	0.390955	0.387396	0.417057	0.381189	0.385517	0.388186	0.389316	0.408085	0.406776	0.384951	0.378787	0.398059	0.384216	0.406001	0.402938	0.384796	0.372868	0.392459	0.360543	0.36021	0.354469	0.374924	0.352138	0.367434	0.370089	0.354457	0.39176	0.33373	0.330427	0.385884	0.396554	0.383518	0.386612	0.373034	0.401133	0.391333
106	0.372089	0.398475	0.394029	0.429285	0.42426	0.372813	0.370601	0.37014	0.37554	0.355013	0.340278	0.367647	0.336837	0.342346	0.333917	0.324176	0.302448	0.35599	0.359833	0.382694	0.380844	0.388205	0.425463	0.453077	0.419031	0.416083	0.39485	0.369453	0.384863	0.389117	0.379363	0.44419	0.40691	0.369987	0.341454	0.358274	NaN
107	0.37245	0.390078	0.50902	0.362255	0.357198	0.329223	0.301516	0.283783	0.321295	0.375461	0.31085	0.329318	0.326241	0.366164	0.411381	0.390983	0.392423	0.395327	0.39962	0.378116	0.360098	0.328886	0.334727	0.323149	0.31521	0.358339	0.41588	0.367489	0.399983	0.426038	0.406224	0.357102	0.364923	0.411871	0.375975	0.330636	0.342031
108	0.373908	0.334681	0.580307	0.35164	0.336472	0.304659	0.294184	0.31144	0.304211	0.308512	0.318425	0.34837	0.333117	0.336942	0.346711	0.362706	0.373093	0.363747	0.372471	NaN	NaN	0.589057	0.445776	0.397401	0.387899	0.377295	0.387479	0.387396	0.322913	0.327348	0.293799	0.32227	0.329143	0.335662	0.286862	0.295042	0.305683
109	0.374026	0.392657	0.364028	0.369347	0.382489	0.382944	0.384876	0.365239	0.342365	0.321483	0.326899	0.34359	0.321755	0.294217	0.290225	0.281179	0.297179	0.322357	0.29776	0.295458	0.294913	0.343567	0.328449	0.295862	0.309409	0.266376	0.266486	0.286087	0.285019	0.252179	0.270828	0.263642	0.289702	0.301334	0.304708	0.292608	0.316593
110	0.375484	0.394417	0.418728	0.420251	0.388083	0.389027	0.367321	0.352897	0.311374	0.284887	0.324254	0.39571	0.369009	0.320799	0.318237	0.347231	0.382848	0.368553	0.357321	0.302698	0.322022	0.338444	0.344501	0.366141	0.358085	0.336154	0.292594	0.251273	0.285784	0.328837	0.341458	0.338255	0.361228	0.315005	0.315956	0.307067	0.319078
111	0.376037	0.368019	0.357229	0.365725	0.310516	0.314206	0.335259	0.278535	0.264249	0.305382	0.270974	0.30103	0.317895	0.347444	0.373351	0.444191	0.413872	0.376455	0.367523	0.400883	0.385587	0.383774	0.379307	0.390111	0.413793	0.34934	0.388277	0.410022	0.371507	0.36439	0.338585	0.311613	0.31304	0.345986	0.356947	0.431574	0.321698
112	0.37623	0.380605	0.402593	0.366222	0.380401	0.355531	0.356485	0.337368	0.346826	0.332734	0.302132	0.339172	0.335641	0.360665	0.412513	0.401495	0.302259	0.314224	0.292665	0.293759	0.335042	0.295011	0.29032	0.260455	0.302826	0.315672	0.332224	0.32551	0.312454	0.279489	0.284336	0.378172	0.353129	0.308768	0.315477	0.321411	0.367118
113	0.376998	0.385574	0.379993	0.403029	0.384281	0.391436	0.366819	0.363023	0.368896	0.373319	0.37503	0.364989	0.552819	NaN	0.557304	0.370698	0.344831	0.36024	0.356002	0.31977	0.3438	0.373743	0.383042	0.340524	0.333384	0.353409	0.314814	0.265247	0.273793	0.278559	0.29625	0.366873	0.377623	0.363697	0.402316	0.326687	0.394238
114	0.378745	0.393469	0.388142	0.420202	NaN	NaN	0.576585	0.535102	0.52661	0.460589	0.326931	0.281466	0.269349	0.274839	0.281471	0.261616	0.237329	0.245008	0.238935	0.258441	0.241273	0.312834	0.313848	0.31513	0.313528	0.358453	0.301848	0.356628	0.317179	0.308425	0.322752	0.358086	0.304079	0.346276	0.372633	0.429703	0.393717
115	0.37889	0.368159	0.36013	0.346101	0.324718	0.317446	0.344712	0.279232	0.252963	0.328732	0.316287	0.338872	0.351503	0.321803	0.317898	0.317728	0.29177	0.321754	0.331494	0.343733	0.289582	0.278347	0.346338	0.296774	0.243068	0.363558	0.38395	0.362304	0.362715	0.390549	0.409102	0.390102	0.37823	0.394279	0.315279	0.320359	0.348871
116	0.381273	0.395511	0.353757	0.362466	0.352177	0.371707	0.336995	0.30816	0.324679	0.338009	0.350133	0.355421	0.383554	0.381665	0.366703	0.344745	0.33829	0.338239	0.344181	0.309246	0.390347	0.392676	0.320464	0.353728	0.333474	0.339182	0.358889	0.294759	0.341787	0.405039	0.415424	0.415719	0.405736	0.398507	0.378498	0.347096	0.336093
117	0.381601	0.351166	0.355964	0.364828	0.378122	0.38062	0.3737	0.377815	0.352237	0.358042	0.331276	0.345214	0.360606	0.363444	0.374605	0.382071	0.355004	0.382211	0.398256	0.394308	0.294549	0.322245	0.308464	0.317575	0.324504	0.295889	0.305713	0.288799	0.294786	0.313112	0.29907	0.312987	0.318295	0.318465	0.318679	0.296137	0.285829
118	0.381802	0.395629	0.382139	0.329283	0.327825	0.352748	0.339243	0.310892	0.326107	0.351121	0.352958	0.335886	0.369055	0.365468	0.363058	0.339954	0.338988	0.325755	0.338838	0.359024	0.336664	0.340887	0.368781	0.379736	0.3771	0.353787	0.373207	0.343482	0.322354	0.312905	0.299733	0.311159	0.295448	0.318634	0.343963	0.354168	0.307694
119	0.382461	0.361058	0.367686	0.349716	0.309961	0.312853	0.342875	0.291828	0.276986	0.2639	0.298839	0.35378	0.472097	0.3552	0.305238	0.288019	0.272977	0.264101	0.2174	0.213669	0.240697	0.375376	0.294695	0.284966	0.354951	0.393804	0.394984	0.286109	0.296851	0.274989	0.324615	0.283379	0.260884	0.328769	0.277437	0.313117	0.350378
120	0.384422	0.373254	0.365385	0.391317	0.398763	0.412703	0.363296	0.373987	0.355931	0.354202	0.352317	0.338547	0.328089	0.334974	0.323508	0.34776	0.358601	0.360128	0.356816	0.317949	0.297004	0.282077	0.278772	0.296951	0.344995	0.322726	0.338399	0.353143	0.319398	0.318645	0.353642	0.333927	0.345205	0.334117	0.355285	0.366112	0.373668
121	0.384494	0.372336	0.368304	0.339333	0.318686	0.303623	0.324471	0.299751	0.310942	0.279631	0.287019	0.317139	0.318024	0.373842	0.37875	0.351631	0.339175	0.370348	0.373512	0.370185	0.353529	0.353152	0.331425	0.371303	0.376062	0.375812	0.354121	0.368726	0.377243	0.342231	0.384944	0.405481	0.403202	0.380983	0.372621	0.357098	0.385086
122	0.387144	0.393985	0.424108	0.399111	0.374849	0.38305	0.366699	0.362108	0.380305	0.380376	0.402485	0.391877	0.399242	0.403047	0.373395	0.380425	0.410392	0.382687	0.365353	0.387699	0.363944	0.36669	0.399307	0.396107	0.388082	0.42225	0.421249	0.429008	0.403206	0.405914	0.421646	0.40997	0.401222	0.390899	0.390267	0.408409	0.401655
123	0.387641	0.365671	0.358268	0.348711	0.330713	0.315922	0.354061	0.345587	0.345152	0.329531	0.300782	0.353441	0.429543	0.359083	0.367874	0.413174	0.382594	0.376171	0.359003	0.390452	0.409621	0.378628	0.379398	0.351589	0.36566	0.335664	0.358989	0.345931	0.360527	0.355979	0.330097	0.316071	0.344637	0.337025	0.345547	0.414484	0.428611
124	0.387685	0.376926	0.366648	0.366486	0.367392	0.358553	0.342057	0.334255	0.322041	0.334387	0.322864	0.341386	0.35712	0.35772	0.375453	0.374623	0.362493	NaN	NaN	0.543952	0.377294	0.355829	0.333183	0.327024	0.308104	0.280966	0.287798	0.285687	0.267154	0.274783	0.279288	0.278048	0.291218	0.270532	0.277424	0.276986	0.266345
125	0.389386	0.394473	0.426124	0.397691	0.413817	0.429145	0.395389	0.41734	0.393287	0.360704	NaN	0.597799	0.382627	0.395319	0.383969	0.392652	0.383843	0.373613	0.347715	0.340275	0.357535	0.369855	0.298827	0.31985	0.336406	0.340917	0.315552	0.306521	0.308012	0.307535	0.328348	0.327123	0.339072	0.330819	0.327989	0.353356	0.319117
126	0.390369	0.326054	0.31924	0.335331	0.316946	0.277378	0.22973	0.20013	0.193045	0.255244	0.227736	0.223703	0.242537	0.379202	0.361582	0.350351	0.36192	0.317666	0.400744	0.414444	0.466645	0.470985	0.457028	0.427337	0.448635	0.464167	0.428064	0.379482	0.380986	0.334431	0.309971	0.285992	0.344396	0.355424	0.418746	0.365262	0.286777
127	0.392326	0.425854	0.368924	0.361275	0.390109	0.387069	0.383886	0.358561	0.323906	0.32482	0.314577	0.340277	0.36223	0.338214	0.345489	0.340389	0.341028	0.344505	0.324588	0.320775	0.328258	0.373247	0.389455	0.344599	0.345196	0.36242	0.363022	0.353414	0.358444	0.369993	0.389841	0.387827	0.369721	0.390415	0.372923	0.369068	0.344166
128	0.39702	0.373267	0.382282	0.38064	0.383773	0.38804	0.395833	0.387402	0.383931	0.382074	0.365458	0.363749	0.353429	0.344207	0.340082	0.361434	0.365488	0.366405	0.363528	0.358227	0.357401	0.387209	0.391021	0.418317	0.393558	0.354003	0.351648	0.338765	0.327635	0.327773	0.35578	0.364814	0.331037	0.314862	0.346967	0.346613	0.366805
129	0.399975	0.382893	0.372269	0.34673	0.277072	0.292135	0.283283	0.271746	0.298845	0.3254	0.343004	0.286371	0.275114	0.33189	0.324636	0.376405	0.313177	0.300775	0.279466	0.268717	0.240065	0.231492	0.249347	0.249001	0.245632	0.297506	0.250963	0.261983	0.266219	0.264122	0.238561	0.22805	0.240073	0.256793	0.24599	0.233611	0.267742
130	0.400103	0.432273	0.408984	0.382234	0.369608	0.358596	0.378337	0.366777	0.373985	0.385059	0.410484	0.404822	0.410048	0.398712	0.416583	0.387445	0.406526	0.391184	0.372573	0.37126	0.373548	0.382157	0.381503	0.366704	0.376561	0.347661	0.343144	0.373439	0.379053	0.398506	0.346232	0.360704	0.34509	0.396173	0.404645	0.43372	0.456223
131	0.400209	0.400204	0.381574	0.381087	0.352946	0.345198	0.35081	0.364639	0.393322	0.379385	0.353049	0.379319	0.359054	0.390532	0.395058	0.365075	0.338755	0.358111	0.377286	0.337801	0.344587	0.340543	0.368684	0.366734	0.357911	0.379098	0.341746	0.381279	0.359221	0.360459	0.385269	0.382655	0.423213	0.437369	0.382454	0.383887	0.403165
132	0.40034	0.39709	0.386628	0.429565	0.369343	0.417531	0.38924	0.381444	0.388624	0.39656	0.387525	0.394174	0.339831	0.337348	0.351805	0.396174	0.357509	0.359106	0.410664	0.3831	0.344836	0.361441	0.323556	0.361501	0.35948	0.373052	0.366042	0.353276	0.300609	0.317775	0.324636	0.318052	0.326932	0.34842	0.329871	0.316595	0.274977
133	0.401045	0.385278	0.3644	0.375348	0.386923	0.376203	0.400807	0.389593	0.406289	0.371267	0.386553	0.389206	0.384049	0.398219	0.373501	0.400606	0.396274	0.405743	0.424553	0.419797	0.415289	0.41111	0.431653	0.412026	0.385792	NaN	0.592763	0.505965	0.449629	0.434403	0.443161	0.408376	0.404389	0.419564	0.394798	0.384204	0.371686
134	0.401349	0.371452	0.370886	0.338	0.376411	0.335089	0.345762	0.338511	0.279987	0.316982	0.375551	0.394053	0.562242	0.591055	0.586359	0.584377	0.530017	NaN	NaN	NaN	NaN	NaN	NaN	NaN	NaN	NaN	NaN	NaN	NaN	NaN	NaN	NaN	NaN	NaN	NaN	NaN	NaN
135	0.401556	0.406158	0.37924	0.381312	0.392827	0.426288	0.374929	0.398806	0.405044	0.356915	0.353199	0.312704	0.309628	0.430341	0.377415	0.437229	0.399609	0.35779	0.330891	0.343293	0.338362	0.309847	0.309266	0.280971	0.29719	0.267236	0.369681	0.316123	0.301193	0.254231	0.291556	0.317411	0.329842	0.275766	0.329868	0.387828	0.411398
136	0.403624	0.401509	0.481002	0.370824	0.342146	0.355144	0.35314	0.406493	0.381969	0.377478	0.404806	0.416384	0.417161	0.406695	0.454659	0.421175	0.363659	0.3869	0.419073	0.420971	0.471959	0.403535	0.465438	0.49113	0.475916	0.467482	0.452516	0.511591	0.436056	0.415934	0.38563	0.4316	0.431557	0.481467	0.467445	0.446312	0.456579
137	0.405543	0.33363	0.295539	0.320948	0.324488	0.295684	0.273303	0.233426	0.238807	0.242272	0.297868	0.362802	0.359083	0.29663	0.196208	0.277897	0.291306	0.315347	0.349897	0.33802	0.379887	0.374361	0.347687	0.377523	0.336938	0.374768	0.294251	0.302275	0.290979	0.259139	0.245796	0.227309	0.221245	0.244852	0.343064	0.258286	0.285105
138	0.407476	0.383856	0.363713	0.340856	0.364572	0.378537	0.345729	0.309009	0.318792	0.332329	0.302462	0.290447	0.278971	0.290957	0.279235	0.313957	0.303865	0.281052	0.26114	0.260198	0.273831	0.267726	0.254642	0.246282	0.276882	0.275071	0.239125	0.26978	0.261006	0.258143	0.307615	0.389989	NaN	0.2435	NaN	NaN	0.322636
139	0.408724	0.396575	0.3825	0.345727	0.324321	0.336626	0.341043	0.340638	0.362135	0.370905	0.392634	0.39477	0.392665	0.365875	0.372007	0.403453	0.417106	0.40642	0.434369	0.428552	0.396204	0.408394	0.391027	0.393907	0.406178	0.396638	0.419719	0.443721	0.371347	0.3681	0.366171	0.374585	0.398421	0.369817	0.419408	0.441055	0.427956
140	0.410306	0.462026	0.489239	NaN	NaN	NaN	NaN	NaN	0.548316	0.547647	0.473841	0.385102	0.401838	0.360537	0.376916	0.338176	0.333919	0.304484	0.352807	0.361389	0.35326	0.336781	0.388898	0.330437	0.376008	0.321826	0.346575	0.344426	0.304082	0.33172	0.529671	0.420846	0.402594	0.370742	0.381341	0.314786	0.378519
141	0.410812	0.418269	0.413247	0.390814	0.384687	0.36775	0.359974	0.436129	0.371931	0.387578	0.375267	0.394197	0.37606	0.389021	0.371765	0.37941	0.376246	0.404222	0.410551	0.408018	0.406075	0.428412	0.431424	0.411221	0.411201	0.416398	0.442061	NaN	0.598248	0.550848	0.370507	0.34337	0.345003	0.347537	0.331804	0.32693	0.318616
142	0.412493	0.391325	0.377015	0.373958	0.361602	0.387134	0.417018	0.428896	0.399005	0.394926	0.410287	0.410601	0.42392	0.42299	0.408615	0.419974	0.426766	0.406492	0.40733	NaN	0.582571	0.427038	0.399404	0.379947	0.37268	0.363774	0.386736	0.38331	0.380931	0.364275	0.393486	0.384212	0.366948	0.36685	0.369792	0.382206	0.381449
143	0.412794	0.393734	0.39416	0.365551	0.361753	0.398154	0.367159	0.35239	0.395296	0.349622	0.360589	0.381635	0.351675	0.364316	0.358372	0.361014	0.3993	0.391463	0.348643	0.343767	0.337627	0.341016	0.357508	0.371927	0.36636	0.361325	0.353285	0.352559	0.329059	0.344239	0.359367	0.371089	0.364092	0.357487	NaN	NaN	0.482405
144	0.413642	0.406797	0.383768	0.396137	0.405915	0.404461	0.348686	0.398587	0.322116	0.329561	NaN	NaN	0.53214	0.358567	0.358457	0.353493	0.301851	0.330553	0.301983	0.306381	0.322919	0.314548	0.338961	0.329658	0.311104	0.285941	0.274532	0.316626	0.350166	0.313501	0.31153	0.357848	0.40264	0.400276	0.351423	0.365052	0.325034
145	0.41424	0.431319	0.424022	0.391696	0.406452	0.392325	0.362957	0.340224	0.326102	0.283102	0.302082	0.314069	0.323984	0.315541	0.314182	0.351333	0.344479	0.387872	0.336093	0.349986	0.31366	0.284175	0.311653	0.308758	0.29671	0.304853	0.313295	0.32277	0.342231	0.353602	0.351766	0.353599	0.369826	0.352035	0.329695	0.317427	0.349554
146	0.416832	0.383028	0.40039	0.392021	0.413507	0.39244	0.402533	0.396795	0.376979	0.385701	0.383814	0.396553	0.43241	NaN	0.546524	0.470375	0.420275	0.439396	0.423151	0.383914	0.391368	0.425989	0.398949	0.384368	0.372254	0.393281	0.412133	0.408209	0.391081	0.381449	0.402807	0.398361	0.432854	0.431875	0.437876	0.405527	0.428073
147	0.417005	0.40076	0.458134	0.392931	0.386686	0.392885	0.447175	0.440174	0.418717	0.400675	0.382704	0.37117	0.387857	0.403101	0.369729	0.383732	0.397186	0.401555	0.370437	0.337827	0.389489	0.363057	0.347787	0.368913	0.36619	0.402427	0.390996	0.415731	0.434294	0.398374	0.374707	0.386674	0.390524	0.424695	0.414553	0.416317	0.411236
148	0.424428	0.419239	0.404927	0.352836	0.378173	0.381935	0.359885	0.352582	0.375331	NaN	NaN	0.542424	0.374223	0.430164	0.411024	0.362736	0.347754	0.362419	0.351092	0.340637	0.349685	0.3457	0.352426	0.35239	0.354045	0.324584	0.346716	0.338594	0.342915	0.338249	0.346316	0.346258	0.311757	0.321851	0.325176	0.349776	0.337538
149	0.426145	0.382068	0.343346	0.316066	0.299911	0.299746	0.315452	0.311766	0.288167	0.277949	0.282989	0.287908	0.281879	0.307301	0.350016	0.29787	0.355979	0.36528	0.347661	0.388299	0.372264	0.322622	0.313135	0.296719	0.268637	0.30665	0.287971	0.297837	0.340834	0.319833	0.321399	0.295606	0.295051	0.358937	0.324462	0.306209	0.330445
150	0.432679	0.410721	0.407983	0.400596	0.403082	0.408975	0.395814	0.388071	0.369547	0.392336	0.398314	0.380451	0.368988	0.384356	0.400362	0.386744	0.431447	0.519695	0.424557	0.50739	0.535424	0.507084	0.587488	0.587162	0.414843	0.377062	0.351528	0.33661	0.325079	0.384156	0.367521	0.309162	0.357947	0.379045	0.362356	0.364551	0.363915
151	0.436745	0.350218	0.313973	0.312629	0.338385	0.336064	0.366338	0.369632	0.333217	0.410315	0.30982	0.331432	0.30593	0.322811	0.335712	0.31493	0.374008	0.325034	0.28945	0.30812	0.300957	0.278415	0.277125	0.289759	0.317176	0.328414	0.279435	0.324414	0.34572	0.380709	0.36608	0.403679	0.39158	0.41312	0.416648	0.28654	0.339891
152	0.442766	0.419826	0.43475	0.407812	0.388038	0.388655	0.410067	0.385781	0.380247	0.381201	0.373328	0.329539	0.305347	0.353048	0.336776	0.329442	0.334352	0.308129	0.340294	0.311793	0.337663	0.380962	0.381868	0.345626	0.359441	0.378484	0.38036	0.361775	0.381044	0.359654	0.34543	0.366835	0.364059	0.374679	0.416464	0.415544	0.395259
153	0.443005	0.422753	0.424653	0.430597	0.40434	0.38529	0.335611	0.348356	0.384534	0.376893	0.347509	0.353117	0.35964	0.346598	0.371878	0.351584	0.407849	0.392753	0.391177	0.40305	0.405763	0.408411	0.394529	0.40175	0.432926	0.460541	0.507737	0.46577	0.463087	0.451935	NaN	NaN	0.556606	0.436262	0.449314	0.426982	0.398845
154	0.45115	0.39431	0.420472	0.370941	0.380745	0.41562	0.356494	0.336702	0.332036	0.378967	0.413832	0.446335	0.374063	0.390472	0.416135	0.351278	0.373766	0.414418	0.3546	0.343248	0.321373	0.363317	0.338403	0.349985	0.306807	0.317667	0.318567	0.319518	0.338136	0.31551	0.352794	0.356391	0.340181	0.291375	0.317564	0.299953	0.316435
155	0.455572	0.352193	0.401117	0.399373	0.367611	0.360612	0.374037	0.385738	0.364835	0.353511	0.374408	0.420581	0.435444	0.400167	0.381929	0.358834	0.362614	0.337905	0.320672	0.36931	0.337923	0.357879	0.378514	0.232831	0.322611	0.318099	0.319148	0.30989	0.282036	0.27642	0.261369	0.289347	0.284395	0.312212	0.282932	0.283318	0.278557
156	0.459805	0.414922	0.376394	0.387674	0.38265	0.392641	0.382758	0.36656	0.395509	0.393389	0.380436	0.357227	0.389209	0.386023	0.368765	0.436557	0.370964	0.395436	0.400226	0.401251	0.371176	0.362716	0.381242	0.373881	0.352821	0.348586	0.344249	0.340545	0.325619	0.322141	0.341426	0.339706	0.308461	0.325093	0.328734	0.332799	0.32986
157	0.462442	0.458529	0.439528	0.40856	0.425939	0.439253	0.420255	0.389117	0.375722	0.35866	0.377469	NaN	0.577607	0.495111	0.430759	0.360564	0.386806	0.367661	0.35967	0.327214	0.317874	0.304181	0.336316	0.305627	0.323258	0.353953	0.353162	0.30714	0.298072	0.301009	0.302031	0.325601	0.342016	0.345314	0.349027	0.292767	0.332169
158	0.46514	0.398747	0.376808	0.392853	0.403048	0.446244	0.405329	0.369839	0.394073	0.369204	0.359829	0.365757	0.360678	0.36176	0.361827	0.360087	0.386241	0.357994	0.367109	0.335842	0.36083	0.371376	0.331606	0.331997	0.340005	0.350604	0.344881	0.319891	0.337106	0.321213	0.321112	0.319014	0.351022	0.373851	0.392656	0.387704	0.391227
159	0.470189	0.46454	0.505083	0.453884	0.460189	0.420603	0.416691	0.432628	0.494313	0.447776	0.483285	0.471963	0.457188	0.479274	0.466628	0.479484	0.454357	0.452466	0.463907	0.460971	0.461617	0.457374	0.44254	0.435952	0.426195	0.425881	0.440149	0.433458	0.41484	0.430186	0.441194	0.445259	0.402794	0.392516	0.364016	0.354081	0.333947
160	0.486532	0.419214	0.428747	0.433428	0.429648	0.416614	0.38899	0.397033	0.380563	0.379631	0.381008	0.39874	0.334382	0.364819	0.385622	0.366459	0.37755	0.378426	0.406373	0.38769	0.386547	0.366687	0.372832	0.387385	0.371527	0.381495	0.378007	0.378215	0.372139	0.398445	0.380766	0.379331	0.392969	0.363148	0.35763	0.368405	0.41097
161	0.497286	0.471799	0.405348	0.411855	0.3668	0.393338	0.383561	0.387469	0.422542	0.430621	0.448705	0.433393	0.393613	0.400347	0.415495	0.390465	0.394942	0.378037	0.386558	0.398326	0.38589	0.360863	0.367398	0.373933	0.364791	0.36499	0.374825	0.371841	0.387745	0.376098	0.371105	0.381024	0.380399	0.346858	0.332827	0.351339	0.345724
162	NaN	0.206862	0.206967	0.210322	0.198555	0.218302	0.207958	NaN	NaN	0.215665	0.223042	NaN	NaN	NaN	0.241953	0.231394	0.215141	0.275559	NaN	0.241829	0.314441	0.273759	0.30525	0.310964	0.414862	0.412339	0.293214	0.264571	0.271604	0.291504	0.282578	0.265007	0.297583	0.32085	0.328582	0.321501	0.302258
163	NaN	0.221539	0.482442	0.289882	0.244044	0.223625	0.25378	0.225868	0.230829	NaN	0.1719	0.186967	NaN	NaN	NaN	NaN	0.233114	0.20661	0.214552	0.227677	0.216272	0.205508	0.212943	0.275855	0.244408	0.235881	0.237048	0.212872	0.200947	NaN	0.260468	0.274221	0.215203	0.242741	0.255772	0.209	0.212042
164	NaN	0.222165	NaN	0.203709	0.249742	0.271797	0.256725	0.217674	0.228398	0.23221	NaN	NaN	NaN	NaN	NaN	0.183466	0.213072	0.22332	0.232238	NaN	0.255991	0.221721	0.227421	0.289823	0.24398	0.275951	0.273026	0.266039	0.242267	0.285388	0.336949	0.292604	0.244122	0.269141	0.285754	0.241991	0.25187
165	NaN	0.230769	0.249926	0.306621	0.305059	0.299411	0.360021	0.322449	0.288984	0.301538	0.307978	0.266852	0.272956	0.33931	0.345818	0.335777	0.350617	0.40709	0.261153	0.413818	0.365998	0.319987	0.314591	0.27928	0.325255	0.353047	0.359819	0.379362	0.37238	0.379093	0.347198	0.303655	0.356011	0.366843	0.420246	0.421812	0.377231
166	NaN	NaN	0.503703	NaN	0.313374	0.341345	0.307574	0.266879	0.246198	NaN	NaN	0.256183	0.22224	0.223148	NaN	0.212408	0.215962	0.246162	0.31925	0.31999	0.30899	0.328192	0.310819	0.391335	0.391137	0.352998	0.377189	0.352804	0.315333	0.325681	0.326922	0.322772	0.404859	0.462137	0.507331	0.552895	0.458064
167	0.293257	0.276982	0.315094	0.321881	0.302743	0.303436	0.303589	0.309897	0.287812	0.256573	0.344902	0.34256	0.320876	0.333976	0.354281	0.333845	0.339084	0.389491	0.358955	0.300349	0.291697	0.283703	0.32286	0.325567	0.303849	0.292356	0.260938	0.296801	0.384088	0.358137	0.319127	0.326469	0.377212	0.381383	0.419424	NaN	0.613638
168	0.297985	0.271253	0.648325	0.290076	0.281091	0.279199	0.275959	0.235397	0.249573	0.261376	0.232843	0.269697	0.247541	0.247628	0.283493	0.283356	0.283384	0.287468	0.31321	0.311181	0.326551	0.334281	0.337824	0.357017	0.325788	0.29119	0.313096	0.305117	0.30654	0.320331	0.525381	0.537374	0.536257	0.537751	0.521166	0.497769	0.505688
169	0.326556	0.331486	0.613986	0.465007	0.433067	0.368603	0.391533	0.363808	0.318716	0.366257	0.344979	0.312634	0.298661	0.303083	0.316231	0.346455	0.367242	0.353672	0.380899	0.37783	0.343703	0.335307	0.351956	0.347711	0.329942	0.381959	0.468106	NaN	NaN	NaN	NaN	NaN	NaN	NaN	NaN	NaN	NaN
170	0.328392	0.330842	0.626477	0.331926	0.356015	0.331153	0.322885	0.38094	0.361879	0.342162	0.355397	0.399231	0.357011	0.340984	0.330878	0.333563	0.353735	0.382941	0.354162	0.355334	0.340725	0.342217	0.322521	0.30078	0.300616	0.335767	0.349027	0.383612	0.313817	0.360387	0.342683	0.348199	0.349596	0.362635	0.358888	0.335006	0.334027
171	0.329871	0.346705	0.642239	0.363495	0.350236	0.302329	0.299779	0.291716	0.276143	0.303538	0.278742	0.280352	0.30401	0.304798	0.565886	NaN	NaN	NaN	NaN	NaN	NaN	NaN	NaN	NaN	NaN	NaN	NaN	NaN	NaN	NaN	NaN	NaN	NaN	NaN	NaN	NaN	NaN
172	0.334987	0.405969	0.443488	0.395006	0.404298	0.382794	0.376358	0.381078	0.394714	0.358163	0.322613	0.360611	0.390966	0.428503	0.480398	0.480462	0.441033	0.440294	0.470762	0.435655	0.445334	0.414384	0.425207	0.424096	NaN	NaN	NaN	0.634509	0.396077	0.344668	0.411605	0.392948	0.411304	0.434613	0.417299	0.420522	0.393263
173	0.338825	0.324403	0.674804	0.523086	0.35402	0.319815	0.296922	0.288739	0.272466	0.251136	0.28924	0.238284	0.250031	0.306803	0.26129	0.284059	0.297301	0.321349	0.329778	0.353294	0.362171	0.363437	0.389998	0.40159	0.418067	0.429734	0.451437	0.439888	0.43693	0.452156	0.468833	0.457288	0.506535	0.516878	0.512395	0.488973	0.497555
174	0.339679	0.382132	0.699955	0.346174	0.353562	0.36545	0.30914	0.28487	0.286868	0.3093	0.292964	0.34026	0.323395	0.346693	0.373945	0.371634	0.359126	0.364613	0.383476	0.374374	0.407336	0.387709	0.397455	0.345893	NaN	NaN	NaN	0.461863	0.459555	0.432221	0.349882	0.327871	0.348435	0.351767	0.285582	0.284159	0.330869
175	0.339899	0.381354	0.353351	0.394528	0.336203	0.320706	0.367708	0.340424	0.351679	0.322161	0.304293	0.344764	0.395715	0.362634	0.44497	0.366356	0.37881	0.372705	0.409843	0.345221	0.357608	0.351224	0.3777	0.421205	0.381261	0.360523	0.388392	0.383512	0.381936	0.377313	0.373498	0.370371	0.418748	NaN	NaN	0.605122	0.394864
176	0.343964	0.389672	0.380981	0.419454	0.414513	0.404105	0.388282	0.351489	0.324765	0.384286	0.383827	0.406274	0.424522	0.433755	0.421144	NaN	NaN	0.622587	0.467974	0.424779	0.39386	0.389551	0.336034	0.283166	0.300752	0.29944	0.306823	0.350959	0.28508	0.316506	0.355498	0.43092	0.366143	0.395682	0.364177	0.382771	0.390749
177	0.345066	0.371986	0.381214	0.342033	0.344769	0.35899	0.356447	0.370361	0.376231	NaN	0.68937	0.426777	0.351157	0.370614	0.372522	0.362276	0.339034	0.417826	0.388532	0.329491	0.36691	0.313586	0.32322	0.315745	0.34035	0.327245	0.310024	0.302305	0.315529	0.299611	0.298221	0.291594	0.305388	0.317738	0.307497	0.332159	0.32521
178	0.345643	0.345208	0.320632	0.354272	0.369207	0.40817	0.394384	0.358216	0.378233	0.392178	0.380135	0.35712	0.360772	0.38274	0.388582	0.358072	0.370508	0.403805	0.433006	0.393974	0.434453	0.389329	NaN	NaN	NaN	NaN	NaN	NaN	0.523167	0.468944	0.417526	0.633153	NaN	NaN	NaN	NaN	NaN
179	0.353588	0.363396	0.382925	0.375608	0.384502	0.360819	0.355133	0.393044	0.413741	0.415638	0.409181	0.41007	0.41163	0.427051	0.417085	0.393376	NaN	NaN	NaN	0.625083	0.4079	0.389693	0.382472	0.384172	0.36731	0.353238	0.371305	0.362197	0.349082	0.34188	0.364175	0.402023	0.363853	0.36916	0.365792	0.346352	0.390075
180	0.376664	0.380281	0.71396	0.372406	0.37668	0.392165	0.397322	0.365438	0.357475	0.34081	0.342837	0.351376	0.378783	0.350203	0.341119	0.378233	0.384545	0.392192	0.366853	0.381991	0.401503	0.37875	0.400401	0.375072	0.341562	0.35078	0.336657	0.361639	0.359249	0.349378	0.32016	0.326438	0.351117	0.40431	0.367722	0.369082	0.342134
181	0.388666	0.426362	NaN	NaN	0.613589	0.422221	0.37193	0.340717	0.3349	0.328183	0.353976	0.347824	0.362744	0.34332	0.348022	0.390462	0.356576	0.35603	0.346346	0.328063	0.33714	0.355008	0.355071	0.359868	0.363643	0.412179	0.387168	0.425166	0.41295	0.3897	0.382993	0.4009	0.380534	0.382994	0.412454	0.395512	0.347456
182	0.398551	0.40801	0.6975	0.51019	0.422514	0.417971	0.356456	0.324777	0.339498	0.329678	0.280983	0.296294	0.339329	0.321454	0.296077	0.284287	0.304841	0.316798	0.318617	0.30889	0.318736	0.31526	0.377179	0.384154	0.389119	0.411531	0.392245	0.402779	0.408951	0.362348	0.366059	0.402773	0.387479	0.412014	0.433001	0.449323	0.425383
183	0.412115	0.394629	0.41666	0.408277	0.417406	0.426891	0.394279	0.434231	0.459469	0.381939	NaN	NaN	NaN	0.694607	0.541838	0.380679	0.373625	0.373445	0.372705	0.449555	0.407463	0.3817	0.403579	0.373169	0.366228	0.361858	0.3616	0.36658	0.360989	0.356477	0.34836	0.338915	0.327926	0.335188	0.335876	0.330863	0.302006
184	0.412116	0.404534	0.381402	0.408168	0.417704	0.354393	0.358142	0.377872	0.373446	0.392851	0.413405	0.417392	0.409371	0.375929	0.405587	0.382891	0.379202	0.382851	NaN	NaN	0.618818	0.425739	0.416229	0.38609	0.368723	0.410379	0.381432	0.386303	0.390822	0.408119	0.393433	0.324104	0.323876	0.330514	0.361116	0.377057	0.334539
185	0.414132	0.412825	0.380517	0.37413	0.373382	0.37265	0.373958	0.357797	0.358474	0.344217	NaN	NaN	0.626792	0.437126	0.355357	0.351481	0.366872	0.37627	0.347961	0.354782	0.358567	0.357599	0.351651	0.304569	0.316084	0.302255	0.322782	0.342238	0.338825	0.361395	0.31545	0.333851	0.340356	0.349047	0.262273	0.294815	0.307599
186	0.417473	NaN	NaN	0.627639	0.515167	0.39479	0.37577	0.357227	0.369605	0.373794	0.359482	0.357434	0.368967	0.367919	0.38662	0.37611	0.390693	0.381206	0.309688	0.325854	0.341048	0.338669	0.328234	0.338001	0.329144	0.306581	0.315121	0.360064	0.359552	0.344144	0.353141	0.30783	0.321281	0.291141	0.29813	0.297284	0.30871
187	0.423065	0.406416	0.413655	0.408816	0.373118	0.392479	0.391458	0.385199	0.393834	0.415369	0.412964	0.410002	0.436436	0.439039	0.432526	0.426343	0.424876	0.433563	0.43159	0.423038	0.431538	NaN	NaN	0.681891	0.483715	0.404625	0.385567	0.4062	0.392152	0.352486	0.358664	0.399175	0.3853	0.4064	0.397309	0.354747	0.313265
188	0.426646	0.394993	0.411091	0.367495	0.334637	0.330602	0.360802	0.370913	NaN	0.635731	0.397407	0.329028	0.271331	0.291038	0.235944	0.232939	0.215285	0.262537	0.280191	0.288988	0.303166	0.339655	0.32534	0.29007	0.300575	0.303763	0.268803	0.267597	0.300897	0.283848	0.324622	0.301579	0.295239	0.331652	0.308643	0.32044	0.299803
189	0.433035	0.421233	0.418341	0.408556	0.417812	0.444264	0.457271	0.45722	0.427198	0.387526	0.400218	0.387198	0.421711	NaN	0.631316	0.438323	0.396722	0.351914	0.340829	0.325734	0.336625	0.332335	0.308963	0.339672	0.307444	0.373737	0.372119	0.372567	0.307915	0.323238	0.357971	0.387487	0.406402	0.373293	0.343564	0.292072	0.306746
190	0.443158	0.440653	0.409267	0.380664	0.362281	0.365632	0.373175	0.366399	0.382467	0.385214	NaN	0.64933	0.498577	0.425268	0.415344	0.409364	0.389508	0.415175	0.395791	0.419104	0.394904	0.374949	0.36327	0.391975	0.356775	0.35972	0.396524	0.396247	0.345391	0.337637	0.354655	0.413006	0.409574	0.380549	0.405663	0.3999	0.390991
191	0.341102	0.374201	0.374088	0.337509	NaN	NaN	0.630728	0.599743	0.636893	0.323167	0.329646	0.325476	0.305187	0.288214	0.32853	0.34388	0.33665	0.326755	0.301659	0.278661	0.346051	0.334767	0.322708	0.330338	0.28027	0.291602	0.293785	0.290593	0.295226	0.287509	0.282918	0.268534	0.313445	0.330134	0.307467	0.203818	0.158517
192	0.349652	0.378483	0.716842	0.602714	0.397187	0.362362	0.349932	0.349082	0.358169	0.368737	0.417083	0.374311	0.369105	0.435116	0.384292	0.369285	0.367967	0.314453	0.319449	0.336601	0.382836	0.358388	0.355527	0.356202	0.411849	0.385772	0.390287	0.382215	0.367378	0.363698	0.370259	0.344889	0.358946	0.35347	0.369719	0.380296	0.365209
193	0.367653	0.367758	0.736552	0.429536	0.396409	0.370474	0.365624	0.352397	0.331059	0.333845	0.347583	0.363988	0.354892	0.361855	0.34682	0.366433	0.389986	0.373116	0.383234	0.367982	0.401713	0.421142	0.408699	0.425835	0.437636	0.437325	0.395927	0.407464	0.387724	0.430489	NaN	0.611611	0.495755	0.392565	0.373343	0.381784	0.346903
194	0.370201	0.427462	0.712004	0.65281	0.467544	0.445592	0.426539	0.426912	0.41232	0.374478	0.304351	0.324534	0.359454	0.364639	0.376147	0.38727	0.386021	0.442534	0.442671	0.422956	0.411295	0.443452	0.427237	0.403772	0.373911	0.364345	0.358659	0.358085	0.359543	0.42131	0.482174	0.473566	0.455874	0.431272	0.41699	0.398493	0.425216
195	0.39941	0.398191	0.718668	0.516761	0.392414	0.389469	0.370179	0.365203	0.380107	0.39986	0.395283	0.452798	0.420967	0.431843	0.660239	NaN	NaN	NaN	NaN	NaN	NaN	NaN	NaN	NaN	NaN	NaN	NaN	NaN	NaN	NaN	NaN	NaN	NaN	NaN	NaN	NaN	NaN
196	0.400723	0.46194	0.718157	0.460252	0.439377	0.418585	0.417674	0.368259	0.358257	0.391976	0.381021	0.365928	0.342531	0.379738	0.402563	0.415873	0.404947	0.396354	0.483005	NaN	NaN	0.615799	0.481145	0.526897	0.324948	0.329238	0.324671	0.344551	0.341117	0.299625	0.320074	0.291348	0.293167	0.289312	0.32712	0.308773	0.387025
197	0.523173	0.407578	0.647149	0.411652	0.430459	0.412914	0.390905	0.408555	0.409177	0.403983	0.3828	0.579512	NaN	0.633437	0.482897	0.418252	0.396275	0.404794	0.387912	0.391662	0.375486	0.383146	0.336531	0.333003	0.323304	0.32164	0.315053	0.314905	0.33511	0.355213	0.373451	0.354106	0.353753	0.332371	0.343479	0.366171	0.364743
198	NaN	NaN	NaN	0.614508	0.683384	0.486141	0.432203	0.443849	0.410313	0.406126	0.410876	0.422558	0.390615	0.400688	0.403358	0.397487	0.405696	0.39712	0.393986	0.387267	0.403502	0.376011	0.435356	0.418278	0.402103	0.380982	0.345413	0.358772	0.36904	0.366217	0.396517	0.389483	0.453219	0.441368	0.455162	0.386591	0.351174
199	0.371649	0.372708	0.550322	0.398666	0.374847	0.379883	0.373624	0.373693	0.365998	0.394327	0.41136	0.390306	0.411626	0.408927	0.412425	0.439568	0.429092	0.453534	0.452762	0.458645	0.431377	0.459493	0.441097	0.426696	0.393349	0.386548	0.396428	0.55714	0.601212	NaN	0.60917	0.631804	0.534005	0.420809	0.435095	0.408606	0.394503
200	0.247746	0.26552	0.544506	0.293789	0.328913	0.299148	0.312234	0.298592	0.339826	0.323164	0.299777	0.312247	0.310096	0.323889	0.313874	0.316265	0.330841	0.334694	0.364094	0.354576	0.365152	0.603812	0.537352	0.601625	0.598081	0.607741	0.598027	0.599501	0.598763	0.600822	0.604034	0.606877	0.606479	0.612079	0.606745	0.61589	0.607062
201	0.350425	0.378352	0.718344	0.739548	0.704042	0.71544	0.728752	0.744609	0.747303	0.751751	0.756934	0.755382	0.763359	0.760585	0.760032	0.752861	0.733866	NaN	NaN	NaN	NaN	NaN	NaN	NaN	NaN	NaN	NaN	NaN	NaN	NaN	NaN	NaN	NaN	NaN	NaN	NaN	NaN

## Sheet: S2J p53
CellID
1	1	0.985908	1.20346	1.60723	2.10021	2.39272	2.7122	3.26698	3.41507	3.59945	3.90522	4.2782	4.56612	4.7721	4.93208	5.21098	5.78515	5.83524	5.64889	5.27222	4.42354	NaN	NaN	NaN	NaN	NaN	NaN	NaN	NaN	NaN	NaN	NaN	NaN	NaN	NaN	NaN	NaN
2	1	1.1418	0.906396	0.819964	0.953802	0.762355	0.76028	0.923642	0.81634	0.800296	1.09799	1.09526	1.24814	1.08376	1.29612	1.22341	1.10087	1.16029	1.30211	1.43563	1.89194	1.20059	1.444	2.1131	1.75719	1.74831	1.63216	2.0731	1.54335	1.76279	1.24685	1.60478	1.78372	2.28987	2.42931	2.19323	NaN
3	1	1.44043	1.50538	2.05005	2.21743	2.63848	3.22459	3.00384	3.41807	4.3321	4.63564	4.76498	4.4809	3.98093	3.5947	2.73844	2.01695	1.74445	1.55036	1.64978	1.58367	1.85618	1.8486	3.07245	3.33871	3.70192	4.31881	4.60339	3.13005	2.39172	2.61824	2.39345	3.08242	4.20329	NaN	NaN	NaN
4	1	0.832756	1.26655	1.27834	1.67565	1.77178	2.24136	2.4328	2.6933	2.69226	2.75251	2.80202	2.40711	1.95058	1.78446	1.44784	1.33323	1.21012	1.20181	1.24172	1.58283	1.6144	2.21762	2.40506	2.34615	2.80558	2.57184	2.09441	2.15387	2.58389	2.9318	3.11465	3.74649	4.62186	3.38009	2.35106	2.01674
5	1	1.02483	1.08516	1.40777	1.67991	1.81019	2.44589	2.21806	2.6303	2.64177	2.54991	1.88091	1.45704	1.27525	1.00352	1.27306	1.0659	1.27803	1.63513	2.03488	2.32661	2.36894	1.7632	1.42229	1.26304	1.20561	1.07752	1.22876	1.41144	1.94863	2.35851	2.52955	2.20006	1.83611	1.24257	1.34125	1.09817
6	1	1.10476	1.49724	1.37362	1.79605	2.2789	2.51897	3.18076	4.07334	4.59479	4.59656	5.20679	5.12988	5.5697	6.17027	5.75163	5.06214	4.02038	2.80699	2.54991	2.71289	2.35419	2.4553	2.69707	3.0624	3.22369	3.68733	4.28024	4.70784	5.49947	20.9542	20.5578	20.3321	20.5584	20.3008	19.8661	19.4225
7	1	1.16146	1.3245	1.52922	1.55403	1.59811	1.68427	1.26949	1.35362	0.987549	0.826099	0.752238	0.734288	0.75729	0.719694	0.862962	0.912961	1.01985	1.05775	1.1286	0.923986	0.977544	1.0186	0.898543	1.14056	1.28128	1.38688	1.15662	0.900746	0.853119	0.782143	0.628516	0.59963	0.648196	0.652736	0.827214	0.709867
8	1	1.22788	1.61635	1.94477	2.56631	2.50158	2.58946	2.64259	3.19486	4.01169	4.19937	4.81823	6.52463	5.95724	5.39525	5.32911	5.28492	5.00759	3.39843	2.45798	1.68952	1.10527	0.908418	1.03839	1.01449	1.02575	1.05329	1.23006	1.34051	1.43467	1.81796	2.04265	2.26877	1.95656	1.56548	1.45632	1.39926
9	1	0.83953	0.770608	0.822168	0.913399	0.96789	0.786194	0.700666	0.815187	1.11015	1.24987	1.4296	1.53088	1.80967	NaN	NaN	NaN	NaN	NaN	NaN	NaN	NaN	NaN	NaN	NaN	NaN	NaN	NaN	NaN	NaN	NaN	NaN	NaN	NaN	NaN	NaN	NaN
10	1	1.1511	1.65693	2.35104	2.19648	2.8085	3.32071	3.80061	4.43068	5.26419	6.95311	6.29355	6.18084	6.70483	6.09697	5.04273	4.58141	3.30333	3.10404	3.00951	1.82548	1.97469	1.7621	2.13962	2.554	2.97623	2.86401	3.15704	4.14207	3.72738	3.38646	3.0633	2.90536	2.11258	2.03009	1.88765	2.74315
11	1	1.08341	1.80994	1.61409	1.67101	1.56093	1.65994	1.54857	1.43176	1.39404	1.40311	1.35442	1.4588	1.46904	1.40404	1.47069	1.38318	1.19431	1.14495	1.10144	1.02086	0.97854	0.857191	0.923744	0.831371	0.838914	0.790674	1.04032	1.06278	1.21481	1.18068	1.22047	1.16385	0.780358	0.681591	0.665317	0.621895
12	1	0.952192	1.41394	1.84964	2.52448	2.85774	3.47646	3.98513	4.84106	4.95229	5.34684	6.23078	6.61114	7.01277	7.05852	7.52994	7.77579	7.93831	8.14861	8.40657	8.41809	NaN	NaN	NaN	NaN	NaN	NaN	NaN	NaN	NaN	NaN	NaN	NaN	NaN	NaN	NaN	NaN
13	1	0.948331	1.33601	1.36793	1.92605	2.51116	2.95831	3.52787	4.27089	4.94328	5.97544	5.57111	6.58036	6.26866	6.83706	6.3353	6.22965	4.30544	4.62502	3.84188	3.39447	4.2748	4.75436	5.47122	5.81462	4.90495	4.37995	2.75481	3.56776	5.36639	5.34881	4.97761	5.63764	6.26177	6.40206	6.22245	5.18861
14	1	1.38113	1.48179	1.58574	2.10236	2.30248	2.7881	2.98274	3.79532	4.77057	6.03577	6.97468	8.48042	9.28314	10.8634	11.9439	11.6871	11.3331	10.7023	10.1909	10.1038	9.59007	8.70466	7.84314	6.74414	6.31749	5.67669	5.77364	5.72735	5.2699	4.62714	4.04447	3.94845	3.98087	4.03506	3.91348	4.04517
15	1	1.28906	1.18407	1.57048	2.39744	2.56059	3.50718	4.32795	5.15814	5.97273	6.0521	6.08355	6.48198	6.29807	NaN	NaN	NaN	NaN	NaN	NaN	NaN	NaN	NaN	NaN	NaN	NaN	NaN	NaN	NaN	NaN	NaN	NaN	NaN	NaN	NaN	NaN	NaN
16	1	1.3414	1.84967	2.63732	2.9459	3.39806	3.14893	3.1275	3.86424	4.57928	5.77593	7.04632	8.41892	9.5747	10.8319	12.4884	13.0748	14.68	15.9831	14.8639	15.1585	12.4945	10.9407	7.35864	5.46861	4.66263	4.43792	3.91549	4.11494	4.21993	4.91716	5.04408	5.94287	6.15772	6.53822	5.43996	NaN
17	1	1.97661	2.25345	2.55936	2.90705	3.07949	3.22674	3.96316	3.82325	3.85535	3.7779	3.26251	3.11811	2.97742	2.49216	2.03957	1.56369	1.51745	1.20453	0.991004	0.764732	0.766088	0.695466	0.704894	0.746745	0.601196	0.964274	0.854533	0.814189	0.679739	0.697743	0.698539	0.75182	0.509559	0.621686	0.71982	0.667945
18	1	1.08935	1.15569	1.34807	1.94575	2.08947	1.71043	1.33598	1.0799	0.737099	0.761847	0.680829	0.713525	0.789035	0.923495	1.29629	1.4896	1.10722	0.804156	0.890095	0.843781	0.738709	0.735083	0.810505	1.09612	1.15344	1.39748	1.6714	1.68008	1.35306	1.27033	0.878917	0.908447	0.825184	1.0998	1.09712	1.16692
19	1	1.07805	1.25465	1.79864	2.6384	3.65572	5.53098	6.51484	6.61411	6.62781	6.86815	4.42258	2.97236	1.70104	1.2793	1.36272	1.21575	0.922652	1.27215	1.4837	1.86259	2.81567	2.97054	3.04083	2.65612	2.22588	1.90919	2.19352	1.92337	1.78026	2.04894	2.07969	2.50757	2.45937	1.91524	1.53785	1.44577
20	1	1.18998	1.30277	1.68051	1.78328	1.85288	2.43108	3.27889	3.78183	4.0637	3.81216	3.63296	2.89699	1.91668	1.1956	0.863021	0.928985	0.821679	1.18112	NaN	NaN	1.55067	1.34237	1.40318	1.61709	1.78496	2.91291	3.09973	3.24726	3.38834	3.79785	3.04178	3.60547	3.12473	3.07241	3.46125	3.11486
21	1	1.00753	1.16945	1.14413	1.04229	0.843583	0.658019	0.560597	0.656556	0.698784	0.830718	0.787666	0.840028	0.762801	0.616726	0.521279	0.42386	0.38342	0.313678	0.376772	0.372759	0.442648	0.379788	0.424886	0.334156	0.312546	0.355164	0.419372	0.472592	0.576949	0.602372	0.611137	0.549928	0.567911	0.424405	0.520581	0.609067
22	1	1.25577	1.07983	1.2328	1.25577	1.2282	1.08552	1.24242	1.14872	1.17785	1.26717	1.26966	1.48275	1.30462	1.08643	0.866922	0.887103	0.773985	0.739249	0.655408	0.612261	0.580488	0.481249	0.445477	0.398255	0.523804	0.597778	0.479345	0.700974	0.701825	0.926691	0.877468	0.918217	0.968181	0.933013	0.772855	0.687122
23	1	1.51903	1.55772	1.80827	1.71794	2.33821	2.74864	3.62245	4.41103	4.44691	4.80764	4.42735	2.35065	1.30416	1.22848	1.07412	1.31785	1.25512	1.47458	1.39943	1.417	1.79139	2.33465	2.99847	NaN	NaN	NaN	4.14311	4.23866	4.61478	4.16559	4.51267	5.51886	6.7812	7.27801	8.26625	10.1572
24	1	1.19712	2.11849	1.85146	2.28829	2.27983	2.548	2.78568	2.70199	2.80484	2.56537	2.57394	2.3749	2.04197	1.62955	1.37224	1.05533	0.871526	0.787212	0.968119	1.1571	1.31506	1.34387	1.32428	1.31156	1.42497	1.26974	1.54346	1.63235	2.29404	NaN	2.50195	2.58911	2.15329	2.13546	2.13619	2.12574
25	1	1.18239	1.3932	1.70576	2.01783	1.936	2.03799	2.05818	1.97671	1.96035	1.84227	1.72957	1.37717	1.24454	1.09634	0.973174	0.716687	0.612595	0.521949	0.454928	0.400382	0.368877	0.327961	0.335485	0.317761	0.337171	0.289387	0.357392	0.309726	0.280905	0.316506	0.263507	0.300068	0.292488	0.412632	0.267079	0.286852
26	1	10.5044	1.45561	1.76578	1.80344	1.81113	1.89883	1.672	1.57391	1.29076	1.45219	1.48646	1.60895	1.30863	1.53336	1.0645	1.23921	0.866814	1.00175	1.03435	1.22639	1.27214	1.14174	1.22055	0.910279	0.967915	0.987165	0.9084	1.29172	1.26713	1.25359	1.58786	1.13154	0.889612	0.907703	0.752498	0.605449
27	1	1.71178	1.79853	2.22061	3.16244	4.33708	3.86836	3.98822	4.86775	5.31814	7.7356	9.16501	12.3019	14.1573	16.9174	17.8837	14.0286	12.8124	10.5262	7.40155	4.34737	15.0129	12.2826	4.57194	2.82266	2.95947	3.86762	4.71393	4.79048	5.87895	6.18457	5.83679	5.16983	5.19204	5.34009	5.23117	5.22364
28	1	1.23583	1.6765	1.82271	2.16453	2.07126	2.27895	2.13094	2.09971	2.41618	2.04204	2.00257	1.72889	1.49142	1.37295	1.37931	1.25941	1.32561	1.49441	1.76577	1.96589	1.73456	1.61807	1.30916	1.02022	0.949082	1.04175	1.04203	1.2822	1.36286	1.73267	2.00479	2.13874	2.40148	2.0089	1.65977	1.30822
29	1	1.06053	1.08495	1.19507	1.13606	0.884538	0.894414	0.827504	0.757571	0.675542	0.548817	0.577918	0.57526	NaN	0.57276	0.550217	0.55449	0.643197	0.831834	0.845721	0.997904	1.43717	1.40791	1.52186	1.49079	1.54494	1.73262	1.7337	1.67193	1.75613	1.80151	1.81164	2.18785	2.15415	2.13739	2.08458	2.17899
30	1	1.03787	1.05513	1.1918	1.26549	1.2514	1.15202	1.10751	1.19793	1.12229	1.29143	1.39185	1.15855	0.965893	0.622401	0.496947	0.435499	0.345678	0.394174	0.417198	0.50173	0.477905	0.344562	0.390661	0.383438	0.460711	0.445766	0.402364	0.386174	0.3079	0.329838	0.350539	0.383228	0.383362	0.468191	0.353788	0.374404
31	1	0.949418	0.907429	0.926459	0.711558	0.65554	0.657128	0.610678	0.566469	0.660194	0.575311	0.672969	0.720062	0.567242	0.564283	0.620559	0.540906	0.527324	0.444413	0.418286	0.378304	0.428824	0.378919	0.474561	0.32854	0.400318	0.385818	0.435458	0.462173	0.587855	0.591933	0.559368	0.496177	0.520941	0.498635	0.532255	0.444639
32	1	1.11232	1.76134	2.08001	2.75042	3.37906	3.97289	4.57043	5.08954	5.79043	6.64463	6.98085	6.98137	6.56096	5.51217	4.57838	3.8749	3.02362	2.18699	1.69469	1.52662	1.50391	1.74826	2.24999	2.46693	2.7561	2.40597	1.57717	1.22603	1.01453	1.29573	1.12746	1.41266	1.55195	1.94589	2.02644	2.2792
33	1	1.3003	1.24843	1.94242	2.0075	2.42559	3.06338	3.2353	3.22407	3.20002	2.96857	2.35104	2.07492	1.86731	2.05743	1.82403	1.69287	1.91384	2.3202	2.60218	2.47278	2.39194	2.14595	1.92128	2.37614	2.64227	3.14491	3.74119	7.14136	NaN	8.28236	9.4607	5.90756	4.20815	4.34528	5.94712	7.79835
34	1	0.956106	0.90477	0.838469	0.66274	0.55669	0.437325	0.403571	0.439752	0.368416	0.373969	0.330989	0.353463	0.309403	0.293924	0.269106	0.314991	0.322587	0.34477	0.311066	0.324029	0.373822	0.337122	0.442016	NaN	0.452171	0.524237	0.562478	0.47946	0.520033	0.758145	0.925298	1.04383	1.12236	1.08908	0.992473	0.923967
35	1	1.07008	0.816283	0.621621	0.445268	0.377008	0.337866	0.353473	0.38691	0.45751	0.48852	0.367702	0.370893	0.298947	0.296764	0.309039	0.445784	0.418533	0.427172	0.576076	NaN	0.77951	0.669955	0.713497	0.649184	0.91956	0.827381	0.776669	0.879485	0.818135	0.849026	0.924919	0.855945	0.865812	0.824671	0.900168	1.12299
36	1	1.01648	1.1228	1.17748	1.4091	1.51016	1.49676	1.68414	1.25311	1.28578	0.995798	0.987529	NaN	1.82026	1.30073	1.05255	1.1842	1.45717	1.96199	2.32162	2.89091	3.34687	3.18626	2.99241	2.31926	1.60679	1.24705	1.18291	1.19584	1.31196	1.34882	1.42056	1.58739	1.67388	1.55874	1.7161	1.58379
37	1	1.34336	1.73939	1.94389	2.59045	2.76594	3.09182	2.96433	3.4937	4.17471	4.38177	3.86462	3.24809	2.45776	1.91453	1.26433	0.963266	0.997504	1.11126	1.27033	1.02571	1.39627	1.93582	2.27381	2.42844	2.52376	2.71091	2.45039	2.49349	2.20502	2.18822	2.49264	2.6645	2.0132	2.46777	3.197	2.12073
38	1	1.07054	1.1744	1.4361	1.58922	1.82675	1.84368	2.04669	2.21847	2.3063	2.39204	2.40657	2.51591	2.5478	2.60293	2.47762	2.48933	2.49285	2.53407	2.58027	2.58459	2.59618	2.62375	2.71454	2.57526	2.5777	2.7578	3.08749	3.44209	3.57701	3.58005	3.86412	2.62374	5.18008	4.8961	2.50281	3.10543
39	1	1.10449	1.55986	1.75581	2.64136	2.78236	3.4042	4.32996	4.19153	3.84201	4.09163	3.4565	2.82116	2.22617	1.70674	1.17894	1.30935	1.39985	1.40018	1.48934	1.73028	1.72772	1.88199	1.88661	1.98184	1.89787	2.49149	2.38611	2.1054	1.72874	1.27236	1.10431	1.31941	1.705	1.59342	1.6859	2.05263
40	1	1.12271	1.18195	1.30964	1.44398	1.70489	2.60404	2.81947	2.93644	3.499	4.16888	4.54789	4.81798	5.17461	4.60502	3.783	2.34217	1.75304	2.00515	NaN	NaN	2.84665	2.87714	2.86518	2.15061	3.24933	4.21442	5.39926	5.90809	6.05886	6.52364	6.61597	7.23161	7.11386	7.05506	5.8757	7.03228
41	1	1.14535	1.1759	1.22465	1.10284	1.00655	0.862431	0.724589	0.729205	0.708049	0.699263	0.75487	0.774925	0.81396	0.878164	0.761025	0.758556	0.663501	0.677032	0.534928	0.527857	0.431925	0.467314	0.349451	0.326388	0.27495	0.273866	0.288951	0.296988	0.256309	0.236282	0.239799	0.271007	0.336517	0.345473	0.352827	0.323524
42	1	1.38654	1.63294	2.14101	1.84188	1.12026	0.608697	0.397508	0.3691	0.401732	0.405948	0.486809	0.619863	0.777909	0.968798	0.807358	0.572372	0.509603	0.541292	0.587417	NaN	NaN	0.756477	0.68983	1.03043	1.07429	1.05903	1.16679	0.867651	1.11992	1.21928	1.38702	1.81249	1.87131	2.02727	2.06946	1.46093
43	1	0.954732	0.943452	1.23441	1.54396	1.65565	1.93106	2.58923	2.93236	2.90197	2.82755	2.89326	2.71189	1.64321	1.26015	1.05106	0.964532	0.715597	0.935169	1.01045	1.11178	1.30614	1.29289	1.35292	1.15296	0.960575	0.939711	0.981703	0.867019	0.896858	0.887087	1.20677	1.39667	1.68523	1.44063	1.18763	0.929882
44	1	1.10336	1.11472	1.3261	1.44212	1.52242	1.68708	1.82848	1.8494	1.71258	1.84898	1.85228	1.6882	1.55412	1.59313	1.46596	1.31981	1.39233	1.22121	1.13636	1.23871	1.2519	1.15492	0.914202	1.14804	1.18114	1.23219	1.25213	1.27859	1.27442	1.17649	1.32278	1.47935	1.27085	1.45841	1.46779	1.3662
45	1	1.08846	0.984837	0.955048	0.988214	0.962513	0.760679	0.828285	0.712152	0.762647	0.799745	0.859586	0.827405	0.788179	0.666082	0.611494	0.583762	0.433537	0.392351	0.330918	0.290211	0.265007	0.307336	0.278629	0.273274	0.259228	0.223968	0.214627	0.263579	0.269489	0.345942	0.297576	0.252828	0.286452	0.353388	0.318433	0.271525
46	1	0.926261	0.769767	1.12296	1.25754	1.18746	1.55294	1.73519	1.86971	2.01938	2.77285	3.26143	2.11523	1.79614	1.29235	1.11093	0.894062	0.967751	1.02956	1.02174	1.32302	1.30587	1.85614	2.28214	2.20281	1.78004	1.16848	0.861621	0.958827	0.66159	0.915998	0.973318	1.32614	1.34611	1.16735	1.3704	1.77863
47	1	1.12492	1.10561	1.50854	1.92265	1.95399	2.06112	2.6095	3.63816	1.92636	3.37606	3.81776	3.95564	2.92939	1.97942	1.37389	1.1227	1.08942	0.940503	0.904548	1.20665	1.26539	1.37303	1.9248	2.19386	1.99769	1.55488	1.80938	1.70493	1.65376	1.88913	2.29349	2.97961	4.38766	4.7441	4.16856	2.70886
48	1	0.966881	1.01461	1.37095	1.33447	1.54553	2.27885	2.58034	3.01796	3.61503	4.48583	4.12984	3.8021	3.25108	3.54078	2.81563	2.44063	2.07224	1.39574	1.37532	1.22767	1.09974	1.00644	0.921068	0.946681	0.922146	1.0279	1.28624	1.12457	1.34074	1.92024	1.62352	1.55668	1.58358	1.90125	2.16197	2.18616
49	1	1.25281	1.93509	2.2391	2.85948	2.71666	2.87875	2.73213	2.33802	2.36047	1.56769	1.0494	0.886897	0.879518	0.759517	0.709813	0.788108	0.753762	0.605917	0.793277	0.778291	0.678692	0.880244	1.2878	1.23004	1.39837	1.33156	1.56392	1.91543	1.87796	1.86133	1.53462	1.72068	1.95971	1.4709	1.64413	2.01978
50	1	1.25533	1.42857	1.73858	2.13762	2.29076	2.52962	2.53206	2.61553	2.9697	3.06737	3.07536	2.5273	2.19687	2.1355	2.51072	0.952113	0.42644	0.380472	0.391827	0.386463	0.418787	0.748444	1.14054	1.37386	1.55465	1.31522	1.29444	0.986904	0.814282	0.800947	0.925248	0.934951	1.16046	1.26302	1.41848	1.64335
51	1	1.22419	1.61219	2.11222	2.49803	2.70508	3.04573	3.17104	2.34091	2.49964	2.51269	2.71629	2.82979	2.55068	2.11325	1.87063	1.24389	1.53719	1.00553	1.02301	1.03123	0.936841	0.811898	0.678562	0.594844	0.388114	0.6721	0.667617	0.789287	0.822371	1.21238	1.40117	1.20488	1.034	0.878719	0.961729	0.978097
52	1	1.24514	1.69155	2.22584	2.77138	2.65601	2.32447	1.68597	1.3822	1.13445	0.879485	0.963802	1.02297	1.10891	1.39433	1.43034	1.34556	1.06361	0.825272	0.564999	0.509215	0.542038	0.572639	0.587259	0.735262	0.922985	1.03941	1.01528	0.994867	0.83556	0.798952	0.766218	0.750557	0.805505	1.00305	0.860074	1.13097
53	1	1.21993	1.56573	1.72396	2.82532	3.23982	3.70632	4.38714	4.37327	4.01129	2.58545	1.77524	1.16852	1.01799	1.14009	0.89226	0.972475	0.942738	1.31143	1.45921	1.53034	1.8861	2.31058	2.04931	2.33309	1.9709	1.57037	1.3475	1.10508	1.51706	1.64904	1.69305	2.10029	1.72154	1.43516	1.15919	1.30802
54	1	1.07307	1.38343	1.83419	2.43235	3.1653	4.19433	4.70602	4.61479	4.73826	4.40348	3.96759	3.66517	2.6702	2.02281	1.96953	1.67364	1.37783	1.48324	1.65621	1.53855	1.57551	1.96587	2.51361	5.0886	2.28543	2.16275	1.2742	1.74689	1.18186	1.24021	1.20141	1.59821	2.45602	2.3119	3.21542	2.55106
55	1	1.26599	0.972414	1.46988	1.55303	2.10088	2.43312	2.73593	3.28505	4.40794	4.342	4.19463	4.56337	4.07296	3.09405	NaN	NaN	2.26645	2.1169	3.55147	3.41978	3.22833	3.84521	3.61664	4.28935	5.00688	6.53384	7.98124	7.1793	7.71865	8.28577	8.69347	7.29874	6.65138	6.06322	5.21375	4.6895
56	1	1.21384	1.44339	1.62653	1.83959	1.66171	1.10026	0.590334	0.462618	0.435665	0.472197	0.397541	0.492629	0.557462	0.752867	0.784439	0.64085	0.601133	0.427427	0.355513	0.308737	0.442546	0.465402	0.582677	0.73385	0.861894	0.925425	0.847663	0.738372	0.54259	0.535629	0.545205	0.588267	0.525617	0.644347	0.765779	0.850828
57	1	1.0005	1.39718	1.68394	2.16005	2.95023	3.31134	3.59382	4.06709	3.97712	3.72826	2.84346	1.96771	1.45039	1.24406	1.18634	1.26872	1.34244	1.04751	1.43513	1.34985	1.03013	1.02111	1.0368	1.1599	1.04043	1.29721	1.37534	1.52247	1.46261	1.44898	1.55439	1.67481	2.06513	1.69471	1.93455	1.65913
58	1	1.21316	1.34029	1.20377	1.00273	0.665026	0.754277	0.584094	0.60158	0.648053	0.806564	0.865182	0.702013	0.555014	0.376861	0.330327	0.325207	0.348513	0.335392	0.432656	0.517688	0.523445	0.48761	0.340167	0.329455	0.349277	0.337208	0.383941	0.449083	0.446627	0.572459	0.424373	0.43104	0.383145	0.499447	0.406491	0.356401
59	1	0.977212	0.929469	0.793146	0.599023	0.53645	0.555089	0.742947	0.640545	0.599938	0.605745	0.819369	0.873315	0.657171	0.527942	0.533661	0.460971	0.512998	0.511456	0.402849	0.503158	0.622843	0.530801	0.598899	0.452439	0.526367	0.467224	0.469517	0.437633	0.458702	0.476783	0.644535	0.662662	0.617158	0.52768	0.557137	0.464432
60	1	1.21629	1.37284	1.75684	1.98979	1.89119	2.08863	1.98643	2.22459	2.25191	2.17872	2.03541	1.50878	1.20123	0.94641	0.863334	0.659922	0.705533	0.93761	0.698831	0.829875	1.03956	0.915477	1.14477	0.99796	1.25793	1.14157	0.845307	0.783703	0.590597	0.600537	0.616384	0.631732	0.778264	0.745741	0.889465	1.13974
61	1	1.0191	1.29705	1.35013	1.51861	1.56759	1.84716	2.02033	1.76332	1.68584	1.20146	1.04572	0.844647	0.772119	0.771476	0.775754	0.891919	0.873855	0.948331	0.845537	0.792235	0.664457	0.623959	0.520397	0.366818	0.341721	0.408047	0.40559	0.51461	0.564568	0.523252	0.594631	0.707901	0.76491	0.711401	0.639943	0.721298
62	1	1.06115	1.18423	1.4548	1.48699	1.48639	1.54509	1.57343	1.83038	1.81153	1.94385	1.63588	1.2289	0.943477	0.729471	0.53344	0.3657	0.327109	0.329547	0.349122	0.546667	0.566881	0.752776	0.732136	0.854565	0.940633	0.940322	0.59539	0.488256	0.475114	0.412745	0.428352	0.553574	0.816289	0.923571	1.15648	1.1646
63	1	1.21267	1.48472	1.55818	1.72341	1.11656	0.891565	0.828622	0.701831	0.973605	0.847325	1.01421	1.42478	1.02429	0.884202	0.79196	0.810951	0.677457	0.588063	0.713808	0.747654	0.572491	0.691804	0.662562	0.652048	0.663018	0.730233	0.717215	0.768503	0.732164	0.878957	0.579374	0.770763	0.795512	0.775252	0.875142	0.775382
64	1	0.783448	0.936973	1.23165	1.40904	1.89374	1.55178	1.23371	1.0507	0.948844	0.904553	0.874524	0.715407	0.736517	0.550985	0.450035	0.419768	0.480602	0.457701	0.590733	0.728017	0.822723	0.885972	0.867686	0.624091	0.653632	0.622689	0.781467	0.61668	0.608318	0.749491	0.867753	0.84228	0.788425	0.828646	0.624859	0.584862
65	1	0.778011	1.32963	1.09912	1.45115	1.71523	1.91491	2.26814	1.53124	1.07323	0.95159	0.732408	0.81714	0.809513	0.926856	0.978617	1.09616	1.15135	2.14809	24.0488	22.8266	17.351	1.14575	0.951821	1.05044	0.867604	0.984059	1.06773	1.09707	0.798558	1.09906	1.04083	0.939617	1.18736	1.3716	1.66688	1.95042
66	1	1.12554	1.17003	1.28987	1.53412	1.51448	1.37121	1.19455	0.967492	0.870569	0.824503	0.613331	0.427193	0.486487	0.454877	0.47618	0.565567	0.788866	0.761817	0.700962	0.677638	0.597674	0.464776	0.363045	0.376288	0.343026	0.374595	0.408844	0.487162	0.49568	0.518969	0.491727	0.373085	0.296256	0.233258	0.231374	0.214101
67	1	0.979177	1.30405	1.42052	1.90395	2.38495	3.12924	3.56779	4.44675	3.29116	2.19325	1.85911	1.24515	1.22426	1.20651	1.17223	1.19994	1.37098	1.50589	1.61128	2.02496	1.68887	1.62447	1.54187	1.53037	1.56447	1.52555	1.62492	2.0533	1.92169	2.00472	2.16753	1.91072	1.74698	1.74443	1.82622	1.50217
68	1	1.46878	1.66924	2.06675	2.1304	2.14294	1.79097	1.29127	0.984623	0.655334	0.523699	0.63753	0.511788	0.53229	0.485185	0.677382	0.891234	0.903721	0.630174	0.521138	0.514806	0.489272	0.464263	0.47057	0.52182	0.584496	0.596263	0.547901	0.524033	0.378198	0.3348	0.449572	0.503806	0.412105	0.556472	0.599957	0.861425
69	1	0.985951	1.00134	1.29612	1.80929	2.54971	3.23262	3.90708	4.18396	4.75522	5.04265	5.01146	5.45033	4.82811	4.45515	4.28764	3.51847	2.08022	1.54835	1.58963	1.62748	1.70367	2.22647	2.8163	3.7468	3.64237	3.62657	2.92759	2.34677	1.78681	1.88042	1.88261	2.33782	2.58195	3.29309	3.7277	3.96953
70	1	0.975977	1.06625	1.03776	1.34922	1.39705	1.4652	1.30273	1.04829	0.872962	0.940098	1.13709	0.818076	1.14569	0.991277	1.05225	1.17223	1.37378	NaN	NaN	3.24879	1.71794	1.395	1.40826	1.80381	2.35572	2.52598	2.94427	2.71695	2.32548	1.8028	1.21966	0.876284	0.990072	0.809492	0.966197	1.07004
71	1	1.18944	1.4389	1.75048	2.32952	2.78006	2.39821	2.09621	1.41079	1.27233	0.969994	1.09293	1.10599	0.884159	1.02827	1.09187	1.44297	1.71755	1.63792	1.08754	1.37777	0.99059	1.17431	1.11203	1.34107	1.27721	1.57996	1.80352	1.82029	1.73603	1.55225	NaN	NaN	1.76381	1.98015	2.09909	1.89067
72	1	0.938637	1.13344	1.30303	1.50844	2.00717	2.8809	3.67257	3.64509	3.76754	2.86483	2.24745	2.17283	2.01658	1.51122	1.25319	1.28415	1.05467	1.12522	1.12188	1.39024	1.18129	1.16562	0.965323	1.27589	1.06315	1.4664	1.27217	1.06968	1.29296	1.48748	1.31366	1.50983	1.62449	1.40635	1.22078	1.68715
73	1	1.13955	1.13494	1.1538	1.60463	2.03856	1.86201	2.41726	3.18382	NaN	NaN	NaN	1.88416	2.24635	3.57591	3.04013	3.69463	4.5194	6.01333	6.66136	7.97815	9.486	9.58664	9.72311	8.92614	7.88573	6.31243	4.86183	4.07732	3.48858	2.41889	2.54935	2.61295	2.67823	2.64766	2.3315	2.28644
74	1	1.01469	0.960956	1.10594	0.769027	0.731938	0.583784	0.462548	0.465306	0.455285	0.42408	0.360974	0.397224	0.385914	0.397359	0.314949	0.298362	0.319689	0.344553	0.295265	0.362211	0.341882	0.438835	0.37235	0.390421	0.40119	0.350025	0.374422	0.247453	0.285205	0.290482	0.270726	0.348648	0.30998	0.318742	0.380054	0.42707
75	1	1.29209	1.20328	1.25621	1.30868	1.19231	1.03011	0.81953	0.681445	0.736997	0.478405	0.459363	0.388657	0.330276	0.312862	0.297894	0.254987	0.315387	0.328744	0.29813	0.270134	0.356261	0.359996	0.299184	0.258098	0.237912	0.230882	0.190803	0.16831	0.207521	0.262997	0.319042	0.329007	0.412642	NaN	NaN	NaN
76	NaN	NaN	NaN	NaN	NaN	NaN	NaN	NaN	NaN	NaN	NaN	NaN	NaN	NaN	NaN	NaN	NaN	NaN	NaN	NaN	NaN	NaN	NaN	NaN	NaN	NaN	NaN	NaN	NaN	NaN	NaN	NaN	NaN	NaN	NaN	NaN	NaN
77	1	1.03665	1.26081	1.62846	2.04151	2.18031	2.33106	2.18136	2.29145	1.82553	1.60663	1.66106	1.71646	1.598	1.67975	1.48483	2.37521	2.81713	2.38952	2.2217	2.08992	1.35305	1.47671	1.52362	1.91062	1.59211	2.49298	2.69512	2.99786	2.5112	1.97572	1.6053	1.47571	1.6565	1.70763	2.08926	2.89565
78	1	1.02055	1.02937	1.02357	1.07968	0.849086	0.742363	0.715317	0.691231	0.75791	0.709664	0.580584	0.513039	0.375482	0.306094	0.306743	0.277824	0.303168	0.33049	0.452991	0.426737	0.429163	0.457751	0.392163	0.220019	0.214008	0.190902	0.252125	0.208058	0.229441	0.285352	0.308167	0.31152	0.306993	0.278046	0.213225	0.191474
79	1	1.03007	1.05514	1.31494	1.79276	1.86653	1.79801	1.70972	1.85103	1.5176	1.07624	0.946425	0.620293	0.492794	0.542901	0.477973	0.581681	0.603077	0.693743	0.75347	0.907463	0.819814	0.686226	0.594514	0.563869	0.552197	0.746577	0.92528	0.884994	1.04092	1.02768	0.727353	0.458321	0.485062	0.506518	0.378842	0.39345
80	1	1.16625	1.22924	1.29784	1.34176	1.47872	1.5119	1.49022	1.59879	1.38549	1.17695	1.01461	0.787481	0.669563	0.523989	0.530731	0.351965	0.393483	0.458664	0.487493	0.614193	0.791285	0.855057	1.03148	1.28936	1.31566	1.18034	0.994156	0.918585	0.830021	0.678123	0.576521	0.452571	0.488027	0.471668	0.433422	0.46851
81	1	1.11941	0.920136	0.816632	0.64012	0.48905	0.438886	0.46337	0.504769	0.537619	0.561732	0.52281	0.535018	0.492823	0.525234	0.484024	0.430985	0.360629	0.304136	0.308628	0.238716	0.222833	0.221017	0.23833	0.263183	0.302965	0.370808	0.412606	0.44598	0.538163	0.554822	0.425427	0.444306	0.415694	0.410507	0.360724	0.39625
82	1	1.16578	1.37038	1.25427	0.892164	0.649464	0.544904	0.432376	0.367975	0.330392	0.353422	0.472213	0.624842	0.624684	0.605264	0.352573	0.301116	0.313005	0.266828	0.310777	0.307984	0.429803	0.350727	0.371332	0.475958	0.438468	0.386803	0.249078	0.279673	0.289342	0.307789	0.283866	0.240826	0.324075	0.302381	0.394795	0.48595
83	1	1.26998	1.27332	1.67474	1.99291	2.5391	2.74504	2.70465	2.54417	2.43792	1.58977	0.987176	0.752296	0.573567	0.474354	0.631628	0.667034	0.624224	0.817304	1.1487	1.05915	0.855906	0.672296	0.574992	0.673408	0.621981	0.618001	0.594565	0.632758	0.885645	0.854387	0.867124	0.443076	0.416448	0.36224	0.356834	0.987035
84	1	1.18247	1.1646	1.33785	1.18245	1.00689	1.00469	0.858404	0.885085	0.75659	0.649534	0.756203	0.781391	0.749789	0.648609	0.538111	0.484077	0.562689	0.462658	0.505346	0.624761	0.694052	0.538744	0.591892	0.574871	0.637984	0.618792	0.625446	0.694022	0.739913	0.797005	0.965222	0.965678	0.901397	0.885974	0.80231	0.667236
85	1	1.10451	1.31943	1.64424	1.63729	1.68268	1.48374	1.38649	1.38953	1.6107	1.52179	1.75451	1.68111	2.11098	2.16068	2.19845	2.23548	2.2168	2.30801	2.04541	1.95033	1.82289	1.73811	1.77159	1.60355	1.71563	1.79815	1.73264	1.72735	1.60719	1.51359	1.25197	1.4751	1.42457	1.5813	1.41681	1.12347
86	1	1.49623	1.304	1.71566	2.31801	3.08506	4.21488	3.26611	2.93511	2.36543	1.70003	1.29404	1.30662	1.65118	1.22417	1.6295	1.82328	1.75824	2.48566	2.25425	3.28121	3.6602	3.60971	2.3523	2.54167	2.38183	1.3757	1.42854	1.7107	1.85389	2.09918	2.21803	2.22004	2.1456	2.15325	2.04301	2.30139
87	1	1.57171	1.94744	NaN	NaN	NaN	NaN	NaN	2.43028	3.17604	2.2593	1.94669	2.3814	3.2349	4.66204	5.1656	7.20128	7.19744	8.88239	9.05966	9.06551	10.1452	11.1878	10.33	11.7583	10.8512	9.69535	9.96237	8.19587	7.97203	5.8048	6.31767	6.8967	5.77733	5.56083	4.76616	4.77478
88	1	0.848987	0.984412	1.01672	0.942777	0.911134	0.680703	0.783292	0.618855	0.675301	0.706417	0.613659	0.653379	0.770561	0.73163	0.597941	0.737255	0.648586	0.846211	0.85325	0.655959	0.688843	0.573721	0.569072	0.689876	0.716252	0.575571	0.59015	0.690758	0.59235	0.700871	0.652382	0.691661	0.578875	0.812518	0.717185	0.670431
89	1	1.16843	1.19154	1.31819	1.30452	0.957525	0.913373	0.842849	0.734808	0.657368	NaN	NaN	NaN	NaN	NaN	NaN	NaN	NaN	NaN	NaN	NaN	NaN	NaN	NaN	NaN	NaN	NaN	NaN	NaN	NaN	NaN	NaN	NaN	NaN	NaN	NaN	NaN
90	1	1.22026	1.19826	1.29696	1.30729	1.10992	0.830561	0.567422	0.557359	0.447393	0.487855	0.469925	0.487484	0.423133	0.466824	0.606798	0.602378	0.560405	0.651913	0.60275	0.624968	0.579783	0.616961	0.670873	0.563008	NaN	NaN	0.680564	0.697145	0.615191	0.654731	0.690223	0.762033	0.756874	0.738255	0.74087	0.795988
91	1	1.36366	1.29971	1.31998	NaN	NaN	2.36797	2.61701	3.94228	1.9592	2.69624	3.57138	4.37054	4.90572	5.11705	4.81545	4.09605	3.57643	2.90172	2.41706	1.9955	1.87353	1.9445	1.75265	1.32165	1.48223	1.2838	0.936469	0.788188	0.812149	0.768358	0.77933	1.5859	1.50257	1.63531	1.80279	2.01618
92	1	1.25144	1.43939	1.61445	1.72819	1.81104	1.3912	1.23669	1.1996	1.13939	1.2523	1.12961	0.904978	0.915421	0.7418	0.590623	0.438653	0.418456	0.383751	0.389735	0.518694	0.545143	0.4598	0.443551	0.338772	0.371413	0.4328	0.376777	0.44325	0.404276	0.411814	0.226759	0.135867	0.25263	0.200711	0.192717	0.188265
93	1	1.33991	1.36273	1.61007	1.78677	1.58559	1.46296	1.40774	1.27314	1.13305	1.05176	0.948337	0.82448	0.882678	0.855712	0.763214	0.73496	0.721637	0.745575	0.5791	0.59272	0.639285	0.591799	0.625595	0.617192	0.616854	0.512105	0.441344	0.499036	0.511399	0.570118	0.733747	0.829972	0.800904	0.92275	1.03722	NaN
94	1	1.19617	1.13792	1.2283	1.33309	1.11825	0.994634	0.801336	0.883824	0.723868	0.265861	0.802611	0.62094	0.536122	0.386978	1.09116	0.939477	0.79184	0.556412	0.378301	0.39313	0.49308	0.279191	0.417065	0.424863	0.353198	0.362191	0.308392	0.384133	0.284582	0.279322	0.269085	0.243107	0.262495	0.275872	0.296488	0.217174
95	1	1.18689	1.2967	1.30957	1.46339	1.41894	1.13288	1.01161	0.998206	0.95178	NaN	NaN	NaN	1.46879	2.53944	0.998433	1.14155	1.13422	1.83761	2.38396	2.17241	1.87813	1.64056	1.24877	0.931754	0.92246	0.957171	0.93933	0.899365	0.886754	0.791792	0.887704	0.542957	0.684244	0.491052	0.597548	0.448877
96	1	1.0906	1.04058	1.55121	NaN	NaN	2.11652	1.33648	1.57618	1.5485	1.26598	1.69755	2.41325	3.27049	4.30899	4.7586	4.97019	4.5185	4.31065	4.20713	3.91942	3.90243	3.70866	3.27464	2.78037	2.64153	2.10068	2.35458	1.8444	1.69694	2.21912	2.04536	2.5841	3.23164	4.32152	4.9013	5.2811
97	1	1.02685	1.04982	1.73731	1.98844	2.33535	2.61125	2.29063	2.19552	1.56788	1.02275	1.17194	1.1573	1.18079	1.24067	1.14033	1.14602	1.15582	1.25565	0.873409	1.26377	1.16659	1.13815	1.2219	1.29151	1.33191	1.19421	1.26619	1.21842	1.55926	1.43529	1.68206	2.24682	NaN	NaN	3.2142	1.83855
98	1	1.43329	1.54358	1.54266	1.65335	1.38223	1.54505	1.16968	0.842401	0.670308	0.580837	0.771532	0.597452	0.734763	0.769748	0.767796	0.756174	0.83186	1.08713	1.16677	1.15903	1.02239	0.749342	0.714794	0.530319	0.41103	0.421273	0.426908	0.408533	0.407554	0.415937	0.415854	0.417805	0.440608	0.320006	0.453087	0.377931
99	1	1.21874	1.64913	1.92146	2.54166	2.57764	2.53068	2.08768	1.7969	1.09326	0.921396	0.883257	0.784759	0.908958	1.14532	1.16093	1.46336	1.42273	1.42125	0.964899	0.764737	0.663469	0.538225	0.46118	0.695203	0.731422	0.835985	0.942347	0.797128	1.11001	9.18582	15.2168	14.1915	9.51127	7.79391	1.05427	0.942539
100	1	1.1344	1.27244	1.53204	1.68504	1.68554	1.80403	1.59513	1.28066	0.747057	0.665454	0.711193	0.60949	0.753302	0.696563	0.698329	0.894839	0.837682	0.981385	0.916928	1.02277	0.977564	0.953263	1.13185	1.02643	1.02544	1.31532	NaN	1.39795	0.873633	0.954261	0.883435	1.15287	1.16114	1.47467	1.61357	1.27614
101	1	1.04845	1.26574	1.47369	1.41455	1.74147	1.12723	1.03002	1.12161	NaN	NaN	1.67813	0.606966	0.597215	0.900278	1.00598	1.14514	1.38466	0.879459	0.721306	0.72563	0.637451	0.588093	0.572471	0.555592	0.732936	0.649405	0.584472	0.506636	0.825382	0.586526	0.544163	0.676006	0.5954	0.560438	0.590773	0.476973
102	1	1.07213	1.01206	1.11746	1.02938	1.13909	0.943747	1.23469	1.38135	1.60292	1.87465	1.69962	1.00809	1.16591	0.90804	0.963417	1.07901	1.20496	1.7512	1.09724	1.18841	1.34708	1.39134	1.37737	1.38134	1.34301	1.25834	1.11942	1.3553	1.29766	1.50135	1.9205	1.70291	1.6328	1.49115	1.11223	1.28998
103	1	1.30376	1.15157	1.0499	0.711489	0.592217	0.489428	0.465398	0.357775	0.313264	0.385008	0.407443	0.466372	NaN	0.577019	0.332544	0.278537	0.301827	0.388919	0.47414	0.477086	0.524746	0.480796	0.360214	0.288422	0.257722	0.211679	0.235698	0.190171	0.276852	0.325597	0.454314	0.475059	0.469639	0.320272	0.257724	0.25102
104	1	1.27627	1.40955	1.70737	1.95438	2.10516	1.75653	0.940446	0.942783	0.826256	NaN	1.38217	0.721607	0.634018	0.734948	0.98416	0.902013	1.31646	1.58815	1.256	1.15446	0.802951	0.600984	0.427194	0.445316	0.391406	0.561738	0.555593	0.687338	0.555735	0.507136	0.676674	0.629616	0.832447	0.783268	0.679455	0.461607
105	1	NaN	NaN	1.97219	1.30339	1.02663	1.07991	1.14733	1.44563	1.85455	2.55088	2.96104	3.36302	3.27569	2.33003	2.01447	1.61396	1.07404	0.880092	0.799525	0.724972	0.799819	0.792156	0.69429	0.876095	0.717292	0.890196	0.688818	0.882175	0.937184	0.794801	0.814141	0.754081	0.922556	0.803817	0.893301	0.981165
106	1	1.33419	1.66379	1.81929	1.87618	1.85393	1.62984	NaN	NaN	0.922741	1.30294	0.761897	0.629986	0.744201	0.964115	0.976437	0.871625	0.768253	0.679018	0.502026	0.483954	0.41192	0.303723	0.277895	0.303372	0.426468	0.482443	0.507551	0.655428	0.655419	0.66225	0.920813	0.892471	0.65188	0.510134	0.517145	0.539508
107	1	1.15308	1.41438	1.69812	1.84264	1.50727	1.46922	1.05324	1.14758	0.758744	0.778912	0.933709	1.1104	1.22325	0.821959	0.866708	1.05881	1.30372	0.840083	0.903907	0.796731	0.947324	1.13074	1.18977	1.21476	1.0431	0.979015	1.07741	0.957638	0.875066	1.08501	1.12148	1.38427	1.63176	NaN	NaN	3.08541
108	1	1.04234	1.33149	1.4658	1.44634	1.22975	1.10727	1.02891	0.782536	0.756347	0.683306	0.873334	0.915474	0.84221	1.01817	0.909208	0.92714	NaN	NaN	1.61362	1.04156	1.05375	0.80079	0.700874	1.24017	1.8422	1.94175	1.38576	1.11809	0.802725	0.622458	0.589012	0.630921	0.752265	0.652743	0.709489	1.02123
109	1	1.12396	1.09865	1.50805	2.33031	2.73742	3.02554	2.53216	1.35232	1.06636	NaN	NaN	2.0604	1.11625	1.27353	0.920955	1.32923	1.67176	2.32302	2.90509	3.17284	3.15168	2.67723	2.15283	1.69086	0.913993	1.07245	0.934645	0.8332	0.884359	0.839494	0.865001	1.09977	1.11145	1.42046	1.19324	1.02339
110	1	1.21781	1.569	1.81471	2.05242	1.81022	1.53352	1.26129	1.23662	0.965522	0.887935	0.7846	0.779517	0.807081	0.862339	0.961082	1.18676	NaN	NaN	NaN	2.24517	2.72706	2.24768	3.02048	2.77022	2.6867	3.12675	2.84025	2.90032	2.03148	2.21455	2.02246	2.34176	0.617219	0.423996	0.409713	0.417167
111	1	1.18153	1.10261	1.36237	1.51324	1.53807	1.44304	1.30351	0.823434	0.806149	0.812456	0.827755	0.605157	0.653214	0.551956	0.57751	0.721002	0.667707	0.548251	0.608657	0.682397	0.529934	0.492785	0.485109	0.570501	0.490411	0.49241	0.538127	0.507637	0.654676	0.645392	0.827477	0.873685	1.07195	1.33255	1.0372	1.15891
112	1	1.01138	1.05294	1.13281	1.20778	1.13999	1.03835	1.03975	1.12216	1.00114	0.925206	0.744444	0.630835	0.386446	0.310577	0.308774	0.285356	NaN	NaN	0.334184	0.449545	0.56126	0.542883	0.556985	0.64804	0.725176	0.953936	0.901227	0.784371	0.752119	0.667784	0.576002	0.598983	0.583158	0.674809	0.619132	0.728606
113	1	1.05651	1.17484	1.40123	1.74571	2.304	2.02211	1.32042	1.43775	1.45579	NaN	NaN	2.64115	1.50738	1.57998	1.24485	1.67763	2.11934	2.65619	2.71691	3.15366	3.14106	2.93596	2.36433	2.42091	2.30202	2.05818	1.82814	1.72657	1.59292	1.21454	1.36327	1.08849	1.14671	3.70928	0.896527	1.08533
114	1	1.33956	1.66385	1.77534	1.60942	1.45089	1.48407	1.71232	NaN	1.56542	1.28477	1.11135	1.33791	1.20852	1.57312	1.91375	1.96406	2.11325	1.77	1.49752	1.30605	1.22949	1.19469	1.53633	1.5977	1.53261	1.59592	1.31673	1.84205	1.70858	1.79177	1.95732	2.42807	2.63186	2.75317	2.56238	3.05655
115	1	1.19449	1.24984	1.39468	1.48192	1.73926	1.60766	1.82199	1.80576	1.58653	1.35281	1.34063	1.57148	1.27532	1.03805	0.924329	0.742169	0.657142	0.441724	0.490002	0.44232	0.447694	0.562234	0.652182	0.622988	0.732547	0.766496	0.605273	0.601343	0.494782	0.483579	0.50761	0.541957	0.686166	0.768571	0.994559	1.26029
116	1	1.06851	1.10176	1.12489	1.02657	0.747009	0.628032	0.579012	0.576664	0.510272	0.481813	0.481239	0.460358	0.384305	0.401806	0.442122	0.415083	0.368044	0.424145	NaN	0.510842	0.503515	0.421464	0.568872	0.594241	0.600511	0.683626	0.83389	0.878946	0.907172	0.888042	0.792429	0.597696	0.620185	0.545216	0.553718	0.546652
117	1	1.30297	1.1858	1.252	1.21026	1.5067	1.63401	1.46464	1.60503	1.629	1.92553	1.84337	1.63128	1.66462	1.60172	1.31609	1.33886	1.83114	1.41355	1.31224	1.27584	1.11713	1.52387	1.53775	1.38995	1.38522	1.25151	1.17027	1.58717	1.19396	1.17421	1.25595	1.53333	1.84228	1.60262	NaN	3.11355
118	1	1.12973	1.13467	1.20859	1.45946	1.64318	1.49902	1.72679	1.78708	NaN	2.68467	1.49239	1.48977	1.89315	2.15013	2.07205	1.92286	1.97716	1.63319	1.3836	1.06165	1.12512	0.931637	0.705692	0.763366	0.781716	0.927099	0.94419	1.31248	1.37843	1.23297	1.17656	0.991836	0.879796	0.771851	0.561264	0.647879
119	1	1.40497	1.40457	1.60425	1.8169	1.77771	1.87879	1.59678	1.33521	1.31455	1.45248	1.33366	1.52596	1.358	1.22246	1.11324	1.02645	0.851818	1.00812	1.12096	0.871902	0.905515	1.02774	0.968849	0.80676	0.82112	0.960792	0.844499	0.893399	0.966701	0.739663	0.697715	0.813744	0.860669	0.957172	1.06463	1.14333
120	1	1.32149	1.66968	2.62309	2.93857	2.87132	2.27398	2.18301	2.53319	2.74765	3.09441	3.31553	3.77923	3.6694	3.65075	3.47758	1.06148	1.23292	0.989805	1.53918	1.50457	2.08941	2.35626	2.37625	2.39011	2.51845	1.86093	1.96894	1.99291	1.62748	1.5669	1.83321	1.50951	1.59757	2.00205	2.00459	2.18968
121	1	1.07778	0.901415	0.7976	0.768374	0.682701	0.604999	0.484874	0.391528	0.396818	0.325721	0.280132	0.318299	0.300256	0.314215	0.256614	0.271977	0.27577	0.273162	0.262614	0.359732	0.373213	0.414787	0.467827	0.447394	0.483906	0.374818	0.337076	0.30881	0.291799	0.320965	0.259414	0.257295	0.241196	0.343687	0.360197	0.382711
122	1	1.09539	0.99078	1.14821	1.16424	1.14626	1.1036	0.755708	0.744025	0.673034	NaN	0.850667	0.865759	0.591768	0.664793	0.805052	0.906019	1.46963	1.82762	1.82202	1.26046	0.753248	0.570316	0.505917	0.597711	0.468751	0.522819	0.574595	0.527796	0.420637	0.491035	0.59425	0.765743	0.589961	0.686269	0.834706	0.632797
123	1	1.33979	1.50837	1.69626	2.17564	2.56603	3.08064	2.63459	1.77299	1.04985	1.34828	1.03316	0.977466	1.04576	1.03783	0.854432	1.28171	1.55037	1.18776	1.41712	1.37834	0.984965	1.23503	0.913833	0.911622	0.960884	0.944186	0.840803	1.09975	1.08229	1.13451	0.719958	1.14087	1.12351	1.23895	1.73893	1.29094
124	1	1.09503	1.13506	1.16634	1.39083	1.54844	1.63391	1.78556	1.6326	1.31102	1.10353	1.06736	1.06701	0.991147	0.858307	0.657633	0.66105	0.56949	0.56544	0.530899	0.500484	0.534779	0.71193	0.79293	0.70102	0.867702	0.807566	0.78761	0.750516	0.660898	0.68206	0.468324	0.627607	0.69379	0.674043	0.720504	0.73989
125	1	1.06927	1.15144	1.58845	2.45962	2.11228	3.17526	2.98273	3.23976	2.57118	2.51751	2.10931	1.33933	1.10898	1.21378	1.31694	1.53384	1.33915	1.04395	1.51244	1.93131	2.13035	2.41272	8.79315	1.3048	1.13327	1.04366	0.868633	1.26567	1.23985	1.51471	1.66445	1.46526	1.32863	1.20914	0.943915	1.06237
126	1	0.865527	0.820849	0.616813	0.705907	0.60023	0.487639	0.54852	0.40236	0.459027	0.443723	0.374752	0.522498	0.409326	0.441063	0.396861	0.392692	0.44854	0.497705	0.440124	0.401582	0.311672	0.348067	0.347372	0.370985	0.391498	0.335455	0.346031	0.354138	0.390771	0.505956	0.538923	0.514189	0.498209	0.476991	0.553366	0.616598
127	1	1.27941	1.19235	1.03718	0.900067	0.698249	0.504743	0.625143	0.595269	0.682241	0.785429	0.708631	0.776527	0.653169	0.63218	0.582387	0.485194	0.602796	0.598588	0.554376	0.735398	0.848782	0.788627	0.653676	0.506589	0.624775	0.530777	0.583161	0.649668	0.601916	0.675979	0.547361	0.541266	0.607009	0.480675	0.509917	0.520581
128	1	1.1258	1.13217	1.51694	1.42396	1.57332	1.64727	1.30506	1.35347	1.21085	1.1158	1.08085	0.872147	0.713977	0.699819	0.535269	0.658248	0.83004	1.15532	1.34031	1.11781	1.24265	0.933468	0.769934	0.666857	0.722898	0.600031	0.516226	0.820161	1.06364	0.980114	0.916886	0.707094	0.577881	0.596005	0.558449	0.526376
129	1	1.1867	1.17497	1.07361	0.949801	0.80163	0.700548	0.533562	0.412608	0.36536	0.450122	0.39588	0.330436	0.370942	0.470338	0.497722	0.409811	0.39092	0.36903	0.374604	0.315736	0.272319	0.275172	0.359496	0.416493	0.457439	0.366733	0.303811	0.223075	0.198668	0.287365	0.284629	0.339796	0.321718	0.416109	0.565395	0.735497
130	1	1.01268	1.25101	1.7827	2.18748	3.09865	3.34491	3.21276	2.69992	1.98836	1.75176	1.25254	1.19494	NaN	1.73755	1.17794	1.04551	1.37988	1.45468	1.91887	2.78008	3.54348	3.83877	3.14205	2.73345	1.83368	1.01206	0.725424	0.726414	0.796923	0.62235	1.00199	0.873814	0.960153	1.26269	1.32023	1.6516
131	1	1.07046	1.32389	1.61983	1.76009	1.47495	1.40389	1.04908	NaN	0.9552	0.813746	0.570797	0.470816	0.629063	0.675526	0.75092	0.867919	0.859356	0.671788	0.438892	0.348834	0.494312	0.363413	0.365356	0.483118	0.551761	0.558354	0.59417	0.648634	0.531244	0.476201	0.403928	0.449556	0.480093	0.596596	0.788087	0.896608
132	1	0.974822	0.949915	1.02067	1.08157	1.08053	1.01246	1.25481	1.41353	0.95759	1.01178	0.921454	0.975473	0.713355	0.623932	0.567816	0.558778	0.491074	0.640616	0.692575	0.698594	0.757543	0.578828	0.688113	0.780044	0.766498	1.4424	1.3054	1.07159	0.935938	1.1453	1.37251	1.55578	1.27858	1.68731	1.75506	1.82445
133	1	1.21422	1.25511	1.27325	1.36826	1.23288	1.0303	0.812956	0.649161	0.609551	0.543585	0.406554	0.472075	0.4619	0.467658	0.470848	0.463034	0.3903	0.363269	0.422705	0.49031	0.442413	0.473004	0.751132	0.711667	0.923748	0.81806	0.739196	0.674289	0.747985	NaN	NaN	0.64891	0.687136	0.562939	0.598253	0.827227
134	1	0.957698	0.825889	0.868306	0.685648	0.614747	0.475633	0.468005	0.451853	0.455178	0.464844	0.446903	0.474386	0.498731	0.344737	0.333648	0.298183	0.258746	0.246043	0.260957	0.309737	0.2186	0.228852	0.221098	0.212476	0.254173	0.262216	0.23289	0.256675	0.26491	0.23286	0.222268	0.202644	0.24495	0.233774	0.345668	0.316027
135	1	1.30456	NaN	NaN	1.51381	1.66744	1.48189	1.57019	2.2132	3.08592	3.60372	3.89615	3.91522	3.73687	3.29781	2.6974	2.1927	1.8859	1.21088	0.935636	0.748902	0.492655	0.689873	0.890131	0.881161	1.12179	1.16605	1.32157	1.20226	0.929307	0.879072	0.761751	0.745414	0.746361	1.16383	0.930222	0.827011
136	1	1.17764	1.2305	1.23197	1.25251	0.939181	1.1907	0.941353	1.25362	0.952244	0.89102	1.09267	1.06671	0.866051	1.10169	0.931036	1.01924	0.997835	1.19037	1.26588	1.03175	0.929874	1.01935	1.08903	1.27257	1.29565	1.06462	1.04023	1.20831	1.2432	1.23118	1.14263	0.994223	1.15254	1.04553	1.03739	0.869494
137	1	1.05877	0.981956	0.83392	0.788546	1.04414	0.686981	0.77173	0.712426	0.90419	0.817958	0.835885	1.1306	0.90762	0.882232	1.03061	0.998356	0.975052	0.964599	0.90576	0.881518	0.654534	0.814535	1.01226	1.01721	1.04277	0.97908	0.95445	0.904803	0.863337	0.900433	0.869399	1.27549	0.947696	1.02441	0.871364	1.06816
138	1	1.40106	1.7678	2.16844	2.48904	2.329	2.23512	2.33099	1.91052	1.23107	0.641567	0.433355	0.352361	0.302412	0.34596	0.345033	0.461318	0.59789	0.742864	0.902469	0.924567	0.514381	0.340494	0.26478	0.316051	0.244256	0.354338	0.396739	0.593687	0.726615	0.972771	1.20197	1.20015	0.987742	0.79597	0.529542	0.420653
139	1	1.0418	0.939618	1.30378	1.33069	1.31124	1.87778	1.20903	2.59147	2.81568	1.86425	1.63141	1.34835	0.932064	0.687351	0.871415	0.889013	0.954166	1.21933	1.42971	1.56069	1.19718	1.12918	0.783946	0.851516	1.05906	0.837771	1.08194	1.5507	1.63891	1.77542	1.3841	1.21906	1.03398	0.758215	1.09773	1.29239
140	1	1.06558	1.27537	1.07156	1.04864	1.20963	0.862521	1.01241	1.03951	0.859697	1.26999	0.949876	1.02479	1.21454	0.951372	0.882964	1.02376	1.05346	1.14505	1.22585	1.09333	1.1404	1.16185	1.18594	1.03841	1.42643	1.11572	1.11599	1.37991	1.35814	1.68971	1.47365	1.21677	22.338	39.8995	1.8091	1.41413
141	1	0.963544	0.861942	0.790059	0.830033	0.900933	0.72317	1.42499	0.838226	0.825673	0.735054	0.762896	0.824733	0.816524	0.826983	0.651426	0.640314	0.693194	0.647678	0.713448	0.761149	0.708587	0.879882	0.712432	0.592332	0.628983	0.626682	0.595598	0.760635	0.574832	0.709829	0.786862	0.650769	0.756317	0.662251	0.641877	0.843955
142	1	1.02072	1.20544	1.47007	1.6374	1.70929	1.69202	NaN	NaN	1.09306	1.25798	1.12198	1.25228	1.11351	1.08799	1.37449	1.70894	2.02877	2.14963	2.31742	2.41386	2.41242	2.34511	1.72285	1.52587	1.34136	1.19904	1.1109	1.32175	1.4772	1.72587	1.85213	1.73169	1.60793	1.49837	1.39898	1.35727
143	1	1.03573	1.05433	1.1453	1.32905	1.77622	2.35247	2.74213	3.56009	4.06818	3.8397	2.96136	2.03587	1.80259	1.03159	NaN	NaN	NaN	NaN	NaN	NaN	NaN	NaN	NaN	NaN	NaN	NaN	NaN	NaN	NaN	NaN	NaN	NaN	NaN	NaN	NaN	NaN
144	1	0.929601	0.901176	0.860102	0.666866	0.531012	0.493898	0.47768	0.611247	0.760701	0.911226	1.14604	1.28141	1.34907	1.19346	1.05918	0.863454	0.712495	0.493549	0.426348	0.360805	0.362842	0.228862	0.145905	0.148066	0.135405	0.162328	0.187369	0.156823	0.158924	0.124831	0.145833	0.134581	0.15397	0.100917	0.132775	0.55312
145	1	1.0122	1.19417	1.49833	1.47169	1.69504	1.30299	0.920912	0.862408	0.954376	0.790723	0.983884	1.04454	1.17099	1.26972	1.51458	1.59847	1.85519	1.82287	1.77592	2.17934	NaN	NaN	3.01172	2.69302	1.97041	1.88475	2.20725	2.2658	2.53527	2.90934	2.78857	2.65584	2.46769	1.80923	1.43308	1.06505
146	1	0.999628	1.25808	1.36358	1.86556	2.03766	1.77509	1.35599	1.25488	1.14131	0.843098	0.669071	0.513603	0.486374	0.42515	0.556459	0.337388	0.472691	0.500432	0.473131	0.504906	0.529656	0.609915	0.578018	0.508218	0.534835	0.484942	0.509192	0.593544	0.514792	0.627322	0.577291	0.532235	0.470241	0.436454	0.483735	0.377166
147	1	0.936367	1.01677	1.10158	1.222	1.32023	0.945139	0.983895	0.809518	0.690891	0.680299	0.558413	0.542527	0.421155	0.418452	0.363667	0.455782	0.316425	0.368288	0.433093	0.388151	0.420937	0.439664	0.502624	0.463695	0.492228	0.464385	0.445838	0.48229	0.477751	0.370821	0.392309	0.269472	0.304182	0.311509	0.303066	0.283724
148	1	1.1602	1.72694	1.91728	2.6616	3.46803	4.12473	4.78502	6.04019	6.28328	5.87118	4.82987	3.4889	1.67242	0.977679	0.771833	1.07355	0.965916	1.17193	1.27429	1.62637	1.79376	2.31046	3.81875	3.51347	4.12203	4.56593	4.93317	5.30723	4.23452	5.33775	4.94397	3.49013	3.00647	2.4563	2.77862	2.57326
149	1	0.914839	1.2853	1.50303	1.76299	2.06918	1.95009	1.75497	1.44622	1.33281	1.24648	1.15248	1.39162	1.18921	1.15852	1.38163	1.41546	1.60166	1.30818	1.35793	1.39163	1.65781	1.8214	2.47449	2.19862	NaN	3.0481	3.68269	2.88603	3.22593	3.22925	2.83032	2.83241	2.7066	2.351	1.96197	1.75615
150	1	1.06465	1.27009	1.413	2.71443	3.91289	4.34839	4.4846	3.40751	3.06408	2.30372	1.80647	1.25344	1.05389	0.978903	0.835511	1.04929	0.875598	0.890026	1.0811	1.10995	1.14425	1.16741	1.19315	1.07094	1.01493	0.901732	0.798061	1.1021	0.775575	0.960611	1.14273	0.988812	1.08376	0.864994	1.16193	1.01528
151	1	1.10564	1.48271	2.06713	2.73311	3.07826	4.24773	5.53632	6.34507	7.18931	9.23583	8.61148	10.2758	5.78723	7.76058	6.4877	6.14171	4.77733	5.34488	5.3362	8.21897	8.93358	6.87526	10.0355	8.73831	7.30818	9.02432	9.18582	7.75052	6.50547	6.1834	6.4999	6.66558	5.51212	6.30463	7.06852	7.73556
152	1	NaN	NaN	NaN	NaN	NaN	NaN	NaN	1.07324	1.18121	1.03896	1.01463	1.08303	1.22556	1.8065	2.54645	3.68349	4.64101	6.20497	7.35217	8.12705	9.26211	10.1088	10.278	10.5209	11.1473	11.8017	12.4488	13.4358	12.5324	NaN	NaN	NaN	NaN	NaN	NaN	NaN
153	1	1.11068	1.16107	1.31688	1.37432	1.18983	1.27061	1.15402	1.22581	1.2189	1.22519	1.21613	1.25403	1.14412	1.26624	1.07466	0.998135	0.740928	0.692869	0.504762	0.382048	0.334092	0.258644	0.337951	0.366304	0.505297	0.475172	0.481615	0.422112	0.401013	0.393679	0.475745	0.325518	0.467684	0.39646	0.399526	0.355299
154	1	1.19446	1.22679	1.59999	1.83888	2.20954	2.68296	3.05242	2.86627	2.94029	2.82947	2.31042	2.18619	1.79323	1.37791	1.52492	1.5559	1.63343	1.7896	1.71311	1.79821	1.69607	1.75191	1.62728	2.15802	2.35795	2.00802	2.15056	1.83306	2.0452	1.66521	2.01845	1.71524	1.47046	1.53906	1.46026	1.6292
155	1	0.911563	1.27467	1.45776	1.58729	1.90087	2.30687	2.35337	2.60326	2.9422	2.80721	2.49494	1.99787	1.67034	1.35971	0.993966	1.10564	1.09372	1.28813	1.39034	1.51048	1.50219	1.58335	1.63162	1.80444	1.85623	1.58106	2.02769	2.19809	2.21789	2.30768	2.65153	2.54313	2.84628	3.08176	2.91499	3.30146
156	1	1.04747	1.24296	1.64184	1.5544	1.73513	1.93218	1.69612	1.01639	0.783926	0.742064	0.850007	0.769491	0.866791	0.748738	1.03789	1.15904	1.64967	1.57412	2.25026	NaN	NaN	NaN	3.58763	3.27097	3.56243	2.78356	3.22072	4.41388	4.49939	5.59919	7.01205	7.71014	8.2728	9.13896	8.84629	9.26287
157	1	1.02948	1.70873	2.47393	3.15876	4.36411	5.78279	6.23087	5.68657	4.72921	3.27234	1.75001	1.07759	0.760359	0.694097	0.795388	0.865719	1.36293	2.11973	2.46515	2.5476	2.25293	1.72292	1.41898	0.65407	0.759596	0.684565	0.714839	0.747078	1.07174	1.24052	1.70867	2.10979	3.01335	3.3815	3.06237	2.30181
158	1	0.992637	1.00671	1.40866	1.79962	1.90557	1.88283	1.83308	1.29877	0.959171	0.772635	0.744835	0.673475	0.768841	0.899563	0.716401	1.11738	NaN	1.81161	1.33714	1.31627	1.39618	1.58874	2.24444	2.43894	2.33863	1.84638	1.3988	0.912423	0.984882	0.887884	0.862514	0.876979	0.988675	0.75632	0.833692	1.2396
159	1	1.38329	1.58646	1.76744	1.84544	1.77284	2.06514	1.70241	1.70635	1.5312	1.50923	1.44441	1.23352	0.940574	0.837984	0.948407	NaN	NaN	0.925339	1.13482	1.16103	1.05447	0.947046	1.0688	1.62538	1.75382	1.57831	1.92639	1.47727	1.42098	1.36601	1.15772	0.957175	1.08567	1.06184	1.16722	1.17055
160	1	0.930644	1.00314	1.21234	1.29161	1.92047	2.06114	2.29023	2.86855	3.02464	2.38406	1.86791	1.11302	1.43058	1.26863	1.3532	1.30536	1.73134	NaN	1.88468	1.86037	2.21854	2.5988	2.64982	3.31987	3.50426	3.65576	3.36429	4.17828	4.42573	4.33059	5.20084	5.82337	6.14495	6.26857	7.6037	7.33991
161	1	1.09221	0.991241	1.6276	2.21826	2.67148	3.56112	4.00163	4.82728	5.32067	4.42055	5.20299	4.89146	4.02888	3.46618	2.89904	2.00347	2.31649	2.37633	2.62054	2.05853	2.29136	2.30873	2.80966	2.55513	2.5284	2.68675	2.52899	2.58683	2.86099	3.26262	2.92251	2.68247	3.35489	2.86122	2.98711	3.13453
162	1	1.64765	1.8379	2.34344	2.38324	2.7604	2.99923	3.30062	3.64074	4.41311	4.40783	4.94297	5.11675	5.17712	4.6322	3.93322	3.25546	2.86094	2.30389	1.98697	1.55033	1.89523	1.90415	2.04226	2.44773	3.12779	2.89437	3.39435	3.35476	3.52943	3.04666	3.09763	3.22516	2.71906	2.80616	2.84137	3.1935
163	1	1.07147	1.13252	1.26167	1.12245	0.916283	0.861212	0.857414	0.922146	0.8206	0.794427	0.720924	0.644415	0.649864	0.60642	0.720478	NaN	NaN	NaN	0.777551	0.55877	0.691468	0.58849	0.694031	0.772069	0.685113	1.035	1.02883	0.952253	0.765627	0.849366	0.803085	0.811573	0.951616	0.892236	0.932663	0.963501
164	1	0.976026	1.0594	0.937115	0.870836	0.699095	0.670157	0.644735	0.708976	0.870732	0.862291	0.769934	1.03561	1.0898	1.19186	1.0164	0.981524	0.880672	0.807705	0.812073	0.593018	0.553952	0.55435	0.583675	0.55573	0.562377	0.780826	0.652751	0.543992	0.582689	1.02005	0.771236	0.888596	0.710669	0.687903	0.603247	0.516415
165	1	0.831979	1.37658	1.5639	1.94117	2.17867	1.94005	1.58726	1.48446	1.25297	1.2292	1.16	1.18573	1.18866	1.07954	1.3164	1.02309	1.29968	0.945687	0.770414	0.904342	0.905093	1.09314	1.14011	0.975207	0.90514	1.04556	0.925273	0.70152	0.79273	0.930316	0.959996	1.11902	1.07642	0.815384	0.899812	0.760691
166	1	1.0606	1.17311	1.17023	1.01985	0.835028	0.806935	0.771837	NaN	0.82002	0.730545	0.771582	0.968549	0.892573	1.05114	1.24308	1.35043	1.48862	1.67603	1.90685	1.81033	1.99227	2.05029	2.05068	2.1318	2.10637	2.01556	2.09343	2.28295	2.31767	2.37711	2.22243	2.14865	2.28579	1.91076	1.88356	1.97182
167	1	0.964593	1.15313	1.93897	2.30589	2.97116	2.81689	2.44022	1.62752	0.945973	0.787124	0.71335	0.630283	0.825546	0.644858	0.795214	0.945839	0.729553	0.874662	0.911086	0.735925	0.715595	0.704098	0.628654	0.492665	0.785089	0.737213	0.821308	0.916259	0.66851	0.654288	0.627212	0.556161	0.649869	0.800814	0.775455	0.608041
168	1	0.997721	1.3038	1.86394	2.66904	3.18044	3.49473	3.43622	3.25824	2.08747	1.45168	1.03256	0.837118	0.950409	0.834213	0.916513	1.09232	1.31358	1.54255	1.7827	2.12796	1.37289	1.1575	1.17266	1.06295	1.15519	1.38908	1.36319	1.42955	1.75707	1.79359	1.54635	1.56239	1.39571	1.57282	1.70971	1.98478
169	1	1.29969	1.377	1.80083	2.19247	3.028	3.52388	3.23632	2.3013	1.37965	0.957414	1.12297	1.19797	1.02636	1.34263	1.57405	2.07399	2.589	2.70412	2.92169	3.20641	2.83492	NaN	NaN	3.55102	2.37443	2.07702	1.91407	2.13193	2.58868	4.20283	4.73205	5.50923	5.37452	4.65794	4.6448	4.53748
170	1	1.23044	1.06617	1.59739	1.9183	2.44182	3.398	4.22492	3.53142	2.61599	1.49275	1.06061	1.10269	0.764242	0.657858	0.895353	0.981088	1.13884	1.36108	1.80524	1.87294	1.83112	1.40377	1.07295	0.978231	0.852544	1.11957	0.95355	1.28297	1.64367	1.74984	1.76198	1.35385	0.996581	0.845423	0.95135	0.973522
171	1	1.25622	1.58501	2.6201	3.13212	3.88073	4.66879	4.9158	4.9222	5.08478	4.99462	4.39057	4.3585	3.10734	2.13166	1.31429	0.904677	0.67892	0.60804	0.794028	0.785416	1.19434	1.46734	1.53114	1.51924	1.30895	1.02903	0.942381	1.07634	0.863996	1.03177	1.39951	1.87219	4.33129	4.46071	3.03317	3.31724
172	1	1.2231	1.67617	2.26966	2.76596	2.71348	2.81341	2.76878	2.61721	2.65545	2.45156	1.89847	1.48714	1.02758	0.853128	0.659629	0.671686	0.737502	0.895547	1.10909	1.36708	1.41981	1.35439	1.04181	1.03372	0.61396	0.60357	0.583777	0.622996	0.617019	0.719554	0.955104	1.26907	1.28427	1.17781	0.990433	0.695143
173	1	1.30205	2.00244	2.14115	2.83211	2.89158	2.78826	2.54372	2.71378	3.05567	2.8453	2.71571	2.54593	2.49554	2.81106	2.50736	1.97637	1.62509	1.48366	1.25326	1.18677	0.917377	0.839925	1.08794	0.955327	1.03669	NaN	NaN	NaN	NaN	NaN	NaN	NaN	NaN	NaN	NaN	NaN
174	1	0.939753	0.966919	1.2203	1.6118	1.60014	1.71707	2.00298	2.05779	2.05694	1.87282	1.70191	1.56826	1.43834	1.27755	1.12133	0.64822	0.417376	0.268731	0.277866	0.26845	0.315236	0.352161	0.308033	0.395689	0.418654	0.508898	0.559694	0.5994	0.570375	0.496603	0.487504	0.404274	0.345898	0.336897	0.289772	0.343307
175	1	1.24525	1.55759	2.29524	2.60695	2.80693	3.05523	2.42843	1.56419	0.879595	0.544473	0.489935	0.709199	0.688972	0.781873	0.824189	0.843559	1.02523	0.964087	0.669425	0.537819	0.5837	0.574419	0.70783	NaN	NaN	NaN	1.60287	1.29834	1.32508	1.76991	1.90772	3.15425	3.33909	3.57485	3.69589	3.50405
176	1	1.01313	0.940361	1.09153	1.22279	1.0809	0.935692	0.962822	0.979595	1.16654	1.31399	1.17411	1.26334	1.17065	0.896532	0.849972	0.678288	0.452256	0.493952	0.483815	0.339853	0.409364	0.341634	0.342324	0.431937	0.420949	0.424045	0.446322	0.45774	0.503089	0.508766	0.548472	0.601529	0.704201	0.620042	0.689736	0.811719
177	1	1.0133	1.16949	1.2642	1.09354	1.21374	1.19825	1.38124	1.38484	1.32919	1.54098	1.96094	2.17108	2.74751	2.92689	3.16467	0.615586	0.583885	0.577254	0.657373	0.816478	0.960088	1.15508	1.0704	1.13128	0.885162	0.878226	0.835716	0.668388	0.729649	0.823856	0.758355	0.707124	0.857905	0.930635	0.936626	0.836329
178	1	1.23246	1.41741	1.44902	1.77319	2.43012	2.61083	3.00575	2.99976	2.70521	2.06293	1.42037	1.68127	1.45903	1.77363	NaN	1.72272	2.16005	1.97246	1.97483	2.00664	2.4278	2.89767	3.23133	3.05799	2.21828	2.05857	1.41001	1.08972	0.989261	1.37112	1.56448	1.17569	1.50655	1.61579	1.89492	1.86653
179	1	1.21957	1.55997	1.95091	2.1827	2.5135	2.32506	2.0144	2.18359	1.98266	1.87924	1.8598	1.60545	1.33588	1.08048	0.771588	0.579257	0.477901	0.506656	0.460542	0.668847	0.834252	1.14113	1.43616	1.74589	1.46623	0.851075	0.669295	0.520066	0.556588	0.577017	0.657572	0.92339	1.08571	1.54634	1.48109	1.26843
180	1	1.51947	1.68304	2.32589	2.51657	2.6389	2.46923	2.4262	2.22365	2.4023	2.66802	2.76349	2.54312	3.98238	4.88824	4.63022	5.17908	5.08976	10.856	24.8006	18.6127	14.3666	11.942	10.8521	8.81912	8.4705	8.94827	8.61909	8.64856	8.88059	8.88395	8.84424	9.16828	9.29782	9.48664	9.41133	9.28181
181	1	0.954396	1.13655	1.43837	2.03788	2.65388	3.10997	3.50981	3.82706	3.63022	3.28869	1.94119	1.60121	1.30366	1.18044	1.18342	1.13381	1.40631	NaN	2.19612	2.07573	2.12945	1.8938	1.98209	2.34841	2.5512	2.73222	1.36626	0.952213	0.945064	1.06972	0.7572	1.03404	0.980384	0.899702	1.08872	1.23456
182	1	1.08457	1.23547	1.73409	2.33175	2.43511	2.80802	2.80629	2.76434	2.87393	3.00028	2.90567	2.6232	1.92908	1.24865	0.523376	0.399561	0.497518	0.464938	0.521738	0.47921	0.793704	1.00753	1.26396	1.42958	1.67728	1.69971	1.72396	1.42575	1.20155	0.964274	0.620755	0.719227	0.622941	0.605055	0.806071	0.998705
183	1	1.06271	1.28653	1.31031	1.26371	1.19095	0.979943	0.592775	0.65596	0.601099	0.636281	0.606119	0.634551	0.776526	0.62718	0.627227	0.433975	0.492537	0.459785	0.376008	0.35608	0.366667	0.393582	0.329201	0.337088	0.408012	0.509791	0.549319	0.580786	0.609022	0.721866	0.657668	0.88204	1.65097	1.68963	0.897597	0.791103
184	1	1.13715	1.31479	1.51678	1.99579	2.2155	2.15866	2.08341	2.18693	2.30839	2.23414	2.28881	1.91453	1.69674	1.39619	1.31018	1.33286	1.44673	1.71846	1.71872	2.08383	2.8073	2.88178	2.57455	2.57629	2.38762	1.97276	1.3211	1.17698	1.03166	1.06063	1.16446	1.33155	1.66033	2.0079	2.12936	2.42728
185	1	0.909138	0.800392	0.87117	1.07596	1.46922	1.51574	1.59036	0.976794	0.70539	0.851828	NaN	1.1728	1.07404	0.850309	0.806303	0.774958	0.743472	0.79306	0.783333	0.888768	0.714405	0.529198	0.515613	0.346893	0.544832	0.594748	0.544173	0.675324	0.875047	0.890214	1.07093	0.824068	1.00419	0.722067	0.605604	0.846679
186	1	1.04507	1.2855	1.32715	1.49128	1.62603	1.45241	1.1638	1.12093	0.934992	0.847678	0.80469	0.640514	0.641341	0.638083	0.705289	0.649573	0.468929	0.510719	0.529202	0.566963	0.579415	0.457501	0.456248	0.491425	0.544266	0.590797	0.552445	0.62782	0.535479	0.563303	0.497555	0.570081	0.547197	0.541039	0.51456	0.399538
187	1	1.10991	1.19885	1.58165	2.41882	3.02655	3.54276	4.82995	5.61723	6.20458	6.43448	7.12639	8.35572	7.71555	7.30016	6.7633	6.02521	4.48665	3.45371	2.15853	1.40609	1.61868	1.6052	1.53504	1.41616	1.33167	1.54323	2.07228	2.87505	3.62587	3.44801	3.26144	2.70645	2.65465	2.23462	1.94098	1.86952
188	1	0.951506	1.03898	1.03535	1.27439	1.82521	1.81858	2.60957	3.22913	4.74126	5.14217	7.12984	7.87418	7.97935	8.21274	8.51252	7.72929	7.09355	6.46007	5.92445	4.34516	3.45327	2.59707	1.9966	2.0661	2.25849	1.92808	1.95456	2.13947	2.65663	2.79687	2.74614	2.89603	2.9096	2.39155	2.73307	3.89659
189	1	0.956961	0.856819	0.692536	0.589144	0.561759	0.572833	0.605653	0.568827	0.801633	0.963885	1.02617	1.02621	0.692099	0.429816	0.525461	0.394183	0.37023	0.368054	0.534975	0.61348	0.720625	0.582391	0.624299	0.517352	0.490557	0.387957	0.411759	0.324961	0.36258	0.391155	0.409679	0.454174	0.505085	0.511915	0.622349	0.613528
190	1	1.18851	2.02551	2.34256	2.63691	3.07104	3.11485	3.33393	3.54436	4.00199	4.57319	5.11339	5.33449	5.3141	5.59105	5.48443	5.50918	4.48271	3.39588	2.47644	1.50583	1.07014	0.941617	0.738077	0.782976	0.950051	0.815487	0.780466	0.926611	1.21559	1.37556	1.6394	1.41031	1.46732	1.5039	1.55931	1.31867
191	1	0.975561	1.13768	1.17008	1.17537	1.14831	1.18404	1.08724	1.28006	1.57007	1.62632	1.69096	1.63927	1.70681	1.53513	1.26696	0.94442	0.684024	0.528028	0.305184	0.436208	0.31571	0.393071	0.436544	0.462771	0.517741	0.618446	0.697463	0.739232	0.697138	0.66814	0.537839	0.548985	0.556981	1.42331	0.474063	0.425918
192	1	1.22642	1.35931	1.59064	1.88497	1.68893	1.52053	1.2621	1.22377	1.55142	1.35116	1.30665	1.32264	1.03841	0.903255	0.835055	0.84688	1.02849	1.27822	1.447	1.77337	1.80299	1.84532	1.81238	1.69501	1.70198	1.49552	1.27716	1.05709	1.00219	0.86887	0.900534	0.935999	1.04033	1.20697	1.35744	1.35389
193	1	1.24432	1.59403	2.00812	2.688	2.74778	3.11614	3.61023	3.89209	4.11222	4.72672	4.82102	5.1755	5.25996	5.02125	4.26237	3.10541	2.17975	1.23874	0.768757	0.528492	0.458315	0.540574	0.607791	0.641823	0.982943	1.02567	1.13641	1.25346	0.94377	0.910877	0.630344	0.742675	0.688548	0.883934	0.875392	0.996393
194	1	1.04299	1.46638	1.71286	1.87273	2.00692	1.79687	2.068	2.07493	2.37325	2.48108	2.53259	2.55939	2.49363	2.55292	2.72845	NaN	NaN	NaN	NaN	NaN	NaN	NaN	NaN	NaN	NaN	NaN	NaN	NaN	NaN	NaN	NaN	NaN	NaN	NaN	NaN	NaN
195	1	1.11837	1.14572	1.32449	1.4068	1.34659	1.27912	1.30127	1.33812	1.29961	1.28967	1.37054	NaN	NaN	NaN	NaN	NaN	NaN	NaN	NaN	NaN	NaN	NaN	NaN	NaN	NaN	NaN	NaN	NaN	NaN	NaN	NaN	NaN	NaN	NaN	NaN	NaN
196	1	0.866136	1.15523	1.94018	2.2855	2.41186	2.6746	2.84778	3.00893	3.38997	2.95108	2.93304	2.88303	2.62613	2.29542	1.54934	1.52538	1.23075	1.12648	0.977906	1.32984	1.24238	1.32267	1.72806	1.67277	1.79603	1.48622	1.10192	1.10192	1.26328	1.2773	1.3656	1.63917	2.06825	2.13488	2.10511	1.76462
197	1	1.25114	1.26958	1.92484	2.21187	2.77475	2.92132	2.85687	3.50366	3.37693	3.60029	3.6837	4.06809	4.50291	4.1554	3.34156	2.49805	2.35437	1.81191	1.79602	1.6179	1.35917	1.36245	1.36557	1.50918	1.65754	1.64266	1.64344	1.56905	1.71651	1.64904	1.31839	0.966147	0.981028	0.954525	0.942945	1.11013
198	1	1.40943	1.8372	2.41697	2.68733	3.60524	4.40077	4.84124	5.92636	6.38861	7.18299	7.79515	7.90999	8.62476	9.57149	9.30603	9.55649	9.73423	9.69498	9.4561	8.86802	9.43652	8.93193	8.8807	7.73252	7.3134	6.70051	4.66956	2.803	1.91246	1.90331	2.11591	2.41367	2.6062	2.73042	2.90191	3.07486
199	1	0.896183	1.12334	0.978919	0.919906	0.931176	1.04584	0.95472	1.24754	1.27504	1.20156	1.05891	0.996461	0.745668	0.617734	0.544654	0.518801	0.484972	0.475847	0.555011	0.509198	0.511268	0.544024	0.562377	0.649279	0.571879	0.448845	0.344963	0.564992	0.505035	0.447236	0.543766	0.715786	0.611077	0.702759	0.698307	0.638955
200	1	0.917026	0.831275	0.862172	0.66342	0.612297	0.393747	0.284835	0.280444	0.385526	0.331572	0.331899	0.467455	0.501977	0.443513	0.350469	0.357181	0.38327	0.42108	0.365247	0.409634	0.496488	NaN	NaN	NaN	NaN	NaN	NaN	0.339358	0.614085	0.725188	NaN	NaN	NaN	NaN	NaN	NaN
201	1	1.21016	1.79243	2.46827	3.1713	3.17174	3.41378	3.80961	4.23604	4.34647	4.14985	3.88672	3.42468	3.39299	3.2686	3.08395	3.18642	2.27983	2.15869	1.79112	1.69503	1.55577	1.89046	2.04342	1.37343	1.26828	1.0283	1.00816	1.07031	8.22785	7.37139	7.1212	6.67516	6.31222	6.43144	6.41172	5.95194

## Sheet: S2J Divisions
CellID
1	0	0	0	0	0	0	0	0	0	0	0	0	0	0	0	0	0	0	0	0	0	0	0	0	0	0	0	0	0	0	0	0	0	0	0	0	0
2	0	0	0	0	0	0	0	0	0	0	0	0	0	0	0	0	0	0	0	0	0	0	0	0	0	0	0	0	0	0	0	0	0	0	0	0	0
3	0	0	0	0	0	0	0	0	0	0	0	0	0	0	0	0	0	0	0	0	0	0	0	0	0	0	0	0	0	0	0	0	0	0	0	0	0
4	0	0	0	0	0	0	0	0	0	0	0	0	0	0	0	0	0	0	0	0	0	0	0	0	0	0	0	0	0	0	0	0	0	0	0	0	0
5	0	0	0	0	0	0	0	0	0	0	0	0	0	0	0	0	0	0	0	0	0	0	0	0	0	0	0	0	0	0	0	0	0	0	0	0	0
6	0	0	0	0	0	0	0	0	0	0	0	0	0	0	0	0	0	0	0	0	0	0	0	0	0	0	0	0	0	0	0	0	0	0	0	0	0
7	0	0	0	0	0	0	0	0	0	0	0	0	0	0	0	0	0	0	0	0	0	0	0	0	0	0	0	0	0	0	0	0	0	0	0	0	0
8	0	0	0	0	0	0	0	0	0	0	0	0	0	0	0	0	0	0	0	0	0	0	0	0	0	0	0	0	0	0	0	0	0	0	0	0	0
9	0	0	0	0	0	0	0	0	0	0	0	0	0	0	0	0	0	0	0	0	0	0	0	0	0	0	0	0	0	0	0	0	0	0	0	0	0
10	0	0	0	0	0	0	0	0	0	0	0	0	0	0	0	0	0	0	0	0	0	0	0	0	0	0	0	0	0	0	0	0	0	0	0	0	0
11	0	0	0	0	0	0	0	0	0	0	0	0	0	0	0	0	0	0	0	0	0	0	0	0	0	0	0	0	0	0	0	0	0	0	0	0	0
12	0	0	0	0	0	0	0	0	0	0	0	0	0	0	0	0	0	0	0	0	0	0	0	0	0	0	0	0	0	0	0	0	0	0	0	0	0
13	0	0	0	0	0	0	0	0	0	0	0	0	0	0	0	0	0	0	0	0	0	0	0	0	0	0	0	0	0	0	0	0	0	0	0	0	0
14	0	0	0	0	0	0	0	0	0	0	0	0	0	0	0	0	0	0	0	0	0	0	0	0	0	0	0	0	0	0	0	0	0	0	0	0	0
15	0	0	0	0	0	0	0	0	0	0	0	0	0	0	0	0	0	0	0	0	0	0	0	0	0	0	0	0	0	0	0	0	0	0	0	0	0
16	0	0	0	0	0	0	0	0	0	0	0	0	0	0	0	0	0	0	0	0	0	0	0	0	0	0	0	0	0	0	0	0	0	0	0	0	0
17	0	0	0	0	0	0	0	0	0	0	0	0	0	0	0	0	0	0	0	0	0	0	0	0	0	0	0	0	0	0	0	0	0	0	0	0	0
18	0	0	0	0	0	0	0	0	0	0	0	0	0	0	0	0	0	0	0	0	0	0	0	0	0	0	0	0	0	0	0	0	0	0	0	0	0
19	0	0	0	0	0	0	0	0	0	0	0	0	0	0	0	0	0	0	0	0	0	0	0	0	0	0	0	0	0	0	0	0	0	0	0	0	0
20	0	0	0	0	0	0	0	0	0	0	0	0	0	0	0	0	0	0	0	0	0	0	0	0	0	0	0	0	0	0	0	0	0	0	0	0	0
21	0	0	0	0	0	0	0	0	0	0	0	0	0	0	0	0	0	0	0	0	0	0	0	0	0	0	0	0	0	0	0	0	0	0	0	0	0
22	0	0	0	0	0	0	0	0	0	0	0	0	0	0	0	0	0	0	0	0	0	0	0	0	0	0	0	0	0	0	0	0	0	0	0	0	0
23	0	0	0	0	0	0	0	0	0	0	0	0	0	0	0	0	0	0	0	0	0	0	0	0	0	0	0	0	0	0	0	0	0	0	0	0	0
24	0	0	0	0	0	0	0	0	0	0	0	0	0	0	0	0	0	0	0	0	0	0	0	0	0	0	0	0	0	0	0	0	0	0	0	0	0
25	0	0	0	0	0	0	0	0	0	0	0	0	0	0	0	0	0	0	0	0	0	0	0	0	0	0	0	0	0	0	0	0	0	0	0	0	0
26	0	0	0	0	0	0	0	0	0	0	0	0	0	0	0	0	0	0	0	0	0	0	0	0	0	0	0	0	0	0	0	0	0	0	0	0	0
27	0	0	0	0	0	0	0	0	0	0	0	0	0	0	0	0	0	0	0	0	0	0	0	0	0	0	0	0	0	0	0	0	0	0	0	0	0
28	0	0	0	0	0	0	0	0	0	0	0	0	0	0	0	0	0	0	0	0	0	0	0	0	0	0	0	0	0	0	0	0	0	0	0	0	0
29	0	0	0	0	0	0	0	0	0	0	0	0	0	0	0	0	0	0	0	0	0	0	0	0	0	0	0	0	0	0	0	0	0	0	0	0	0
30	0	0	0	0	0	0	0	0	0	0	0	0	0	0	0	0	0	0	0	0	0	0	0	0	0	0	0	0	0	0	0	0	0	0	0	0	0
31	0	0	0	0	0	0	0	0	0	0	0	0	0	0	0	0	0	0	0	0	0	0	0	0	0	0	0	0	0	0	0	0	0	0	0	0	0
32	0	0	0	0	0	0	0	0	0	0	0	0	0	0	0	0	0	0	0	0	0	0	0	0	0	0	0	0	0	0	0	0	0	0	0	0	0
33	0	0	0	0	0	0	0	0	0	0	0	0	0	0	0	0	0	0	0	0	0	0	0	0	0	0	0	0	0	0	0	0	0	0	0	0	0
34	0	0	0	0	0	0	0	0	0	0	0	0	0	0	0	0	0	0	0	0	0	0	0	0	0	0	0	0	0	0	0	0	0	0	0	0	0
35	0	0	0	0	0	0	0	0	0	0	0	0	0	0	0	0	0	0	0	0	0	0	0	0	0	0	0	0	0	0	0	0	0	0	0	0	0
36	0	0	0	0	0	0	0	0	0	0	0	0	0	0	0	0	0	0	0	0	0	0	0	0	0	0	0	0	0	0	0	0	0	0	0	0	0
37	0	0	0	0	0	0	0	0	0	0	0	0	0	0	0	0	0	0	0	0	0	0	0	0	0	0	0	0	0	0	0	0	0	0	0	0	0
38	0	0	0	0	0	0	0	0	0	0	0	0	0	0	0	0	0	0	0	0	0	0	0	0	0	0	0	0	0	0	0	0	0	0	0	0	0
39	0	0	0	0	0	0	0	0	0	0	0	0	0	0	0	0	0	0	0	0	0	0	0	0	0	0	0	0	0	0	0	0	0	0	0	0	0
40	0	0	0	0	0	0	0	0	0	0	0	0	0	0	0	0	0	0	0	0	0	0	0	0	0	0	0	0	0	0	0	0	0	0	0	0	0
41	0	0	0	0	0	0	0	0	0	0	0	0	0	0	0	0	0	0	0	0	0	0	0	0	0	0	0	0	0	0	0	0	0	0	0	0	0
42	0	0	0	0	0	0	0	0	0	0	0	0	0	0	0	0	0	0	0	0	0	0	0	0	0	0	0	0	0	0	0	0	0	0	0	0	0
43	0	0	0	0	0	0	0	0	0	0	0	0	0	0	0	0	0	0	0	0	0	0	0	0	0	0	0	0	0	0	0	0	0	0	0	0	0
44	0	0	0	0	0	0	0	0	0	0	0	0	0	0	0	0	0	0	0	0	0	0	0	0	0	0	0	0	0	0	0	0	0	0	0	0	0
45	0	0	0	0	0	0	0	0	0	0	0	0	0	0	0	0	0	0	0	0	0	0	0	0	0	0	0	0	0	0	0	0	0	0	0	0	0
46	0	0	0	0	0	0	0	0	0	0	0	0	0	0	0	0	0	0	0	0	0	0	0	0	0	0	0	0	0	0	0	0	0	0	0	0	0
47	0	0	0	0	0	0	0	0	0	0	0	0	0	0	0	0	0	0	0	0	0	0	0	0	0	0	0	0	0	0	0	0	0	0	0	0	0
48	0	0	0	0	0	0	0	0	0	0	0	0	0	0	0	0	0	0	0	0	0	0	0	0	0	0	0	0	0	0	0	0	0	0	0	0	0
49	0	0	0	0	0	0	0	0	0	0	0	0	0	0	0	0	0	0	0	0	0	0	0	0	0	0	0	0	0	0	0	0	0	0	0	0	0
50	0	0	0	0	0	0	0	0	0	0	0	0	0	0	0	0	0	0	0	0	0	0	0	0	0	0	0	0	0	0	0	0	0	0	0	0	0
51	0	0	0	0	0	0	0	0	0	0	0	0	0	0	0	0	0	0	0	0	0	0	0	0	0	0	0	0	0	0	0	0	0	0	0	0	0
52	0	0	0	0	0	0	0	0	0	0	0	0	0	0	0	0	0	0	0	0	0	0	0	0	0	0	0	0	0	0	0	0	0	0	0	0	0
53	0	0	0	0	0	0	0	0	0	0	0	0	0	0	0	0	0	0	0	0	0	0	0	0	0	0	0	0	0	0	0	0	0	0	0	0	0
54	0	0	0	0	0	0	0	0	0	0	0	0	0	0	0	0	0	0	0	0	0	0	0	0	0	0	0	0	0	0	0	0	0	0	0	0	0
55	0	0	0	0	0	0	0	0	0	0	0	0	0	0	0	0	0	0	0	0	0	0	0	0	0	0	0	0	0	0	0	0	0	0	0	0	0
56	0	0	0	0	0	0	0	0	0	0	0	0	0	0	0	0	0	0	0	0	0	0	0	0	0	0	0	0	0	0	0	0	0	0	0	0	0
57	0	0	0	0	0	0	0	0	0	0	0	0	0	0	0	0	0	0	0	0	0	0	0	0	0	0	0	0	0	0	0	0	0	0	0	0	0
58	0	0	0	0	0	0	0	0	0	0	0	0	0	0	0	0	0	0	0	0	0	0	0	0	0	0	0	0	0	0	0	0	0	0	0	0	0
59	0	0	0	0	0	0	0	0	0	0	0	0	0	0	0	0	0	0	0	0	0	0	0	0	0	0	0	0	0	0	0	0	0	0	0	0	0
60	0	0	0	0	0	0	0	0	0	0	0	0	0	0	0	0	0	0	0	0	0	0	0	0	0	0	0	0	0	0	0	0	0	0	0	0	0
61	0	0	0	0	0	0	0	0	0	0	0	0	0	0	0	0	0	0	0	0	0	0	0	0	0	0	0	0	0	0	0	0	0	0	0	0	0
62	0	0	0	0	0	0	0	0	0	0	0	0	0	0	0	0	0	0	0	0	0	0	0	0	0	0	0	0	0	0	0	0	0	0	0	0	0
63	0	0	0	0	0	0	0	0	0	0	0	0	0	0	0	0	0	0	0	0	0	0	0	0	0	0	0	0	0	0	0	0	0	0	0	0	0
64	0	0	0	0	0	0	0	0	0	0	0	0	0	0	0	0	0	0	0	0	0	0	0	0	0	0	0	0	0	0	0	0	0	0	0	0	0
65	0	0	0	0	0	0	0	0	0	0	0	0	0	0	0	0	0	0	0	0	0	0	0	0	0	0	0	0	0	0	0	0	0	0	0	0	0
66	0	0	0	0	0	0	0	0	0	0	0	0	0	0	0	0	0	0	0	0	0	0	0	0	0	0	0	0	0	0	0	0	0	0	0	0	0
67	0	0	0	0	0	0	0	0	0	0	0	0	0	0	0	0	0	0	0	0	0	0	0	0	0	0	0	0	0	0	0	0	0	0	0	0	0
68	0	0	0	0	0	0	0	0	0	0	0	0	0	0	0	0	0	0	0	0	0	0	0	0	0	0	0	0	0	0	0	0	0	0	0	0	0
69	0	0	0	0	0	0	0	0	0	0	0	0	0	0	0	0	0	0	0	0	0	0	0	0	0	0	0	0	0	0	0	0	0	0	0	0	0
70	0	0	0	0	0	0	0	0	0	0	0	0	0	0	0	0	0	0	0	0	0	0	0	0	0	0	0	0	0	0	0	0	0	0	0	0	0
71	0	0	0	0	0	0	0	0	0	0	0	0	0	0	0	0	0	0	0	0	0	0	0	0	0	0	0	0	0	0	0	0	0	0	0	0	0
72	0	0	0	0	0	0	0	0	0	0	0	0	0	0	0	0	0	0	0	0	0	0	0	0	0	0	0	0	0	0	0	0	0	0	0	0	0
73	0	0	0	0	0	0	0	0	0	0	0	0	0	0	0	0	0	0	0	0	0	0	0	0	0	0	0	0	0	0	0	0	0	0	0	0	0
74	0	0	0	0	0	0	0	0	0	0	0	0	0	0	0	0	0	0	0	0	0	0	0	0	0	0	0	0	0	0	0	0	0	0	0	0	0
75	0	0	0	0	0	0	0	0	0	0	0	0	0	0	0	0	0	0	0	0	0	0	0	0	0	0	0	0	0	0	0	0	0	0	0	0	0
76	0	0	0	0	0	0	0	0	0	0	0	0	0	0	0	0	0	0	0	0	0	0	0	0	0	0	0	0	0	0	0	0	0	0	0	0	0
77	0	0	0	0	0	0	0	0	0	0	0	0	0	0	0	0	0	0	0	0	0	0	0	0	0	0	0	0	0	0	0	0	0	0	0	0	0
78	0	0	0	0	0	0	0	0	0	0	0	0	0	0	0	0	0	0	0	0	0	0	0	0	0	0	0	0	0	0	0	0	0	0	0	0	0
79	0	0	0	0	0	0	0	0	0	0	0	0	0	0	0	0	0	0	0	0	0	0	0	0	0	0	0	0	0	0	0	0	0	0	0	0	0
80	0	0	0	0	0	0	0	0	0	0	0	0	0	0	0	0	0	0	0	0	0	0	0	0	0	0	0	0	0	0	0	0	0	0	0	0	0
81	0	0	0	0	0	0	0	0	0	0	0	0	0	0	0	0	0	0	0	0	0	0	0	0	0	0	0	0	0	0	0	0	0	0	0	0	0
82	0	0	0	0	0	0	0	0	0	0	0	0	0	0	0	0	0	0	0	0	0	0	0	0	0	0	0	0	0	0	0	0	0	0	0	0	0
83	0	0	0	0	0	0	0	0	0	0	0	0	0	0	0	0	0	0	0	0	0	0	0	0	0	0	0	0	0	0	0	0	0	0	0	0	0
84	0	0	0	0	0	0	0	0	0	0	0	0	0	0	0	0	0	0	0	0	0	0	0	0	0	0	0	0	0	0	0	0	0	0	0	0	0
85	0	0	0	0	0	0	0	0	0	0	0	0	0	0	0	0	0	0	0	0	0	0	0	0	0	0	0	0	0	0	0	0	0	0	0	0	0
86	0	0	0	0	0	0	0	0	0	0	0	0	0	0	0	0	0	0	0	0	0	0	0	0	0	0	0	0	0	0	0	0	0	0	0	0	0
87	0	0	0	0	0	0	0	0	0	0	0	0	0	0	0	0	0	0	0	0	0	0	0	0	0	0	0	0	0	0	0	0	0	0	0	0	0
88	0	0	0	0	0	0	0	0	0	0	0	0	0	0	0	0	0	0	0	0	0	0	0	0	0	0	0	0	0	0	0	0	0	0	0	0	0
89	0	0	0	0	0	0	0	0	0	0	0	0	0	0	0	0	0	0	0	0	0	0	0	0	0	0	0	0	0	0	0	0	0	0	0	0	0
90	0	0	0	0	0	0	0	0	0	0	0	0	0	0	0	0	0	0	0	0	0	0	0	0	0	0	0	0	0	0	0	0	0	0	0	0	0
91	0	0	0	0	0	0	0	0	0	0	0	0	0	0	0	0	0	0	0	0	0	0	0	0	0	0	0	0	0	0	0	0	0	0	0	0	0
92	0	0	0	0	0	0	0	0	0	0	0	0	0	0	0	0	0	0	0	0	0	0	0	0	0	0	0	0	0	0	0	0	0	0	0	0	0
93	0	0	0	0	0	0	0	0	0	0	0	0	0	0	0	0	0	0	0	0	0	0	0	0	0	0	0	0	0	0	0	0	0	0	0	0	0
94	0	0	0	0	0	0	0	0	0	0	0	0	0	0	0	0	0	0	0	0	0	0	0	0	0	0	0	0	0	0	0	0	0	0	0	0	0
95	0	0	0	0	0	0	0	0	0	0	0	0	0	0	0	0	0	0	0	0	0	0	0	0	0	0	0	0	0	0	0	0	0	0	0	0	0
96	0	0	0	0	0	0	0	0	0	0	0	0	0	0	0	0	0	0	0	0	0	0	0	0	0	0	0	0	0	0	0	0	0	0	0	0	0
97	0	0	0	0	0	0	0	0	0	0	0	0	0	0	0	0	0	0	0	0	0	0	0	0	0	0	0	0	0	0	0	0	0	0	0	0	0
98	0	0	0	0	0	0	0	0	0	0	0	0	0	0	0	0	0	0	0	0	0	0	0	0	0	0	0	0	0	0	0	0	0	0	0	0	0
99	0	0	0	0	0	0	0	0	0	0	0	0	0	0	0	0	0	0	0	0	0	0	0	0	0	0	0	0	0	0	0	0	0	0	0	0	0
100	0	0	0	0	0	0	0	0	0	0	0	0	0	0	0	0	0	0	0	0	0	0	0	0	0	0	0	0	0	0	0	0	0	0	0	0	0
101	0	0	0	0	0	0	0	0	0	0	0	0	0	0	0	0	0	0	0	0	0	0	0	0	0	0	0	0	0	0	0	0	0	0	0	0	0
102	0	0	0	0	0	0	0	0	0	0	0	0	0	0	0	0	0	0	0	0	0	0	0	0	0	0	0	0	0	0	0	0	0	0	0	0	0
103	0	0	0	0	0	0	0	0	0	0	0	0	0	0	0	0	0	0	0	0	0	0	0	0	0	0	0	0	0	0	0	0	0	0	0	0	0
104	0	0	0	0	0	0	0	0	0	0	0	0	0	0	0	0	0	0	0	0	0	0	0	0	0	0	0	0	0	0	0	0	0	0	0	0	0
105	0	0	0	0	0	0	0	0	0	0	0	0	0	0	0	0	0	0	0	0	0	0	0	0	0	0	0	0	0	0	0	0	0	0	0	0	0
106	0	0	0	0	0	0	0	0	0	0	0	0	0	0	0	0	0	0	0	0	0	0	0	0	0	0	0	0	0	0	0	0	0	0	0	0	0
107	0	0	0	0	0	0	0	0	0	0	0	0	0	0	0	0	0	0	0	0	0	0	0	0	0	0	0	0	0	0	0	0	0	0	0	0	0
108	0	0	0	0	0	0	0	0	0	0	0	0	0	0	0	0	0	0	0	0	0	0	0	0	0	0	0	0	0	0	0	0	0	0	0	0	0
109	0	0	0	0	0	0	0	0	0	0	0	0	0	0	0	0	0	0	0	0	0	0	0	0	0	0	0	0	0	0	0	0	0	0	0	0	0
110	0	0	0	0	0	0	0	0	0	0	0	0	0	0	0	0	0	0	0	0	0	0	0	0	0	0	0	0	0	0	0	0	0	0	0	0	0
111	0	0	0	0	0	0	0	0	0	0	0	0	0	0	0	0	0	0	0	0	0	0	0	0	0	0	0	0	0	0	0	0	0	0	0	0	0
112	0	0	0	0	0	0	0	0	0	0	0	0	0	0	0	0	0	0	0	0	0	0	0	0	0	0	0	0	0	0	0	0	0	0	0	0	0
113	0	0	0	0	0	0	0	0	0	0	0	0	0	0	0	0	0	0	0	0	0	0	0	0	0	0	0	0	0	0	0	0	0	0	0	0	0
114	0	0	0	0	0	0	0	0	0	0	0	0	0	0	0	0	0	0	0	0	0	0	0	0	0	0	0	0	0	0	0	0	0	0	0	0	0
115	0	0	0	0	0	0	0	0	0	0	0	0	0	0	0	0	0	0	0	0	0	0	0	0	0	0	0	0	0	0	0	0	0	0	0	0	0
116	0	0	0	0	0	0	0	0	0	0	0	0	0	0	0	0	0	0	0	0	0	0	0	0	0	0	0	0	0	0	0	0	0	0	0	0	0
117	0	0	0	0	0	0	0	0	0	0	0	0	0	0	0	0	0	0	0	0	0	0	0	0	0	0	0	0	0	0	0	0	0	0	0	0	0
118	0	0	0	0	0	0	0	0	0	0	0	0	0	0	0	0	0	0	0	0	0	0	0	0	0	0	0	0	0	0	0	0	0	0	0	0	0
119	0	0	0	0	0	0	0	0	0	0	0	0	0	0	0	0	0	0	0	0	0	0	0	0	0	0	0	0	0	0	0	0	0	0	0	0	0
120	0	0	0	0	0	0	0	0	0	0	0	0	0	0	0	0	0	0	0	0	0	0	0	0	0	0	0	0	0	0	0	0	0	0	0	0	0
121	0	0	0	0	0	0	0	0	0	0	0	0	0	0	0	0	0	0	0	0	0	0	0	0	0	0	0	0	0	0	0	0	0	0	0	0	0
122	0	0	0	0	0	0	0	0	0	0	0	0	0	0	0	0	0	0	0	0	0	0	0	0	0	0	0	0	0	0	0	0	0	0	0	0	0
123	0	0	0	0	0	0	0	0	0	0	0	0	0	0	0	0	0	0	0	0	0	0	0	0	0	0	0	0	0	0	0	0	0	0	0	0	0
124	0	0	0	0	0	0	0	0	0	0	0	0	0	0	0	0	0	0	0	0	0	0	0	0	0	0	0	0	0	0	0	0	0	0	0	0	0
125	0	0	0	0	0	0	0	0	0	0	0	0	0	0	0	0	0	0	0	0	0	0	0	0	0	0	0	0	0	0	0	0	0	0	0	0	0
126	0	0	0	0	0	0	0	0	0	0	0	0	0	0	0	0	0	0	0	0	0	0	0	0	0	0	0	0	0	0	0	0	0	0	0	0	0
127	0	0	0	0	0	0	0	0	0	0	0	0	0	0	0	0	0	0	0	0	0	0	0	0	0	0	0	0	0	0	0	0	0	0	0	0	0
128	0	0	0	0	0	0	0	0	0	0	0	0	0	0	0	0	0	0	0	0	0	0	0	0	0	0	0	0	0	0	0	0	0	0	0	0	1
129	0	0	0	0	0	0	0	0	0	0	0	0	0	0	0	0	0	0	0	0	0	0	0	0	0	0	0	0	0	0	0	0	0	0	1	0	0
130	0	0	0	0	0	0	0	0	0	0	0	0	0	0	0	0	0	0	0	0	0	0	0	0	0	0	0	0	0	0	0	0	0	0	1	0	1
131	0	0	0	0	0	0	0	0	0	0	0	0	0	0	0	0	0	0	0	0	0	0	0	0	0	0	0	0	0	0	0	1	0	1	0	0	0
132	0	0	0	0	0	0	0	0	0	0	0	0	0	0	0	0	0	0	0	0	0	0	0	0	0	0	0	0	0	0	1	0	1	0	0	0	0
133	0	0	0	0	0	0	0	0	0	0	0	0	0	0	0	0	0	0	0	0	0	0	0	0	0	0	0	1	1	0	0	0	0	0	0	0	0
134	0	0	0	0	0	0	0	0	0	0	0	0	0	0	0	0	0	0	0	0	0	0	0	0	0	1	0	1	0	0	0	0	0	0	0	0	0
135	0	0	0	0	0	0	0	0	0	0	0	0	0	0	0	0	0	0	0	0	0	0	0	0	0	1	1	0	0	0	0	0	0	0	0	0	0
136	0	0	0	0	0	0	0	0	0	0	0	0	0	0	0	0	0	0	0	0	0	0	0	0	1	1	0	0	0	0	0	0	0	0	0	0	0
137	0	0	0	0	0	0	0	0	0	0	0	0	0	0	0	0	0	0	0	0	0	0	1	0	1	0	0	0	0	0	0	0	0	0	0	0	0
138	0	0	0	0	0	0	0	0	0	0	0	0	0	0	0	0	0	0	0	0	1	0	0	1	0	0	0	0	0	0	0	0	0	0	0	0	0
139	0	0	0	0	0	0	0	0	0	0	0	0	0	0	0	0	0	0	0	0	1	0	1	0	0	0	0	0	0	0	0	0	0	0	0	0	0
140	0	0	0	0	0	0	0	0	0	0	0	0	0	0	0	0	0	0	0	0	1	1	0	0	0	0	0	0	0	0	0	0	0	0	0	0	0
141	0	0	0	0	0	0	0	0	0	0	0	0	0	0	0	0	0	0	0	1	0	1	0	0	0	0	0	0	0	0	0	0	0	0	0	0	0
142	0	0	0	0	0	0	0	0	0	0	0	0	0	0	0	0	0	0	0	1	1	0	0	0	0	0	0	0	0	0	0	0	0	0	0	0	0
143	0	0	0	0	0	0	0	0	0	0	0	0	0	0	0	0	0	0	1	1	0	0	0	0	0	0	0	0	0	0	0	0	0	0	0	0	0
144	0	0	0	0	0	0	0	0	0	0	0	0	0	0	0	0	0	0	1	1	0	0	0	0	0	0	0	0	0	0	0	0	0	0	0	0	0
145	0	0	0	0	0	0	0	0	0	0	0	0	0	0	0	0	0	1	0	0	1	0	0	0	0	0	0	0	0	0	0	0	0	0	0	0	0
146	0	0	0	0	0	0	0	0	0	0	0	0	0	0	0	0	0	1	0	1	0	0	0	0	0	0	0	0	0	0	0	0	0	0	0	0	0
147	0	0	0	0	0	0	0	0	0	0	0	0	0	0	0	0	0	1	0	1	0	0	0	0	0	0	0	0	0	0	0	0	0	0	0	0	0
148	0	0	0	0	0	0	0	0	0	0	0	0	0	0	0	0	0	1	1	0	0	0	0	0	0	0	0	0	0	0	0	0	0	0	0	0	0
149	0	0	0	0	0	0	0	0	0	0	0	0	0	0	0	0	1	0	1	0	0	0	0	0	0	0	0	0	0	0	0	0	0	0	0	0	0
150	0	0	0	0	0	0	0	0	0	0	0	0	0	0	0	1	0	0	0	0	0	0	0	0	0	0	0	0	0	0	0	0	0	0	0	0	0
151	0	0	0	0	0	0	0	0	0	0	0	0	0	0	0	1	1	0	0	0	0	0	0	0	0	0	0	0	0	0	0	0	0	0	0	0	0
152	0	0	0	0	0	0	0	0	0	0	0	0	0	1	1	0	0	0	0	0	0	0	0	0	0	0	0	0	0	0	0	0	0	0	0	0	0
153	0	0	0	0	0	0	0	0	0	0	0	0	0	1	1	0	0	0	0	0	0	0	0	0	0	0	0	0	0	0	0	0	0	0	0	0	0
154	0	0	0	0	0	0	0	0	0	0	0	1	0	0	0	0	0	0	0	0	0	0	0	0	0	0	0	0	0	0	0	0	0	0	0	0	0
155	0	0	0	0	0	0	0	0	0	0	0	1	1	0	0	0	0	0	0	0	0	0	0	0	0	0	0	0	0	0	0	0	0	0	0	0	0
156	0	0	0	0	0	0	0	0	0	0	1	0	1	0	0	0	0	0	0	0	0	0	0	0	0	0	0	0	0	0	0	0	0	0	0	0	0
157	0	0	0	0	0	0	0	0	0	0	1	1	0	0	0	0	0	0	0	0	0	0	0	0	0	0	0	0	0	0	0	0	0	0	0	0	0
158	0	0	0	0	0	0	0	0	0	1	0	0	1	0	0	0	0	0	0	0	0	0	0	0	0	0	0	0	0	0	0	0	0	0	0	0	0
159	0	0	0	0	0	0	0	0	0	1	0	1	0	0	0	0	0	0	0	0	0	0	0	0	0	0	0	0	0	0	0	0	0	0	0	0	0
160	0	0	0	0	0	0	0	0	1	1	0	0	0	0	0	0	0	0	0	0	0	0	0	0	0	0	0	0	0	0	0	0	0	0	0	0	0
161	0	0	0	0	0	0	0	0	1	1	0	0	0	0	0	0	0	0	0	0	0	0	0	0	0	0	0	0	0	0	0	0	0	0	0	0	0
162	0	0	0	0	0	0	0	1	0	1	0	0	0	0	0	0	0	0	0	0	0	0	0	0	0	0	0	0	0	0	0	0	0	0	0	0	0
163	0	0	0	0	0	0	0	1	0	1	0	0	0	0	0	0	0	0	0	0	0	0	0	0	0	0	0	0	0	0	0	0	0	0	0	0	0
164	0	0	0	0	1	0	1	0	0	0	0	0	0	0	0	0	0	0	0	0	0	0	0	0	0	0	0	0	0	0	0	0	0	0	0	0	0
165	0	0	0	1	0	0	0	0	1	0	0	0	0	0	0	0	0	0	0	0	0	0	0	0	0	0	0	0	0	0	0	0	0	0	0	0	0
166	0	1	0	0	0	0	0	0	1	0	0	0	0	0	0	0	0	0	0	0	0	0	0	0	0	0	0	0	0	0	0	0	0	0	0	0	0
167	0	0	0	0	0	0	0	0	0	0	0	0	0	0	0	0	0	0	0	0	0	0	0	0	0	0	0	0	0	0	0	0	0	0	0	0	0
168	0	0	0	0	0	0	0	0	0	0	0	0	0	0	0	0	0	0	0	0	0	0	0	0	0	0	0	0	0	0	0	0	0	0	0	0	0
169	0	0	0	0	0	0	0	0	0	0	0	0	0	0	0	0	0	0	0	0	0	0	0	0	0	0	0	0	0	0	0	0	0	0	0	0	0
170	0	0	0	0	0	0	0	0	0	0	0	0	0	0	0	0	0	0	0	0	0	0	0	0	0	0	0	0	0	0	0	0	0	0	0	0	0
171	0	0	0	0	0	0	0	0	0	0	0	0	0	0	0	0	0	0	0	0	0	0	0	0	0	0	0	0	0	0	0	0	0	0	0	0	0
172	0	0	0	0	0	0	0	0	0	0	0	0	0	0	0	0	0	0	0	0	0	0	0	0	0	0	0	0	0	0	0	0	0	0	0	0	0
173	0	0	0	0	0	0	0	0	0	0	0	0	0	0	0	0	0	0	0	0	0	0	0	0	0	0	0	0	0	0	0	0	0	0	0	0	0
174	0	0	0	0	0	0	0	0	0	0	0	0	0	0	0	0	0	0	0	0	0	0	0	0	0	0	0	0	0	0	0	0	0	0	0	1	1
175	0	0	0	0	0	0	0	0	0	0	0	0	0	0	0	0	0	0	0	0	0	0	0	0	0	0	0	0	0	0	0	0	0	1	0	1	0
176	0	0	0	0	0	0	0	0	0	0	0	0	0	0	0	0	0	0	0	0	0	0	0	0	1	0	0	1	0	0	0	0	0	0	0	0	0
177	0	0	0	0	0	0	0	0	0	0	0	0	0	0	0	0	0	0	0	0	0	0	0	0	1	0	0	1	0	0	0	0	0	0	0	0	0
178	0	0	0	0	0	0	0	0	0	0	0	0	0	0	0	0	0	0	0	0	0	0	1	0	0	0	0	0	1	0	0	0	0	0	0	0	0
179	0	0	0	0	0	0	0	0	0	0	0	0	0	0	0	0	0	0	0	0	0	1	0	1	0	0	0	0	0	0	0	0	0	0	0	0	0
180	0	0	0	0	0	0	0	0	0	0	0	0	0	0	0	0	0	0	1	0	1	0	0	0	0	0	0	0	0	0	0	0	0	0	0	0	0
181	0	0	0	0	0	0	0	0	0	0	0	0	0	0	0	0	1	0	0	1	0	0	0	0	0	0	0	0	0	0	0	0	0	0	0	0	0
182	0	0	0	0	0	0	0	0	0	0	0	0	0	0	0	1	0	1	0	0	0	0	0	0	0	0	0	0	0	0	0	0	0	0	0	0	0
183	0	0	0	0	0	0	0	0	0	0	0	0	0	1	1	0	0	0	0	0	0	0	0	0	0	0	0	0	0	0	0	0	0	0	0	0	0
184	0	0	0	0	0	0	0	0	0	0	1	0	0	1	0	0	0	0	0	0	0	0	0	0	0	0	0	0	0	0	0	0	0	0	0	0	0
185	0	0	0	0	0	0	0	0	0	0	1	0	1	0	0	0	0	0	0	0	0	0	0	0	0	0	0	0	0	0	0	0	0	0	0	0	0
186	0	0	0	0	0	0	0	0	0	0	1	1	0	0	0	0	0	0	0	0	0	0	0	0	0	0	0	0	0	0	0	0	0	0	0	0	0
187	0	0	0	0	0	0	0	0	0	1	1	0	0	0	0	0	0	0	0	0	0	0	0	0	0	0	0	0	0	0	0	0	0	0	0	0	0
188	0	0	0	0	0	0	0	0	1	1	0	0	0	0	0	0	0	0	0	0	0	0	0	0	0	0	0	0	0	0	0	0	0	0	0	0	0
189	0	0	1	0	1	0	0	0	0	0	0	0	0	0	0	0	0	0	0	0	0	0	0	0	0	0	0	0	0	0	0	0	0	0	0	0	0
190	0	1	0	1	0	0	0	0	0	0	0	0	0	0	0	0	0	0	0	0	0	0	0	0	0	0	0	0	0	0	0	0	0	0	0	0	0
191	0	0	0	0	0	0	0	0	0	0	0	0	0	0	0	0	0	0	0	0	0	0	0	0	0	0	0	0	0	0	0	0	0	0	0	0	0
192	0	0	0	0	0	0	0	0	0	0	0	0	0	0	0	0	0	0	0	0	0	0	0	0	0	0	0	0	0	0	0	0	0	0	0	0	0
193	0	0	0	0	0	0	0	0	0	0	0	0	0	0	0	0	0	0	0	0	0	0	0	0	0	0	0	0	0	0	0	0	0	0	0	0	0
194	0	0	0	0	0	0	0	0	0	0	0	0	0	0	0	0	0	0	0	0	0	0	0	0	0	0	0	0	0	0	1	1	0	0	0	0	0
195	0	0	0	0	0	0	0	0	0	0	0	0	0	0	0	0	0	0	0	1	0	1	0	0	0	0	0	0	0	0	0	0	0	0	0	0	0
196	0	0	0	0	0	0	0	0	0	0	0	0	1	1	0	0	0	0	0	0	0	0	0	0	0	0	0	0	0	0	0	0	0	0	0	0	0
197	0	0	0	0	1	0	1	0	0	0	0	0	0	0	0	0	0	0	0	0	0	0	0	0	0	0	0	0	0	0	0	0	0	0	0	0	0
198	1	0	0	1	0	0	0	0	0	0	0	0	0	0	0	0	0	0	0	0	0	0	0	0	0	0	0	0	0	0	0	0	0	0	0	0	0
199	0	0	0	0	0	0	0	0	0	0	0	0	0	0	0	0	0	0	0	0	0	0	0	0	0	0	0	0	0	1	1	0	0	0	0	0	0
200	0	0	0	0	0	0	0	0	0	0	0	0	0	0	0	0	0	0	0	0	0	0	0	0	0	0	0	0	0	0	0	0	0	0	0	0	0
201	0	0	0	0	0	0	0	0	0	0	0	0	0	0	0	0	0	0	0	0	0	0	0	0	0	0	0	0	0	0	0	0	0	0	0	0	0

## Sheet: S2J Death
CellID
1	0	0	0	0	0	0	0	0	0	0	0	0	0	0	0	0	0	0	0	0	0	0	0	0	0	0	0	0	0	0	0	0	0	0	0	0	0
2	0	0	0	0	0	0	0	0	0	0	0	0	0	0	0	0	0	0	0	0	0	0	0	0	0	0	0	0	0	0	0	0	0	0	0	0	0
3	0	0	0	0	0	0	0	0	0	0	0	0	0	0	0	0	0	0	0	0	0	0	0	0	0	0	0	0	0	0	0	0	0	0	0	0	0
4	0	0	0	0	0	0	0	0	0	0	0	0	0	0	0	0	0	0	0	0	0	0	0	0	0	0	0	0	0	0	0	0	0	0	0	0	0
5	0	0	0	0	0	0	0	0	0	0	0	0	0	0	0	0	0	0	0	0	0	0	0	0	0	0	0	0	0	0	0	0	0	0	0	0	0
6	0	0	0	0	0	0	0	0	0	0	0	0	0	0	0	0	0	0	0	0	0	0	0	0	0	0	0	0	0	0	0	0	0	0	0	0	0
7	0	0	0	0	0	0	0	0	0	0	0	0	0	0	0	0	0	0	0	0	0	0	0	0	0	0	0	0	0	0	0	0	0	0	0	0	0
8	0	0	0	0	0	0	0	0	0	0	0	0	0	0	0	0	0	0	0	0	0	0	0	0	0	0	0	0	0	0	0	0	0	0	0	0	0
9	0	0	0	0	0	0	0	0	0	0	0	0	0	0	0	0	0	0	0	0	0	0	0	0	0	0	0	0	0	0	0	0	0	0	0	0	0
10	0	0	0	0	0	0	0	0	0	0	0	0	0	0	0	0	0	0	0	0	0	0	0	0	0	0	0	0	0	0	0	0	0	0	0	0	0
11	0	0	0	0	0	0	0	0	0	0	0	0	0	0	0	0	0	0	0	0	0	0	0	0	0	0	0	0	0	0	0	0	0	0	0	0	0
12	0	0	0	0	0	0	0	0	0	0	0	0	0	0	0	0	0	0	0	0	0	0	0	0	0	0	0	0	0	0	0	0	0	0	0	0	0
13	0	0	0	0	0	0	0	0	0	0	0	0	0	0	0	0	0	0	0	0	0	0	0	0	0	0	0	0	0	0	0	0	0	0	0	0	0
14	0	0	0	0	0	0	0	0	0	0	0	0	0	0	0	0	0	0	0	0	0	0	0	0	0	0	0	0	0	0	0	0	0	0	0	0	0
15	0	0	0	0	0	0	0	0	0	0	0	0	0	0	0	0	0	0	0	0	0	0	0	0	0	0	0	0	0	0	0	0	0	0	0	0	0
16	0	0	0	0	0	0	0	0	0	0	0	0	0	0	0	0	0	0	0	0	0	0	0	0	0	0	0	0	0	0	0	0	0	0	0	0	0
17	0	0	0	0	0	0	0	0	0	0	0	0	0	0	0	0	0	0	0	0	0	0	0	0	0	0	0	0	0	0	0	0	0	0	0	0	0
18	0	0	0	0	0	0	0	0	0	0	0	0	0	0	0	0	0	0	0	0	0	0	0	0	0	0	0	0	0	0	0	0	0	0	0	0	0
19	0	0	0	0	0	0	0	0	0	0	0	0	0	0	0	0	0	0	0	0	0	0	0	0	0	0	0	0	0	0	0	0	0	0	0	0	0
20	0	0	0	0	0	0	0	0	0	0	0	0	0	0	0	0	0	0	0	0	0	0	0	0	0	0	0	0	0	0	0	0	0	0	0	0	0
21	0	0	0	0	0	0	0	0	0	0	0	0	0	0	0	0	0	0	0	0	0	0	0	0	0	0	0	0	0	0	0	0	0	0	0	0	0
22	0	0	0	0	0	0	0	0	0	0	0	0	0	0	0	0	0	0	0	0	0	0	0	0	0	0	0	0	0	0	0	0	0	0	0	0	0
23	0	0	0	0	0	0	0	0	0	0	0	0	0	0	0	0	0	0	0	0	0	0	0	0	0	0	0	0	0	0	0	0	0	0	0	0	0
24	0	0	0	0	0	0	0	0	0	0	0	0	0	0	0	0	0	0	0	0	0	0	0	0	0	0	0	0	0	0	0	0	0	0	0	0	0
25	0	0	0	0	0	0	0	0	0	0	0	0	0	0	0	0	0	0	0	0	0	0	0	0	0	0	0	0	0	0	0	0	0	0	0	0	0
26	0	0	0	0	0	0	0	0	0	0	0	0	0	0	0	0	0	0	0	0	0	0	0	0	0	0	0	0	0	0	0	0	0	0	0	0	0
27	0	0	0	0	0	0	0	0	0	0	0	0	0	0	0	0	0	0	0	0	0	0	0	0	0	0	0	0	0	0	0	0	0	0	0	0	0
28	0	0	0	0	0	0	0	0	0	0	0	0	0	0	0	0	0	0	0	0	0	0	0	0	0	0	0	0	0	0	0	0	0	0	0	0	0
29	0	0	0	0	0	0	0	0	0	0	0	0	0	0	0	0	0	0	0	0	0	0	0	0	0	0	0	0	0	0	0	0	0	0	0	0	0
30	0	0	0	0	0	0	0	0	0	0	0	0	0	0	0	0	0	0	0	0	0	0	0	0	0	0	0	0	0	0	0	0	0	0	0	0	0
31	0	0	0	0	0	0	0	0	0	0	0	0	0	0	0	0	0	0	0	0	0	0	0	0	0	0	0	0	0	0	0	0	0	0	0	0	0
32	0	0	0	0	0	0	0	0	0	0	0	0	0	0	0	0	0	0	0	0	0	0	0	0	0	0	0	0	0	0	0	0	0	0	0	0	0
33	0	0	0	0	0	0	0	0	0	0	0	0	0	0	0	0	0	0	0	0	0	0	0	0	0	0	0	0	0	0	0	0	0	0	0	0	0
34	0	0	0	0	0	0	0	0	0	0	0	0	0	0	0	0	0	0	0	0	0	0	0	0	0	0	0	0	0	0	0	0	0	0	0	0	0
35	0	0	0	0	0	0	0	0	0	0	0	0	0	0	0	0	0	0	0	0	0	0	0	0	0	0	0	0	0	0	0	0	0	0	0	0	0
36	0	0	0	0	0	0	0	0	0	0	0	0	0	0	0	0	0	0	0	0	0	0	0	0	0	0	0	0	0	0	0	0	0	0	0	0	0
37	0	0	0	0	0	0	0	0	0	0	0	0	0	0	0	0	0	0	0	0	0	0	0	0	0	0	0	0	0	0	0	0	0	0	0	0	0
38	0	0	0	0	0	0	0	0	0	0	0	0	0	0	0	0	0	0	0	0	0	0	0	0	0	0	0	0	0	0	0	0	0	0	0	0	0
39	0	0	0	0	0	0	0	0	0	0	0	0	0	0	0	0	0	0	0	0	0	0	0	0	0	0	0	0	0	0	0	0	0	0	0	0	0
40	0	0	0	0	0	0	0	0	0	0	0	0	0	0	0	0	0	0	0	0	0	0	0	0	0	0	0	0	0	0	0	0	0	0	0	0	0
41	0	0	0	0	0	0	0	0	0	0	0	0	0	0	0	0	0	0	0	0	0	0	0	0	0	0	0	0	0	0	0	0	0	0	0	0	0
42	0	0	0	0	0	0	0	0	0	0	0	0	0	0	0	0	0	0	0	0	0	0	0	0	0	0	0	0	0	0	0	0	0	0	0	0	0
43	0	0	0	0	0	0	0	0	0	0	0	0	0	0	0	0	0	0	0	0	0	0	0	0	0	0	0	0	0	0	0	0	0	0	0	0	0
44	0	0	0	0	0	0	0	0	0	0	0	0	0	0	0	0	0	0	0	0	0	0	0	0	0	0	0	0	0	0	0	0	0	0	0	0	0
45	0	0	0	0	0	0	0	0	0	0	0	0	0	0	0	0	0	0	0	0	0	0	0	0	0	0	0	0	0	0	0	0	0	0	0	0	0
46	0	0	0	0	0	0	0	0	0	0	0	0	0	0	0	0	0	0	0	0	0	0	0	0	0	0	0	0	0	0	0	0	0	0	0	0	0
47	0	0	0	0	0	0	0	0	0	0	0	0	0	0	0	0	0	0	0	0	0	0	0	0	0	0	0	0	0	0	0	0	0	0	0	0	0
48	0	0	0	0	0	0	0	0	0	0	0	0	0	0	0	0	0	0	0	0	0	0	0	0	0	0	0	0	0	0	0	0	0	0	0	0	0
49	0	0	0	0	0	0	0	0	0	0	0	0	0	0	0	0	0	0	0	0	0	0	0	0	0	0	0	0	0	0	0	0	0	0	0	0	0
50	0	0	0	0	0	0	0	0	0	0	0	0	0	0	0	0	0	0	0	0	0	0	0	0	0	0	0	0	0	0	0	0	0	0	0	0	0
51	0	0	0	0	0	0	0	0	0	0	0	0	0	0	0	0	0	0	0	0	0	0	0	0	0	0	0	0	0	0	0	0	0	0	0	0	0
52	0	0	0	0	0	0	0	0	0	0	0	0	0	0	0	0	0	0	0	0	0	0	0	0	0	0	0	0	0	0	0	0	0	0	0	0	0
53	0	0	0	0	0	0	0	0	0	0	0	0	0	0	0	0	0	0	0	0	0	0	0	0	0	0	0	0	0	0	0	0	0	0	0	0	0
54	0	0	0	0	0	0	0	0	0	0	0	0	0	0	0	0	0	0	0	0	0	0	0	0	0	0	0	0	0	0	0	0	0	0	0	0	0
55	0	0	0	0	0	0	0	0	0	0	0	0	0	0	0	0	0	0	0	0	0	0	0	0	0	0	0	0	0	0	0	0	0	0	0	0	0
56	0	0	0	0	0	0	0	0	0	0	0	0	0	0	0	0	0	0	0	0	0	0	0	0	0	0	0	0	0	0	0	0	0	0	0	0	0
57	0	0	0	0	0	0	0	0	0	0	0	0	0	0	0	0	0	0	0	0	0	0	0	0	0	0	0	0	0	0	0	0	0	0	0	0	0
58	0	0	0	0	0	0	0	0	0	0	0	0	0	0	0	0	0	0	0	0	0	0	0	0	0	0	0	0	0	0	0	0	0	0	0	0	0
59	0	0	0	0	0	0	0	0	0	0	0	0	0	0	0	0	0	0	0	0	0	0	0	0	0	0	0	0	0	0	0	0	0	0	0	0	0
60	0	0	0	0	0	0	0	0	0	0	0	0	0	0	0	0	0	0	0	0	0	0	0	0	0	0	0	0	0	0	0	0	0	0	0	0	0
61	0	0	0	0	0	0	0	0	0	0	0	0	0	0	0	0	0	0	0	0	0	0	0	0	0	0	0	0	0	0	0	0	0	0	0	0	0
62	0	0	0	0	0	0	0	0	0	0	0	0	0	0	0	0	0	0	0	0	0	0	0	0	0	0	0	0	0	0	0	0	0	0	0	0	0
63	0	0	0	0	0	0	0	0	0	0	0	0	0	0	0	0	0	0	0	0	0	0	0	0	0	0	0	0	0	0	0	0	0	0	0	0	0
64	0	0	0	0	0	0	0	0	0	0	0	0	0	0	0	0	0	0	0	0	0	0	0	0	0	0	0	0	0	0	0	0	0	0	0	0	0
65	0	0	0	0	0	0	0	0	0	0	0	0	0	0	0	0	0	0	0	0	0	0	0	0	0	0	0	0	0	0	0	0	0	0	0	0	0
66	0	0	0	0	0	0	0	0	0	0	0	0	0	0	0	0	0	0	0	0	0	0	0	0	0	0	0	0	0	0	0	0	0	0	0	0	0
67	0	0	0	0	0	0	0	0	0	0	0	0	0	0	0	0	0	0	0	0	0	0	0	0	0	0	0	0	0	0	0	0	0	0	0	0	0
68	0	0	0	0	0	0	0	0	0	0	0	0	0	0	0	0	0	0	0	0	0	0	0	0	0	0	0	0	0	0	0	0	0	0	0	0	0
69	0	0	0	0	0	0	0	0	0	0	0	0	0	0	0	0	0	0	0	0	0	0	0	0	0	0	0	0	0	0	0	0	0	0	0	0	0
70	0	0	0	0	0	0	0	0	0	0	0	0	0	0	0	0	0	0	0	0	0	0	0	0	0	0	0	0	0	0	0	0	0	0	0	0	0
71	0	0	0	0	0	0	0	0	0	0	0	0	0	0	0	0	0	0	0	0	0	0	0	0	0	0	0	0	0	0	0	0	0	0	0	0	0
72	0	0	0	0	0	0	0	0	0	0	0	0	0	0	0	0	0	0	0	0	0	0	0	0	0	0	0	0	0	0	0	0	0	0	0	0	0
73	0	0	0	0	0	0	0	0	0	0	0	0	0	0	0	0	0	0	0	0	0	0	0	0	0	0	0	0	0	0	0	0	0	0	0	0	0
74	0	0	0	0	0	0	0	0	0	0	0	0	0	0	0	0	0	0	0	0	0	0	0	0	0	0	0	0	0	0	0	0	0	0	0	0	0
75	0	0	0	0	0	0	0	0	0	0	0	0	0	0	0	0	0	0	0	0	0	0	0	0	0	0	0	0	0	0	0	0	0	0	0	0	0
76	0	0	0	0	0	0	0	0	0	0	0	0	0	0	0	0	0	0	0	0	0	0	0	0	0	0	0	0	0	0	0	0	0	0	0	0	0
77	0	0	0	0	0	0	0	0	0	0	0	0	0	0	0	0	0	0	0	0	0	0	0	0	0	0	0	0	0	0	0	0	0	0	0	0	0
78	0	0	0	0	0	0	0	0	0	0	0	0	0	0	0	0	0	0	0	0	0	0	0	0	0	0	0	0	0	0	0	0	0	0	0	0	0
79	0	0	0	0	0	0	0	0	0	0	0	0	0	0	0	0	0	0	0	0	0	0	0	0	0	0	0	0	0	0	0	0	0	0	0	0	0
80	0	0	0	0	0	0	0	0	0	0	0	0	0	0	0	0	0	0	0	0	0	0	0	0	0	0	0	0	0	0	0	0	0	0	0	0	0
81	0	0	0	0	0	0	0	0	0	0	0	0	0	0	0	0	0	0	0	0	0	0	0	0	0	0	0	0	0	0	0	0	0	0	0	0	0
82	0	0	0	0	0	0	0	0	0	0	0	0	0	0	0	0	0	0	0	0	0	0	0	0	0	0	0	0	0	0	0	0	0	0	0	0	0
83	0	0	0	0	0	0	0	0	0	0	0	0	0	0	0	0	0	0	0	0	0	0	0	0	0	0	0	0	0	0	0	0	0	0	0	0	0
84	0	0	0	0	0	0	0	0	0	0	0	0	0	0	0	0	0	0	0	0	0	0	0	0	0	0	0	0	0	0	0	0	0	0	0	0	0
85	0	0	0	0	0	0	0	0	0	0	0	0	0	0	0	0	0	0	0	0	0	0	0	0	0	0	0	0	0	0	0	0	0	0	0	0	0
86	0	0	0	0	0	0	0	0	0	0	0	0	0	0	0	0	0	0	0	0	0	0	0	0	0	0	0	0	0	0	0	0	0	0	0	0	0
87	0	0	0	0	0	0	0	0	0	0	0	0	0	0	0	0	0	0	0	0	0	0	0	0	0	0	0	0	0	0	0	0	0	0	0	0	0
88	0	0	0	0	0	0	0	0	0	0	0	0	0	0	0	0	0	0	0	0	0	0	0	0	0	0	0	0	0	0	0	0	0	0	0	0	0
89	0	0	0	0	0	0	0	0	0	0	0	0	0	0	0	0	0	0	0	0	0	0	0	0	0	0	0	0	0	0	0	0	0	0	0	0	0
90	0	0	0	0	0	0	0	0	0	0	0	0	0	0	0	0	0	0	0	0	0	0	0	0	0	0	0	0	0	0	0	0	0	0	0	0	0
91	0	0	0	0	0	0	0	0	0	0	0	0	0	0	0	0	0	0	0	0	0	0	0	0	0	0	0	0	0	0	0	0	0	0	0	0	0
92	0	0	0	0	0	0	0	0	0	0	0	0	0	0	0	0	0	0	0	0	0	0	0	0	0	0	0	0	0	0	0	0	0	0	0	0	0
93	0	0	0	0	0	0	0	0	0	0	0	0	0	0	0	0	0	0	0	0	0	0	0	0	0	0	0	0	0	0	0	0	0	0	0	0	0
94	0	0	0	0	0	0	0	0	0	0	0	0	0	0	0	0	0	0	0	0	0	0	0	0	0	0	0	0	0	0	0	0	0	0	0	0	0
95	0	0	0	0	0	0	0	0	0	0	0	0	0	0	0	0	0	0	0	0	0	0	0	0	0	0	0	0	0	0	0	0	0	0	0	0	0
96	0	0	0	0	0	0	0	0	0	0	0	0	0	0	0	0	0	0	0	0	0	0	0	0	0	0	0	0	0	0	0	0	0	0	0	0	0
97	0	0	0	0	0	0	0	0	0	0	0	0	0	0	0	0	0	0	0	0	0	0	0	0	0	0	0	0	0	0	0	0	0	0	0	0	0
98	0	0	0	0	0	0	0	0	0	0	0	0	0	0	0	0	0	0	0	0	0	0	0	0	0	0	0	0	0	0	0	0	0	0	0	0	0
99	0	0	0	0	0	0	0	0	0	0	0	0	0	0	0	0	0	0	0	0	0	0	0	0	0	0	0	0	0	0	0	0	0	0	0	0	0
100	0	0	0	0	0	0	0	0	0	0	0	0	0	0	0	0	0	0	0	0	0	0	0	0	0	0	0	0	0	0	0	0	0	0	0	0	0
101	0	0	0	0	0	0	0	0	0	0	0	0	0	0	0	0	0	0	0	0	0	0	0	0	0	0	0	0	0	0	0	0	0	0	0	0	0
102	0	0	0	0	0	0	0	0	0	0	0	0	0	0	0	0	0	0	0	0	0	0	0	0	0	0	0	0	0	0	0	0	0	0	0	0	0
103	0	0	0	0	0	0	0	0	0	0	0	0	0	0	0	0	0	0	0	0	0	0	0	0	0	0	0	0	0	0	0	0	0	0	0	0	0
104	0	0	0	0	0	0	0	0	0	0	0	0	0	0	0	0	0	0	0	0	0	0	0	0	0	0	0	0	0	0	0	0	0	0	0	0	0
105	0	0	0	0	0	0	0	0	0	0	0	0	0	0	0	0	0	0	0	0	0	0	0	0	0	0	0	0	0	0	0	0	0	0	0	0	0
106	0	0	0	0	0	0	0	0	0	0	0	0	0	0	0	0	0	0	0	0	0	0	0	0	0	0	0	0	0	0	0	0	0	0	0	0	0
107	0	0	0	0	0	0	0	0	0	0	0	0	0	0	0	0	0	0	0	0	0	0	0	0	0	0	0	0	0	0	0	0	0	0	0	0	0
108	0	0	0	0	0	0	0	0	0	0	0	0	0	0	0	0	0	0	0	0	0	0	0	0	0	0	0	0	0	0	0	0	0	0	0	0	0
109	0	0	0	0	0	0	0	0	0	0	0	0	0	0	0	0	0	0	0	0	0	0	0	0	0	0	0	0	0	0	0	0	0	0	0	0	0
110	0	0	0	0	0	0	0	0	0	0	0	0	0	0	0	0	0	0	0	0	0	0	0	0	0	0	0	0	0	0	0	0	0	0	0	0	0
111	0	0	0	0	0	0	0	0	0	0	0	0	0	0	0	0	0	0	0	0	0	0	0	0	0	0	0	0	0	0	0	0	0	0	0	0	0
112	0	0	0	0	0	0	0	0	0	0	0	0	0	0	0	0	0	0	0	0	0	0	0	0	0	0	0	0	0	0	0	0	0	0	0	0	0
113	0	0	0	0	0	0	0	0	0	0	0	0	0	0	0	0	0	0	0	0	0	0	0	0	0	0	0	0	0	0	0	0	0	0	0	0	0
114	0	0	0	0	0	0	0	0	0	0	0	0	0	0	0	0	0	0	0	0	0	0	0	0	0	0	0	0	0	0	0	0	0	0	0	0	0
115	0	0	0	0	0	0	0	0	0	0	0	0	0	0	0	0	0	0	0	0	0	0	0	0	0	0	0	0	0	0	0	0	0	0	0	0	0
116	0	0	0	0	0	0	0	0	0	0	0	0	0	0	0	0	0	0	0	0	0	0	0	0	0	0	0	0	0	0	0	0	0	0	0	0	0
117	0	0	0	0	0	0	0	0	0	0	0	0	0	0	0	0	0	0	0	0	0	0	0	0	0	0	0	0	0	0	0	0	0	0	0	0	0
118	0	0	0	0	0	0	0	0	0	0	0	0	0	0	0	0	0	0	0	0	0	0	0	0	0	0	0	0	0	0	0	0	0	0	0	0	0
119	0	0	0	0	0	0	0	0	0	0	0	0	0	0	0	0	0	0	0	0	0	0	0	0	0	0	0	0	0	0	0	0	0	0	0	0	0
120	0	0	0	0	0	0	0	0	0	0	0	0	0	0	0	0	0	0	0	0	0	0	0	0	0	0	0	0	0	0	0	0	0	0	0	0	0
121	0	0	0	0	0	0	0	0	0	0	0	0	0	0	0	0	0	0	0	0	0	0	0	0	0	0	0	0	0	0	0	0	0	0	0	0	0
122	0	0	0	0	0	0	0	0	0	0	0	0	0	0	0	0	0	0	0	0	0	0	0	0	0	0	0	0	0	0	0	0	0	0	0	0	0
123	0	0	0	0	0	0	0	0	0	0	0	0	0	0	0	0	0	0	0	0	0	0	0	0	0	0	0	0	0	0	0	0	0	0	0	0	0
124	0	0	0	0	0	0	0	0	0	0	0	0	0	0	0	0	0	0	0	0	0	0	0	0	0	0	0	0	0	0	0	0	0	0	0	0	0
125	0	0	0	0	0	0	0	0	0	0	0	0	0	0	0	0	0	0	0	0	0	0	0	0	0	0	0	0	0	0	0	0	0	0	0	0	0
126	0	0	0	0	0	0	0	0	0	0	0	0	0	0	0	0	0	0	0	0	0	0	0	0	0	0	0	0	0	0	0	0	0	0	0	0	0
127	0	0	0	0	0	0	0	0	0	0	0	0	0	0	0	0	0	0	0	0	0	0	0	0	0	0	0	0	0	0	0	0	0	0	0	0	0
128	0	0	0	0	0	0	0	0	0	0	0	0	0	0	0	0	0	0	0	0	0	0	0	0	0	0	0	0	0	0	0	0	0	0	0	0	0
129	0	0	0	0	0	0	0	0	0	0	0	0	0	0	0	0	0	0	0	0	0	0	0	0	0	0	0	0	0	0	0	0	0	0	0	0	0
130	0	0	0	0	0	0	0	0	0	0	0	0	0	0	0	0	0	0	0	0	0	0	0	0	0	0	0	0	0	0	0	0	0	0	0	0	0
131	0	0	0	0	0	0	0	0	0	0	0	0	0	0	0	0	0	0	0	0	0	0	0	0	0	0	0	0	0	0	0	0	0	0	0	0	0
132	0	0	0	0	0	0	0	0	0	0	0	0	0	0	0	0	0	0	0	0	0	0	0	0	0	0	0	0	0	0	0	0	0	0	0	0	0
133	0	0	0	0	0	0	0	0	0	0	0	0	0	0	0	0	0	0	0	0	0	0	0	0	0	0	0	0	0	0	0	0	0	0	0	0	0
134	0	0	0	0	0	0	0	0	0	0	0	0	0	0	0	0	0	0	0	0	0	0	0	0	0	0	0	0	0	0	0	0	0	0	0	0	0
135	0	0	0	0	0	0	0	0	0	0	0	0	0	0	0	0	0	0	0	0	0	0	0	0	0	0	0	0	0	0	0	0	0	0	0	0	0
136	0	0	0	0	0	0	0	0	0	0	0	0	0	0	0	0	0	0	0	0	0	0	0	0	0	0	0	0	0	0	0	0	0	0	0	0	0
137	0	0	0	0	0	0	0	0	0	0	0	0	0	0	0	0	0	0	0	0	0	0	0	0	0	0	0	0	0	0	0	0	0	0	0	0	0
138	0	0	0	0	0	0	0	0	0	0	0	0	0	0	0	0	0	0	0	0	0	0	0	0	0	0	0	0	0	0	0	0	0	0	0	0	0
139	0	0	0	0	0	0	0	0	0	0	0	0	0	0	0	0	0	0	0	0	0	0	0	0	0	0	0	0	0	0	0	0	0	0	0	0	0
140	0	0	0	0	0	0	0	0	0	0	0	0	0	0	0	0	0	0	0	0	0	0	0	0	0	0	0	0	0	0	0	0	0	0	0	0	0
141	0	0	0	0	0	0	0	0	0	0	0	0	0	0	0	0	0	0	0	0	0	0	0	0	0	0	0	0	0	0	0	0	0	0	0	0	0
142	0	0	0	0	0	0	0	0	0	0	0	0	0	0	0	0	0	0	0	0	0	0	0	0	0	0	0	0	0	0	0	0	0	0	0	0	0
143	0	0	0	0	0	0	0	0	0	0	0	0	0	0	0	0	0	0	0	0	0	0	0	0	0	0	0	0	0	0	0	0	0	0	0	0	0
144	0	0	0	0	0	0	0	0	0	0	0	0	0	0	0	0	0	0	0	0	0	0	0	0	0	0	0	0	0	0	0	0	0	0	0	0	0
145	0	0	0	0	0	0	0	0	0	0	0	0	0	0	0	0	0	0	0	0	0	0	0	0	0	0	0	0	0	0	0	0	0	0	0	0	0
146	0	0	0	0	0	0	0	0	0	0	0	0	0	0	0	0	0	0	0	0	0	0	0	0	0	0	0	0	0	0	0	0	0	0	0	0	0
147	0	0	0	0	0	0	0	0	0	0	0	0	0	0	0	0	0	0	0	0	0	0	0	0	0	0	0	0	0	0	0	0	0	0	0	0	0
148	0	0	0	0	0	0	0	0	0	0	0	0	0	0	0	0	0	0	0	0	0	0	0	0	0	0	0	0	0	0	0	0	0	0	0	0	0
149	0	0	0	0	0	0	0	0	0	0	0	0	0	0	0	0	0	0	0	0	0	0	0	0	0	0	0	0	0	0	0	0	0	0	0	0	0
150	0	0	0	0	0	0	0	0	0	0	0	0	0	0	0	0	0	0	0	0	0	0	0	0	0	0	0	0	0	0	0	0	0	0	0	0	0
151	0	0	0	0	0	0	0	0	0	0	0	0	0	0	0	0	0	0	0	0	0	0	0	0	0	0	0	0	0	0	0	0	0	0	0	0	0
152	0	0	0	0	0	0	0	0	0	0	0	0	0	0	0	0	0	0	0	0	0	0	0	0	0	0	0	0	0	0	0	0	0	0	0	0	0
153	0	0	0	0	0	0	0	0	0	0	0	0	0	0	0	0	0	0	0	0	0	0	0	0	0	0	0	0	0	0	0	0	0	0	0	0	0
154	0	0	0	0	0	0	0	0	0	0	0	0	0	0	0	0	0	0	0	0	0	0	0	0	0	0	0	0	0	0	0	0	0	0	0	0	0
155	0	0	0	0	0	0	0	0	0	0	0	0	0	0	0	0	0	0	0	0	0	0	0	0	0	0	0	0	0	0	0	0	0	0	0	0	0
156	0	0	0	0	0	0	0	0	0	0	0	0	0	0	0	0	0	0	0	0	0	0	0	0	0	0	0	0	0	0	0	0	0	0	0	0	0
157	0	0	0	0	0	0	0	0	0	0	0	0	0	0	0	0	0	0	0	0	0	0	0	0	0	0	0	0	0	0	0	0	0	0	0	0	0
158	0	0	0	0	0	0	0	0	0	0	0	0	0	0	0	0	0	0	0	0	0	0	0	0	0	0	0	0	0	0	0	0	0	0	0	0	0
159	0	0	0	0	0	0	0	0	0	0	0	0	0	0	0	0	0	0	0	0	0	0	0	0	0	0	0	0	0	0	0	0	0	0	0	0	0
160	0	0	0	0	0	0	0	0	0	0	0	0	0	0	0	0	0	0	0	0	0	0	0	0	0	0	0	0	0	0	0	0	0	0	0	0	1
161	0	0	0	0	0	0	0	0	0	0	0	0	0	0	0	0	0	0	0	0	0	0	0	0	0	0	0	0	0	0	0	0	0	0	1	0	0
162	0	0	0	0	0	0	0	0	0	0	0	0	0	0	0	0	0	0	0	0	0	0	0	0	0	0	0	0	0	0	1	0	0	0	0	0	0
163	0	0	0	0	0	0	0	0	0	0	0	0	0	0	0	0	0	0	0	0	0	1	0	0	0	0	0	0	0	0	0	0	0	0	0	0	0
164	0	0	0	0	0	0	0	0	0	0	0	0	0	0	0	0	0	1	0	0	0	0	0	0	0	0	0	0	0	0	0	0	0	0	0	0	0
165	0	0	0	0	0	0	0	0	0	0	0	0	1	0	0	0	0	0	0	0	0	0	0	0	0	0	0	0	0	0	0	0	0	0	0	0	0
166	0	0	0	0	0	0	0	0	0	0	1	0	0	0	0	0	0	0	0	0	0	0	0	0	0	0	0	0	0	0	0	0	0	0	0	0	0
167	0	0	0	0	0	0	0	0	0	0	0	0	0	0	0	0	0	0	0	0	0	0	0	0	0	0	0	0	0	0	0	0	0	0	0	0	0
168	0	0	0	0	0	0	0	0	0	0	0	0	0	0	0	0	0	0	0	0	0	0	0	0	0	0	0	0	0	0	0	0	0	0	0	0	0
169	0	0	0	0	0	0	0	0	0	0	0	0	0	0	0	0	0	0	0	0	0	0	0	0	0	0	0	0	0	0	0	0	0	0	0	0	0
170	0	0	0	0	0	0	0	0	0	0	0	0	0	0	0	0	0	0	0	0	0	0	0	0	0	0	0	0	0	0	0	0	0	0	0	0	0
171	0	0	0	0	0	0	0	0	0	0	0	0	0	0	0	0	0	0	0	0	0	0	0	0	0	0	0	0	0	0	0	0	0	0	0	0	0
172	0	0	0	0	0	0	0	0	0	0	0	0	0	0	0	0	0	0	0	0	0	0	0	0	0	0	0	0	0	0	0	0	0	0	0	0	0
173	0	0	0	0	0	0	0	0	0	0	0	0	0	0	0	0	0	0	0	0	0	0	0	0	0	0	0	0	0	0	0	0	0	0	0	0	0
174	0	0	0	0	0	0	0	0	0	0	0	0	0	0	0	0	0	0	0	0	0	0	0	0	0	0	0	0	0	0	0	0	0	0	0	0	0
175	0	0	0	0	0	0	0	0	0	0	0	0	0	0	0	0	0	0	0	0	0	0	0	0	0	0	0	0	0	0	0	0	0	0	0	0	0
176	0	0	0	0	0	0	0	0	0	0	0	0	0	0	0	0	0	0	0	0	0	0	0	0	0	0	0	0	0	0	0	0	0	0	0	0	0
177	0	0	0	0	0	0	0	0	0	0	0	0	0	0	0	0	0	0	0	0	0	0	0	0	0	0	0	0	0	0	0	0	0	0	0	0	0
178	0	0	0	0	0	0	0	0	0	0	0	0	0	0	0	0	0	0	0	0	0	0	0	0	0	0	0	0	0	0	0	0	0	0	0	0	0
179	0	0	0	0	0	0	0	0	0	0	0	0	0	0	0	0	0	0	0	0	0	0	0	0	0	0	0	0	0	0	0	0	0	0	0	0	0
180	0	0	0	0	0	0	0	0	0	0	0	0	0	0	0	0	0	0	0	0	0	0	0	0	0	0	0	0	0	0	0	0	0	0	0	0	0
181	0	0	0	0	0	0	0	0	0	0	0	0	0	0	0	0	0	0	0	0	0	0	0	0	0	0	0	0	0	0	0	0	0	0	0	0	0
182	0	0	0	0	0	0	0	0	0	0	0	0	0	0	0	0	0	0	0	0	0	0	0	0	0	0	0	0	0	0	0	0	0	0	0	0	0
183	0	0	0	0	0	0	0	0	0	0	0	0	0	0	0	0	0	0	0	0	0	0	0	0	0	0	0	0	0	0	0	0	0	0	0	0	0
184	0	0	0	0	0	0	0	0	0	0	0	0	0	0	0	0	0	0	0	0	0	0	0	0	0	0	0	0	0	0	0	0	0	0	0	0	0
185	0	0	0	0	0	0	0	0	0	0	0	0	0	0	0	0	0	0	0	0	0	0	0	0	0	0	0	0	0	0	0	0	0	0	0	0	0
186	0	0	0	0	0	0	0	0	0	0	0	0	0	0	0	0	0	0	0	0	0	0	0	0	0	0	0	0	0	0	0	0	0	0	0	0	0
187	0	0	0	0	0	0	0	0	0	0	0	0	0	0	0	0	0	0	0	0	0	0	0	0	0	0	0	0	0	0	0	0	0	0	0	0	1
188	0	0	0	0	0	0	0	0	0	0	0	0	0	0	0	0	0	0	0	0	0	0	0	0	0	0	0	0	0	0	0	1	0	0	0	0	0
189	0	0	0	0	0	0	0	0	0	0	0	0	0	0	0	0	0	0	0	0	0	0	0	0	0	0	1	0	0	0	0	0	0	0	0	0	0
190	0	0	0	0	0	0	0	0	0	0	0	0	0	0	1	0	0	0	0	0	0	0	0	0	0	0	0	0	0	0	0	0	0	0	0	0	0
191	0	0	0	0	0	0	0	0	0	0	0	0	0	0	0	0	0	0	0	0	0	0	0	0	0	0	0	0	0	0	0	0	0	0	0	0	0
192	0	0	0	0	0	0	0	0	0	0	0	0	0	0	0	0	0	0	0	0	0	0	0	0	0	0	0	0	0	0	0	0	0	0	0	0	0
193	0	0	0	0	0	0	0	0	0	0	0	0	0	0	0	0	0	0	0	0	0	0	0	0	0	0	0	0	0	0	0	0	0	0	0	0	0
194	0	0	0	0	0	0	0	0	0	0	0	0	0	0	0	0	0	0	0	0	0	0	0	0	0	0	0	0	0	0	0	0	0	0	0	0	0
195	0	0	0	0	0	0	0	0	0	0	0	0	0	0	0	0	0	0	0	0	0	0	0	0	0	0	0	0	0	0	0	0	0	0	0	0	0
196	0	0	0	0	0	0	0	0	0	0	0	0	0	0	0	0	0	0	0	0	0	0	0	0	0	0	0	0	0	0	0	0	0	0	0	0	0
197	0	0	0	0	0	0	0	0	0	0	0	0	0	0	0	0	0	0	0	0	0	0	0	0	0	0	0	0	0	0	0	0	0	0	0	0	0
198	0	0	0	0	0	0	0	0	0	0	0	0	0	0	1	0	0	0	0	0	0	0	0	0	0	0	0	0	0	0	0	0	0	0	0	0	0
199	0	0	0	0	0	0	0	0	0	0	0	0	0	0	0	0	0	0	0	0	0	0	0	0	0	0	0	0	0	0	0	0	0	0	0	0	0
200	0	0	0	0	0	0	0	0	0	0	0	0	0	0	0	0	0	0	0	0	0	1	0	0	0	0	0	0	0	0	0	0	0	0	0	0	0
201	0	0	0	0	0	0	0	0	0	0	0	0	0	0	0	0	1	0	0	0	0	0	0	0	0	0	0	0	0	0	0	0	0	0	0	0	0

## Sheet: S2M FOXO1
CellID
1	0.187277	0.291956	0.568447	0.414685	0.303665	0.236735	0.173332	0.133327	0.316243	0.331979	0.302169	0.284128	0.275111	0.322081	0.420341	0.319486	0.358919	0.309308	0.249595	0.270984	0.31054	0.254332	0.355174	NaN	0.394133	0.343341	0.362526	0.389171	0.352093	0.376012	0.360884	0.366364	0.362261	0.39381	0.379497	0.372989	0.3657
2	0.19375	0.219613	0.486448	0.58095	0.446315	0.268086	0.248682	NaN	0.242153	0.196222	0.193549	0.231074	0.215977	0.22405	0.190444	NaN	0.241911	0.195182	NaN	0.256207	0.225458	0.27092	0.293886	0.278168	0.310436	0.311565	0.282739	0.285273	0.268625	0.454477	0.462929	NaN	NaN	NaN	NaN	NaN	NaN
3	0.201308	0.2733	NaN	0.27484	0.339153	0.340027	0.297182	0.270821	0.238957	0.282766	0.260397	0.291016	0.268167	0.268831	0.245543	0.287761	0.315777	0.34865	0.402125	0.357964	0.349498	0.380319	0.339985	0.374664	0.336028	0.342887	0.337812	0.37084	0.356201	0.343067	0.33416	0.319349	0.352129	0.382977	0.331396	0.336024	0.371549
4	0.229367	0.29809	0.574962	0.374205	0.291119	0.32219	0.324085	0.295144	0.247795	NaN	0.250814	0.267145	0.256599	0.22943	0.244327	0.220833	0.25657	0.325914	0.457578	NaN	NaN	NaN	NaN	NaN	NaN	NaN	NaN	NaN	NaN	NaN	NaN	NaN	NaN	NaN	NaN	NaN	NaN
5	0.243068	0.289456	0.410462	0.34258	0.294094	0.363019	0.322956	0.300186	0.353099	0.306082	0.283822	0.277986	0.330698	0.365881	0.365811	0.34148	0.340068	0.306434	0.333008	0.2916	0.313188	0.340298	0.336737	0.327656	0.356069	0.421942	0.409428	0.355533	0.322488	0.289067	0.392462	0.335289	0.324568	0.365746	0.371909	0.31142	0.34817
6	0.243681	0.354622	0.460685	0.42831	0.448612	0.390205	0.313543	0.341839	0.265144	0.285006	0.366136	0.32226	0.301463	0.391383	0.279661	NaN	0.387785	0.276306	0.309305	0.367759	0.363953	0.340484	0.420862	0.47365	0.386682	0.358943	0.247992	NaN	0.320698	0.325337	0.312492	0.317728	0.319788	0.338203	0.36647	0.330162	0.279787
7	0.244034	0.248668	0.548999	0.33119	0.255591	0.313446	0.244393	0.26565	0.230512	0.230571	0.235471	0.251641	0.265397	0.26784	0.262467	0.258503	0.251004	0.284476	0.295376	0.273841	0.294696	0.28897	0.253586	0.238507	0.348097	0.324091	0.341065	0.351323	0.341729	0.310323	0.326829	0.308974	0.236873	0.24671	0.262032	0.29976	0.26413
8	0.244955	0.229923	0.551411	0.552327	0.282292	0.226126	0.230926	0.247447	0.240385	0.224602	0.195458	0.229002	0.231062	0.225364	0.192029	0.20354	0.244377	0.223063	0.229956	0.330147	0.391362	0.456364	0.444123	0.445622	0.376803	0.349962	0.384942	0.328798	0.347293	0.353172	0.323272	0.324283	0.299768	0.307195	0.260392	0.272882	0.262904
9	0.245362	0.29363	0.394354	0.52916	0.567715	0.494552	0.428922	0.444116	0.414892	0.413831	0.390249	0.407527	0.422718	0.452931	0.426918	0.393421	0.383	0.372147	0.375775	0.384633	0.388131	0.404809	0.392739	0.394977	0.387625	0.386286	0.398886	0.406293	0.429663	0.418682	0.428103	0.441704	0.428622	0.42644	0.403558	0.435495	0.432827
10	0.247128	0.291847	0.574905	0.477789	0.315982	0.355963	0.322349	0.283132	0.286399	0.304687	0.266899	NaN	0.247919	0.2189	0.198574	NaN	0.266322	0.324446	0.340207	0.360979	0.334302	0.366823	0.39847	0.341492	0.311636	0.274884	0.477654	0.342842	0.412603	0.328162	0.307291	0.372645	0.278881	0.296089	0.280547	0.341225	0.417649
11	0.258304	0.342362	0.462373	0.540985	0.455746	0.399792	0.410907	0.41982	0.380591	0.403639	0.367435	0.343519	0.353847	0.317238	0.238329	0.301251	0.276152	0.306415	0.312264	0.287206	0.314123	0.314555	0.31096	0.350578	NaN	0.344749	0.364645	0.318367	0.333186	0.321089	0.322718	0.363751	0.451526	0.469318	0.454703	NaN	NaN
12	0.258903	0.265721	0.554135	NaN	0.238374	0.271118	0.251082	0.214967	0.212137	0.221602	NaN	0.220995	0.232642	0.230626	0.258541	0.216264	0.233099	0.264883	0.265635	0.245473	0.236283	0.280015	0.275155	0.312618	0.350538	0.451084	0.435911	0.411559	0.42038	0.423495	0.467043	0.521617	0.501538	0.562711	0.539201	0.505705	0.501393
13	0.260895	0.239735	NaN	0.537966	NaN	0.568071	0.57313	0.49952	0.369381	0.292872	NaN	0.268741	0.275914	0.264937	0.268143	0.249927	0.258326	0.277762	0.256125	0.262722	0.250621	0.256141	0.258469	0.272426	0.289745	0.363553	NaN	NaN	NaN	NaN	NaN	NaN	NaN	NaN	NaN	NaN	NaN
14	0.277705	0.324072	0.43332	0.570968	0.486723	0.395889	0.433363	0.509257	0.589559	0.592544	0.566345	0.530758	0.516853	0.495473	0.512527	0.42812	0.433958	0.456922	0.458589	0.499589	0.506742	0.491714	0.494481	0.458071	NaN	NaN	NaN	NaN	NaN	NaN	NaN	NaN	NaN	NaN	NaN	NaN	NaN
15	0.281739	0.380722	0.475014	0.387606	0.362101	0.361008	0.383665	0.299205	0.315555	0.321866	0.289088	0.277295	0.279652	0.253769	0.263592	0.392919	0.377537	0.296078	0.323559	0.365004	0.391171	0.271531	0.310049	0.356429	0.404911	0.34852	0.275186	0.289667	0.247651	0.347105	0.348235	0.335647	0.326736	0.325682	0.308115	0.294194	0.310303
16	0.282674	0.28695	0.451861	0.22723	0.254666	0.265605	0.234453	0.256571	0.253998	0.249724	0.226505	0.193843	0.175305	0.207697	0.269332	0.254065	0.258913	0.272906	0.269576	0.316453	0.330469	0.33099	0.31517	0.448946	0.493492	0.507054	0.465752	0.460679	0.266185	0.285394	0.271275	0.278766	0.286417	0.482639	0.461428	0.481723	0.276226
17	0.285439	0.293138	0.420412	0.532141	0.544665	0.54952	0.508847	0.506535	0.497602	0.450785	0.44619	0.468149	0.442524	0.49387	0.49428	0.533533	0.517346	0.533315	0.473425	0.512909	0.486022	0.49282	0.503285	0.513184	0.5279	0.521664	NaN	NaN	NaN	NaN	NaN	NaN	NaN	NaN	NaN	NaN	NaN
18	0.286403	0.278723	0.584954	0.552072	0.273421	0.286468	0.269252	0.283307	0.274412	0.22471	0.239782	0.269141	0.277004	0.267359	0.264213	0.29503	0.323172	0.308079	0.29248	0.303447	0.277887	0.288406	0.302653	0.363678	0.400254	0.362639	0.373742	0.395706	0.381306	0.366398	0.453124	0.442411	0.436242	0.491354	0.489529	0.436209	0.464105
19	0.288327	0.321617	0.5184	0.588677	0.567855	0.566214	0.575199	0.576569	0.547543	0.546521	0.554069	0.541434	0.534262	0.550668	NaN	NaN	NaN	NaN	NaN	NaN	NaN	NaN	NaN	NaN	NaN	NaN	NaN	NaN	NaN	NaN	NaN	NaN	NaN	NaN	NaN	NaN	NaN
20	0.28877	0.299451	0.599974	0.598511	0.392373	0.233737	0.216556	0.230039	0.243984	0.294913	0.28615	0.287501	0.308413	0.272096	0.265356	0.300385	0.289224	0.304852	0.258759	0.311439	0.338875	0.367732	0.412658	0.381199	0.34479	0.371863	0.349052	0.324615	0.282889	0.260127	0.299552	0.244179	0.286419	0.273965	0.309167	0.298154	0.29434
21	0.301384	0.290546	0.549882	0.326831	0.330361	0.344812	0.319631	0.273817	0.272763	0.259336	0.273568	0.283767	0.311186	0.349823	0.321479	0.294129	0.327914	0.303196	0.376846	0.383199	0.345202	0.34385	0.320528	0.315941	0.314734	0.299677	0.31747	0.316573	0.33765	0.365368	0.352877	0.350231	0.32224	0.322931	0.292298	0.283875	0.30402
22	0.304064	0.312311	0.417535	0.322899	0.319911	0.266656	0.217547	0.254134	0.21093	0.2118	0.18776	0.202758	0.203391	0.193603	0.221977	0.199697	0.216569	0.198662	NaN	0.187112	NaN	0.188564	0.19112	0.211625	0.19556	0.202572	0.193541	0.199931	0.239637	0.499604	0.540188	0.529982	0.531718	0.53714	0.554788	0.451119	0.509452
23	0.313644	0.285953	0.553006	0.256853	0.267761	0.274318	0.264778	0.264612	0.247909	0.229813	0.293719	0.304749	0.328574	0.36757	0.383203	0.333447	0.30717	0.287245	0.264848	0.253951	0.441357	0.293325	0.299795	0.255017	0.296637	0.282785	0.285795	0.272177	0.234583	0.237706	0.238569	0.516845	0.522354	0.51155	0.55628	0.569772	0.497277
24	0.315809	0.307419	0.360691	0.490016	0.553392	0.546921	0.512735	0.438331	0.438687	0.448932	0.45471	0.455572	0.458085	0.463163	0.444006	0.442823	0.437971	0.414401	0.403369	0.41637	0.408461	0.401922	0.398614	0.397442	0.390497	0.430841	0.455975	0.483548	0.510041	0.578577	NaN	NaN	NaN	NaN	NaN	NaN	NaN
25	0.316101	0.267146	0.487101	0.338788	0.313209	0.36147	0.372807	0.335242	0.324397	0.309492	NaN	0.478502	NaN	0.338232	0.354655	0.342359	0.355533	0.420807	0.398265	0.325773	0.390314	0.34073	0.293853	0.384681	0.377066	0.347957	0.328092	0.338165	0.322345	0.259862	0.254595	0.229637	0.261141	0.303841	0.278042	0.304542	0.298137
26	0.320427	0.350568	0.430633	0.513965	0.351439	0.391541	0.425713	0.43169	0.377516	0.388123	0.364839	0.332356	0.309452	0.292809	0.341241	0.287553	0.332464	0.589598	NaN	NaN	NaN	NaN	NaN	NaN	NaN	NaN	NaN	NaN	NaN	NaN	NaN	NaN	NaN	NaN	NaN	NaN	NaN
27	0.320513	0.350641	0.556197	0.585014	0.379284	0.396974	0.396733	0.375244	0.386	0.371263	0.361548	0.357354	0.364548	0.373534	0.352199	0.362273	0.342049	0.351779	0.339853	0.334225	0.346346	0.33924	0.329881	0.36799	0.373879	0.3887	0.386087	0.370991	0.397465	0.388825	0.35813	0.381306	0.363695	0.365367	0.338398	0.355582	0.364309
28	0.32256	0.310028	0.560656	NaN	NaN	0.585178	NaN	NaN	NaN	NaN	NaN	0.538982	0.532107	0.55083	0.526055	0.525929	0.530037	0.530914	0.541032	0.555	0.533612	0.530375	0.539846	0.490822	0.546596	NaN	NaN	NaN	NaN	NaN	NaN	NaN	NaN	NaN	NaN	NaN	NaN
29	0.329999	0.353166	0.56296	0.544009	0.409084	0.384275	0.404344	0.40963	0.411995	0.39409	0.376178	0.399511	0.4168	0.437551	0.447542	0.478165	NaN	NaN	NaN	NaN	NaN	NaN	NaN	NaN	NaN	NaN	NaN	NaN	NaN	NaN	NaN	NaN	NaN	NaN	NaN	NaN	NaN
30	0.332711	0.378948	0.554894	NaN	0.427136	0.40008	0.391593	0.33682	0.361157	0.350417	0.37827	0.384835	0.452656	0.503546	0.411894	0.373465	0.33972	0.293656	0.327123	0.372365	0.329633	0.389216	0.367575	0.338054	0.353885	0.395448	0.348603	0.348402	0.358489	0.331775	0.334474	0.321466	0.354038	0.344486	0.342734	0.319204	0.353604
31	0.332778	0.316788	0.548243	0.520306	0.322208	0.337575	0.32954	0.320127	0.34428	0.339575	0.31299	0.334532	0.3458	0.332557	0.334842	0.326482	0.345698	0.340959	0.305852	0.31678	0.313292	0.303673	0.363346	0.345969	0.312439	0.306323	0.28897	0.279885	0.282485	0.289844	0.28128	0.274016	0.24464	0.261495	0.297238	0.273425	0.296503
32	0.334488	0.346767	0.305816	0.301188	0.372424	0.376567	0.364224	0.359309	0.355044	0.344194	0.357239	0.371218	0.345568	0.338993	0.326451	0.33632	0.349184	0.373963	0.365212	0.361955	0.342133	0.360777	0.313586	0.335636	0.373339	0.344268	0.355363	0.325183	0.361359	0.33353	0.396262	0.334224	0.363064	0.366884	0.355542	0.331881	0.308798
33	0.343727	0.382074	0.520045	0.446974	0.436653	0.473625	0.410858	0.364144	0.392667	0.40253	0.433798	0.594931	0.596592	NaN	NaN	NaN	NaN	NaN	NaN	NaN	NaN	NaN	NaN	NaN	NaN	NaN	NaN	NaN	NaN	NaN	NaN	NaN	NaN	NaN	NaN	NaN	NaN
34	0.349462	0.342517	0.547035	0.572912	0.46778	0.39353	0.322912	0.356846	0.385417	0.377942	0.286325	0.29493	0.291002	0.286185	0.325404	0.270173	0.264266	0.454157	0.325445	0.296597	0.413051	0.389937	0.399304	0.353399	0.37446	0.326114	0.3252	0.376575	0.380733	0.372247	0.384561	0.330324	0.311001	0.405528	0.393056	0.396675	0.376921
35	0.356224	0.283307	0.536285	0.351283	0.339768	0.334789	0.296454	0.324282	0.3554	0.359058	0.342332	0.374153	0.351326	0.280596	0.32205	0.341346	0.341238	0.373596	0.368218	0.381184	0.307672	0.437069	0.417264	0.380783	0.396234	0.433952	0.405372	0.375914	0.407664	0.38816	0.363603	0.338151	0.323133	0.360866	0.350423	0.272062	0.344972
36	0.360774	0.378791	0.57238	0.367298	0.402638	0.353585	0.322412	0.354408	0.32922	0.367251	0.311682	0.289876	0.276461	0.309936	0.341483	0.356601	0.335758	0.353186	0.418544	0.41372	0.41569	0.437421	0.381836	0.419289	0.39063	0.38749	0.387073	0.37711	0.378615	0.429522	0.416889	0.364419	0.403395	0.407104	0.40938	0.415488	0.456988
37	0.382205	0.428089	0.57402	0.400421	0.356071	0.356467	0.389628	0.352355	0.383487	0.373025	0.378405	0.373827	0.383075	0.365579	0.358496	0.371332	0.363174	0.377944	0.391783	0.344725	0.341717	0.346291	0.34984	0.36122	0.338001	0.367316	0.356263	0.350771	0.337306	0.340441	0.347946	0.326741	0.349279	0.442328	0.464425	0.443254	0.417427
38	0.400897	0.3551	0.398018	0.410098	0.410743	0.341469	0.413533	0.423426	0.397357	0.407508	0.316522	0.351135	0.392143	0.411542	0.380227	0.345824	0.403402	0.400959	0.378374	0.345244	0.302877	0.367998	0.361627	0.317586	0.34777	0.312939	0.319282	0.341279	0.298408	0.290218	0.323128	0.310602	0.297006	0.329184	0.309195	0.319873	0.288206
39	0.409252	0.418698	0.47534	0.499238	0.447411	0.409248	0.387669	0.369385	0.3486	0.379111	0.400705	0.346814	0.383431	0.390453	0.397689	0.397912	0.382169	0.400633	0.424913	0.423326	0.443538	0.420928	0.443662	0.449997	0.435724	NaN	NaN	NaN	NaN	NaN	NaN	NaN	NaN	NaN	NaN	NaN	NaN
40	0.410151	0.435193	0.491296	0.454448	0.439938	0.429583	0.42983	0.447004	0.429811	0.428057	0.37723	0.404782	0.378383	0.363939	0.358221	0.385882	0.400279	0.365675	NaN	NaN	NaN	NaN	NaN	NaN	NaN	NaN	NaN	NaN	NaN	NaN	NaN	NaN	NaN	NaN	NaN	NaN	NaN
41	0.416154	0.429202	0.533668	0.476399	0.421845	0.396282	0.380007	0.356991	0.393213	0.365266	0.382779	0.397639	0.392967	0.38236	0.346757	0.353096	0.364228	0.360909	0.358924	0.382141	0.359618	0.373391	0.383483	0.356341	0.360882	0.358162	0.376892	0.38239	0.355042	0.3396	0.348232	0.334744	0.339612	0.35158	0.349874	0.326025	0.352327
42	0.424224	0.418404	0.596853	0.420423	0.45106	0.422174	0.383439	0.380197	0.399156	0.390322	0.428096	0.458947	0.41718	0.439727	0.424907	0.421661	0.402177	0.449978	0.405824	0.45226	0.417584	0.397418	0.435095	0.403738	0.416561	0.421222	0.387775	0.439407	0.44468	0.417471	0.402399	0.411879	0.356973	0.350021	0.374641	0.441208	0.372512
43	0.425073	0.432199	0.442836	0.426228	0.420692	0.427393	0.417089	0.422014	0.41206	0.399272	0.381777	0.384945	0.436387	0.404666	0.420512	0.426442	0.44391	0.433988	0.428823	0.429883	0.43761	0.40477	0.412603	0.430373	0.411631	0.396991	0.396998	0.405444	0.437498	0.41485	0.404422	0.408393	0.361264	0.37964	0.368078	0.340975	0.362458
44	0.425578	0.406191	0.574427	0.409541	0.406248	0.400343	0.396429	0.388898	0.363646	0.371739	0.365656	0.333064	0.330104	0.336318	0.349163	0.354174	0.358052	0.340078	0.354169	0.397004	0.39022	0.391366	0.347731	0.366142	0.363165	0.347449	0.356674	0.376975	0.385235	0.365513	0.355451	0.368319	0.356531	0.346428	0.337533	0.469923	0.510431
45	0.450331	0.388894	0.536051	0.518692	0.397915	0.379774	0.376725	0.395228	0.384895	0.331763	0.372876	0.37994	0.394779	0.388024	0.377098	0.413855	0.411758	0.425301	0.399948	0.437077	0.347238	0.345729	0.36964	0.360448	0.331668	0.319886	0.318823	0.300069	0.333868	0.338708	0.307139	0.297885	0.301396	0.261305	0.268553	0.30703	0.274551
46	NaN	0.203503	NaN	0.269199	0.273236	0.284823	0.297025	0.265755	0.239921	0.265949	0.247712	0.297871	0.292931	0.351805	0.309678	0.316885	0.32617	0.354269	0.311153	0.308815	0.286653	0.304439	0.285138	0.296174	0.308833	0.290287	0.333747	0.372946	0.321603	0.318748	0.341394	0.259939	0.297275	0.343587	0.349625	0.361012	0.353993
47	NaN	0.250314	0.596356	0.599776	NaN	NaN	NaN	NaN	NaN	NaN	0.226542	NaN	0.204916	0.219592	0.277466	0.279486	0.266673	0.248769	0.272562	0.287929	0.32237	0.354316	0.370042	0.339005	0.327881	0.305201	0.277586	NaN	0.347591	0.306746	0.317395	0.261441	0.264149	0.261996	0.387172	0.396663	0.404965
48	NaN	0.261688	NaN	0.338557	0.298674	0.312547	0.315381	0.292488	0.230604	0.243559	0.203842	0.240989	0.259346	0.217309	0.231303	0.270686	0.213142	0.198709	0.181294	0.212549	0.25838	0.240651	0.222813	0.250298	0.243213	0.241181	0.261314	0.25957	0.249217	0.261519	0.269454	0.273495	0.267053	0.293946	0.344225	0.279529	0.291818
49	NaN	0.292576	0.437456	0.528771	0.378031	0.29646	0.341699	0.27768	0.276782	0.285272	0.289234	0.251897	0.236137	0.262415	0.244364	0.333523	0.280719	0.365875	0.328205	0.305715	NaN	0.252554	0.325264	0.249972	0.336398	0.345004	0.401672	0.36292	0.354865	NaN	0.351277	0.354621	0.282889	0.271861	0.246837	0.286966	0.318395
50	NaN	NaN	0.370543	0.402495	0.384796	0.412024	0.396065	0.418681	0.400891	0.413593	0.416281	NaN	NaN	NaN	NaN	NaN	NaN	NaN	NaN	NaN	NaN	NaN	NaN	NaN	NaN	NaN	NaN	NaN	NaN	NaN	NaN	NaN	NaN	NaN	NaN	NaN	NaN
51	NaN	NaN	NaN	NaN	NaN	NaN	0.404457	0.397631	0.405043	0.415094	0.399783	0.39207	0.395554	0.408782	0.408473	0.413204	0.401455	0.424232	0.420169	0.413198	0.417025	0.416318	0.416767	0.413015	0.438386	0.418947	0.439568	0.423611	0.437616	0.438563	0.450797	0.441567	0.435568	0.415482	0.408884	0.415428	0.418976
52	0.219769	0.272251	NaN	0.633517	0.594286	0.457632	0.258814	0.271127	0.30757	0.281606	0.261873	0.291242	0.311346	0.280902	0.223945	0.216307	0.25253	0.216863	0.179958	0.303502	0.29113	0.349104	0.325126	0.351059	0.41393	0.369525	0.377012	0.376425	0.363874	0.359553	0.387891	0.35151	0.383942	0.331497	0.360022	0.379538	0.422263
53	0.228705	0.267148	0.448208	0.536234	0.358791	0.26112	0.364503	0.404995	0.379836	0.344778	0.37408	0.343313	0.348228	0.352806	0.320691	0.314118	0.376175	0.316426	0.330472	0.229713	0.234753	0.270613	0.335732	0.363915	0.328996	0.335553	0.404208	0.643087	NaN	NaN	NaN	NaN	NaN	NaN	NaN	NaN	NaN
54	0.265523	0.260381	0.581727	0.622083	0.297695	0.264764	0.268384	0.272416	0.275131	0.307922	0.299048	0.263561	0.284127	0.276645	0.31222	0.293466	0.281137	0.299191	0.281269	0.302737	0.330129	0.310405	0.316831	0.303108	0.309342	0.28601	0.241171	0.323344	0.264596	0.294129	0.316791	0.35044	0.340454	0.352883	0.336808	0.332946	0.362093
55	0.277205	0.307193	0.653998	0.502261	0.330706	0.327884	0.287944	0.313346	0.298203	0.283237	0.271517	0.239281	0.21575	0.244573	0.240786	0.3561	0.432018	0.375887	0.314127	0.279685	0.281528	0.292292	0.251337	0.305417	0.420587	0.398401	0.347279	0.349168	0.241641	0.224784	0.2539	0.279516	0.22489	0.216479	0.21001	0.193025	0.239521
56	0.278576	0.344745	0.553121	0.604147	0.579028	0.568491	0.557587	0.580952	0.571366	0.583106	0.5328	0.516875	0.493429	0.518396	0.418202	0.46285	NaN	NaN	NaN	NaN	NaN	NaN	NaN	NaN	NaN	NaN	NaN	NaN	NaN	NaN	NaN	NaN	NaN	NaN	NaN	NaN	NaN
57	0.278688	0.299561	0.65956	0.364831	0.327401	0.341719	0.361275	0.354341	0.333988	0.295558	0.317158	0.284323	0.326942	0.307591	0.339882	NaN	NaN	NaN	NaN	NaN	NaN	NaN	NaN	NaN	NaN	NaN	NaN	NaN	NaN	NaN	NaN	NaN	NaN	NaN	NaN	NaN	NaN
58	0.279247	0.316237	0.610235	0.580551	0.355649	0.330345	0.335672	0.320224	0.310543	0.293862	0.334098	0.300309	0.342304	0.327311	0.316612	0.277522	0.334746	0.315755	0.358781	0.362498	0.308066	0.451081	0.372533	0.370941	0.332237	0.324546	0.331884	0.305711	0.317974	0.274835	0.287542	0.311501	0.29507	0.317032	0.288238	0.268704	0.275471
59	0.282712	0.305372	0.570741	0.604011	0.490587	0.392254	0.31565	0.260383	0.278173	0.270649	0.230587	0.252302	0.283167	0.256955	0.225688	0.268213	0.280907	0.283785	NaN	NaN	NaN	NaN	NaN	NaN	NaN	NaN	NaN	NaN	NaN	NaN	NaN	NaN	NaN	NaN	NaN	NaN	NaN
60	0.294017	0.311368	0.592066	0.706675	0.487562	0.321347	0.363314	0.37112	0.404119	0.387186	0.362786	0.334354	0.287154	0.280799	0.28171	0.331683	0.277184	0.296593	0.305518	0.251887	0.32891	0.305479	0.335624	0.335122	0.337427	0.34123	0.37451	0.389494	0.375265	0.37989	0.36838	0.35747	0.399896	0.411124	0.398194	0.411049	0.408941
61	0.307359	0.334034	0.568037	0.605885	0.429636	0.35394	0.369107	0.379139	0.378156	0.385306	0.400424	0.402994	0.390399	0.399917	0.400627	0.377612	0.38531	0.401302	0.395348	0.422476	0.403083	0.364711	0.372835	0.404785	0.411677	0.39596	0.393022	0.361752	0.353197	0.339708	0.360861	0.354074	0.383164	0.370545	0.342802	0.341218	0.330537
62	0.310776	0.301728	0.696283	0.422134	0.308575	0.303834	0.344144	0.333099	0.322379	0.345589	0.311173	0.316345	0.310879	0.302703	0.301859	0.314716	0.319661	0.343974	0.339775	0.333631	0.336774	0.347264	0.359433	0.368746	0.381904	0.43223	0.447021	0.431579	0.427275	0.467923	0.472723	0.472568	0.443923	0.468092	NaN	NaN	NaN
63	0.315493	0.364563	0.649448	0.372783	0.326026	0.304003	0.28288	0.244109	0.256374	0.305249	0.272907	0.274905	0.261032	0.286303	0.281573	0.466522	NaN	NaN	NaN	NaN	NaN	NaN	NaN	NaN	NaN	NaN	NaN	NaN	NaN	NaN	NaN	NaN	NaN	NaN	NaN	NaN	NaN
64	0.317532	0.342092	0.568102	0.608543	0.413084	0.370712	0.390921	0.375842	0.407507	0.375925	0.357861	0.334444	0.325878	0.374303	0.384975	0.438651	0.403852	0.388276	0.405579	0.418577	0.408057	0.412777	0.430819	0.426714	0.400583	0.395337	0.379157	0.342681	0.369653	0.380616	0.397406	0.403233	0.374404	0.375157	0.397599	0.365437	0.393639
65	0.325369	0.356852	0.689632	0.595925	0.378169	0.361561	0.319003	0.312108	0.291972	0.291463	0.271768	0.248511	0.252149	0.275419	0.304377	0.338466	0.371408	0.41035	0.428969	0.418101	0.431605	0.410261	0.426742	0.424312	0.406209	0.418288	0.396457	0.433539	0.451158	0.479664	0.413224	0.424945	0.422778	0.41175	0.410723	0.392968	0.433257
66	0.327091	0.421154	0.694808	0.539635	0.342749	0.352092	0.381741	0.339428	0.347313	0.322786	0.351099	0.290085	0.313657	0.308349	0.296073	0.314503	0.332113	0.313277	0.315448	0.329042	0.33299	0.36203	0.387236	0.375748	0.377857	0.382586	0.388879	0.365222	0.335033	0.305664	0.390546	0.354582	0.30392	0.315259	0.29985	0.30996	0.295005
67	0.336134	0.421164	0.644743	0.527225	0.386671	0.351362	0.348958	0.322207	0.291422	0.307587	0.279621	0.340891	0.333593	0.299368	0.301453	0.349421	0.346129	0.389957	NaN	NaN	NaN	NaN	NaN	NaN	NaN	NaN	NaN	NaN	NaN	NaN	NaN	NaN	NaN	NaN	NaN	NaN	NaN
68	0.336181	0.347001	0.572759	0.708982	0.44297	0.325312	0.3732	0.402249	0.396505	0.403687	0.373883	0.383661	0.354592	0.334501	0.293361	0.293237	0.325283	0.345248	0.340149	0.343874	0.345402	0.358835	0.346941	0.328129	0.314486	0.332984	0.340673	0.338844	0.325509	0.324716	0.344046	0.322788	0.311177	0.316238	0.338975	0.35669	0.321126
69	0.336975	0.368229	0.609495	0.407037	0.389561	0.431708	0.387303	0.363753	0.337514	0.325693	0.285863	0.30048	0.326062	0.308547	0.304781	0.312981	0.341072	0.369084	0.379241	NaN	NaN	NaN	NaN	NaN	0.353554	0.361651	0.399899	0.485143	NaN	NaN	NaN	NaN	NaN	NaN	NaN	NaN	NaN
70	0.341078	0.361809	0.649963	0.335242	0.318518	0.3074	0.299751	0.260363	0.2815	0.290475	0.253806	0.28626	0.280809	0.276586	0.364487	0.369155	0.373223	0.360404	0.395813	0.398702	0.415934	0.364205	0.377497	0.410811	0.478685	0.428738	0.382915	0.273693	0.222219	0.290574	0.257218	0.28638	0.276801	0.264519	0.272645	0.298662	0.285745
71	0.346955	0.379682	0.632083	0.475365	0.480233	0.491205	0.49062	0.465404	0.42751	0.388192	0.3836	0.399877	0.387552	0.379794	0.399433	0.408767	0.360079	0.361342	0.382192	0.348023	0.358906	0.343348	0.347206	0.345568	0.326591	0.321755	0.308979	0.383997	0.371188	0.376159	0.384366	0.439215	0.417671	0.386666	0.410064	0.455166	0.410536
72	0.347882	0.400265	0.53205	0.605045	0.551883	0.461953	0.469511	0.435998	0.433492	0.437003	0.469126	0.448548	0.390357	0.328162	0.306817	0.338123	0.306586	0.260893	0.20861	0.415978	0.414387	0.432521	0.365791	0.313062	0.336304	0.27316	0.278785	0.378794	0.409518	0.345605	0.345056	0.316274	0.341246	0.305199	0.371176	0.311779	0.370494
73	0.352599	0.327193	0.633676	0.597134	0.38132	0.357093	0.374114	0.344358	0.352168	0.363321	0.361401	0.358027	0.380374	NaN	NaN	NaN	NaN	NaN	NaN	NaN	NaN	NaN	NaN	NaN	NaN	NaN	NaN	NaN	NaN	NaN	NaN	NaN	NaN	NaN	NaN	NaN	NaN
74	0.354071	0.387879	0.666703	0.380847	0.323067	0.355601	0.404161	0.432363	0.394861	0.378845	0.346039	0.33985	0.351968	0.345615	0.335699	0.388954	0.351454	0.367694	0.38381	0.377354	0.373797	0.379864	0.364755	0.371493	0.368019	0.354252	0.361604	0.350954	0.370216	0.340235	0.364316	0.381252	0.362603	0.380382	0.361273	0.336884	0.395486
75	0.355181	0.353829	0.635297	0.422364	0.36402	0.339408	0.316881	0.363661	0.404605	0.396073	0.420938	0.404136	0.386697	0.378304	0.362012	0.360301	0.339682	0.347718	0.326176	0.348461	0.345154	0.332181	0.344031	0.338187	0.312238	0.288361	0.259256	0.260897	0.238232	0.239933	0.245815	0.261471	0.257693	0.272715	0.248697	0.272422	0.283551
76	0.355336	0.384704	0.614768	0.475997	0.394242	0.411543	0.412461	0.388772	0.400945	0.363482	0.331961	0.326324	0.346669	0.364323	0.34112	0.350548	0.360233	0.364634	0.413214	0.389825	0.394055	0.410797	0.393898	0.410158	0.416366	0.407361	0.415337	0.425985	0.422136	0.465492	0.488541	0.490273	NaN	NaN	NaN	NaN	NaN
77	0.357705	0.416264	0.690623	0.468507	0.463753	0.515276	0.487679	0.440323	0.393141	0.39045	0.375865	0.420239	0.424893	0.437679	0.468149	0.4285	0.393572	0.419678	0.393253	0.398813	0.359602	0.353231	0.370681	0.383985	0.415618	0.403701	0.389549	0.401493	0.441514	0.434252	0.468061	0.381304	0.37636	0.372059	0.389274	0.403522	0.389244
78	0.360463	0.325442	0.547319	0.647999	0.504235	0.407787	0.410498	0.419595	0.452614	0.449519	0.430965	0.408257	0.35808	0.370419	0.360538	0.365565	0.365725	0.340894	0.359129	0.359632	0.47477	0.480084	0.500608	0.359899	0.317407	0.350882	0.396436	0.395531	0.365183	0.288766	0.282682	0.290883	0.342666	0.380513	0.340457	0.456178	0.348453
79	0.360971	0.340802	0.356124	0.380401	0.36218	0.35218	0.360541	0.378365	0.466919	0.443475	0.379665	0.365321	0.376676	0.393701	0.407783	0.387809	0.416397	0.391108	0.397343	0.416548	0.387076	0.381239	0.387786	0.402533	0.397165	0.424921	0.414733	0.413509	0.429057	0.579103	0.627507	NaN	NaN	NaN	NaN	NaN	NaN
80	0.36119	0.360864	0.678055	0.432799	0.374352	0.353705	0.352015	0.353051	0.354397	0.355324	0.34363	0.351488	0.329018	0.347909	0.348185	0.339795	0.364834	0.365155	0.384575	0.37419	0.389513	0.370433	0.37636	0.371448	0.361025	0.35759	0.343051	0.345324	0.351357	0.329211	0.325519	0.322772	0.342533	0.339069	0.320128	0.338338	0.335056
81	0.362336	0.403267	0.629518	0.569103	0.472313	0.439629	0.407109	0.417136	0.427177	0.39205	0.371176	0.377597	0.37033	0.407096	0.428177	0.399557	0.4318	0.401622	0.424292	0.488107	0.469704	0.40068	0.38054	0.331978	0.307165	0.294392	0.295119	0.324264	0.358504	0.356368	0.372261	0.353802	0.33899	0.355989	0.335246	0.315725	0.303931
82	0.366828	0.439454	0.729135	0.529425	0.402716	0.365031	0.381946	0.368075	0.351593	0.33359	0.339927	0.322119	0.30103	0.349749	0.315875	0.326749	0.394143	0.408759	0.432061	0.426255	0.43652	0.398866	0.402828	0.362354	0.408861	0.435087	0.383502	0.422644	0.356865	0.354183	0.351901	0.390274	0.33493	0.343419	0.301232	0.330158	0.30737
83	0.369981	0.379423	0.63561	0.506026	0.363294	0.358242	0.333508	0.304702	0.306512	0.292175	0.337611	0.325335	0.367272	0.351181	0.345073	0.330352	0.340793	0.331799	0.334188	0.356948	0.358055	0.353178	0.416645	0.39239	0.40812	0.390651	0.376581	0.355101	0.396397	0.424897	0.388923	0.383541	0.435265	NaN	NaN	NaN	NaN
84	0.37343	0.386433	0.638313	0.469335	0.373956	0.369445	0.376084	0.364381	0.432538	0.430488	0.425308	0.416769	0.426791	0.424363	0.404048	0.395804	0.37951	0.376598	0.373912	0.357501	0.355746	0.35563	0.366851	0.344459	0.359427	0.386662	0.3724	0.377154	0.400825	0.395758	0.403635	0.375551	0.384426	0.377867	0.348969	0.345363	0.332529
85	0.373939	0.377286	0.714804	0.492396	0.431754	0.395236	0.403788	0.403992	0.395857	0.392984	0.376627	0.390689	0.352269	0.345563	0.341763	0.34201	0.378164	0.388164	0.363602	0.395689	0.405822	0.397941	0.392959	0.387845	0.372964	0.37626	0.37633	0.355083	0.371252	0.367807	0.380776	0.366661	0.350048	0.376639	0.345744	0.364019	0.369014
86	0.379795	0.419398	0.716087	0.583045	0.424216	0.397951	0.39202	0.347884	0.379146	0.381198	0.401576	0.401266	0.394578	0.392543	0.388792	0.35543	0.335546	0.34674	0.31775	0.313242	0.322838	0.324361	0.32653	0.32153	0.305373	0.287979	0.31232	0.303329	0.331064	0.319085	0.324829	0.343972	0.331957	0.331741	0.332429	0.329533	0.364431
87	0.38246	0.363613	0.637381	0.54585	0.492578	0.398695	0.368895	0.361135	0.329719	0.343276	0.353645	0.36473	0.338675	0.332381	0.374945	0.346224	0.38085	0.363604	NaN	NaN	NaN	NaN	NaN	NaN	NaN	NaN	NaN	NaN	NaN	NaN	NaN	NaN	NaN	NaN	NaN	NaN	NaN
88	0.383886	0.408417	0.692305	0.583086	0.413818	0.35013	0.379433	0.386595	0.364014	0.353024	0.327981	0.351173	0.361035	0.346595	0.345628	0.34201	0.359153	0.329906	0.361904	0.348601	0.344131	0.343063	0.37953	0.364193	0.356277	0.351682	0.326208	0.332364	0.349985	0.328795	0.334948	0.345655	0.330849	0.343553	0.326638	0.328612	0.330115
89	0.385597	0.396937	0.590051	0.608878	0.452489	0.420503	0.403722	0.393986	0.422789	0.432942	0.408364	0.37272	0.348593	0.313906	NaN	0.411794	0.406358	0.38255	0.381219	0.397704	0.416922	0.428951	0.518419	0.517122	0.538348	0.527864	0.449113	0.440711	0.445837	0.364538	0.358412	0.330305	0.312201	0.325586	0.31207	0.291207	0.284269
90	0.386765	0.42086	0.730003	0.435776	0.368953	0.348201	0.308354	0.319178	0.319407	0.302009	0.30238	0.288961	0.294773	0.336317	0.322486	0.298457	0.294284	0.296186	0.405561	0.376743	0.367794	0.35781	0.38325	0.390704	0.386237	0.376111	0.347949	0.303476	0.471258	0.444342	0.325227	0.289446	0.349527	0.373778	0.339193	0.368756	0.328007
91	0.392357	0.4239	0.665829	0.502756	0.383127	0.376039	0.366663	0.378053	0.388799	0.361266	0.384525	0.381376	0.38334	0.389275	0.375614	0.38758	0.385854	0.384148	0.377064	0.384727	0.390937	0.406397	0.396627	0.398552	0.385339	0.380206	0.386063	0.382497	0.384501	0.392335	0.381276	0.386388	0.439689	0.43108	0.449722	0.434157	0.406177
92	0.392515	0.458259	0.734173	0.518153	0.470334	0.438502	0.443703	0.452926	0.441435	0.448935	0.421997	0.391612	0.435961	0.492433	0.437218	0.468142	0.411189	0.453248	0.409795	0.458911	0.428333	0.423283	0.424566	0.419806	0.395935	0.334204	0.329039	0.320726	0.345035	0.36289	0.344034	0.336808	0.313159	0.298875	0.309665	0.303337	0.288591
93	0.393646	0.408364	0.692975	0.412599	0.338676	0.345441	0.376502	0.372003	0.353654	0.365297	0.364118	0.376924	0.353611	0.338243	0.361958	0.368432	0.393087	0.369484	0.373411	0.320683	0.356912	0.363998	0.355125	0.321574	0.331123	0.333822	0.327536	0.337598	0.328949	0.372967	0.31704	0.339812	0.339032	0.346997	0.409639	0.361627	0.28972
94	0.394005	0.381725	0.663478	0.443606	0.400149	0.38699	0.371225	0.368137	0.304851	0.315284	0.324643	0.306573	0.285846	0.306146	0.35191	0.359449	0.310206	0.342754	0.421716	0.406915	0.413326	0.370091	0.344632	0.34104	0.32897	0.359157	0.274622	0.297755	0.298644	0.327452	0.366233	0.394141	0.420438	0.36569	0.325061	0.407761	0.354627
95	0.411106	0.412736	0.644675	0.50559	0.364165	0.346548	0.402683	0.405666	0.389911	0.366089	0.386457	0.375452	0.362826	0.292397	0.289672	0.310059	0.311473	0.335531	0.365605	0.388727	0.349138	0.322568	0.302101	0.328103	0.331515	0.351989	0.333882	0.307883	0.326372	0.333045	0.302726	0.278221	0.309576	0.304989	0.271017	0.300792	0.29536
96	0.412669	0.391093	0.669175	0.447063	0.396246	0.404195	0.402278	0.369806	0.361743	0.350013	0.347814	0.313636	0.3324	NaN	NaN	NaN	NaN	NaN	NaN	NaN	NaN	NaN	NaN	NaN	NaN	NaN	NaN	NaN	NaN	NaN	NaN	NaN	NaN	NaN	NaN	NaN	NaN
97	0.413287	0.445578	0.602077	0.420368	0.377879	0.351247	0.338622	0.335418	0.310747	0.314929	0.30634	0.302994	0.309496	0.358055	0.377663	0.394287	0.38443	0.359234	0.331592	0.360233	0.353384	0.389798	0.416118	0.372533	0.370656	0.355583	0.484443	0.458185	0.522865	0.535947	0.401859	0.389123	0.416161	0.45974	0.497384	0.504191	0.357007
98	0.415779	0.360778	0.637108	0.412227	0.377502	0.358261	0.324378	0.359129	0.368827	0.384104	0.345532	0.379236	0.346945	0.373596	0.376007	0.382013	0.392573	0.38404	0.375138	0.409273	0.376958	0.411872	0.449949	0.442913	0.401057	0.427775	0.445002	0.44076	0.404858	0.43156	NaN	0.570677	0.518339	0.391123	0.342998	0.288243	0.273653
99	0.420462	0.441943	0.719472	0.550488	0.402236	0.378983	0.369731	0.363182	0.386515	0.395029	0.399629	0.395569	0.370644	0.372	0.355944	0.362604	0.390487	0.40735	0.3767	0.408007	0.377222	0.376553	0.412574	0.427433	0.401356	0.386846	0.371867	0.360525	0.406315	0.363101	0.329108	0.345166	0.33926	0.336387	0.311389	0.315806	0.34393
100	0.426834	0.413942	0.61972	0.374946	0.37356	0.372657	0.343665	0.298685	0.276192	0.261226	0.25078	0.233626	0.23245	0.239682	0.296692	0.295956	0.331184	0.313757	0.314659	0.371606	0.367257	0.366421	0.308213	0.355747	0.324273	0.307318	0.326153	0.272057	0.297524	0.299042	0.274609	0.268725	0.261418	0.25923	0.274868	0.272777	0.299547
101	0.435179	0.417482	0.742577	0.424893	0.414956	0.396517	0.394154	0.373011	0.37627	0.363194	0.350736	0.350046	0.370079	0.318366	0.355399	0.362651	0.377154	0.345826	0.38507	0.36131	0.390106	0.376809	0.353633	0.312035	0.357785	0.325413	0.375867	0.372108	0.403687	0.386722	0.424831	0.401684	0.355966	0.386576	0.390541	0.367834	0.359664
102	0.457082	0.415457	0.687209	0.591028	0.574552	0.446875	0.440687	0.403982	0.367813	0.364348	0.369067	0.370245	0.389753	0.379287	0.371539	0.376179	0.364091	0.370456	0.362642	0.353521	0.34373	0.342132	0.338677	0.350757	0.346961	0.342267	0.34179	0.337629	0.346462	0.333095	0.319025	0.343335	0.301012	0.313198	0.320256	0.321987	0.313304
103	0.2025	0.328349	0.660531	0.626695	0.401537	0.298348	0.234189	0.256293	0.256305	0.279311	0.313697	0.21862	NaN	0.252606	0.267528	0.265986	0.285637	0.279576	0.272893	0.256616	0.247936	0.244085	0.261002	0.26625	0.274776	0.252792	0.25786	0.270959	0.286853	0.252838	0.253041	0.26075	0.180364	0.240604	0.221979	0.194399	0.228388
104	0.228261	0.32314	0.600643	0.641087	0.579729	0.38454	0.390661	0.405678	0.39267	0.375644	0.406912	0.384814	0.376827	0.382653	0.343711	0.2792	0.293544	0.408123	0.509576	0.507886	0.379229	0.354267	0.305997	0.331769	0.290071	0.345388	0.327076	0.411867	0.386935	0.380955	0.379484	0.406598	0.260327	0.24574	0.228799	0.304439	0.261246
105	0.228802	0.268484	0.606809	0.67069	0.442675	0.295974	0.274083	0.297625	0.285404	0.269824	0.281385	0.261512	0.273818	0.269241	0.254247	0.248298	0.242382	0.271141	0.287946	0.38074	0.364881	0.388401	0.419203	0.430379	0.449862	0.416762	0.370736	0.342282	0.345818	0.28192	0.311229	0.281139	0.227862	0.266392	0.255988	0.239008	0.30098
106	0.240849	0.237327	0.470501	0.636749	0.637963	0.488179	0.272739	0.255737	0.293567	0.315003	0.34741	0.31698	0.302248	0.281107	0.322129	0.307928	0.313345	0.309357	0.296874	0.306768	0.246407	0.263835	0.230371	0.25859	0.273794	0.229897	0.245193	0.224319	0.226626	0.216942	0.219445	0.240563	0.218086	0.243725	0.351194	NaN	NaN
107	0.245661	0.280449	0.623776	0.677389	0.547473	0.41685	0.387039	0.370948	0.334927	0.315628	0.309993	0.285831	0.276594	0.275729	0.263506	0.257129	0.26732	0.238128	0.229225	0.225761	0.246397	0.262664	0.225611	0.384972	0.41485	0.385046	0.395769	0.41299	0.371257	0.412397	0.371238	0.346833	0.345109	0.328425	0.388813	0.338537	0.257581
108	0.254974	0.397701	0.567134	0.619907	0.603123	0.567003	0.448736	0.322999	0.307218	0.312056	0.269116	0.251818	0.248866	NaN	0.234034	0.263143	0.273152	0.324348	0.344256	0.346502	0.395105	0.39082	0.370589	0.430299	0.282959	0.225868	0.24373	0.247368	0.323774	0.403286	0.470916	0.453617	0.392586	0.299515	0.293238	0.238741	0.22592
109	0.272531	0.35191	0.631055	0.664992	0.494235	0.276528	0.278122	0.273424	0.296108	0.286063	0.310494	0.285304	0.298702	0.269257	0.346251	0.308002	0.32285	0.319739	0.302573	0.325523	0.325797	0.335657	0.352613	0.341204	0.348699	0.342954	0.35747	0.380911	0.34193	0.35398	0.359822	0.361189	0.342005	0.346325	0.33521	0.363308	0.347712
110	0.274301	0.330239	0.70179	0.717669	0.394565	0.379484	0.366362	0.360275	0.312899	0.295667	0.274703	0.252506	0.265498	0.273812	0.323807	NaN	NaN	NaN	NaN	NaN	NaN	NaN	NaN	NaN	NaN	NaN	NaN	NaN	NaN	NaN	NaN	NaN	NaN	NaN	NaN	NaN	NaN
111	0.282082	0.364903	0.539583	0.605431	0.564271	0.35586	0.268618	NaN	0.284719	0.272982	0.251578	0.234982	0.232289	NaN	0.188663	0.174249	NaN	0.19838	0.228074	NaN	0.198354	0.260847	0.278307	0.277023	0.306057	0.262701	0.296114	0.30038	0.236078	0.229657	0.248267	0.217702	0.246536	0.225154	0.241609	0.643195	0.343495
112	0.286613	0.345957	0.679488	0.614468	0.316248	0.254443	0.305451	0.307622	0.25703	0.29239	0.295977	0.284602	0.289841	0.31473	0.28587	0.285425	0.30621	0.316065	0.317146	0.297562	0.359894	0.328164	0.330616	0.323214	0.316824	0.319048	0.305656	0.273945	0.307077	0.274054	0.278997	0.276841	0.318768	0.272244	0.307603	0.30356	0.286299
113	0.288776	0.332399	0.628935	0.625415	NaN	0.341732	0.307125	0.310811	0.295236	0.275112	0.266136	0.205628	0.25557	0.228901	0.210978	0.279679	0.252611	0.211245	0.198585	0.256369	0.360095	0.361087	0.342819	0.402822	0.448912	0.41928	0.347263	0.405097	0.400411	0.347818	0.394561	0.449301	0.452046	0.436026	0.3775	0.382128	0.360957
114	0.304858	0.352487	0.613667	0.643766	0.453759	0.368425	0.417719	0.380435	0.357932	0.295693	0.307797	0.287548	0.259458	0.319206	0.341286	0.320709	0.290382	0.266979	0.313819	0.291441	0.286038	0.265146	0.266688	0.268661	0.277466	0.245166	0.278755	0.290478	0.305044	0.296293	0.275501	0.260579	0.260522	0.278618	0.284242	0.304425	0.309152
115	0.308226	0.288177	0.600673	0.695164	0.42444	0.304281	0.305604	0.347362	0.378664	0.344412	0.301804	0.298765	0.32577	0.309842	0.272749	0.327833	0.313885	0.311797	0.377276	0.392774	0.363263	0.318784	0.328327	0.377942	0.335953	0.347791	0.399474	0.334247	0.370381	0.402086	0.385064	0.365531	0.322252	0.301473	0.315911	0.307716	0.281386
116	0.315046	0.364127	0.654657	0.696388	0.404383	0.31817	0.30206	0.322507	0.359214	0.376438	0.386542	0.391414	0.358144	0.496917	NaN	0.452195	0.363562	0.359936	0.383625	0.365306	0.329579	0.329213	0.335481	0.337133	0.332383	0.332261	0.331608	0.311334	0.350225	0.30908	0.338656	0.322239	0.313729	0.325921	0.31076	0.348826	0.336198
117	0.319347	0.435716	0.545615	0.601075	0.595575	0.587053	0.575329	0.589673	0.583128	0.592195	0.589395	0.56407	0.555349	0.538844	0.5194	0.440854	0.343524	0.318676	0.353632	0.385387	0.378936	0.45466	0.45719	0.434214	0.427157	0.445468	0.432281	0.393294	0.390753	0.388	0.352926	0.326047	0.320797	0.332722	0.377073	0.619445	0.404876
118	0.322778	0.335331	0.642815	0.646177	0.45651	0.383464	0.331174	0.30242	0.32219	0.345548	0.302617	0.317056	0.277686	0.290162	0.318392	0.302321	0.305399	0.317544	0.37951	NaN	NaN	NaN	NaN	NaN	NaN	NaN	NaN	NaN	NaN	NaN	NaN	NaN	NaN	NaN	NaN	NaN	NaN
119	0.323082	0.355198	0.548151	0.587049	0.545091	0.384459	0.309351	0.282854	0.316327	0.332718	0.326773	0.320842	0.353042	0.334549	0.279206	0.30825	0.328049	0.287578	0.32577	0.264289	0.327792	0.303425	0.275172	0.313687	0.305408	0.2766	0.264613	0.293923	0.299195	0.293329	0.499022	0.487519	0.504691	0.632966	0.618544	0.589103	0.583068
120	0.324538	0.384097	0.61682	0.689082	0.468825	0.45973	0.322795	0.308205	0.298126	0.34793	0.325963	0.297723	0.326461	0.312388	0.309604	0.332343	0.321972	0.320731	0.428355	0.507464	0.482973	0.490228	0.464005	0.480973	0.477814	0.338941	0.423607	0.365669	0.400762	0.39244	0.547546	0.590487	0.588428	0.576982	0.57112	0.593084	0.530075
121	0.32704	0.376038	0.721249	0.635718	0.333159	0.335985	0.356485	0.340673	0.325485	0.342086	0.327439	0.356925	0.381722	0.374875	0.366661	0.350158	0.356773	0.346049	0.370724	0.361834	0.343581	0.342469	0.3461	0.343926	0.362368	0.362132	0.38176	0.383873	0.368636	0.370451	0.354804	0.358157	0.367073	0.375207	0.347665	0.323957	0.31314
122	0.33659	0.366723	0.641292	0.621299	0.335952	0.335761	0.338028	0.34457	0.369591	0.379097	0.363403	0.379294	0.386243	0.420139	0.378225	0.373681	0.319445	0.367141	0.359777	0.348863	0.462946	0.463854	0.290744	0.345698	0.377687	0.485665	0.490221	0.449735	0.415567	0.297143	0.278814	NaN	0.290257	0.234876	0.438375	0.272979	0.289383
123	0.337027	0.354687	0.642991	0.675121	0.501127	0.522156	0.479765	0.446347	0.323685	0.318808	0.443082	0.325416	0.342244	0.310645	0.329177	0.321007	0.342756	0.326879	0.376384	0.359771	0.369737	0.373833	0.334629	0.33932	0.324784	0.355946	0.359877	0.353285	0.34103	0.349189	0.37981	0.388274	0.385907	0.395993	0.373336	0.359186	0.374635
124	0.342259	0.394954	0.611233	0.669227	0.445805	0.394732	0.382102	0.348203	0.323037	0.357189	0.325833	0.275958	0.226748	0.311213	0.301046	0.20135	0.201001	0.284892	0.307423	0.359412	0.283844	0.317432	0.285529	0.307041	0.255726	0.243583	0.241339	0.225105	0.315559	0.243232	0.487599	0.330764	0.406633	0.28276	0.289626	0.305312	0.304492
125	0.347514	0.390478	0.667323	0.679564	0.376381	0.362333	0.347749	0.354566	0.339796	0.318072	0.289592	0.280591	0.287234	0.280971	0.272773	0.271217	0.238327	0.290713	0.314096	0.292876	0.270179	0.338336	0.382647	0.427231	0.36118	0.361936	0.355627	0.354331	0.367754	0.370814	0.332863	0.356343	0.345731	0.353566	0.360859	0.352917	0.305324
126	0.352491	0.418625	0.663192	0.712537	0.484076	0.400633	0.388083	0.351377	0.370603	0.376426	0.329365	0.335192	0.356192	0.362531	0.321145	0.315476	0.395696	0.346529	0.377025	0.366656	0.38602	0.400196	0.35437	0.390183	0.351746	0.372298	0.370699	0.381444	0.380854	0.41407	0.375018	0.387628	0.402411	0.400157	0.417796	0.432142	0.399429
127	0.353077	0.407333	0.708698	0.640596	0.580024	0.514987	0.392799	0.370628	0.385085	0.396297	0.364092	0.367481	0.347257	0.331115	0.347107	0.338904	0.294175	0.274331	0.308412	0.327081	0.35445	0.370787	0.320668	0.352265	0.360994	0.340773	0.361582	0.391981	0.383265	0.417121	0.356314	0.342594	0.309295	0.311256	0.333288	0.354757	0.321641
128	0.354708	0.411104	0.664765	0.703666	0.504401	0.439831	0.455906	0.414513	0.396974	0.411803	0.395765	0.379693	0.358763	0.393733	0.400272	0.372916	0.35082	0.334216	0.367109	0.412945	0.360723	0.412605	0.435569	0.421356	0.423926	0.422154	0.451528	0.443667	0.404916	0.381369	0.385853	0.374229	0.396507	0.388039	0.365881	0.393421	0.391139
129	0.355861	0.399922	0.606219	0.658982	0.385844	0.377799	0.365202	0.373483	0.367499	0.392153	0.387048	0.389312	0.387809	0.358919	0.398921	0.385332	0.404859	0.408881	0.417061	0.445504	0.395113	0.382597	0.343044	0.357705	0.412753	0.416564	0.384091	0.411067	0.411025	0.413772	0.410736	0.406306	0.422774	0.425115	0.442606	0.454129	0.433055
130	0.360808	0.416298	0.753754	0.750666	0.498281	0.331695	0.317336	0.334813	0.374951	0.372781	0.347389	0.332525	0.369748	0.40126	0.363146	0.37619	0.365337	0.373154	0.380516	0.375766	0.423742	0.387944	0.402961	0.426467	0.397387	0.395322	0.38505	0.40748	0.39328	0.348033	0.361395	0.356677	0.381153	0.381602	0.362355	0.353211	0.376725
131	0.363743	0.368078	0.689699	0.661074	0.413619	0.351191	0.422695	0.423757	0.434239	0.400917	0.363674	0.333241	0.396473	0.355889	0.342692	0.333874	0.374965	0.402217	0.340022	0.36631	0.332411	0.373367	0.354457	0.394354	0.390233	0.400344	0.399746	0.356149	0.493361	0.429694	0.384279	0.418906	0.377188	0.391792	0.381165	0.342244	0.36917
132	0.367308	0.371221	0.63942	0.700014	0.527366	0.30027	0.298886	0.314423	0.326901	0.314043	0.307949	0.297001	0.274741	0.257354	0.253914	0.257155	0.261914	0.254021	0.246193	0.278634	0.254675	0.226912	0.219541	0.27633	0.267783	0.270723	0.319532	0.302154	0.312286	0.440772	0.299493	0.296223	0.284161	0.277871	0.487584	0.494078	0.499119
133	0.376461	0.377727	0.73851	0.730524	0.396936	0.380999	0.351802	0.369079	0.359468	0.358454	0.361356	0.345549	0.374096	0.393344	0.444539	0.463618	0.453427	0.431032	0.444855	NaN	NaN	NaN	NaN	NaN	NaN	NaN	NaN	NaN	NaN	NaN	NaN	NaN	NaN	NaN	NaN	NaN	NaN
134	0.381855	0.379499	0.616041	0.697742	0.494302	0.426915	0.409884	0.428238	0.398522	0.349557	0.356399	0.359688	0.330009	0.311533	0.374047	0.367311	0.350421	0.315204	0.308161	0.301396	0.342845	0.369665	0.386616	0.414396	0.44762	0.464226	0.455785	0.413362	0.394514	0.426694	0.386877	0.426335	0.37907	0.353638	0.387156	0.41649	0.383821
135	0.382262	0.39419	0.729476	0.736441	0.54968	0.382783	0.326241	0.33789	0.323399	0.309282	0.320792	0.405034	0.372829	0.380241	0.403309	0.402476	0.387798	0.408308	0.410219	0.397961	0.40422	0.387478	0.421753	0.407103	0.404067	0.377738	0.367345	0.364313	0.376729	0.345299	0.325513	0.341959	0.315426	0.31128	0.314777	0.269929	0.272563
136	0.388437	0.425047	0.664605	0.738147	0.51222	0.393365	0.407267	0.402874	0.4134	0.413345	0.388823	0.401273	0.392424	0.362935	0.385475	0.377056	0.393024	0.40511	0.384572	0.395022	0.391534	0.42232	0.386143	0.404983	0.392821	0.391833	0.4256	0.375701	0.39987	0.379259	0.396252	0.389005	0.380421	0.37674	0.355429	0.414016	0.418633
137	0.395694	0.469269	0.687842	0.650746	0.511587	0.4429	0.380021	0.380447	0.3724	0.435586	0.398583	0.385412	0.356414	0.336115	0.333857	0.327149	0.336072	0.359388	0.387007	0.393667	0.401016	0.415486	0.470494	0.577305	NaN	0.380914	0.40793	0.42232	0.430377	0.410761	0.417761	0.446963	0.438046	0.447794	0.426473	NaN	NaN
138	0.399779	0.41578	0.736234	0.726707	0.392504	0.37202	0.390931	0.356001	0.364978	0.357319	0.359867	0.356026	0.383411	0.368879	0.381709	0.368191	0.379911	0.385135	0.418129	0.409833	0.437859	0.387856	0.371447	0.395104	0.428329	0.447187	0.45464	0.482603	0.448954	0.423007	0.421134	0.455207	0.459614	0.457301	0.471482	0.490156	0.560974
139	0.400288	0.395998	0.788948	0.757134	0.592134	0.411769	0.399414	0.391832	0.390811	0.39528	0.35113	0.365157	0.390834	0.378134	0.379986	0.391807	0.405969	0.396096	0.407116	0.38702	0.371882	0.383997	0.366623	0.379686	0.382455	0.37457	0.391282	0.37007	0.407012	0.430952	0.405334	0.378778	0.388962	0.41025	0.39666	0.417289	0.402151
140	0.403003	0.389559	0.778898	0.808762	0.594048	0.529812	0.400857	0.380546	0.414105	0.40167	0.414663	0.400052	0.447444	0.440933	0.439485	0.41862	0.406265	0.418185	0.385075	0.382028	0.38196	0.352287	0.34975	0.344814	0.310555	0.31214	0.338222	0.30574	0.327247	0.32395	0.356882	0.364222	0.358121	0.350447	0.369763	0.372935	0.362168
141	0.403048	0.395559	0.719346	0.607265	0.532208	0.382698	0.376796	0.392826	0.382028	0.373063	0.375564	0.38939	0.392974	0.380917	0.385756	0.399219	0.409853	0.445822	0.565988	0.539842	NaN	NaN	NaN	NaN	NaN	NaN	NaN	NaN	NaN	NaN	NaN	NaN	NaN	NaN	NaN	NaN	NaN
142	0.416219	0.348409	0.662946	0.709487	0.590997	0.41392	0.42284	0.365914	0.297372	0.295418	0.248547	0.274348	0.278209	0.251151	0.260346	0.281036	0.273046	0.290315	0.318238	0.305756	0.35386	0.32871	0.346398	0.334767	0.371026	0.353415	0.35037	0.352177	0.383701	0.415144	0.389197	0.378037	0.411121	0.423736	0.411529	0.404978	0.347444
143	0.420222	0.450565	0.444552	0.480016	0.488518	0.493092	0.456172	0.461616	0.492909	0.467804	0.479217	0.494504	0.465407	0.463752	0.45886	0.45268	0.462897	0.451012	0.441293	0.43416	0.432659	0.419278	0.426894	0.41555	0.406664	0.423749	0.506493	0.43014	0.443916	0.420966	0.559558	0.623513	0.552414	0.539505	0.556836	0.600717	0.550946
144	0.421282	0.434281	0.629753	0.68758	0.539214	0.45617	0.465703	0.464008	0.433311	0.398161	0.393223	0.374692	0.378315	0.359421	0.346517	0.343068	0.340178	0.325784	0.345672	0.360746	0.360334	0.382173	0.380911	0.415958	0.402152	0.394024	0.371411	0.413136	0.391698	0.403247	0.374423	0.349762	0.346937	0.320558	0.341433	0.346322	0.332595
145	0.472498	0.399043	0.660022	0.697338	0.587452	0.437264	0.406021	0.411133	0.395883	0.389695	0.391766	0.373366	0.385539	0.364858	0.362756	0.382013	0.361298	0.36884	0.3631	0.366141	0.350285	0.352983	0.345152	0.341725	0.344192	0.344456	0.347459	0.355893	0.355305	0.345253	0.34417	0.340354	0.324598	0.34761	0.3444	0.346426	0.356634
146	NaN	0.309901	0.652264	0.613959	0.381771	0.362729	0.30539	0.276752	0.280284	0.262986	0.254404	0.265739	0.281402	0.267605	0.394118	NaN	NaN	NaN	NaN	NaN	NaN	NaN	NaN	NaN	NaN	NaN	NaN	NaN	NaN	NaN	NaN	NaN	NaN	NaN	NaN	NaN	NaN
147	0.286599	0.336876	0.689741	0.718764	0.666339	0.555945	0.458972	0.28936	0.220231	0.268507	0.269097	0.254425	0.284583	0.278492	0.261299	0.249837	0.258727	0.256442	0.33482	0.324956	0.375439	0.347169	0.399534	0.385472	0.411007	0.463059	0.469967	0.472661	0.428754	0.402392	0.415652	0.416298	0.371811	0.386651	0.366578	0.371005	0.346065
148	0.300694	0.385222	0.650928	0.688628	0.663511	0.522703	0.407477	0.399814	0.340867	0.279677	0.257624	0.273032	0.294648	0.288223	0.260174	0.317907	0.316093	0.366732	0.37671	0.367607	0.357671	NaN	NaN	NaN	NaN	NaN	NaN	NaN	NaN	NaN	NaN	NaN	NaN	NaN	NaN	NaN	NaN
149	0.31809	0.385191	0.707134	0.738323	0.714277	0.434637	0.344175	0.376191	0.374585	0.371258	0.367176	0.315131	0.335701	0.340869	0.348877	0.353078	0.347975	0.317943	0.296615	0.301953	0.303904	0.304867	0.306392	0.281917	0.316688	0.334236	0.383984	0.413934	0.466806	0.431485	0.48556	0.507989	NaN	NaN	NaN	NaN	NaN
150	0.325907	0.357231	0.633846	0.638779	0.633328	0.515809	0.374492	0.34078	0.350183	0.335787	0.346605	0.365242	0.374419	0.35621	0.364235	0.409798	0.400192	0.409197	0.364855	0.353856	0.365345	0.371645	0.366542	0.362278	0.372429	0.331473	0.381338	0.416686	0.379355	0.353581	0.361148	0.398672	0.400261	0.32005	0.345379	0.317533	0.538434
151	0.331091	0.306717	0.572404	0.689073	0.681447	0.611713	0.442388	0.387337	0.370912	0.332964	0.352211	0.401288	0.449572	0.436092	0.430643	0.401542	0.385405	0.385083	0.377832	0.365913	0.385725	0.389258	0.374336	0.383551	0.379434	0.387737	0.363477	0.367302	0.378641	0.404679	NaN	NaN	NaN	NaN	NaN	NaN	NaN
152	0.334089	0.298975	0.706155	0.706737	0.425145	0.390725	0.41597	0.359238	0.338206	0.316974	0.319316	0.337923	0.289405	0.311603	0.300673	0.287593	0.331944	0.305402	0.302633	0.319622	0.306544	0.297782	0.611244	NaN	NaN	NaN	NaN	NaN	NaN	NaN	NaN	NaN	NaN	NaN	NaN	NaN	NaN
153	0.342075	0.385293	0.75485	0.77735	0.738469	0.58783	0.388394	0.353855	0.370062	0.336361	0.335934	0.29492	0.287592	0.274436	0.265502	0.253258	0.274674	0.269941	0.286728	0.318357	0.338753	0.354865	0.31946	0.321333	0.385107	0.337001	0.303188	0.327095	0.333092	0.298311	0.318069	0.340432	0.415138	0.440489	0.362712	0.392139	0.400353
154	0.343681	0.339194	0.700698	0.72312	0.689152	0.509055	0.340124	0.365298	0.337828	0.336073	0.287816	0.289123	0.313299	0.474103	0.480957	0.288824	0.272935	0.321874	0.313216	0.240736	0.277616	0.315166	0.298632	0.300217	0.295424	0.287308	0.311634	0.279556	0.293425	0.258009	0.29187	0.309527	0.288273	0.319873	0.326054	0.302024	0.317108
155	0.347425	0.374424	0.579096	0.658532	0.627869	0.600034	0.410804	0.365263	0.343492	0.328151	0.33742	0.307149	0.327515	0.331885	0.330967	0.325706	0.371618	0.379207	0.408406	0.379463	0.3751	0.346907	0.317746	0.296444	0.315068	NaN	NaN	NaN	NaN	NaN	NaN	NaN	NaN	NaN	NaN	NaN	NaN
156	0.349364	0.399427	0.722087	0.745622	0.716564	0.571914	0.315175	0.358532	0.394006	0.382039	0.348519	0.33559	0.346385	0.328041	0.344924	0.347563	0.361025	0.386648	NaN	NaN	NaN	NaN	NaN	NaN	NaN	NaN	NaN	NaN	NaN	NaN	NaN	NaN	NaN	NaN	NaN	NaN	NaN
157	0.354596	0.399985	0.679052	0.701436	0.620729	0.546032	0.508517	0.455475	0.353046	0.392971	0.411547	0.37291	0.395172	0.393103	0.400537	0.375804	0.381569	0.389332	0.404313	0.386118	0.359035	0.345409	0.447106	NaN	NaN	NaN	NaN	NaN	NaN	NaN	NaN	NaN	NaN	NaN	NaN	NaN	NaN
158	0.355989	0.393539	0.632625	0.713498	0.618257	0.460697	0.422975	0.393355	0.418519	0.424104	0.42464	0.429604	0.378239	0.378233	0.34508	0.333274	0.334645	0.352714	0.374013	0.346086	0.333778	0.355163	0.401219	0.428999	0.3699	0.329161	0.34556	0.356144	0.324744	0.312296	0.323151	0.327407	0.307723	0.296286	0.293903	0.3083	0.2942
159	0.356887	0.349783	0.661806	0.725042	0.606971	0.406643	0.354347	0.325617	0.314058	0.344323	0.347163	0.343463	0.353706	0.30753	0.373331	0.32947	0.340705	0.374058	0.357049	0.363934	0.3719	0.423558	0.394879	0.350743	0.382958	0.425912	0.415669	0.39083	0.367729	0.362762	0.365429	0.337097	0.407261	0.456855	0.435659	0.428266	0.483447
160	0.361488	0.427646	0.648616	0.673563	0.665618	0.596731	0.493164	0.460249	0.41993	0.41296	0.433117	0.421043	0.39795	0.401501	0.421705	0.42822	0.412985	0.410554	0.412948	0.410114	0.427277	0.430006	0.410919	0.408161	0.43745	0.434463	0.443872	0.423321	0.419399	0.424669	0.436848	0.411959	0.410297	0.41028	0.413848	0.39056	0.421151
161	0.373826	0.389326	0.722775	0.721093	0.62942	0.516738	0.407951	0.380079	0.384739	0.395907	0.380154	0.368144	0.365887	0.349821	0.34416	0.352043	0.342229	0.36559	0.349719	0.405536	0.371432	0.379846	0.421189	0.428285	0.421671	0.447932	0.480957	0.426963	0.500878	0.53987	0.514982	0.54274	0.467568	0.477343	0.527959	0.500895	0.532243
162	0.375001	0.389373	0.724348	0.75936	0.601283	0.359212	0.33247	0.324525	0.305041	0.308785	0.299169	0.303703	0.283776	0.301614	0.304546	0.285856	0.303015	0.34252	0.3422	0.319135	0.352087	0.333346	0.317133	0.317154	0.32239	0.296022	0.314936	0.321103	0.326815	0.326781	0.319285	0.312525	0.307459	0.300331	0.32235	0.365785	0.355191
163	0.378091	0.399742	0.700324	0.723751	0.672392	0.478779	0.401486	0.424349	0.451468	0.415328	0.395705	0.420263	0.396828	0.361101	0.396773	0.385623	0.392153	0.356021	0.338427	0.359342	0.417366	0.334964	0.370674	0.362781	0.379877	0.356223	0.363518	0.374878	0.37493	0.386137	0.357082	0.346391	0.346238	0.337429	0.346828	0.336853	0.361579
164	0.386802	0.439892	0.60405	0.692701	0.671069	0.59431	0.477391	0.424252	0.41773	0.419049	0.373893	0.392147	0.35207	0.399987	0.396413	0.407544	0.412092	0.424419	0.409766	0.424458	0.412003	0.394453	0.406938	0.400129	0.409218	0.452879	0.494541	0.516195	0.506279	0.466861	0.43353	NaN	NaN	0.439637	0.428669	0.435858	0.437538
165	0.400029	0.437485	0.676088	0.720706	0.639865	0.490799	0.378711	0.411341	0.435788	0.456468	0.456259	0.454362	0.45323	0.407517	0.364868	0.359708	0.342944	0.362062	0.369837	0.383391	0.394776	0.3935	0.402391	0.38785	0.372697	0.345691	0.377231	0.37837	0.384843	0.383119	0.339522	0.339964	0.382088	0.392125	0.399677	0.403922	0.400487
166	NaN	0.274794	0.631192	0.669194	0.64858	0.557587	NaN	NaN	0.222108	0.234122	0.229679	0.231521	0.210664	0.238062	0.226878	0.226816	0.239529	0.236312	0.222174	0.221847	0.223409	0.240468	0.237164	0.261555	0.243939	0.255404	0.26477	0.312875	0.265547	0.272115	0.272192	0.330783	0.24681	0.269689	0.287448	0.249275	0.247119
167	0.258583	0.303386	0.665033	0.716918	0.704389	0.641017	0.507471	0.375362	0.436741	0.401326	0.340859	0.352162	0.324811	0.263825	0.284004	0.295088	0.308337	0.290804	0.381053	0.400034	0.377365	0.479673	0.394836	0.3651	0.353925	0.3148	0.357993	0.341871	0.357786	0.317869	0.287412	0.34523	0.384831	0.278554	0.270442	0.309678	0.323571
168	0.284198	0.381908	0.610864	0.680735	0.67556	0.658812	0.568245	0.327411	0.280536	0.269424	0.250293	0.266605	0.263095	0.272329	0.237504	0.232637	0.245639	0.271439	0.254689	0.227377	0.252905	0.261598	0.253797	0.228756	0.25491	0.316625	0.326187	0.381004	0.306261	0.516631	0.429761	0.421884	0.533612	0.49606	0.287895	0.295088	0.530915
169	0.322172	0.286418	0.655365	0.682903	0.689991	0.661583	0.537848	0.345731	0.33488	0.363008	0.365203	0.349279	0.35419	0.324838	0.386645	0.376693	0.41644	0.381624	0.306744	0.321853	0.32124	0.264149	0.321245	0.297518	0.295054	0.320685	0.341307	0.287956	0.281693	0.272293	0.286663	0.221507	0.262544	0.259942	0.225759	0.22901	0.218207
170	0.324926	0.371688	0.641363	0.712629	0.695702	0.646924	0.476168	0.312611	0.272007	0.276077	0.252249	0.273762	0.269894	0.272893	0.311447	0.316069	0.306396	0.285033	0.284636	0.304416	0.327074	0.318402	0.340057	0.362816	0.368291	0.364266	0.351498	0.363577	0.321659	0.308806	0.315824	0.343756	0.355811	0.335744	0.347851	0.492271	0.483241
171	0.332183	0.379763	0.696463	0.718922	0.671371	0.61448	0.548842	0.443736	0.33271	0.300935	0.291537	0.26819	0.256721	0.265284	0.251956	0.258409	0.26588	0.243354	0.267682	0.286116	0.253249	0.278668	0.269512	0.286698	0.32511	0.346055	0.356839	0.370938	0.378136	0.335581	0.413076	0.411297	0.395273	0.365201	0.357555	0.35832	0.378454
172	0.381128	0.410111	0.677517	0.718522	0.702379	0.635999	0.425134	0.383597	0.379717	0.39924	0.402308	0.402664	0.408513	0.376131	0.347672	0.327449	0.344798	0.343666	0.344462	0.372755	0.369725	0.381972	0.379375	0.399496	0.361429	0.381022	0.370163	0.383487	0.3816	0.431662	0.390458	0.426279	0.437196	0.422049	0.409427	0.416785	0.407863
173	0.430222	0.424026	0.687128	0.477655	0.410199	0.397325	0.417682	0.382891	0.35186	0.332269	0.419314	0.411052	0.386511	0.399775	0.379383	0.42427	0.40674	0.404364	0.355441	0.355226	0.363619	0.388663	0.382633	0.37602	0.388335	0.590763	0.476146	0.375508	0.36328	0.356447	0.366532	0.411189	0.466189	0.538784	0.636637	0.712641	0.774533
174	0.267786	0.270543	0.638397	NaN	NaN	NaN	NaN	NaN	NaN	0.678525	0.662767	0.651217	0.636788	0.571349	0.572567	NaN	NaN	NaN	NaN	NaN	NaN	NaN	NaN	NaN	NaN	NaN	NaN	NaN	NaN	NaN	NaN	NaN	NaN	NaN	NaN	NaN	NaN
175	0.275779	0.276214	0.627204	0.666749	0.652273	0.642823	0.616708	0.451702	0.317805	0.267909	0.254667	0.274248	0.261799	0.246322	0.261142	0.237524	0.255899	0.255826	0.243235	0.227404	0.250616	0.246333	0.234871	0.233511	0.227023	0.296144	0.318153	0.273551	0.30913	0.306787	0.341287	0.327718	0.377577	0.369999	0.339951	0.306774	0.282137
176	0.284902	0.327985	0.507197	0.642146	0.669596	0.657684	0.63685	0.604643	0.590694	0.57751	0.560359	0.572412	0.573744	0.580108	0.590856	0.597902	0.59289	0.584388	0.570148	0.504443	0.485039	0.421783	0.391774	0.369962	0.369868	0.367892	0.408914	0.398764	0.398012	0.401473	0.42171	0.431904	0.449806	0.485627	0.510377	NaN	NaN
177	0.305209	0.359904	0.645262	0.707329	0.705942	0.673288	0.63911	0.542568	0.399555	0.314699	0.357303	0.335735	0.319829	0.295468	0.263215	0.262124	0.242968	0.275095	0.359182	0.310591	0.305227	0.347539	0.387397	0.37662	0.352076	0.376937	0.327178	0.302597	0.375248	0.455368	0.427596	0.435234	0.442553	0.398593	0.385715	0.340689	0.419509
178	0.305723	0.341031	0.72705	0.767761	0.745248	0.708023	0.632076	0.308112	0.312607	0.338417	0.356686	0.351938	0.370731	0.366357	0.351407	0.389982	0.367876	0.314707	0.305127	0.364275	0.361141	0.341591	0.360873	0.399718	0.407887	0.426541	0.414067	0.427983	0.404489	0.405827	0.392557	0.430475	0.392088	0.363557	0.368118	0.385674	0.351026
179	0.395096	0.389414	0.733426	0.7347	0.614443	0.565451	0.569376	0.607415	0.659948	0.54048	0.424037	0.365904	0.33924	0.318037	0.309987	0.274594	0.279592	0.308801	0.338678	0.347183	0.335297	0.370305	0.387601	0.343612	0.295335	0.31216	0.297452	0.276519	0.281206	0.262459	0.275319	0.263801	0.299774	0.257261	0.284633	0.279788	0.264766
180	0.211106	0.322274	0.594999	0.658723	0.638041	0.649763	0.644336	0.633055	0.61102	NaN	NaN	0.275024	0.25758	0.248121	0.264154	0.266506	0.254412	0.292773	0.261729	0.255577	0.271336	0.24995	0.261876	0.29404	0.313811	0.301593	0.289805	0.30138	0.332031	0.285159	0.306265	0.312677	0.321386	0.302891	0.357165	0.333703	0.365405
181	0.305723	0.34781	0.730125	0.728767	0.705969	0.66816	0.636793	0.603869	0.587012	0.529805	0.379202	0.331312	0.304028	0.292635	0.300872	0.322656	0.328315	0.344649	0.326718	0.282975	0.306282	0.301446	0.317177	0.301805	0.305003	0.328435	0.322189	0.364713	0.394329	0.460735	0.46866	0.480841	0.460168	0.457391	0.446107	0.409629	0.410231
182	0.333088	0.335482	0.695852	0.717669	0.703311	0.698201	0.686775	0.622191	0.465445	0.351122	0.330742	0.313922	0.297565	0.268949	0.26032	0.465309	0.287645	0.487364	NaN	0.575548	0.488695	0.519403	0.487912	0.47421	0.360958	0.410338	0.433188	0.384815	0.418533	0.391723	0.451695	0.496153	0.385288	0.314983	0.337202	0.287317	0.331714
183	0.420154	0.475067	0.715085	0.715743	0.711905	0.703775	0.699143	0.6868	0.646693	0.54195	0.367673	0.352637	0.31235	0.314586	0.33512	0.322832	0.340823	0.32227	0.287656	0.296372	0.348466	0.357626	0.3937	0.496201	0.47386	0.412614	0.396012	0.457492	0.449032	0.431023	0.427706	0.400241	0.408747	0.508911	0.457702	0.408127	0.463761
184	NaN	0.311836	0.388563	0.392412	0.425823	0.514384	0.574506	0.603392	0.609511	0.623986	0.628325	0.621444	0.609106	0.560182	0.561372	0.568289	0.576284	0.58394	0.602143	0.584829	0.588485	0.581916	0.573728	0.575226	0.563559	0.570228	0.563023	0.561709	0.503434	0.482374	0.513628	0.52522	0.51979	0.535716	0.549515	0.548295	0.556366
185	0.193817	0.263372	0.587273	0.650237	0.652752	0.625264	0.628227	0.660179	0.646048	0.642506	0.644308	0.479664	0.460266	0.512817	0.422795	0.358227	0.331622	0.314884	0.380124	0.34875	0.359509	0.376882	0.364857	0.338765	0.3538	0.335715	0.329665	0.331836	0.328576	0.337308	0.292972	0.329558	0.331698	0.338043	0.334683	0.383685	0.387857
186	0.26233	0.363413	0.5739	0.652632	0.665243	0.654148	0.658819	0.652412	0.634491	0.624987	0.616932	0.577359	0.537205	0.436387	0.409981	0.404027	0.402985	0.34708	0.341549	0.35685	0.353232	0.311994	0.369444	0.372683	0.331034	0.355093	0.357334	0.363821	0.380504	0.335932	0.328044	0.377815	0.427935	0.449805	0.488827	0.511575	0.482239
187	0.286641	0.36622	0.658546	0.717693	0.69557	0.700311	0.682263	0.662009	0.642324	0.617556	0.561717	0.471998	0.503858	0.378071	0.360693	0.343337	0.376141	0.370853	0.406991	0.408002	0.411234	0.400521	0.36664	0.381532	0.367216	0.400037	0.432282	0.44783	0.444273	0.433603	0.460402	0.463364	0.462022	0.458836	0.442868	0.461497	0.456042
188	0.333891	0.358614	0.666633	0.731205	0.711607	0.692364	0.678606	0.67251	0.664198	0.635648	0.535169	0.417397	0.42551	0.423479	0.398997	0.381513	0.366274	0.372674	0.370236	0.380314	0.368129	0.34573	0.360153	0.361171	0.354451	0.370984	0.326625	0.308009	0.364535	0.510361	0.492018	0.55667	0.585339	NaN	NaN	NaN	NaN
189	0.261695	0.269263	0.582615	0.696059	0.705201	0.698171	0.699178	0.684793	0.686475	0.676074	0.656964	0.601808	0.481404	0.399296	0.362456	0.372445	0.41627	0.506376	0.525337	0.475957	0.41738	0.420485	0.386582	0.360721	0.333949	0.316274	0.331189	0.328066	0.362732	0.366618	0.350703	0.313529	0.346832	0.391663	0.374651	0.43414	0.437187
190	0.341348	0.403242	0.515623	0.603085	0.622472	0.638112	0.636076	0.639191	0.619532	0.622787	0.60913	0.616702	0.472591	0.540085	NaN	NaN	NaN	NaN	NaN	NaN	NaN	NaN	NaN	NaN	NaN	NaN	NaN	NaN	NaN	NaN	NaN	NaN	NaN	NaN	NaN	NaN	NaN
191	0.38407	0.432175	0.677966	0.727737	0.706399	0.690032	0.676027	0.682964	0.673492	0.647288	0.638987	0.530855	0.376102	0.314162	0.296909	0.327238	0.34806	0.347847	0.360359	0.330278	0.31438	0.328897	0.32329	0.326674	0.347736	0.353607	0.365735	0.356332	0.353524	0.443996	NaN	NaN	NaN	NaN	NaN	NaN	NaN
192	0.264332	0.272844	0.544809	0.655399	0.676392	0.663755	0.68035	0.684908	0.700007	0.686255	0.674959	0.63808	0.534817	0.472227	0.430552	0.432606	0.464163	0.393856	0.375785	0.339482	0.299725	0.293196	0.306542	0.297546	0.295761	0.308282	0.327422	0.3146	0.32752	0.324335	0.328751	0.381011	0.348606	0.324869	0.304712	0.378552	0.643919
193	0.283263	0.351363	0.709704	0.770224	0.765044	0.772856	0.763961	0.781982	0.789378	0.779775	0.796558	0.774545	0.728577	0.427465	0.338855	0.352435	0.411921	0.397453	0.401573	0.443598	0.444191	0.427642	0.431594	0.437762	0.457498	0.437327	0.412844	0.432259	0.465125	0.470756	0.458184	0.471026	0.484533	0.484564	0.475806	0.486332	0.501217
194	0.325085	0.394915	0.556741	0.657445	0.652451	0.63736	0.660038	0.660075	0.664922	0.65382	0.660319	0.652632	0.640394	0.604505	0.510724	0.375107	0.356927	0.389612	0.405051	0.43071	0.420522	0.408329	0.374588	0.385509	0.392275	0.383859	0.392992	0.417468	0.401938	0.388479	0.379967	0.374746	0.399296	0.411771	0.404864	0.504767	NaN
195	0.362047	0.349481	0.681452	0.734712	0.7374	0.740462	0.76301	0.773249	0.77419	0.757221	0.731676	0.679392	0.656625	0.587286	NaN	NaN	NaN	NaN	NaN	NaN	NaN	NaN	NaN	NaN	NaN	NaN	NaN	NaN	NaN	NaN	NaN	NaN	NaN	NaN	NaN	NaN	NaN
196	0.385791	0.413078	0.64819	0.722846	0.704519	0.71767	0.710192	0.718157	0.715352	0.703003	0.668767	0.612443	0.526596	0.493801	0.471459	0.445308	0.421709	0.418643	0.425864	0.434475	0.418742	0.428624	0.405927	0.410738	0.400343	0.382679	0.387089	0.427977	0.624667	0.563147	NaN	NaN	NaN	NaN	NaN	NaN	NaN
197	0.30113	0.308463	0.68607	0.719626	0.71339	0.712759	0.710109	0.715586	0.733944	0.742307	0.722597	0.719931	0.680824	0.669604	NaN	NaN	NaN	NaN	NaN	NaN	NaN	NaN	NaN	NaN	NaN	NaN	NaN	NaN	NaN	NaN	NaN	NaN	NaN	NaN	NaN	NaN	NaN
198	0.313174	0.359968	0.651911	0.733511	0.719366	0.696512	0.696802	0.693201	0.696	0.694215	0.68765	0.686145	0.66723	0.65903	0.550095	0.435576	0.436028	0.382133	0.423635	0.396826	0.451971	0.456389	0.44439	0.433072	0.395126	0.374483	0.322268	0.323213	0.314108	0.336397	0.412549	0.468556	0.437111	0.425927	0.401872	0.384571	0.39088
199	0.279635	0.29015	0.633742	0.703378	0.686761	0.685692	0.705347	0.71178	0.708476	0.697166	0.685266	0.669101	0.666765	0.634884	0.633098	NaN	NaN	NaN	NaN	NaN	NaN	NaN	NaN	NaN	NaN	NaN	NaN	NaN	NaN	NaN	NaN	NaN	NaN	NaN	NaN	NaN	NaN
200	0.360349	0.367211	0.553749	0.681138	0.701249	0.69694	0.704573	0.710083	0.706746	0.707332	0.674148	0.71609	0.690587	0.682621	0.684596	0.674002	NaN	NaN	NaN	NaN	NaN	NaN	NaN	NaN	NaN	NaN	NaN	NaN	NaN	NaN	NaN	NaN	NaN	NaN	NaN	NaN	NaN
201	0.364799	0.372253	0.719984	0.735745	0.742332	0.747835	0.755188	0.74988	0.747226	0.755115	0.745108	0.730857	0.726926	0.738965	0.713158	NaN	NaN	NaN	NaN	NaN	NaN	NaN	NaN	NaN	NaN	NaN	NaN	NaN	NaN	NaN	NaN	NaN	NaN	NaN	NaN	NaN	NaN
202	0.315184	0.35355	0.675824	0.730692	0.722791	0.697176	0.690387	0.685333	0.641859	0.637035	0.631074	0.624977	0.636995	0.63882	0.659187	0.68097	NaN	NaN	NaN	NaN	NaN	NaN	NaN	NaN	NaN	NaN	NaN	NaN	NaN	NaN	NaN	NaN	NaN	NaN	NaN	NaN	NaN
203	0.316866	0.369226	0.701448	0.726512	0.714494	0.709677	0.699481	0.702967	0.697607	0.6858	0.67534	0.617967	0.613175	0.589848	0.558688	0.551844	0.614959	0.667706	0.684154	NaN	NaN	NaN	NaN	NaN	NaN	NaN	NaN	NaN	NaN	NaN	NaN	NaN	NaN	NaN	NaN	NaN	NaN
204	0.32843	0.369819	0.608547	0.690057	0.683755	0.691039	0.702013	0.704372	0.701328	0.708002	0.70099	0.704698	0.708951	0.689691	0.667187	0.62431	0.536353	0.421684	0.554877	NaN	NaN	NaN	NaN	NaN	NaN	NaN	NaN	NaN	NaN	NaN	NaN	NaN	NaN	NaN	NaN	NaN	NaN
205	0.25122	0.297786	0.607918	0.63375	0.624649	0.638535	0.649076	0.654967	0.64282	0.629712	0.623531	0.623409	0.646669	0.651633	0.638873	0.609158	0.604213	0.595258	0.59501	0.568425	0.560743	0.569259	0.573237	0.546276	0.543575	0.529429	0.517959	0.509487	0.534124	0.497784	0.510686	0.491072	0.576549	0.484816	0.571912	0.491065	0.483207
206	0.272271	0.285891	0.656781	0.683796	0.65913	0.668799	0.648021	0.636949	0.65805	0.663912	0.64745	0.651814	0.647796	0.652255	0.637852	0.622729	0.617338	0.619421	0.569514	0.591684	0.585145	0.546011	0.483604	0.470389	0.464927	0.453665	0.44951	0.448133	0.432712	0.447877	0.447788	0.439023	0.433435	0.456013	0.443898	0.434189	0.415439
207	0.317397	0.342522	0.594768	0.702556	0.708949	0.705026	0.72303	0.737102	0.728992	0.700752	0.691457	0.665227	0.643973	0.640191	0.619171	0.622365	0.614086	0.634095	0.601277	0.599463	NaN	NaN	NaN	NaN	NaN	NaN	NaN	NaN	NaN	NaN	NaN	NaN	NaN	NaN	NaN	NaN	NaN
208	0.307237	0.362073	0.616173	0.716833	0.711591	0.689493	0.697768	0.699478	0.691928	0.695561	0.703641	0.701895	0.68197	0.670938	0.685297	0.63853	0.636527	0.636847	0.613761	0.607091	0.659617	NaN	NaN	NaN	NaN	NaN	NaN	NaN	NaN	NaN	NaN	NaN	NaN	NaN	NaN	NaN	NaN
209	0.313422	0.373769	0.673633	0.716314	0.697735	0.698936	0.697802	0.718294	0.739495	0.722191	0.693854	0.674399	0.657311	0.648363	0.63596	0.627408	0.614482	0.628171	0.584998	0.593903	0.618952	0.644973	0.60748	NaN	NaN	NaN	NaN	NaN	NaN	NaN	NaN	NaN	NaN	NaN	NaN	NaN	NaN
210	0.327419	0.376415	0.667663	0.70968	0.693489	0.66586	0.700799	0.715724	0.714183	0.721056	0.713404	0.692283	0.686404	0.682056	0.682638	0.667043	0.635372	0.619234	0.613497	0.623105	0.622494	0.595626	0.596396	0.585112	0.577232	0.536581	0.511949	NaN	NaN	NaN	NaN	NaN	NaN	NaN	NaN	NaN	NaN
211	0.328935	0.35315	0.676231	0.725424	0.701306	0.703653	0.711356	0.706897	0.698273	0.711467	0.695681	0.706319	0.710366	0.707306	0.698423	0.698747	0.701295	0.695257	0.673169	0.646656	0.607222	0.656955	NaN	NaN	NaN	NaN	NaN	NaN	NaN	NaN	NaN	NaN	NaN	NaN	NaN	NaN	NaN
212	0.2877	0.291829	0.67991	0.720263	0.713325	0.713392	0.702257	0.706243	0.706433	0.711028	0.719826	0.730367	0.711508	0.716096	0.732809	0.712854	0.704667	0.686872	0.673677	0.642894	0.650294	0.664168	0.659608	0.637055	NaN	NaN	NaN	NaN	NaN	NaN	NaN	NaN	NaN	NaN	NaN	NaN	NaN
213	0.303557	0.386663	0.685227	0.715817	0.719366	0.698843	0.693166	0.697395	0.692161	0.693078	0.697064	0.695079	0.698872	0.699177	0.692621	0.700521	0.705498	0.710403	0.708258	0.69077	0.702299	0.694626	0.673805	0.643483	0.646553	NaN	NaN	NaN	NaN	NaN	NaN	NaN	NaN	NaN	NaN	NaN	NaN
214	0.334867	0.319543	0.673695	0.725019	0.724374	0.701171	0.705422	0.708011	0.702839	0.70027	0.696019	0.680873	0.682892	0.670697	0.666967	0.654655	0.638629	0.62879	0.620318	0.603904	0.623394	0.623319	0.623583	0.608896	0.624769	0.607724	0.597916	0.597533	0.614372	NaN	NaN	NaN	NaN	NaN	NaN	NaN	NaN
215	0.319449	0.327965	0.678683	0.696285	0.669429	0.659464	0.667916	0.683455	0.692477	0.672018	0.67305	0.660539	0.659698	0.658592	0.648023	0.63133	0.620115	0.640048	0.635995	0.527816	0.605073	0.612783	0.605185	0.598982	0.624157	0.646321	0.646488	0.652583	0.537178	0.616414	0.637277	NaN	NaN	NaN	NaN	NaN	NaN
216	0.329815	0.319014	0.631948	0.703378	0.693193	0.683777	0.690844	0.698177	0.704023	0.705388	0.697821	0.699114	0.702525	0.690155	0.689982	0.697481	0.689963	0.691241	0.683872	0.674765	0.677438	0.669847	0.666853	0.680416	0.686362	0.687535	0.674706	0.688111	0.668277	0.630477	0.631684	0.631961	0.638347	0.664909	0.665775	NaN	NaN

## Sheet: S2M p53
CellID
1	1	0.806971	0.915385	0.829048	0.863653	0.834581	0.957626	1.1303	1.0901	1.16114	1.11315	1.18955	1.15613	1.25629	NaN	NaN	NaN	NaN	NaN	NaN	NaN	NaN	NaN	NaN	NaN	NaN	NaN	NaN	NaN	NaN	NaN	NaN	NaN	NaN	NaN	NaN	NaN
2	1	0.880529	1.06439	1.47637	1.71323	1.56319	1.77013	2.15503	1.96749	2.04374	1.76617	1.76562	2.00389	1.61864	1.20127	1.07335	1.10061	1.06975	0.970486	0.709414	0.588935	0.740955	0.768067	0.820413	0.808109	0.859319	0.878487	0.959628	0.98226	0.835645	0.650974	0.6839	0.662251	0.791409	0.857944	0.870542	0.98527
3	1	0.90797	1.04235	1.01254	1.10983	1.0302	1.08774	1.32792	1.33666	1.46759	1.59066	1.52277	1.54537	1.44627	1.36774	0.990243	0.635265	0.4482	0.391521	0.3712	0.357381	0.46307	0.432005	3.9034	7.26868	7.09839	3.80622	3.38992	0.971352	0.794692	0.626447	0.555548	0.656372	3.30747	3.21536	3.34584	1.16702
4	1	0.925774	1.77734	1.715	1.52112	1.80198	1.38026	1.39108	1.59947	1.5775	1.58497	1.41925	1.33274	1.58082	1.57177	2.07078	2.82265	5.79786	7.27132	9.34683	11.4992	11.8971	11.9783	11.3314	8.67373	6.11866	5.06101	3.91452	1.88529	1.3667	1.53557	1.58115	1.6995	1.9947	12.5681	12.4083	14.0886
5	1	0.940568	0.959462	1.03217	0.925403	0.937493	0.875953	0.923079	0.886309	0.885333	0.920049	1.09783	1.12202	1.25342	1.39712	1.34431	1.28172	0.949139	0.752401	0.63146	0.394913	0.366663	0.349051	0.267801	0.258811	0.286993	0.325672	0.370679	0.383556	0.403407	0.367614	0.425369	0.426326	0.384911	0.370478	4.76241	5.52786
6	1	0.960508	1.16702	1.6413	2.0477	2.70062	3.65478	4.81315	5.51719	7.03008	7.92627	10.3051	11.2691	11.6246	8.5225	7.80768	5.66168	4.25698	2.41308	2.02329	2.01422	2.45198	2.43478	2.69808	3.4218	4.26092	5.56331	7.63441	8.03831	8.2114	8.46751	7.54257	6.93841	6.71584	6.60085	5.82674	5.52107
7	1	0.994904	1.08614	1.06276	1.03832	1.06069	1.11847	1.1212	1.10424	1.15702	1.18239	1.23059	1.32706	1.53243	1.55153	1.64745	1.76967	1.80246	1.82105	1.8518	1.74266	1.65165	1.68723	1.60806	1.4273	1.18238	0.974001	0.782146	0.640184	0.529007	0.465551	0.462162	0.379138	0.366108	0.38723	0.405918	0.422609
8	1	0.999903	1.31286	1.2878	1.49357	1.72093	1.64888	1.88047	2.26906	2.42215	2.80934	3.50882	4.11404	4.35354	4.98401	5.32578	5.58679	5.55997	5.04778	4.81274	3.80876	3.62841	3.46824	3.15778	2.96077	2.85879	2.80142	2.69122	2.63288	2.64901	2.52102	2.3177	2.0904	1.80785	1.92236	1.70699	1.88963
9	1	1.00443	1.42492	1.99612	2.09749	1.94835	2.18719	2.36415	3.16922	3.27022	4.23277	5.08709	6.42458	7.83078	8.79373	9.86556	10.2916	10.9876	10.3071	11.5276	10.6487	8.54267	3.94081	2.66568	1.70928	1.91594	1.41012	1.61014	1.55571	1.99527	2.16264	2.70457	2.81764	4.20296	4.12057	4.60319	5.22244
10	1	1.00796	1.4143	1.49809	1.85654	2.5368	2.57561	3.2206	4.04314	5.56828	7.3602	9.93185	11.237	12.4863	13.5446	15.529	15.212	14.1038	12.103	8.71857	5.88838	3.31708	2.76552	2.62055	3.08191	2.72661	2.98718	3.29743	3.39539	3.88005	3.96906	3.51881	4.37581	4.41806	4.38823	4.28072	4.66774
11	1	1.01288	1.17471	1.19112	1.17081	1.17898	1.28346	1.12783	1.07293	1.05456	0.994917	1.00396	0.942132	1.00686	0.992834	1.1	1.07461	1.15508	1.19581	1.28468	1.34051	1.3911	1.3599	1.39345	1.42474	1.38361	1.50063	1.26716	1.24116	1.1477	0.813998	0.878813	0.670281	0.570897	0.499789	0.471904	0.434004
12	1	1.01348	1.27594	1.37406	1.76752	1.52541	1.91541	2.07513	2.50862	2.84499	2.83071	2.73769	2.66449	2.91211	3.14543	3.44072	3.61934	3.88386	4.26654	4.21394	4.40175	4.43359	4.32718	4.46296	4.23667	4.25569	4.43793	4.3354	4.54393	4.87224	5.30747	5.10177	5.10135	4.90387	4.83685	4.84408	5.06589
13	1	1.03398	1.3428	1.8959	1.6959	1.75656	2.10705	2.17868	2.42415	2.68416	3.02914	3.40954	3.54072	3.30095	3.23441	2.83322	1.80851	1.24361	0.96274	0.731807	0.675587	0.486878	0.603179	0.727717	0.72284	0.810486	0.74233	0.764855	0.82323	0.825478	0.715434	0.521834	0.476329	0.431725	0.52894	0.705195	0.568374
14	1	1.04188	1.29837	1.39028	1.67175	2.10369	2.02543	2.412	2.73776	2.98674	3.8428	3.96435	4.79076	4.76998	4.87538	4.93532	5.34612	5.56937	5.21797	4.69601	4.82234	3.95901	2.74886	1.73479	1.57256	1.07665	0.919499	0.992004	0.882638	0.766399	0.941698	0.999638	1.02364	1.23778	1.51871	1.73821	1.82671
15	1	1.04481	1.26938	1.48122	1.59172	2.04235	2.0847	2.96423	4.0572	4.7242	6.31923	7.76112	8.97049	9.57182	9.42682	8.74284	8.48903	8.05131	6.44885	4.15239	3.74534	3.05742	3.3011	3.58132	5.89355	8.60198	9.75482	9.81938	10.7656	12.8881	14.2171	61.1588	52.1048	58.1641	50.8083	56.5014	48.71
16	1	1.06216	1.25593	0.896692	1.21333	1.20537	1.41167	1.73302	1.62654	1.67482	1.56595	1.42668	1.41409	1.49334	1.6471	1.44532	1.42602	1.34768	NaN	NaN	NaN	NaN	NaN	NaN	NaN	NaN	NaN	NaN	NaN	NaN	NaN	NaN	NaN	NaN	NaN	NaN	NaN
17	1	1.06655	1.16464	1.32346	1.54744	1.65293	1.81066	1.96268	2.0599	2.12427	2.36029	2.5917	2.83818	3.33055	3.57824	3.79805	4.10012	4.45953	4.95963	5.4176	5.71925	6.23751	6.72567	7.78385	8.22387	8.66041	6.70309	5.3615	6.44211	7.02201	NaN	NaN	NaN	NaN	NaN	NaN	NaN
18	1	1.07515	1.08459	1.10694	1.239	1.16311	1.06704	1.12211	1.25875	1.58233	1.88302	14.7662	14.2053	NaN	NaN	NaN	NaN	NaN	NaN	NaN	NaN	NaN	NaN	NaN	NaN	NaN	NaN	NaN	NaN	NaN	NaN	NaN	NaN	NaN	NaN	NaN	NaN
19	1	1.10841	1.28732	1.40602	2.02313	2.07811	2.27302	2.20625	2.57315	2.69291	2.42688	2.56891	2.555	3.03927	2.82978	2.96069	2.87882	2.82691	3.00955	3.54737	2.92938	2.70611	2.94981	3.0064	3.40382	NaN	NaN	NaN	NaN	NaN	NaN	NaN	NaN	NaN	NaN	NaN	NaN
20	1	1.10971	1.40223	1.23035	1.37371	1.2696	1.50695	1.67551	1.79731	1.87849	3.29146	3.25713	3.14205	3.62135	3.9857	3.92898	3.35747	2.52827	1.9537	1.84437	1.39572	1.13885	0.954473	0.94304	0.959911	0.938129	0.967799	1.35661	1.60206	1.4607	1.59062	1.44196	1.04025	1.0113	0.805125	0.832986	0.684601
21	1	1.11298	1.28085	1.5833	1.74028	2.11718	2.39581	2.68132	2.72832	3.49372	3.13574	3.02921	2.76689	1.95213	1.37516	1.29057	1.19891	1.37741	1.8514	2.35105	2.06794	1.961	1.30059	0.757799	0.622474	0.761342	0.849614	0.750352	0.886309	0.778908	1.01176	1.03744	5.8032	37.2949	32.9998	27.0086	34.7298
22	1	1.11447	1.26005	1.20744	1.81613	1.59405	1.72831	2.02478	2.46707	3.15999	3.83561	5.18463	6.07813	7.00828	6.5084	5.87661	4.83376	4.22633	2.94655	2.86172	2.29852	2.03247	2.16091	2.11605	1.90881	1.8272	2.20927	2.26067	1.77588	1.86882	1.70267	1.20248	1.18231	0.88254	0.932869	0.895265	1.05675
23	1	1.11811	1.23755	1.17984	4.55353	3.22615	2.46515	2.13969	2.0189	2.01119	2.01195	NaN	NaN	NaN	NaN	NaN	NaN	NaN	NaN	NaN	NaN	NaN	NaN	NaN	NaN	NaN	NaN	NaN	NaN	NaN	NaN	NaN	NaN	NaN	NaN	NaN	NaN
24	1	1.12315	1.68946	1.75355	2.09122	1.92718	1.98059	1.88554	1.8983	1.76437	1.7883	1.96969	2.15767	2.17028	2.1259	2.42483	2.52838	2.85422	2.8339	3.0303	2.68693	2.38081	2.20331	1.85378	1.41093	0.930291	0.751953	0.699135	0.657362	1.32649	0.995022	NaN	NaN	NaN	NaN	NaN	NaN
25	1	1.14314	1.10685	1.16854	1.45543	1.46776	1.27779	1.25442	1.15615	1.1597	1.20678	1.31714	1.35565	1.39425	1.40098	1.4414	1.43292	1.42955	1.26023	1.14372	1.00633	0.786456	0.647874	0.431085	0.282022	0.193743	0.169667	0.17075	0.155518	0.160552	0.185462	0.207321	0.192325	0.213716	0.224537	0.19557	0.199351
26	1	1.15316	1.44137	1.62402	1.59803	1.58742	1.54669	1.64488	1.45992	1.50747	1.53396	1.63701	1.66414	1.68412	1.70005	1.75865	1.54824	1.31113	1.05122	0.655053	0.38106	0.287605	0.247788	0.275311	0.320075	0.357939	0.47098	0.518312	0.456237	0.385025	1.01503	1.2159	1.12735	1.48503	1.53266	1.23246	1.4387
27	1	1.16503	1.54934	1.52691	1.71048	2.08177	1.63093	2.12244	1.76895	2.548	0.256551	1.84245	0.323099	3.37048	3.99006	3.71017	3.64959	3.1681	2.6977	2.39276	1.51796	1.92945	1.29947	1.08059	0.685922	0.723867	0.517568	0.468219	0.540603	0.395433	0.349245	0.363352	0.436016	0.63435	0.651893	0.656646	0.617284
28	1	1.19503	1.59923	1.40197	1.43476	1.65853	1.68834	1.55738	1.73582	1.67046	1.83642	2.1855	2.67355	3.47322	3.9037	4.14051	4.5831	5.09991	5.50667	5.20366	5.34462	5.8364	5.46374	5.32371	4.48024	4.51727	3.67943	3.15862	2.81937	2.21767	2.15137	1.52152	1.27836	0.971475	0.805093	0.616465	0.62017
29	1	1.20118	1.45689	1.48351	1.68587	1.69468	1.88674	2.03761	2.22139	2.29012	2.62476	2.91019	2.73763	2.58535	2.47378	2.14692	1.57775	1.06807	0.837069	0.604243	2.91489	0.501667	0.611291	0.696668	0.911041	0.93537	1.00482	0.974918	0.655862	0.443343	0.384509	1.86353	2.0723	2.17239	2.38662	2.38504	1.852
30	1	1.20906	1.29556	1.34658	1.81623	1.98579	2.49383	2.93974	3.49992	4.12946	4.98116	5.99754	6.66366	7.58575	7.82735	8.05541	8.71964	7.55245	9.1424	7.1074	6.25296	5.41478	4.29143	3.45431	3.02391	2.79386	3.29094	2.99564	3.32541	3.69638	3.8814	4.33699	4.34758	4.0531	4.06504	3.90234	3.99499
31	1	1.21331	1.35301	1.5642	1.48301	1.43771	1.59675	1.63611	1.76524	1.81069	1.97563	2.15047	2.51147	2.66838	2.89686	3.26805	3.64249	4.47598	4.25661	4.39497	4.30045	3.29646	3.29704	2.57293	0.713236	1.47741	1.21345	0.805867	0.72308	0.67651	0.78243	0.739288	0.937529	1.15816	1.10067	NaN	NaN
32	1	1.21393	1.57324	1.68812	1.76339	1.70318	1.73209	1.83479	1.83374	1.84135	1.83831	1.93604	2.08509	2.17466	2.76715	2.65083	2.87766	2.36316	3.0759	2.82509	2.00536	1.56789	0.926276	0.50615	0.40542	0.305985	0.285244	0.268724	0.403256	0.37271	0.449178	0.469394	0.622457	0.84015	1.04994	1.11902	1.03366
33	1	1.24154	1.96274	12.1619	3.38858	3.15797	3.41346	2.73794	2.13994	2.00074	2.04356	2.26864	2.31617	2.22419	2.68077	2.79527	3.72521	4.58463	5.22467	6.21868	7.07396	8.06841	9.94292	10.2874	11.0803	13.1533	NaN	NaN	NaN	NaN	NaN	NaN	NaN	NaN	NaN	NaN	NaN
34	1	1.26073	1.27135	1.89977	2.63898	3.28117	3.30281	3.74428	4.89138	6.64075	7.85096	9.47668	12.3331	14.7909	16.1418	19.1829	21.021	22.4609	23.6563	25.321	22.259	22.7147	18.7556	13.2708	6.8326	4.57178	4.27598	3.31995	4.50821	3.81845	3.95521	4.42637	4.37321	4.04454	2.67484	2.25233	2.47898
35	1	1.30573	1.45878	2.10418	2.70897	3.05414	3.50005	3.69076	4.16596	4.03961	4.16796	4.57214	5.03098	5.43657	5.59918	5.75664	5.66785	5.4324	5.30141	4.714	4.20491	3.52299	3.32517	3.0403	2.72377	2.62753	5.5727	2.69793	2.61015	2.40814	2.73864	2.92115	2.89619	3.10042	3.12413	3.14508	3.20723
36	1	1.31014	2.48221	2.51992	2.652	2.68233	2.572	2.69953	2.59728	2.77191	2.71665	2.50695	2.44632	2.77116	2.66376	5.09128	7.20937	5.4531	2.71466	2.63266	2.8502	3.2156	3.12089	3.21189	3.41106	3.66871	NaN	NaN	NaN	NaN	NaN	NaN	NaN	NaN	NaN	NaN	NaN
37	1	1.31809	1.57768	1.74946	1.80295	1.71273	1.61967	1.6923	2.2005	2.49735	2.54042	2.85138	2.97818	2.77698	3.174	2.76198	2.3122	1.98878	1.43842	0.826839	0.551718	0.350509	0.304836	0.319863	0.256021	0.33771	0.344781	0.421245	0.392497	0.401638	0.405251	0.413292	0.500966	0.635936	0.655378	0.719605	0.600658
38	1	1.33736	1.24255	0.188872	1.3702	1.42619	1.61342	1.57855	1.49684	1.55988	2.31071	2.45358	2.4603	2.09826	2.96285	3.8658	3.38623	2.85705	2.3348	1.93696	1.14639	0.873786	0.735515	0.558694	0.586112	0.618086	0.595804	0.674667	0.806363	0.839817	0.913387	1.04369	1.30269	1.15609	1.02563	0.874537	0.787996
39	1	1.39613	1.90284	2.29594	2.31052	2.16865	2.98554	3.42569	3.43937	3.516	3.50405	3.36516	3.60034	4.20836	4.65718	4.903	5.54856	6.13982	7.37458	7.76672	8.5842	9.1572	9.85651	9.87547	10.0436	9.40184	9.4204	9.43954	9.5335	8.33433	7.22693	6.13878	5.12918	4.05484	3.53422	3.10978	2.70207
40	1	1.47082	1.53881	1.46415	1.63877	1.4433	1.627	1.66238	1.92275	2.34453	2.37846	2.44885	2.79002	2.99709	3.68366	4.4242	4.41866	3.86135	3.84807	3.84694	3.49791	3.13425	2.80907	2.52853	2.41699	1.90596	1.58338	1.63179	1.63588	1.96956	2.04324	2.02176	2.29173	2.29708	2.36963	2.33663	2.3591
41	1	1.47455	1.41241	1.67649	1.6682	1.73263	1.64579	1.59453	2.20299	2.85449	3.40537	4.75597	5.39184	5.37051	7.47455	9.28541	8.7348	8.26109	8.1986	8.09903	7.5919	5.61985	4.04621	2.5244	1.38605	1.48648	1.20565	1.40866	1.28073	1.37375	1.39206	1.6336	2.2017	2.67063	3.08188	3.15211	3.00272
42	1	1.50781	1.59583	2.41622	2.83242	4.18773	4.59995	5.59183	6.3559	6.85182	6.27278	4.83502	2.63835	1.22946	1.24935	0.879168	1.03806	1.07551	1.0489	1.13769	1.33626	1.63852	1.91941	2.00287	1.92841	1.54104	1.23924	1.15199	0.952344	12.7846	10.0288	9.77958	11.4111	15.4704	15.3173	12.4663	15.146
43	1	1.51114	1.95572	2.24599	2.09046	2.32412	2.35539	2.40838	2.52219	2.74854	3.05983	3.45007	3.75758	4.21953	5.12562	5.53365	6.36249	5.85728	NaN	NaN	NaN	NaN	NaN	NaN	NaN	NaN	NaN	NaN	NaN	NaN	NaN	NaN	NaN	NaN	NaN	NaN	NaN
44	1	1.51829	1.63762	1.94147	2.17354	2.08419	2.18971	2.34316	2.29862	2.31533	2.30099	2.32791	2.29182	2.62455	2.62002	3.18538	3.06616	3.0385	3.24224	2.9732	2.70109	2.19364	1.87148	0.853339	0.713533	0.579799	0.771311	0.712922	0.755598	0.262692	0.798907	1.27562	1.04069	0.896393	0.631522	0.634823	0.543057
45	1	1.52462	1.80853	2.08805	2.24156	2.43534	2.34077	2.3939	2.33271	2.22498	2.31293	2.24289	2.19736	2.00009	2.04592	4.70497	5.0395	1.96061	1.81934	1.71422	1.68048	1.66228	1.69875	1.54468	NaN	NaN	NaN	NaN	NaN	NaN	NaN	NaN	NaN	NaN	NaN	NaN	NaN
46	1	1.57943	1.73122	1.99625	2.78117	3.3854	4.08665	4.98872	6.37113	7.97696	8.48442	9.74617	11.884	12.5452	12.8887	12.7842	10.867	8.44261	4.9753	2.86092	2.43038	2.11083	2.08606	2.75107	3.03242	3.49963	5.13391	7.63665	8.70919	11.5901	13.3244	11.242	8.50969	6.23212	4.51771	3.58158	3.83809
47	1	1.58075	1.67718	1.87885	2.06816	2.0814	2.20229	2.30679	2.55497	2.89837	3.08226	4.16278	6.03288	7.10762	8.49238	9.09794	8.75947	9.80044	9.62211	8.32546	7.70378	10.2678	9.2854	9.22725	11.0758	NaN	NaN	NaN	NaN	NaN	NaN	NaN	NaN	NaN	NaN	NaN	NaN
48	1	1.66983	2.60121	3.11494	3.77664	3.88759	3.82052	4.25487	4.99347	5.60807	6.28199	7.74559	8.62265	9.70521	10.2659	10.4499	11.2359	13.1108	12.1415	NaN	NaN	NaN	NaN	NaN	NaN	NaN	NaN	NaN	NaN	NaN	NaN	NaN	NaN	NaN	NaN	NaN	NaN
49	1	1.80932	1.85001	1.94341	2.26718	2.28408	2.69029	2.74605	2.80771	2.22809	3.74242	3.34546	3.86476	4.01523	3.68243	4.36104	4.61938	4.5975	4.30655	3.93394	2.83795	2.014	1.64998	1.79331	0.797862	0.636747	0.4318	0.468949	0.513045	0.547554	0.662695	0.716696	0.948526	0.783027	0.878306	0.934032	0.900568
50	1	1.85591	2.13066	2.47503	2.70417	3.05112	3.12261	3.12012	3.44154	3.61145	3.37057	3.35433	3.83582	4.38743	5.08379	7.43487	NaN	NaN	NaN	NaN	NaN	NaN	NaN	NaN	NaN	NaN	NaN	NaN	NaN	NaN	NaN	NaN	NaN	NaN	NaN	NaN	NaN
51	NaN	NaN	NaN	NaN	NaN	NaN	NaN	NaN	NaN	NaN	NaN	NaN	NaN	NaN	NaN	NaN	NaN	NaN	NaN	NaN	NaN	NaN	NaN	NaN	NaN	NaN	NaN	NaN	NaN	NaN	NaN	NaN	NaN	NaN	NaN	NaN	NaN
52	1	0.767081	0.985757	1.01254	1.0203	1.05522	1.28759	1.32341	1.54934	1.83321	1.98675	2.9191	3.07056	3.34738	3.20381	3.35612	2.84872	2.35209	1.167	0.898026	0.837267	0.733825	0.558397	0.700415	0.71368	0.723269	0.686645	0.729115	0.828962	0.943548	0.981655	1.1145	1.104	1.21128	1.4085	1.29348	0.867452
53	1	0.780555	0.969035	1.20038	1.10832	1.21581	1.19516	1.24805	1.41455	1.61801	2.03684	2.12369	2.60584	2.63686	2.75665	2.41228	2.5311	2.42683	NaN	NaN	NaN	NaN	NaN	NaN	NaN	NaN	NaN	NaN	NaN	NaN	NaN	NaN	NaN	NaN	NaN	NaN	NaN
54	1	0.850857	1.10508	1.23096	1.56907	1.77109	1.79107	2.11125	2.84256	3.48653	3.49557	4.83278	5.72355	6.6142	8.05565	8.70357	7.3814	5.47666	3.27274	2.71669	2.07217	1.72976	1.69226	8.32968	12.0031	12.5828	5.42845	2.14935	2.22827	3.63049	3.54629	3.58035	3.22794	2.62538	2.52322	2.09662	2.317
55	1	0.870264	1.08694	1.24434	1.19729	1.50909	1.72065	1.63606	1.89626	2.29534	2.02485	2.10811	1.93631	1.54187	1.46372	1.37931	0.91731	0.930234	1.05978	0.930426	1.24814	1.00826	1.17888	1.51675	1.49458	1.29657	1.30845	1.01355	0.94124	0.996152	0.962797	1.07275	1.00384	1.04213	1.30256	1.19918	1.52068
56	1	0.930621	0.981748	1.07135	1.01091	0.961284	1.01394	0.89823	0.985654	1.29174	1.46228	2.06356	2.06035	2.24578	2.75187	2.84209	2.96511	2.23582	1.35358	1.32821	0.916178	0.704794	0.96166	0.965559	1.09362	1.09444	1.07046	1.08175	1.18185	1.26059	1.21474	1.4299	1.41204	1.30861	1.11567	1.38024	1.22538
57	1	0.942659	1.34023	1.85265	2.01943	2.46124	3.13636	3.46895	4.03237	4.45049	5.22121	5.59142	5.6638	NaN	NaN	NaN	NaN	NaN	NaN	NaN	NaN	NaN	NaN	NaN	NaN	NaN	NaN	NaN	NaN	NaN	NaN	NaN	NaN	NaN	NaN	NaN	NaN
58	1	0.94711	1.54789	2.12069	2.47034	2.56343	3.02314	3.29591	4.24576	4.9012	5.58459	6.31048	7.95794	10.0522	8.69802	9.79112	7.14772	6.88334	4.92128	4.05054	2.88329	2.12011	1.77187	1.5914	1.81127	1.97297	1.92584	1.80598	1.92184	2.09325	2.10666	1.83111	1.75665	1.54175	1.38854	1.38476	1.26487
59	1	0.987689	1.54771	1.54365	1.82044	2.02775	2.39663	2.32475	2.81242	3.99019	4.55931	5.16577	5.77295	5.91549	6.14206	6.36957	6.79315	6.45911	6.87664	6.65791	6.52232	6.17588	6.83145	6.25395	6.4011	5.66695	5.85525	5.93967	6.04383	5.94713	5.994	6.1643	6.5354	6.44804	NaN	NaN	NaN
60	1	1.00027	1.2537	1.6417	1.97031	2.07754	2.56822	2.69776	2.93397	3.25842	3.79244	4.83569	4.75089	6.164	6.26408	8.56231	7.76301	7.22232	5.77618	4.31039	2.48824	1.91091	1.14439	1.34637	8.85084	3.2024	1.79252	1.63224	1.7126	2.17498	2.58337	3.2726	1.63773	1.63007	1.34324	1.61723	1.63401
61	1	1.0138	1.22129	1.19824	1.20581	1.09663	0.93844	0.950638	1.03139	0.980057	1.03316	1.21179	1.2721	1.15511	1.16861	1.20003	1.17014	1.03072	1.00765	0.939977	0.71431	1.06957	0.35686	0.212631	0.143971	0.137954	0.145213	0.125788	0.138003	0.119729	0.156074	0.143692	0.141615	0.144477	0.16009	0.152514	0.178973
62	1	1.01587	1.74697	1.45808	1.4204	1.70546	2.01065	2.13207	2.65569	3.40309	3.77633	4.70533	4.43022	4.25798	3.54486	2.16405	1.33174	1.05427	1.14702	0.973889	1.04825	1.1964	1.25426	1.52067	1.50687	1.97007	2.00542	1.75479	1.8321	1.54262	1.81344	1.38695	1.37985	1.49135	1.49085	1.66926	1.76099
63	1	1.03144	1.21457	1.33829	1.51104	1.50753	1.55222	1.60028	1.75643	2.04388	2.47899	2.54627	2.49266	1.94042	1.69807	1.18522	0.925962	0.93437	0.964077	0.994171	0.849044	1.04775	1.37396	1.67359	2.27167	2.35355	2.43132	2.21458	2.06611	2.09379	2.05629	2.22263	2.52518	NaN	NaN	NaN	NaN
64	1	1.04461	1.20008	1.25367	1.39378	1.71885	1.73141	1.92411	2.9023	3.59529	4.48332	4.9291	6.44171	7.3397	7.53392	7.08009	5.2528	3.00589	1.94853	1.77823	1.7463	1.63974	1.63896	1.98401	2.87627	3.45267	4.18996	4.17537	4.36835	4.32864	4.34824	3.93454	3.43524	3.17605	2.48747	2.55379	2.6203
65	1	1.05584	1.21263	1.28649	1.39542	1.46969	1.54437	1.56089	1.5621	1.64101	1.75578	1.9928	2.09729	2.32434	2.55128	2.92749	2.70132	2.45208	2.14254	1.8714	1.53759	1.36771	1.33525	1.27594	1.20611	1.23197	1.25355	1.33069	1.33684	1.30342	1.27811	1.00741	2.39041	0.754096	0.803265	0.710604	0.659273
66	1	1.05741	1.45256	1.43791	1.38896	1.32195	1.64818	1.73601	1.88724	1.8777	1.91759	1.79552	1.94423	1.90575	2.14021	2.33725	2.40977	2.42239	2.85407	2.58772	2.84439	3.14636	3.22855	3.31715	2.82183	2.17443	2.08638	2.09302	NaN	NaN	NaN	NaN	NaN	NaN	NaN	NaN	NaN
67	1	1.06504	1.26963	1.09121	1.29719	1.43236	1.56103	2.06594	1.97921	2.20555	2.21307	2.44917	2.13868	1.38365	1.12799	1.25152	1.01372	1.15152	1.49425	1.98656	2.6972	3.35046	4.48667	5.25589	5.54306	5.48341	5.41667	4.72243	4.44076	4.0593	3.59222	3.17927	3.26921	3.00115	2.88036	2.92477	2.8406
68	1	1.0666	1.23435	1.33892	1.4361	1.68605	2.09001	1.95967	2.00946	1.99632	1.89409	1.72478	1.70042	2.15441	2.57481	3.05351	2.96234	2.80262	3.2689	3.19451	2.98604	3.18232	3.15236	3.48234	3.28352	2.99697	2.62222	2.12502	1.83372	1.41835	1.00235	0.771647	0.571316	0.492392	0.477263	0.430894	0.434128
69	1	1.07891	1.49547	1.87147	1.65619	1.91874	2.33611	2.2952	3.09505	4.02743	5.06751	6.44778	7.17534	8.36025	9.38659	10.4363	9.35475	6.34871	3.4737	2.04852	1.61667	1.39136	1.42338	1.27931	1.53926	1.70676	1.31424	1.79511	1.7381	2.1532	3.27144	3.76571	3.78241	3.8838	3.6593	3.55207	3.85471
70	1	1.08779	1.41685	1.48293	1.82914	2.21289	2.84851	3.11297	3.65408	4.65567	5.47848	6.57577	7.84579	9.15892	10.2207	11.056	11.1567	11.15	10.4327	8.38754	4.35707	2.57618	2.61466	2.03762	2.12831	1.80078	1.97758	1.93559	2.01898	2.54182	2.78541	3.215	3.33195	2.97998	2.38328	2.3317	2.127
71	1	1.09199	1.45365	1.73442	1.78445	1.96547	2.09518	2.30419	2.31861	2.63211	3.15111	3.22709	3.19578	3.56472	4.09366	4.20303	4.9156	5.23247	5.84343	6.05852	7.86397	7.83271	5.91119	3.4915	2.2608	1.20448	0.66981	0.554155	0.522624	0.290785	0.298201	0.336686	0.371608	0.53757	0.505198	0.824433	0.685957
72	1	1.14152	1.40978	1.36305	1.582	1.72351	1.97366	1.84486	2.52981	3.20687	4.07159	4.76617	5.39952	6.51477	6.8962	11.3612	NaN	NaN	NaN	NaN	NaN	NaN	NaN	NaN	NaN	NaN	NaN	NaN	NaN	NaN	NaN	NaN	NaN	NaN	NaN	NaN	NaN
73	1	1.15952	1.50575	1.71512	1.8853	1.92888	1.92633	1.80458	1.79596	1.69781	1.61625	1.466	1.51035	1.60405	1.76016	1.44228	NaN	NaN	NaN	NaN	NaN	NaN	NaN	NaN	NaN	NaN	NaN	NaN	NaN	NaN	NaN	NaN	NaN	NaN	NaN	NaN	NaN
74	1	1.16461	1.23624	1.61744	1.92446	2.22373	2.69871	3.15621	3.68774	4.58014	5.07677	5.75799	6.5569	6.83437	7.38789	7.24223	7.634	6.62402	5.97216	5.00906	3.19906	2.77154	1.51142	1.36246	1.43486	1.66136	2.33917	2.64443	3.53476	3.88709	4.11911	4.45562	4.35544	4.74262	4.56544	4.86734	5.22116
75	1	1.17812	1.35165	1.49352	1.77335	2.38059	2.3805	3.73365	5.09535	5.56624	6.3896	6.9288	8.41003	10.0063	8.76858	8.41568	6.43505	4.57964	22.5036	1.52486	1.68956	1.41599	1.58604	2.05522	2.45235	1.59199	2.32309	3.58112	16.8961	21.4405	5.28588	2.99162	1.9444	2.34819	1.85472	2.97605	2.89005
76	1	1.18782	1.45312	1.31041	1.61426	1.68517	1.57566	1.69222	1.70433	1.59283	1.66419	1.736	1.80235	1.80978	1.84649	NaN	NaN	NaN	NaN	NaN	NaN	NaN	NaN	NaN	NaN	NaN	NaN	NaN	NaN	NaN	NaN	NaN	NaN	NaN	NaN	NaN	NaN
77	1	1.19008	2.07923	2.5314	2.94795	3.1497	3.1286	2.85177	3.46591	3.4354	4.64005	6.27212	8.09113	10.0059	12.477	14.3377	18.6171	22.5428	21.5812	25.7666	28.4883	27.3569	29.5382	26.1335	23.3181	20.4471	15.4908	9.965	5.72678	4.83701	4.83486	3.64651	4.67731	5.70261	8.00097	11.106	12.8742
78	1	1.20357	1.48722	1.91713	2.67072	2.88056	3.31616	3.77532	4.87673	5.51593	6.59287	6.95333	7.17258	6.56712	6.58328	5.37677	3.86231	2.56701	1.56835	1.15747	0.934454	1.01421	1.00101	0.915326	1.2076	1.3463	1.4061	1.33293	1.67315	1.46764	1.55723	1.21158	1.19283	1.57777	2.08804	2.3869	1.16688
79	1	1.20689	1.30891	1.41967	1.29407	1.29391	1.44395	1.61784	1.58055	1.61312	1.70519	2.10456	2.37471	2.6151	2.95738	3.3601	3.52108	3.68892	4.34733	4.65388	4.57077	3.78945	3.59473	3.27226	2.88487	2.0958	1.63495	1.2559	0.906606	0.78199	0.840029	0.809183	0.996893	1.20293	1.24573	1.23637	1.33459
80	1	1.21013	1.49655	1.45257	1.97729	2.72482	2.87685	3.46974	4.37813	4.94929	6.09916	7.19299	8.49821	8.76934	9.26705	8.8521	7.95588	6.11666	4.27901	3.16347	2.01921	1.5267	1.45113	1.21229	1.1754	1.4881	1.57352	1.38435	1.7381	2.1222	1.89422	1.94149	2.16402	1.63355	2.11714	1.86127	1.43405
81	1	1.22073	1.71419	1.66568	2.02373	2.15875	2.32892	2.49256	2.99173	2.78482	2.7359	2.81119	3.21268	3.09386	2.99687	3.38949	3.19429	3.04231	2.57046	2.03313	1.50818	0.98845	0.826549	0.745085	0.752769	0.55626	0.580772	0.594218	1.02589	1.01738	1.30063	1.37528	1.65184	1.54569	1.31002	1.22474	1.46819
82	1	1.22351	1.39267	1.72193	1.59598	1.46971	1.36978	1.38873	1.25031	1.25235	1.20882	1.28232	1.22029	1.3015	1.28619	1.31822	1.40448	1.2475	1.40859	1.31747	1.2526	0.921454	0.774941	0.700807	0.592088	0.58579	0.505586	0.528309	0.593439	0.515029	0.562352	0.429468	0.229579	0.248972	0.263987	0.216506	0.204285
83	1	1.22623	1.63341	1.57612	1.83424	1.98505	2.21792	2.02383	2.34324	2.69143	3.38361	3.12891	3.53926	3.93605	3.85153	3.66523	3.58164	2.85918	1.97975	1.34989	1.12748	0.989173	1.20945	1.1257	1.30397	1.26551	1.40968	1.79521	1.94988	2.34963	2.82445	1.70862	1.53147	1.48164	1.41793	1.59877	1.81777
84	1	1.23431	1.54116	1.77659	2.26615	2.26086	2.15573	2.08438	1.96917	1.93637	1.99271	2.21426	2.33496	2.35457	2.46413	2.51126	2.30451	1.97413	1.67866	1.2981	1.06911	0.718941	0.494836	0.310542	0.290473	0.284441	0.271019	0.25491	0.283133	0.384618	0.573846	0.585259	0.727338	0.522714	0.368219	0.441321	0.359225
85	1	1.24164	1.90508	1.58391	1.75605	2.06409	2.15464	2.55829	2.98341	3.72322	3.73163	4.32523	4.26516	3.6386	3.31577	2.05574	1.34139	1.40735	1.669	NaN	NaN	NaN	NaN	NaN	2.20917	2.5117	3.45727	4.56768	NaN	NaN	NaN	NaN	NaN	NaN	NaN	NaN	NaN
86	1	1.2485	1.68352	1.41162	1.32013	1.47859	1.76963	1.78351	2.34775	3.1509	3.6778	4.59327	5.53889	NaN	NaN	NaN	NaN	NaN	NaN	NaN	NaN	NaN	NaN	NaN	NaN	NaN	NaN	NaN	NaN	NaN	NaN	NaN	NaN	NaN	NaN	NaN	NaN
87	1	1.25486	1.89485	2.55728	2.60256	2.72861	3.60437	4.06903	5.3208	6.08768	7.49959	7.523	7.68948	7.76877	5.85902	3.71256	2.39586	1.78158	1.48731	1.45659	1.48263	1.51226	1.65861	2.11627	2.06333	2.71372	3.43959	3.49123	3.50894	2.86708	2.68493	2.89206	2.51807	2.07339	2.35284	2.39229	2.41232
88	1	1.30525	1.3028	1.57001	2.20169	2.67224	2.77775	3.17724	4.10858	4.88535	5.22011	4.8931	5.10459	4.13056	3.11842	1.65496	1.26558	1.16751	1.34553	1.40432	1.66067	4.43274	3.66385	4.12919	4.20606	4.50461	4.61725	4.80131	3.50636	11.072	12.0475	10.911	NaN	NaN	NaN	NaN	NaN
89	1	1.3314	2.20909	2.49005	2.20828	2.51593	3.09039	3.36436	3.25768	4.04153	4.32114	5.25184	5.95735	7.40504	7.45803	7.59647	8.33737	8.39873	7.98426	6.2413	3.6021	1.98479	1.2677	1.0239	0.875144	1.12003	1.09794	1.30711	1.58662	2.11662	2.14928	2.20385	1.70166	1.23241	1.25951	1.14431	1.15456
90	1	1.34876	1.61965	1.5916	1.72109	1.65039	1.8146	1.86064	1.88752	2.13843	2.49906	2.88148	3.33391	3.21113	3.48228	3.91127	3.94908	4.07058	NaN	NaN	NaN	NaN	NaN	NaN	NaN	NaN	NaN	NaN	NaN	NaN	NaN	NaN	NaN	NaN	NaN	NaN	NaN
91	1	1.34886	1.79277	2.16377	2.32647	2.48739	2.63903	2.62033	2.71017	2.84635	2.69808	2.90289	2.78796	2.85571	3.04013	2.86203	3.33159	3.25253	3.41484	3.0763	2.66571	1.96109	1.53533	0.947715	0.654745	0.619956	0.56141	0.675805	0.577236	0.647631	0.706721	0.703158	0.859577	0.823905	0.808739	0.98326	0.917631
92	1	1.35951	1.39451	1.77928	1.92359	2.09603	3.0031	3.85152	4.29022	5.15082	7.74887	7.45007	6.72382	7.51147	7.77288	7.0178	4.60907	2.39999	1.69208	1.61413	1.58542	1.55662	2.06311	2.36042	2.08444	2.4345	3.4355	3.90897	3.62045	4.18224	NaN	3.86371	4.52289	3.00926	2.90835	3.02176	3.52934
93	1	1.40342	1.89809	2.68076	3.03555	3.44106	3.69971	4.15166	4.12345	7.98817	8.76128	8.00147	8.41652	8.34195	4.43149	9.13932	10.4586	10.1174	8.27085	5.18634	3.50978	3.52231	14.1382	15.9502	21.2733	12.7682	3.80615	2.87646	2.57349	2.50241	2.19914	1.42045	1.50174	1.53787	1.28254	1.04392	1.05114
94	1	1.41129	1.79676	2.08309	3.14545	3.3507	3.29778	2.79527	2.78747	2.29044	2.10177	1.83803	1.42053	1.34175	1.51318	1.5496	1.49873	1.85782	2.29144	2.73592	3.27877	4.07136	4.63401	4.81621	5.25024	6.1063	6.72085	7.2503	7.28142	6.66196	6.25317	5.77256	5.39126	2.17051	1.24864	0.998013	0.687516
95	1	1.41272	1.52543	1.50914	1.55878	1.70827	1.89856	2.02506	1.95882	2.0356	2.16163	2.25557	1.91832	1.90354	2.08483	2.49184	2.63312	2.7204	2.884	3.82775	4.44344	4.57648	4.21041	4.18158	3.2929	2.56193	2.26357	2.53186	2.10287	1.63018	0.882534	0.849067	0.803424	0.708361	0.887617	0.852688	1.42256
96	1	1.41884	1.47915	2.01542	2.30474	2.57451	2.94019	3.44951	4.76179	5.24807	3.88357	3.6505	3.2189	2.6361	2.49611	2.7965	2.64444	2.34537	2.40197	2.34768	2.2893	2.64185	2.58865	2.68054	2.8791	3.28053	2.94296	3.18488	3.30985	5.78085	7.3249	NaN	NaN	NaN	NaN	NaN	NaN
97	1	1.43264	1.64159	1.71598	2.2032	2.30271	2.82307	3.59921	3.39766	3.93684	3.88192	3.88121	3.88039	4.25358	4.04717	2.82434	2.19765	1.89323	1.93668	1.86843	1.77303	1.88542	2.13754	1.86945	1.59029	1.21574	1.10985	1.24194	0.920015	1.20618	1.36846	2.0327	1.86676	1.59414	1.36751	1.13861	1.28819
98	1	1.47603	1.73158	1.89503	2.29247	2.40462	2.31632	2.17532	2.05522	2.10418	2.13742	2.28703	2.45168	2.78938	2.60401	2.45945	1.88497	1.11537	0.731344	0.35835	0.338379	0.312129	0.35996	0.438765	0.563497	0.769202	0.997038	1.09022	0.843668	0.6889	0.53075	0.458065	0.447079	0.40556	0.414415	0.64241	0.692216
99	1	1.55134	1.74713	1.16534	1.16834	1.13981	1.12192	1.38024	1.6888	1.89488	2.37617	2.71999	3.02859	3.01732	2.45417	1.58498	1.03999	0.675756	0.728817	0.674183	0.692445	0.691046	0.981997	1.31628	1.63143	1.95511	2.0353	1.94895	1.78346	2.03425	2.06409	2.20814	6.89706	7.45646	8.22912	8.54526	5.32575
100	1	1.56677	2.03872	1.83307	2.39462	2.78727	2.56921	2.83572	3.39603	4.3122	4.90409	5.51883	5.98054	6.36293	7.17371	7.50339	7.67015	6.56925	5.31862	4.36883	3.7232	3.37864	3.28639	3.12114	3.42006	3.48996	3.56927	4.33174	3.82027	25.2451	6.28708	5.6923	5.19395	4.28892	3.9098	3.29721	3.2649
101	1	1.6868	1.92834	1.48315	1.75832	1.70639	1.74222	2.13703	2.40853	2.78698	3.03037	3.29457	3.09395	3.02559	2.89311	2.52067	1.90122	1.60195	1.58108	1.64516	1.66734	2.04831	2.31835	2.25033	2.72238	2.7483	23.3854	8.84677	10.0066	8.50367	3.36238	3.15262	3.95354	8.67339	10.6749	11.1113	3.6802
102	1	1.73917	2.02073	2.33732	2.27444	2.736	2.59645	2.83041	3.27501	3.10161	3.55065	4.33673	5.48088	5.43554	6.26846	7.62532	8.88166	10.7719	NaN	NaN	NaN	NaN	NaN	NaN	NaN	NaN	NaN	NaN	NaN	NaN	NaN	NaN	NaN	NaN	NaN	NaN	NaN
103	1	0.794013	1.02235	1.14091	1.08357	1.07349	1.14051	1.17566	1.3566	1.69996	1.66945	1.88417	1.79417	1.80862	1.96022	1.97169	1.96148	2.09485	2.10083	1.81014	2.0521	1.93798	2.06582	2.80824	1.90755	1.60192	2.18709	1.34378	1.19655	1.20623	1.00425	0.907132	0.90914	1.21374	1.1649	1.26114	1.60448
104	1	0.837456	1.07622	1.46321	1.57061	1.35964	1.55486	1.56889	1.48739	1.77843	2.44848	2.5275	3.16903	4.32932	5.68271	6.94063	9.03146	10.0232	11.5161	11.5023	11.4358	11.2827	8.13039	3.97764	1.94036	1.36713	1.11665	1.64838	0.953942	0.959017	1.50654	1.62297	1.75155	2.06864	2.85428	31.1464	3.81135
105	1	0.8505	1.0398	1.19079	1.44762	1.47231	1.22751	1.23417	1.45763	1.61475	1.74283	1.87034	2.33645	2.72169	3.0135	3.91779	4.39577	5.27303	5.93646	6.3086	6.84113	6.7981	5.76908	5.22815	4.05102	2.58077	1.2492	0.89038	0.76121	0.908508	5.18654	6.49121	7.47865	10.2984	9.57938	8.72451	8.73495
106	1	0.931357	1.13543	1.41444	1.62499	1.432	1.90344	2.03629	2.28273	2.14899	2.75183	3.02999	3.33504	3.21042	3.91204	4.01188	3.93173	3.39943	8.58648	73.2778	NaN	NaN	NaN	NaN	NaN	NaN	NaN	NaN	NaN	NaN	NaN	NaN	NaN	NaN	NaN	NaN	NaN
107	1	0.975503	1.41119	1.52538	1.89503	1.64209	1.74924	1.70044	1.83473	2.17387	2.80517	3.70908	4.40859	4.79701	5.47955	5.44166	5.96512	5.60286	4.57065	3.30933	2.08422	1.29747	1.16449	1.0751	0.783053	0.617325	0.686295	0.855213	0.832773	1.07387	1.08464	1.25146	1.52413	1.43235	1.91066	0.976016	0.548383
108	1	0.999129	1.70997	1.42185	1.35557	1.7817	1.81078	2.05261	2.51902	3.11603	3.86167	3.76764	4.57618	5.15011	6.31123	7.13405	7.20509	6.5422	5.37603	NaN	NaN	NaN	NaN	NaN	NaN	NaN	NaN	NaN	NaN	NaN	NaN	NaN	NaN	NaN	NaN	NaN	NaN
109	1	1.01637	1.29197	1.21377	1.3114	1.31668	1.19419	1.16112	1.1122	1.17956	1.27305	1.33156	1.44867	1.48231	1.47893	1.51651	1.50413	1.44253	1.26381	1.16045	0.940382	0.867948	0.823222	0.700329	0.611297	0.534899	0.512166	0.48229	0.484723	0.496201	0.490682	0.549311	0.560462	0.574498	0.62684	0.614103	0.59836
110	1	1.03126	1.37811	1.69436	1.72604	1.82566	1.90663	2.1969	2.53383	3.16056	3.52472	4.08789	4.61262	5.56729	5.80592	5.85434	5.5549	5.314	4.92825	2.94468	3.63452	3.20007	0.823826	0.656712	0.81324	3.9706	3.65151	3.20576	3.06451	1.10923	1.2178	0.746683	1.35938	1.30048	3.8697	1.04995	1.09556
111	1	1.04309	1.5117	1.7421	1.77821	2.02101	2.37342	2.56419	2.7234	3.22673	3.28023	3.9251	3.70089	3.28736	2.78627	2.59134	1.76256	1.8918	2.42348	3.69728	4.23256	2.87202	1.32793	1.41576	1.33459	1.53712	1.67381	1.83331	2.08709	1.95904	1.72799	1.86352	2.12858	2.11903	4.44543	3.90689	2.43051
112	1	1.0562	1.41193	1.64374	1.61904	1.86988	2.26687	2.21128	2.00897	2.29362	2.50439	2.86957	3.47734	3.49801	3.70823	3.66515	3.42555	3.10243	2.70498	1.73594	1.50425	1.31761	1.1233	1.13722	1.30535	1.07175	1.04771	1.08921	1.32164	1.47215	1.24286	1.4552	1.3772	1.30329	1.08129	0.884031	1.05039
113	1	1.06398	1.43587	1.73658	1.58242	2.06404	2.35857	2.3171	2.83193	3.20837	3.87114	4.49497	5.27478	5.47559	5.09095	4.6173	3.73577	2.26358	1.49476	1.24983	1.02277	1.58333	1.78713	2.2499	2.4649	4.16751	4.51452	5.05902	4.83575	4.39671	3.21584	4.44821	4.32931	5.59026	5.46268	6.6068	5.91648
114	1	1.06505	1.50253	1.77964	1.67475	1.63309	1.66702	1.89345	2.05275	1.84503	1.88766	2.31287	2.60907	2.74064	2.93623	2.84372	2.4311	1.95154	1.20847	0.821805	0.647944	0.520669	0.479271	1.60124	0.637176	0.684005	1.01977	1.08949	1.3054	1.5438	1.58976	1.51281	1.19022	0.90704	0.68501	0.618767	0.544451
115	1	1.09909	1.48072	1.65015	1.44597	1.71794	1.68307	1.56705	1.7528	1.73509	2.31312	2.48864	2.85007	3.07743	3.44083	3.57395	3.69073	3.73939	3.80579	3.48518	3.2545	2.63089	2.58006	2.61608	2.13971	1.84861	2.08945	2.20805	2.11838	3.20441	4.38022	4.57666	4.44624	4.33989	6.18023	5.57358	6.50981
116	1	1.11687	1.27304	1.28852	1.07866	1.00784	0.93132	0.820032	1.02712	1.0312	1.25271	1.39725	1.502	1.40468	1.13395	0.799349	0.852404	0.59865	0.606184	0.566813	0.855573	0.565824	0.733574	0.8945	0.741183	0.604493	0.671451	0.871392	0.665837	0.704266	0.698597	0.583487	0.682051	0.652707	0.583436	0.641272	0.591275
117	1	1.1195	2.0351	2.44554	2.89396	3.00735	2.52034	2.84653	3.07114	3.40211	3.72039	3.68393	3.95488	4.03441	4.03598	5.36834	5.82179	6.33423	6.6789	6.71601	7.16886	7.91825	7.96674	8.45501	8.26786	7.61425	7.18425	6.25473	4.76188	3.14304	1.89055	1.42321	1.13526	1.09036	1.5429	NaN	NaN
118	1	1.13118	1.53765	2.18142	2.29594	2.3159	2.54092	2.75902	2.5842	2.95609	3.74972	3.75575	4.25289	6.65274	7.27774	9.42453	10.3647	10.3153	11.837	12.8443	11.436	8.42883	3.8059	2.52585	2.23238	1.73409	1.52967	1.63107	1.90433	1.6622	1.76888	2.69455	2.98737	2.85582	3.33341	4.06305	5.37093
119	1	1.14942	1.05005	1.02983	1.06488	0.954386	1.0737	1.12236	1.06698	1.05281	0.950525	1.15429	1.20083	1.40931	1.77963	2.06234	2.04492	2.1061	1.87624	1.6717	1.28768	0.817644	0.666637	0.687213	0.763769	0.803278	1.02013	1.26244	1.52773	3.93443	3.30902	3.96213	3.70947	3.45375	4.70012	5.70395	3.32836
120	1	1.16146	1.86721	2.74859	2.10993	2.01252	1.86192	1.72028	1.96283	1.74222	1.95447	2.2976	2.36599	2.67727	2.55102	2.34802	2.09935	1.63673	1.1876	0.841617	0.517037	0.513986	0.517441	0.532959	0.451474	0.506691	0.465706	0.674212	0.766698	0.62039	0.809354	0.914853	0.712171	0.553929	0.656422	0.568672	0.697453
121	1	1.16337	1.29762	1.35243	1.3227	1.07903	1.09467	1.10406	1.11014	1.15806	1.09989	1.151	1.24591	1.37049	1.65625	1.73275	1.76599	1.94996	2.0912	2.06289	1.94633	1.52664	1.1639	0.78301	0.562719	0.452805	0.444972	0.535078	0.599478	4.52306	0.574203	0.497036	0.590888	0.5888	4.08517	4.07858	4.15372
122	1	1.16811	1.51178	1.76442	1.49629	1.65297	1.64464	1.81164	1.90796	1.9804	1.9538	2.12147	2.40329	2.56842	2.858	3.11698	3.37718	3.50124	3.60529	3.50158	2.94135	2.34394	1.47	1.14205	0.623418	0.609858	0.567066	0.412402	0.509834	0.551932	0.47987	0.542341	0.562189	0.62151	0.643875	1.83573	2.31585
123	1	1.19462	1.60042	1.9546	2.09674	2.21738	2.0027	1.87139	2.04429	1.95227	1.97916	2.49919	2.60195	3.17478	4.12212	4.93695	5.81594	6.6315	7.43544	NaN	NaN	NaN	NaN	NaN	NaN	NaN	NaN	NaN	NaN	NaN	NaN	NaN	NaN	NaN	NaN	NaN	NaN
124	1	1.19988	1.95492	1.94628	2.45143	2.53893	2.47348	2.43755	3.25356	3.69516	5.70634	6.56051	8.35723	12.647	14.8001	14.7306	15.8293	16.2412	14.1792	11.6699	6.43438	3.25138	1.93749	1.91235	1.65146	1.92877	1.51005	2.13317	4.11804	5.39196	25.1435	12.2644	8.50539	3.27162	2.00236	1.84979	2.1201
125	1	1.20591	1.46589	1.58063	1.60816	1.73396	1.68076	1.68378	1.73214	1.77247	2.06915	2.3337	2.37258	2.53276	2.88585	3.07881	3.02901	3.294	3.21208	3.28846	3.30845	3.48879	3.47185	3.62508	3.63818	3.71081	2.77299	2.02227	1.47234	1.0113	0.690325	0.565382	0.51839	0.449547	0.539068	0.756106	0.886925
126	1	1.20696	1.33098	1.31545	1.37181	1.4201	1.3804	1.05745	1.14342	1.12498	1.17582	1.35252	1.58406	1.77901	1.89709	1.98802	2.24428	2.19881	2.27912	2.15216	2.11522	2.047	1.70301	1.57517	1.21528	0.916344	0.697086	0.645048	0.465051	0.444792	0.429	0.444082	0.506739	0.736302	0.82083	1.08287	1.14613
127	1	1.20837	1.57033	1.33208	1.68292	1.8036	1.96882	2.06979	2.59629	2.88266	3.22343	3.38909	3.92372	4.05051	4.00856	3.45077	2.90101	1.83282	1.60656	1.1671	1.10672	1.23964	1.06162	1.02431	1.07948	1.314	1.22655	1.29847	1.25738	1.78564	1.60328	1.27868	1.28722	1.34736	1.39794	1.32496	1.15133
128	1	1.22226	1.98351	3.24489	3.69904	3.88507	4.32349	4.33506	3.88842	4.54927	4.91003	6.06342	6.62612	6.92779	7.91588	8.46068	9.20551	9.62633	9.36757	9.18004	10.4299	10.335	9.40433	9.84397	9.71196	8.7807	7.51933	6.74868	5.68393	4.84329	3.85864	2.7325	2.70328	2.9405	4.59405	2.72946	2.69243
129	1	1.24203	1.42793	1.99967	1.87521	2.07762	2.74236	2.5567	2.86844	2.91295	3.21252	3.59701	4.08771	4.34291	4.77429	5.0757	5.48918	5.6711	5.04243	4.85673	3.93678	3.32887	2.0939	1.52324	1.0203	0.808936	0.892666	0.823274	5.53516	1.1382	1.24523	1.5772	1.51406	1.58977	1.80706	1.54094	1.33676
130	1	1.26384	2.14392	2.4808	2.62513	2.40316	2.24176	2.09658	1.86848	1.73798	1.9336	2.04853	2.15193	2.79728	2.87394	3.36685	3.62686	4.23947	4.73981	5.88416	6.5759	6.32097	5.54339	5.31356	4.8872	4.24621	3.80553	2.97312	2.2433	1.01944	0.651744	0.439509	0.432908	0.382584	0.36498	0.442626	0.58074
131	1	1.30269	1.60879	1.81239	1.8583	1.91507	1.98557	1.95207	1.87483	2.20491	2.17026	2.38252	2.78559	3.20135	3.40553	3.35411	3.41224	3.06238	2.55311	2.07747	1.20202	1.2331	0.894355	0.692403	1.17685	1.65098	1.12733	1.48123	1.55655	1.74543	2.1971	2.0659	2.29189	2.58259	1.70469	1.46508	0.997683
132	1	1.32446	1.42619	1.6806	1.87616	1.62009	1.56301	1.57216	1.88626	1.89129	1.94211	2.37239	2.55384	2.87765	2.92951	2.34839	2.09883	2.02874	1.4202	1.17676	0.942686	0.837509	0.87924	0.871576	0.833998	1.40913	4.28746	1.10577	1.25569	1.10999	4.8815	5.34125	5.22551	5.49188	5.55482	5.43678	5.64269
133	1	1.38931	1.6159	1.52555	23.5399	24.4375	15.9089	17.3239	2.67924	2.32575	16.4103	3.96228	4.51516	4.74701	5.7453	6.21525	6.37582	6.11759	5.71395	4.36592	3.72502	3.32791	2.27147	1.77937	1.90979	1.7431	1.95257	1.79847	1.92522	2.16316	2.58174	2.15784	2.30484	2.49658	2.69883	2.49223	2.55401
134	1	1.41862	1.88388	2.00314	1.86472	1.95857	1.71531	2.05373	2.35837	2.47078	2.66941	2.59327	2.79348	2.87981	3.03829	2.81767	2.72484	2.47955	2.2534	1.67366	1.50753	1.19059	1.16041	1.11435	1.46779	1.83514	1.6797	1.69097	1.97406	1.76527	1.63466	1.55072	1.38393	0.886188	0.917877	0.734029	0.690109
135	1	1.42236	2.18848	2.48476	3.05462	3.288	3.08845	3.05621	3.77692	3.82637	4.80509	5.06775	5.85935	6.25308	7.27312	NaN	NaN	NaN	NaN	NaN	NaN	NaN	NaN	NaN	NaN	NaN	NaN	NaN	NaN	NaN	NaN	NaN	NaN	NaN	NaN	NaN	NaN
136	1	1.43072	1.88396	2.36922	2.26919	2.44276	2.63271	3.11188	3.42371	3.49249	4.38802	4.53341	5.8658	9.41345	2.12206	8.29495	7.97749	8.81678	8.47191	7.32862	4.9055	3.11616	1.82613	1.64726	1.28401	1.37379	1.43466	1.42126	1.80194	1.85471	2.42477	2.79543	3.01098	2.50671	1.75658	1.42598	1.53887
137	1	1.43991	1.83437	2.03541	1.97058	2.11822	2.2376	2.10823	2.1897	2.13693	2.11882	2.27151	2.39531	2.72966	3.03974	3.13129	3.02647	2.96207	3.00973	2.70249	2.1711	1.38889	1.07341	0.634431	0.462863	0.368171	0.366435	0.40431	0.36854	0.364943	0.382831	0.450448	0.502268	0.519758	0.60936	0.689994	0.91783
138	1	1.47487	1.63991	1.86989	1.91583	1.93312	1.98689	2.11254	2.25634	2.2817	2.26339	2.00076	2.25309	2.08444	2.23808	2.29205	2.08614	2.81288	2.88945	3.13158	3.40113	4.24799	4.60838	5.29331	6.42336	7.42246	9.23416	11.2766	11.8565	13.4952	14.0669	15.6656	17.7504	18.5737	20.4432	35.582	26.6446
139	1	1.51442	1.54858	1.8937	1.94408	1.85029	1.95661	2.23369	2.32937	2.89298	3.24294	3.77735	4.54371	4.7664	5.59541	5.3798	5.10134	4.48071	3.62506	2.60529	1.94827	1.63343	1.5718	1.42381	1.53372	1.57323	2.00559	2.40659	2.54679	2.74058	3.32504	2.98001	2.84168	2.65406	2.4549	2.69863	2.90634
140	1	1.57923	2.32881	1.8359	2.1751	2.02541	2.20342	2.45997	2.96398	4.13711	4.86122	5.84898	7.02608	7.6871	9.48301	NaN	NaN	NaN	NaN	NaN	NaN	NaN	NaN	NaN	NaN	NaN	NaN	NaN	NaN	NaN	NaN	NaN	NaN	NaN	NaN	NaN	NaN
141	1	1.57989	2.14048	2.17549	2.96776	3.60976	3.07976	3.42744	3.11403	4.54874	5.12994	6.23778	6.86022	7.85384	8.21201	7.98517	7.66256	7.06656	5.57228	3.75507	2.20974	1.52346	1.37867	1.35445	1.47386	1.67239	1.75957	2.14799	2.57494	3.14872	3.43198	3.54204	3.66683	3.92553	3.48494	2.93105	2.13506
142	1	1.63416	2.47992	2.28115	2.91713	3.04747	2.37199	2.39176	3.39238	3.80486	4.52928	5.47699	5.96083	5.17509	5.10291	4.43824	3.1076	1.8643	1.55232	1.33396	1.20675	1.46112	2.15409	1.8491	0.645781	2.88976	3.13997	3.44852	4.06384	4.10619	3.94069	3.83505	4.67843	4.59325	5.41639	NaN	NaN
143	1	1.63531	1.6823	1.90503	1.74772	2.15863	2.72608	2.8541	2.56021	2.44399	3.00201	3.15535	3.73213	4.51636	5.30596	5.90159	6.2823	6.75902	7.72022	9.02058	9.31286	11.0222	9.60485	7.7051	7.57231	5.76661	4.67136	4.20743	2.58056	2.15804	2.08692	2.40198	2.89445	3.07694	4.10062	4.21701	4.6033
144	1	1.74582	2.12168	2.193	2.13801	2.09415	2.27586	2.20608	2.22075	2.27982	2.56746	2.9347	3.44484	3.71978	4.13889	4.33188	5.11247	5.56709	10.8967	7.34515	5.26101	4.97374	3.69054	2.49349	1.3497	0.926562	0.669918	0.694905	0.70924	0.748067	0.826546	0.811732	0.816483	0.903334	0.976411	1.22364	1.00973
145	1	1.99048	3.14457	2.93227	2.97731	3.31947	2.25277	2.16352	2.37168	3.54516	3.47789	3.66683	4.59831	5.10005	5.43832	5.59814	6.13119	6.72797	6.68045	6.7457	4.6908	4.11042	7.5806	11.4684	10.9168	1.5552	2.39426	2.51361	3.45234	4.71263	4.87219	6.17046	6.67578	6.92368	7.1622	7.54275	4.39172
146	1	2.97823	3.29879	3.88578	4.67862	4.82333	4.78313	4.3137	4.58576	4.66132	5.05296	5.31176	6.06205	7.13587	7.99925	10.2287	13.2001	17.0605	18.3136	15.1303	15.8152	16.4807	14.9849	18.6703	13.5282	6.15925	3.02135	2.58066	7.5087	11.7166	14.5377	13.801	13.0743	7.65791	6.37191	5.02829	4.89504
147	1	0.944956	1.95829	1.69084	2.0975	1.8574	1.86804	1.72187	2.17135	2.28624	2.51939	3.25261	4.32794	4.49758	5.37387	5.81681	6.19224	5.07358	4.58892	3.0965	1.57475	1.2574	1.18782	1.08616	1.22143	1.56895	1.6391	2.33934	3.09119	3.64214	3.66493	2.58358	3.96134	4.23758	1.92651	2.01256	2.54976
148	1	0.983755	1.3493	1.7387	1.79815	1.65516	1.67581	3.08888	2.4953	2.25158	2.42462	2.68947	3.86044	4.37836	4.40472	4.8166	4.85358	4.58858	NaN	NaN	NaN	NaN	NaN	NaN	NaN	NaN	NaN	NaN	NaN	NaN	NaN	NaN	NaN	NaN	NaN	NaN	NaN
149	1	1.01678	1.4253	1.89774	2.2795	2.11485	1.93274	2.51971	2.18074	2.07028	2.12453	2.60847	3.45512	21.7147	22.4072	5.43867	5.71944	6.54606	7.09878	6.38576	6.32796	5.35956	4.14906	2.77941	1.85492	1.42134	1.49598	1.41539	1.59752	1.60777	1.93237	2.28913	2.45562	3.3972	3.347	3.38517	3.00062
150	1	1.14682	1.61431	1.79382	2.17103	2.04733	2.3427	2.3917	3.15329	3.50724	5.04996	6.1087	8.00209	9.02116	11.3522	12.8559	16.429	17.8521	18.1916	18.4095	20.4807	12.7055	11.0967	8.29786	6.20873	8.18841	7.34886	5.76008	4.85047	3.22125	3.15264	4.65635	7.17154	6.33812	7.55305	5.91344	5.59807
151	1	1.16513	1.53594	1.84987	1.89379	1.9589	1.99519	1.74038	1.69788	1.63588	1.82577	1.98587	1.94896	1.98738	2.21388	2.35754	2.51987	2.60622	2.48657	2.65975	2.54893	2.26227	2.59695	NaN	NaN	NaN	NaN	NaN	NaN	NaN	NaN	NaN	NaN	NaN	NaN	NaN	NaN
152	1	1.23961	1.67272	1.74873	1.50238	1.19848	1.42903	1.72249	1.76451	1.87763	2.09249	2.60466	2.9153	2.66655	3.27964	3.5846	3.8041	4.0869	3.55643	3.38897	2.81449	1.93836	1.22872	0.973376	0.929147	0.855698	0.707864	0.827434	0.895428	1.02108	1.14454	1.25096	1.14206	1.2799	1.12697	0.876406	1.10385
153	1	1.24873	1.64851	2.01645	2.23127	2.37766	2.3873	2.26102	2.07017	1.99827	2.07655	2.2467	2.56336	2.84606	3.45354	3.88993	4.23697	4.94064	5.00459	5.86208	5.72147	5.82961	5.81338	5.48067	4.95718	4.30211	3.7043	2.23517	2.14777	5.75274	6.08286	4.53379	1.29541	1.48358	5.13622	5.22904	5.28757
154	1	1.32522	1.67132	2.03516	2.00749	2.11507	1.91765	1.83663	1.47268	1.46411	1.43088	1.31945	1.6244	1.82298	2.17312	2.54178	3.68231	4.12843	5.01462	5.58299	6.08801	6.24391	6.50732	5.81812	5.35362	NaN	NaN	NaN	NaN	NaN	NaN	NaN	NaN	NaN	NaN	NaN	NaN
155	1	1.36546	1.9485	2.12707	2.91157	2.67379	2.86108	2.08154	2.2504	2.68026	2.47878	2.70621	3.34474	3.76177	4.67918	5.83991	7.27763	9.2364	10.9558	12.1392	13.8873	15.9766	16.6568	NaN	NaN	NaN	NaN	NaN	NaN	NaN	NaN	NaN	NaN	NaN	NaN	NaN	NaN
156	1	1.39006	2.22678	2.66989	2.56603	2.04281	2.11662	2.17025	2.06562	2.96076	3.58381	3.6126	5.29368	6.565	7.98242	9.25912	9.52124	8.90911	6.90102	3.35929	1.57639	1.42215	1.15406	1.15482	1.30056	1.74106	1.96513	2.90256	3.38932	4.42888	5.84565	6.72111	NaN	NaN	NaN	NaN	NaN
157	1	1.39701	1.90625	2.49947	2.97335	3.01634	3.04893	3.10794	3.00101	3.09884	3.24668	3.7406	4.20952	4.59228	4.73633	5.17162	5.68741	6.49568	7.25217	8.0686	9.11209	10.1509	11.199	11.8226	12.6117	13.9062	14.6284	14.5925	14.9433	19.0724	NaN	NaN	NaN	NaN	NaN	NaN	NaN
158	1	1.40716	1.41004	1.62125	1.74347	1.40558	1.3997	1.62378	1.56572	1.95844	3.03293	4.03669	5.44477	6.08743	8.01129	8.17386	8.68378	7.55338	5.50008	3.14381	1.80879	1.54839	1.29881	1.02084	1.26994	1.39223	1.76057	2.28332	2.76002	2.94109	3.27516	2.89348	2.40763	1.57032	1.45277	1.96587	1.51387
159	1	1.40886	2.22659	2.41695	2.76842	2.55852	2.54022	2.4847	2.21857	2.54415	2.92585	3.46642	3.94166	4.97682	5.14779	5.7814	6.11501	6.05352	5.8801	4.83654	3.52464	2.20134	1.61645	1.29781	1.26705	1.0856	1.15917	1.67512	1.46396	1.60913	1.90574	2.76859	2.71257	3.88204	4.32728	3.05271	3.0929
160	1	1.52929	1.73278	2.09959	2.37854	2.30082	2.39678	2.35088	2.58443	2.42491	2.2399	2.67384	3.03385	3.7974	4.60943	5.41122	6.03408	6.38732	7.02429	7.08998	7.56704	7.6128	7.43784	5.62743	4.88202	5.02175	6.03087	5.86029	4.86072	4.58521	2.60176	0.890395	0.941471	2.14678	2.22437	2.23806	2.60369
161	1	1.54177	1.87523	2.54072	2.28282	2.43352	2.34422	2.44995	2.37788	2.40471	2.82138	3.51216	4.14532	5.31446	6.5569	7.23089	8.73105	11.2537	12.4384	13.239	14.0633	12.3926	8.23891	8.58592	5.42133	3.23835	3.15864	3.001	2.7342	2.87163	2.83935	3.96004	3.6549	4.64042	5.50117	5.36376	5.41405
162	1	1.62632	2.4156	3.10313	3.04757	3.47791	3.97479	4.50696	4.67662	4.58745	4.54821	4.5405	4.24709	4.83421	5.15902	5.56907	5.34686	5.34226	6.00206	5.41218	4.79826	5.20742	5.96911	4.93609	2.26106	0.995242	0.772305	0.770928	0.663319	0.711235	0.865602	0.901793	1.133	1.24736	1.2499	1.16684	1.29345
163	1	1.65647	1.88938	2.12547	2.35933	2.00323	2.77642	2.73098	2.49465	2.67794	3.62806	4.11352	4.52896	5.12739	6.57875	7.56032	9.11363	10.5266	12.5291	13.1396	12.3391	11.005	8.54244	6.38154	5.26391	4.17863	3.77234	3.16307	3.04807	2.92496	3.98489	3.81903	4.67249	6.12128	6.54055	6.05811	6.02293
164	1	1.70563	2.04409	3.01694	3.71961	3.57632	2.85072	2.74394	2.92699	2.79461	2.83906	3.31464	3.77065	3.73103	4.44756	4.80048	5.57094	6.06866	6.73144	6.92163	7.51474	7.90074	7.39796	7.17611	7.04463	6.28299	5.85646	5.9679	5.11106	4.72394	4.64256	4.56703	4.31098	3.84132	7.49195	3.94763	10.6811
165	1	1.71439	2.37385	2.79094	2.75566	2.90872	3.01833	3.15995	2.90493	2.90274	3.41698	4.21907	5.47012	6.35019	7.56407	9.37674	10.8371	12.1423	11.4643	11.4802	10.9578	NaN	NaN	NaN	NaN	NaN	NaN	NaN	NaN	NaN	NaN	NaN	NaN	NaN	NaN	NaN	NaN
166	1	1.7619	1.94748	2.44513	2.20843	2.65249	2.7497	2.95732	3.27382	3.47066	3.98703	4.57116	4.75448	5.33438	6.41922	7.07984	7.62625	8.08429	8.9423	7.80622	5.533	3.48243	2.50552	2.61121	2.49639	2.05576	2.70335	2.95937	3.86719	4.54373	4.89911	5.22417	5.95274	6.63458	6.18882	4.74326	4.0348
167	1	1.05947	1.10436	1.55046	1.6265	2.14763	2.04253	1.53408	1.5314	1.83128	1.93176	2.0527	2.36604	2.83537	3.97169	5.36624	7.10999	9.1038	10.6589	12.1685	15.894	17.2671	18.4573	19.358	19.9602	20.2501	18.2116	13.3422	6.72915	13.2153	12.13	13.7161	12.2386	13.9082	3.96909	5.58418	58.8915
168	1	1.16999	2.19903	2.52454	2.77694	2.54479	2.77995	2.77029	2.95294	2.73267	3.14316	3.17321	3.52332	4.32045	5.2465	6.46748	7.34151	8.00823	7.40305	7.80567	6.48704	4.7569	3.51099	1.96389	1.56596	1.6474	1.29526	1.20218	1.15233	1.37065	1.87361	2.04158	3.02995	3.31405	3.36682	3.61863	3.31843
169	1	1.26572	1.71624	1.97038	2.2371	2.61906	2.86789	3.09156	3.26476	3.50979	4.46561	4.13648	2.83037	1.7242	1.41443	1.04064	0.785549	0.801756	0.836311	0.728327	0.924696	1.13679	1.40501	2.30139	3.31132	3.72073	5.23452	4.98912	5.95337	5.83089	6.11587	6.52574	6.60822	7.18456	7.30395	7.15418	7.15917
170	1	1.33421	1.77164	2.10272	2.3188	2.61163	2.28376	2.1244	2.05206	2.0187	2.02754	2.40291	2.67821	3.11623	3.92011	4.47247	5.06132	5.3276	5.77315	6.84231	7.2144	6.97366	6.59054	6.03668	4.59252	2.76707	1.95204	1.36956	1.49218	1.53663	1.55098	1.92484	2.23657	2.53712	2.96217	4.60096	5.0065
171	1	1.35747	1.57483	1.70511	1.84613	1.687	1.70388	1.84659	1.72581	1.61412	1.60685	1.71124	1.99822	2.33088	2.66695	3.18827	3.3572	3.65039	3.61864	3.69999	4.17653	3.92067	3.88742	4.05439	3.41932	3.27148	2.86139	2.57439	2.19837	2.14916	2.02584	2.26803	2.45298	2.39945	2.1777	2.61018	2.41982
172	1	1.38264	2.15563	2.24471	2.45934	2.00935	2.49201	2.33474	2.58947	2.27845	2.45285	2.65306	2.87656	3.5183	4.67817	5.7641	7.37829	8.67552	10.1847	11.1788	12.1927	13.3018	13.2692	12.3777	11.586	10.8301	6.8588	4.37064	2.43565	1.53648	1.77982	1.91987	1.77085	1.93729	1.44265	1.53234	2.12771
173	1	1.38687	2.04086	2.67474	3.07727	3.23558	3.08833	2.99437	3.66699	3.02567	2.98289	3.48712	3.98559	4.05698	5.16906	6.12862	6.64649	7.07166	7.80472	7.8982	7.61047	7.23553	5.31672	3.31366	2.23083	1.50914	1.56972	1.61883	1.52541	1.31706	1.5318	2.0776	2.82686	2.30087	2.7518	3.89495	3.67776
174	1	0.952508	1.32892	1.97382	2.3262	2.62437	2.53199	2.36155	2.38603	2.08815	2.3498	2.69239	3.09452	3.47984	4.04856	5.01941	6.25082	7.72418	8.3037	9.45517	10.3299	10.9044	12.8716	12.876	13.4912	16.1382	16.9803	18.9373	19.6667	19.7874	19.6403	17.579	15.7106	14.0597	11.3152	8.05289	5.37972
175	1	1.01366	1.45511	1.66395	1.023	1.08575	0.872925	0.903667	0.947161	0.820385	0.779546	0.701206	0.644986	0.580219	0.548351	0.470265	0.344886	0.330356	0.238615	0.220615	0.192255	0.172875	0.143637	0.142394	0.143058	0.129059	0.1213	0.10839	0.143814	0.134456	0.138608	0.15001	0.134766	0.161461	0.141749	0.134112	0.11016
176	1	1.14643	1.37113	1.45781	1.61442	1.54829	1.43268	1.50682	1.44437	1.4429	1.34286	1.40417	1.38692	1.39788	1.34799	1.40659	1.39049	1.41009	1.54956	1.50717	1.64667	1.68518	1.57727	1.51434	1.52809	1.61272	1.74691	1.75573	1.92325	2.08675	2.11884	2.51797	2.58304	3.02354	4.02629	NaN	NaN
177	1	1.17847	1.73858	2.17918	2.26571	2.37354	2.38299	1.70794	1.78082	2.12057	2.43984	3.16809	4.13342	5.30332	7.11307	9.45113	11.6912	11.5004	11.5842	13.8625	13.7342	13.0771	11.3104	9.27799	6.31211	4.3903	3.67849	3.00766	2.38741	2.30688	2.59523	2.86495	2.98915	3.37165	4.17437	5.8756	5.53529
178	1	1.28942	1.52435	1.64633	1.61086	1.51806	1.52379	1.5041	1.41171	1.3435	1.32257	1.26564	1.14255	1.14013	1.25889	1.48324	1.5917	1.9339	2.64261	2.8131	3.00615	3.38876	3.18533	3.14608	2.86841	2.55487	1.76773	1.19621	1.43071	1.59896	2.40689	2.27563	2.84748	2.00142	1.82985	1.79601	2.24989
179	1	1.6123	2.11292	2.63063	2.97344	3.71903	3.76947	3.70179	4.06994	4.14102	4.12405	4.24464	3.8169	3.96572	3.80018	NaN	NaN	NaN	NaN	NaN	NaN	NaN	NaN	NaN	NaN	NaN	NaN	NaN	NaN	NaN	NaN	NaN	NaN	NaN	NaN	NaN	NaN
180	1	1.02023	1.92693	2.01876	2.49918	3.09146	2.76652	2.61345	2.51828	1.83563	2.75638	1.91014	2.04559	2.41066	3.13713	14.1019	4.92247	12.1756	6.48919	21.9005	28.6316	30.7669	21.3922	20.7526	9.00931	6.59557	4.51348	3.07903	2.68818	2.53194	2.54957	3.26332	2.95788	2.99711	3.052	3.20598	3.7228
181	1	1.23183	1.58493	1.87173	2.0716	1.8606	1.76359	1.53723	1.59163	1.43378	1.38765	1.41765	1.30531	1.34313	1.31362	1.5868	1.69121	1.9838	2.05529	2.22811	2.73148	3.11953	3.74721	4.02307	4.59119	5.44615	5.98089	6.34445	7.50535	8.91826	8.70042	7.9248	8.4201	4.92525	6.24534	6.08905	5.1802
182	1	1.42407	1.75377	1.87867	1.97576	2.2815	2.20961	2.213	2.09918	1.63075	1.48008	1.59774	1.39243	1.42427	1.56267	1.60466	1.72884	2.08863	2.42192	2.90296	3.35752	3.84442	4.54997	5.02141	5.66162	5.72806	5.80037	5.89101	6.60874	6.78127	6.89585	6.06776	5.57088	4.555	3.73763	2.67103	1.88193
183	1	1.13004	1.22883	1.21402	1.1445	1.12955	1.13944	1.10321	1.09962	1.12778	1.04158	0.999639	0.972942	1.0142	0.98127	0.939524	0.993197	1.10135	1.18389	1.33129	1.45609	1.55736	1.61885	1.68435	1.70367	1.92494	1.941	1.99836	2.02596	1.82717	2.5891	2.24399	2.22055	2.2674	2.2282	2.26955	2.39323
184	1	1.4377	1.83367	2.01689	2.24612	2.51189	2.21558	2.30124	2.18065	2.01807	1.81911	2.00502	1.54652	1.75015	2.07415	2.22503	2.63002	3.55091	4.0096	5.41396	7.0819	8.60851	9.37104	10.6385	8.15303	11.88	12.8563	14.9248	13.2318	9.95264	6.89613	3.95417	2.75512	2.11995	2.64323	2.64299	8.67897
185	1	0.876381	1.16935	1.29117	1.39828	1.6119	1.67879	1.66166	1.74312	1.66431	1.61193	1.66423	1.76875	1.73715	1.68489	1.69302	1.70822	1.83856	1.9723	2.32175	2.75257	2.74723	3.27591	3.45281	3.71089	4.34411	4.31744	4.32002	4.4086	3.94089	3.57031	3.24771	3.45384	NaN	NaN	NaN	NaN
186	1	1.08428	1.74514	1.89337	2.34003	2.75283	3.07609	3.27749	3.26471	3.77548	3.71564	8.28275	9.10368	4.16074	4.19908	3.97958	3.94884	5.75389	5.27727	4.95933	5.6064	6.5208	8.26183	9.84354	12.0303	14.6449	16.5851	21.2923	23.2352	26.8069	29.8859	36.7368	43.0974	47.4042	48.0117	59.3536	64.0967
187	1	1.27167	1.89738	1.95113	2.0211	2.22355	2.00279	1.9561	2.02165	1.96483	1.83733	2.0836	2.24875	2.32654	2.75699	2.80923	3.59178	3.66658	3.59981	4.00107	4.91306	5.4978	5.59663	6.72109	7.79768	9.21287	11.1056	13.9881	16.1189	19.062	21.926	21.4211	23.5374	24.198	23.6432	25.4603	27.6189
188	1	1.35533	1.56905	1.67557	1.76539	1.76645	1.78236	1.67432	1.66855	1.63387	1.63178	1.56921	1.61618	1.57227	1.60262	1.75816	1.71353	1.71567	1.80989	2.08957	2.16503	2.28644	2.81536	2.72935	2.95854	3.33664	3.56427	3.72809	4.04389	3.93844	3.93814	4.39089	4.75493	4.98628	5.32262	5.44369	4.84033
189	1	1.1703	2.21931	2.70899	3.4246	3.61995	3.90804	3.76691	3.99168	3.58458	3.05762	3.1278	2.76861	2.74415	3.099	3.10865	3.95232	5.53786	5.48476	5.84794	4.90213	5.4586	5.29302	4.58308	4.70138	4.84715	4.66323	5.0121	5.27545	5.42365	5.29305	4.98978	5.68286	5.70472	5.724	6.57691	6.91369
190	1	1.27332	1.40214	1.43026	1.48594	1.56572	1.53628	1.49605	1.48323	1.44119	1.41	1.41152	2.02683	7.09976	NaN	NaN	NaN	NaN	NaN	NaN	NaN	NaN	NaN	NaN	NaN	NaN	NaN	NaN	NaN	NaN	NaN	NaN	NaN	NaN	NaN	NaN	NaN
191	1	1.44348	2.23584	2.54231	2.7276	2.63404	2.68037	2.34491	2.22294	2.12615	2.24384	1.97226	1.90627	1.92374	2.10854	1.92825	2.13525	2.54116	2.436	2.86254	3.23964	3.68252	4.17125	4.91206	5.69057	6.33316	7.03369	7.16648	7.71973	7.77873	NaN	NaN	NaN	NaN	NaN	NaN	NaN
192	1	1.35035	1.83791	2.52718	3.2065	3.3346	3.49516	3.61078	4.08671	4.19629	3.89399	3.91433	5.10227	6.40407	6.17251	6.27744	7.38795	13.3122	19.4359	17.8905	16.5115	17.5725	18.7906	21.7414	24.2084	27.6077	32.4429	35.5243	39.3125	40.4921	45.0695	53.4713	52.4645	54.6743	56.455	61.3917	98.7464
193	1	1.12522	1.39321	1.42744	1.6141	1.59287	1.54711	1.42036	1.44721	1.35416	1.36082	1.31353	1.67298	1.5896	1.8302	1.88565	1.74378	1.6673	1.55378	1.7357	1.90318	1.85733	2.02129	2.34705	2.41457	2.56451	2.8013	3.4098	6.84857	5.40552	NaN	NaN	NaN	NaN	NaN	NaN	NaN
194	1	1.30622	1.69738	2.3557	2.29998	2.37891	2.45906	2.73538	2.92721	3.37686	3.50484	3.5129	2.98914	31.4014	NaN	NaN	NaN	NaN	NaN	NaN	NaN	NaN	NaN	NaN	NaN	NaN	NaN	NaN	NaN	NaN	NaN	NaN	NaN	NaN	NaN	NaN	NaN
195	1	1.40933	1.72546	1.77279	1.84023	1.84472	2.10965	2.10902	2.11303	2.01637	2.12207	1.8344	1.78953	2.01253	1.83027	1.91444	1.7741	1.81056	2.23393	2.54874	2.74127	2.92515	3.42227	4.63939	4.9938	5.51352	6.70022	8.06706	9.4372	10.3892	12.0303	13.4026	14.3401	16.247	17.4773	25.3309	NaN
196	1	1.43385	2.16185	2.77071	2.21807	1.73995	2.20438	1.88896	2.11539	2.5782	2.16049	2.08126	1.7705	1.75306	1.75339	2.0127	3.27041	3.10488	3.66637	5.80027	7.45612	9.1428	12.538	16.7775	25.6183	26.4018	26.6193	25.1231	24.4422	27.6167	25.4565	28.3333	30.5068	29.1085	31.5648	32.4817	31.7942
197	1	1.11541	1.32726	1.55651	1.49823	1.82426	1.75644	1.77286	2.1762	1.9493	2.14167	2.58052	2.04233	2.17466	NaN	NaN	NaN	NaN	NaN	NaN	NaN	NaN	NaN	NaN	NaN	NaN	NaN	NaN	NaN	NaN	NaN	NaN	NaN	NaN	NaN	NaN	NaN
198	1	1.42473	2.38121	2.61879	2.4325	2.83931	2.9377	2.80262	2.88295	2.70505	2.69954	3.08881	2.72392	2.56483	2.81466	3.28988	3.61592	3.2964	3.86192	4.72811	5.45556	5.90021	6.34538	6.04024	5.93851	6.9731	7.64812	8.43314	9.37837	11.6454	13.7227	14.128	15.17	16.2299	17.8034	17.0881	19.0679
199	1	0.990906	1.52642	1.66286	2.06749	2.07814	2.48319	2.57628	2.37632	2.58244	2.80423	2.54664	2.80032	2.67362	2.54893	NaN	NaN	NaN	NaN	NaN	NaN	NaN	NaN	NaN	NaN	NaN	NaN	NaN	NaN	NaN	NaN	NaN	NaN	NaN	NaN	NaN	NaN
200	1	1.26167	1.51716	1.77586	1.95941	2.09805	2.53213	2.37236	2.38151	2.34601	2.26653	2.20073	2.37578	2.18109	2.30176	2.34852	NaN	NaN	NaN	NaN	NaN	NaN	NaN	NaN	NaN	NaN	NaN	NaN	NaN	NaN	NaN	NaN	NaN	NaN	NaN	NaN	NaN
201	1	1.26844	2.48909	2.98175	3.44715	4.03897	4.15226	4.1827	3.99581	4.22181	4.14744	4.2284	4.41728	4.43606	8.36884	NaN	NaN	NaN	NaN	NaN	NaN	NaN	NaN	NaN	NaN	NaN	NaN	NaN	NaN	NaN	NaN	NaN	NaN	NaN	NaN	NaN	NaN
202	1	1.12995	1.52908	1.882	2.12401	2.14861	2.34592	2.6686	2.63454	2.51775	2.35438	2.29679	2.3434	2.21768	2.21715	2.36378	5.83478	13.5153	12.4746	NaN	NaN	NaN	NaN	NaN	NaN	NaN	NaN	NaN	NaN	NaN	NaN	NaN	NaN	NaN	NaN	NaN	NaN
203	1	1.19561	1.65197	2.24054	2.63142	3.07583	3.11507	3.60249	3.38589	3.35209	3.2099	3.56388	3.59547	5.38213	41.5673	56.9097	NaN	NaN	NaN	NaN	NaN	NaN	NaN	NaN	NaN	NaN	NaN	NaN	NaN	NaN	NaN	NaN	NaN	NaN	NaN	NaN	NaN
204	1	1.97743	2.23913	2.27276	2.44349	2.4389	2.32564	2.32524	2.48128	2.4913	2.31758	2.52812	2.47054	2.38112	2.47019	2.28582	2.26355	2.57206	2.05316	NaN	NaN	NaN	NaN	NaN	NaN	NaN	NaN	NaN	NaN	NaN	NaN	NaN	NaN	NaN	NaN	NaN	NaN
205	1	1.44187	2.49353	2.93879	3.42095	3.90675	4.14656	4.35618	4.31358	4.27233	4.30982	4.60067	4.72622	4.77214	4.68142	4.588	5.36436	5.55529	5.65437	5.47515	4.87547	5.14015	4.83447	5.03643	4.28672	4.55533	4.72375	5.01621	5.48933	5.74779	6.29969	7.23472	24.4636	8.28663	8.63196	8.07372	8.75923
206	1	0.935261	1.70933	1.86731	1.85879	2.08814	2.51087	2.50885	2.61684	2.57216	2.37198	2.64363	2.9548	2.62448	2.61167	2.87568	3.27581	3.05946	3.20833	3.01865	3.25498	3.09055	3.08484	3.20244	3.10192	3.41056	3.7179	4.02892	4.1547	4.53725	5.68167	6.02823	6.70137	7.53089	7.76965	7.77033	8.26778
207	1	1.46945	1.76505	2.36975	2.57165	2.96365	2.89247	2.9013	2.76581	2.99951	2.90464	2.90962	2.77261	2.99027	2.65553	2.83006	2.89697	3.08965	3.14208	2.84351	NaN	NaN	NaN	NaN	NaN	NaN	NaN	NaN	NaN	NaN	NaN	NaN	NaN	NaN	NaN	NaN	NaN
208	1	1.4621	1.85542	2.51531	2.96021	3.07945	3.27409	3.13488	3.06974	3.25291	3.01241	3.09318	2.96087	2.98904	3.12961	3.18556	3.24595	3.23526	3.7194	3.77443	5.87057	NaN	NaN	NaN	NaN	NaN	NaN	NaN	NaN	NaN	NaN	NaN	NaN	NaN	NaN	NaN	NaN
209	1	1.54139	2.02318	2.64702	3.12138	3.24411	3.21654	3.76634	3.53373	3.40593	2.88424	3.0149	2.51059	2.77199	2.39039	2.36813	2.60692	3.31878	3.58588	3.18553	3.06707	2.87702	2.75714	NaN	NaN	NaN	NaN	NaN	NaN	NaN	NaN	NaN	NaN	NaN	NaN	NaN	NaN
210	1	1.57934	2.00933	2.54462	2.73304	3.25201	3.5873	4.57234	3.84313	4.89045	4.63747	4.45092	4.64618	4.61893	4.05287	4.02646	3.92344	3.52078	4.30938	4.01519	3.91111	3.97943	4.20637	3.82111	3.68529	3.53855	6.41673	NaN	NaN	NaN	NaN	NaN	NaN	NaN	NaN	NaN	NaN
211	1	1.47646	2.41866	2.44262	2.45069	2.78041	2.81354	2.67507	2.53512	2.44326	2.30345	2.31658	2.14119	2.25316	2.19166	2.17924	2.02513	2.33028	2.18795	2.17478	23.1366	26.46	NaN	NaN	NaN	NaN	NaN	NaN	NaN	NaN	NaN	NaN	NaN	NaN	NaN	NaN	NaN
212	1	1.23325	1.83738	2.29857	2.64267	2.80197	2.81546	2.72915	2.73164	2.69265	2.90329	2.88573	2.91724	2.83616	2.9824	2.9414	2.93737	3.01182	3.04529	3.10289	17.4363	26.4525	18.2582	13.9468	NaN	NaN	NaN	NaN	NaN	NaN	NaN	NaN	NaN	NaN	NaN	NaN	NaN
213	1	1.34768	1.91576	2.38879	2.30751	2.54033	2.49956	2.52132	2.54263	2.39105	2.41708	2.64682	2.50906	2.55852	2.5379	2.34394	2.32024	2.37849	2.56978	3.07763	2.57505	2.64224	2.79157	2.93002	3.14818	NaN	NaN	NaN	NaN	NaN	NaN	NaN	NaN	NaN	NaN	NaN	NaN
214	1	1.38692	2.50894	2.98481	3.67698	3.62203	3.9246	3.66865	3.70157	3.77847	3.8612	3.69051	3.78946	3.69836	3.68765	3.64538	3.84992	3.82506	3.57837	3.81313	3.75787	3.78556	3.61779	3.45769	3.53901	3.71459	3.42688	3.32467	22.5585	NaN	NaN	NaN	NaN	NaN	NaN	NaN	NaN
215	1	1.08984	1.48032	1.55948	1.66619	1.97137	2.02746	2.26795	2.32174	2.52932	2.27239	2.47423	2.30166	2.20434	2.30397	2.5799	2.38527	2.23537	2.5696	9.93414	2.37839	2.42714	2.60614	2.48233	2.45276	2.42471	2.50775	2.35372	2.68778	2.834	3.22843	NaN	NaN	NaN	NaN	NaN	NaN
216	1	1.01168	1.31044	1.59529	2.08315	2.21555	2.09677	2.07506	2.20286	2.66616	2.43828	2.45062	2.22605	2.26219	2.03644	2.3793	2.51482	2.44018	2.74124	2.81157	3.39004	3.15876	2.86456	2.32804	2.52406	2.35987	2.48078	2.4499	2.39136	2.44393	2.61049	2.87158	2.84905	3.76867	18.5144	NaN	NaN

## Sheet: S2M Divisions
CellID
1	0	0	0	0	0	0	0	0	0	0	0	0	0	0	0	0	0	0	0	0	0	0	0	0	0	0	0	0	0	0	0	0	0	0	0	0	0
2	0	0	0	0	0	0	0	0	0	0	0	0	0	0	0	0	0	0	0	0	0	0	0	0	0	0	0	0	0	0	0	0	0	0	0	0	0
3	0	0	0	0	0	0	0	0	0	0	0	0	0	0	0	0	0	0	0	0	0	0	0	0	0	0	0	0	0	0	0	0	0	0	0	0	0
4	0	0	0	0	0	0	0	0	0	0	0	0	0	0	0	0	0	0	0	0	0	0	0	0	0	0	0	0	0	0	0	0	0	0	0	0	0
5	0	0	0	0	0	0	0	0	0	0	0	0	0	0	0	0	0	0	0	0	0	0	0	0	0	0	0	0	0	0	0	0	0	0	0	0	0
6	0	0	0	0	0	0	0	0	0	0	0	0	0	0	0	0	0	0	0	0	0	0	0	0	0	0	0	0	0	0	0	0	0	0	0	0	0
7	0	0	0	0	0	0	0	0	0	0	0	0	0	0	0	0	0	0	0	0	0	0	0	0	0	0	0	0	0	0	0	0	0	0	0	0	0
8	0	0	0	0	0	0	0	0	0	0	0	0	0	0	0	0	0	0	0	0	0	0	0	0	0	0	0	0	0	0	0	0	0	0	0	0	0
9	0	0	0	0	0	0	0	0	0	0	0	0	0	0	0	0	0	0	0	0	0	0	0	0	0	0	0	0	0	0	0	0	0	0	0	0	0
10	0	0	0	0	0	0	0	0	0	0	0	0	0	0	0	0	0	0	0	0	0	0	0	0	0	0	0	0	0	0	0	0	0	0	0	0	0
11	0	0	0	0	0	0	0	0	0	0	0	0	0	0	0	0	0	0	0	0	0	0	0	0	0	0	0	0	0	0	0	0	0	0	0	0	0
12	0	0	0	0	0	0	0	0	0	0	0	0	0	0	0	0	0	0	0	0	0	0	0	0	0	0	0	0	0	0	0	0	0	0	0	0	0
13	0	0	0	0	0	0	0	0	0	0	0	0	0	0	0	0	0	0	0	0	0	0	0	0	0	0	0	0	0	0	0	0	0	0	0	0	0
14	0	0	0	0	0	0	0	0	0	0	0	0	0	0	0	0	0	0	0	0	0	0	0	0	0	0	0	0	0	0	0	0	0	0	0	0	0
15	0	0	0	0	0	0	0	0	0	0	0	0	0	0	0	0	0	0	0	0	0	0	0	0	0	0	0	0	0	0	0	0	0	0	0	0	0
16	0	0	0	0	0	0	0	0	0	0	0	0	0	0	0	0	0	0	0	0	0	0	0	0	0	0	0	0	0	0	0	0	0	0	0	0	0
17	0	0	0	0	0	0	0	0	0	0	0	0	0	0	0	0	0	0	0	0	0	0	0	0	0	0	0	0	0	0	0	0	0	0	0	0	0
18	0	0	0	0	0	0	0	0	0	0	0	0	0	0	0	0	0	0	0	0	0	0	0	0	0	0	0	0	0	0	0	0	0	0	0	0	0
19	0	0	0	0	0	0	0	0	0	0	0	0	0	0	0	0	0	0	0	0	0	0	0	0	0	0	0	0	0	0	0	0	0	0	0	0	0
20	0	0	0	0	0	0	0	0	0	0	0	0	0	0	0	0	0	0	0	0	0	0	0	0	0	0	0	0	0	0	0	0	0	0	0	0	0
21	0	0	0	0	0	0	0	0	0	0	0	0	0	0	0	0	0	0	0	0	0	0	0	0	0	0	0	0	0	0	0	0	0	0	0	0	0
22	0	0	0	0	0	0	0	0	0	0	0	0	0	0	0	0	0	0	0	0	0	0	0	0	0	0	0	0	0	0	0	0	0	0	0	0	0
23	0	0	0	0	0	0	0	0	0	0	0	0	0	0	0	0	0	0	0	0	0	0	0	0	0	0	0	0	0	0	0	0	0	0	0	0	0
24	0	0	0	0	0	0	0	0	0	0	0	0	0	0	0	0	0	0	0	0	0	0	0	0	0	0	0	0	0	0	0	0	0	0	0	0	0
25	0	0	0	0	0	0	0	0	0	0	0	0	0	0	0	0	0	0	0	0	0	0	0	0	0	0	0	0	0	0	0	0	0	0	0	0	0
26	0	0	0	0	0	0	0	0	0	0	0	0	0	0	0	0	0	0	0	0	0	0	0	0	0	0	0	0	0	0	0	0	0	0	0	0	0
27	0	0	0	0	0	0	0	0	0	0	0	0	0	0	0	0	0	0	0	0	0	0	0	0	0	0	0	0	0	0	0	0	0	0	0	0	0
28	0	0	0	0	0	0	0	0	0	0	0	0	0	0	0	0	0	0	0	0	0	0	0	0	0	0	0	0	0	0	0	0	0	0	0	0	0
29	0	0	0	0	0	0	0	0	0	0	0	0	0	0	0	0	0	0	0	0	0	0	0	0	0	0	0	0	0	0	0	0	0	0	0	0	0
30	0	0	0	0	0	0	0	0	0	0	0	0	0	0	0	0	0	0	0	0	0	0	0	0	0	0	0	0	0	0	0	0	0	0	0	0	0
31	0	0	0	0	0	0	0	0	0	0	0	0	0	0	0	0	0	0	0	0	0	0	0	0	0	0	0	0	0	0	0	0	0	0	0	0	0
32	0	0	0	0	0	0	0	0	0	0	0	0	0	0	0	0	0	0	0	0	0	0	0	0	0	0	0	0	0	0	0	0	0	0	0	0	0
33	0	0	0	0	0	0	0	0	0	0	0	0	0	0	0	0	0	0	0	0	0	0	0	0	0	0	0	0	0	0	0	0	0	0	0	0	0
34	0	0	0	0	0	0	0	0	0	0	0	0	0	0	0	0	0	0	0	0	0	0	0	0	0	0	0	0	0	0	0	0	0	0	0	0	0
35	0	0	0	0	0	0	0	0	0	0	0	0	0	0	0	0	0	0	0	0	0	0	0	0	0	0	0	0	0	0	0	0	0	0	0	0	0
36	0	0	0	0	0	0	0	0	0	0	0	0	0	0	0	0	0	0	0	0	0	0	0	0	0	0	0	0	0	0	0	0	0	0	0	0	0
37	0	0	0	0	0	0	0	0	0	0	0	0	0	0	0	0	0	0	0	0	0	0	0	0	0	0	0	0	0	0	0	0	0	0	0	0	0
38	0	0	0	0	0	0	0	0	0	0	0	0	0	0	0	0	0	0	0	0	0	0	0	0	0	0	0	0	0	0	0	0	0	0	0	0	0
39	0	0	0	0	0	0	0	0	0	0	0	0	0	0	0	0	0	0	0	0	0	0	0	0	0	0	0	0	0	0	0	0	0	0	0	0	0
40	0	0	0	0	0	0	0	0	0	0	0	0	0	0	0	0	0	0	0	0	0	0	0	0	0	0	0	0	0	0	0	0	0	0	0	0	0
41	0	0	0	0	0	0	0	0	0	0	0	0	0	0	0	0	0	0	0	0	0	0	0	0	0	0	0	0	0	0	0	0	0	0	0	0	0
42	0	0	0	0	0	0	0	0	0	0	0	0	0	0	0	0	0	0	0	0	0	0	0	0	0	0	0	0	0	0	0	0	0	0	0	0	0
43	0	0	0	0	0	0	0	0	0	0	0	0	0	0	0	0	0	0	0	0	0	0	0	0	0	0	0	0	0	0	0	0	0	0	0	0	0
44	0	0	0	0	0	0	0	0	0	0	0	0	0	0	0	0	0	0	0	0	0	0	0	0	0	0	0	0	0	0	0	0	0	0	0	0	0
45	0	0	0	0	0	0	0	0	0	0	0	0	0	0	0	0	0	0	0	0	0	0	0	0	0	0	0	0	0	0	0	0	0	0	0	0	0
46	0	0	0	0	0	0	0	0	0	0	0	0	0	0	0	0	0	0	0	0	0	0	0	0	0	0	0	0	0	0	0	0	0	0	0	0	0
47	0	0	0	0	0	0	0	0	0	0	0	0	0	0	0	0	0	0	0	0	0	0	0	0	0	0	0	0	0	0	0	0	0	0	0	0	0
48	0	0	0	0	0	0	0	0	0	0	0	0	0	0	0	0	0	0	0	0	0	0	0	0	0	0	0	0	0	0	0	0	0	0	0	0	0
49	0	0	0	0	0	0	0	0	0	0	0	0	0	0	0	0	0	0	0	0	0	0	0	0	0	0	0	0	0	0	0	0	0	0	0	0	0
50	0	0	0	0	0	0	0	0	0	0	0	0	0	0	0	0	0	0	0	0	0	0	0	0	0	0	0	0	0	0	0	0	0	0	0	0	0
51	0	0	0	0	0	0	0	0	0	0	0	0	0	0	0	0	0	0	0	0	0	0	0	0	0	0	0	0	0	0	0	0	0	0	0	0	0
52	0	0	0	0	0	0	0	0	0	0	0	0	0	0	0	0	0	0	0	0	0	0	0	0	0	0	0	0	0	0	0	0	0	0	0	0	0
53	0	0	0	0	0	0	0	0	0	0	0	0	0	0	0	0	0	0	0	0	0	0	0	0	0	0	0	0	0	0	0	0	0	0	0	0	0
54	0	0	0	0	0	0	0	0	0	0	0	0	0	0	0	0	0	0	0	0	0	0	0	0	0	0	0	0	0	0	0	0	0	0	0	0	0
55	0	0	0	0	0	0	0	0	0	0	0	0	0	0	0	0	0	0	0	0	0	0	0	0	0	0	0	0	0	0	0	0	0	0	0	0	0
56	0	0	0	0	0	0	0	0	0	0	0	0	0	0	0	0	0	0	0	0	0	0	0	0	0	0	0	0	0	0	0	0	0	0	0	0	0
57	0	0	0	0	0	0	0	0	0	0	0	0	0	0	0	0	0	0	0	0	0	0	0	0	0	0	0	0	0	0	0	0	0	0	0	0	0
58	0	0	0	0	0	0	0	0	0	0	0	0	0	0	0	0	0	0	0	0	0	0	0	0	0	0	0	0	0	0	0	0	0	0	0	0	0
59	0	0	0	0	0	0	0	0	0	0	0	0	0	0	0	0	0	0	0	0	0	0	0	0	0	0	0	0	0	0	0	0	0	0	0	0	0
60	0	0	0	0	0	0	0	0	0	0	0	0	0	0	0	0	0	0	0	0	0	0	0	0	0	0	0	0	0	0	0	0	0	0	0	0	0
61	0	0	0	0	0	0	0	0	0	0	0	0	0	0	0	0	0	0	0	0	0	0	0	0	0	0	0	0	0	0	0	0	0	0	0	0	0
62	0	0	0	0	0	0	0	0	0	0	0	0	0	0	0	0	0	0	0	0	0	0	0	0	0	0	0	0	0	0	0	0	0	0	0	0	0
63	0	0	0	0	0	0	0	0	0	0	0	0	0	0	0	0	0	0	0	0	0	0	0	0	0	0	0	0	0	0	0	0	0	0	0	0	0
64	0	0	0	0	0	0	0	0	0	0	0	0	0	0	0	0	0	0	0	0	0	0	0	0	0	0	0	0	0	0	0	0	0	0	0	0	0
65	0	0	0	0	0	0	0	0	0	0	0	0	0	0	0	0	0	0	0	0	0	0	0	0	0	0	0	0	0	0	0	0	0	0	0	0	0
66	0	0	0	0	0	0	0	0	0	0	0	0	0	0	0	0	0	0	0	0	0	0	0	0	0	0	0	0	0	0	0	0	0	0	0	0	0
67	0	0	0	0	0	0	0	0	0	0	0	0	0	0	0	0	0	0	0	0	0	0	0	0	0	0	0	0	0	0	0	0	0	0	0	0	0
68	0	0	0	0	0	0	0	0	0	0	0	0	0	0	0	0	0	0	0	0	0	0	0	0	0	0	0	0	0	0	0	0	0	0	0	0	0
69	0	0	0	0	0	0	0	0	0	0	0	0	0	0	0	0	0	0	0	0	0	0	0	0	0	0	0	0	0	0	0	0	0	0	0	0	0
70	0	0	0	0	0	0	0	0	0	0	0	0	0	0	0	0	0	0	0	0	0	0	0	0	0	0	0	0	0	0	0	0	0	0	0	0	0
71	0	0	0	0	0	0	0	0	0	0	0	0	0	0	0	0	0	0	0	0	0	0	0	0	0	0	0	0	0	0	0	0	0	0	0	0	0
72	0	0	0	0	0	0	0	0	0	0	0	0	0	0	0	0	0	0	0	0	0	0	0	0	0	0	0	0	0	0	0	0	0	0	0	0	0
73	0	0	0	0	0	0	0	0	0	0	0	0	0	0	0	0	0	0	0	0	0	0	0	0	0	0	0	0	0	0	0	0	0	0	0	0	0
74	0	0	0	0	0	0	0	0	0	0	0	0	0	0	0	0	0	0	0	0	0	0	0	0	0	0	0	0	0	0	0	0	0	0	0	0	0
75	0	0	0	0	0	0	0	0	0	0	0	0	0	0	0	0	0	0	0	0	0	0	0	0	0	0	0	0	0	0	0	0	0	0	0	0	0
76	0	0	0	0	0	0	0	0	0	0	0	0	0	0	0	0	0	0	0	0	0	0	0	0	0	0	0	0	0	0	0	0	0	0	0	0	0
77	0	0	0	0	0	0	0	0	0	0	0	0	0	0	0	0	0	0	0	0	0	0	0	0	0	0	0	0	0	0	0	0	0	0	0	0	0
78	0	0	0	0	0	0	0	0	0	0	0	0	0	0	0	0	0	0	0	0	0	0	0	0	0	0	0	0	0	0	0	0	0	0	0	0	0
79	0	0	0	0	0	0	0	0	0	0	0	0	0	0	0	0	0	0	0	0	0	0	0	0	0	0	0	0	0	0	0	0	0	0	0	0	0
80	0	0	0	0	0	0	0	0	0	0	0	0	0	0	0	0	0	0	0	0	0	0	0	0	0	0	0	0	0	0	0	0	0	0	0	0	0
81	0	0	0	0	0	0	0	0	0	0	0	0	0	0	0	0	0	0	0	0	0	0	0	0	0	0	0	0	0	0	0	0	0	0	0	0	0
82	0	0	0	0	0	0	0	0	0	0	0	0	0	0	0	0	0	0	0	0	0	0	0	0	0	0	0	0	0	0	0	0	0	0	0	0	0
83	0	0	0	0	0	0	0	0	0	0	0	0	0	0	0	0	0	0	0	0	0	0	0	0	0	0	0	0	0	0	0	0	0	0	0	0	0
84	0	0	0	0	0	0	0	0	0	0	0	0	0	0	0	0	0	0	0	0	0	0	0	0	0	0	0	0	0	0	0	0	0	0	0	0	0
85	0	0	0	0	0	0	0	0	0	0	0	0	0	0	0	0	0	0	0	0	0	0	0	0	0	0	0	0	0	0	0	0	0	0	0	0	0
86	0	0	0	0	0	0	0	0	0	0	0	0	0	0	0	0	0	0	0	0	0	0	0	0	0	0	0	0	0	0	0	0	0	0	0	0	0
87	0	0	0	0	0	0	0	0	0	0	0	0	0	0	0	0	0	0	0	0	0	0	0	0	0	0	0	0	0	0	0	0	0	0	0	0	0
88	0	0	0	0	0	0	0	0	0	0	0	0	0	0	0	0	0	0	0	0	0	0	0	0	0	0	0	0	0	0	0	0	0	0	0	0	0
89	0	0	0	0	0	0	0	0	0	0	0	0	0	0	0	0	0	0	0	0	0	0	0	0	0	0	0	0	0	0	0	0	0	0	0	0	0
90	0	0	0	0	0	0	0	0	0	0	0	0	0	0	0	0	0	0	0	0	0	0	0	0	0	0	0	0	0	0	0	0	0	0	0	0	0
91	0	0	0	0	0	0	0	0	0	0	0	0	0	0	0	0	0	0	0	0	0	0	0	0	0	0	0	0	0	0	0	0	0	0	0	0	0
92	0	0	0	0	0	0	0	0	0	0	0	0	0	0	0	0	0	0	0	0	0	0	0	0	0	0	0	0	0	0	0	0	0	0	0	0	0
93	0	0	0	0	0	0	0	0	0	0	0	0	0	0	0	0	0	0	0	0	0	0	0	0	0	0	0	0	0	0	0	0	0	0	0	0	0
94	0	0	0	0	0	0	0	0	0	0	0	0	0	0	0	0	0	0	0	0	0	0	0	0	0	0	0	0	0	0	0	0	0	0	0	0	0
95	0	0	0	0	0	0	0	0	0	0	0	0	0	0	0	0	0	0	0	0	0	0	0	0	0	0	0	0	0	0	0	0	0	0	0	0	0
96	0	0	0	0	0	0	0	0	0	0	0	0	0	0	0	0	0	0	0	0	0	0	0	0	0	0	0	0	0	0	0	0	0	0	0	0	0
97	0	0	0	0	0	0	0	0	0	0	0	0	0	0	0	0	0	0	0	0	0	0	0	0	0	0	0	0	0	0	0	0	0	0	0	0	0
98	0	0	0	0	0	0	0	0	0	0	0	0	0	0	0	0	0	0	0	0	0	0	0	0	0	0	0	0	0	0	0	0	0	1	0	0	0
99	0	0	0	0	0	0	0	0	0	0	0	0	0	0	0	0	0	0	0	0	0	0	0	0	0	0	0	0	0	0	0	0	1	0	0	0	0
100	0	0	0	0	0	0	0	0	0	0	0	0	0	0	0	0	0	0	0	0	0	0	0	0	0	0	0	0	0	0	1	1	0	0	0	0	0
101	0	0	0	0	0	0	0	0	0	0	0	0	0	0	0	0	0	0	0	1	0	0	0	0	1	0	0	0	0	0	0	0	0	0	0	0	0
102	0	0	0	0	0	0	0	0	0	0	0	0	0	0	0	0	0	0	1	0	0	0	0	0	0	0	0	0	0	0	0	0	0	0	0	0	0
103	0	0	0	0	0	0	0	0	0	0	0	0	0	0	0	0	0	0	0	0	0	0	0	0	0	0	0	0	0	0	0	0	0	0	0	0	0
104	0	0	0	0	0	0	0	0	0	0	0	0	0	0	0	0	0	0	0	0	0	0	0	0	0	0	0	0	0	0	0	0	0	0	0	0	0
105	0	0	0	0	0	0	0	0	0	0	0	0	0	0	0	0	0	0	0	0	0	0	0	0	0	0	0	0	0	0	0	0	0	0	0	0	0
106	0	0	0	0	0	0	0	0	0	0	0	0	0	0	0	0	0	0	0	0	0	0	0	0	0	0	0	0	0	0	0	0	0	0	0	0	0
107	0	0	0	0	0	0	0	0	0	0	0	0	0	0	0	0	0	0	0	0	0	0	0	0	0	0	0	0	0	0	0	0	0	0	0	0	0
108	0	0	0	0	0	0	0	0	0	0	0	0	0	0	0	0	0	0	0	0	0	0	0	0	0	0	0	0	0	0	0	0	0	0	0	0	0
109	0	0	0	0	0	0	0	0	0	0	0	0	0	0	0	0	0	0	0	0	0	0	0	0	0	0	0	0	0	0	0	0	0	0	0	0	0
110	0	0	0	0	0	0	0	0	0	0	0	0	0	0	0	0	0	0	0	0	0	0	0	0	0	0	0	0	0	0	0	0	0	0	0	0	0
111	0	0	0	0	0	0	0	0	0	0	0	0	0	0	0	0	0	0	0	0	0	0	0	0	0	0	0	0	0	0	0	0	0	0	0	0	0
112	0	0	0	0	0	0	0	0	0	0	0	0	0	0	0	0	0	0	0	0	0	0	0	0	0	0	0	0	0	0	0	0	0	0	0	0	0
113	0	0	0	0	0	0	0	0	0	0	0	0	0	0	0	0	0	0	0	0	0	0	0	0	0	0	0	0	0	0	0	0	0	0	0	0	0
114	0	0	0	0	0	0	0	0	0	0	0	0	0	0	0	0	0	0	0	0	0	0	0	0	0	0	0	0	0	0	0	0	0	0	0	0	0
115	0	0	0	0	0	0	0	0	0	0	0	0	0	0	0	0	0	0	0	0	0	0	0	0	0	0	0	0	0	0	0	0	0	0	0	0	0
116	0	0	0	0	0	0	0	0	0	0	0	0	0	0	0	0	0	0	0	0	0	0	0	0	0	0	0	0	0	0	0	0	0	0	0	0	0
117	0	0	0	0	0	0	0	0	0	0	0	0	0	0	0	0	0	0	0	0	0	0	0	0	0	0	0	0	0	0	0	0	0	0	0	0	0
118	0	0	0	0	0	0	0	0	0	0	0	0	0	0	0	0	0	0	0	0	0	0	0	0	0	0	0	0	0	0	0	0	0	0	0	0	0
119	0	0	0	0	0	0	0	0	0	0	0	0	0	0	0	0	0	0	0	0	0	0	0	0	0	0	0	0	0	0	0	0	0	0	0	0	0
120	0	0	0	0	0	0	0	0	0	0	0	0	0	0	0	0	0	0	0	0	0	0	0	0	0	0	0	0	0	0	0	0	0	0	0	0	0
121	0	0	0	0	0	0	0	0	0	0	0	0	0	0	0	0	0	0	0	0	0	0	0	0	0	0	0	0	0	0	0	0	0	0	0	0	0
122	0	0	0	0	0	0	0	0	0	0	0	0	0	0	0	0	0	0	0	0	0	0	0	0	0	0	0	0	0	0	0	0	0	0	0	0	0
123	0	0	0	0	0	0	0	0	0	0	0	0	0	0	0	0	0	0	0	0	0	0	0	0	0	0	0	0	0	0	0	0	0	0	0	0	0
124	0	0	0	0	0	0	0	0	0	0	0	0	0	0	0	0	0	0	0	0	0	0	0	0	0	0	0	0	0	0	0	0	0	0	0	0	0
125	0	0	0	0	0	0	0	0	0	0	0	0	0	0	0	0	0	0	0	0	0	0	0	0	0	0	0	0	0	0	0	0	0	0	0	0	0
126	0	0	0	0	0	0	0	0	0	0	0	0	0	0	0	0	0	0	0	0	0	0	0	0	0	0	0	0	0	0	0	0	0	0	0	0	0
127	0	0	0	0	0	0	0	0	0	0	0	0	0	0	0	0	0	0	0	0	0	0	0	0	0	0	0	0	0	0	0	0	0	0	0	0	0
128	0	0	0	0	0	0	0	0	0	0	0	0	0	0	0	0	0	0	0	0	0	0	0	0	0	0	0	0	0	0	0	0	0	0	0	0	0
129	0	0	0	0	0	0	0	0	0	0	0	0	0	0	0	0	0	0	0	0	0	0	0	0	0	0	0	0	0	0	0	0	0	0	0	0	0
130	0	0	0	0	0	0	0	0	0	0	0	0	0	0	0	0	0	0	0	0	0	0	0	0	0	0	0	0	0	0	0	0	0	0	0	0	0
131	0	0	0	0	0	0	0	0	0	0	0	0	0	0	0	0	0	0	0	0	0	0	0	0	0	0	0	0	0	0	0	0	0	0	0	0	0
132	0	0	0	0	0	0	0	0	0	0	0	0	0	0	0	0	0	0	0	0	0	0	0	0	0	0	0	0	0	0	0	0	0	0	0	0	0
133	0	0	0	0	0	0	0	0	0	0	0	0	0	0	0	0	0	0	0	0	0	0	0	0	0	0	0	0	0	0	0	0	0	0	0	0	0
134	0	0	0	0	0	0	0	0	0	0	0	0	0	0	0	0	0	0	0	0	0	0	0	0	0	0	0	0	0	0	0	0	0	0	0	0	0
135	0	0	0	0	0	0	0	0	0	0	0	0	0	0	0	0	0	0	0	0	0	0	0	0	0	0	0	0	0	0	0	0	0	0	0	0	0
136	0	0	0	0	0	0	0	0	0	0	0	0	0	0	0	0	0	0	0	0	0	0	0	0	0	0	0	0	0	0	0	0	0	0	0	0	0
137	0	0	0	0	0	0	0	0	0	0	0	0	0	0	0	0	0	0	0	0	0	0	0	0	0	0	0	0	0	0	0	0	0	0	0	0	0
138	0	0	0	0	0	0	0	0	0	0	0	0	0	0	0	0	0	0	0	0	0	0	0	0	0	0	0	0	0	0	0	0	0	0	0	0	0
139	0	0	0	0	0	0	0	0	0	0	0	0	0	0	0	0	0	0	0	0	0	0	0	0	0	0	0	0	0	0	0	0	0	0	0	0	0
140	0	0	0	0	0	0	0	0	0	0	0	0	0	0	0	0	0	0	0	0	0	0	0	0	0	0	0	0	0	0	0	0	0	0	0	0	0
141	0	0	0	0	0	0	0	0	0	0	0	0	0	0	0	0	0	0	0	0	0	0	0	0	0	0	0	0	0	0	0	0	0	0	0	0	0
142	0	0	0	0	0	0	0	0	0	0	0	0	0	0	0	0	0	0	0	0	0	0	0	0	0	0	0	0	0	0	0	0	0	0	0	0	0
143	0	0	0	0	0	0	0	0	0	0	0	0	0	0	0	0	0	0	0	0	0	0	0	0	0	0	0	0	0	0	0	0	0	0	0	0	0
144	0	0	0	0	0	0	0	0	0	0	0	0	0	0	0	0	0	0	0	0	0	0	0	0	0	0	0	0	0	0	0	0	0	0	0	0	0
145	0	0	0	0	0	0	0	0	0	0	0	0	0	0	0	0	0	0	0	0	0	0	0	0	0	0	0	0	0	0	0	0	0	0	0	0	0
146	0	0	0	0	0	0	0	0	0	0	0	0	0	0	0	0	0	0	0	0	0	0	0	0	0	0	0	0	0	0	0	0	0	0	0	1	0
147	0	0	0	0	0	0	0	0	0	0	0	0	0	0	0	0	0	0	0	0	0	0	0	0	0	0	0	0	0	0	0	0	0	0	0	0	0
148	0	0	0	0	0	0	0	0	0	0	0	0	0	0	0	0	0	0	0	0	0	0	0	0	0	0	0	0	0	0	0	0	0	0	0	0	0
149	0	0	0	0	0	0	0	0	0	0	0	0	0	0	0	0	0	0	0	0	0	0	0	0	0	0	0	0	0	0	0	0	0	0	0	0	0
150	0	0	0	0	0	0	0	0	0	0	0	0	0	0	0	0	0	0	0	0	0	0	0	0	0	0	0	0	0	0	0	0	0	0	0	0	0
151	0	0	0	0	0	0	0	0	0	0	0	0	0	0	0	0	0	0	0	0	0	0	0	0	0	0	0	0	0	0	0	0	0	0	0	0	0
152	0	0	0	0	0	0	0	0	0	0	0	0	0	0	0	0	0	0	0	0	0	0	0	0	0	0	0	0	0	0	0	0	0	0	0	0	0
153	0	0	0	0	0	0	0	0	0	0	0	0	0	0	0	0	0	0	0	0	0	0	0	0	0	0	0	0	0	0	0	0	0	0	0	0	0
154	0	0	0	0	0	0	0	0	0	0	0	0	0	0	0	0	0	0	0	0	0	0	0	0	0	0	0	0	0	0	0	0	0	0	0	0	0
155	0	0	0	0	0	0	0	0	0	0	0	0	0	0	0	0	0	0	0	0	0	0	0	0	0	0	0	0	0	0	0	0	0	0	0	0	0
156	0	0	0	0	0	0	0	0	0	0	0	0	0	0	0	0	0	0	0	0	0	0	0	0	0	0	0	0	0	0	0	0	0	0	0	0	0
157	0	0	0	0	0	0	0	0	0	0	0	0	0	0	0	0	0	0	0	0	0	0	0	0	0	0	0	0	0	0	0	0	0	0	0	0	0
158	0	0	0	0	0	0	0	0	0	0	0	0	0	0	0	0	0	0	0	0	0	0	0	0	0	0	0	0	0	0	0	0	0	0	0	0	0
159	0	0	0	0	0	0	0	0	0	0	0	0	0	0	0	0	0	0	0	0	0	0	0	0	0	0	0	0	0	0	0	0	0	0	0	0	0
160	0	0	0	0	0	0	0	0	0	0	0	0	0	0	0	0	0	0	0	0	0	0	0	0	0	0	0	0	0	0	0	0	0	0	0	0	0
161	0	0	0	0	0	0	0	0	0	0	0	0	0	0	0	0	0	0	0	0	0	0	0	0	0	0	0	0	0	0	0	0	0	0	0	0	0
162	0	0	0	0	0	0	0	0	0	0	0	0	0	0	0	0	0	0	0	0	0	0	0	0	0	0	0	0	0	0	0	0	0	0	0	0	0
163	0	0	0	0	0	0	0	0	0	0	0	0	0	0	0	0	0	0	0	0	0	0	0	0	0	0	0	0	0	0	0	0	0	0	0	0	0
164	0	0	0	0	0	0	0	0	0	0	0	0	0	0	0	0	0	0	0	0	0	0	0	0	0	0	0	0	0	0	0	0	0	0	0	0	0
165	0	0	0	0	0	0	0	0	0	0	0	0	0	0	0	0	0	0	0	0	0	0	0	0	0	0	0	0	0	0	0	0	0	0	0	0	0
166	0	0	0	0	0	0	0	0	0	0	0	0	0	0	0	0	0	0	0	0	0	0	0	0	0	0	0	0	0	0	0	0	0	0	0	0	0
167	0	0	0	0	0	0	0	0	0	0	0	0	0	0	0	0	0	0	0	0	0	0	0	0	0	0	0	0	0	0	0	0	0	0	0	0	0
168	0	0	0	0	0	0	0	0	0	0	0	0	0	0	0	0	0	0	0	0	0	0	0	0	0	0	0	0	0	0	0	0	0	0	0	0	0
169	0	0	0	0	0	0	0	0	0	0	0	0	0	0	0	0	0	0	0	0	0	0	0	0	0	0	0	0	0	0	0	0	0	0	0	0	0
170	0	0	0	0	0	0	0	0	0	0	0	0	0	0	0	0	0	0	0	0	0	0	0	0	0	0	0	0	0	0	0	0	0	0	0	0	0
171	0	0	0	0	0	0	0	0	0	0	0	0	0	0	0	0	0	0	0	0	0	0	0	0	0	0	0	0	0	0	0	0	0	0	0	0	0
172	0	0	0	0	0	0	0	0	0	0	0	0	0	0	0	0	0	0	0	0	0	0	0	0	0	0	0	0	0	0	0	0	0	0	0	0	0
173	0	0	0	0	0	0	0	0	0	0	0	0	0	0	0	0	0	0	0	0	0	0	0	0	0	0	0	0	0	0	0	0	0	0	0	0	0
174	0	0	0	0	0	0	0	0	0	0	0	0	0	0	0	0	0	0	0	0	0	0	0	0	0	0	0	0	0	0	0	0	0	0	0	0	0
175	0	0	0	0	0	0	0	0	0	0	0	0	0	0	0	0	0	0	0	0	0	0	0	0	0	0	0	0	0	0	0	0	0	0	0	0	0
176	0	0	0	0	0	0	0	0	0	0	0	0	0	0	0	0	0	0	0	0	0	0	0	0	0	0	0	0	0	0	0	0	0	0	0	0	0
177	0	0	0	0	0	0	0	0	0	0	0	0	0	0	0	0	0	0	0	0	0	0	0	0	0	0	0	0	0	0	0	0	0	0	0	0	0
178	0	0	0	0	0	0	0	0	0	0	0	0	0	0	0	0	0	0	0	0	0	0	0	0	0	0	0	0	0	0	0	0	0	0	0	0	0
179	0	0	0	0	0	0	0	0	0	0	0	0	0	0	0	0	0	0	0	0	0	0	0	0	0	0	0	0	0	0	0	0	0	0	0	0	0
180	0	0	0	0	0	0	0	0	0	0	0	0	0	0	0	0	0	0	0	0	0	0	0	0	0	0	0	0	0	0	0	0	0	0	0	0	0
181	0	0	0	0	0	0	0	0	0	0	0	0	0	0	0	0	0	0	0	0	0	0	0	0	0	0	0	0	0	0	0	0	0	0	0	0	0
182	0	0	0	0	0	0	0	0	0	0	0	0	0	0	0	0	0	0	0	0	0	0	0	0	0	0	0	0	0	0	0	0	0	0	0	0	0
183	0	0	0	0	0	0	0	0	0	0	0	0	0	0	0	0	0	0	0	0	0	0	0	0	0	0	0	0	0	0	0	0	0	0	0	0	0
184	0	0	0	0	0	0	0	0	0	0	0	0	0	0	0	0	0	0	0	0	0	0	0	0	0	0	0	0	0	0	0	0	0	0	0	0	0
185	0	0	0	0	0	0	0	0	0	0	0	0	0	0	0	0	0	0	0	0	0	0	0	0	0	0	0	0	0	0	0	0	0	0	0	0	0
186	0	0	0	0	0	0	0	0	0	0	0	0	0	0	0	0	0	0	0	0	0	0	0	0	0	0	0	0	0	0	0	0	0	0	0	0	0
187	0	0	0	0	0	0	0	0	0	0	0	0	0	0	0	0	0	0	0	0	0	0	0	0	0	0	0	0	0	0	0	0	0	0	0	0	0
188	0	0	0	0	0	0	0	0	0	0	0	0	0	0	0	0	0	0	0	0	0	0	0	0	0	0	0	0	0	0	0	0	0	0	0	0	0
189	0	0	0	0	0	0	0	0	0	0	0	0	0	0	0	0	0	0	0	0	0	0	0	0	0	0	0	0	0	0	0	0	0	0	0	0	0
190	0	0	0	0	0	0	0	0	0	0	0	0	0	0	0	0	0	0	0	0	0	0	0	0	0	0	0	0	0	0	0	0	0	0	0	0	0
191	0	0	0	0	0	0	0	0	0	0	0	0	0	0	0	0	0	0	0	0	0	0	0	0	0	0	0	0	0	0	0	0	0	0	0	0	0
192	0	0	0	0	0	0	0	0	0	0	0	0	0	0	0	0	0	0	0	0	0	0	0	0	0	0	0	0	0	0	0	0	0	0	0	0	0
193	0	0	0	0	0	0	0	0	0	0	0	0	0	0	0	0	0	0	0	0	0	0	0	0	0	0	0	0	0	0	0	0	0	0	0	0	0
194	0	0	0	0	0	0	0	0	0	0	0	0	0	0	0	0	0	0	0	0	0	0	0	0	0	0	0	0	0	0	0	0	0	0	0	0	0
195	0	0	0	0	0	0	0	0	0	0	0	0	0	0	0	0	0	0	0	0	0	0	0	0	0	0	0	0	0	0	0	0	0	0	0	0	0
196	0	0	0	0	0	0	0	0	0	0	0	0	0	0	0	0	0	0	0	0	0	0	0	0	0	0	0	0	0	0	0	0	0	0	0	0	0
197	0	0	0	0	0	0	0	0	0	0	0	0	0	0	0	0	0	0	0	0	0	0	0	0	0	0	0	0	0	0	0	0	0	0	0	0	0
198	0	0	0	0	0	0	0	0	0	0	0	0	0	0	0	0	0	0	0	0	0	0	0	0	0	0	0	0	0	0	0	0	0	0	0	0	0
199	0	0	0	0	0	0	0	0	0	0	0	0	0	0	0	0	0	0	0	0	0	0	0	0	0	0	0	0	0	0	0	0	0	0	0	0	0
200	0	0	0	0	0	0	0	0	0	0	0	0	0	0	0	0	0	0	0	0	0	0	0	0	0	0	0	0	0	0	0	0	0	0	0	0	0
201	0	0	0	0	0	0	0	0	0	0	0	0	0	0	0	0	0	0	0	0	0	0	0	0	0	0	0	0	0	0	0	0	0	0	0	0	0
202	0	0	0	0	0	0	0	0	0	0	0	0	0	0	0	0	0	0	0	0	0	0	0	0	0	0	0	0	0	0	0	0	0	0	0	0	0
203	0	0	0	0	0	0	0	0	0	0	0	0	0	0	0	0	0	0	0	0	0	0	0	0	0	0	0	0	0	0	0	0	0	0	0	0	0
204	0	0	0	0	0	0	0	0	0	0	0	0	0	0	0	0	0	0	0	0	0	0	0	0	0	0	0	0	0	0	0	0	0	0	0	0	0
205	0	0	0	0	0	0	0	0	0	0	0	0	0	0	0	0	0	0	0	0	0	0	0	0	0	0	0	0	0	0	0	0	0	0	0	0	0
206	0	0	0	0	0	0	0	0	0	0	0	0	0	0	0	0	0	0	0	0	0	0	0	0	0	0	0	0	0	0	0	0	0	0	0	0	0
207	0	0	0	0	0	0	0	0	0	0	0	0	0	0	0	0	0	0	0	0	0	0	0	0	0	0	0	0	0	0	0	0	0	0	0	0	0
208	0	0	0	0	0	0	0	0	0	0	0	0	0	0	0	0	0	0	0	0	0	0	0	0	0	0	0	0	0	0	0	0	0	0	0	0	0
209	0	0	0	0	0	0	0	0	0	0	0	0	0	0	0	0	0	0	0	0	0	0	0	0	0	0	0	0	0	0	0	0	0	0	0	0	0
210	0	0	0	0	0	0	0	0	0	0	0	0	0	0	0	0	0	0	0	0	0	0	0	0	0	0	0	0	0	0	0	0	0	0	0	0	0
211	0	0	0	0	0	0	0	0	0	0	0	0	0	0	0	0	0	0	0	0	0	0	0	0	0	0	0	0	0	0	0	0	0	0	0	0	0
212	0	0	0	0	0	0	0	0	0	0	0	0	0	0	0	0	0	0	0	0	0	0	0	0	0	0	0	0	0	0	0	0	0	0	0	0	0
213	0	0	0	0	0	0	0	0	0	0	0	0	0	0	0	0	0	0	0	0	0	0	0	0	0	0	0	0	0	0	0	0	0	0	0	0	0
214	0	0	0	0	0	0	0	0	0	0	0	0	0	0	0	0	0	0	0	0	0	0	0	0	0	0	0	0	0	0	0	0	0	0	0	0	0
215	0	0	0	0	0	0	0	0	0	0	0	0	0	0	0	0	0	0	0	0	0	0	0	0	0	0	0	0	0	0	0	0	0	0	0	0	0
216	0	0	0	0	0	0	0	0	0	0	0	0	0	0	0	0	0	0	0	0	0	0	0	0	0	0	0	0	0	0	0	0	0	0	0	0	0

## Sheet: S2M Death
CellID
1	0	0	0	0	0	0	0	0	0	0	0	0	0	0	0	0	0	0	0	0	0	0	0	0	0	0	0	0	0	0	0	0	0	0	0	0	0
2	0	0	0	0	0	0	0	0	0	0	0	0	0	0	0	0	0	0	0	0	0	0	0	0	0	0	0	0	0	0	0	0	0	0	0	0	0
3	0	0	0	0	0	0	0	0	0	0	0	0	0	0	0	0	0	0	0	0	0	0	0	0	0	0	0	0	0	0	0	0	0	0	0	0	0
4	0	0	0	0	0	0	0	0	0	0	0	0	0	0	0	0	0	0	0	0	0	0	0	0	0	0	0	0	0	0	0	0	0	0	0	0	0
5	0	0	0	0	0	0	0	0	0	0	0	0	0	0	0	0	0	0	0	0	0	0	0	0	0	0	0	0	0	0	0	0	0	0	0	0	0
6	0	0	0	0	0	0	0	0	0	0	0	0	0	0	0	0	0	0	0	0	0	0	0	0	0	0	0	0	0	0	0	0	0	0	0	0	0
7	0	0	0	0	0	0	0	0	0	0	0	0	0	0	0	0	0	0	0	0	0	0	0	0	0	0	0	0	0	0	0	0	0	0	0	0	0
8	0	0	0	0	0	0	0	0	0	0	0	0	0	0	0	0	0	0	0	0	0	0	0	0	0	0	0	0	0	0	0	0	0	0	0	0	0
9	0	0	0	0	0	0	0	0	0	0	0	0	0	0	0	0	0	0	0	0	0	0	0	0	0	0	0	0	0	0	0	0	0	0	0	0	0
10	0	0	0	0	0	0	0	0	0	0	0	0	0	0	0	0	0	0	0	0	0	0	0	0	0	0	0	0	0	0	0	0	0	0	0	0	0
11	0	0	0	0	0	0	0	0	0	0	0	0	0	0	0	0	0	0	0	0	0	0	0	0	0	0	0	0	0	0	0	0	0	0	0	0	0
12	0	0	0	0	0	0	0	0	0	0	0	0	0	0	0	0	0	0	0	0	0	0	0	0	0	0	0	0	0	0	0	0	0	0	0	0	0
13	0	0	0	0	0	0	0	0	0	0	0	0	0	0	0	0	0	0	0	0	0	0	0	0	0	0	0	0	0	0	0	0	0	0	0	0	0
14	0	0	0	0	0	0	0	0	0	0	0	0	0	0	0	0	0	0	0	0	0	0	0	0	0	0	0	0	0	0	0	0	0	0	0	0	0
15	0	0	0	0	0	0	0	0	0	0	0	0	0	0	0	0	0	0	0	0	0	0	0	0	0	0	0	0	0	0	0	0	0	0	0	0	0
16	0	0	0	0	0	0	0	0	0	0	0	0	0	0	0	0	0	0	0	0	0	0	0	0	0	0	0	0	0	0	0	0	0	0	0	0	0
17	0	0	0	0	0	0	0	0	0	0	0	0	0	0	0	0	0	0	0	0	0	0	0	0	0	0	0	0	0	0	0	0	0	0	0	0	0
18	0	0	0	0	0	0	0	0	0	0	0	0	0	0	0	0	0	0	0	0	0	0	0	0	0	0	0	0	0	0	0	0	0	0	0	0	0
19	0	0	0	0	0	0	0	0	0	0	0	0	0	0	0	0	0	0	0	0	0	0	0	0	0	0	0	0	0	0	0	0	0	0	0	0	0
20	0	0	0	0	0	0	0	0	0	0	0	0	0	0	0	0	0	0	0	0	0	0	0	0	0	0	0	0	0	0	0	0	0	0	0	0	0
21	0	0	0	0	0	0	0	0	0	0	0	0	0	0	0	0	0	0	0	0	0	0	0	0	0	0	0	0	0	0	0	0	0	0	0	0	0
22	0	0	0	0	0	0	0	0	0	0	0	0	0	0	0	0	0	0	0	0	0	0	0	0	0	0	0	0	0	0	0	0	0	0	0	0	0
23	0	0	0	0	0	0	0	0	0	0	0	0	0	0	0	0	0	0	0	0	0	0	0	0	0	0	0	0	0	0	0	0	0	0	0	0	0
24	0	0	0	0	0	0	0	0	0	0	0	0	0	0	0	0	0	0	0	0	0	0	0	0	0	0	0	0	0	0	0	0	0	0	0	0	0
25	0	0	0	0	0	0	0	0	0	0	0	0	0	0	0	0	0	0	0	0	0	0	0	0	0	0	0	0	0	0	0	0	0	0	0	0	0
26	0	0	0	0	0	0	0	0	0	0	0	0	0	0	0	0	0	0	0	0	0	0	0	0	0	0	0	0	0	0	0	0	0	0	0	0	0
27	0	0	0	0	0	0	0	0	0	0	0	0	0	0	0	0	0	0	0	0	0	0	0	0	0	0	0	0	0	0	0	0	0	0	0	0	0
28	0	0	0	0	0	0	0	0	0	0	0	0	0	0	0	0	0	0	0	0	0	0	0	0	0	0	0	0	0	0	0	0	0	0	0	0	0
29	0	0	0	0	0	0	0	0	0	0	0	0	0	0	0	0	0	0	0	0	0	0	0	0	0	0	0	0	0	0	0	0	0	0	0	0	0
30	0	0	0	0	0	0	0	0	0	0	0	0	0	0	0	0	0	0	0	0	0	0	0	0	0	0	0	0	0	0	0	0	0	0	0	0	0
31	0	0	0	0	0	0	0	0	0	0	0	0	0	0	0	0	0	0	0	0	0	0	0	0	0	0	0	0	0	0	0	0	0	0	0	0	0
32	0	0	0	0	0	0	0	0	0	0	0	0	0	0	0	0	0	0	0	0	0	0	0	0	0	0	0	0	0	0	0	0	0	0	0	0	0
33	0	0	0	0	0	0	0	0	0	0	0	0	0	0	0	0	0	0	0	0	0	0	0	0	0	0	0	0	0	0	0	0	0	0	0	0	0
34	0	0	0	0	0	0	0	0	0	0	0	0	0	0	0	0	0	0	0	0	0	0	0	0	0	0	0	0	0	0	0	0	0	0	0	0	0
35	0	0	0	0	0	0	0	0	0	0	0	0	0	0	0	0	0	0	0	0	0	0	0	0	0	0	0	0	0	0	0	0	0	0	0	0	0
36	0	0	0	0	0	0	0	0	0	0	0	0	0	0	0	0	0	0	0	0	0	0	0	0	0	0	0	0	0	0	0	0	0	0	0	0	0
37	0	0	0	0	0	0	0	0	0	0	0	0	0	0	0	0	0	0	0	0	0	0	0	0	0	0	0	0	0	0	0	0	0	0	0	1	0
38	0	0	0	0	0	0	0	0	0	0	0	0	0	0	0	0	0	0	0	0	0	0	0	0	0	0	0	0	0	0	0	1	0	0	0	0	0
39	0	0	0	0	0	0	0	0	0	0	0	0	0	0	0	0	0	0	0	0	0	0	0	0	0	0	0	0	0	0	1	0	0	0	0	0	0
40	0	0	0	0	0	0	0	0	0	0	0	0	0	0	0	0	0	0	0	0	0	0	0	0	0	0	1	0	0	0	0	0	0	0	0	0	0
41	0	0	0	0	0	0	0	0	0	0	0	0	0	0	0	0	0	0	0	0	0	0	0	0	0	0	1	0	0	0	0	0	0	0	0	0	0
42	0	0	0	0	0	0	0	0	0	0	0	0	0	0	0	0	0	0	0	0	0	0	0	0	0	1	0	0	0	0	0	0	0	0	0	0	0
43	0	0	0	0	0	0	0	0	0	0	0	0	0	0	0	0	0	0	0	0	0	0	0	0	0	1	0	0	0	0	0	0	0	0	0	0	0
44	0	0	0	0	0	0	0	0	0	0	0	0	0	0	0	0	0	0	0	0	0	0	0	0	1	0	0	0	0	0	0	0	0	0	0	0	0
45	0	0	0	0	0	0	0	0	0	0	0	0	0	0	0	0	0	0	0	1	0	0	0	0	0	0	0	0	0	0	0	0	0	0	0	0	0
46	0	0	0	0	0	0	0	0	0	0	0	0	0	0	0	0	0	0	1	0	0	0	0	0	0	0	0	0	0	0	0	0	0	0	0	0	0
47	0	0	0	0	0	0	0	0	0	0	0	0	0	0	0	0	0	0	1	0	0	0	0	0	0	0	0	0	0	0	0	0	0	0	0	0	0
48	0	0	0	0	0	0	0	0	0	0	0	0	0	0	0	0	1	0	0	0	0	0	0	0	0	0	0	0	0	0	0	0	0	0	0	0	0
49	0	0	0	0	0	0	0	0	0	0	0	0	0	0	1	0	0	0	0	0	0	0	0	0	0	0	0	0	0	0	0	0	0	0	0	0	0
50	0	0	0	0	0	0	0	0	0	0	0	0	0	1	0	0	0	0	0	0	0	0	0	0	0	0	0	0	0	0	0	0	0	0	0	0	0
51	0	0	0	0	0	0	0	0	0	0	0	1	0	0	0	0	0	0	0	0	0	0	0	0	0	0	0	0	0	0	0	0	0	0	0	0	0
52	0	0	0	0	0	0	0	0	0	0	0	0	0	0	0	0	0	0	0	0	0	0	0	0	0	0	0	0	0	0	0	0	0	0	0	0	0
53	0	0	0	0	0	0	0	0	0	0	0	0	0	0	0	0	0	0	0	0	0	0	0	0	0	0	0	0	0	0	0	0	0	0	0	0	0
54	0	0	0	0	0	0	0	0	0	0	0	0	0	0	0	0	0	0	0	0	0	0	0	0	0	0	0	0	0	0	0	0	0	0	0	0	0
55	0	0	0	0	0	0	0	0	0	0	0	0	0	0	0	0	0	0	0	0	0	0	0	0	0	0	0	0	0	0	0	0	0	0	0	0	0
56	0	0	0	0	0	0	0	0	0	0	0	0	0	0	0	0	0	0	0	0	0	0	0	0	0	0	0	0	0	0	0	0	0	0	0	0	0
57	0	0	0	0	0	0	0	0	0	0	0	0	0	0	0	0	0	0	0	0	0	0	0	0	0	0	0	0	0	0	0	0	0	0	0	0	0
58	0	0	0	0	0	0	0	0	0	0	0	0	0	0	0	0	0	0	0	0	0	0	0	0	0	0	0	0	0	0	0	0	0	0	0	0	0
59	0	0	0	0	0	0	0	0	0	0	0	0	0	0	0	0	0	0	0	0	0	0	0	0	0	0	0	0	0	0	0	0	0	0	0	0	0
60	0	0	0	0	0	0	0	0	0	0	0	0	0	0	0	0	0	0	0	0	0	0	0	0	0	0	0	0	0	0	0	0	0	0	0	0	0
61	0	0	0	0	0	0	0	0	0	0	0	0	0	0	0	0	0	0	0	0	0	0	0	0	0	0	0	0	0	0	0	0	0	0	0	0	0
62	0	0	0	0	0	0	0	0	0	0	0	0	0	0	0	0	0	0	0	0	0	0	0	0	0	0	0	0	0	0	0	0	0	0	0	0	0
63	0	0	0	0	0	0	0	0	0	0	0	0	0	0	0	0	0	0	0	0	0	0	0	0	0	0	0	0	0	0	0	0	0	0	0	0	0
64	0	0	0	0	0	0	0	0	0	0	0	0	0	0	0	0	0	0	0	0	0	0	0	0	0	0	0	0	0	0	0	0	0	0	0	0	0
65	0	0	0	0	0	0	0	0	0	0	0	0	0	0	0	0	0	0	0	0	0	0	0	0	0	0	0	0	0	0	0	0	0	0	0	0	0
66	0	0	0	0	0	0	0	0	0	0	0	0	0	0	0	0	0	0	0	0	0	0	0	0	0	0	0	0	0	0	0	0	0	0	0	0	0
67	0	0	0	0	0	0	0	0	0	0	0	0	0	0	0	0	0	0	0	0	0	0	0	0	0	0	0	0	0	0	0	0	0	0	0	0	0
68	0	0	0	0	0	0	0	0	0	0	0	0	0	0	0	0	0	0	0	0	0	0	0	0	0	0	0	0	0	0	0	0	0	0	0	0	0
69	0	0	0	0	0	0	0	0	0	0	0	0	0	0	0	0	0	0	0	0	0	0	0	0	0	0	0	0	0	0	0	0	0	0	0	0	0
70	0	0	0	0	0	0	0	0	0	0	0	0	0	0	0	0	0	0	0	0	0	0	0	0	0	0	0	0	0	0	0	0	0	0	0	0	0
71	0	0	0	0	0	0	0	0	0	0	0	0	0	0	0	0	0	0	0	0	0	0	0	0	0	0	0	0	0	0	0	0	0	0	0	0	0
72	0	0	0	0	0	0	0	0	0	0	0	0	0	0	0	0	0	0	0	0	0	0	0	0	0	0	0	0	0	0	0	0	0	0	0	0	0
73	0	0	0	0	0	0	0	0	0	0	0	0	0	0	0	0	0	0	0	0	0	0	0	0	0	0	0	0	0	0	0	0	0	0	0	0	0
74	0	0	0	0	0	0	0	0	0	0	0	0	0	0	0	0	0	0	0	0	0	0	0	0	0	0	0	0	0	0	0	0	0	0	0	0	0
75	0	0	0	0	0	0	0	0	0	0	0	0	0	0	0	0	0	0	0	0	0	0	0	0	0	0	0	0	0	0	0	0	0	0	0	0	0
76	0	0	0	0	0	0	0	0	0	0	0	0	0	0	0	0	0	0	0	0	0	0	0	0	0	0	0	0	0	0	0	0	0	0	0	0	0
77	0	0	0	0	0	0	0	0	0	0	0	0	0	0	0	0	0	0	0	0	0	0	0	0	0	0	0	0	0	0	0	0	0	0	0	0	0
78	0	0	0	0	0	0	0	0	0	0	0	0	0	0	0	0	0	0	0	0	0	0	0	0	0	0	0	0	0	0	0	0	0	0	0	0	0
79	0	0	0	0	0	0	0	0	0	0	0	0	0	0	0	0	0	0	0	0	0	0	0	0	0	0	0	0	0	0	0	0	0	0	0	0	0
80	0	0	0	0	0	0	0	0	0	0	0	0	0	0	0	0	0	0	0	0	0	0	0	0	0	0	0	0	0	0	0	0	0	0	0	0	0
81	0	0	0	0	0	0	0	0	0	0	0	0	0	0	0	0	0	0	0	0	0	0	0	0	0	0	0	0	0	0	0	0	0	0	0	0	0
82	0	0	0	0	0	0	0	0	0	0	0	0	0	0	0	0	0	0	0	0	0	0	0	0	0	0	0	0	0	0	0	0	0	0	0	0	0
83	0	0	0	0	0	0	0	0	0	0	0	0	0	0	0	0	0	0	0	0	0	0	0	0	0	0	0	0	0	0	0	0	0	0	0	0	0
84	0	0	0	0	0	0	0	0	0	0	0	0	0	0	0	0	0	0	0	0	0	0	0	0	0	0	0	0	0	0	0	0	0	0	0	0	0
85	0	0	0	0	0	0	0	0	0	0	0	0	0	0	0	0	0	0	0	0	0	0	0	0	0	0	0	0	0	0	0	0	0	0	0	0	0
86	0	0	0	0	0	0	0	0	0	0	0	0	0	0	0	0	0	0	0	0	0	0	0	0	0	0	0	0	0	0	0	0	0	0	0	0	0
87	0	0	0	0	0	0	0	0	0	0	0	0	0	0	0	0	0	0	0	0	0	0	0	0	0	0	0	0	0	0	0	0	0	0	0	0	0
88	0	0	0	0	0	0	0	0	0	0	0	0	0	0	0	0	0	0	0	0	0	0	0	0	0	0	0	0	0	0	0	0	0	0	0	0	0
89	0	0	0	0	0	0	0	0	0	0	0	0	0	0	0	0	0	0	0	0	0	0	0	0	0	0	0	0	0	0	0	0	0	0	0	0	0
90	0	0	0	0	0	0	0	0	0	0	0	0	0	0	0	0	0	0	0	0	0	0	0	0	0	0	0	0	0	0	0	0	0	0	0	0	0
91	0	0	0	0	0	0	0	0	0	0	0	0	0	0	0	0	0	0	0	0	0	0	0	0	0	0	0	0	0	0	0	0	0	0	1	0	0
92	0	0	0	0	0	0	0	0	0	0	0	0	0	0	0	0	0	0	0	0	0	0	0	0	0	0	0	0	0	0	0	1	0	0	0	0	0
93	0	0	0	0	0	0	0	0	0	0	0	0	0	0	0	0	0	0	0	0	0	0	0	0	0	0	0	0	1	0	0	0	0	0	0	0	0
94	0	0	0	0	0	0	0	0	0	0	0	0	0	0	0	0	0	0	0	0	0	0	0	0	0	0	0	0	1	0	0	0	0	0	0	0	0
95	0	0	0	0	0	0	0	0	0	0	0	0	0	0	0	0	0	0	1	0	0	0	0	0	0	0	0	0	0	0	0	0	0	0	0	0	0
96	0	0	0	0	0	0	0	0	0	0	0	0	0	0	0	0	0	0	1	0	0	0	0	0	0	0	0	0	0	0	0	0	0	0	0	0	0
97	0	0	0	0	0	0	0	0	0	0	0	0	0	0	0	0	0	0	1	0	0	0	0	0	0	0	0	0	0	0	0	0	0	0	0	0	0
98	0	0	0	0	0	0	0	0	0	0	0	0	0	0	0	0	1	0	0	0	0	0	0	0	0	0	0	0	0	0	0	0	0	0	0	0	0
99	0	0	0	0	0	0	0	0	0	0	0	0	0	0	0	0	1	0	0	0	0	0	0	0	0	0	0	0	0	0	0	0	0	0	0	0	0
100	0	0	0	0	0	0	0	0	0	0	0	0	0	0	0	1	0	0	0	0	0	0	0	0	0	0	0	0	0	0	0	0	0	0	0	0	0
101	0	0	0	0	0	0	0	0	0	0	0	0	0	1	0	0	0	0	0	0	0	0	0	0	0	0	0	0	0	0	0	0	0	0	0	0	0
102	0	0	0	0	0	0	0	0	0	0	0	0	0	1	0	0	0	0	0	0	0	0	0	0	0	0	0	0	0	0	0	0	0	0	0	0	0
103	0	0	0	0	0	0	0	0	0	0	0	0	0	0	0	0	0	0	0	0	0	0	0	0	0	0	0	0	0	0	0	0	0	0	0	0	0
104	0	0	0	0	0	0	0	0	0	0	0	0	0	0	0	0	0	0	0	0	0	0	0	0	0	0	0	0	0	0	0	0	0	0	0	0	0
105	0	0	0	0	0	0	0	0	0	0	0	0	0	0	0	0	0	0	0	0	0	0	0	0	0	0	0	0	0	0	0	0	0	0	0	0	0
106	0	0	0	0	0	0	0	0	0	0	0	0	0	0	0	0	0	0	0	0	0	0	0	0	0	0	0	0	0	0	0	0	0	0	0	0	0
107	0	0	0	0	0	0	0	0	0	0	0	0	0	0	0	0	0	0	0	0	0	0	0	0	0	0	0	0	0	0	0	0	0	0	0	0	0
108	0	0	0	0	0	0	0	0	0	0	0	0	0	0	0	0	0	0	0	0	0	0	0	0	0	0	0	0	0	0	0	0	0	0	0	0	0
109	0	0	0	0	0	0	0	0	0	0	0	0	0	0	0	0	0	0	0	0	0	0	0	0	0	0	0	0	0	0	0	0	0	0	0	0	0
110	0	0	0	0	0	0	0	0	0	0	0	0	0	0	0	0	0	0	0	0	0	0	0	0	0	0	0	0	0	0	0	0	0	0	0	0	0
111	0	0	0	0	0	0	0	0	0	0	0	0	0	0	0	0	0	0	0	0	0	0	0	0	0	0	0	0	0	0	0	0	0	0	0	0	0
112	0	0	0	0	0	0	0	0	0	0	0	0	0	0	0	0	0	0	0	0	0	0	0	0	0	0	0	0	0	0	0	0	0	0	0	0	0
113	0	0	0	0	0	0	0	0	0	0	0	0	0	0	0	0	0	0	0	0	0	0	0	0	0	0	0	0	0	0	0	0	0	0	0	0	0
114	0	0	0	0	0	0	0	0	0	0	0	0	0	0	0	0	0	0	0	0	0	0	0	0	0	0	0	0	0	0	0	0	0	0	0	0	0
115	0	0	0	0	0	0	0	0	0	0	0	0	0	0	0	0	0	0	0	0	0	0	0	0	0	0	0	0	0	0	0	0	0	0	0	0	0
116	0	0	0	0	0	0	0	0	0	0	0	0	0	0	0	0	0	0	0	0	0	0	0	0	0	0	0	0	0	0	0	0	0	0	0	0	0
117	0	0	0	0	0	0	0	0	0	0	0	0	0	0	0	0	0	0	0	0	0	0	0	0	0	0	0	0	0	0	0	0	0	0	0	0	0
118	0	0	0	0	0	0	0	0	0	0	0	0	0	0	0	0	0	0	0	0	0	0	0	0	0	0	0	0	0	0	0	0	0	0	0	0	0
119	0	0	0	0	0	0	0	0	0	0	0	0	0	0	0	0	0	0	0	0	0	0	0	0	0	0	0	0	0	0	0	0	0	0	0	0	0
120	0	0	0	0	0	0	0	0	0	0	0	0	0	0	0	0	0	0	0	0	0	0	0	0	0	0	0	0	0	0	0	0	0	0	0	0	0
121	0	0	0	0	0	0	0	0	0	0	0	0	0	0	0	0	0	0	0	0	0	0	0	0	0	0	0	0	0	0	0	0	0	0	0	0	0
122	0	0	0	0	0	0	0	0	0	0	0	0	0	0	0	0	0	0	0	0	0	0	0	0	0	0	0	0	0	0	0	0	0	0	0	0	0
123	0	0	0	0	0	0	0	0	0	0	0	0	0	0	0	0	0	0	0	0	0	0	0	0	0	0	0	0	0	0	0	0	0	0	0	0	0
124	0	0	0	0	0	0	0	0	0	0	0	0	0	0	0	0	0	0	0	0	0	0	0	0	0	0	0	0	0	0	0	0	0	0	0	0	0
125	0	0	0	0	0	0	0	0	0	0	0	0	0	0	0	0	0	0	0	0	0	0	0	0	0	0	0	0	0	0	0	0	0	0	0	0	0
126	0	0	0	0	0	0	0	0	0	0	0	0	0	0	0	0	0	0	0	0	0	0	0	0	0	0	0	0	0	0	0	0	0	0	0	0	0
127	0	0	0	0	0	0	0	0	0	0	0	0	0	0	0	0	0	0	0	0	0	0	0	0	0	0	0	0	0	0	0	0	0	0	0	0	0
128	0	0	0	0	0	0	0	0	0	0	0	0	0	0	0	0	0	0	0	0	0	0	0	0	0	0	0	0	0	0	0	0	0	0	0	0	0
129	0	0	0	0	0	0	0	0	0	0	0	0	0	0	0	0	0	0	0	0	0	0	0	0	0	0	0	0	0	0	0	0	0	0	0	0	0
130	0	0	0	0	0	0	0	0	0	0	0	0	0	0	0	0	0	0	0	0	0	0	0	0	0	0	0	0	0	0	0	0	0	0	0	0	0
131	0	0	0	0	0	0	0	0	0	0	0	0	0	0	0	0	0	0	0	0	0	0	0	0	0	0	0	0	0	0	0	0	0	0	0	0	0
132	0	0	0	0	0	0	0	0	0	0	0	0	0	0	0	0	0	0	0	0	0	0	0	0	0	0	0	0	0	0	0	0	0	0	0	0	0
133	0	0	0	0	0	0	0	0	0	0	0	0	0	0	0	0	0	0	0	0	0	0	0	0	0	0	0	0	0	0	0	0	0	0	0	0	0
134	0	0	0	0	0	0	0	0	0	0	0	0	0	0	0	0	0	0	0	0	0	0	0	0	0	0	0	0	0	0	0	0	0	0	0	0	0
135	0	0	0	0	0	0	0	0	0	0	0	0	0	0	0	0	0	0	0	0	0	0	0	0	0	0	0	0	0	0	0	0	0	0	0	0	0
136	0	0	0	0	0	0	0	0	0	0	0	0	0	0	0	0	0	0	0	0	0	0	0	0	0	0	0	0	0	0	0	0	0	0	0	0	0
137	0	0	0	0	0	0	0	0	0	0	0	0	0	0	0	0	0	0	0	0	0	0	0	0	0	0	0	0	0	0	0	0	0	0	0	0	0
138	0	0	0	0	0	0	0	0	0	0	0	0	0	0	0	0	0	0	0	0	0	0	0	0	0	0	0	0	0	0	0	0	0	0	0	0	0
139	0	0	0	0	0	0	0	0	0	0	0	0	0	0	0	0	0	0	0	0	0	0	0	0	0	0	0	0	0	0	0	0	0	0	0	0	0
140	0	0	0	0	0	0	0	0	0	0	0	0	0	0	0	0	0	0	0	0	0	0	0	0	0	0	0	0	0	0	0	0	0	0	0	0	0
141	0	0	0	0	0	0	0	0	0	0	0	0	0	0	0	0	0	0	0	0	0	0	0	0	0	0	0	0	0	0	0	0	0	0	0	1	0
142	0	0	0	0	0	0	0	0	0	0	0	0	0	0	0	0	0	0	0	0	1	0	0	0	0	0	0	0	0	0	0	0	0	0	0	0	0
143	0	0	0	0	0	0	0	0	0	0	0	0	0	0	0	0	0	0	0	1	0	0	0	0	0	0	0	0	0	0	0	0	0	0	0	0	0
144	0	0	0	0	0	0	0	0	0	0	0	0	0	0	0	0	0	0	0	1	0	0	0	0	0	0	0	0	0	0	0	0	0	0	0	0	0
145	0	0	0	0	0	0	0	0	0	0	0	0	0	0	0	1	0	0	0	0	0	0	0	0	0	0	0	0	0	0	0	0	0	0	0	0	0
146	0	0	0	0	0	0	0	0	0	0	0	0	0	0	0	1	0	0	0	0	0	0	0	0	0	0	0	0	0	0	0	0	0	0	0	0	0
147	0	0	0	0	0	0	0	0	0	0	0	0	0	0	0	0	0	0	0	0	0	0	0	0	0	0	0	0	0	0	0	0	0	0	0	0	0
148	0	0	0	0	0	0	0	0	0	0	0	0	0	0	0	0	0	0	0	0	0	0	0	0	0	0	0	0	0	0	0	0	0	0	0	0	0
149	0	0	0	0	0	0	0	0	0	0	0	0	0	0	0	0	0	0	0	0	0	0	0	0	0	0	0	0	0	0	0	0	0	0	0	0	0
150	0	0	0	0	0	0	0	0	0	0	0	0	0	0	0	0	0	0	0	0	0	0	0	0	0	0	0	0	0	0	0	0	0	0	0	0	0
151	0	0	0	0	0	0	0	0	0	0	0	0	0	0	0	0	0	0	0	0	0	0	0	0	0	0	0	0	0	0	0	0	0	0	0	0	0
152	0	0	0	0	0	0	0	0	0	0	0	0	0	0	0	0	0	0	0	0	0	0	0	0	0	0	0	0	0	0	0	0	0	0	0	0	0
153	0	0	0	0	0	0	0	0	0	0	0	0	0	0	0	0	0	0	0	0	0	0	0	0	0	0	0	0	0	0	0	0	0	0	0	0	0
154	0	0	0	0	0	0	0	0	0	0	0	0	0	0	0	0	0	0	0	0	0	0	0	0	0	0	0	0	0	0	0	0	0	0	0	0	0
155	0	0	0	0	0	0	0	0	0	0	0	0	0	0	0	0	0	0	0	0	0	0	0	0	0	0	0	0	0	0	0	0	0	0	0	0	0
156	0	0	0	0	0	0	0	0	0	0	0	0	0	0	0	0	0	0	0	0	0	0	0	0	0	0	0	0	0	0	0	0	0	0	0	0	0
157	0	0	0	0	0	0	0	0	0	0	0	0	0	0	0	0	0	0	0	0	0	0	0	0	0	0	0	0	0	0	0	0	0	0	0	0	0
158	0	0	0	0	0	0	0	0	0	0	0	0	0	0	0	0	0	0	0	0	0	0	0	0	0	0	0	0	0	0	0	0	0	0	0	0	0
159	0	0	0	0	0	0	0	0	0	0	0	0	0	0	0	0	0	0	0	0	0	0	0	0	0	0	0	0	0	0	0	0	0	0	0	0	0
160	0	0	0	0	0	0	0	0	0	0	0	0	0	0	0	0	0	0	0	0	0	0	0	0	0	0	0	0	0	0	0	0	1	0	0	0	0
161	0	0	0	0	0	0	0	0	0	0	0	0	0	0	0	0	0	0	0	0	0	0	0	0	0	0	0	0	0	0	1	0	0	0	0	0	0
162	0	0	0	0	0	0	0	0	0	0	0	0	0	0	0	0	0	0	0	0	0	0	0	0	0	1	0	0	0	0	0	0	0	0	0	0	0
163	0	0	0	0	0	0	0	0	0	0	0	0	0	0	0	0	0	0	0	0	0	0	0	1	0	0	0	0	0	0	0	0	0	0	0	0	0
164	0	0	0	0	0	0	0	0	0	0	0	0	0	0	0	0	0	0	0	0	0	0	0	1	0	0	0	0	0	0	0	0	0	0	0	0	0
165	0	0	0	0	0	0	0	0	0	0	0	0	0	0	0	0	0	0	0	0	0	1	0	0	0	0	0	0	0	0	0	0	0	0	0	0	0
166	0	0	0	0	0	0	0	0	0	0	0	0	0	0	0	0	0	0	1	0	0	0	0	0	0	0	0	0	0	0	0	0	0	0	0	0	0
167	0	0	0	0	0	0	0	0	0	0	0	0	0	0	0	0	0	0	0	0	0	0	0	0	0	0	0	0	0	0	0	0	0	0	0	0	0
168	0	0	0	0	0	0	0	0	0	0	0	0	0	0	0	0	0	0	0	0	0	0	0	0	0	0	0	0	0	0	0	0	0	0	0	0	0
169	0	0	0	0	0	0	0	0	0	0	0	0	0	0	0	0	0	0	0	0	0	0	0	0	0	0	0	0	0	0	0	0	0	0	0	0	0
170	0	0	0	0	0	0	0	0	0	0	0	0	0	0	0	0	0	0	0	0	0	0	0	0	0	0	0	0	0	0	0	0	0	0	0	0	0
171	0	0	0	0	0	0	0	0	0	0	0	0	0	0	0	0	0	0	0	0	0	0	0	0	0	0	0	0	0	0	0	0	0	0	0	0	0
172	0	0	0	0	0	0	0	0	0	0	0	0	0	0	0	0	0	0	0	0	0	0	0	0	0	0	0	0	0	0	0	0	0	0	0	0	0
173	0	0	0	0	0	0	0	0	0	0	0	0	0	0	0	0	0	0	0	0	0	0	0	0	0	0	0	0	0	0	0	0	0	0	0	0	0
174	0	0	0	0	0	0	0	0	0	0	0	0	0	0	0	0	0	0	0	0	0	0	0	0	0	0	0	0	0	0	0	0	0	0	0	0	0
175	0	0	0	0	0	0	0	0	0	0	0	0	0	0	0	0	0	0	0	0	0	0	0	0	0	0	0	0	0	0	0	0	0	0	0	0	0
176	0	0	0	0	0	0	0	0	0	0	0	0	0	0	0	0	0	0	0	0	0	0	0	0	0	0	0	0	0	0	0	0	0	0	0	0	0
177	0	0	0	0	0	0	0	0	0	0	0	0	0	0	0	0	0	0	0	0	0	0	0	0	0	0	0	0	0	0	0	0	0	0	0	0	0
178	0	0	0	0	0	0	0	0	0	0	0	0	0	0	0	0	0	0	0	0	0	0	0	0	0	0	0	0	0	0	0	0	0	0	0	1	0
179	0	0	0	0	0	0	0	0	0	0	0	0	0	0	0	1	0	0	0	0	0	0	0	0	0	0	0	0	0	0	0	0	0	0	0	0	0
180	0	0	0	0	0	0	0	0	0	0	0	0	0	0	0	0	0	0	0	0	0	0	0	0	0	0	0	0	0	0	0	0	0	0	0	0	0
181	0	0	0	0	0	0	0	0	0	0	0	0	0	0	0	0	0	0	0	0	0	0	0	0	0	0	0	0	0	0	0	0	0	0	0	0	0
182	0	0	0	0	0	0	0	0	0	0	0	0	0	0	0	0	0	0	0	0	0	0	0	0	0	0	0	0	0	0	0	0	0	0	0	0	0
183	0	0	0	0	0	0	0	0	0	0	0	0	0	0	0	0	0	0	0	0	0	0	0	0	0	0	0	0	0	0	0	0	0	0	0	0	0
184	0	0	0	0	0	0	0	0	0	0	0	0	0	0	0	0	0	0	0	0	0	0	0	0	0	0	0	0	0	0	0	0	0	0	0	0	0
185	0	0	0	0	0	0	0	0	0	0	0	0	0	0	0	0	0	0	0	0	0	0	0	0	0	0	0	0	0	0	0	0	0	0	0	0	0
186	0	0	0	0	0	0	0	0	0	0	0	0	0	0	0	0	0	0	0	0	0	0	0	0	0	0	0	0	0	0	0	0	0	0	0	0	0
187	0	0	0	0	0	0	0	0	0	0	0	0	0	0	0	0	0	0	0	0	0	0	0	0	0	0	0	0	0	0	0	0	0	0	0	0	0
188	0	0	0	0	0	0	0	0	0	0	0	0	0	0	0	0	0	0	0	0	0	0	0	0	0	0	0	0	0	0	0	0	0	1	0	0	0
189	0	0	0	0	0	0	0	0	0	0	0	0	0	0	0	0	0	0	0	0	0	0	0	0	0	0	0	0	0	0	0	0	0	0	0	0	0
190	0	0	0	0	0	0	0	0	0	0	0	0	0	0	0	0	0	0	0	0	0	0	0	0	0	0	0	0	0	0	1	0	0	0	0	0	0
191	0	0	0	0	0	0	0	0	0	0	0	0	0	0	1	0	0	0	0	0	0	0	0	0	0	0	0	0	0	0	0	0	0	0	0	0	0
192	0	0	0	0	0	0	0	0	0	0	0	0	0	0	0	0	0	0	0	0	0	0	0	0	0	0	0	0	0	0	0	0	0	0	0	0	0
193	0	0	0	0	0	0	0	0	0	0	0	0	0	0	0	0	0	0	0	0	0	0	0	0	0	0	0	0	0	0	0	0	0	0	0	0	0
194	0	0	0	0	0	0	0	0	0	0	0	0	0	0	0	0	0	0	0	0	0	0	0	0	0	0	0	0	0	0	0	0	0	0	0	0	1
195	0	0	0	0	0	0	0	0	0	0	0	0	0	0	0	0	0	0	0	0	0	0	0	0	0	0	0	0	0	0	1	0	0	0	0	0	0
196	0	0	0	0	0	0	0	0	0	0	0	0	0	0	1	0	0	0	0	0	0	0	0	0	0	0	0	0	0	0	0	0	0	0	0	0	0
197	0	0	0	0	0	0	0	0	0	0	0	0	0	0	0	0	0	0	0	0	0	0	0	0	0	0	0	0	0	0	0	0	0	0	0	0	0
198	0	0	0	0	0	0	0	0	0	0	0	0	0	0	1	0	0	0	0	0	0	0	0	0	0	0	0	0	0	0	0	0	0	0	0	0	0
199	0	0	0	0	0	0	0	0	0	0	0	0	0	0	0	0	1	0	0	0	0	0	0	0	0	0	0	0	0	0	0	0	0	0	0	0	0
200	0	0	0	0	0	0	0	0	0	0	0	0	0	0	0	1	0	0	0	0	0	0	0	0	0	0	0	0	0	0	0	0	0	0	0	0	0
201	0	0	0	0	0	0	0	0	0	0	0	0	0	0	0	1	0	0	0	0	0	0	0	0	0	0	0	0	0	0	0	0	0	0	0	0	0
202	0	0	0	0	0	0	0	0	0	0	0	0	0	0	0	0	0	0	0	1	0	0	0	0	0	0	0	0	0	0	0	0	0	0	0	0	0
203	0	0	0	0	0	0	0	0	0	0	0	0	0	0	0	0	0	0	0	1	0	0	0	0	0	0	0	0	0	0	0	0	0	0	0	0	0
204	0	0	0	0	0	0	0	0	0	0	0	0	0	0	0	0	1	0	0	0	0	0	0	0	0	0	0	0	0	0	0	0	0	0	0	0	0
205	0	0	0	0	0	0	0	0	0	0	0	0	0	0	0	0	0	0	0	0	0	0	0	0	0	0	0	0	0	0	0	0	0	0	0	0	0
206	0	0	0	0	0	0	0	0	0	0	0	0	0	0	0	0	0	0	0	0	0	0	0	0	0	0	0	0	0	0	0	0	0	0	0	0	0
207	0	0	0	0	0	0	0	0	0	0	0	0	0	0	0	0	0	0	0	0	1	0	0	0	0	0	0	0	0	0	0	0	0	0	0	0	0
208	0	0	0	0	0	0	0	0	0	0	0	0	0	0	0	0	0	0	0	0	0	0	0	0	0	0	0	1	0	0	0	0	0	0	0	0	0
209	0	0	0	0	0	0	0	0	0	0	0	0	0	0	0	0	0	0	0	0	0	0	0	1	0	0	0	0	0	0	0	0	0	0	0	0	0
210	0	0	0	0	0	0	0	0	0	0	0	0	0	0	0	0	0	0	0	0	0	1	0	0	0	0	0	0	0	0	0	0	0	0	0	0	0
211	0	0	0	0	0	0	0	0	0	0	0	0	0	0	0	0	0	0	0	0	0	0	1	0	0	0	0	0	0	0	0	0	0	0	0	0	0
212	0	0	0	0	0	0	0	0	0	0	0	0	0	0	0	0	0	0	0	0	0	0	0	0	1	0	0	0	0	0	0	0	0	0	0	0	0
213	0	0	0	0	0	0	0	0	0	0	0	0	0	0	0	0	0	0	0	0	0	0	0	0	0	1	0	0	0	0	0	0	0	0	0	0	0
214	0	0	0	0	0	0	0	0	0	0	0	0	0	0	0	0	0	0	0	0	0	0	0	0	0	0	0	0	0	1	0	0	0	0	0	0	0
215	0	0	0	0	0	0	0	0	0	0	0	0	0	0	0	0	0	0	0	0	0	0	0	0	0	0	0	0	0	0	0	1	0	0	0	0	0
216	0	0	0	0	0	0	0	0	0	0	0	0	0	0	0	0	0	0	0	0	0	0	0	0	0	0	0	0	0	0	0	0	0	0	0	1	0

## Sheet: S2P Foxo1
CellID
1	0.175134	0.285899	0.455491	0.509621	0.36304	0.265813	0.347853	0.287489	0.262237	0.288357	0.255408	0.248136	0.307666	0.354335	0.26674	0.269732	0.228844	0.281747	0.322346	0.336295	0.36905	0.330529	0.268092	0.375483	0.350836	0.398274	0.38902	0.528941	0.479145	0.344087	0.292349	0.288063	0.292739	0.287019	0.287327	NaN	0.286064
2	0.218544	0.202532	0.351183	0.494881	NaN	0.247238	0.299407	0.282687	0.309018	0.319658	0.330661	0.360941	0.335698	0.332526	0.312662	0.276827	0.320764	0.326534	0.361834	0.353802	0.353174	0.343651	0.387734	0.373487	0.394543	0.39954	NaN	NaN	NaN	NaN	NaN	NaN	NaN	NaN	NaN	NaN	NaN
3	0.23027	0.23881	NaN	NaN	NaN	NaN	NaN	0.203778	0.212609	NaN	NaN	0.179207	0.173985	0.181426	0.237617	NaN	0.199603	0.21092	0.218193	0.231041	0.334829	0.289393	0.311195	0.292011	0.243029	0.287767	0.250221	0.27668	0.303307	0.283356	0.302403	0.283421	0.343968	0.340966	0.369958	0.349724	0.392521
4	0.238271	0.216591	NaN	NaN	NaN	0.222976	NaN	0.224994	0.251038	NaN	NaN	NaN	0.270301	0.266097	NaN	0.253542	0.29331	0.268442	0.298892	0.237666	0.218257	0.224603	0.226026	0.231215	0.223071	0.230823	0.288503	0.274272	0.345457	0.49378	0.516901	0.506532	NaN	NaN	NaN	NaN	NaN
5	0.239233	0.25337	0.563268	0.312339	0.303988	0.322907	0.319594	0.317528	0.327149	0.313971	0.330818	0.36068	0.326267	0.363585	0.361552	0.342933	0.332659	0.341603	0.329389	0.325331	0.368304	0.335496	0.346618	0.350861	0.346051	0.340697	0.314497	0.401874	0.390896	0.335319	0.386177	0.342572	0.382008	0.535428	0.487385	0.324625	0.329784
6	0.243344	0.30126	0.313726	0.352426	0.359237	0.362286	0.329594	0.329676	0.293996	0.311137	0.296138	0.272839	0.279821	0.292083	0.286247	0.312409	0.298062	0.325449	0.320158	0.327718	0.355717	0.321291	0.297142	0.326868	0.298638	0.307135	0.321022	0.325118	0.310743	0.319861	0.275816	0.276074	0.284467	0.28693	0.307772	0.295299	0.313658
7	0.2487	0.275259	0.539081	0.428249	0.316533	0.324192	0.327386	0.372035	0.333973	0.345643	0.307964	0.323617	0.330545	0.318656	0.315435	0.288123	0.295435	0.319474	0.347164	0.337263	0.359055	0.344614	0.331032	0.361062	0.332292	0.383077	0.371468	0.374106	0.518592	0.543574	0.530075	0.495099	0.491182	0.514795	0.508228	0.497851	0.507646
8	0.249098	0.24674	0.595133	NaN	0.425587	0.268046	0.23066	0.245778	0.245524	0.247603	0.232177	0.201627	0.232255	0.216351	0.220966	0.239357	0.215038	0.244748	0.239232	0.248786	0.239685	0.259035	0.246791	0.262072	0.264918	0.276395	0.29226	0.274061	0.309624	0.516117	NaN	NaN	NaN	NaN	NaN	NaN	NaN
9	0.252686	0.288588	0.407169	0.248502	0.246845	0.267935	0.253989	0.245225	0.245918	0.267493	0.271693	0.270375	0.265783	0.280347	0.288578	0.27743	0.272135	0.254739	0.282513	0.276351	0.321285	0.336725	0.368072	0.366212	0.423618	0.423367	0.416795	0.398105	0.444592	0.433137	0.492126	0.487371	0.501616	0.507493	0.421251	0.47976	0.453436
10	0.259992	0.243243	0.560881	0.332817	0.324304	0.294346	0.298172	0.295505	0.297749	0.292924	0.325359	0.309734	0.308514	0.323752	0.299662	0.315403	0.281097	0.27244	0.253744	0.313137	0.294747	0.303731	0.274012	0.309865	0.26106	0.267414	0.264251	0.260736	0.268056	0.269633	0.311039	0.270944	0.239729	0.263274	0.240444	0.266928	0.283196
11	0.261283	0.394717	0.533778	0.471337	0.395492	0.366578	0.357723	0.380943	0.359235	0.372851	0.374101	0.352105	0.327379	0.31985	0.278454	0.387457	0.407941	0.34025	0.424569	0.413629	0.397046	0.407668	0.407139	0.38449	0.419021	NaN	NaN	NaN	NaN	NaN	NaN	NaN	NaN	NaN	NaN	NaN	NaN
12	0.270753	0.313786	0.314407	0.282673	0.317587	0.336009	0.328347	0.309885	0.246675	0.239093	0.258607	0.256427	NaN	0.252143	NaN	0.354795	0.356585	0.309258	0.359282	0.38724	0.402145	0.498456	NaN	NaN	NaN	NaN	NaN	NaN	NaN	NaN	NaN	NaN	NaN	NaN	NaN	NaN	NaN
13	0.281373	0.424435	0.539006	0.553518	0.573346	0.474836	0.426119	0.415701	0.427278	0.427581	0.416872	0.439908	0.415395	0.399688	0.37044	0.380708	0.345694	0.318544	0.356555	0.346889	0.304335	0.313733	0.320425	0.34332	0.361161	NaN	0.301876	NaN	0.352316	0.359229	0.341574	0.375519	0.41197	0.401271	0.461752	0.47278	0.4613
14	0.293816	0.292887	0.345555	0.304142	0.274703	0.275848	0.24806	0.23082	0.211758	0.224822	0.22024	0.230178	0.244334	0.245859	0.261806	0.246066	0.229114	0.239139	0.239689	0.231929	0.274924	0.329235	0.309518	0.343836	0.329399	0.321271	0.330983	0.335407	0.32754	0.370868	0.358017	0.327334	0.348776	0.364215	0.39982	0.37663	0.396126
15	0.293944	0.302198	0.444206	0.364126	0.39666	0.347828	0.295557	0.293089	0.293498	0.292594	0.311147	0.311754	0.279944	0.301959	0.338427	0.358161	0.429318	0.425846	0.382289	0.392506	0.464449	0.482803	0.460036	0.432441	0.448457	0.523974	0.497868	0.442544	0.469425	0.471728	0.46287	0.444406	0.502635	0.485101	0.50695	0.500146	0.492857
16	0.295902	0.287042	0.589705	0.587393	0.339057	0.404828	0.333711	0.328925	0.281573	0.268045	0.243159	0.289476	0.252106	0.238197	0.264322	0.306948	0.299324	0.26392	0.308001	0.315613	0.290148	0.249234	0.297915	0.467648	0.483987	0.486797	0.311406	0.253106	0.307737	0.304251	0.289008	0.312736	0.370703	0.324557	0.296251	0.283425	0.290941
17	0.308285	0.312494	0.400714	0.311061	0.323543	0.359164	0.335215	0.316477	0.31826	0.335847	0.323741	0.308307	0.330556	0.319028	0.338048	0.353038	0.589882	0.54604	0.536258	NaN	NaN	NaN	NaN	NaN	NaN	NaN	NaN	NaN	NaN	NaN	NaN	NaN	NaN	NaN	NaN	NaN	NaN
18	0.315361	0.372061	0.487042	0.514081	0.420716	0.383311	0.379682	0.354766	0.377863	0.382915	0.363862	0.403433	0.355779	0.395885	0.466282	0.346572	0.388559	0.358423	0.377488	0.399807	0.417115	0.406429	0.355975	0.326059	0.317575	0.296595	0.289446	0.292073	0.296579	0.344011	0.355003	0.295927	0.30496	0.295589	0.291264	0.285462	0.274262
19	0.319278	0.319497	0.385512	0.352236	0.353371	0.344573	0.322076	0.3512	0.360429	0.337212	0.333271	0.337946	0.367182	0.370156	0.378358	0.332765	0.382328	0.36914	0.361739	0.361886	0.387176	0.445084	0.443407	0.44604	0.444295	0.327497	0.309961	0.305924	0.290383	0.288335	0.278758	0.266613	0.248942	0.236258	0.237157	0.238337	0.244911
20	0.32148	0.404413	0.493224	0.547815	0.494453	0.409306	0.42316	0.400712	0.403844	0.3489	0.348483	0.391379	0.336178	0.400807	0.374861	0.38796	0.399229	0.449858	0.434976	0.4474	0.434104	0.41697	0.414116	0.396966	0.33673	0.355811	0.397186	0.359018	0.327297	0.310557	0.402011	0.379332	0.366987	0.381359	0.393035	0.394233	0.306784
21	0.323203	0.301323	0.321188	0.307531	0.355068	0.374635	0.384881	0.40424	0.420159	0.422127	0.408636	0.382479	0.350551	0.359184	0.357947	0.350182	0.334978	0.32981	0.339934	0.327289	0.311386	0.322388	0.365663	0.376321	0.412359	0.399198	0.374193	0.363696	0.337618	0.383741	0.360934	0.314637	0.350217	0.320043	0.327436	0.337147	0.340223
22	0.323328	0.332185	0.497329	0.497296	0.402301	0.36185	0.357655	0.314459	0.273306	0.276615	0.308428	0.364233	0.286041	0.3183	0.39529	0.380439	0.355726	0.404983	0.392813	0.359399	0.354167	0.46142	0.420258	0.416148	0.423428	0.40096	0.438556	0.392273	0.36746	0.339166	0.352691	0.285974	0.188844	0.236532	0.349446	0.33455	0.331475
23	0.328722	0.363244	0.302465	0.317644	0.336855	0.33623	0.335366	0.340099	0.355478	0.317642	0.314801	0.308272	0.320553	0.308633	0.307103	0.296905	0.311694	0.303706	0.318907	0.341378	0.329007	0.30852	0.319817	0.301047	0.304164	0.303842	0.295105	0.303689	0.316747	0.328859	0.329689	0.344549	0.335134	0.36299	0.380172	0.392863	0.376306
24	0.331593	0.240493	0.269522	0.269861	0.256008	0.314527	0.352205	0.390388	0.256821	0.271347	0.296706	0.248681	0.243351	0.3268	0.337454	0.337572	0.285143	0.327722	0.317857	0.348315	0.334892	0.36877	0.334297	0.332189	0.356982	0.373596	0.374617	0.363263	0.323265	0.337963	0.408417	0.358598	0.337824	0.385647	0.509329	0.509944	0.516514
25	0.331872	0.324457	0.363935	0.396983	0.355917	0.367882	0.387543	0.33787	0.30189	0.285309	0.28089	0.28309	0.295319	0.295181	0.267204	0.302867	0.288198	0.335145	0.306608	0.363194	0.425974	0.376907	0.394061	0.37264	0.359684	0.380358	0.431833	0.411632	0.428572	0.381122	0.38941	0.362122	0.327117	0.310757	0.290728	0.323917	0.342814
26	0.33782	0.408251	0.449983	0.499425	0.543424	0.578404	0.57106	0.536123	0.505564	0.509561	0.445867	0.436748	0.446559	0.431351	0.422916	0.435054	0.427173	0.434271	0.418456	0.391393	0.419981	0.408905	0.412349	0.424232	0.416952	0.386568	0.407566	0.377504	0.365086	0.32712	0.327981	0.29746	0.3281	0.361726	0.364799	0.376957	0.397028
27	0.344019	0.41032	0.555387	0.470108	0.433964	0.420593	0.384215	0.337885	0.324301	0.331304	0.384623	0.360904	0.471968	0.520092	0.425573	0.431773	0.454675	0.474314	0.504367	0.505315	0.460379	0.492115	0.507894	0.490876	0.500739	0.502289	0.48842	0.468295	0.460184	0.481812	0.474825	0.486893	0.509528	0.475229	0.478738	0.475779	0.484864
28	0.344308	0.309924	0.318373	0.347607	0.291913	0.361007	0.323874	0.332514	0.330217	0.323992	0.336238	0.296823	0.32004	0.352991	0.330067	0.337671	0.316814	0.362639	0.356657	0.334959	0.355434	0.311028	0.332814	0.314046	0.313794	0.305511	0.316434	0.339286	0.348334	0.384333	0.338575	0.371062	0.427437	0.44119	0.439004	0.461425	0.388687
29	0.34451	0.371286	0.353031	0.366902	0.355677	0.330241	0.322945	0.326251	0.303226	0.327593	0.488329	0.533951	NaN	NaN	NaN	NaN	NaN	NaN	NaN	NaN	NaN	NaN	NaN	NaN	NaN	NaN	NaN	NaN	NaN	NaN	NaN	NaN	NaN	NaN	NaN	NaN	NaN
30	0.344594	0.367685	0.573888	0.37531	0.394661	0.4053	0.378146	0.338969	0.340173	0.330927	0.349848	0.376332	0.337653	0.326418	0.55317	NaN	NaN	NaN	NaN	NaN	NaN	NaN	NaN	NaN	NaN	NaN	NaN	NaN	NaN	NaN	NaN	NaN	NaN	NaN	NaN	NaN	NaN
31	0.344873	0.355233	0.355257	0.323514	0.351699	0.339524	0.353294	0.374978	0.405561	0.413556	0.402447	0.428628	0.397013	0.407136	0.396428	0.400911	0.373641	0.353143	0.353699	0.34099	0.363331	0.382617	0.373207	0.359485	0.346876	0.312588	0.362724	0.415984	0.39195	0.402745	0.378373	0.398165	0.374726	0.383465	0.379832	0.508092	0.513912
32	0.347733	0.366774	0.423374	0.330973	0.323782	0.305579	0.318452	0.322722	0.293664	0.291888	0.303868	0.294341	0.292267	0.332419	0.330142	0.347843	0.364989	0.405545	0.360401	0.371176	0.379129	0.350985	0.384114	0.354918	0.397527	0.444891	0.403836	0.391462	0.324832	0.422029	0.341953	0.320296	0.319542	0.303886	0.306162	0.285814	0.291378
33	0.351182	0.375984	0.461816	0.382006	0.398534	0.404758	0.330351	0.274792	0.259269	0.233485	0.252176	0.218332	0.251767	0.315501	0.347491	0.325723	0.328769	0.330718	0.335431	0.381812	0.384317	0.342914	0.366861	0.329958	0.444221	0.391254	0.470773	0.467122	0.48606	0.433779	0.405522	0.44224	0.475467	0.4401	0.527778	0.550097	0.467437
34	0.352644	0.339178	0.584196	0.593293	0.391927	0.440315	0.394798	0.386148	0.367684	0.328167	0.346129	0.319263	0.345108	0.326383	0.329324	0.309209	0.317744	0.338807	0.338511	0.357625	0.36142	0.362903	0.375039	0.406951	0.374643	0.405426	0.354072	0.388228	0.424699	0.400589	0.442125	0.444591	0.372881	0.361487	0.391152	0.368206	0.377547
35	0.358012	0.323192	0.545646	0.595359	0.39088	0.396629	0.407537	0.386508	0.396253	0.399431	0.410041	0.415179	0.403213	0.39764	0.373363	0.379704	0.498628	NaN	NaN	NaN	NaN	NaN	NaN	NaN	NaN	NaN	NaN	NaN	NaN	NaN	NaN	NaN	NaN	NaN	NaN	NaN	NaN
36	0.375913	0.367438	0.351965	0.347458	0.398187	0.384871	0.388367	0.394414	0.407905	0.40091	0.376487	0.390633	0.365907	0.36159	0.365155	0.373689	0.408252	0.392288	0.366042	0.379403	0.317828	0.335349	0.331487	0.311798	0.338602	0.324478	0.339036	0.289178	0.300237	0.303746	0.298602	0.313407	0.323928	0.30844	0.302151	0.326864	0.305993
37	0.375992	0.339784	0.524018	0.476299	0.366773	0.369274	0.395896	0.4159	0.389108	0.380512	0.359202	0.377076	0.384786	0.387586	0.368254	0.33136	0.34305	0.336924	0.349771	0.300818	0.336221	0.384035	0.38397	0.341575	0.318449	0.319468	0.308063	0.296441	0.304793	0.31389	0.311976	0.306361	0.434011	0.39265	0.454251	0.397791	0.358149
38	0.376876	0.441969	0.512352	0.59593	0.381841	0.353741	0.368016	0.368319	0.385032	0.400666	0.418	0.402386	0.40292	0.359175	0.360577	0.382573	0.371791	0.379056	0.379263	0.408122	0.430339	NaN	NaN	NaN	NaN	NaN	NaN	NaN	NaN	NaN	NaN	NaN	NaN	NaN	NaN	NaN	NaN
39	0.380326	0.402989	0.369094	0.370741	0.411259	0.405484	0.387306	0.400994	0.38543	0.363686	0.362434	0.413618	0.393609	0.387055	0.413681	0.384263	0.394052	0.391301	0.401757	0.393092	0.407933	0.415731	0.393184	0.376127	0.396148	0.42512	0.422494	0.423907	0.404991	0.447495	0.421736	0.402429	0.42757	0.433586	0.408681	0.417712	0.502777
40	0.380577	0.301477	0.522539	NaN	0.296012	NaN	0.313994	0.301017	0.261655	0.225454	0.244203	NaN	NaN	NaN	0.226443	0.245796	0.274172	0.26757	0.261299	0.287013	0.300861	0.297461	0.305132	0.298649	0.340793	0.35679	0.290047	0.300215	0.370056	0.379045	0.393516	0.410761	0.421568	0.46281	0.454991	0.417366	0.445737
41	0.383324	0.370691	0.348992	0.386404	0.399986	0.396068	0.35863	0.356935	0.34646	0.344123	0.343932	0.420592	0.385162	0.390244	0.371083	0.382294	0.395355	0.402903	0.40056	0.422321	0.403693	0.427161	0.416393	0.440804	0.420996	0.422336	0.436985	0.423705	0.445666	0.432876	0.476588	0.475179	NaN	NaN	NaN	NaN	0.437715
42	0.386479	0.396364	0.503818	0.51463	0.530773	0.502824	0.461741	0.445621	0.426324	0.420529	0.434412	0.447196	0.42251	0.456991	0.461017	0.438489	0.415913	0.413081	0.432648	0.41459	0.418975	0.406448	0.421874	0.405226	0.428912	0.467246	0.451764	0.51618	0.490541	0.527291	0.547457	0.519812	0.515942	0.52891	0.46815	0.492143	NaN
43	0.388589	0.350928	0.560877	0.299617	0.292348	0.321928	0.290099	0.229836	0.269172	0.270232	0.241248	0.257258	0.257578	0.232782	0.254701	0.231937	0.268239	0.284363	0.286016	0.246802	0.254097	0.290218	0.304169	0.258273	0.269561	0.289331	0.365955	NaN	NaN	NaN	NaN	NaN	NaN	NaN	NaN	NaN	NaN
44	0.390181	0.412575	0.44757	0.421176	0.406258	0.383175	0.416109	0.413921	0.390389	0.36947	0.382507	0.368162	0.367311	0.38213	0.376544	0.392358	0.394324	0.396141	0.398392	0.405039	0.396058	0.39352	0.408211	0.409834	0.416701	0.397979	0.399814	0.452716	0.465063	0.490942	0.505138	0.508368	0.492782	0.45894	0.470851	0.456063	0.424493
45	0.395971	0.416367	0.406586	0.404649	0.384074	0.370525	0.367629	0.359224	0.382627	0.363851	0.35663	0.368092	0.38035	0.380072	0.392094	0.398926	0.415202	0.38833	0.366418	0.39371	0.412407	0.407068	0.402859	0.409038	0.401023	0.402787	0.415702	0.402151	0.411477	0.421787	0.463163	0.42928	0.424669	0.430677	0.44074	0.442059	0.45624
46	0.396037	0.457253	0.403378	0.388083	0.370275	0.349739	0.359221	0.340133	0.339643	0.353366	0.320491	0.327299	0.37679	0.389588	0.380311	0.404171	0.403663	0.373814	0.386844	0.42196	0.409675	0.406633	0.40884	0.404775	0.407402	0.410554	0.448752	0.430536	0.396948	0.398874	0.414739	0.37523	0.376032	0.407976	0.432035	0.401656	0.38488
47	0.397427	0.407543	0.446004	0.417133	0.396035	0.384115	0.362443	0.37517	0.375211	0.352584	0.37078	0.373728	0.361926	0.360659	0.368695	0.364628	0.359562	0.39813	0.385058	0.362217	0.349391	0.343095	0.355235	0.366573	0.345843	0.36319	0.390824	0.376692	0.383768	0.375808	0.360163	0.341661	0.35628	0.350756	0.329278	0.360462	0.352041
48	0.402698	0.374861	0.340933	0.381184	0.336935	0.322833	0.297011	0.282428	0.299282	0.330933	0.319687	0.297452	0.286632	0.30903	0.324446	0.315414	0.309016	0.290229	0.313707	0.308664	0.363136	0.36901	0.345445	0.314455	0.35149	0.383297	0.354643	0.392931	0.411257	0.382276	0.397678	0.352973	0.348268	0.366901	0.363048	0.358281	0.39816
49	0.419144	0.413569	0.476777	0.45131	0.402844	0.382681	0.390985	0.388174	0.393154	0.386068	0.372971	0.368649	0.399684	0.425109	0.441365	0.432564	0.434716	0.42597	0.419603	0.397651	0.391774	0.391897	0.498652	0.49337	0.477537	0.417723	0.45704	0.456318	0.438974	0.408724	0.429053	0.43413	0.458024	0.463103	0.553512	0.447597	0.503239
50	0.433351	0.409424	0.375187	0.399073	0.373885	0.392386	0.390434	0.366079	0.334739	0.367321	0.38705	0.429722	0.441996	0.428168	0.460901	0.395154	0.295947	0.344068	0.359538	0.334768	0.380447	0.425079	0.474305	NaN	0.45328	0.363521	0.322484	0.32837	0.368223	0.349531	0.374902	0.401583	0.378556	0.32888	0.335086	0.340239	0.298538
51	0.433607	0.415375	0.469583	0.389601	0.378803	0.421186	0.412318	0.434786	0.412899	0.443829	0.440579	0.446859	0.457018	0.440217	0.397765	0.438027	0.409362	0.400955	0.401303	0.391959	0.350699	0.380179	0.435272	0.375435	0.357985	0.357894	0.347164	0.357692	0.363914	0.384544	0.36897	0.350309	0.363788	0.361397	0.35029	0.322389	0.319894
52	0.44279	0.416224	0.566283	0.523575	0.429943	0.414776	0.415596	0.414577	0.412075	0.414341	0.429511	0.430588	0.404612	0.382091	0.380355	0.356926	0.373135	0.369103	0.372099	0.365795	0.373935	0.358707	0.37547	0.386381	0.363644	0.35703	0.36222	0.361429	0.358456	0.347203	0.349093	0.481532	0.487704	0.466009	0.47577	0.496987	0.56943
53	0.446996	0.393119	0.394165	0.375816	0.396534	0.40523	0.403357	0.445042	0.458226	0.454111	0.459385	0.454347	0.427647	0.435628	0.43301	0.445491	0.439282	0.421444	0.468322	0.457124	0.442891	0.458503	0.439166	0.38433	0.358208	0.359293	0.380333	0.363844	0.353215	0.332215	0.336237	0.338001	0.375002	0.353353	0.368944	0.374861	0.389662
54	0.447431	0.412073	0.429418	0.396032	0.413148	0.406934	0.369073	0.340855	0.33194	0.32682	0.342667	0.356095	0.351533	0.35342	0.36131	0.367233	0.393332	0.391506	0.394592	0.378004	0.388998	0.394975	0.409305	0.428861	0.427134	0.413083	0.398647	0.394493	0.411075	0.415955	0.429971	0.433559	0.444239	0.41425	0.42022	0.415808	0.424068
55	0.447606	0.4191	0.44799	0.445793	0.403765	0.380167	0.389552	0.396868	0.376754	0.373521	0.383612	0.382518	0.381934	0.391766	0.406609	0.40789	0.423594	0.457278	0.441903	0.431177	0.471395	0.482859	0.45348	0.442259	0.445798	0.428723	0.45275	0.468274	0.500504	0.469252	0.453377	0.439176	0.438868	0.408485	0.408371	0.423457	0.441981
56	0.489721	0.419445	0.519284	0.419839	0.437394	0.387046	0.36545	0.366548	0.404662	0.413338	0.405441	0.416711	0.401892	0.427906	0.430236	0.427862	0.402549	0.450687	0.406391	0.414953	0.433315	0.42978	0.395632	0.409354	0.35934	0.379228	0.406893	0.412231	0.381574	0.353616	0.31624	0.313978	0.316022	0.32647	0.328414	0.338166	0.346435
57	NaN	0.247394	NaN	NaN	NaN	NaN	0.219533	0.239517	0.206458	0.243843	0.270481	0.245745	0.255289	0.243599	0.25932	0.287822	0.256125	0.240554	0.257585	0.26365	0.257176	0.250846	0.290046	0.291111	0.234419	0.360987	0.430757	0.376477	0.363411	0.423802	0.420528	0.456656	0.387348	0.413764	0.370224	0.366192	0.32378
58	NaN	0.277976	0.430235	0.478667	0.410522	0.274347	0.283855	0.313671	0.342304	0.33301	0.378549	0.394453	0.384169	0.383528	0.338415	NaN	0.326969	0.299956	0.284708	0.549076	0.564136	0.422235	NaN	NaN	NaN	NaN	NaN	NaN	NaN	NaN	NaN	NaN	NaN	NaN	NaN	NaN	NaN
59	NaN	0.282413	0.39415	0.490873	0.511307	NaN	0.528174	0.535862	0.533041	0.525385	0.526432	0.524219	0.508258	0.488157	0.475741	0.432124	0.337995	0.518868	0.501299	NaN	NaN	NaN	NaN	NaN	NaN	NaN	NaN	NaN	NaN	NaN	NaN	NaN	NaN	NaN	NaN	NaN	NaN
60	NaN	0.283823	0.46914	0.513182	0.478354	NaN	0.29839	0.337411	0.337001	0.385597	0.354758	0.391066	0.437873	0.412849	0.403015	0.429232	0.461019	0.445301	0.430985	0.429833	0.435961	0.463879	0.469352	0.467771	0.489518	0.463225	0.46452	0.491418	0.509235	0.502169	0.503104	0.504112	0.503426	0.499849	0.489256	0.503203	0.492785
61	NaN	NaN	0.299212	0.450602	NaN	NaN	0.279493	0.302624	0.313884	0.314212	0.308991	0.318065	0.309515	0.323028	0.310735	0.323031	0.308468	0.282011	0.295462	0.27688	0.276605	0.272134	0.303336	0.289563	0.255757	0.254775	0.252427	0.231916	0.285287	0.306906	0.357425	0.437813	0.539264	NaN	NaN	NaN	NaN
62	NaN	NaN	0.401308	0.501835	0.341716	0.492901	0.480463	0.189589	0.206279	0.404707	0.411807	0.46385	0.478018	0.450435	0.193942	NaN	NaN	0.255958	0.304122	0.361916	0.41937	NaN	NaN	NaN	NaN	NaN	NaN	NaN	NaN	NaN	NaN	NaN	NaN	NaN	NaN	NaN	NaN
63	NaN	NaN	0.511569	0.532479	0.299225	0.333636	0.359741	0.357532	0.428497	0.346851	0.346084	0.317839	0.319564	0.319674	0.278331	0.269564	0.227126	0.301066	0.323529	0.379307	0.41322	0.40678	0.373875	0.363383	0.352512	0.350124	0.34735	0.431468	0.440379	0.383353	0.359353	0.347978	0.405487	0.448932	0.470525	0.505498	0.482241
64	0.232665	0.248847	NaN	NaN	NaN	NaN	0.635099	NaN	NaN	NaN	NaN	NaN	NaN	NaN	NaN	NaN	NaN	NaN	NaN	NaN	NaN	NaN	NaN	NaN	NaN	NaN	NaN	NaN	NaN	NaN	NaN	NaN	NaN	NaN	NaN	NaN	NaN
65	0.236782	0.273574	0.577338	0.605742	0.576908	0.527782	0.416511	0.363619	0.377573	0.353027	0.318124	0.273498	0.288631	0.307354	0.249626	0.283577	0.269616	0.249166	0.284264	0.285682	0.284045	0.265766	0.267534	0.236008	0.275409	0.323243	0.273286	0.286912	0.386471	0.453642	0.44692	0.476924	0.439462	0.442529	0.442055	0.395646	0.407354
66	0.243128	0.263095	0.528857	0.634291	0.579024	0.402465	0.290807	0.313838	0.36559	0.377725	0.375241	0.375733	0.350677	0.34211	0.314858	0.297604	0.273896	0.32298	0.345363	0.313624	0.327839	0.323032	0.33962	0.332383	0.318286	0.455534	0.54103	0.52887	NaN	NaN	NaN	NaN	NaN	NaN	NaN	NaN	NaN
67	0.249568	0.277753	0.612678	0.560322	0.383105	0.329882	0.258898	0.303976	0.322952	0.289724	0.283021	0.291905	0.487227	0.518302	0.375567	0.342098	0.357958	0.345981	0.342648	0.313687	0.29598	0.269706	0.271934	0.267569	0.343629	0.365175	0.322807	0.363039	0.3669	0.315037	0.270329	0.294436	0.275833	0.257988	0.255429	0.258285	0.256118
68	0.277898	0.272274	0.615005	0.566894	0.312173	0.281649	0.270143	0.266767	0.273889	0.286212	0.254042	0.231097	0.227632	0.268157	0.260317	0.273591	0.287508	0.283342	0.288966	0.345854	0.439487	0.48464	0.466943	0.437979	0.432792	0.438142	0.418444	0.396945	0.428238	0.434052	0.4168	0.438913	0.43471	0.405484	0.389323	0.423624	0.408509
69	0.303308	0.295453	0.739961	0.451272	0.405197	0.353052	0.333792	0.325712	0.325297	0.328992	0.308985	0.291183	0.29699	0.326105	0.320928	0.30512	0.514571	0.534951	NaN	NaN	NaN	NaN	NaN	NaN	NaN	NaN	NaN	NaN	NaN	NaN	NaN	NaN	NaN	NaN	NaN	NaN	NaN
70	0.316114	0.380716	0.734644	0.560347	0.361157	0.354354	0.347822	0.314938	0.319425	0.309005	0.311078	0.294464	NaN	NaN	NaN	NaN	NaN	NaN	NaN	NaN	NaN	NaN	NaN	NaN	NaN	NaN	NaN	NaN	NaN	NaN	NaN	NaN	NaN	NaN	NaN	NaN	NaN
71	0.316879	0.329476	0.661923	0.474405	0.323703	0.339345	0.333715	0.352874	0.33995	0.335764	0.315013	0.305142	0.327716	0.377328	0.414418	0.425765	0.440745	0.536636	0.49031	NaN	NaN	NaN	NaN	NaN	NaN	NaN	NaN	NaN	NaN	NaN	NaN	NaN	NaN	NaN	NaN	NaN	NaN
72	0.322209	0.312835	0.490487	0.307648	0.295469	0.290319	0.306491	0.286595	0.235715	0.228872	0.2218	NaN	0.23203	0.201078	0.133458	0.516017	0.486169	0.490584	0.621177	0.546427	0.536568	0.541009	0.534953	0.496353	0.423911	0.452379	0.470675	0.512228	0.271262	0.258407	0.271319	0.427	0.396713	0.417059	0.488693	0.528345	0.486505
73	0.328084	0.397499	0.614585	0.476043	0.501511	0.434167	0.374129	0.347588	0.366787	0.351705	0.411327	0.437177	0.456251	0.376367	0.388547	0.32557	0.512999	0.511915	0.393097	0.331244	0.338501	0.327057	0.368004	0.524667	0.499882	0.563196	0.48357	NaN	0.420321	0.43576	0.411738	0.433945	0.411124	0.397526	0.384022	0.379802	0.3754
74	0.331962	0.326468	0.627051	0.289831	0.241081	0.234805	0.276555	0.300067	0.306405	0.295325	0.321607	0.269401	0.297828	0.311338	0.328841	0.318911	0.369023	0.373887	0.349253	0.350853	0.383692	0.395588	0.390928	0.387391	0.383019	0.374951	0.394452	0.422323	0.372373	0.373987	0.335183	0.331281	0.318288	0.330955	0.333482	0.508046	0.457354
75	0.338377	0.334366	0.632614	0.424133	0.410227	0.427763	0.438236	0.31779	0.322748	0.239544	0.254877	0.280012	0.280409	0.272375	0.310617	0.361106	0.344939	0.362938	0.381443	0.47698	0.401997	0.406652	0.475221	0.462461	0.534964	0.521003	0.534901	0.496125	0.431484	0.440017	0.396561	0.405327	0.401787	0.395585	0.391818	0.440677	0.421233
76	0.343852	0.354912	0.553995	0.669349	0.419104	0.362723	0.377747	0.390489	0.38684	0.381461	0.401003	0.37828	0.355743	0.358026	0.356899	0.364979	0.339537	0.324623	0.355406	0.403185	0.412063	0.398161	0.408428	0.405952	0.388559	0.406947	0.406165	0.428577	0.439669	0.442499	0.466072	0.447227	0.448985	0.441051	0.425288	0.428177	0.429165
77	0.351027	0.385533	0.678842	0.355653	0.384368	0.387682	0.360391	0.355505	0.333024	0.354325	0.317677	0.308022	0.30508	0.303382	0.328997	0.357386	0.536552	0.491583	NaN	NaN	NaN	NaN	NaN	NaN	NaN	NaN	NaN	NaN	NaN	NaN	NaN	NaN	NaN	NaN	NaN	NaN	NaN
78	0.351981	0.3374	0.604494	0.50151	0.371616	0.362089	0.377955	0.368258	0.371325	0.348588	0.353616	0.330618	0.315545	0.322426	0.327728	0.340759	0.321202	0.346043	0.351135	0.33291	0.32607	0.346909	0.34491	0.339092	0.361378	0.372251	0.387058	0.376537	0.381969	0.390282	0.409634	0.399478	0.3748	0.371243	0.387386	0.390148	0.379314
79	0.359938	0.369864	0.626041	0.494763	0.31043	0.25355	0.215612	0.230581	0.278645	0.272645	0.28654	0.270546	0.281475	0.293539	0.290463	0.290921	0.286809	0.293016	0.379554	0.386634	0.334334	0.351057	0.338253	0.300779	0.312323	0.391783	0.46743	0.43678	0.490818	NaN	NaN	NaN	NaN	NaN	NaN	NaN	NaN
80	0.363116	0.405714	0.733977	0.374939	0.344771	0.32513	0.322916	0.324378	0.289484	0.304272	0.299537	0.322917	0.304511	0.328783	0.334878	0.335065	0.32768	0.371279	0.348099	0.347165	0.317971	0.368098	0.359316	0.341442	0.332949	0.321169	0.350605	0.336244	0.334667	0.339521	0.339154	0.319988	0.3154	0.336462	0.357726	0.337558	0.354167
81	0.365667	0.367198	0.650228	0.372397	0.361527	0.382686	0.34923	0.402246	0.374193	0.411424	0.3697	0.413598	0.426187	0.414237	0.434833	0.417973	0.413579	0.418094	0.396961	0.377791	0.415085	0.387447	0.360234	NaN	0.405446	0.379443	0.539358	0.422073	0.476545	0.497248	0.383493	0.369657	0.356302	0.387254	0.342457	0.374681	0.395105
82	0.366597	0.373998	0.689107	0.342691	0.347099	0.31832	0.316141	0.289019	0.298398	0.315631	0.318544	0.303196	0.312174	0.306897	0.323397	0.345167	0.357697	0.363555	0.381354	0.322619	0.346066	0.338195	0.308953	0.323708	0.323856	0.326016	0.353593	0.355825	0.34632	0.342655	0.339075	0.326491	0.340259	0.31355	0.351728	0.340825	0.330274
83	0.37011	0.426713	0.730446	0.40814	0.42326	0.412478	0.389837	0.356504	0.334069	0.34336	NaN	NaN	NaN	NaN	NaN	NaN	NaN	NaN	NaN	NaN	NaN	NaN	NaN	NaN	NaN	NaN	NaN	NaN	NaN	NaN	NaN	NaN	NaN	NaN	NaN	NaN	NaN
84	0.375462	0.393004	0.696968	0.496456	0.364581	0.364863	0.380386	0.365731	0.354414	0.347193	0.339492	0.33413	0.368527	0.307876	0.427033	NaN	NaN	NaN	NaN	NaN	NaN	NaN	NaN	NaN	NaN	NaN	NaN	NaN	NaN	NaN	NaN	NaN	NaN	NaN	NaN	NaN	NaN
85	0.375465	0.403505	0.685983	0.469907	0.346429	0.337395	0.337608	0.34198	0.316277	0.327805	0.30044	0.312149	0.298147	0.324319	0.351754	0.334357	0.318382	0.335069	0.542809	NaN	NaN	NaN	NaN	NaN	NaN	NaN	NaN	NaN	NaN	NaN	NaN	NaN	NaN	NaN	NaN	NaN	NaN
86	0.375974	0.401059	0.603746	0.494338	0.418794	0.408208	0.388301	0.390394	0.416861	0.397551	0.367792	0.347068	0.361449	0.349487	0.337876	0.344299	0.358554	0.390444	0.404	0.415748	0.414496	0.391567	0.407933	0.406119	0.39607	0.416018	0.413307	NaN	NaN	NaN	NaN	0.447467	0.390647	0.396503	0.387834	0.401002	0.394389
87	0.377424	0.366634	0.696502	0.528778	0.327518	0.366265	0.370582	0.371697	0.353455	0.343974	0.346174	0.344374	0.347964	0.358339	0.396178	0.571768	NaN	NaN	NaN	NaN	NaN	NaN	NaN	NaN	NaN	NaN	NaN	NaN	NaN	NaN	NaN	NaN	NaN	NaN	NaN	NaN	NaN
88	0.379666	0.437344	0.713878	0.569324	0.428833	0.373095	0.361631	0.351862	0.342	0.339065	0.344417	0.341609	0.363978	0.360297	0.371657	0.372148	0.372965	0.347957	0.356898	0.341406	0.354435	0.366861	0.380115	0.351787	0.320816	0.320699	0.321625	0.327655	0.289793	0.301921	0.297451	0.306678	0.300249	0.286868	0.284236	0.283927	0.287378
89	0.380255	0.392249	0.647296	0.383029	0.384061	0.353542	0.349603	0.33691	0.391239	0.347737	0.324214	0.411285	0.368219	NaN	0.328213	0.379736	0.455794	0.473511	0.478703	0.475474	0.539535	0.515299	0.527049	0.402268	0.404651	0.397373	0.376173	0.381248	0.387529	0.369301	0.371072	0.357336	0.403872	0.432844	0.55386	0.508686	0.566275
90	0.380702	0.408341	0.723565	0.42469	0.381306	0.328978	0.330746	0.338917	0.326892	0.353868	0.357705	0.369809	0.376794	0.363181	0.321225	0.355015	0.378768	0.373826	0.33896	0.350162	0.376849	0.362137	0.382513	0.379129	0.387885	0.368439	0.348407	0.387623	0.355609	0.370411	0.354158	0.363289	0.321539	0.322156	0.35004	0.339137	0.326687
91	0.382457	0.416575	0.736822	0.449416	0.327524	0.318483	0.318303	0.31993	0.3359	0.318676	0.311363	0.309705	NaN	NaN	NaN	NaN	NaN	NaN	NaN	NaN	NaN	NaN	NaN	NaN	NaN	NaN	NaN	NaN	NaN	NaN	NaN	NaN	NaN	NaN	NaN	NaN	NaN
92	0.387007	0.414084	0.71065	0.579085	0.468891	0.447491	0.446116	0.435458	0.446148	0.356689	0.353291	0.360536	0.360851	0.366715	0.394954	0.380765	0.424765	0.389294	0.389311	0.38024	0.312552	0.329608	0.328193	0.345233	0.282062	0.281324	0.26966	0.252048	0.285239	0.320578	0.354754	0.336602	0.345899	0.397749	0.414362	0.398739	0.390552
93	0.395442	0.455953	0.706452	0.521365	0.457599	0.421169	0.383658	0.364779	0.334925	0.352337	0.347738	0.382143	0.369978	0.369852	0.39488	0.360644	0.35795	0.373281	0.403947	0.386755	0.40138	0.392427	0.384245	0.367795	0.319275	0.326805	0.336481	0.367653	0.403957	0.385365	0.392393	0.365873	0.341995	0.306184	0.287214	0.328407	0.289744
94	0.395523	0.371375	0.610776	0.497899	0.410573	0.40663	0.396525	0.38702	0.385667	0.367086	0.358177	0.342437	0.348597	0.340985	0.342651	0.346241	0.362311	0.380766	0.390705	0.406993	0.418603	0.375357	0.381599	0.401001	0.408715	0.402711	0.398152	0.398254	0.392284	0.399586	0.419228	0.396848	0.425108	0.4448	0.475435	0.451434	0.453589
95	0.398163	0.360398	0.608361	0.577133	0.521401	0.419597	0.381957	0.396786	0.410204	0.412988	0.430178	0.369789	0.357985	0.361745	0.363855	0.375767	0.390589	0.396754	0.423927	0.455532	0.39532	0.393803	0.400259	0.400822	0.398884	0.404619	0.424757	0.420555	0.420139	0.420076	0.428533	0.436912	0.434404	0.403147	0.385684	0.39272	0.371583
96	0.405853	0.405877	0.733808	0.499219	0.379522	0.384458	0.380707	0.370293	0.369676	0.350674	0.340607	0.333958	0.351884	0.373221	0.358509	0.359773	0.406292	0.387421	0.405805	0.406468	0.408916	0.441221	0.434427	0.438158	0.44522	0.41358	0.462492	0.505019	0.584879	0.520027	0.498243	0.478748	0.462156	0.475455	0.477511	0.514413	0.492978
97	0.41043	0.43976	0.734747	0.524089	0.421433	0.379557	0.367119	0.366007	0.339061	0.326331	0.313297	0.323613	0.348701	0.342334	0.382671	0.388477	0.369291	0.39595	0.378281	0.364878	0.362595	0.384195	0.387568	0.400712	0.435565	0.412719	0.416923	0.40702	0.393792	0.403648	0.420688	0.419794	0.404781	0.403614	0.407896	0.390291	0.427201
98	0.416172	0.382596	0.648891	0.374412	0.329726	0.335368	0.35297	0.301437	0.260043	0.26502	0.293467	0.298303	0.332666	0.309384	0.384083	0.393468	0.340498	0.318065	0.388953	0.392518	0.324764	0.336229	0.318217	0.309212	0.307246	0.316501	0.314799	0.361139	0.355538	0.347939	0.448256	0.454354	0.461278	0.450659	0.455546	0.453438	0.451583
99	0.432753	0.449306	0.734746	0.374	0.377301	0.360005	0.329867	0.338644	0.328486	0.32322	0.352267	0.383632	0.373824	0.351971	0.357518	0.406821	0.396683	0.396765	0.445191	0.493681	0.370687	0.352627	0.3595	0.373018	0.371555	0.35416	0.360821	0.349373	0.313543	0.334116	0.329081	0.332648	0.29847	0.296742	0.32675	0.304078	0.309503
100	0.437271	0.439426	0.503555	0.616264	0.509659	0.391334	0.398254	0.411862	0.403966	0.412189	0.431076	0.408337	0.374233	0.368664	0.364206	0.371579	0.374427	0.355777	0.384858	0.408303	0.404441	0.396387	0.377799	0.410588	0.433053	0.466325	0.472543	0.468894	0.51077	0.405997	0.370895	0.372728	0.395571	0.38378	0.398895	0.388187	0.396906
101	0.472818	0.428347	0.727102	0.384515	0.327563	0.302956	0.298435	0.315969	0.341124	0.300111	0.300658	0.286518	0.269407	0.291097	0.286154	0.329243	0.359242	0.392938	0.353898	0.420679	0.375514	0.399432	0.373154	0.383353	0.354203	0.333725	0.303572	0.397492	0.373291	0.343121	0.403957	0.382134	0.410664	0.364085	0.398585	0.375351	0.383607
102	0.495636	0.442966	0.643847	0.426999	0.396643	0.407049	0.340261	0.325717	0.339012	0.340448	0.33044	0.365264	0.556605	0.593124	NaN	NaN	NaN	NaN	NaN	NaN	NaN	NaN	NaN	NaN	NaN	NaN	NaN	NaN	NaN	NaN	NaN	NaN	NaN	NaN	NaN	NaN	NaN
103	0.233216	0.245644	0.567004	0.603708	0.576974	0.561866	0.591693	0.583753	0.592099	0.614351	0.592756	0.576011	0.561451	0.558775	NaN	NaN	NaN	NaN	NaN	NaN	NaN	NaN	NaN	NaN	NaN	NaN	NaN	NaN	NaN	NaN	NaN	NaN	NaN	NaN	NaN	NaN	NaN
104	0.25998	0.281871	NaN	0.611809	NaN	NaN	0.604347	NaN	NaN	0.538196	NaN	0.449591	0.526254	0.51886	0.548359	NaN	NaN	NaN	NaN	NaN	NaN	NaN	NaN	NaN	NaN	NaN	NaN	NaN	NaN	NaN	NaN	NaN	NaN	NaN	NaN	NaN	NaN
105	0.268882	0.274331	0.634475	0.585413	0.356731	0.347489	0.337611	0.331615	0.304838	0.302576	0.300252	0.304145	0.284739	0.601889	0.517383	NaN	NaN	NaN	NaN	NaN	NaN	NaN	NaN	NaN	NaN	NaN	NaN	NaN	NaN	NaN	NaN	NaN	NaN	NaN	NaN	NaN	NaN
106	0.275845	0.29464	0.555432	0.610814	0.431428	0.290484	0.268156	0.264614	0.287287	0.291043	0.321775	0.310647	0.309479	0.340573	0.338902	0.338165	0.31878	0.381496	0.447259	0.427241	0.419741	0.430829	0.431807	0.418692	0.47045	0.496566	0.5032	0.495727	0.513956	0.543303	0.521306	0.542573	0.560886	0.553338	0.550501	0.536726	0.617161
107	0.281852	0.298438	0.450811	0.600823	0.556835	0.425479	0.39779	0.388974	0.374709	0.386326	0.4099	0.412284	0.410079	0.434226	0.438106	0.439089	0.433048	0.417465	0.45515	0.449373	0.444844	0.481266	0.502505	0.546445	0.535883	0.45309	0.462104	0.447774	0.468628	0.479931	0.499309	0.507579	0.538488	0.601609	0.539239	0.553951	0.552639
108	0.28592	0.339555	0.65826	0.659713	0.48045	0.311863	0.312024	0.350973	0.319005	0.292831	0.274022	0.27953	0.2584	0.289737	0.291639	0.321459	0.297445	0.306897	0.314678	0.252861	0.328831	0.333103	0.332405	0.368956	0.369824	0.375962	0.351687	0.367503	0.423231	0.477202	0.457005	0.471153	0.428879	0.454485	0.454425	0.47958	0.477514
109	0.289204	0.374543	0.612685	0.606289	0.403095	0.347693	0.368963	0.367103	0.321672	0.293205	0.363026	0.373213	0.382492	0.390567	0.406327	0.366309	0.388865	0.374374	0.33396	0.353388	0.433123	0.392679	0.353997	0.367332	0.401082	0.325983	0.361929	0.367775	0.428378	0.410159	0.383801	0.369896	0.379059	0.382256	0.454013	0.432089	0.418082
110	0.290772	0.348743	0.644013	0.631039	0.408163	0.313228	0.278854	0.280765	0.268103	0.295702	0.3198	0.35271	0.384421	0.37668	0.368353	0.372784	0.374984	0.334348	0.326262	0.284238	0.291456	0.274577	0.362005	0.418582	0.417277	0.416443	0.410103	0.418955	0.440127	0.449499	0.438127	0.458802	0.454043	0.44933	0.455246	0.453589	0.478683
111	0.292503	0.380945	0.652626	0.616322	0.397049	0.413969	0.363035	0.323772	0.326919	0.311612	0.351287	0.349327	0.374363	0.300223	0.303899	0.407224	0.403932	0.411916	0.435752	0.437951	0.464429	0.458378	0.45424	0.392314	0.335072	0.413438	0.401466	0.417779	0.432617	0.382602	0.461635	0.421621	0.438543	0.429071	0.451124	0.398956	0.342857
112	0.296112	0.318509	0.670448	0.710187	0.548935	0.383121	0.314508	0.335058	0.339729	0.339292	0.351925	0.336482	0.371488	0.388162	0.3943	0.373364	0.382974	0.365429	0.353083	0.369645	0.357705	0.377076	0.572573	NaN	NaN	NaN	NaN	NaN	NaN	NaN	NaN	NaN	NaN	NaN	NaN	NaN	NaN
113	0.300049	0.353595	0.656892	0.677673	0.48654	0.386544	0.367194	0.374468	0.360052	0.361171	0.318787	0.30493	0.257987	0.263084	0.264579	0.246314	0.284727	0.306563	0.309943	0.355024	0.385459	0.489882	NaN	NaN	NaN	NaN	NaN	NaN	NaN	NaN	NaN	NaN	NaN	NaN	NaN	NaN	NaN
114	0.32146	0.3557	0.654266	0.648012	0.46792	0.385344	0.353895	0.345641	0.377868	0.354842	0.379775	0.371118	0.385525	0.396328	0.420079	0.383094	0.381515	0.380806	0.412266	0.385456	0.439804	0.439465	0.417748	0.43306	0.415012	0.400763	0.402836	0.411654	0.411928	0.380269	0.362016	0.331404	0.37263	0.386031	0.34161	0.360475	0.350151
115	0.325488	0.31465	0.68659	0.74779	0.521795	0.343889	0.325748	0.327041	0.334983	0.315768	0.307814	0.302844	0.305201	0.30766	0.304917	0.32975	0.303142	0.345942	0.342161	0.291623	0.344091	0.353235	0.361716	0.370873	0.378046	0.389257	0.402199	0.388103	0.385289	0.39908	0.399413	0.355424	0.327566	0.38138	0.37833	0.380561	0.408017
116	0.32839	0.336286	0.719341	0.668578	0.341663	0.308396	0.284785	0.295208	0.286425	0.290905	0.321042	0.322307	0.298291	0.292671	0.327448	0.319305	0.369247	0.352332	0.325057	0.348938	NaN	NaN	NaN	NaN	NaN	NaN	NaN	NaN	NaN	NaN	NaN	NaN	NaN	NaN	NaN	NaN	NaN
117	0.335038	0.317476	0.695019	0.650237	0.301831	0.32002	0.310023	0.342185	0.359101	0.341335	0.324674	0.29568	0.289572	0.320593	0.295551	0.313432	0.305519	0.331532	0.3572	NaN	NaN	NaN	NaN	NaN	NaN	NaN	NaN	NaN	NaN	NaN	NaN	NaN	NaN	NaN	NaN	NaN	NaN
118	0.337071	0.411586	0.618811	0.676571	0.495218	0.365943	0.357108	0.389862	0.397717	0.349009	0.345947	0.336464	0.339221	0.290613	0.300621	0.294784	0.282419	0.337091	0.399154	0.405801	0.403167	0.383772	0.350056	0.380911	0.411302	0.414178	0.361449	0.375148	0.350187	0.35353	0.332704	0.361031	0.379484	0.371718	0.329448	0.321831	0.321099
119	0.344509	0.373683	0.599874	0.675414	0.642299	0.462506	0.440146	0.455269	0.393146	0.369283	0.328213	0.297168	0.33269	0.316888	0.331808	0.323826	0.288668	0.275977	0.258842	0.30303	0.313462	0.393915	0.390508	0.423729	0.41085	0.463361	0.455519	0.443504	0.450532	0.43144	0.466319	0.452759	0.459214	0.433811	0.432793	0.467676	0.419342
120	0.347348	0.362777	0.711972	0.382403	0.39209	0.359512	0.376429	0.368628	0.355975	0.354424	0.355913	0.344208	0.30473	0.311539	0.30626	0.623248	0.539396	0.593759	NaN	NaN	NaN	NaN	NaN	NaN	NaN	NaN	NaN	NaN	NaN	NaN	NaN	NaN	NaN	NaN	NaN	NaN	NaN
121	0.354949	0.357839	0.670877	0.693692	0.409853	0.342907	0.352387	0.381646	0.383737	0.35766	0.356987	0.339422	0.322188	0.362018	0.32335	0.334293	0.344319	0.351759	0.342614	0.360775	0.351969	0.373582	0.389643	0.406575	0.402333	0.399989	0.388234	0.396815	0.408676	0.393911	0.381933	0.400097	0.379692	0.373885	0.386244	0.376479	0.387458
122	0.355187	0.303034	0.746508	0.616358	0.482824	0.465142	0.392992	0.366955	0.323863	0.338789	0.335141	0.36078	0.377132	0.59629	NaN	NaN	NaN	NaN	NaN	NaN	NaN	NaN	NaN	NaN	NaN	NaN	NaN	NaN	NaN	NaN	NaN	NaN	NaN	NaN	NaN	NaN	NaN
123	0.355944	0.418949	0.696616	0.582835	0.443686	0.408824	0.377359	0.353108	0.326354	0.272826	0.292049	0.276224	0.298176	0.306187	0.298834	0.285349	0.31911	0.615554	0.566889	NaN	NaN	NaN	NaN	NaN	NaN	NaN	NaN	NaN	NaN	NaN	NaN	NaN	NaN	NaN	NaN	NaN	NaN
124	0.35673	0.445017	0.7461	0.709642	0.417864	0.352541	0.347278	0.346393	0.294382	0.27911	0.302405	0.266699	0.284353	0.309556	0.345659	0.470016	0.563126	NaN	NaN	NaN	NaN	NaN	NaN	NaN	NaN	NaN	NaN	NaN	NaN	NaN	NaN	NaN	NaN	NaN	NaN	NaN	NaN
125	0.358449	0.38688	0.688544	0.651013	0.368375	0.39502	0.388691	0.349239	0.335083	0.295627	0.286521	0.283544	0.272477	0.286619	0.32967	0.347962	0.351328	0.396691	0.408515	0.476936	0.390332	0.408422	0.372037	0.412019	0.400587	0.411261	0.430228	0.421476	0.417073	0.415225	0.424764	0.407079	0.481916	0.476358	0.525862	NaN	NaN
126	0.363792	0.363875	0.648273	0.693814	0.570124	0.485017	0.43211	0.4113	0.434151	0.44953	0.410948	0.418537	0.35776	0.388702	0.373196	0.387971	0.365782	0.37304	0.386674	0.356939	0.34503	0.340191	0.347579	0.360952	0.333723	0.385984	0.388553	0.371774	0.411063	0.40539	0.392776	0.394274	0.419404	0.429018	0.35676	0.400841	0.365272
127	0.365215	0.348356	0.709434	0.726634	0.546801	0.351459	0.346602	0.309261	0.319616	0.320712	0.322702	0.362911	0.381426	0.384272	0.377729	0.371587	0.397034	0.45516	0.440321	NaN	NaN	NaN	NaN	NaN	NaN	NaN	NaN	NaN	NaN	NaN	NaN	NaN	NaN	NaN	NaN	NaN	NaN
128	0.366423	0.412772	0.754098	0.716264	0.41846	0.315027	0.350078	0.333773	0.327588	0.346129	0.32369	0.323314	0.579974	0.595573	NaN	NaN	NaN	NaN	NaN	NaN	NaN	NaN	NaN	NaN	NaN	NaN	NaN	NaN	NaN	NaN	NaN	NaN	NaN	NaN	NaN	NaN	NaN
129	0.369936	0.342488	0.609838	0.663185	0.44006	0.396226	0.425462	0.430318	0.40225	0.334804	0.339528	0.351357	0.367075	0.339976	0.393366	0.40723	0.40041	0.431356	0.500473	0.461134	0.401042	0.404459	0.387099	0.417081	0.452255	0.448202	0.474152	0.449256	0.464949	0.48413	0.480011	0.476408	0.473235	0.486289	0.488003	0.563738	NaN
130	0.373003	0.309481	0.689527	0.705196	0.538158	0.455037	0.395753	0.324901	0.336961	0.3646	0.391528	0.405956	0.331828	0.362325	0.325032	0.296699	0.315796	0.336102	0.306963	0.339953	0.470704	0.485181	0.507735	0.383112	0.366154	0.330818	0.333628	0.339805	0.291539	0.296861	0.290809	0.31971	0.305418	0.279598	0.287688	0.286463	0.317843
131	0.375863	0.375466	0.734042	0.717756	0.377851	0.405219	0.385496	0.36394	0.354765	0.385905	0.394541	0.340878	0.367274	0.428575	NaN	NaN	NaN	NaN	NaN	NaN	NaN	NaN	NaN	NaN	NaN	NaN	NaN	NaN	NaN	NaN	NaN	NaN	NaN	NaN	NaN	NaN	NaN
132	0.377225	0.398593	0.685987	0.609181	0.410284	0.435366	0.400223	0.402061	0.386979	0.369661	0.35922	0.331043	0.322167	0.346655	0.358041	NaN	NaN	NaN	NaN	NaN	NaN	NaN	NaN	NaN	NaN	NaN	NaN	NaN	NaN	NaN	NaN	NaN	NaN	NaN	NaN	NaN	NaN
133	0.381583	0.446396	0.715973	0.701775	0.546664	0.43566	0.396115	0.369473	0.335594	0.34086	0.335852	0.373188	0.334363	0.593712	NaN	NaN	NaN	NaN	NaN	NaN	NaN	NaN	NaN	NaN	NaN	NaN	NaN	NaN	NaN	NaN	NaN	NaN	NaN	NaN	NaN	NaN	NaN
134	0.38702	0.401423	0.687773	0.692758	0.413078	0.368638	0.367926	0.371994	0.371105	0.346258	0.341421	0.36168	0.338817	0.325321	0.332229	0.330031	0.319221	0.352946	0.371889	0.392389	0.383357	0.375522	0.393517	0.41715	0.408661	0.411035	0.386196	0.360099	0.377825	0.388197	0.379777	0.397902	0.403095	0.403676	0.391947	0.388427	0.415501
135	0.394676	0.398183	0.689455	0.381339	0.373176	0.350005	0.345747	0.329744	0.301029	0.314953	0.312183	0.319263	0.327766	0.323027	0.342579	0.292813	0.314716	0.354577	0.354117	0.375054	0.372856	0.347721	0.37116	0.365039	0.36973	0.404544	0.451833	0.463129	0.5012	0.469548	0.448291	0.65113	NaN	NaN	NaN	NaN	NaN
136	0.39766	0.400398	0.699111	0.578382	0.55044	0.483998	0.43662	0.394916	0.365848	0.365474	0.349017	0.340563	0.352456	0.35676	0.367711	0.384633	0.379096	0.611267	NaN	NaN	NaN	NaN	NaN	NaN	NaN	NaN	NaN	NaN	NaN	NaN	NaN	NaN	NaN	NaN	NaN	NaN	NaN
137	0.401489	0.413352	0.731894	0.520292	0.396628	0.363806	0.371604	0.36781	0.368182	0.350549	0.346345	0.359231	0.342264	0.349366	0.522619	0.619488	NaN	NaN	NaN	NaN	NaN	NaN	NaN	NaN	NaN	NaN	NaN	NaN	NaN	NaN	NaN	NaN	NaN	NaN	NaN	NaN	NaN
138	0.411573	0.396592	0.686493	0.728598	0.553339	0.421547	0.346004	0.339193	0.346247	0.366185	0.380468	0.365326	0.351279	0.356538	0.369709	0.362471	0.367256	0.355862	0.375359	0.360061	0.370781	0.370954	0.393861	0.396115	0.395517	0.37805	0.370997	0.381047	0.371317	0.382336	0.380136	0.380533	0.397641	0.382964	0.355568	0.347267	0.334742
139	0.4121	0.413228	0.668054	0.694921	0.428987	0.44006	0.397232	0.360443	0.356942	0.346454	0.319752	0.333343	0.310747	0.330336	0.335356	0.358739	0.363764	0.376888	0.374162	0.377456	0.387029	0.405642	0.407629	0.407815	0.415411	0.434651	0.42743	0.435951	0.425418	0.419565	0.404869	0.465871	0.486063	0.464101	0.491327	0.471892	0.428412
140	0.414236	0.392162	0.547669	0.66747	0.608877	0.497392	0.402624	0.386799	0.362341	0.381917	0.368448	0.378914	0.369647	0.362221	0.35918	0.345815	0.351531	0.347124	0.393389	0.580127	NaN	NaN	NaN	NaN	NaN	NaN	NaN	NaN	NaN	NaN	NaN	NaN	NaN	NaN	NaN	NaN	NaN
141	0.429726	0.375974	0.68043	0.689824	0.425643	0.32632	0.349917	0.342706	0.315975	0.302205	0.299056	0.30319	0.311065	0.319607	0.308377	0.346253	0.331591	0.30597	0.319519	0.293571	0.319524	0.327991	0.314313	0.37594	0.391352	0.415901	0.426423	0.404119	0.407341	0.415395	0.414697	0.429056	0.435884	0.417294	0.404393	0.384434	0.383505
142	0.431967	0.400779	0.727341	0.726952	0.499139	0.340525	0.368069	0.363948	0.358992	0.396487	0.35468	0.350157	0.371932	0.368738	0.545598	NaN	NaN	NaN	NaN	NaN	NaN	NaN	NaN	NaN	NaN	NaN	NaN	NaN	NaN	NaN	NaN	NaN	NaN	NaN	NaN	NaN	NaN
143	0.453172	0.465156	0.742959	0.505614	0.499138	0.432199	0.366161	0.338704	0.306773	0.309084	0.297917	0.357307	0.668086	0.579578	NaN	NaN	NaN	NaN	NaN	NaN	NaN	NaN	NaN	NaN	NaN	NaN	NaN	NaN	NaN	NaN	NaN	NaN	NaN	NaN	NaN	NaN	NaN
144	0.20572	0.254981	0.572356	0.613121	0.61173	0.600863	0.56202	0.530852	0.394954	0.31876	0.289691	0.345409	0.361917	0.367529	0.384881	0.342751	0.326231	0.307715	0.286463	0.477694	0.453114	0.454363	0.351731	0.334523	0.325054	0.499507	0.405263	0.46401	0.430527	NaN	NaN	NaN	NaN	NaN	NaN	NaN	NaN
145	0.291765	0.411805	0.645245	0.673499	0.642082	0.590371	0.465078	0.374791	0.360896	0.299619	0.257525	0.257277	0.292421	NaN	0.468986	NaN	0.272523	0.267139	0.436565	0.48408	0.430505	0.371437	0.378834	0.305632	0.347569	0.49259	0.507051	0.466307	0.368342	0.516327	0.53922	0.500288	0.491271	0.524152	0.358911	0.346969	0.345423
146	0.297639	0.300651	0.670635	0.7435	0.682468	0.420645	0.372239	0.397121	0.36974	0.348116	0.325376	0.321984	0.323897	0.337458	0.311946	0.313483	0.331323	0.331611	0.357264	0.413465	0.376905	0.395164	0.407095	0.36048	0.347163	0.348831	0.349931	0.363421	0.346149	0.349106	0.325631	0.326988	0.33371	0.33331	0.321108	0.318843	0.303706
147	0.299422	0.319636	0.611888	0.674369	0.619985	0.346119	0.331384	0.3883	0.40575	0.332657	0.261627	0.224981	0.262963	0.220614	0.2346	0.252594	0.242872	0.260492	0.274054	0.279453	0.273613	0.281975	0.299081	0.364773	0.350619	0.314381	0.333497	0.39227	0.382767	0.39811	0.38185	0.337273	0.355875	0.297886	0.327502	0.326134	0.301224
148	0.301528	0.344341	0.685027	0.750902	0.737197	0.488436	0.306701	0.311774	0.347157	0.328423	0.33323	0.31693	0.334799	0.318774	0.324305	0.338623	0.320861	0.307685	0.346679	0.387477	0.437019	0.415458	0.427165	0.436626	0.433765	0.44197	0.432211	0.432962	0.432989	0.443742	0.422595	0.409551	0.421146	0.442335	0.475224	0.512755	0.478502
149	0.312908	0.308778	0.703948	0.685897	0.499053	0.319266	0.292895	0.296658	0.284658	0.287721	0.302181	0.333819	0.30322	0.314864	0.328619	0.360121	0.309569	0.313482	0.351234	0.369036	0.354273	0.358924	0.362685	0.44961	0.603926	0.594379	0.597595	0.583569	NaN	NaN	NaN	NaN	NaN	NaN	NaN	NaN	NaN
150	0.340664	0.335771	0.743838	0.816013	0.75345	0.530253	0.336229	0.316167	0.317046	0.327734	0.30012	0.295708	0.282597	0.284087	0.324393	0.344235	0.336539	0.347062	0.325184	0.329619	0.36491	0.363219	0.363373	0.372759	0.381742	0.397149	0.396661	0.391901	0.367892	0.357342	0.376394	0.394862	0.385336	0.403934	0.393586	0.398456	0.388486
151	0.345933	0.390164	0.65439	0.694335	0.66579	0.489937	0.397316	0.35336	0.358541	0.22643	0.302216	0.305062	0.29031	0.301437	0.300706	0.275464	0.303588	0.317165	0.283739	0.307592	0.336205	0.333789	0.335296	0.368944	0.402234	0.445782	0.392933	0.320569	0.32447	0.30142	0.313269	0.309676	0.325886	0.286007	0.277313	0.256743	0.284664
152	0.347326	0.348386	0.664007	0.718307	0.603427	0.421576	0.35274	0.325234	0.309505	0.330855	0.339715	0.330724	0.357318	0.328873	0.356815	0.360896	0.317392	0.340426	0.333075	0.304625	0.287045	0.325401	0.300896	0.282313	0.37192	0.506717	0.509877	0.501144	0.535781	0.560858	0.544127	0.453118	0.4867	0.557507	0.576327	NaN	NaN
153	0.355892	0.39912	0.702168	0.747946	0.694058	0.512785	0.41823	0.414191	0.318151	0.309092	0.323622	0.328694	0.327999	0.414831	0.567872	NaN	NaN	NaN	NaN	NaN	NaN	NaN	NaN	NaN	NaN	NaN	NaN	NaN	NaN	NaN	NaN	NaN	NaN	NaN	NaN	NaN	NaN
154	0.356741	0.405249	0.700123	0.694024	0.465019	0.395078	0.371903	0.355374	0.376044	0.353516	0.337947	0.350733	0.362183	0.316075	0.64192	NaN	NaN	NaN	NaN	NaN	NaN	NaN	NaN	NaN	NaN	NaN	NaN	NaN	NaN	NaN	NaN	NaN	NaN	NaN	NaN	NaN	NaN
155	0.366032	0.336008	0.764562	0.675983	0.506263	0.358233	0.352722	0.356583	0.338256	0.343856	0.341052	0.351596	0.615424	NaN	NaN	NaN	NaN	NaN	NaN	NaN	NaN	NaN	NaN	NaN	NaN	NaN	NaN	NaN	NaN	NaN	NaN	NaN	NaN	NaN	NaN	NaN	NaN
156	0.367444	0.378166	0.441634	0.461128	0.451488	0.447392	0.404888	0.411361	0.404814	0.393652	0.397594	0.400195	0.380922	0.393591	0.377967	0.390505	0.425748	0.402929	0.519823	0.60649	0.604249	0.603205	NaN	NaN	NaN	NaN	NaN	NaN	NaN	NaN	NaN	NaN	NaN	NaN	NaN	NaN	NaN
157	0.401397	0.398974	0.703268	0.726852	0.704191	0.590033	0.39128	0.29419	0.294563	0.329334	0.295227	0.330007	0.31734	0.320294	0.292281	0.329872	0.311422	0.355163	0.376115	0.430838	0.428563	0.410886	0.427004	0.423577	0.407695	0.438862	0.43012	0.422645	0.414112	0.408124	0.397428	0.406701	0.40225	0.411995	0.398316	0.392644	0.397008
158	0.411923	0.40379	0.715768	0.628104	0.37579	0.332107	0.336824	0.331416	0.307245	0.332989	0.281951	0.272374	0.274209	0.292977	0.257883	0.267286	0.26136	0.26178	0.295653	0.301343	0.610244	0.537107	0.545211	0.544978	NaN	NaN	NaN	NaN	NaN	NaN	NaN	NaN	NaN	NaN	NaN	NaN	NaN
159	NaN	0.270569	0.50928	0.621101	0.602569	0.599074	0.624449	0.566751	0.552269	0.499867	0.461699	0.499246	NaN	NaN	NaN	NaN	NaN	NaN	NaN	NaN	NaN	NaN	NaN	NaN	NaN	NaN	NaN	NaN	NaN	NaN	NaN	NaN	NaN	NaN	NaN	NaN	NaN
160	0.209088	0.309421	0.550578	0.61886	0.602149	0.582147	0.609724	0.602205	0.583733	0.556745	0.495918	NaN	NaN	NaN	NaN	NaN	NaN	NaN	NaN	NaN	NaN	NaN	NaN	NaN	NaN	NaN	NaN	NaN	NaN	NaN	NaN	NaN	NaN	NaN	NaN	NaN	NaN
161	0.276676	0.280222	NaN	0.593638	NaN	NaN	0.636211	0.642756	0.62555	0.629608	0.594894	0.562264	NaN	NaN	NaN	NaN	NaN	NaN	NaN	NaN	NaN	NaN	NaN	NaN	NaN	NaN	NaN	NaN	NaN	NaN	NaN	NaN	NaN	NaN	NaN	NaN	NaN
162	0.277285	0.294857	0.680785	0.682989	0.654767	0.586259	0.507808	0.419298	0.312844	0.312117	0.307849	0.297883	0.271409	0.291648	0.306985	0.293426	0.284945	0.27857	0.287213	0.302834	0.310248	0.307726	0.313833	0.316624	0.332113	0.390549	0.600735	0.590812	0.555348	0.518952	0.504597	0.493539	0.489909	0.493573	0.502353	0.509782	0.477045
163	0.279283	0.367777	0.637159	0.741351	0.725555	0.60515	0.384913	0.346995	0.31671	0.318239	0.322308	0.331275	0.338789	0.376077	0.39607	0.405456	0.404571	0.396401	0.404849	0.395487	0.417748	0.434763	0.44169	0.419989	0.423713	0.45578	0.482746	0.443215	0.378785	0.35305	0.349381	0.352097	0.346737	0.322929	0.336944	0.392097	0.33239
164	0.309621	0.357575	0.677854	0.765236	0.698972	0.574719	0.347721	0.301256	0.330396	0.35156	0.333419	0.391876	0.316937	0.324695	0.348174	0.33986	0.331344	0.33998	0.354863	0.347026	0.296884	0.328685	0.644675	NaN	NaN	NaN	NaN	NaN	NaN	NaN	NaN	NaN	NaN	NaN	NaN	NaN	NaN
165	0.348703	0.378695	0.46805	0.549885	0.571671	0.580322	0.602222	0.615687	0.610844	0.602344	0.584839	0.584844	0.57505	0.563587	0.558373	0.553295	0.547364	0.512609	0.491191	0.517946	0.52123	0.52482	0.525197	0.530187	0.5305	0.546915	0.506035	0.511116	0.510993	NaN	NaN	NaN	NaN	NaN	NaN	NaN	NaN
166	0.389173	0.39436	0.713375	0.743517	0.647144	0.454413	0.401689	0.397219	0.400331	0.390903	0.369464	0.383218	0.37367	0.397428	0.64826	NaN	NaN	NaN	NaN	NaN	NaN	NaN	NaN	NaN	NaN	NaN	NaN	NaN	NaN	NaN	NaN	NaN	NaN	NaN	NaN	NaN	NaN
167	NaN	0.264037	0.410517	0.551643	0.576674	0.608381	0.605495	0.602442	0.602585	0.575595	0.570334	0.57726	0.577803	0.516251	0.514498	0.528727	0.517002	0.529754	0.521978	0.524425	0.534544	0.570213	0.578891	0.55517	0.525516	NaN	NaN	NaN	NaN	NaN	NaN	NaN	NaN	NaN	NaN	NaN	NaN
168	NaN	0.413128	0.736549	0.70049	0.594707	0.570944	0.499157	0.415476	0.396468	0.373471	0.37335	0.362717	0.371232	0.406735	0.386126	0.412819	0.427083	0.397465	0.415092	0.363387	0.395149	0.377492	0.402082	0.40937	0.441353	0.398131	0.447159	0.570933	0.609591	0.602025	NaN	NaN	NaN	NaN	NaN	NaN	NaN
169	0.239268	0.287197	0.6659	0.762118	0.736119	0.717718	0.687479	0.492054	0.391433	0.408265	0.402679	0.422601	0.431316	0.407736	0.413918	0.375263	0.367817	0.353058	0.338084	0.35686	0.363861	0.386316	0.357644	0.36154	0.383661	0.43577	0.431887	0.439539	0.437762	0.43132	0.422183	0.40307	0.401292	0.405029	0.495971	0.498324	0.52412
170	0.310974	0.356211	0.708531	0.687403	0.62294	0.601685	0.573388	0.566979	0.589078	0.549349	0.4434	0.346592	0.289374	0.285249	0.3223	0.337032	0.354393	0.352754	0.339676	0.351341	0.365681	0.368442	0.366061	0.376256	0.382208	0.407973	0.474787	0.467653	0.538303	0.513891	0.514736	0.531143	0.572402	0.652538	NaN	NaN	NaN
171	0.326325	0.309585	0.518941	0.672228	0.609476	0.545068	0.594301	0.637902	0.66106	0.581618	0.617605	0.591034	NaN	NaN	NaN	NaN	NaN	NaN	NaN	NaN	NaN	NaN	NaN	NaN	NaN	NaN	NaN	NaN	NaN	NaN	NaN	NaN	NaN	NaN	NaN	NaN	NaN
172	0.328911	0.323498	0.583667	0.632765	0.635561	0.614932	0.613623	0.62188	0.599524	0.505387	0.588983	0.592013	NaN	NaN	NaN	NaN	NaN	NaN	NaN	NaN	NaN	NaN	NaN	NaN	NaN	NaN	NaN	NaN	NaN	NaN	NaN	NaN	NaN	NaN	NaN	NaN	NaN
173	0.34523	0.384702	0.763033	0.738796	0.730781	0.715788	0.61991	0.49329	0.382023	0.380109	0.383685	0.370096	0.370019	0.369073	0.376908	0.378139	0.341951	0.361827	0.4606	NaN	NaN	NaN	NaN	NaN	NaN	NaN	NaN	NaN	NaN	NaN	NaN	NaN	NaN	NaN	NaN	NaN	NaN
174	0.363302	0.400961	0.693698	0.692181	0.670209	0.647729	0.567352	0.491747	0.453844	0.433722	0.372649	0.343726	0.367579	0.372489	0.399389	0.360465	0.373915	0.456515	0.614414	NaN	NaN	NaN	NaN	NaN	NaN	NaN	NaN	NaN	NaN	NaN	NaN	NaN	NaN	NaN	NaN	NaN	NaN
175	0.375929	0.429433	0.716623	0.738907	0.721939	0.684193	0.64134	0.483096	0.441931	0.431774	0.402242	0.392893	0.360332	0.354248	0.356239	0.321967	0.326083	NaN	NaN	NaN	NaN	NaN	NaN	NaN	NaN	NaN	NaN	NaN	NaN	NaN	NaN	NaN	NaN	NaN	NaN	NaN	NaN
176	0.410113	0.392567	0.690922	0.757435	0.747324	0.6921	0.618841	0.453155	0.407449	0.419819	0.373037	0.356554	0.371157	0.354656	0.36969	0.34074	0.398576	0.410264	0.369787	0.382784	0.393214	0.387038	0.388431	0.401136	0.451713	0.404112	0.372628	0.425327	0.4055	0.386255	0.369937	0.413228	0.353267	0.455421	0.408442	0.384237	0.347421
177	0.216302	0.215468	0.531351	0.58254	0.587516	0.593289	0.602052	0.592884	0.622658	0.623368	0.597523	0.589873	0.589719	0.586289	0.583576	0.570252	0.570976	0.581212	0.591416	0.508193	0.613225	0.627427	0.638033	NaN	NaN	NaN	NaN	NaN	NaN	NaN	NaN	NaN	NaN	NaN	NaN	NaN	NaN
178	0.296872	0.365377	0.617526	0.72656	0.71593	0.706894	0.683039	0.639926	0.557944	0.559412	NaN	NaN	NaN	NaN	NaN	NaN	NaN	NaN	NaN	NaN	NaN	NaN	NaN	NaN	NaN	NaN	NaN	NaN	NaN	NaN	NaN	NaN	NaN	NaN	NaN	NaN	NaN
179	0.330462	0.384625	0.555509	0.629151	0.626893	0.633938	0.628116	0.62718	0.606969	0.599091	0.596182	0.566847	0.564592	0.541416	0.557495	0.567125	0.599789	NaN	NaN	NaN	NaN	NaN	NaN	NaN	NaN	NaN	NaN	NaN	NaN	NaN	NaN	NaN	NaN	NaN	NaN	NaN	NaN
180	0.37308	0.383673	0.709605	0.751495	0.745215	0.725274	0.703694	0.663976	0.575226	0.444011	0.411437	0.413246	0.413628	0.401589	0.405336	0.377874	0.379662	0.38709	0.40076	0.440686	0.444368	NaN	NaN	NaN	NaN	NaN	NaN	NaN	NaN	NaN	NaN	NaN	NaN	NaN	NaN	NaN	NaN
181	0.423043	0.442569	0.72654	0.730975	0.713043	0.703298	0.678512	0.616675	0.515131	0.415556	0.389862	0.404037	0.401961	0.370184	0.372265	0.354156	0.369454	0.53918	NaN	NaN	NaN	NaN	NaN	NaN	NaN	NaN	NaN	NaN	NaN	NaN	NaN	NaN	NaN	NaN	NaN	NaN	NaN
182	NaN	0.236673	0.552213	0.610345	0.632011	0.637924	0.622925	0.627842	0.606854	0.470532	0.367529	0.341246	0.32085	0.355598	0.395185	0.396148	0.389557	0.36573	0.315591	0.311268	0.304667	0.314908	0.327071	0.339697	0.555209	NaN	NaN	NaN	NaN	NaN	NaN	NaN	NaN	NaN	NaN	NaN	NaN
183	0.295962	0.286551	0.474442	0.586768	0.593445	0.612483	0.631817	0.633681	0.633976	0.621417	0.600554	0.57153	0.554857	0.52641	0.484949	0.538464	0.573861	0.601828	0.56813	NaN	NaN	NaN	NaN	NaN	NaN	NaN	NaN	NaN	NaN	NaN	NaN	NaN	NaN	NaN	NaN	NaN	NaN
184	0.30938	0.319894	0.702405	0.714789	0.70831	0.684551	0.684073	0.668604	0.65015	0.599273	0.563657	0.542793	0.557022	0.544088	NaN	NaN	NaN	NaN	NaN	NaN	NaN	NaN	NaN	NaN	NaN	NaN	NaN	NaN	NaN	NaN	NaN	NaN	NaN	NaN	NaN	NaN	NaN
185	0.320656	0.330969	0.689095	0.716203	0.715809	0.723425	0.728494	0.709036	0.693979	0.473473	0.363055	0.334929	0.311155	0.320555	0.315617	0.305821	0.290546	0.323666	0.273452	0.307303	0.261963	0.282766	0.30812	0.305648	0.262225	0.296727	0.292245	0.315004	0.26066	0.312878	0.309796	0.339546	0.338337	0.308862	0.336773	0.352177	0.348354
186	0.360817	0.355108	0.408331	0.465179	0.523458	0.585772	0.62138	0.639492	0.631509	0.647267	0.634864	0.623165	0.612443	0.598157	0.531432	NaN	NaN	NaN	NaN	NaN	NaN	NaN	NaN	NaN	NaN	NaN	NaN	NaN	NaN	NaN	NaN	NaN	NaN	NaN	NaN	NaN	NaN
187	0.418872	0.436322	0.616963	0.691574	0.692456	0.695275	0.69115	0.676035	0.619298	0.534683	NaN	NaN	NaN	NaN	NaN	NaN	NaN	NaN	NaN	NaN	NaN	NaN	NaN	NaN	NaN	NaN	NaN	NaN	NaN	NaN	NaN	NaN	NaN	NaN	NaN	NaN	NaN
188	0.222339	0.305544	0.633126	0.638976	0.648024	0.642136	0.621931	0.638065	0.64198	0.628763	0.570034	NaN	NaN	NaN	NaN	NaN	NaN	NaN	NaN	NaN	NaN	NaN	NaN	NaN	NaN	NaN	NaN	NaN	NaN	NaN	NaN	NaN	NaN	NaN	NaN	NaN	NaN
189	0.240081	0.249721	0.574661	0.639479	0.646096	0.666842	0.655994	0.643656	0.623796	0.568289	0.569037	0.599608	0.630148	0.648527	NaN	NaN	NaN	NaN	NaN	NaN	NaN	NaN	NaN	NaN	NaN	NaN	NaN	NaN	NaN	NaN	NaN	NaN	NaN	NaN	NaN	NaN	NaN
190	0.29458	0.322469	0.662838	0.708682	0.690362	0.684455	0.666807	0.640131	0.640054	0.619629	0.594398	0.53428	0.396681	0.344298	0.350675	0.327493	0.32268	0.317599	0.323344	0.348581	0.294469	0.298758	0.302024	0.35074	0.33135	0.346374	0.34352	0.327267	0.337109	0.350611	0.405671	0.44063	0.432699	0.440657	0.382218	0.406453	0.393676
191	0.326629	0.315105	0.454298	0.595525	0.600093	0.563283	0.609353	0.606218	0.626389	0.617672	0.641083	0.614943	0.605188	0.584446	0.555474	0.523383	0.537961	0.481416	0.489773	0.452443	0.43414	0.456693	0.449907	0.440253	0.469756	0.467501	0.475026	0.503422	0.515154	0.520777	0.502028	0.481663	NaN	NaN	NaN	NaN	NaN
192	0.336763	0.413841	0.724661	0.761829	0.76133	0.755614	0.731493	0.671877	0.539859	0.609378	0.624666	NaN	NaN	NaN	NaN	NaN	NaN	NaN	NaN	NaN	NaN	NaN	NaN	NaN	NaN	NaN	NaN	NaN	NaN	NaN	NaN	NaN	NaN	NaN	NaN	NaN	NaN
193	0.345253	0.411217	0.525173	0.578008	0.616569	0.623647	0.624363	0.626437	0.626583	0.641217	0.630583	0.628033	NaN	NaN	NaN	NaN	NaN	NaN	NaN	NaN	NaN	NaN	NaN	NaN	NaN	NaN	NaN	NaN	NaN	NaN	NaN	NaN	NaN	NaN	NaN	NaN	NaN
194	0.37887	0.355106	0.72185	0.753512	0.732013	0.719326	0.711164	0.686462	0.646056	0.610489	0.576901	0.525452	0.477655	0.408055	0.386312	0.379475	0.389505	0.405173	0.417869	0.435178	0.434616	0.444491	0.438071	0.439799	0.439132	0.509453	NaN	NaN	NaN	NaN	NaN	NaN	NaN	NaN	NaN	NaN	NaN
195	NaN	0.2449	NaN	0.598708	NaN	0.607298	NaN	0.613954	0.598375	0.6325	0.612505	0.618523	0.625311	0.598592	0.596432	0.587878	0.562168	0.557743	0.592931	0.605083	0.603819	NaN	NaN	NaN	NaN	NaN	NaN	NaN	NaN	NaN	NaN	NaN	NaN	NaN	NaN	NaN	NaN
196	0.175642	0.291623	0.547329	0.590148	0.576167	0.603698	0.599711	0.603727	0.611548	0.644844	0.625213	0.580328	0.619004	0.611481	0.584687	0.622903	0.610115	0.592665	0.578489	0.565491	0.508679	0.544176	NaN	NaN	NaN	NaN	NaN	NaN	NaN	NaN	NaN	NaN	NaN	NaN	NaN	NaN	NaN
197	0.246841	0.350343	0.685526	0.679785	0.695254	0.682369	0.671263	0.662877	0.640615	0.605689	0.6038	0.586642	0.568158	0.541602	0.599005	NaN	NaN	NaN	NaN	NaN	NaN	NaN	NaN	NaN	NaN	NaN	NaN	NaN	NaN	NaN	NaN	NaN	NaN	NaN	NaN	NaN	NaN
198	0.268267	0.271504	0.646019	0.709019	0.705472	0.704221	0.700017	0.710544	0.703251	0.687141	0.619286	NaN	NaN	NaN	NaN	NaN	NaN	NaN	NaN	NaN	NaN	NaN	NaN	NaN	NaN	NaN	NaN	NaN	NaN	NaN	NaN	NaN	NaN	NaN	NaN	NaN	NaN
199	0.281839	0.333309	0.682614	0.70244	0.704609	0.700095	0.702614	0.701889	0.690714	0.671712	0.62778	NaN	NaN	NaN	NaN	NaN	NaN	NaN	NaN	NaN	NaN	NaN	NaN	NaN	NaN	NaN	NaN	NaN	NaN	NaN	NaN	NaN	NaN	NaN	NaN	NaN	NaN
200	0.293635	0.34376	0.652918	0.693319	0.687668	0.689844	0.697474	0.691889	0.700388	0.687183	0.669526	NaN	NaN	NaN	NaN	NaN	NaN	NaN	NaN	NaN	NaN	NaN	NaN	NaN	NaN	NaN	NaN	NaN	NaN	NaN	NaN	NaN	NaN	NaN	NaN	NaN	NaN
201	0.406631	0.400113	0.672855	0.695487	0.694961	0.679918	0.673461	0.664546	0.643643	0.621852	0.610747	0.546895	0.34941	0.274971	0.257482	0.263951	0.236692	0.215115	0.221402	0.218386	0.209398	0.186438	NaN	0.172787	0.205652	0.188422	NaN	NaN	0.383857	NaN	NaN	NaN	NaN	NaN	NaN	NaN	NaN
202	0.423938	0.401518	0.709032	0.755677	0.725395	0.732419	0.726404	0.732002	0.74087	0.724205	0.695552	NaN	NaN	NaN	NaN	NaN	NaN	NaN	NaN	NaN	NaN	NaN	NaN	NaN	NaN	NaN	NaN	NaN	NaN	NaN	NaN	NaN	NaN	NaN	NaN	NaN	NaN
203	0.232686	0.261289	0.543464	0.621492	0.603078	0.62529	0.618321	0.617964	0.617112	0.589475	0.575677	0.517623	0.523764	0.521179	0.559907	0.598792	0.620409	0.645953	0.649979	0.647375	NaN	NaN	NaN	NaN	NaN	NaN	NaN	NaN	NaN	NaN	NaN	NaN	NaN	NaN	NaN	NaN	NaN
204	0.27403	0.299555	0.633271	0.671273	0.662262	0.660752	0.690448	0.694756	0.701909	0.700256	0.701658	0.69943	NaN	NaN	NaN	NaN	NaN	NaN	NaN	NaN	NaN	NaN	NaN	NaN	NaN	NaN	NaN	NaN	NaN	NaN	NaN	NaN	NaN	NaN	NaN	NaN	NaN
205	0.28673	0.324609	0.630587	0.698233	0.660388	0.679226	0.665974	0.683824	0.669277	0.655205	0.626624	0.629952	0.599815	0.599634	0.551105	0.575734	0.587346	NaN	NaN	NaN	NaN	NaN	NaN	NaN	NaN	NaN	NaN	NaN	NaN	NaN	NaN	NaN	NaN	NaN	NaN	NaN	NaN
206	0.306896	0.314318	0.694964	0.717254	0.70504	0.686338	0.677095	0.664827	0.667035	0.665485	0.653539	0.639847	NaN	NaN	NaN	NaN	NaN	NaN	NaN	NaN	NaN	NaN	NaN	NaN	NaN	NaN	NaN	NaN	NaN	NaN	NaN	NaN	NaN	NaN	NaN	NaN	NaN
207	0.306905	0.366703	0.662661	0.675141	0.690834	0.697598	0.679424	0.690656	0.693449	0.674379	0.654347	0.629454	NaN	NaN	NaN	NaN	NaN	NaN	NaN	NaN	NaN	NaN	NaN	NaN	NaN	NaN	NaN	NaN	NaN	NaN	NaN	NaN	NaN	NaN	NaN	NaN	NaN
208	0.324545	0.345913	0.649078	0.702653	0.696684	0.688162	0.696358	0.7003	0.688075	0.654986	0.567287	0.60715	0.625098	NaN	NaN	NaN	NaN	NaN	NaN	NaN	NaN	NaN	NaN	NaN	NaN	NaN	NaN	NaN	NaN	NaN	NaN	NaN	NaN	NaN	NaN	NaN	NaN
209	0.359113	0.385178	0.732732	0.73317	0.759238	0.757426	0.762582	0.756764	0.763336	0.760955	0.756221	0.719954	NaN	NaN	NaN	NaN	NaN	NaN	NaN	NaN	NaN	NaN	NaN	NaN	NaN	NaN	NaN	NaN	NaN	NaN	NaN	NaN	NaN	NaN	NaN	NaN	NaN
210	0.362969	0.363411	0.708554	0.608994	0.687564	0.607377	0.551407	0.501573	0.46485	0.464082	0.465623	0.606148	0.525254	0.543912	0.581979	0.618127	0.628651	0.644777	0.620797	0.603703	NaN	NaN	NaN	NaN	NaN	NaN	NaN	NaN	NaN	NaN	NaN	NaN	NaN	NaN	NaN	NaN	NaN
211	0.395754	0.420954	0.691544	0.721638	0.606845	0.586609	0.551054	0.445677	0.550946	0.629232	0.655332	0.668259	0.65028	0.62613	0.605861	0.582096	0.538896	0.498714	0.510016	0.489366	0.461845	0.464831	0.465252	0.510407	0.466076	0.467264	0.469284	0.536189	0.60134	0.585979	NaN	NaN	NaN	NaN	NaN	NaN	NaN
212	0.261138	0.271782	0.646727	0.659418	0.657589	0.662732	0.665321	0.661815	0.678901	0.681964	0.656575	0.651147	0.609899	NaN	NaN	NaN	NaN	NaN	NaN	NaN	NaN	NaN	NaN	NaN	NaN	NaN	NaN	NaN	NaN	NaN	NaN	NaN	NaN	NaN	NaN	NaN	NaN
213	0.262604	0.289599	0.672827	0.706475	0.705652	0.709945	0.7227	0.705206	0.709221	0.705191	0.69366	0.671157	0.663101	NaN	NaN	NaN	NaN	NaN	NaN	NaN	NaN	NaN	NaN	NaN	NaN	NaN	NaN	NaN	NaN	NaN	NaN	NaN	NaN	NaN	NaN	NaN	NaN
214	0.288573	0.35089	0.674607	0.716155	0.711881	0.710011	0.716668	0.727532	0.716423	0.713595	0.715703	0.71387	0.663855	NaN	NaN	NaN	NaN	NaN	NaN	NaN	NaN	NaN	NaN	NaN	NaN	NaN	NaN	NaN	NaN	NaN	NaN	NaN	NaN	NaN	NaN	NaN	NaN
215	0.317924	0.287886	0.687376	0.719468	0.726299	0.736322	0.7389	0.743844	0.735384	0.724173	0.729081	0.700064	0.651355	NaN	NaN	NaN	NaN	NaN	NaN	NaN	NaN	NaN	NaN	NaN	NaN	NaN	NaN	NaN	NaN	NaN	NaN	NaN	NaN	NaN	NaN	NaN	NaN
216	0.341061	0.35366	0.691186	0.700208	0.697674	0.685058	0.682834	0.668263	0.658234	0.646144	0.629767	0.636546	0.62059	0.578298	0.541516	0.503976	0.478432	0.471854	0.444427	0.452915	0.436766	0.412475	0.438744	0.431871	0.427966	0.443181	0.443045	0.434876	0.436971	0.412347	0.422489	0.402206	0.406109	0.428876	0.433066	0.439709	0.438707
217	0.343813	0.383554	0.688812	0.720763	0.706248	0.708324	0.706061	0.697918	0.696652	0.692339	0.679833	0.658627	0.612389	NaN	NaN	NaN	NaN	NaN	NaN	NaN	NaN	NaN	NaN	NaN	NaN	NaN	NaN	NaN	NaN	NaN	NaN	NaN	NaN	NaN	NaN	NaN	NaN
218	0.361213	0.360588	0.670603	0.694876	0.676939	0.680008	0.687154	0.701684	0.695675	0.698412	0.691041	0.650355	0.644634	NaN	NaN	NaN	NaN	NaN	NaN	NaN	NaN	NaN	NaN	NaN	NaN	NaN	NaN	NaN	NaN	NaN	NaN	NaN	NaN	NaN	NaN	NaN	NaN
219	0.425883	0.435428	0.713473	0.739742	0.73712	0.7465	0.752311	0.740829	0.738079	0.701326	0.681416	0.647996	0.639689	NaN	NaN	NaN	NaN	NaN	NaN	NaN	NaN	NaN	NaN	NaN	NaN	NaN	NaN	NaN	NaN	NaN	NaN	NaN	NaN	NaN	NaN	NaN	NaN
220	0.253858	0.281428	0.644514	0.679377	0.66729	0.679272	0.672889	0.676364	0.682916	0.681092	0.679171	0.668796	0.664711	0.642571	NaN	NaN	NaN	NaN	NaN	NaN	NaN	NaN	NaN	NaN	NaN	NaN	NaN	NaN	NaN	NaN	NaN	NaN	NaN	NaN	NaN	NaN	NaN
221	0.267349	0.289437	0.658454	0.701646	0.638186	0.625175	0.675856	0.681743	0.691853	0.704515	0.70735	0.696789	0.656335	0.645583	NaN	NaN	NaN	NaN	NaN	NaN	NaN	NaN	NaN	NaN	NaN	NaN	NaN	NaN	NaN	NaN	NaN	NaN	NaN	NaN	NaN	NaN	NaN
222	0.297872	0.34012	0.714625	0.736923	0.71956	0.727166	0.725479	0.732102	0.719821	0.708732	0.723731	0.715728	0.71276	0.692499	NaN	NaN	NaN	NaN	NaN	NaN	NaN	NaN	NaN	NaN	NaN	NaN	NaN	NaN	NaN	NaN	NaN	NaN	NaN	NaN	NaN	NaN	NaN
223	0.337014	0.350632	0.571526	0.620623	0.624897	0.618315	0.614057	0.623651	0.629038	0.638231	0.651633	0.640687	0.645981	0.629357	0.592095	0.549532	0.611196	0.577322	0.587735	NaN	NaN	NaN	NaN	NaN	NaN	NaN	NaN	NaN	NaN	NaN	NaN	NaN	NaN	NaN	NaN	NaN	NaN
224	0.263388	0.242083	0.658815	0.687356	0.670998	0.696041	0.692356	0.694974	0.703313	0.716164	0.718517	0.71533	0.703185	0.692869	0.629083	NaN	NaN	NaN	NaN	NaN	NaN	NaN	NaN	NaN	NaN	NaN	NaN	NaN	NaN	NaN	NaN	NaN	NaN	NaN	NaN	NaN	NaN
225	0.266479	0.27024	NaN	0.684541	0.651129	0.67506	0.647305	NaN	NaN	0.660592	0.668435	0.633717	0.651773	0.649046	NaN	0.624061	0.642112	0.641175	0.639572	0.59441	0.576224	0.575861	0.577617	NaN	NaN	NaN	NaN	NaN	NaN	NaN	NaN	NaN	NaN	NaN	NaN	NaN	NaN
226	0.277556	0.33314	0.607048	0.652594	0.635854	0.650087	0.624882	0.659701	0.644371	0.627174	0.631504	0.630738	0.642063	0.616462	0.6114	0.592818	0.485779	0.542588	0.575351	NaN	NaN	NaN	NaN	NaN	NaN	NaN	NaN	NaN	NaN	NaN	NaN	NaN	NaN	NaN	NaN	NaN	NaN
227	0.279329	0.253796	0.631697	0.660653	0.658632	0.650242	0.659634	0.645867	0.663108	0.677282	0.678559	0.682058	0.67427	0.647715	0.582345	0.583177	0.617006	NaN	NaN	NaN	NaN	NaN	NaN	NaN	NaN	NaN	NaN	NaN	NaN	NaN	NaN	NaN	NaN	NaN	NaN	NaN	NaN
228	0.303006	0.303942	0.648237	0.659763	0.653035	0.659651	0.662631	0.679279	0.664545	0.684845	0.654255	0.663573	0.602241	0.591216	0.582988	0.57272	0.553811	0.590785	0.614169	0.628616	NaN	NaN	NaN	NaN	NaN	NaN	NaN	NaN	NaN	NaN	NaN	NaN	NaN	NaN	NaN	NaN	NaN
229	0.304253	0.360325	0.672073	0.730932	0.737227	0.755934	0.767209	0.775908	0.794122	0.788854	0.784917	0.778608	0.764358	0.639755	0.682973	NaN	NaN	NaN	NaN	NaN	NaN	NaN	NaN	NaN	NaN	NaN	NaN	NaN	NaN	NaN	NaN	NaN	NaN	NaN	NaN	NaN	NaN
230	0.329235	0.355398	0.715705	0.749718	0.697524	0.675899	0.724286	0.741025	0.749019	0.755422	0.761484	0.7431	0.742705	0.742534	0.731775	NaN	NaN	NaN	NaN	NaN	NaN	NaN	NaN	NaN	NaN	NaN	NaN	NaN	NaN	NaN	NaN	NaN	NaN	NaN	NaN	NaN	NaN
231	0.338759	0.334972	0.691224	0.754051	0.743236	0.739382	0.721741	0.738717	0.727442	0.728009	0.699793	0.694107	0.648931	0.653436	0.675885	NaN	NaN	NaN	NaN	NaN	NaN	NaN	NaN	NaN	NaN	NaN	NaN	NaN	NaN	NaN	NaN	NaN	NaN	NaN	NaN	NaN	NaN
232	0.316303	0.312978	0.694767	0.74062	0.723125	0.715392	0.722008	0.720558	0.720012	0.718181	0.718898	0.714795	0.707493	0.700462	0.699061	0.659333	NaN	NaN	NaN	NaN	NaN	NaN	NaN	NaN	NaN	NaN	NaN	NaN	NaN	NaN	NaN	NaN	NaN	NaN	NaN	NaN	NaN
233	0.323205	0.330342	0.619765	0.704748	0.677134	0.661473	0.635971	0.628443	0.629937	0.647491	0.686907	0.71163	0.705317	0.706859	0.699288	0.695962	NaN	NaN	NaN	NaN	NaN	NaN	NaN	NaN	NaN	NaN	NaN	NaN	NaN	NaN	NaN	NaN	NaN	NaN	NaN	NaN	NaN
234	0.32414	0.360875	0.740627	0.74935	0.729253	0.71226	0.719201	0.726256	0.729454	0.72011	0.73445	0.722544	0.71154	0.684047	0.65542	0.625207	NaN	NaN	NaN	NaN	NaN	NaN	NaN	NaN	NaN	NaN	NaN	NaN	NaN	NaN	NaN	NaN	NaN	NaN	NaN	NaN	NaN
235	0.391761	0.376573	0.736538	0.759651	0.756959	0.73943	0.762211	0.755827	0.766823	0.76656	0.774761	0.753065	0.746902	0.720495	0.698697	0.6814	NaN	NaN	NaN	NaN	NaN	NaN	NaN	NaN	NaN	NaN	NaN	NaN	NaN	NaN	NaN	NaN	NaN	NaN	NaN	NaN	NaN
236	0.420873	0.39545	0.695492	0.76939	0.742813	0.762616	0.772136	0.770075	0.768191	0.777084	0.774423	0.76578	0.73128	0.61291	0.645104	0.658262	NaN	NaN	NaN	NaN	NaN	NaN	NaN	NaN	NaN	NaN	NaN	NaN	NaN	NaN	NaN	NaN	NaN	NaN	NaN	NaN	NaN
237	0.31253	0.326811	0.707842	0.72531	0.731765	0.716538	0.722415	0.718428	0.721683	0.712775	0.713156	0.701322	0.695422	0.677196	0.655772	0.644293	0.606061	NaN	NaN	NaN	NaN	NaN	NaN	NaN	NaN	NaN	NaN	NaN	NaN	NaN	NaN	NaN	NaN	NaN	NaN	NaN	NaN
238	0.357149	0.393856	0.677877	0.716417	0.71824	0.725958	0.718004	0.709845	0.714457	0.700503	0.696382	0.679594	0.689388	0.668339	0.647942	0.622922	0.624209	NaN	NaN	NaN	NaN	NaN	NaN	NaN	NaN	NaN	NaN	NaN	NaN	NaN	NaN	NaN	NaN	NaN	NaN	NaN	NaN
239	0.367969	0.32765	0.652256	0.698736	0.679772	0.659966	0.623827	0.667898	0.681513	0.670301	0.676946	0.672989	0.639401	0.630088	0.630956	0.5397	0.610036	0.614155	NaN	NaN	NaN	NaN	NaN	NaN	NaN	NaN	NaN	NaN	NaN	NaN	NaN	NaN	NaN	NaN	NaN	NaN	NaN
240	0.322379	0.330277	0.716985	0.723047	0.686099	0.682731	0.689766	0.679621	0.698458	0.717774	0.724269	0.752643	0.726896	0.738791	0.74486	0.72428	0.704266	0.684561	NaN	NaN	NaN	NaN	NaN	NaN	NaN	NaN	NaN	NaN	NaN	NaN	NaN	NaN	NaN	NaN	NaN	NaN	NaN
241	0.421871	0.432263	0.695564	0.726904	0.683492	0.649522	0.676767	0.672054	0.671839	0.669436	0.667197	0.663716	0.680004	0.683659	0.664139	0.652192	0.640858	0.600462	NaN	NaN	NaN	NaN	NaN	NaN	NaN	NaN	NaN	NaN	NaN	NaN	NaN	NaN	NaN	NaN	NaN	NaN	NaN
242	0.287118	0.295466	0.662276	0.732621	0.700358	0.652722	0.667234	0.681909	0.693416	0.702637	0.720952	0.714471	0.72328	0.730895	0.739449	0.723819	0.71702	0.69294	0.684787	NaN	NaN	NaN	NaN	NaN	NaN	NaN	NaN	NaN	NaN	NaN	NaN	NaN	NaN	NaN	NaN	NaN	NaN
243	0.312957	0.327378	0.618334	0.675026	0.677464	0.667468	0.696937	0.692587	0.706686	0.699356	0.692793	0.675562	0.645925	0.623386	0.580924	0.642059	0.6184	0.614148	0.642243	0.62733	NaN	NaN	NaN	NaN	NaN	NaN	NaN	NaN	NaN	NaN	NaN	NaN	NaN	NaN	NaN	NaN	NaN
244	0.361982	0.388132	0.734565	0.78659	0.779742	0.793841	0.796852	0.801018	0.806028	0.80808	0.814525	0.80998	0.801047	0.790143	0.762904	0.738496	0.685266	0.699982	0.707676	NaN	NaN	NaN	NaN	NaN	NaN	NaN	NaN	NaN	NaN	NaN	NaN	NaN	NaN	NaN	NaN	NaN	NaN
245	0.405319	0.321347	0.640323	0.663016	0.642061	0.657318	0.644531	0.640353	0.642017	0.643086	0.649801	0.64108	0.655546	0.660566	0.64168	0.635802	0.636319	0.633438	0.602551	0.599571	0.562831	NaN	NaN	NaN	NaN	NaN	NaN	NaN	NaN	NaN	NaN	NaN	NaN	NaN	NaN	NaN	NaN
246	0.242989	0.298001	0.55652	0.636911	0.625788	0.634824	0.639625	0.662188	0.648417	0.638481	0.671627	0.657974	0.651022	0.651445	0.63658	0.645311	0.654251	0.648193	0.645328	0.632089	0.609838	0.5775	0.585504	0.576622	NaN	NaN	NaN	NaN	NaN	NaN	NaN	NaN	NaN	NaN	NaN	NaN	NaN
247	0.301426	0.329617	0.646347	0.669706	0.662638	0.659356	0.653799	0.650596	0.664215	0.680871	0.674973	0.677101	0.674331	0.656823	0.640615	0.637705	0.600625	0.600538	0.648656	0.654565	NaN	NaN	NaN	NaN	NaN	NaN	NaN	NaN	NaN	NaN	NaN	NaN	NaN	NaN	NaN	NaN	NaN
248	0.368738	0.376913	0.69379	0.730926	0.726476	0.747313	0.747667	0.750529	0.744816	0.750035	0.732929	0.739146	0.719846	0.701468	0.690569	0.662033	0.640353	0.681712	0.698668	0.715179	NaN	NaN	NaN	NaN	NaN	NaN	NaN	NaN	NaN	NaN	NaN	NaN	NaN	NaN	NaN	NaN	NaN
249	0.394063	0.42468	0.715603	0.758827	0.746693	0.736466	0.743114	0.747272	0.743406	0.742664	0.731247	0.72372	0.713601	0.699784	0.696524	0.69145	0.683303	0.672717	0.554308	0.617082	0.607975	0.613265	NaN	NaN	NaN	NaN	NaN	NaN	NaN	NaN	NaN	NaN	NaN	NaN	NaN	NaN	NaN
250	0.414659	0.461495	0.639912	0.687448	0.647228	0.636443	0.633192	0.627269	0.613077	0.603673	0.59801	0.59535	0.567321	0.595893	0.604968	0.603714	0.617251	0.614657	0.626433	0.63142	0.626488	0.626441	0.620661	0.622696	0.62699	0.625116	NaN	NaN	NaN	NaN	NaN	NaN	NaN	NaN	NaN	NaN	NaN
251	0.316536	0.321415	0.638013	0.710534	0.726002	0.728392	0.725432	0.718211	0.728528	0.699727	0.650345	0.604538	0.494733	0.452532	0.537372	0.623633	0.653127	0.676113	0.689177	0.675392	0.656511	0.625486	0.645162	0.631215	0.627966	0.637976	NaN	NaN	NaN	NaN	NaN	NaN	NaN	NaN	NaN	NaN	NaN
252	0.343824	0.383576	0.753247	0.777377	0.755024	0.733533	0.72949	0.748203	0.743339	0.746739	0.754034	0.751776	0.744833	0.734898	0.710445	0.703423	0.703677	0.705285	0.707779	0.692849	0.66359	0.632695	0.606301	0.586589	0.596645	0.573462	0.567756	0.547253	0.551362	0.559974	0.565334	0.577304	0.579176	0.598209	0.627199	0.637245	0.587791
253	0.317812	0.330612	0.671989	0.735561	0.727847	0.743811	0.72926	0.691007	0.705561	0.703432	0.712655	0.689248	0.693011	0.711548	0.705342	0.696631	0.697696	0.71663	0.711624	0.711648	0.697078	0.708206	0.714196	0.703506	0.679483	0.665306	0.718544	NaN	NaN	NaN	NaN	NaN	NaN	NaN	NaN	NaN	NaN
254	0.395635	0.357498	0.605303	0.726858	0.728189	0.732743	0.724187	0.677646	0.663251	0.610568	0.629611	0.632381	0.632145	0.633818	0.648331	0.650184	0.662474	0.66823	0.653555	0.669286	0.660298	0.66197	0.632987	0.606398	0.614583	0.654969	0.654893	NaN	NaN	NaN	NaN	NaN	NaN	NaN	NaN	NaN	NaN

[truncated: 3 more sheets: S2P p53, S2P Divisions, S2P Death]
