# Supplementary material for: Temporal coordination of the transcription factor response to H2O2 stress
Source: Nat Commun. 2024 Apr 23;15:3440. doi: 10.1038/s41467-024-47837-w (PMC11039679; doi:10.1038/s41467-024-47837-w)
Supplement: Supplementary file 9 — Source Data [file 41467_2024_47837_MOESM9_ESM.zip › SourceData/Source Data Supp Figure 3.xlsx]

## Sheet: Data Explanation
S3C	Each Row is an individual cell and the columns indicate whether Foxo1 or Fos was measured and the concentration of H2O2. Foxo1 data is the Fraction of Foxo1 signal in the nucleus. Fos data is the natural log of the nuclear intensity
S3D	Each Row is an individual cell and the columns indicate whether Foxo1 or Fos was measured and the concentration of H2O2. Foxo1 data is the Fraction of Foxo1 signal in the nucleus. Fos data is the natural log of the nuclear intensity
S3E	Each Row is an individual cell and the columns indicate whether Foxo1 or RelA was measured and the concentration of H2O2. Both Foxo1 and RelA data is the Fraction of the signal in the nucleus.
S3F	Each Row is an individual cell and the columns indicate whether Foxo1 or NFAT1 was measured and the concentration of H2O2. Both Foxo1 and NFAT1 data is the Fraction of the signal in the nucleus.
S3G	Each Row is an individual cell and the columns indicate whether p53 or Nrf2 was measured and the concentration of H2O2. Both p53 and Nrf2 data is the natural log of the nuclear intensity
S3H	Each Row is an individual cell and the columns indicate whether p53 or JUN was measured and the concentration of H2O2. Both p53 and JUN data is the natural log of the nuclear intensity
S3I	Each Row is an individual cell and the columns indicate whether RelA or p53 was measured and the concentration of H2O2. RelA data is the Fraction of RekA signal in the nucleus. p53 data is the natural log of the nuclear intensity.MCF10A cell line
S3J	Each Row is an individual cell and the columns indicate whether p53 or Nrf2 was measured and the concentration of H2O2. Both p53 and Nrf2 data is the natural log of the nuclear intensity. MCF10A cell line
S3K	Each Row is an individual cell and the columns indicate whether p53 or JUN was measured and the concentration of H2O2. Both p53 and JUN data is the natural log of the nuclear intensity. MCF10A cell line

## Sheet: S3C
FOS 0uM	FOXO1 0uM	FOS 40uM	FOXO140uM	FOS 60uM	FOXO1 60uM	FOS 80uM	FOXO1 80uM
-5.50184	0.522542	-4.06794	0.408463	-4.51374	0.797198	-4.66609	0.691533
-4.03879	0.550143	-4.10655	0.46604	-4.34283	0.812947	-4.84321	0.59576
-4.0692	0.542493	-3.90747	0.432465	-3.56571	0.648829	-3.8235	0.741519
-3.79709	0.55453	-4.0548	0.477523	-4.02694	0.821545	-3.69978	0.681435
-4.23543	0.54342	-4.34326	0.357465	-3.88285	0.837418	-4.80737	0.686151
-4.79557	0.448119	-3.84729	0.401343	-4.45346	0.770578	-2.56362	0.501758
-3.91663	0.489552	-3.75685	0.421227	-3.2889	0.733715	-3.78992	0.576643
-4.38368	0.446281	-4.67663	0.471927	-4.35146	0.784132	-4.51865	0.644206
-4.82082	0.421995	-3.29843	0.485048	-3.8328	0.76498	-2.39685	0.500198
-4.37117	0.435885	-3.84403	0.459094	-3.84264	0.754498	-3.46803	0.717122
-4.26634	0.495711	-4.12065	0.398775	-3.03963	0.823317	-4.2534	0.729809
-3.85032	0.461351	-3.13565	0.436076	-4.2198	0.78224	-2.3678	0.500256
-4.17778	0.499597	-4.30237	0.769255	-4.03124	0.726095	-3.41298	0.512752
-4.72223	0.557726	-4.20441	0.389976	-4.30652	0.767667	-3.44365	0.773697
-3.77446	0.541173	-3.6982	0.472534	-3.84905	0.731172	-4.09237	0.708851
-3.94876	0.500404	-3.60478	0.420886	-4.50484	0.530118	-3.49244	0.736143
-4.27947	0.458918	-2.89668	0.437562	-4.96299	0.789147	-3.70183	0.725128
-4.28249	0.469616	-3.61764	0.415926	-4.36161	0.782209	-4.65736	0.722449
-4.36794	0.461322	-3.56836	0.479915	-3.85105	0.793131	-3.46237	0.712297
-3.90231	0.455729	-4.30805	0.618078	-3.85541	0.717339	-4.062	0.767388
-5.09398	0.396275	-3.70531	0.422974	-3.03025	0.463414	-3.54155	0.434909
-3.61927	0.458995	-3.6874	0.402735	-3.95165	0.505456	-4.80886	0.800907
-3.19858	0.464936	-3.97472	0.423111	-3.05668	0.802396	-3.69449	0.703804
-4.31891	0.481343	-4.23548	0.582466	-4.48646	0.819388	-5.01322	0.658336
-3.50813	0.462681	-4.31535	0.810226	-2.87955	0.710041	-2.4334	0.473486
-3.53973	0.437714	-4.14871	0.523118	-4.13259	0.673491	-3.08439	0.760264
-4.85038	0.44043	-3.7594	0.456001	-4.49792	0.792708	-4.12531	0.697963
-3.77344	0.523571	-4.04925	0.397053	-4.62942	0.793309	-3.91965	0.700064
-3.83436	0.464871	-2.73024	0.398788	-4.60705	0.780576	-3.59374	0.672187
-3.49797	0.450221	-3.1203	0.437868	-4.52028	0.691483	-3.41131	0.768543
-4.69418	0.457248	-4.46271	0.436224	-4.70619	0.702168	-4.40679	0.712104
-4.25897	0.456299	-4.43508	0.739712	-4.32471	0.744751	-2.82216	0.632028
-3.56911	0.518196	-4.33175	0.469253	-3.73257	0.755158	-2.6866	0.67758
-3.12997	0.546	-3.53271	0.408344	-3.8472	0.743775	-4.46472	0.700072
-3.34175	0.438996	-3.66703	0.405248	-3.22352	0.671479	-4.56184	0.769736
-4.38582	0.485953	-3.65502	0.701346	-3.90914	0.769351	-3.99817	0.715743
-3.75658	0.457783	-4.27999	0.437967	-4.08921	0.773891	-4.26201	0.690418
-4.3594	0.470427	-4.0802	0.434743	-4.24479	0.788188	-3.04949	0.661162
-3.34612	0.4991	-2.99247	0.477922	-4.86241	0.828504	-3.76226	0.77152
-4.58532	0.491898	-3.30206	0.486872	-2.29895	0.432898	-4.8538	0.571828
-4.663	0.466247	-3.61897	0.497333	-3.90467	0.765659	-4.0019	0.751996
-4.57944	0.451903	-2.70952	0.575324	-4.17406	0.744692	-3.05085	0.650705
-4.41024	0.466188	-3.62562	0.404244	-3.55986	0.764684	-4.01181	0.643041
-3.28256	0.468349	-4.19249	0.447336	-3.65748	0.787963	-3.39266	0.590638
-4.58883	0.461395	-4.24373	0.444497	-3.97203	0.654533	-4.29101	0.738664
-4.43309	0.457154	-4.18309	0.647879	-4.39194	0.78687	-3.97553	0.723938
-3.15663	0.513927	-3.28774	0.56769	-4.66048	0.801928	-3.993	0.644497
-4.10787	0.471265	-3.12311	0.620853	-3.38678	0.762183	-3.58003	0.745748
-3.56868	0.450865	-4.05753	0.822475	-4.2719	0.758048	-3.35537	0.757533
-4.5159	0.459372	-4.34551	0.453612	-3.82119	0.662558	-3.39137	0.765105
-4.23021	0.478065	-3.73696	0.449864	-4.18085	0.77645	-4.03936	0.647628
-3.83392	0.429202	-3.05836	0.439358	-3.49829	0.738894	-4.55112	0.736511
-4.55306	0.470224	-3.37396	0.471984	-4.51389	0.768478	-3.97553	0.699311
-4.16105	0.41855	-2.06277	0.424387	-3.75103	0.820457	-4.88001	0.764008
-4.76059	0.44493	-4.09427	0.790889	-2.91084	0.71502	-3.12261	0.569692
-3.29037	0.484668	-3.87818	0.603135	-4.03428	0.791118	-3.03266	0.660976
-4.96564	0.429112	-3.81635	0.40821	-4.28355	0.727556	-3.73214	0.786137
-4.3384	0.473519	-3.78053	0.408735	-3.78543	0.801559	-3.11546	0.647223
-3.62324	0.424568	-3.31963	0.835664	-3.8302	0.834941	-4.13904	0.663175
-3.73415	0.411817	-4.94288	0.406548	-3.47385	0.748187	-4.34985	0.694495
-4.20477	0.430659	-3.90294	0.422737	-2.67177	0.576687	-4.69318	0.631032
-4.52308	0.425054	-3.07764	0.69506	-3.61951	0.774969	-4.34032	0.740291
-3.11775	0.418708	-4.19616	0.52665	-4.35147	0.791364	-4.26916	0.747943
-4.12619	0.483106	-3.22504	0.449686	-4.10772	0.775618	-3.6546	0.788929
-3.87928	0.428717	-3.73293	0.488258	-4.03316	0.782595	-4.7089	0.745747
-4.03646	0.487157	-3.21968	0.42782	-4.93339	0.780317	-3.68661	0.616023
-4.39318	0.409977	-4.25651	0.440298	-3.21709	0.820624	-4.44871	0.706253
-4.62608	0.419745	-4.523	0.429236	-2.15764	0.533069	-3.18203	0.78336
-3.48173	0.417714	-3.47731	0.403611	-4.59925	0.811973	-4.47279	0.70292
-3.46553	0.448076	-3.68894	0.385078	-3.94705	0.820768	-4.55468	0.686886
-3.75276	0.391436	-4.02236	0.425468	-4.3773	0.794611	-3.00666	0.51364
-4.28234	0.50631	-4.17933	0.440198	-3.14794	0.797022	-3.1411	0.594665
-3.94979	0.445489	-4.21651	0.426029	-4.27002	0.754659	-4.45026	0.674479
-4.49979	0.417051	-4.40723	0.766185	-4.3418	0.760238	-4.14565	0.788624
-3.56206	0.416634	-4.63131	0.401537	-3.1896	0.752117	-3.41875	0.767956
-3.90859	0.447113	-3.4276	0.521033	-3.66486	0.51339	-4.21869	0.666822
-4.19936	0.431025	-3.92471	0.648722	-3.81086	0.765219	-3.36725	0.800513
-4.01729	0.514806	-4.03264	0.372151	-4.25459	0.826061	-3.81455	0.796023
-3.83757	0.406961	-1.89031	0.425622	-2.85359	0.66163	-4.08964	0.652025
-4.3569	0.43712	-3.70406	0.407807	-4.46862	0.770289	-3.90475	0.737408
-4.59832	0.402706	-3.56488	0.839466	-2.94495	0.583642	-3.96677	0.694773
-4.7156	0.43054	-3.5596	0.59396	-3.42823	0.705571	-4.24238	0.783872
-4.26385	0.427587	-3.7965	0.869254	-3.25156	0.743559	-2.96964	0.75902
-2.49782	0.569471	-4.132	0.79535	-3.25875	0.752973	-3.68398	0.70253
-4.15875	0.475502	-3.93696	0.412489	-5.22972	0.76782	-4.4696	0.669687
-3.00646	0.452037	-4.45619	0.778111	-4.10111	0.816691	-4.09841	0.757616
-3.91204	0.419107	-5.34894	0.402909	-3.60378	0.800803	-4.25828	0.707799
-4.13172	0.4237	-4.32934	0.420342	-2.88326	0.676152	-4.08476	0.690566
-3.72668	0.471954	-3.50289	0.470414	-2.85087	0.651625	-3.69837	0.756239
-4.61898	0.378552	-2.76583	0.445767	-3.22427	0.709514	-3.91198	0.716751
-3.34177	0.520794	-3.48037	0.44145	-3.68469	0.79963	-3.13393	0.825865
-3.79162	0.432897	-3.92098	0.564375	-3.00491	0.813176	-4.2189	0.707691
-3.84866	0.44992	-4.01366	0.422899	-4.08252	0.775843	-2.94003	0.78369
-4.37684	0.398429	-2.31912	0.43697	-4.15448	0.830101	-3.76328	0.781577
-2.69507	0.446718	-4.45533	0.80555	-3.50489	0.666933	-3.78677	0.769499
-4.33536	0.471962	-3.3388	0.805055	-4.67735	0.770319	-3.67544	0.755059
-3.48266	0.53695	-3.73938	0.826385	-4.11856	0.75963	-3.78043	0.70563
-3.64234	0.469261	-4.36766	0.422479	-3.74191	0.75635	-3.80472	0.741986
-3.74713	0.476064	-3.9596	0.456033	-3.62807	0.777351	-4.67565	0.775772
-3.76721	0.439129	-4.80358	0.4099	-4.06274	0.821814	-4.26049	0.697437
-4.02913	0.430426	-3.19983	0.599404	-2.40328	0.533545	-3.30377	0.754179
-4.49624	0.434782	-4.19789	0.484572	-3.42099	0.789388	-4.05721	0.733021
-3.76474	0.483747	-4.64296	0.442958	-3.84927	0.811818	-4.18766	0.682597
-4.12822	0.422254	-4.21483	0.420566	-4.52634	0.757717	-4.45456	0.714632
-4.53723	0.400873	-3.35255	0.400181	-2.74853	0.637098	-4.19906	0.691139
-2.54321	0.505098	-3.40136	0.386439	-3.54511	0.80337	-4.46308	0.791145
-5.14823	0.46844	-4.8129	0.436867	-3.18528	0.655311	-3.76963	0.690347
-5.05609	0.391654	-5.05416	0.368772	-4.02251	0.795667	-4.22067	0.739921
-5.3639	0.387377	-4.64149	0.42918	-3.71633	0.824062	-4.20293	0.708234
-5.04697	0.446422	-4.83917	0.395195	-3.41341	0.813251	-4.05874	0.736221
-4.0882	0.438409	-4.39628	0.432651	-3.81211	0.770093	-2.48093	0.437452
-3.52409	0.43632	-3.16724	0.419493	-3.46421	0.763099	-3.79117	0.762937
-4.60595	0.397062	-4.58759	0.782286	-4.03836	0.634404	-2.7434	0.803971
-5.00098	0.401707	-3.47935	0.733477	-3.75822	0.7363	-2.92102	0.812584
-4.36353	0.407413	-3.36514	0.388351	-4.20888	0.777905	-4.03159	0.76551
-4.83852	0.449771	-4.06113	0.411766	-4.09214	0.766888	-3.92961	0.695529
-4.66003	0.403141	-4.76914	0.760631	-3.51384	0.80166	-3.81693	0.647808
-2.59423	0.455042	-4.47643	0.539086	-4.52699	0.823765	-3.89684	0.721028
-4.3084	0.438572	-2.0514	0.45409	-4.1623	0.828746	-2.87302	0.624771
-3.01678	0.390806	-4.06973	0.385572	-3.66288	0.830034	-3.10747	0.793618
-4.10876	0.445355	-4.29379	0.423336	-3.63068	0.715883	-2.77671	0.797839
-3.40445	0.555502	-3.97284	0.86649	-2.88308	0.805619	-4.13577	0.747923
-3.71992	0.461776	-3.91045	0.413227	-4.25174	0.738094	-3.38356	0.70846
-4.49045	0.411062	-4.68831	0.412251	-3.63753	0.686667	-3.37661	0.731116
-3.11298	0.412574	-4.84996	0.391368	-3.16447	0.727649	-3.63733	0.761699
-3.36197	0.5162	-3.86587	0.455814	-3.83859	0.823579	-4.08058	0.625711
-3.65399	0.408677	-3.36485	0.395586	-3.76046	0.755691	-3.73573	0.749016
-4.91307	0.405674	-3.61066	0.441401	-3.73087	0.692278	-3.20913	0.78269
-2.61912	0.5023	-4.0396	0.398396	-4.21114	0.671363	-3.62499	0.810639
-4.8823	0.405844	-3.38921	0.464946	-3.70907	0.659579	-4.5264	0.729683
-5.50717	0.459556	-4.21684	0.431992	-3.85008	0.827212	-3.85477	0.743063
-3.82415	0.407548	-3.4259	0.856536	-3.49823	0.814396	-2.8845	0.644251
-4.06233	0.406281	-4.27907	0.817332	-5.43039	0.708107	-3.84343	0.784894
-3.17221	0.546523	-3.96738	0.863775	-4.08838	0.801993	-3.81507	0.745882
-2.69056	0.503063	-3.71041	0.469311	-3.70325	0.810803	-3.8778	0.71642
-4.09768	0.410257	-4.94428	0.377954	-3.82579	0.654887	-3.94922	0.688005
-4.60969	0.427579	-3.32605	0.725656	-3.24627	0.798445	-3.16481	0.804851
-4.74376	0.393786	-4.30033	0.805915	-3.16933	0.816281	-4.0148	0.671492
-4.09541	0.396057	-4.49058	0.433659	-3.66268	0.832658	-4.42313	0.69668
-3.47657	0.431148	-4.24829	0.411092	-3.11957	0.572775	-4.12964	0.745006
-3.32028	0.483716	-4.97512	0.406106	-3.99046	0.825729	-4.39626	0.648495
-3.17756	0.499631	-3.42311	0.424462	-4.37787	0.823586	-3.16902	0.76505
-4.63939	0.371302	-3.955	0.76297	-3.58208	0.842385	-4.16032	0.783221
-4.68636	0.430559	-3.32038	0.412958	-3.93347	0.820062	-4.06151	0.656771
-5.33438	0.402619	-4.06165	0.485056	-3.28262	0.775424	-3.09129	0.804762
-3.24782	0.530279	-4.73302	0.396252	-3.84653	0.631306	-3.76503	0.727064
-3.16078	0.426192	-3.80342	0.442322	-4.03424	0.794039	-4.60058	0.719298
-4.62571	0.416274	-3.98926	0.403022	-4.26038	0.732705	-4.50327	0.735321
-3.29008	0.449662	-3.79842	0.485825	-4.07753	0.847334	-3.53273	0.703705
-3.41246	0.483149	-3.778	0.440568	-3.49106	0.813909	-4.39333	0.67891
-3.62565	0.420873	-2.95604	0.416923	-2.9079	0.698646	-4.26521	0.719598
-3.12428	0.46438	-3.89319	0.499468	-3.46548	0.773245	-2.80217	0.830823
-3.76251	0.435774	-4.06767	0.482872	-3.76592	0.723387	-3.91017	0.766873
-4.22685	0.334944	-4.33002	0.497782	-3.9188	0.602697	-3.64579	0.707752
-3.02605	0.50046	-4.33641	0.41814	-4.59557	0.767008	-5.05155	0.639112
-4.85096	0.417962	-3.90959	0.398524	-3.93408	0.834621	-3.4916	0.795355
-3.65252	0.574715	-4.04924	0.858991	-5.30075	0.731301	-4.55086	0.815584
-3.64578	0.425554	-3.63949	0.447509	-3.56463	0.717519	-4.08284	0.768107
-2.75113	0.498528	-4.27024	0.424435	-3.83669	0.719821	-3.47569	0.690793
-4.20163	0.410848	-4.0459	0.460391	-3.65923	0.740162	-4.73137	0.546598
-2.97132	0.500638	-4.30772	0.476623	-3.65867	0.822128	-3.47299	0.572521
-4.51947	0.447652	-2.40789	0.393071	-4.00713	0.776463	-4.01236	0.812912
-4.62614	0.415254	-3.91123	0.481677	-3.42893	0.714474	-4.10433	0.706601
-4.86354	0.386674	-3.44942	0.434604	-4.05813	0.765305	-3.33062	0.742167
-4.58973	0.464132	-3.49132	0.421015	-3.22445	0.714647	-3.56904	0.755322
-4.89841	0.395309	-3.56473	0.407479	-4.2815	0.791097	-3.7258	0.762357
-4.17881	0.42562	-4.13328	0.497683	-3.30408	0.797027	-3.67435	0.805505
-4.61892	0.430642	-4.74532	0.734544	-5.01557	0.764958	-3.41631	0.653592
-4.27039	0.38904	-2.4759	0.398362	-3.31382	0.753078	-3.07562	0.655512
-2.74346	0.497265	-4.43432	0.47152	-3.71907	0.71945	-3.83594	0.773291
-3.02998	0.481588	-3.6916	0.558503	-4.48304	0.756153	-4.15427	0.663103
-5.62549	0.395571	-3.4894	0.407497	-3.89689	0.621805	-2.82336	0.737558
-4.58642	0.418052	-3.63908	0.390544	-3.84741	0.836084	-3.49262	0.761823
-4.0574	0.453219	-2.57793	0.408645	-4.00246	0.63293	-4.36535	0.736647
-4.46951	0.429746	-3.37939	0.781369	-3.19151	0.730575	-3.59329	0.780255
-3.83629	0.427665	-4.40266	0.498807	-2.67789	0.48311	-3.30433	0.768291
-4.02279	0.458949	-2.74586	0.39029	-3.73631	0.70461	-3.83774	0.607028
-5.19172	0.393587	-2.34751	0.375729	-3.63583	0.745379	-4.78335	0.719066
-4.94237	0.392733	-4.62749	0.483726	-4.53594	0.801921	-4.11644	0.716787
-5.57397	0.381721	-2.19689	0.454994	-3.58724	0.820985	-4.47924	0.738202
-4.61402	0.43108	-2.82343	0.410214	-3.41549	0.794168	-3.65642	0.716354
-3.6505	0.590745	-2.47676	0.424287	-3.38092	0.751155	-2.36689	0.671058
-2.9974	0.501604	-3.77168	0.39501	-3.17801	0.467316	-3.78359	0.799108
-4.84135	0.403288	-3.7251	0.499119	-4.78291	0.402982	-3.65507	0.771755
-3.08095	0.43989	-2.68421	0.427189	-3.43183	0.750249	-3.24292	0.662933
-4.56061	0.42856	-3.52293	0.393922	-3.91515	0.813376	-3.69074	0.739231
-4.58395	0.428358	-3.57811	0.703375	-3.74878	0.806059	-3.25055	0.770045
-4.62523	0.458753	-3.60266	0.377255	-3.10991	0.759454	-3.13187	0.767622
-3.76333	0.412579	-3.89553	0.842457	-3.90349	0.501767	-3.28651	0.801614
-3.66541	0.408748	-4.44604	0.400785	-2.79871	0.458575	-5.04517	0.726827
-4.31029	0.549204	-3.77818	0.409427	-4.79216	0.776941	-3.7978	0.768547
-4.94591	0.397779	-3.36757	0.832612	-3.85958	0.70672	-3.08821	0.691122
-4.03928	0.470129	-3.58002	0.373204	-4.10097	0.810069	-3.52357	0.754292
-3.6133	0.402038	-4.05287	0.413515	-3.77138	0.706803	-3.90399	0.748418
-4.83834	0.404562	-4.11544	0.391301	-3.02623	0.67555	-3.3473	0.5521
-4.74466	0.412644	-3.6136	0.499806	-3.04202	0.624021	-4.64933	0.694256
-4.26375	0.38159	-2.06434	0.412915	-3.96471	0.788708	-3.1278	0.80764
-3.14516	0.446666	-3.87036	0.678388	-3.48385	0.73715	-3.05675	0.770881
-4.44409	0.42232	-4.05419	0.37691	-3.30474	0.771553	-2.47062	0.421269
-3.75082	0.403227	-3.25743	0.41323	-4.68729	0.408417	-3.85135	0.742225
-4.60408	0.413677	-4.53601	0.407127	-3.85418	0.689653	-3.13428	0.571622
-3.63501	0.458496	-4.44775	0.474139	-3.59761	0.694418	-3.67875	0.755842
-5.5608	0.390804	-3.18479	0.463327	-4.49562	0.495783	-3.76046	0.754036
-4.99311	0.386425	-3.9829	0.385779	-3.2982	0.729426	-3.11755	0.794005
-3.56099	0.401834	-3.95733	0.562169	-3.02942	0.81251	-2.96515	0.788098
-4.95605	0.405819	-2.73586	0.433048	-3.89476	0.69184	-3.0033	0.757165
-3.31306	0.484247	-3.92217	0.398171	-3.89209	0.50115	-4.07598	0.676
-4.70852	0.407786	-3.34195	0.410741	-3.35529	0.498908	-3.74252	0.585566
-3.68441	0.40476	-4.39348	0.374283	-4.11252	0.6931	-3.69223	0.759361
-4.52599	0.400175	-4.84291	0.372768	-3.60941	0.658664	-3.61052	0.447146
-4.2413	0.404392	-3.19869	0.443043	-4.57378	0.82171	-3.22958	0.433731
-3.37822	0.487248	-3.38009	0.393898	-3.61382	0.685403	-3.57977	0.636964
-4.71622	0.401626	-2.9415	0.536357	-3.37288	0.747629	-3.68543	0.704507
-4.9029	0.382133	-2.33105	0.431785	-3.67645	0.690872	-3.11578	0.732944
-3.34775	0.50511	-3.46617	0.418175	-4.92647	0.758856	-2.157	0.839648
-3.9778	0.5096	-3.53477	0.425515	-4.50801	0.784673	-3.62882	0.633395
-6.33359	0.398669	-3.70366	0.416292	-3.18293	0.780813	-3.66969	0.627217
-4.82587	0.388591	-3.34385	0.407865	-4.00689	0.492908	-4.40832	0.737784
-4.82796	0.380335	-4.18387	0.72598	-3.82184	0.647899	-3.14393	0.739742
-3.71019	0.420337	-3.7745	0.404742	-2.80943	0.58118	-4.51314	0.765983
-4.91178	0.401085	-4.15268	0.426918	-3.93081	0.717037	-3.67645	0.691577
-3.8165	0.507644	-3.18573	0.413972	-3.65381	0.683354	-2.49631	0.773387
-4.94967	0.408431	-4.02403	0.391848	-3.32063	0.754357	-3.78191	0.708782
-5.01569	0.409376	-3.51836	0.406743	-3.81273	0.761436	-3.43391	0.595262
-3.60746	0.461636	-4.07783	0.537492	-3.73617	0.690712	-3.67925	0.743992
-3.57502	0.512144	-4.74918	0.384811	-4.64553	0.825406	-3.2411	0.784347
-4.06362	0.410457	-4.39361	0.415099	-4.91586	0.801485	-3.26826	0.744833
-3.80498	0.417856	-4.28094	0.415887	-4.41544	0.500147	-3.51162	0.708303
-4.35232	0.49534	-2.58308	0.405838	-4.0812	0.67732	-3.58624	0.754301
-3.49224	0.457482	-3.73307	0.824483	-4.04325	0.738018	-3.32941	0.586332
-3.99785	0.382308	-3.11723	0.473172	-3.48435	0.668233	-4.61569	0.72848
-3.62497	0.44126	-4.67811	0.45112	-3.72803	0.723811	-3.58058	0.735179
-4.17681	0.478943	-4.11215	0.414397	-5.23549	0.805696	-2.85163	0.716551
-3.97764	0.458245	-4.18551	0.772056	-3.9507	0.487103	-3.98551	0.719374
-3.60916	0.428701	-4.521	0.43606	-3.74611	0.719061	-4.62185	0.774352
-4.11987	0.46503	-3.5251	0.436601	-3.57735	0.791694	-3.86211	0.732851
-3.51413	0.467763	-4.24903	0.48698	-4.06985	0.659059	-2.92856	0.648487
-4.80328	0.389658	-3.98302	0.387661	-3.57368	0.811025	-3.34414	0.740247
-4.29946	0.352195	-3.10135	0.433568	-3.56866	0.706193	-3.42818	0.678697
-4.63707	0.378525	-4.5914	0.410284	-3.5749	0.752544	-2.16085	0.540582
-3.51029	0.417179	-4.69212	0.43587	-4.45436	0.773986	-2.64852	0.793302
-4.40417	0.407135	-4.80532	0.452386	-4.0495	0.759341	-3.1377	0.686175
-5.14427	0.370137	-4.17761	0.446898	-3.61251	0.762893	-2.62954	0.67499
-4.4986	0.426072	-3.05359	0.447399	-4.25298	0.649326	-3.86337	0.783143
-4.71898	0.404404	-2.8347	0.403571	-3.72492	0.779584	-3.79267	0.706214
-3.84655	0.409597	-3.13042	0.433086	-2.9604	0.696375	-3.05111	0.649807
-4.7812	0.382208	-3.93022	0.409497	-3.35132	0.789891	-2.54248	0.774347
-4.50613	0.429906	-2.91134	0.412972	-3.93828	0.499126	-3.03233	0.784952
-4.81831	0.435159	-4.25638	0.440917	-4.03657	0.497758	-3.31432	0.808524
-4.66188	0.366009	-4.59339	0.419995	-3.69166	0.735643	-3.29692	0.715698
-3.58121	0.494837	-3.46484	0.444362	-3.14699	0.648954	-3.26197	0.714868
-3.9491	0.422641	-3.50393	0.414966	-3.68337	0.473178	-3.30591	0.624473
-4.46663	0.39473	-4.56647	0.376147	-3.72832	0.805571	-1.72398	0.560598
-3.52078	0.472116	-4.28033	0.435636	-2.78945	0.681947	-2.79051	0.625598
-4.10348	0.385653	-4.18201	0.416748	-3.90903	0.801231	-3.27481	0.654146
-4.63275	0.365715	-4.74885	0.497703	-3.82578	0.703626	-2.4058	0.798313
-4.81772	0.438958	-4.5762	0.4361	-4.27355	0.807625	-3.91997	0.718629
-4.78857	0.416699	-2.62996	0.435483	-4.39768	0.497991	-3.01944	0.802052
-4.72495	0.398221	-3.99806	0.496713	-4.08598	0.75567	-2.96865	0.744642
-3.76712	0.498581	-2.79678	0.443629	-3.68653	0.481663	-2.34707	0.777141
-3.74416	0.593434	-4.6456	0.403848	-4.4249	0.805087	-3.13361	0.631058
-3.86547	0.442446	-4.17432	0.415968	-3.91191	0.707267	-2.8419	0.75525
-3.17752	0.415742	-4.30983	0.423693	-3.37989	0.76069	-3.76448	0.761553
-3.84095	0.510194	-4.02698	0.418391	-4.0409	0.499998	-3.72492	0.809237
-4.62987	0.428907	-3.54966	0.4518	-3.24553	0.776184	-3.45787	0.796938
-4.66714	0.41194	-4.29859	0.467419	-4.00693	0.718339	-3.15117	0.633149
-3.98047	0.339262	-4.06392	0.451374	-4.12242	0.80671	-2.66888	0.794006
-5.02516	0.443363	-4.55926	0.406634	-4.21976	0.498757	-1.58942	0.803624
-4.5788	0.385432	-4.433	0.472679	-3.79493	0.762489	-3.59325	0.786914
-4.51412	0.399287	-4.27296	0.387745	-4.47779	0.842854	-3.56254	0.729773
-4.70847	0.458928	-4.59141	0.432297	-4.49477	0.727459	-3.73515	0.721818
-3.78391	0.428703	-3.50032	0.425572	-3.67752	0.816314	-2.54212	0.480603
-4.92065	0.427605	-4.48539	0.49553	-3.59744	0.811049	-2.60238	0.784143
-3.99397	0.539721	-3.96238	0.49562	-3.44106	0.758569	-4.56652	0.726741
-5.07524	0.435191	-3.20521	0.48093	-3.9532	0.753659	-3.4771	0.756019
-3.92459	0.42612	-4.00382	0.457114	-4.48493	0.784244	-3.43772	0.806196
-4.12408	0.428023	-3.88573	0.55552	-4.34811	0.767666	-3.30686	0.816436
-4.74361	0.407588	-3.75137	0.451776	-3.50193	0.760787	-3.46396	0.751208
-5.55521	0.467497	-4.07975	0.407253	-3.91679	0.839462	-3.80499	0.706572
-4.63723	0.396285	-3.05177	0.434106	-4.37414	0.832251	-3.55819	0.807804
-4.7219	0.394268	-4.0831	0.445312	-3.33038	0.753388	-3.54719	0.736737
-5.0137	0.384053	-3.96669	0.426334	-3.23271	0.815785	-3.72837	0.782206
-4.24458	0.428316	-4.04546	0.495377	-3.92773	0.769687	-3.28488	0.809098
-4.97144	0.372358	-2.89907	0.428014	-3.42209	0.810188	-3.51612	0.815106
-4.60784	0.438249	-3.82292	0.481254	-3.61305	0.781761	-3.70025	0.777148
-3.99301	0.42128	-4.40246	0.394398	-4.17464	0.823269	-3.05328	0.776308
-3.96737	0.396252	-4.27371	0.376806	-3.83155	0.68423	-2.70083	0.780751
-5.03065	0.393033	-3.34475	0.468395	-4.08648	0.498569	-3.73453	0.693542
-4.3281	0.356256	-4.06967	0.834699	-3.93471	0.82804	-2.71861	0.804073
-4.18797	0.449483	-3.96835	0.418276	-3.79262	0.728708	-1.75235	0.506691
-4.45962	0.451604	-3.85638	0.41091	-4.19105	0.796805	-3.53516	0.811025
-5.31969	0.392546	-4.5659	0.399644	-4.38777	0.820951	-2.81506	0.597202
-4.79602	0.391732	-3.79446	0.496198	-3.90629	0.703434	-3.35876	0.679591
-4.61632	0.43529	-4.98278	0.37525	-3.48742	0.780133	-3.09036	0.783005
-4.1032	0.51644	-3.41091	0.422496	-4.71678	0.819047	-3.57501	0.786525
-4.52847	0.373938	-3.61307	0.458874	-4.22165	0.743888	-3.06635	0.593758
-4.63737	0.420608	-3.90532	0.41702	-3.92474	0.494279	-2.80041	0.759307
-4.5162	0.457589	-4.23357	0.495686	-3.68	0.804321	-3.80407	0.723432
-4.1322	0.402686	-3.51105	0.498614	-3.82044	0.817122	-3.45213	0.766866
-4.19654	0.439265	-3.15025	0.462488	-3.98528	0.497229	-3.55712	0.736706
-3.6203	0.438723	-2.78997	0.41615	-3.81394	0.714131	-3.55322	0.790002
-5.23327	0.430288	-3.70062	0.566236	-4.42619	0.468431	-2.18951	0.573987
-4.42828	0.458473	-4.40689	0.487694	-3.77492	0.737471	-3.11027	0.795047
-5.00954	0.427358	-3.61811	0.820785	-3.95919	0.83085	-4.39095	0.735548
-4.29021	0.427513	-4.32516	0.694962	-4.12088	0.498952	-3.57237	0.777786
-4.91337	0.386661	-3.88162	0.422827	-4.20019	0.746593	-2.98637	0.711359
-4.89758	0.397585	-4.15241	0.552119	-4.20028	0.782872	-3.20075	0.782553
-4.50307	0.38394	-4.40034	0.444975	-4.13262	0.491007	-3.36196	0.778251
-4.53241	0.435059	-3.81962	0.426821	-4.24244	0.78558	-1.6851	0.479464
-4.60311	0.431627	-3.97866	0.444101	-3.64696	0.771638	-3.71571	0.787487
-5.00189	0.376067	-4.36088	0.497271	-4.18132	0.814139	-2.67556	0.840086
-4.69632	0.414007	-4.29064	0.417808	-3.80336	0.841377	-3.9938	0.72008
-3.31449	0.442082	-3.38155	0.405158	-4.64801	0.816738	-3.62664	0.703122
-3.65779	0.50368	-4.29618	0.547539	-3.5155	0.584283	-2.20066	0.794169
-5.45065	0.416221	-3.9539	0.592259	-3.65759	0.77285	-1.22891	0.820794
-2.98885	0.416308	-3.48542	0.446145	-4.38557	0.815168	-2.78843	0.754288
-5.26063	0.419477	-3.51345	0.489838	-4.56448	0.791644	-3.61647	0.501756
-4.22508	0.446742	-4.39091	0.785974	-3.90763	0.682678	-3.61322	0.803123
-5.15108	0.378354	-2.59944	0.483952	-3.43208	0.759165	-3.32437	0.647311
-3.82173	0.485892	-3.91144	0.419209	-3.7417	0.792147	-3.61045	0.75504
-4.97415	0.415489	-3.09427	0.447753	-4.79362	0.671665	-3.3003	0.801488
-4.12171	0.44245	-4.0881	0.424707	-3.35265	0.778399	-4.11613	0.764663
-4.90529	0.453294	-4.66331	0.460587	-3.5955	0.747292	-3.01408	0.756507
-4.2277	0.408585	-4.5772	0.436977	-4.19466	0.80444	-3.63207	0.819571
-4.10248	0.4292	-4.61146	0.7577	-4.05854	0.498081	-3.08782	0.783311
-3.97117	0.424969	-4.38856	0.805997	-4.72186	0.655111	-3.349	0.783627
-4.22262	0.415852	-2.97892	0.434117	-3.44713	0.768701	-2.98997	0.714408
-4.8405	0.438705	-4.21735	0.731266	-4.94268	0.776371	-3.57663	0.812644
-4.32241	0.460186	-4.26002	0.492391	-3.8733	0.79519	-3.25942	0.514867
-5.12179	0.413352	-4.31446	0.428144	-4.38513	0.497625	-4.03634	0.700513
-5.03817	0.462237	-3.68016	0.431087	-4.71349	0.63331	-2.48925	0.843087
-3.01058	0.515576	-3.6102	0.467773	-3.02783	0.500451	-1.79763	0.79333
-3.80581	0.439732	-3.67136	0.837737	-3.64753	0.781217	-3.33808	0.763039
-4.71092	0.442355	-3.82519	0.402828	-4.23126	0.779153	-3.76104	0.783849
-3.20821	0.459527	-3.90674	0.667794	-3.36422	0.493688	-3.66043	0.501022
-3.2474	0.437506	-5.21033	0.520357	-3.5199	0.787196	-2.07354	0.75026
-4.67792	0.449014	-2.96894	0.559158	-4.05729	0.804498	-4.13704	0.787371
-4.16958	0.489314	-3.52387	0.430434	-3.41714	0.785369	-3.66351	0.476495
-3.80654	0.457983	-3.80217	0.454219	-4.55221	0.690424	-3.93656	0.782742
-4.47381	0.394456	-4.41515	0.404519	-3.56412	0.791011	-3.75227	0.787949
-5.2178	0.433058	-4.44239	0.455093	-3.65054	0.777489	-3.01273	0.815271
-5.31576	0.438453	-5.29736	0.391466	-4.59747	0.722509	-3.03928	0.786501
-5.6996	0.465019	-4.21291	0.438496	-3.46345	0.78986	-4.02004	0.787875
-4.59964	0.456772	-3.88683	0.492566	-3.75058	0.825806	-3.55646	0.498671
-5.11656	0.406831	-3.09939	0.438223	-3.39564	0.737626	-2.46171	0.659506
-5.37566	0.438988	-4.27874	0.395356	-3.75275	0.787434	-3.07646	0.70902
-5.40609	0.441309	-3.30844	0.581741	-3.39966	0.689434	-2.55946	0.654674
-4.55372	0.44984	-4.52439	0.397061	-3.50124	0.783629	-2.69555	0.742712
-4.79998	0.43949	-3.117	0.463368	-3.56833	0.765512	-3.73493	0.737494
-3.77815	0.459911	-4.6322	0.452681	-3.16685	0.501663	-3.88933	0.779489
-4.7859	0.419214	-2.47491	0.394308	-4.98618	0.72511	-2.99596	0.75462
-4.2875	0.474768	-4.83009	0.414704	-3.76625	0.747019	-4.03722	0.806036
-4.8283	0.447286	-1.76577	0.465815	-3.91087	0.492562	-2.15753	0.834004
-4.00361	0.478508	-4.03248	0.416704	-4.2716	0.787368	-2.93215	0.772364
-4.70343	0.450382	-3.63691	0.414806	-3.84743	0.802345	-3.75254	0.503432
-4.66091	0.422111	-3.0582	0.407439	-3.9995	0.782321	-3.09048	0.783421
-5.10704	0.38282	-4.46897	0.497682	-2.57676	0.769807	-1.98717	0.572813
-4.62824	0.435593	-4.2987	0.402522	-4.28597	0.763688	-3.8115	0.709886
-3.77759	0.504741	-4.42786	0.432729	-4.33379	0.714433	-3.74051	0.72874
-3.98122	0.456839	-5.25144	0.724111	-2.85917	0.795043	-3.42195	0.831423
-4.6734	0.436698	-3.31676	0.439335	-3.47932	0.691525	-2.02201	0.796865
-5.11599	0.421067	-2.74715	0.456738	-4.37661	0.653207	-2.13516	0.807004
-4.30187	0.467363	-4.19952	0.43953	-3.65629	0.765644	-2.89426	0.695153
-5.34734	0.406966	-3.24166	0.436722	-4.85712	0.830232	-2.23647	0.611087
-3.59595	0.410867	-4.51687	0.413069	-3.49215	0.797963	-3.41372	0.661584
-4.44575	0.405873	-4.8997	0.812261	-4.47043	0.816154	-3.286	0.774158
-3.75109	0.429087	-4.03325	0.388317	-2.65514	0.770113	-4.02652	0.498002
-4.17026	0.390015	-3.57912	0.420972	-3.63131	0.77591	-3.39458	0.834191
-4.80985	0.421214	-5.24533	0.379487	-4.81183	0.732002	-3.86109	0.675856
-5.13735	0.427193	-3.90431	0.382107	-4.16137	0.774594	-2.87803	0.759854
-4.38293	0.475512	-3.93191	0.459569	-4.76121	0.795571	-3.78458	0.608291
-4.85	0.425846	-4.59458	0.391953	-4.00999	0.765431	-3.86484	0.710403
-3.80447	0.42811	-4.15507	0.426972	-4.02778	0.737226	-3.12581	0.832696
-4.79114	0.447115	-4.93324	0.406413	-4.6169	0.759921	-1.7923	0.835392
-4.10083	0.37082	-4.08037	0.436014	-3.43751	0.775868	-3.78414	0.750767
-4.87982	0.453271	-5.32214	0.401129	-3.08021	0.742025	-4.1119	0.507706
-4.42129	0.411503	-4.42897	0.729937	-3.82984	0.798256	-2.31527	0.843327
-5.59928	0.471789	-3.86067	0.463514	-3.43059	0.782122	-3.85526	0.619079
-4.36569	0.412318	-4.49363	0.794676	-3.30095	0.582487	-3.45631	0.76538
-4.59016	0.443719	-3.73481	0.645518	-4.52105	0.808964	-3.40371	0.763221
-4.36103	0.43103	-2.76743	0.438105	-3.42472	0.623395	-3.79998	0.767367
-4.26285	0.440031	-4.95525	0.383663	-3.4708	0.769368	-3.48532	0.775547
-3.92239	0.446972	-4.01994	0.38898	-3.80942	0.790409	-3.56391	0.777254
-4.91765	0.480862	-3.72414	0.416583	-3.78842	0.720821	-3.04206	0.770112
-4.62096	0.42275	-4.48882	0.498046	-4.00731	0.779458	-3.4906	0.727611
-4.63399	0.447336	-4.13873	0.427964	-4.29369	0.587203	-3.85174	0.745672
-5.27132	0.440198	-4.40344	0.407204	-3.72289	0.795271	-3.05388	0.70678
-4.46295	0.431547	-5.04808	0.801327	-3.31184	0.766737	-3.47877	0.736916
-5.40191	0.437264	-4.25212	0.774679	-4.44965	0.632901	-1.10916	0.42941
-4.76249	0.496965	-4.498	0.495434	-2.7586	0.792053	-2.71993	0.724931
-3.83901	0.483308	-5.45783	0.380111	-3.72989	0.766419	-3.6758	0.635452
-4.72964	0.456382	-4.00211	0.443894	-4.449	0.734339	-3.58115	0.726792
-4.5011	0.450564	-4.80483	0.425612	-4.49264	0.765929	-3.48586	0.777928
-3.9208	0.406905	-2.81004	0.464807	-4.0158	0.79358	-4.10389	0.601137
-5.46232	0.409539	-4.08517	0.407446	-4.48536	0.776173	-3.26719	0.694174
-6.26783	0.436822	-3.57417	0.420867	-4.09358	0.796696	-1.94122	0.841232
-4.77438	0.472757	-3.95361	0.426705	-4.12861	0.750076	-3.99013	0.800603
-3.88242	0.406021	-3.57026	0.394633	-3.97482	0.793993	-3.06696	0.722038
-4.59825	0.41669	-4.40775	0.426014	-4.00534	0.782984	-4.15168	0.668299
-5.3036	0.42823	-4.37315	0.419922	-4.46239	0.771146	-4.18484	0.814756
-5.64786	0.429265	-4.23186	0.750764	-4.05119	0.740883	-4.4781	0.754383
-3.80787	0.581893	-4.15459	0.420107	-3.01865	0.502483	-3.40242	0.799284
-3.69551	0.439413	-2.80625	0.454287	-4.07203	0.823396	-3.24417	0.764481
-3.32893	0.508358	-5.0248	0.468047	-3.71547	0.789009	-3.3753	0.497598
-5.98593	0.433586	-4.0421	0.413991	-3.68652	0.689271	-3.75989	0.499746
-4.25829	0.450059	-3.51083	0.423589	-4.33896	0.794071	-4.81211	0.744716
-4.54016	0.440181	-3.76472	0.778097	-3.74885	0.601431	-3.44436	0.479173
-4.3489	0.445555	-2.99434	0.456178	-4.34869	0.843385	-4.33241	0.689315
-4.74323	0.467194	-4.1143	0.432176	-4.11114	0.746274	-3.32813	0.746445
-4.37408	0.429996	-3.94701	0.410602	-4.13303	0.704348	-4.16297	0.803499
-4.49838	0.438813	-4.88934	0.7781	-4.74193	0.793874	-2.90305	0.5383
-4.39996	0.439758	-3.77411	0.42605	-4.94891	0.722845	-3.82234	0.769951
-3.94705	0.453616	-3.71518	0.403958	-4.55829	0.72831	-2.41918	0.553762
-4.30797	0.476256	-2.88147	0.445475	-3.5604	0.787537	-4.75341	0.63729
-3.60986	0.489672	-3.87141	0.457537	-3.7483	0.753669	-3.24739	0.757589
-5.31662	0.453195	-4.49897	0.428211	-3.99931	0.794721	-4.08705	0.744522
-3.06572	0.481947	-3.97209	0.4275	-4.17277	0.821375	-3.19934	0.63818
-3.67854	0.454617	-6.39394	0.413407	-3.52518	0.735682	-2.80893	0.762705
-5.55242	0.457536	-3.632	0.436933	-3.51811	0.780756	-3.64173	0.693292
-5.94597	0.460117	-3.40481	0.477454	-3.96319	0.761111	-3.27776	0.779732
-4.70599	0.463507	-3.68375	0.437752	-3.99454	0.747241	-4.0953	0.821154
-4.97867	0.443716	-3.79305	0.382583	-5.34912	0.738099	-4.70534	0.64207
-4.16085	0.451663	-3.72895	0.763485	-4.01012	0.808099	-3.38048	0.60524
-4.93416	0.432262	-3.45245	0.749796	-4.07084	0.779792	-3.54355	0.42382
-3.47672	0.506606	-3.79771	0.781453	-4.3691	0.796785	-3.4456	0.80493
-3.22939	0.517451	-3.1471	0.618152	-3.17953	0.752534	-2.98028	0.718231
-4.10413	0.421916	-4.50195	0.452553	-3.81051	0.479475	-3.4524	0.653603
-3.81003	0.455127	-3.55634	0.719628	-4.62413	0.744885	-3.96576	0.74182
-4.52079	0.466394	-3.72093	0.421323	-3.22313	0.835617	-3.84972	0.679998
-4.22652	0.422923	-4.4735	0.599321	-4.66751	0.739449	-3.08406	0.79461
-3.57238	0.531289	-3.78668	0.459892	-4.28297	0.806883	-3.78522	0.797567
-3.92293	0.454573	-2.98319	0.433106	-4.6709	0.807346	-3.96443	0.80916
-4.0533	0.489025	-4.42411	0.461544	-3.8657	0.704304	-3.48215	0.703974
-4.39968	0.450086	-3.94261	0.438652	-4.70086	0.781117	-2.68098	0.641561
-3.91929	0.571401	-5.03439	0.486936	-4.48604	0.813469	-3.51229	0.605359
-5.21962	0.465884	-3.78554	0.431001	-4.11763	0.759125	-5.05029	0.667754
-4.24635	0.460312	-3.73977	0.416618	-3.80018	0.750966	-3.35671	0.453261
-4.0124	0.452066	-4.01999	0.630121	-4.43707	0.572566	-3.09974	0.80057
-5.06277	0.486598	-3.52358	0.643465	-4.26293	0.80761	-3.39681	0.785679
-4.58868	0.450693	-4.3748	0.441978	-3.52663	0.740715	-4.08973	0.737679
-5.06388	0.480517	-4.101	0.53227	-4.68645	0.7904	-3.89777	0.709963
-3.94237	0.494176	-3.22087	0.464614	-3.1874	0.747424	-3.76191	0.726626
-3.79794	0.449639	-3.0402	0.466602	-3.64121	0.794432	-3.91789	0.816829
-4.21184	0.455102	-3.12992	0.561561	-3.68111	0.66008	-3.18044	0.748681
-3.81944	0.476151	-3.71502	0.471156	-2.7539	0.760728	-3.39866	0.611143
-4.1722	0.447437	-3.69407	0.418315	-4.304	0.796377	-4.21705	0.651916
-4.50621	0.440568	-4.28833	0.444543	-3.26013	0.499657	-3.57021	0.602411
-4.50914	0.434988	-4.4457	0.392492	-5.22847	0.708076	-4.83579	0.705935
-5.67072	0.41337	-3.46614	0.442085	-4.33854	0.490824	-3.50052	0.686264
-5.82013	0.444307	-4.02506	0.455785	-3.84158	0.657341	-2.4614	0.755025
-4.35401	0.437659	-4.58119	0.462535	-4.13843	0.751477	-3.94557	0.497532
-5.13321	0.416682	-3.71858	0.411202	-3.89917	0.792474	-3.66664	0.767362
-4.86899	0.423907	-2.39761	0.465018	-4.51529	0.802916	-3.666	0.738704
-4.7955	0.505249	-3.89679	0.426318	-4.1316	0.796989	-3.80371	0.789346
-3.91743	0.472358	-4.41503	0.481095	-4.35527	0.759778	-3.01538	0.762191
-4.10145	0.48326	-3.47523	0.443108	-4.18907	0.743152	-3.77641	0.664912
-5.8057	0.425494	-3.52431	0.449565	-5.34557	0.667875	-4.45481	0.812571
-5.07834	0.418005	-2.16178	0.460271	-3.1505	0.793885	-3.36454	0.615378
-3.84567	0.472483	-4.11334	0.436365	-3.04612	0.808391	-3.68577	0.621532
-4.78965	0.445748	-4.8788	0.49518	-4.40219	0.792095	-5.35473	0.588644
-4.64767	0.446765	-3.85883	0.396175	-4.66614	0.701525	-4.1138	0.755916
-3.1915	0.480593	-5.02591	0.357652	-3.51815	0.825729	-3.5576	0.795814
-4.53912	0.504474	-4.53851	0.399901	-4.19981	0.74764	-2.96719	0.56463
-3.89956	0.447395	-3.41409	0.404479	-4.93536	0.784883	-3.54683	0.757059
-4.66382	0.442878	-2.29145	0.451837	-3.646	0.773494	-3.55097	0.69772
-3.52403	0.471785	-4.57348	0.437359	-4.27201	0.805616	-3.51327	0.689579
-4.07261	0.470373	-7.97698	0.448513	-3.97237	0.450151	-3.358	0.499212
-4.24609	0.408658	-3.73323	0.490103	-4.06745	0.730637	-2.27469	0.811762
-4.50005	0.457858	-3.19606	0.499211	-4.42101	0.516568	-3.75072	0.81418
-4.6735	0.479012	-4.44039	0.455806	-3.76388	0.769808	-4.05881	0.800478
-4.00391	0.479131	-4.96098	0.389779	-3.08882	0.733883	-4.35371	0.67927
-4.54419	0.45692	-3.98038	0.454358	-2.63144	0.803433	-3.66712	0.727977
-4.6499	0.454617	-4.63772	0.494435	-3.16637	0.657473	-3.35824	0.685783
-4.56503	0.442357	-3.17268	0.425378	-5.07533	0.761783	-3.15473	0.597023
-4.53414	0.452781	-3.98629	0.755809	-2.88532	0.749242	-2.5618	0.722602
-4.33304	0.423304	-4.19002	0.472407	-4.68611	0.777836	-5.46056	0.492377
-4.61369	0.416403	-3.29912	0.487691	-4.45418	0.84332	-4.10961	0.692588
-4.27084	0.432115	-5.58933	0.444818	-4.11207	0.761445	-4.04973	0.611866
-3.25378	0.4798	-3.32	0.498069	-4.18525	0.714037	-4.33739	0.793128
-5.57096	0.424643	-3.60488	0.44719	-2.81358	0.470969	-2.78169	0.755989
-4.68386	0.446119	-4.07338	0.720091	-3.91569	0.798846	-3.84545	0.814666
-4.40979	0.455834	-4.69825	0.496088	-4.55452	0.790783	-5.059	0.613982
-4.43051	0.435925	-3.99178	0.48499	-4.28086	0.753535	-4.23594	0.500161
-4.73499	0.468089	-4.36357	0.491131	-3.26673	0.745147	-4.78028	0.615303
-4.66835	0.483233	-3.51923	0.770664	-4.09313	0.816105	-3.55405	0.720893
-4.55388	0.448091	-4.47392	0.750142	-4.1537	0.774123	-4.48223	0.730617
-4.29973	0.459395	-3.88834	0.486741	-3.72266	0.793658	-3.68304	0.751194
-5.91109	0.424985	-4.30093	0.492383	-3.74736	0.666644	-4.15336	0.499525
-5.174	0.426276	-4.50668	0.769985	-3.69737	0.801872	-3.81694	0.698106
-5.15619	0.42521	-3.03544	0.533907	-3.81903	0.799807	-3.75467	0.834759
-4.22403	0.449622	-3.81749	0.788114	-3.66604	0.660049	-1.99531	0.73894
-4.5324	0.427378	-3.88824	0.444173	-4.54686	0.828145	-4.06548	0.771564
-4.0998	0.340424	-5.12782	0.503022	-5.44594	0.603258	-3.8794	0.730499
-4.52226	0.416887	-3.55376	0.439369	-2.92314	0.60096	-4.00581	0.745311
-5.12492	0.43656	-7.12391	0.438366	-4.66702	0.789424	-5.03685	0.765709
-4.20011	0.417257	-5.60254	0.497058	-4.20957	0.738999	-4.67719	0.716352
-5.09479	0.436593	-3.46432	0.441685	-3.40831	0.776996	-4.82166	0.494606
-5.5814	0.395002	-3.09416	0.411482	-3.84159	0.769922	-4.1284	0.589248
-4.51253	0.429615	-3.11445	0.416258	-3.86381	0.679659	-3.93878	0.730458
-4.53766	0.438955	-4.61491	0.496084	-2.89816	0.470357	-3.53952	0.725255
-4.63895	0.47717	-3.8295	0.476249	-5.4607	0.594238	-3.66485	0.716962
-4.98656	0.417935	-4.08085	0.417231	-5.00004	0.809325	-3.3975	0.623678
-4.76515	0.454687	-3.57159	0.714057	-4.49041	0.815903	-4.78366	0.680588
-4.97324	0.396362	-3.21235	0.822565	-4.20025	0.705819	-4.3428	0.76669
-4.79691	0.405899	-4.67736	0.496432	-3.87465	0.773607	-3.55918	0.495393
-4.29647	0.416734	-4.26939	0.744793	-3.06789	0.750365	-2.05897	0.721119
-4.40583	0.444899	-3.56706	0.800773	-4.23259	0.719107	-3.71681	0.756675
-5.55031	0.407169	-3.18264	0.484047	-4.61832	0.742529	-4.83723	0.599967
-4.62759	0.429942	-3.89165	0.41526	-4.46218	0.80916	-3.73031	0.726948
-5.17772	0.407012	-3.9173	0.449399	-3.41214	0.546317	-4.72059	0.61263
-4.10703	0.439869	-3.77826	0.446287	-4.14865	0.75243	-3.89606	0.746444
-3.08345	0.419672	-3.11988	0.430398	-3.84605	0.734991	-4.28336	0.498999
-5.0254	0.42358	-4.06866	0.476514	-3.49156	0.81287	-4.56453	0.736525
-5.74888	0.421767	-4.88335	0.396058	-3.96556	0.80883	-3.84093	0.498111
-4.20213	0.423843	-4.88657	0.806103	-4.90337	0.801818	-4.67213	0.684304
-4.4363	0.489551	-3.65055	0.344058	-3.77715	0.792489	-3.70115	0.606312
-2.70004	0.490546	-3.91316	0.438244	-3.94997	0.737133	-5.39024	0.467545
-3.56572	0.426412	-4.22086	0.783915	-2.73569	0.630107	-3.0986	0.537118
-5.00067	0.422784	-4.06724	0.434176	-3.59593	0.728289	-4.21393	0.485842
-4.80977	0.45559	-4.29684	0.785659	-4.03395	0.742932	-3.60496	0.780436
-4.04797	0.449767	-3.46173	0.457573	-3.97484	0.751818	-4.18985	0.497509
-5.25964	0.396287	-3.6199	0.724087	-4.3836	0.770416	-4.83575	0.617918
-5.05406	0.419317	-4.40354	0.536655	-3.17794	0.486762	-2.62308	0.81088
-3.78441	0.454031	-4.20556	0.457725	-3.46328	0.477817	-4.12931	0.75712
-4.65357	0.423745	-3.69114	0.4988	-3.54554	0.783741	-2.60805	0.699497
-4.5348	0.409618	-4.04012	0.674389	-4.6334	0.79164	-3.7847	0.821129
-4.91014	0.416324	-3.85914	0.423312	-3.79263	0.796203	-3.2318	0.703173
-4.84627	0.404981	-2.92439	0.46439	-4.4486	0.763355	-3.9468	0.770223
-4.26946	0.409363	-4.03646	0.45391	-4.7086	0.768475	-4.07007	0.78145
-4.08768	0.453822	-3.22528	0.496494	-4.36859	0.718329	-4.15256	0.794329
-4.55757	0.512352	-3.10214	0.437688	-4.71571	0.811941	-2.51445	0.734865
-3.6179	0.485058	-4.71743	0.420439	-3.69718	0.746626	-3.78336	0.500844
-2.63277	0.505763	-3.91478	0.429635	-4.04349	0.56324	-4.8778	0.612644
-3.72474	0.463547	-3.73101	0.418273	-3.88445	0.785737	-2.29966	0.751083
-4.60601	0.441771	-4.35769	0.7613	-3.18699	0.578233	-3.6456	0.624943
-5.04068	0.424212	-3.18082	0.404532	-3.39265	0.819371	-3.73476	0.76245
-4.73282	0.489032	-3.27379	0.448402	-3.67232	0.695474	-3.93308	0.775393
-5.41865	0.403146	-3.26983	0.468834	-5.11545	0.737325	-2.60531	0.744694
-4.329	0.442842	-3.94899	0.725259	-3.56408	0.782287	-5.12289	0.612362
-4.25518	0.354775	-4.39658	0.416632	-4.23574	0.81853	-4.0251	0.776771
-4.50126	0.443574	-4.13097	0.76384	-3.40015	0.797772	-5.15451	0.52339
-3.47596	0.523072	-4.41885	0.42003	-4.09092	0.756337	-2.76146	0.448647
-3.7838	0.407391	-4.50987	0.453461	-3.63441	0.733822	-3.67759	0.753229
-2.41762	0.527108	-4.14775	0.386838	-4.58519	0.65598	-2.9923	0.789439
-3.30465	0.507896	-5.68556	0.46583	-4.13802	0.823855	-5.24329	0.62111
-4.15938	0.35891	-3.15904	0.41215	-3.55488	0.770766	-5.41173	0.60229
-4.19201	0.5656	-3.45672	0.374945	-4.92835	0.795465	-4.15443	0.758329
-5.20612	0.400387	-4.9576	0.754202	-3.45367	0.817023	-4.29449	0.765142
-4.11747	0.419361	-4.46733	0.405574	-4.18037	0.83363	-3.66052	0.776364
-4.89519	0.419909	-4.38287	0.426408	-3.94087	0.762186	-5.21057	0.78427
-4.97248	0.416535	-4.38136	0.424595	-4.76078	0.605092	-3.98249	0.7449
-5.07387	0.441235	-4.06729	0.484261	-4.57193	0.787662	-2.53461	0.753882
-4.23333	0.448267	-4.7973	0.432334	-4.84607	0.783049	-3.30073	0.818896
-5.37247	0.368037	-2.89796	0.435475	-4.49813	0.817989	-4.30035	0.793851
-5.00346	0.412319	-9.08259	0.553326	-3.00233	0.756693	-3.91919	0.498601
-4.98323	0.424829	-3.94071	0.439323	-4.09618	0.805348	-4.24617	0.718752
-4.53736	0.385762	-3.31245	0.429669	-3.41721	0.732843	-3.53997	0.718517
-4.19719	0.389496	-3.08383	0.500164	-3.35952	0.728845	-3.85846	0.697508
-4.06052	0.401473	-3.70212	0.499903	-4.41924	0.801164	-2.55808	0.733067
-4.92283	0.443154	-3.76488	0.448559	-5.04396	0.745825	-3.44769	0.736976
-5.16058	0.448902	-3.99814	0.444022	-4.41128	0.791796	-4.36656	0.494252
-4.47518	0.433051	-3.39312	0.385933	-3.49125	0.743498	-3.92857	0.7894
-5.29027	0.426489	-3.19417	0.404755	-3.50709	0.753414	-2.76997	0.81759
-5.12981	0.411905	-3.17675	0.390395	-3.70556	0.669686	-4.71127	0.663734
-5.73268	0.407805	-5.19281	0.752079	-4.57129	0.802755	-1.98889	0.560616
-5.47562	0.396351	-3.88563	0.443852	-4.37573	0.814241	-2.415	0.744929
-5.45186	0.426607	-4.28968	0.444569	-3.20112	0.759093	-3.44448	0.408155
-4.46745	0.433972	-3.34885	0.408974	-3.64245	0.807085	-4.84478	0.773153
-4.64421	0.420694	-2.60744	0.498515	-4.33218	0.776668	-2.56966	0.640318
-5.53762	0.403478	-3.50943	0.414663	-3.71851	0.75239	-5.8553	0.536158
-4.46453	0.464392	-5.27064	0.678303	-4.25636	0.741227	-4.38425	0.499136
-4.54357	0.392046	-3.99987	0.436598	-3.44591	0.773423	-4.61626	0.787988
-4.389	0.410575	-4.47956	0.437919	-3.83542	0.801115	-4.46788	0.78368
-4.07814	0.400217	-3.9917	0.417037	-4.43598	0.755605	-4.64131	0.459638
-5.19426	0.422474	-3.8922	0.515366	-5.0304	0.811576	-4.83149	0.6195
-4.79	0.439911	-3.32631	0.419108	-3.90256	0.777363	-4.09349	0.809319
-4.29645	0.442315	-4.40456	0.43934	-3.89831	0.796036	-3.9699	0.770832
-4.19126	0.431036	-2.74998	0.405147	-4.62258	0.755009	-4.38028	0.792864
-4.07268	0.456687	-3.71337	0.412494	-3.6428	0.797826	-4.42622	0.785199
-4.36507	0.412902	-3.60082	0.432363	-3.1981	0.662781	-2.53412	0.752027
-4.9692	0.391691	-4.72747	0.423482	-4.83587	0.792047	-2.41617	0.720955
-6.14143	0.386467	-3.33465	0.605913	-4.45464	0.784997	-4.65409	0.658373
-4.83549	0.439909	-3.65037	0.448427	-4.22889	0.786601	-4.33932	0.762981
-4.27753	0.448946	-4.93511	0.743838	-4.12262	0.810241	-3.44225	0.833935
-5.1426	0.444207	-3.28039	0.43065	-4.22797	0.780151	-4.35003	0.763251
-4.41493	0.392599	-3.69524	0.401459	-4.40205	0.784058	-2.74601	0.702522
-4.77611	0.417271	-3.70972	0.448315	-4.33323	0.763921	-3.10039	0.542146
-4.63371	0.400213	-4.18301	0.429661	-4.23639	0.667512	-3.39564	0.825722
-5.1227	0.384876	-3.54384	0.414842	-4.47538	0.698729	-3.59719	0.721583
-4.66853	0.420192	-4.3393	0.432511	-3.96226	0.771704	-3.95615	0.788192
-4.33129	0.355707	-4.23652	0.751077	-3.42471	0.797721	-3.98565	0.714822
-4.46203	0.388329	-3.16172	0.481061	-4.50025	0.845278	-4.61676	0.728516
-3.65374	0.550682	-3.91704	0.372051	-3.78548	0.784777	-3.8865	0.49946
-4.25759	0.43038	-3.68201	0.410964	-3.85437	0.788588	-2.71498	0.59634
-4.25562	0.433051	-5.59268	0.63216	-3.96476	0.752469	-3.51517	0.722084
-5.07941	0.42542	-4.65965	0.449697	-4.24899	0.75174	-4.7784	0.807455
-3.89276	0.440708	-4.25388	0.438859	-3.34385	0.717278	-5.85572	0.687303
-5.01726	0.410412	-3.82627	0.532854	-4.00567	0.825977	-4.92003	0.734613
-5.9834	0.391722	-4.11446	0.480227	-4.00682	0.618265	-4.84474	0.773175
-4.53365	0.415122	-5.19525	0.431156	-3.98143	0.773553	-2.41766	0.796686
-4.28241	0.3391	-2.30139	0.428408	-4.30194	0.814343	-5.12443	0.572948
-3.46884	0.485075	-4.10647	0.471699	-4.40972	0.752922	-4.63663	0.646038
-3.64841	0.436066	-5.31232	0.433543	-4.24342	0.765951	-3.96901	0.715947
-3.28399	0.5214	-4.8178	0.424257	-4.03972	0.659558	-4.3634	0.500182
-3.32721	0.585751	-3.4263	0.444495	-4.88247	0.784875	-3.72216	0.809764
-3.52821	0.40166	-5.1574	0.386245	-3.43999	0.624551	-4.03872	0.785225
-4.24143	0.418374	-5.09355	0.387729	-4.35771	0.79151	-4.31515	0.498835
-3.8703	0.440443	-4.11499	0.437185	-4.34867	0.822453	-2.69291	0.599653
-4.33621	0.378181	-5.39766	0.426121	-4.08491	0.724669	-3.73066	0.834339
-4.88344	0.428585	-5.39634	0.670059	-3.95582	0.689818	-4.97921	0.738091
-3.56865	0.497286	-3.51691	0.422711	-5.13428	0.761016	-4.97557	0.734826
-4.98797	0.388193	-3.44666	0.398072	-2.82571	0.730528	-4.19389	0.821179
-4.57162	0.393252	-3.8883	0.801826	-3.82447	0.744047	-3.94529	0.620372
-3.49248	0.469361	-3.4528	0.771652	-4.46112	0.484249	-2.79609	0.818633
-4.28957	0.412853	-3.16004	0.54619	-4.80206	0.803319	-3.86752	0.676862
-3.93493	0.414407	-3.98885	0.4328	-4.0819	0.788062	-2.60245	0.759719
-3.36336	0.402281	-3.93213	0.401824	-4.79118	0.594948	-4.39592	0.809217
-4.28144	0.42544	-3.77501	0.591502	-4.58674	0.633857	-4.0244	0.807347
-4.59048	0.395718	-4.574	0.433624	-5.00981	0.809683	-4.03001	0.704636
-3.405	0.526549	-3.3876	0.468319	-4.39524	0.801483	-4.13082	0.494726
-4.20658	0.423715	-3.44793	0.419435	-3.80562	0.788571	-5.16537	0.796061
-4.73081	0.463507	-4.37005	0.795975	-3.01266	0.808007	-3.79359	0.830643
-4.68692	0.392798	-2.85602	0.401125	-5.05405	0.773846	-4.56327	0.756159
-5.05229	0.407093	-4.36266	0.390356	-3.25845	0.766678	-3.66488	0.758044
-4.26213	0.489175	-3.35537	0.425106	-3.22143	0.759158	-3.82783	0.627026
-3.23046	0.474381	-4.89087	0.429694	-3.0894	0.661256	-4.21086	0.499132
-4.98652	0.417624	-4.57008	0.478134	-4.78831	0.802253	-4.45772	0.741808
-4.9723	0.424971	-3.02244	0.383562	-4.1746	0.763861	-5.33207	0.574874
-4.73773	0.426366	-4.49785	0.449165	-3.75748	0.758612	-5.11482	0.787984
-4.75425	0.387719	-4.04311	0.43348	-4.16047	0.770271	-2.49551	0.814156
-4.89942	0.385723	-2.5577	0.416301	-4.93561	0.581267	-4.79832	0.815844
-4.14164	0.420023	-3.39418	0.421009	-4.78209	0.497817	-3.58545	0.782171
-5.87346	0.414091	-4.09041	0.450435	-4.42187	0.835909	-2.72582	0.496166
-3.98845	0.390584	-3.92332	0.440009	-3.62027	0.780697	-2.61469	0.817289
-4.27588	0.348918	-5.33468	0.490112	-4.28759	0.771013	-4.19468	0.840202
-4.00723	0.449123	-3.65787	0.654873	-4.14518	0.759145	-4.28639	0.722524
-4.3242	0.496856	-5.24234	0.669387	-5.42377	0.750775	-4.72596	0.799526
-4.39556	0.41529	-4.90129	0.431152	-3.99213	0.78237	-2.57031	0.793257
-4.66147	0.411918	-3.40304	0.413501	-4.23842	0.686427	-3.42707	0.433309
-3.84824	0.438999	-3.48464	0.479066	-4.77611	0.608493	-3.32755	0.562973
-4.87414	0.41257	-4.98153	0.450555	-3.78167	0.742545	-2.57676	0.854572
-3.73204	0.403186	-4.0794	0.453518	-4.92856	0.739873	-4.81381	0.750979
-4.90196	0.431651	-3.54141	0.792232	-4.80173	0.498534	-3.89355	0.740879
-4.3073	0.490442	-4.1271	0.451666	-4.13279	0.615676	-4.28938	0.800789
-3.57258	0.481425	-3.33731	0.403484	-4.32861	0.805063	-3.98707	0.705859
-3.47978	0.499943	-3.57178	0.6327	-4.22998	0.719683	-2.20491	0.84524
-4.21846	0.42	-3.62958	0.806342	-4.54079	0.555291	-3.39309	0.786335
-4.08502	0.440631	-4.01264	0.451048	-3.58654	0.76848	-5.50358	0.76702
-3.50798	0.422306	-3.21551	0.510596	-4.57468	0.805847	-4.61884	0.809739
-5.04989	0.416972	-4.11694	0.40019	-4.25441	0.647407	-5.27944	0.604311
-5.53614	0.434449	-5.01683	0.453586	-4.57397	0.793882	-4.21128	0.723483
-4.48495	0.363307	-4.86779	0.631657	-4.97	0.775972	-3.01117	0.742216
-4.23409	0.43713	-3.73096	0.423648	-3.09657	0.663703	-4.45796	0.829763
-4.89683	0.474531	-4.67571	0.431114	-4.87022	0.742213	-2.21876	0.83107
-4.68574	0.391024	-4.46189	0.462365	-3.66978	0.685198	-3.34172	0.777132
-4.44655	0.37911	-4.65279	0.448688	-3.64969	0.782531	-4.44276	0.822992
-5.36795	0.423748	-4.63018	0.467863	-3.02166	0.692204	-3.30659	0.768601
-4.90023	0.398766	-4.7194	0.387205	-3.11996	0.683785	-3.88687	0.770053
-4.77223	0.402288	-3.49617	0.482886	-3.9401	0.723006	-5.14146	0.799041
-4.25889	0.486879	-3.43651	0.450526	-3.93279	0.745067	-3.25285	0.780168
-5.12672	0.369097	-3.87094	0.419645	-4.58258	0.783672	-2.1636	0.510117
-4.55803	0.450938	-3.06214	0.446375	-4.71387	0.497003	-1.82792	0.487547
-4.69533	0.431325	-3.86034	0.438748	-3.27197	0.662234	-3.75214	0.762031
-3.88281	0.464998	-4.48967	0.820849	-4.30278	0.728644	-4.88257	0.745577
-4.01148	0.487644	-3.67429	0.728818	-3.38097	0.817465	-4.10332	0.826154
-4.94777	0.394268	-2.75229	0.522772	-4.21743	0.711048	-4.47422	0.801048
-4.1904	0.382083	-3.71677	0.430995	-3.39351	0.707944	-3.26108	0.797503
-4.15446	0.41009	-4.40109	0.460304	-3.75562	0.804481	-4.08059	0.793488
-3.96594	0.407776	-4.66527	0.43797	-4.42581	0.834351	-2.68879	0.807897
-4.43064	0.39877	-5.15021	0.45334	-3.45412	0.722715	-3.02701	0.496803
-5.20965	0.385455	-4.5709	0.452917	-3.79697	0.731395	-3.16624	0.790344
-5.52143	0.40129	-4.25202	0.41776	-4.29591	0.65885	-5.37552	0.647351
-4.09306	0.349558	-4.17676	0.471765	-4.28988	0.779373	-5.42326	0.759636
-3.54105	0.420807	-4.59136	0.44794	-3.53295	0.809356	-2.30205	0.784268
-5.49606	0.420692	-3.65127	0.423441	-3.1681	0.657386	-3.23684	0.507333
-5.01395	0.378483	-4.13165	0.464586	-3.96076	0.670853	-4.75223	0.647228
-5.94878	0.414864	-4.97054	0.446734	-4.63342	0.747523	-4.20794	0.7812
-5.65645	0.434871	-4.31105	0.418139	-4.29505	0.768974	-3.28352	0.727424
-3.80029	0.491588	-4.16706	0.442773	-4.58606	0.723493	-2.53463	0.618664
-4.26267	0.39174	-4.67166	0.400205	-4.33305	0.792602	-4.35011	0.818138
-3.979	0.50419	-4.08564	0.40287	-3.38122	0.778757	-3.78455	0.827067
-4.79293	0.379887	-2.37248	0.435023	-3.23893	0.758315	-4.55141	0.811733
-4.18618	0.461628	-4.01604	0.440204	-3.36328	0.79559	-3.8631	0.789746
-4.79849	0.38622	-3.22636	0.415755	-4.25523	0.776862	-3.90981	0.827151
-4.47123	0.441971	-3.8837	0.455349	-4.03475	0.785182	-4.1988	0.749481
-5.07982	0.41419	-3.9116	0.463237	-3.62266	0.839423	-3.25757	0.691294
-4.20579	0.435272	-3.41604	0.398883	-3.69368	0.599272	-3.46494	0.776239
-4.10107	0.397269	-4.30069	0.358533	-3.31939	0.719545	-2.93908	0.847492
-4.4433	0.400888	-2.88282	0.44594	-3.82488	0.769538	-3.35109	0.756049
-5.03009	0.411453	-5.14629	0.763621	-3.68087	0.723858	-4.05001	0.814418
-3.77432	0.409465	-3.19229	0.449153	-3.31541	0.462179	-2.29061	0.463381
-4.36567	0.400529	-4.25503	0.485413	-3.60839	0.777397	-5.23366	0.669861
-6.43057	0.395093	-3.69378	0.408605	-4.07933	0.77331	-4.52992	0.63897
-4.76621	0.376535	-3.99813	0.431138	-3.4674	0.787204	-4.21263	0.809079
-4.88331	0.443065	-3.93426	0.422106	-3.61192	0.747358	-4.51104	0.798076
-4.44257	0.45944	-4.14647	0.82363	-3.48021	0.724528	-4.11505	0.838283
-4.48685	0.410205	-4.00015	0.419695	-4.31532	0.775701	-3.29604	0.748891
-4.83506	0.367491	-3.01059	0.449039	-3.29239	0.724916	-2.05554	0.531773
-3.94596	0.384445	-4.80423	0.44615	-3.89835	0.614117	-3.26079	0.845094
-4.87712	0.412859	-3.85436	0.428936	-4.64037	0.713324	-2.50842	0.798791
-3.12644	0.452971	-3.79879	0.440334	-4.00401	0.805198	-4.15047	0.662925
-4.10531	0.388934	-3.41875	0.446048	-3.36705	0.468296	-3.12164	0.761611
-5.06351	0.414987	-4.29495	0.417033	-2.90022	0.77907	-4.25085	0.798207
-4.01209	0.439733	-2.75152	0.481396	-3.67586	0.620823	-2.47556	0.803221
-5.68421	0.405202	-3.97502	0.429027	-4.57139	0.481525	-4.69516	0.80146
-4.926	0.393509	-3.82288	0.436241	-4.26151	0.753685	-2.62656	0.817355
-4.97074	0.411404	-4.96961	0.575258	-3.04204	0.809189	-3.45841	0.769896
-3.96998	0.415095	-5.24008	0.442	-4.046	0.768984	-2.74773	0.805588
-4.14818	0.402118	-3.55075	0.558989	-4.37061	0.493238	-3.07955	0.819992
-4.06004	0.430535	-4.39654	0.515754	-4.18111	0.498999	-4.06769	0.828232
-4.25073	0.423528	-3.55026	0.440197	-3.52882	0.797502	-4.09014	0.787312
-4.14015	0.465466	-3.20467	0.446106	-4.11633	0.757519	-3.56589	0.723716
-3.75331	0.553537	-4.47343	0.558125	-3.22596	0.813779	-3.94076	0.832198
-4.13288	0.400704	-3.98743	0.443443	-3.74901	0.799267	-3.85115	0.831323
-4.23564	0.371348	-3.54081	0.431697	-4.01244	0.768966	-4.08037	0.781819
-5.54967	0.407084	-4.31552	0.807509	-4.3448	0.505752	-3.41205	0.811769
-5.33942	0.391034	-4.56019	0.67277	-3.97017	0.596285	-3.93791	0.799781
-4.04175	0.40014	-4.05997	0.439544	-4.37044	0.670896	-3.93076	0.668824
-4.34906	0.395251	-2.84282	0.452394	-3.65315	0.724365	-3.54041	0.823619
-4.92871	0.408638	-4.68396	0.7819	-3.8833	0.747201	-3.70622	0.792393
-4.98349	0.393161	-5.45151	0.459002	-4.2899	0.64794	-3.24979	0.826159
-4.4848	0.402531	-4.16436	0.39165	-3.86563	0.606473	-3.78493	0.780788
-4.20144	0.468691	-4.11596	0.448362	-4.11382	0.783562	-4.2167	0.6892
-4.63813	0.409651	-4.35184	0.68639	-3.20301	0.796356	-3.3443	0.799337
-5.21884	0.449851	-2.91341	0.479295	-5.11746	0.461996	-3.42331	0.737774
-5.71487	0.388843	-4.78182	0.366831	-4.12776	0.72209	-3.34004	0.757987
-3.41374	0.454673	-4.65468	0.713206	-4.05477	0.758701	-3.26719	0.840172
-4.13379	0.414137	-4.10891	0.403145	-4.00205	0.797545	-1.47881	0.501233
-3.80002	0.403096	-4.39636	0.691643	-3.39524	0.63693	-3.8807	0.786105
-5.06133	0.411179	-4.79666	0.498386	-4.36172	0.49847	-3.6689	0.806097
-4.17724	0.553338	-4.39412	0.523003	-2.56203	0.561787	-4.35777	0.75899
-4.77354	0.412399	-3.42201	0.457342	-4.74417	0.748876	-3.86123	0.646528
-4.21617	0.387721	-3.24602	0.664275	-3.63726	0.696492	-2.55592	0.512783
-4.31263	0.510378	-2.81636	0.488717	-4.27672	0.794617	-2.97612	0.616577
-4.59533	0.44785	-4.99578	0.492287	-4.22227	0.780552	-3.5875	0.829615
-4.8381	0.420103	-3.25834	0.751862	-3.8845	0.83835	-4.08735	0.774463
-4.56299	0.434718	-3.66434	0.432624	-3.64852	0.752871	-3.86086	0.768533
-4.59585	0.402746	-3.06277	0.452327	-4.59741	0.769395	-3.82066	0.80019
-4.27115	0.379499	-4.33538	0.411139	-4.10652	0.499645	-4.24987	0.802514
-4.05564	0.401072	-4.25833	0.452257	-3.55189	0.560742	-3.10867	0.746803
-4.89504	0.37694	-2.3406	0.471699	-3.72956	0.745031	-3.28717	0.762565
-4.82907	0.40898	-3.85932	0.763589	-4.14447	0.492104	-3.70211	0.77223
-5.48719	0.384355	-4.47697	0.407385	-3.10796	0.468311	-4.39683	0.820816
-4.05886	0.466263	-5.01229	0.424696	-4.38337	0.499572	-3.62016	0.777704
-4.1502	0.407918	-3.07364	0.444877	-3.8733	0.790066	-3.44112	0.815988
-4.33022	0.404641	-5.34668	0.526152	-3.74051	0.757046	-3.66876	0.669809
-3.4774	0.487569	-2.99292	0.417922	-4.36987	0.807359	-3.71034	0.595599
-3.78031	0.399744	-3.47373	0.442126	-3.17664	0.82196	-3.62955	0.778965
-5.3844	0.380729	-5.62419	0.459484	-4.70922	0.49887	-3.87793	0.771181
-4.17973	0.473097	-2.7341	0.474285	-3.98518	0.755865	-3.84361	0.787092
-4.33552	0.53629	-4.96284	0.45834	-4.03149	0.691947	-4.0591	0.778715
-3.28271	0.412599	-4.13982	0.452508	-4.95759	0.705604	-4.01061	0.772702
-4.43119	0.437374	-3.2368	0.763697	-4.63787	0.802534	-3.69173	0.787499
-4.54885	0.423849	-2.65617	0.399879	-3.32544	0.815621	-3.6983	0.751868
-4.46484	0.425315	-3.78524	0.498782	-3.31233	0.835959	-3.81803	0.75543
-3.45783	0.487302	-3.7778	0.428968	-3.8764	0.803726	-2.54544	0.435448
-4.13181	0.407106	-3.6608	0.412143	-3.64571	0.752234	-4.07029	0.76227
-4.95534	0.383906	-4.54714	0.532412	-3.85461	0.807888	-3.38514	0.683677
-5.1373	0.440383	-3.63018	0.371756	-4.76025	0.759739	-3.27971	0.572968
-5.13931	0.395787	-4.84055	0.409934	-3.56124	0.769051	-4.40059	0.614813
-5.30067	0.406024	-5.04975	0.399754	-4.71454	0.777847	-3.07897	0.506939
-4.19139	0.379355	-3.92368	0.762465	-3.58279	0.647456	-3.66353	0.791135
-3.96845	0.444887	-5.40493	0.410795	-3.59163	0.855172	-3.49947	0.773901
-4.48142	0.423675	-4.57319	0.406698	-4.31933	0.518835	-2.99734	0.727865
-4.92827	0.374059	-3.94128	0.426886	-3.87353	0.825151	-3.93453	0.757523
-3.34658	0.387482	-3.71683	0.750329	-4.19893	0.745259	-3.77436	0.749134
-3.91967	0.409404	-3.77811	0.438353	-3.2308	0.763888	-3.7807	0.778091
-5.19042	0.409206	-3.84115	0.42115	-4.04765	0.695784	-4.67233	0.797746
-4.71841	0.403783	-3.83236	0.434258	-3.4039	0.460631	-3.83203	0.806974
-4.38252	0.464113	-4.32405	0.813444	-4.89962	0.752662	-3.49933	0.788501
-4.12757	0.489597	-3.5779	0.818841	-4.98011	0.466038	-5.0202	0.76357
-3.07013	0.412803	-4.15615	0.432843	-4.44371	0.497967	-3.58902	0.804255
-3.33192	0.417493	-2.80415	0.43374	-4.39941	0.499183	-3.07093	0.763591
-4.83311	0.387314	-4.95806	0.438372	-4.12837	0.750021	-2.96143	0.758314
-4.49753	0.399716	-3.55296	0.436997	-3.54659	0.766603	-3.58637	0.773952
-3.7501	0.467275	-3.55367	0.81768	-3.82279	0.592929	-3.27497	0.742813
-3.88194	0.398188	-4.12575	0.403271	-3.25485	0.820188	-4.31449	0.771036
-4.58835	0.4081	-1.64554	0.390419	-3.88279	0.824271	-3.28665	0.731308
-3.24205	0.424672	-3.79667	0.428169	-4.4649	0.807646	-2.93424	0.812432
-5.30988	0.371593	-3.78108	0.818308	-5.08188	0.779573	-3.3488	0.821202
-3.69273	0.418349	-4.66216	0.400707	-4.23239	0.608661	-3.39011	0.789555
-4.2374	0.360146	-4.32795	0.428817	-4.22834	0.673616	-3.68114	0.804494
-4.92147	0.423027	-2.7796	0.466222	-4.37075	0.744819	-3.07335	0.729955
-4.06237	0.400743	-4.00115	0.402985	-3.84973	0.47541	-3.7773	0.789143
-3.7965	0.401038	-4.71094	0.790732	-3.76322	0.795842	-3.87997	0.76006
-4.78108	0.41047	-4.36183	0.847888	-3.99789	0.722407	-3.67594	0.819411
-4.8304	0.482792	-4.11341	0.740151	-4.19108	0.771796	-3.74255	0.795736
-4.36376	0.425743	-3.26971	0.422751	-3.63465	0.794266	-3.15014	0.79004
-6.12294	0.415372	-4.35593	0.378108	-3.65917	0.671694	-5.13851	0.812832
-4.32861	0.37805	-4.87194	0.402551	-4.75706	0.746535	-4.14646	0.680992
-4.65174	0.416246	-4.35059	0.42016	-4.88745	0.723729	-5.26002	0.80932
-2.89537	0.442776	-4.1366	0.414075	-3.78024	0.794272	-4.53913	0.684597
-5.19603	0.425267	-4.58874	0.442089	-3.66832	0.747383	-3.27023	0.796235
-4.82996	0.393013	-2.28377	0.441228	-4.40922	0.828218	-4.35332	0.644163
-4.34205	0.438671	-3.13846	0.458399	-4.7441	0.474496	-3.73376	0.844691
-4.3468	0.398535	-3.89124	0.743335	-3.0036	0.795785	-3.6974	0.805092
-3.47313	0.468368	-3.83902	0.43001	-3.3951	0.823379	-2.59396	0.714797
-4.78031	0.431609	-3.70402	0.542484	-4.24225	0.604198	-4.26497	0.626936
-4.14517	0.43539	-2.90658	0.411535	-4.58646	0.584816	-4.33297	0.742309
-3.3265	0.531587	-3.65687	0.381993	-4.15228	0.498989	-2.84589	0.828953
-4.79437	0.402671	-2.47266	0.421887	-4.85999	0.498575	-5.2225	0.727854
-6.09827	0.39118	-3.60788	0.418246	-4.38614	0.724119	-3.12471	0.723988
-4.50614	0.43093	-2.599	0.388385	-2.50327	0.789094	-3.04346	0.815571
-5.09191	0.426665	-5.12359	0.710324	-3.77129	0.681133	-4.15249	0.690784
-4.95769	0.424833	-4.8018	0.439328	-4.8023	0.811721	-4.0372	0.668773
-4.54566	0.490473	-4.30331	0.460161	-4.19388	0.831494	-4.0912	0.813384
-4.18745	0.393467	-3.79049	0.777171	-2.98034	0.817427	-4.65907	0.697906
-4.89434	0.404574	-3.90883	0.411217	-4.64026	0.498459	-4.06288	0.800011
-4.08837	0.381068	-4.98661	0.371569	-3.77185	0.752421	-3.44677	0.519472
-4.56404	0.417887	-2.9493	0.406552	-4.35649	0.707872	-4.06058	0.796185
-5.00447	0.441947	-4.16272	0.443369	-3.42011	0.816948	-2.82808	0.833437
-5.39889	0.41297	-4.11303	0.399133	-4.08584	0.801398	-4.56407	0.750498
-3.1831	0.444774	-3.01617	0.369215	-3.43023	0.808436	-4.27133	0.753008
-4.04517	0.422166	-4.806	0.404949	-5.1566	0.806878	-3.4303	0.630742
-4.71578	0.43601	-4.08837	0.408134	-4.61303	0.499895	-4.54781	0.728605
-3.54338	0.526306	-3.87734	0.528888	-3.64784	0.844781	-4.52258	0.725101
-4.35909	0.398841	-3.13598	0.476731	-4.49998	0.498358	-3.0878	0.610291
-4.3989	0.382621	-3.59322	0.593694	-4.1847	0.740671	-5.12487	0.780633
-4.40041	0.458211	-3.80253	0.493454	-3.82267	0.736052	-3.16284	0.430754
-4.98968	0.402962	-4.48865	0.457222	-3.27619	0.803074	-4.19435	0.424636
-4.16791	0.458471	-4.61854	0.454275	-3.39106	0.824694	-4.55489	0.600894
-4.29204	0.485165	-5.03341	0.421259	-4.02105	0.706628	-3.64266	0.651648
-5.67619	0.434182	-3.87619	0.388712	-4.21821	0.792894	-3.1018	0.810903
-5.10722	0.419173	-5.0395	0.424064	-4.2165	0.775902	-3.56715	0.666154
-4.19306	0.443029	-3.94763	0.379916	-5.02135	0.783706	-4.78569	0.730371
-5.67981	0.414772	-4.36148	0.388841	-4.85593	0.75799	-3.09453	0.8005
-4.24173	0.396588	-3.73455	0.418694	-3.63657	0.80899	-3.91216	0.832898
-4.59763	0.429836	-2.22833	0.448574	-3.43459	0.669077	-3.5712	0.613278
-5.24847	0.410044	-3.37237	0.454064	-3.93661	0.824925	-3.96988	0.707656
-5.40505	0.439794	-3.57423	0.423141	-4.00727	0.722423	-5.33465	0.722115
-4.57843	0.41521	-3.7665	0.408867	-4.27351	0.740936	-3.44	0.625778
-4.10393	0.398832	-5.35205	0.821911	-3.25532	0.832784	-3.87703	0.815267
-4.57436	0.398566	-4.65831	0.443316	-4.08518	0.500365	-3.89015	0.627822
-3.86687	0.389678	-4.87033	0.400172	-4.02809	0.724645	-5.15097	0.799588
-5.07506	0.420443	-3.58929	0.456783	-3.9133	0.765928	-4.5984	0.738201
-3.1768	0.469503	-4.68056	0.432226	-4.3677	0.500733	-4.24823	0.611084
-4.25765	0.520593	-4.46721	0.412425	-4.34111	0.76458	-4.15242	0.761837
-4.83602	0.420235	-4.87882	0.498604	-4.3986	0.825062	-4.22166	0.708773
-5.29435	0.392334	-3.51484	0.755932	-4.14628	0.760965	-4.67232	0.686958
-4.46288	0.45993	-4.25048	0.384975	-2.86561	0.816123	-4.24052	0.7346
-5.12146	0.407282	-5.78038	0.8068	-4.24457	0.764716	-5.39286	0.770656
-5.03976	0.484914	-3.77335	0.416493	-4.3907	0.500428	-3.19616	0.80197
-4.27001	0.467892	-2.70554	0.435819	-4.66642	0.822361	-4.33034	0.728478
-3.91465	0.404061	-3.43438	0.43764	-3.29548	0.760045	-4.08632	0.714325
-5.32793	0.422449	-5.28418	0.72426	-3.61904	0.758875	-3.60209	0.83527
-4.52694	0.462621	-3.76991	0.432544	-4.33267	0.500122	-4.38754	0.762682
-4.62205	0.463624	-3.31529	0.437821	-4.05144	0.501025	-3.28841	0.818486
-5.90355	0.42105	-4.79863	0.428942	-4.11448	0.793656	-3.24802	0.824414
-3.74273	0.461112	-4.55396	0.597522	-3.03245	0.762336	-4.25799	0.581651
-4.99388	0.37873	-3.30897	0.450535	-4.00767	0.821636	-4.34249	0.77482
-4.38974	0.464446	-2.90624	0.414071	-4.83179	0.694875	-4.16976	0.751845
-4.68786	0.454549	-4.22539	0.34837	-3.56635	0.720503	-4.39986	0.769059
-4.82921	0.433583	-3.39519	0.565231	-3.96333	0.762142	-4.28497	0.782555
-4.80832	0.418382	-4.38622	0.436164	-4.36661	0.499335	-4.21389	0.650947
-4.47423	0.433706	-3.82457	0.442319	-3.64429	0.826022	-4.14884	0.670585
-4.1442	0.480459	-4.73496	0.419398	-3.55196	0.771528	-3.28285	0.781987
-5.12224	0.419343	-4.6835	0.375375	-3.50229	0.619195	-3.49304	0.643659
-4.60721	0.4363	-3.65163	0.406279	-4.20041	0.792906	-4.50679	0.753828
-4.20056	0.45915	-4.76908	0.423212	-3.57237	0.773257	-5.51826	0.764632
-4.61901	0.445472	-4.49072	0.3974	-3.85562	0.703397	-4.12695	0.759915
-4.63404	0.435127	-4.21836	0.473599	-4.23151	0.486569	-5.35279	0.636019
-4.27709	0.514955	-3.79282	0.431663	-2.55651	0.529201	-5.38367	0.729665
-5.85966	0.422375	-3.63373	0.452537	-4.27798	0.818936	-3.85305	0.650447
-3.99589	0.412877	-3.97481	0.398391	-4.08949	0.747392	-3.76701	0.605988
-4.19904	0.417714	-4.96564	0.439518	-2.97461	0.769706	-4.54154	0.822936
-3.95339	0.48836	-3.25954	0.45503	-4.03919	0.500802	-3.47671	0.81543
-4.1744	0.467467	-2.76532	0.446994	-4.03566	0.501901	-5.15332	0.789632
-4.59826	0.437456	-5.05863	0.453209	-4.89401	0.782531	-3.02783	0.651269
-4.96195	0.417556	-5.0105	0.407521	-4.23192	0.725794	-3.75522	0.478526
-5.10464	0.439383	-3.69008	0.528956	-4.39858	0.825297	-3.19312	0.466628
-5.85537	0.415189	-4.05686	0.440172	-4.89661	0.716596	-3.92064	0.789896
-5.58917	0.418256	-4.2711	0.399152	-4.61821	0.499527	-3.52712	0.732546
-3.87421	0.456	-3.86846	0.424455	-3.84445	0.606001	-4.15519	0.719111
-4.70641	0.436943	-3.49818	0.407307	-1.83529	0.453855	-3.93664	0.818751
-5.29759	0.440695	-4.01101	0.565055	-4.59857	0.484799	-4.26043	0.747199
-4.7566	0.447635	-3.00373	0.47087	-4.5016	0.494011	-4.60755	0.756917
-4.06158	0.450379	-3.65669	0.45647	-4.15549	0.810035	-2.26387	0.518909
-3.35546	0.522753	-3.89908	0.467132	-3.55506	0.763607	-3.54612	0.758664
-4.93254	0.44743	-2.44592	0.468934	-3.30412	0.796264	-4.69367	0.676872
-4.85059	0.465122	-3.06594	0.390827	-4.27776	0.811877	-4.47666	0.757647
-4.71796	0.4275	-5.81941	0.397378	-4.39124	0.493217	-4.0437	0.751139
-3.68654	0.438625	-4.14246	0.40999	-3.69082	0.838709	-3.89356	0.681726
-5.21976	0.433763	-4.43149	0.682308	-3.7389	0.704534	-3.55179	0.805196
-5.08987	0.481134	-3.27315	0.434527	-3.99207	0.663923	-3.76479	0.773558
-4.47317	0.433951	-3.43721	0.435475	-4.11522	0.809924	-5.12342	0.747262
-4.69328	0.411969	-4.39926	0.432612	-3.17404	0.747832	-3.11541	0.568108
-4.18337	0.439292	-3.47873	0.437473	-4.20168	0.80854	-4.74029	0.699599
-5.6732	0.421546	-3.46294	0.439157	-5.18531	0.714779	-2.96351	0.42427
-3.89264	0.432893	-3.38211	0.458507	-4.10172	0.749776	-2.32688	0.793323
-3.74043	0.527376	-4.47447	0.454038	-3.86086	0.780742	-5.13134	0.800843
-4.23461	0.431347	-4.47724	0.429497	-3.96685	0.50131	-4.52829	0.661789
-3.85056	0.461807	-3.60452	0.405851	-3.52086	0.732171	-3.98758	0.756607
-4.81091	0.500054	-3.50356	0.665924	-4.05557	0.781045	-3.7697	0.791419
-4.32906	0.432609	-2.78979	0.420598	-4.00859	0.50122	-3.92614	0.790966
-4.04719	0.438597	-4.10315	0.450245	-4.95387	0.781668	-4.28594	0.804616
-4.67386	0.451523	-4.56783	0.398761	-3.67213	0.784608	-2.74541	0.626911
-3.44795	0.571405	-4.23576	0.439054	-4.38348	0.822375	-4.36788	0.669242
-5.23483	0.454754	-4.0375	0.456015	-4.64348	0.775771	-3.75766	0.720449
-4.82655	0.433095	-4.22221	0.360453	-4.1938	0.499565	-3.47928	0.657388
-5.31302	0.393329	-4.18618	0.398932	-4.32465	0.814973	-3.81274	0.628787
-4.24383	0.476458	-4.10349	0.391785	-4.41179	0.763445	-4.60795	0.724846
-4.68445	0.404952	-2.45619	0.429692	-3.75604	0.723519	-4.02589	0.770848
-4.13192	0.475627	-3.6131	0.462861	-4.67598	0.785546	-4.28807	0.722419
-3.3268	0.44136	-4.0563	0.389041	-3.65484	0.720825	-4.82839	0.706817
-3.47668	0.480559	-4.09043	0.752632	-4.6158	0.485154	-3.60961	0.788469
-4.32113	0.454515	-4.61233	0.401785	-3.74557	0.720017	-4.31127	0.68456
-5.25154	0.428232	-3.70541	0.408148	-4.11551	0.812076	-5.44063	0.705761
-4.19026	0.450381	-4.63054	0.451486	-4.36034	0.78766	-4.90631	0.621066
-4.90815	0.468416	-4.43116	0.422903	-4.08002	0.798634	-4.63638	0.709837
-4.40329	0.449921	-4.1476	0.791247	-5.03766	0.68924	-2.95832	0.441795
-4.84977	0.422406	-4.56364	0.419779	-4.11685	0.816033	-4.50045	0.764407
-4.51668	0.423167	-3.83366	0.418933	-4.56372	0.844757	-4.44083	0.791565
-3.44397	0.563872	-4.46431	0.390364	-3.41716	0.797565	-5.25515	0.695217
-4.81932	0.446375	-4.03594	0.468746	-3.02367	0.571385	-3.24928	0.720172
-4.3764	0.454285	-4.8178	0.395301	-4.59602	0.838015	-2.49068	0.817386
-5.56407	0.434327	-3.80535	0.395226	-3.6934	0.512899	-4.40207	0.819655
-6.4059	0.432282	-3.96504	0.419685	-3.62518	0.733747	-4.6616	0.677591
-4.69083	0.444693	-3.71601	0.761722	-4.00186	0.843389	-4.22809	0.711454
-3.95996	0.432699	-3.63159	0.40772	-4.99268	0.72296	-3.93312	0.772771
-5.02207	0.468199	-4.47725	0.412443	-4.17062	0.805808	-3.85787	0.626282
-5.05794	0.427172	-4.52091	0.772944	-3.61367	0.827293	-4.7904	0.765147
-4.31277	0.490747	-4.02889	0.405632	-4.31887	0.825676	-3.96944	0.781743
-4.55176	0.401696	-4.08208	0.444121	-4.24835	0.825544	-4.30966	0.737594
-4.8613	0.425809	-2.62484	0.460657	-4.00764	0.735818	-4.26756	0.740166
-4.84119	0.410381	-4.68134	0.401339	-3.55073	0.754555	-3.20086	0.798584
-4.93028	0.422345	-3.16974	0.43873	-4.02488	0.499569	-4.44204	0.787465
-4.6128	0.402481	-2.80489	0.40379	-3.56946	0.725243	-4.29796	0.628485
-4.89178	0.390606	-4.51822	0.388665	-3.55689	0.776999	-3.7396	0.78866
-2.23372	0.573714	-3.90836	0.396063	-3.75876	0.512999	-4.03646	0.753201
-4.66378	0.479968	-4.25398	0.467329	-3.46682	0.825676	-4.1182	0.659828
-4.48424	0.395192	-2.73935	0.432754	-4.72636	0.790315	-3.41918	0.794811
-4.80569	0.439786	-4.38241	0.469497	-3.46875	0.751828	-4.05336	0.788914
-4.76354	0.434837	-3.68533	0.402265	-4.76154	0.775269	-3.12455	0.822851
-4.3497	0.458421	-4.49228	0.39725	-3.73984	0.502491	-3.86085	0.565168
-4.72716	0.425099	-4.01537	0.711662	-3.39274	0.751461	-4.18292	0.768071
-5.26251	0.430377	-3.48082	0.420183	-3.23463	0.73599	-4.6163	0.480754
-3.99229	0.432725	-4.24549	0.415095	-3.96137	0.499685	-4.08822	0.730111
-4.46627	0.405943	-4.22877	0.425958	-4.29491	0.752784	-3.95842	0.763122
-4.16408	0.387604	-3.48244	0.501127	-4.22202	0.798988	-5.12608	0.69863
-4.78098	0.442989	-5.20474	0.727407	-4.69188	0.762649	-2.77814	0.820091
-4.34765	0.43342	-4.31825	0.476475	-4.25323	0.795801	-3.01115	0.814067
-4.8804	0.454486	-4.9008	0.380447	-4.15155	0.782851	-4.33824	0.679908
-4.56843	0.432591	-2.98058	0.407988	-4.6255	0.83307	-3.85812	0.795502
-4.77645	0.438961	-5.36805	0.408382	-4.00692	0.500407	-4.50033	0.775793
-4.3176	0.441393	-4.42197	0.410399	-5.02821	0.784293	-4.40606	0.78781
-5.15762	0.436899	-3.10582	0.507793	-3.98965	0.70267	-4.39395	0.698134
-4.37659	0.396738	-5.2474	0.408438	-3.74601	0.777485	-3.61509	0.796113
-3.5962	0.439966	-2.23608	0.40687	-3.95947	0.774193	-4.56423	0.457802
-4.44758	0.412055	-2.2573	0.414215	-4.06452	0.828945	-2.61306	0.455374
-3.85672	0.438254	-4.9477	0.473061	-4.27124	0.699112	-4.06466	0.658359
-4.20632	0.423778	-4.86707	0.432618	-3.77117	0.729239	-4.42133	0.749042
-4.63215	0.407071	-3.25533	0.459954	-4.6516	0.498473	-4.1384	0.743162
-4.93116	0.354183	-4.4096	0.497251	-4.35085	0.786782	-4.35892	0.72885
-4.42173	0.431139	-2.77568	0.446229	-2.69296	0.565171	-3.37843	0.677619
-3.95719	0.417992	-3.8106	0.454748	-3.28306	0.779216	-2.62339	0.426605
-4.51887	0.407447	-4.72898	0.374201	-3.98005	0.761592	-4.13542	0.706797
-4.48974	0.419504	-3.01321	0.416024	-2.9012	0.725383	-5.19302	0.705618
-5.03775	0.369819	-4.74626	0.397626	-2.88996	0.721616	-4.96162	0.692387
-4.88171	0.426788	-3.85318	0.422315	-3.20779	0.802515	-5.11327	0.657951
-4.23005	0.454716	-4.36377	0.418694	-3.80159	0.727269	-4.44667	0.700239
-3.94305	0.457059	-4.05127	0.453865	-5.53203	0.790931	-3.24201	0.745752
-3.67597	0.616302	-3.03624	0.49838	-3.71259	0.816231	-3.79965	0.777456
-4.35039	0.504821	-4.45776	0.397667	-3.88084	0.684003	-3.02982	0.665878
-4.43634	0.446695	-3.95854	0.426462	-4.95568	0.615293	-3.22786	0.700028
-4.19475	0.416141	-3.84346	0.519332	-3.66789	0.798543	-4.20981	0.685076
-4.7154	0.439241	-4.86237	0.439294	-3.20317	0.810471	-4.47494	0.696396
-4.53918	0.501833	-3.52968	0.409799	-3.28858	0.657357	-3.74973	0.731757
-3.28086	0.411376	-4.15652	0.459734	-4.08383	0.830252	-4.46844	0.699053
-4.656	0.401417	-5.24359	0.418521	-3.86487	0.774207	-4.42604	0.677081
-5.28752	0.424956	-3.39106	0.419506	-4.22052	0.563691	-4.59681	0.768079
-3.60476	0.438925	-4.70334	0.412565	-4.54387	0.711452	-4.61453	0.739221
-4.10467	0.555434	-3.96265	0.45354	-3.57656	0.735576	-4.22556	0.825199
-4.54777	0.463331	-3.88687	0.441901	-4.24869	0.785334	-4.15946	0.676567
-4.13144	0.451752	-4.01288	0.64941	-3.96986	0.758315	-3.80211	0.765822
-4.16215	0.403962	-4.90405	0.435471	-4.79397	0.603374	-4.10469	0.747608
-4.6348	0.480177	-3.9767	0.451165	-3.23764	0.806497	-4.59992	0.662185
-4.98892	0.474566	-4.79817	0.447662	-3.73694	0.668104	-2.47687	0.788628
-4.13312	0.486217	-4.20754	0.445913	-3.86223	0.784238	-4.51761	0.787655
-4.03628	0.435146	-3.98114	0.477459	-4.47684	0.756949	-4.14657	0.707948
-4.62816	0.36405	-2.93191	0.442149	-3.07939	0.446753	-2.29048	0.428684
-4.79987	0.409586	-4.01541	0.827951	-3.70367	0.795125	-3.90026	0.767353
-3.72928	0.524966	-3.99058	0.467491	-3.6892	0.518277	-3.89854	0.720772
-4.21671	0.448327	-4.22072	0.440661	-3.83258	0.697112	-3.96597	0.674624
-3.74564	0.58765	-4.27463	0.499091	-3.53373	0.662378	-3.74809	0.781063
-3.99263	0.521337	-4.308	0.425287	-4.57143	0.777615	-3.66057	0.765254
-4.97215	0.415977	-3.74638	0.427374	-5.28671	0.754388	-3.09487	0.790971
-4.7733	0.487449	-5.02173	0.409199	-4.47945	0.764369	-3.83792	0.625747
-4.81379	0.414747	-5.06151	0.451063	-3.91988	0.745348	-4.33257	0.736914
-4.68431	0.433501	-3.88827	0.430172	-3.96187	0.812156	-5.06825	0.654095
-4.46664	0.372672	-3.94831	0.393155	-3.40033	0.78365	-4.33423	0.716399
-3.92928	0.534579	-4.04972	0.497722	-2.9077	0.73693	-3.82154	0.661455
-2.92145	0.491069	-5.04103	0.409628	-3.38399	0.756772	-5.1189	0.409888
-4.33254	0.485531	-4.02852	0.497865	-4.52244	0.725144	-3.78951	0.758799
-4.61961	0.457011	-3.37376	0.467071	-3.92918	0.749765	-2.57621	0.479287
-4.35283	0.433142	-4.13882	0.43563	-3.34866	0.774902	-2.88395	0.829139
-4.41258	0.478501	-4.27558	0.446573	-4.39141	0.783092	-4.3097	0.772939
-4.19022	0.438703	-4.21928	0.457256	-3.92523	0.799051	-4.4397	0.732133
-4.74673	0.470969	-4.02234	0.416943	-3.87968	0.801574	-3.77614	0.594555
-4.37975	0.44905	-4.1137	0.45133	-3.83795	0.693733	-4.11354	0.825994
-4.35792	0.486086	-4.17904	0.408316	-3.48877	0.579597	-5.19251	0.71015
-4.55398	0.421542	-2.73705	0.44054	-3.85233	0.781208	-4.52176	0.727823
-4.41568	0.382728	-3.87272	0.378766	-3.67104	0.723247	-4.18405	0.667775
-3.89935	0.440397	-5.07279	0.413869	-3.02996	0.824507	-3.93368	0.81911
-4.88594	0.432414	-4.28421	0.402938	-3.8243	0.744741	-4.17282	0.796819
-4.52775	0.441645	-4.86699	0.430138	-3.99234	0.694848	-3.26209	0.714597
-5.63914	0.435079	-2.94921	0.497873	-3.91721	0.830454	-5.38928	0.65598
-4.5404	0.402641	-4.56186	0.347841	-3.47776	0.790546	-4.44129	0.767013
-4.37174	0.431544	-4.61725	0.413896	-4.85232	0.706904	-3.79006	0.599166
-4.2006	0.446533	-3.78637	0.412313	-4.44139	0.680663	-4.12562	0.735671
-4.96902	0.424731	-3.03174	0.450865	-4.24734	0.763265	-4.06226	0.564848
-4.57377	0.435229	-4.12795	0.465428	-3.78093	0.819382	-3.2668	0.634009
-5.15528	0.437149	-4.9042	0.39885	-4.3287	0.802661	-2.46212	0.457066
-4.35475	0.395193	-3.62875	0.414152	-3.37421	0.782198	-4.61657	0.688107
-4.58054	0.438247	-4.65836	0.446724	-4.00468	0.787756	-3.15724	0.79306
-3.0054	0.456214	-3.87767	0.434149	-3.38155	0.567954	-3.86912	0.424673
-4.75149	0.388614	-4.10154	0.405676	-3.59106	0.492108	-3.95008	0.783496
-4.55506	0.469572	-2.5411	0.460031	-3.75661	0.746831	-3.50527	0.483888
-3.80736	0.457951	-3.41581	0.39511	-3.20724	0.8212	-4.07882	0.605805
-4.50669	0.438649	-4.15334	0.413181	-3.64162	0.638927	-3.97109	0.753747
-4.99481	0.399331	-3.40644	0.440419	-4.06205	0.647609	-3.97052	0.809289
-4.47671	0.430379	-3.95021	0.680998	-4.63091	0.746233	-2.94159	0.765609
-5.04775	0.401188	-3.90331	0.387435	-3.3798	0.833822	-3.7081	0.735599
-4.81803	0.426582	-4.03041	0.48046	-3.30812	0.783932	-3.43039	0.470948
-4.95069	0.388388	-3.9179	0.427299	-4.1669	0.809913	-4.23291	0.78747
-4.66157	0.378073	-3.5218	0.414982	-4.21443	0.703107	-4.38175	0.779539
-4.66483	0.390462	-3.60954	0.440027	-3.29448	0.775474	-3.93702	0.705913
-4.85681	0.428872	-4.11791	0.406801	-4.90409	0.814264	-3.15823	0.497078
-4.6359	0.392279	-4.16409	0.393301	-5.53981	0.690671	-3.01749	0.764937
-4.28245	0.386649	-3.43181	0.434628	-5.6697	0.682648	-3.72944	0.799067
-3.89628	0.532369	-3.26324	0.432896	-4.66223	0.739063	-3.04581	0.725245
-4.02743	0.382118	-4.51862	0.386277	-5.21997	0.683362	-2.9045	0.793902
-4.85172	0.441448	-4.13482	0.438367	-3.88646	0.789839	-4.99792	0.630956
-3.80987	0.591769	-4.88919	0.420694	-4.86585	0.737902	-3.47044	0.400971
-4.58547	0.428943	-4.0102	0.79287	-3.6818	0.523138	-4.13092	0.816568
-5.30328	0.428774	-3.75084	0.409125	-4.39298	0.742563	-4.72984	0.572723
-3.57856	0.480067	-4.59745	0.412879	-4.33004	0.686717	-3.51434	0.829144
-4.29952	0.476295	-4.12775	0.469699	-3.4566	0.787351	-2.91301	0.470477
-4.30535	0.433572	-4.29052	0.602085	-3.40346	0.776409	-3.72417	0.578111
-2.91035	0.419982	-4.16492	0.409906	-4.21012	0.77329	-3.73803	0.805743
-4.89613	0.398922	-5.36978	0.421913	-4.68661	0.627367	-5.06862	0.695831
-4.04493	0.503863	-2.81153	0.490223	-4.35803	0.795441	-4.14546	0.808089
-4.16453	0.455749	-4.2959	0.404226	-4.69291	0.745556	-2.60653	0.443207
-4.40867	0.41966	-4.84642	0.437174	-4.17966	0.82199	-3.83897	0.732388
-5.13253	0.47025	-3.53609	0.752054	-3.64277	0.770415	-3.03691	0.672457
-4.3352	0.452216	-4.76486	0.379385	-4.0302	0.783841	-4.03496	0.746278
-4.82703	0.432059	-4.86907	0.423788	-5.79467	0.711414	-4.13121	0.78889
-4.1864	0.466866	-3.92498	0.402997	-3.73865	0.790746	-4.05286	0.728018
-4.95425	0.434866	-4.2459	0.426258	-4.36539	0.82643	-3.93104	0.784364
-4.28024	0.419394	-4.65646	0.470735	-4.40175	0.784348	-3.92931	0.607236
-4.71367	0.425829	-4.67802	0.4065	-3.38623	0.772513	-4.13582	0.760886
-4.20364	0.459397	-3.40353	0.420231	-3.70229	0.795022	-5.64446	0.673783
-4.53694	0.383642	-2.95332	0.523568	-3.92226	0.678148	-3.07945	0.493436
-4.69834	0.409991	-3.44834	0.666594	-4.84246	0.737731	-3.30993	0.787795
-4.97772	0.405965	-5.39955	0.415866	-3.76095	0.768118	-3.10289	0.733503
-4.95411	0.371666	-4.32162	0.412079	-4.36788	0.594812	-2.96947	0.708535
-4.49834	0.387077	-5.13259	0.398414	-4.25082	0.803244	-4.64384	0.701779
-4.4311	0.439776	-3.65345	0.809701	-4.54842	0.639387	-4.21998	0.736698
-5.33317	0.411459	-3.15441	0.430617	-4.27779	0.505942	-4.08538	0.816133
-5.26892	0.419274	-4.04315	0.434295	-3.70538	0.812814	-4.83956	0.659672
-4.07937	0.459282	-5.07472	0.449451	-3.12623	0.781253	-4.77677	0.695098
-4.43962	0.468475	-4.44247	0.431266	-3.58733	0.702939	-3.62543	0.752463
-3.85459	0.466798	-3.2976	0.437623	-3.38637	0.614376	-3.84798	0.657793
-5.11454	0.386474	-3.9223	0.461146	-4.80173	0.752058	-3.90849	0.516337
-3.68063	0.520868	-4.45573	0.434968	-4.60683	0.700078	-4.85331	0.628434
-4.96814	0.402851	-3.19741	0.482515	-4.78455	0.672091	-2.29389	0.415766
-4.97162	0.403289	-3.04303	0.423225	-3.79002	0.796871	-3.93614	0.750844
-4.63329	0.435267	-3.9757	0.438239	-3.88842	0.621962	-2.90756	0.759189
-3.89499	0.49331	-2.81838	0.411411	-3.97775	0.694213	-3.92305	0.792408
-3.89535	0.460277	-3.53733	0.419472	-3.57232	0.750244	-4.7707	0.736219
-5.20238	0.439919	-3.70803	0.567703	-3.89428	0.733937	-4.36948	0.589132
-4.14661	0.396326	-4.7681	0.406421	-3.34665	0.774184	-3.21733	0.431221
-4.14358	0.529076	-4.71567	0.422258	-3.7736	0.785752	-4.40242	0.728794
-4.4815	0.438645	-5.18658	0.479442	-3.79875	0.72219	-3.76058	0.751836
-3.77822	0.374236	-4.07353	0.385183	-5.35037	0.709671	-4.11816	0.6908
-5.30917	0.422159	-4.1698	0.820956	-3.60864	0.499526	-3.52415	0.6721
-5.48187	0.403572	-4.94871	0.368977	-3.76855	0.779026	-4.36434	0.648905
-5.2705	0.436093	-4.79374	0.39388	-3.81768	0.773442	-4.23156	0.639638
-4.94719	0.45861	-4.12463	0.411629	-4.37322	0.781344	-4.78874	0.690293
-3.89805	0.387951	-3.91728	0.431438	-3.81434	0.81463	-2.71962	0.7394
-3.74413	0.403718	-4.05649	0.467514	-4.66753	0.696707	-3.73611	0.667284
-4.011	0.46239	-3.998	0.816552	-4.27297	0.733701	-2.71146	0.745814
-4.1243	0.426744	-4.84783	0.419616	-4.76767	0.69308	-4.3481	0.747392
-4.20309	0.436183	-4.84548	0.456917	-3.49677	0.774585	-3.5974	0.438351
-3.74659	0.432966	-3.43793	0.418342	-4.27031	0.771176	-4.45879	0.763578
-6.01883	0.430718	-4.80715	0.399141	-4.68851	0.765236	-3.66868	0.672016
-5.36979	0.401773	-4.79691	0.404086	-5.1333	0.583918	-5.03417	0.698951
-4.00359	0.394494	-4.97221	0.407221	-3.63712	0.816263	-4.04442	0.774198
-3.86442	0.425523	-3.75278	0.438423	-4.23206	0.512718	-3.21116	0.76944
-4.50619	0.408348	-5.07261	0.415371	-4.51512	0.790361	-3.44044	0.703455
-4.68498	0.393403	-3.05811	0.448358	-4.60586	0.763	-3.93957	0.69194
-4.2038	0.375246	-5.77052	0.49426	-3.69392	0.758723	-3.04651	0.760418
-3.90609	0.452425	-2.84004	0.407845	-4.82836	0.669118	-4.32652	0.772622
-4.29374	0.378658	-4.4046	0.485982	-3.60367	0.749411	-4.13673	0.592175
-3.64697	0.466217	-5.27197	0.391333	-4.09214	0.776539	-4.51348	0.594663
-4.20524	0.455812	-4.32209	0.767724	-3.02475	0.781002	-4.87113	0.759544
-4.21512	0.494683	-4.45924	0.479127	-3.45818	0.687099	-4.07825	0.749199
-3.94199	0.356644	-2.66201	0.418579	-3.67818	0.826032	-2.68023	0.552469
-5.17685	0.417417	-4.27103	0.414774	-4.9174	0.637031	-3.77396	0.761981
-5.27132	0.417097	-5.01492	0.744838	-4.01879	0.80481	-5.16831	0.764894
-4.94823	0.418425	-5.12637	0.394522	-4.48291	0.649926	-4.2387	0.719296
-4.17375	0.436931	-4.47569	0.436636	-2.82969	0.734544	-4.47282	0.685342
-3.924	0.392777	-4.39357	0.755428	-4.41224	0.80655	-4.22122	0.801702
-4.49565	0.475124	-3.15431	0.477742	-3.99584	0.665789	-4.25914	0.693627
-4.15968	0.424015	-4.65586	0.39325	-4.29367	0.75348	-5.04854	0.733828
-4.69176	0.388481	-3.89683	0.471959	-4.08489	0.799287	-4.65098	0.647205
-3.37104	0.494474	-4.89528	0.430231	-3.57359	0.771384	-5.25715	0.707405
-5.33975	0.413375	-4.71586	0.431023	-4.13066	0.722488	-3.70228	0.788153
-4.69283	0.378579	-3.5688	0.58799	-4.14819	0.746966	-4.1022	0.761659
-4.37203	0.435361	-4.52425	0.42715	-3.01437	0.77694	-3.7813	0.714859
-5.38471	0.41017	-4.99075	0.449481	-4.72678	0.780321	-3.51954	0.486076
-4.09073	0.435891	-5.38374	0.441229	-5.03364	0.71912	-3.84205	0.705007
-4.9484	0.452559	-3.97583	0.423379	-5.10252	0.52989	-5.18046	0.631357
-4.14667	0.498142	-5.06637	0.417666	-4.13534	0.711601	-2.94812	0.463202
-4.89553	0.381458	-5.27711	0.52371	-3.65703	0.757035	-4.09898	0.5285
-4.57674	0.398635	-6.09831	0.596135	-4.54661	0.607047	-2.73718	0.783839
-5.53935	0.411708	-3.67333	0.40567	-3.50742	0.820574	-4.59439	0.699524
-4.6795	0.406771	-5.142	0.471877	-3.87103	0.747562	-4.40265	0.676973
-4.5126	0.405992	-2.76513	0.437101	-3.45021	0.76914	-4.38149	0.723848
-3.94879	0.388258	-3.59856	0.446011	-4.41785	0.77262	-3.07434	0.502399
-4.56004	0.414905	-2.39175	0.441337	-4.15532	0.792247	-3.77171	0.793882
-5.57267	0.421464	-4.18337	0.414975	-4.65624	0.785628	-4.08073	0.78911
-4.39412	0.393591	-3.91609	0.444521	-4.0354	0.818508	-5.25283	0.566652
-4.75376	0.395401	-4.6344	0.804842	-3.26015	0.751322	-3.64773	0.711249
-4.45486	0.430089	-5.59673	0.424758	-4.61534	0.755411	-3.92248	0.698344
-4.08079	0.40243	-4.38281	0.629754	-4.76014	0.751106	-4.94016	0.634379
-2.99289	0.468613	-4.43934	0.731552	-5.04464	0.644388	-3.64922	0.791432
-4.7946	0.498959	-4.52138	0.426994	-4.31993	0.748395	-3.763	0.728348
-4.40424	0.430663	-4.03118	0.441414	-3.81141	0.75006	-5.52287	0.699516
-4.33733	0.416677	-3.43546	0.451509	-4.93179	0.739666	-2.60481	0.75544
-5.24584	0.391917	-2.03857	0.428741	-3.64613	0.814491	-2.82102	0.776054
-3.5051	0.427663	-4.73004	0.408986	-3.48572	0.751829	-4.19576	0.719361
-3.95358	0.441905	-3.89837	0.433156	-4.05896	0.802072	-5.252	0.740773
-4.36864	0.41934	-3.82448	0.532483	-4.41569	0.712717	-5.54162	0.669915
-5.07863	0.388966	-4.48791	0.428883	-4.48971	0.740049	-4.8545	0.689785
-5.59739	0.434562	-4.17872	0.460804	-3.81501	0.798897	-3.83251	0.7916
-5.36485	0.418361	-4.48023	0.776693	-3.85311	0.8144	-3.15755	0.547469
-4.34295	0.422122	-2.80232	0.429127	-3.6042	0.426707	-3.79896	0.796617
-4.42984	0.401263	-2.66061	0.44221	-4.63896	0.787124	-4.20248	0.806261
-5.19371	0.384351	-4.99176	0.473809	-3.33236	0.78065	-3.18868	0.617868
-4.1454	0.417935	-5.01002	0.746162	-4.20267	0.826848	-4.50454	0.797579
-3.6196	0.43302	-5.08071	0.46809	-3.28203	0.645435	-3.86827	0.764453
-5.50247	0.358194	-6.04409	0.439604	-3.99927	0.820986	-4.87074	0.586773
-3.90482	0.410388	-4.31237	0.417694	-3.52959	0.803008	-5.44298	0.670031
-5.48512	0.418364	-4.53569	0.412226	-4.17483	0.809444	-4.35601	0.797734
-4.90099	0.365807	-4.53042	0.423108	-3.20729	0.790191	-4.0485	0.769825
-3.52296	0.443263	-4.43378	0.620531	-4.5203	0.81789	-5.74829	0.586544
-3.91138	0.426214	-2.32284	0.42506	-3.8843	0.832833	-5.01733	0.721134
-3.01816	0.384066	-4.62803	0.434065	-3.64456	0.733386	-4.55597	0.65384
-3.93879	0.416369	-4.54431	0.430722	-3.43666	0.787956	-4.69973	0.791825
-4.84544	0.359922	-4.87524	0.749067	-4.30182	0.812374	-4.21176	0.726854
-5.67289	0.379989	-4.08092	0.479263	-4.0663	0.738638	-5.3099	0.651801
-5.1661	0.409025	-4.27965	0.4132	-3.93365	0.798009	-3.93219	0.61282
-4.68195	0.380681	-4.25392	0.475745	-4.22018	0.764597	-3.37639	0.7217
-3.79131	0.422831	-4.28373	0.422393	-4.81248	0.703761	-3.48932	0.722633
-3.8038	0.452721	-4.33839	0.420423	-3.85378	0.72104	-3.40587	0.782111
-4.70537	0.401665	-2.37203	0.405743	-3.99877	0.76644	-3.65935	0.529016
-3.37533	0.450067	-4.16298	0.834028	-3.8836	0.793418	-5.11584	0.70906
-4.85915	0.433034	-4.0111	0.406375	-3.54166	0.727656	-4.20504	0.623451
-4.92033	0.420644	-5.53247	0.715279	-3.94777	0.809107	-3.5089	0.793914
-3.69127	0.434453	-4.99298	0.421695	-4.18001	0.826976	-3.931	0.705994
-3.77802	0.538583	-3.21701	0.421321	-3.60515	0.818424	-2.93284	0.675555
-4.08578	0.478315	-4.40999	0.57094	-3.90595	0.771587	-3.95372	0.788239
-3.33024	0.417399	-4.13165	0.422615	-4.36226	0.73706	-4.30236	0.791204
-4.41193	0.393766	-4.3607	0.420568	-3.71118	0.733564	-4.27715	0.804843
-3.99708	0.478035	-5.39173	0.377818	-3.60897	0.732326	-3.60697	0.71539
-4.43329	0.380024	-3.96175	0.40781	-4.49551	0.826878	-4.16102	0.699976
-3.78878	0.39886	-4.64127	0.454739	-3.17608	0.782098	-3.42075	0.681553
-3.77117	0.42384	-4.49794	0.395595	-3.5579	0.80659	-3.18047	0.750506
-4.20829	0.476938	-3.78139	0.436112	-4.37402	0.805765	-5.51886	0.749625
-5.03286	0.395404	-4.9911	0.388602	-3.04124	0.799986	-4.0462	0.728962
-4.51316	0.414125	-5.16116	0.707107	-4.34502	0.755214	-4.32305	0.589643
-3.8303	0.587031	-5.16498	0.382907	-3.99143	0.774543	-3.75398	0.75637
-3.76883	0.355475	-3.1	0.462759	-3.33899	0.779243	-5.09886	0.798686
-3.8687	0.390264	-4.38337	0.742726	-4.10758	0.792089	-6.36041	0.753649
-2.73977	0.407975	-4.29653	0.474454	-3.87304	0.816762	-3.75038	0.646843
-3.34756	0.482392	-4.02815	0.436985	-4.42535	0.832874	-3.75661	0.807875
-4.62869	0.430085	-3.6415	0.43475	-3.38851	0.755297	-4.81546	0.800129
-3.73305	0.544218	-4.52857	0.423925	-4.35436	0.81218	-3.79697	0.789104
-4.48628	0.370507	-4.43875	0.429594	-3.61856	0.778207	-4.53047	0.743389
-3.45917	0.473122	-3.93855	0.436198	-3.63463	0.789443	-3.83781	0.804047
-4.35529	0.417639	-4.40215	0.425215	-3.82864	0.723974	-4.16826	0.800068
-3.79579	0.41025	-4.9732	0.39269	-3.93755	0.741992	-4.04017	0.744958
-4.52287	0.380288	-3.96291	0.411045	-4.33226	0.758583	-4.64105	0.789442
-3.84452	0.418525	-5.45015	0.657615	-3.6486	0.783805	-2.7448	0.789519
-4.1315	0.45162	-3.2564	0.485088	-3.73196	0.787857	-3.74009	0.787169
-2.54775	0.423912	-5.04483	0.752043	-4.23069	0.719138	-4.1653	0.801694
-4.5838	0.374177	-4.73412	0.434194	-3.71413	0.790109	-5.9353	0.720163
-4.26904	0.509052	-4.80099	0.399412	-3.72063	0.768113	-5.25139	0.784662
-3.84655	0.480927	-2.82756	0.418471	-3.86374	0.761165	-4.53174	0.781376
-4.66103	0.351555	-4.65205	0.491271	-4.29901	0.717459	-3.55242	0.617233
-4.13039	0.405944	-4.77109	0.609442	-3.84646	0.795775	-2.79061	0.679836
-5.10356	0.386793	-4.30125	0.416568	-3.37009	0.662666	-3.96963	0.825016
-4.49329	0.402144	-4.72806	0.4084	-3.75717	0.780304	-5.7943	0.769314
-4.84093	0.409793	-1.88142	0.455896	-3.6784	0.783854	-4.44236	0.738209
-3.85405	0.478843	-4.60197	0.44404	-4.06382	0.711522	-4.18243	0.818741
-4.06796	0.446484	-3.6198	0.415069	-4.53307	0.743814	-4.53918	0.726477
-4.38024	0.391795	-3.71968	0.397847	-3.78099	0.693991	-2.98996	0.782667
-3.51772	0.494697	-4.25808	0.396848	-3.76584	0.750908	-4.80751	0.703549
-4.56824	0.3852	-3.42572	0.432724	-3.8708	0.759224	-3.65432	0.722343
-4.72828	0.40348	-3.96133	0.484963	-3.90589	0.78984	-4.20822	0.806534
-4.56407	0.483369	-3.95077	0.434864	-3.964	0.80618	-4.66255	0.818979
-3.81886	0.556296	-4.6682	0.405583	-3.84911	0.797256	-4.55043	0.794912
-5.09884	0.385292	-3.63233	0.848489	-4.34878	0.824662	-4.91848	0.797231
-4.80584	0.389256	-4.24207	0.40085	-3.24805	0.732659	-4.53253	0.752927
-4.77782	0.400893	-4.16104	0.442989	-3.56328	0.739601	-3.94676	0.681343
-3.76235	0.464214	-4.3793	0.408669	-4.08368	0.72833	-5.60113	0.718564
-3.84519	0.46221	-3.88824	0.438877	-3.49148	0.784664	-4.55478	0.621653
-4.32639	0.376399	-1.90044	0.436433	-3.92868	0.805074	-4.14189	0.657044
-5.27036	0.401354	-3.3445	0.497242	-3.71966	0.747714	-5.02713	0.801788
-4.10621	0.39522	-4.18914	0.517496	-4.14955	0.7218	-4.49978	0.734689
-4.62114	0.40885	-3.68542	0.403084	-3.75978	0.795658	-3.20142	0.818602
-4.25325	0.404248	-4.29427	0.753781	-3.86719	0.709132	-4.12549	0.809883
-4.72741	0.38455	-5.54139	0.399368	-4.03422	0.808829	-4.05267	0.708541
-3.73343	0.475381	-3.95594	0.427824	-2.48882	0.443748	-3.10186	0.770691
-4.85687	0.441453	-3.30963	0.600137	-3.61532	0.743067	-4.87075	0.809826
-3.99261	0.479403	-4.34028	0.416105	-3.31745	0.750073	-4.58796	0.748393
-3.99496	0.408892	-3.78991	0.444742	-3.4977	0.819281	-3.81695	0.764411
-3.9294	0.414161	-4.18882	0.429611	-5.22433	0.745053	-4.31981	0.791448
-3.96506	0.423047	-3.76754	0.829983	-4.10196	0.809325	-4.36632	0.828349
-3.72316	0.427937	-4.10228	0.425059	-4.58704	0.820176	-4.43534	0.814324
-2.90299	0.520101	-4.2883	0.488196	-3.6489	0.706146	-5.53257	0.768922
-3.44835	0.460654	-4.04201	0.42948	-3.75067	0.711725	-4.54417	0.730549
-4.37204	0.387198	-4.24173	0.447431	-3.51048	0.742215	-3.30454	0.387573
-4.32473	0.421465	-2.9896	0.437221	-4.07713	0.736247	-4.42049	0.761595
-4.23712	0.491883	-3.6242	0.468858	-4.5573	0.765486	-3.11802	0.798782
-4.94024	0.390252	-4.5213	0.401449	-3.21963	0.810056	-3.84429	0.752538
-4.48234	0.398968	-2.9069	0.428924	-3.5262	0.82715	-4.22521	0.410177
-3.17317	0.488459	-4.09696	0.432864	-3.65046	0.789224	-3.26226	0.809224
-4.8677	0.447341	-2.49075	0.414376	-4.06211	0.767835	-3.7958	0.819225
-4.18458	0.426061	-3.90534	0.840363	-3.95259	0.768101	-4.02334	0.765997
-3.88736	0.48017	-3.47052	0.410708	-3.8618	0.789499	-3.7199	0.545718
-3.53025	0.441738	-4.15188	0.829678	-3.35862	0.806467	-3.77168	0.764548
-3.88135	0.418861	-4.42904	0.409648	-3.74311	0.808591	-3.65085	0.721535
-4.57338	0.425632	-3.99351	0.415904	-4.56693	0.711274	-4.16012	0.668702
-4.02209	0.437078	-2.70741	0.493095	-4.78836	0.7894	-4.36084	0.5946
-4.70467	0.438313	-4.49254	0.448653	-4.0897	0.783	-4.57728	0.72712
-3.20333	0.553401	-3.96421	0.81489	-3.92389	0.767978	-4.55843	0.809138
-3.84806	0.421545	-2.84495	0.443562	-3.24352	0.806565	-4.5978	0.809066
-4.23783	0.398362	-4.60923	0.374357	-4.12617	0.73807	-2.72412	0.514311
-4.21317	0.414989	-4.8958	0.429762	-3.79977	0.779076	-3.47073	0.777012
-4.13338	0.422809	-4.05327	0.439009	-3.6355	0.764866	-3.59246	0.777859
-2.91358	0.492609	-3.81171	0.814333	-4.09277	0.821026	-4.60065	0.799424
-4.68359	0.479392	-4.09989	0.442454	-3.93841	0.800418	-3.50935	0.812767
-4.35272	0.412117	-3.24297	0.412836	-3.60511	0.771462	-4.69391	0.724327
-3.18675	0.466159	-2.26074	0.439597	-4.09542	0.805472	-2.63946	0.408128
-4.57396	0.453624	-4.04776	0.831765	-4.11173	0.588762	-4.54261	0.806127
-4.32725	0.435379	-3.01873	0.396501	-3.98827	0.787494	-2.73945	0.494885
-4.49542	0.503461	-4.49858	0.789731	-3.90008	0.630584	-3.97594	0.810947
-5.06738	0.42599	-4.27659	0.778288	-4.98375	0.817892	-4.62557	0.793438
-3.37177	0.395122	-3.73026	0.823505	-4.39153	0.806124	-3.59195	0.486415
-4.13983	0.36983	-6.2007	0.378129	-4.17479	0.610764	-4.1619	0.763499
-4.4535	0.376134	-3.70552	0.764337	-5.23096	0.809867	-3.96748	0.759734
-4.52437	0.387586	-4.4895	0.405256	-3.41999	0.753533	-4.83791	0.776417
-3.40238	0.541881	-3.45233	0.444799	-3.50094	0.782742	-4.59847	0.787798
-4.51819	0.464842	-3.88385	0.781158	-3.8747	0.633706	-4.72486	0.790787
-4.64161	0.469172	-4.0266	0.398918	-4.34169	0.81502	-4.73798	0.792093
-3.93672	0.368847	-4.22292	0.417545	-4.0106	0.784616	-3.72409	0.825521
-4.63359	0.402459	-3.91423	0.427433	-4.66215	0.822388	-4.9111	0.721835
-2.59541	0.473045	-4.66236	0.799293	-4.21213	0.839977	-4.58922	0.773874
-4.11358	0.386219	-3.1583	0.434175	-4.30338	0.805454	-4.17879	0.715092
-4.7624	0.425532	-3.0462	0.438581	-4.47472	0.799503	-4.73979	0.791347
-4.26897	0.490115	-4.5875	0.41932	-3.88117	0.816079	-3.68742	0.63968
-4.01445	0.410718	-3.74594	0.42927	-3.92889	0.799257	-3.73012	0.738331
-3.59986	0.401376	-4.4454	0.83334	-3.80132	0.779498	-2.48358	0.450524
-4.36642	0.440743	-3.03759	0.501447	-3.24354	0.575879	-2.27853	0.516367
-4.74207	0.459208	-3.70636	0.456471	-3.89173	0.809838	-4.64883	0.670245
-3.26481	0.377987	-3.26083	0.459893	-4.72202	0.811113	-3.85959	0.83555
-4.50997	0.427911	-4.85041	0.38653	-4.52216	0.748082	-4.19928	0.814731
-4.01389	0.464976	-4.00302	0.369202	-4.05332	0.812325	-3.05753	0.798989
-4.93357	0.39211	-3.45791	0.401623	-4.09017	0.829745	-4.0374	0.78404
-3.8778	0.479034	-4.29537	0.414962	-4.08846	0.793312	-3.43965	0.695435
-5.15736	0.370869	-3.15466	0.436663	-3.99212	0.80852	-4.12512	0.794067
-4.04564	0.40989	-5.93176	0.396448	-4.67016	0.82291	-3.99647	0.805355
-3.55601	0.447651	-3.66255	0.396862	-4.04398	0.817113	-4.4392	0.809982
-4.29175	0.432867	-4.11279	0.386848	-4.12674	0.752457	-4.24255	0.816412
-4.66819	0.40027	-3.42328	0.425928	-4.64781	0.753939	-3.01209	0.750684
-2.77174	0.471107	-4.49793	0.409982	-3.91659	0.762622	-3.64832	0.597445
-3.34006	0.438572	-4.17455	0.389855	-3.59852	0.795453	-3.55121	0.756459
-4.67058	0.434539	-4.45634	0.811849	-2.84689	0.521307	-3.8065	0.544852
-3.94034	0.48987	-4.47873	0.39637	-3.96145	0.634014	-4.34097	0.795708
-4.40098	0.439481	-2.80844	0.4182	-4.03334	0.812414	-4.20737	0.831692
-4.27529	0.413517	-3.87036	0.609148	-3.55932	0.820926	-4.23097	0.819109
-4.07477	0.45939	-3.29469	0.444629	-2.8708	0.478469	-4.35292	0.790033
-2.84901	0.496325	-1.82518	0.421827	-4.17313	0.768519	-4.0435	0.741056
-4.05115	0.447519	-3.89196	0.40088	-4.08328	0.608981	-3.4762	0.766467
-3.68285	0.495127	-4.39326	0.365523	-4.05583	0.821043	-3.13085	0.669216
-4.77817	0.388499	-4.46117	0.806398	-4.59732	0.639129	-4.88055	0.652018
-2.60518	0.502674	-3.84658	0.760507	-4.31343	0.834399	-4.41325	0.810331
-4.44242	0.401496	-4.03783	0.409111	-3.9133	0.809905	-4.1693	0.784128
-3.53812	0.464573	-2.1267	0.444964	-4.13707	0.833473	-4.18396	0.751171
-4.23997	0.451631	-2.06945	0.403186	-3.89049	0.718504	-3.98613	0.778433
-4.36576	0.405986	-3.51128	0.797289	-3.41743	0.823918	-4.33191	0.809518
-4.5254	0.45322	-4.54383	0.396411	-4.0979	0.828528	-4.19041	0.742859
-3.94671	0.437861	-4.73044	0.427551	-4.00849	0.821391	-3.92338	0.804611
-5.26794	0.387268	-2.97925	0.423452	-3.62512	0.692752	-4.3723	0.772544
-4.32914	0.457731	-3.56433	0.441578	-3.9196	0.780516	-4.52896	0.800885
-4.5833	0.403419	-4.55726	0.767524	-3.92528	0.760553	-4.2763	0.798336
-4.49484	0.427741	-3.45558	0.419165	-4.04592	0.80367	-4.22458	0.705219
-3.9575	0.437752	-3.71679	0.401027	-3.83524	0.680995	-4.32479	0.754703
-4.12865	0.427827	-3.73858	0.419154	-4.63768	0.594577	-4.34214	0.807344
-4.75536	0.386556	-3.63575	0.433183	-4.63334	0.79867	-4.02477	0.734314
-3.99298	0.399165	-4.81535	0.434564	-4.4287	0.639249	-3.17201	0.620566
-3.96124	0.422837	-4.35942	0.830056	-4.7199	0.613689	-4.38198	0.865304
-4.91387	0.397771	-4.26782	0.39865	-4.14555	0.770902	-4.28715	0.790186
-4.32706	0.48296	-4.01914	0.387759	-4.60411	0.609054	-3.87026	0.818164
-4.71728	0.424535	-3.29444	0.362487	-4.9851	0.664489	-3.12334	0.715426
-3.33121	0.568374	-3.3688	0.435328	-4.32473	0.57984	-3.88254	0.772251
-3.82751	0.482277	-2.81841	0.436899	-4.89311	0.716807	-4.41301	0.647672
-3.92185	0.417787	-3.39047	0.408842	-4.48399	0.778727	-4.08892	0.806106
-4.43032	0.496851	-2.79937	0.475231	-4.81198	0.626975	-4.40775	0.801897
-3.91183	0.431844	-3.85076	0.414217	-3.79443	0.830173	-2.69386	0.470579
-4.77973	0.488506	-4.52941	0.42869	-4.11504	0.781247	-3.23251	0.748188
-5.07161	0.404186	-4.43041	0.789931	-4.81113	0.592131	-4.57793	0.813326
-4.31328	0.421449	-4.6308	0.457792	-3.90567	0.809917	-3.98241	0.753606
-4.08337	0.472299	-3.62442	0.562673	-3.96091	0.813027	-4.24346	0.770057
-4.17573	0.439689	-2.97382	0.462387	-3.93746	0.791475	-4.03059	0.794707
-4.03632	0.435201	-3.5891	0.537187	-4.01894	0.579218	-4.61671	0.772707
-4.95875	0.392871	-3.01768	0.43763	-4.01759	0.8053	-4.57551	0.827646
-4.3341	0.449628	-4.9329	0.833062	-3.98327	0.641076	-4.96109	0.791446
-3.6719	0.538202	-3.92381	0.748604	-4.02983	0.810962	-3.74258	0.703393
-4.4459	0.417157	-3.87084	0.439105	-3.37657	0.56448	-4.39935	0.774099
-4.65914	0.382166	-4.06238	0.434184	-3.96137	0.751818	-3.6484	0.805341
-5.21182	0.360345	-4.9566	0.739894	-3.97997	0.81589	-3.04244	0.769044
-4.20236	0.476888	-3.42616	0.402387	-3.05313	0.530745	-4.64778	0.836033
-4.67463	0.426556	-4.32581	0.737386	-3.93535	0.804772	-4.03215	0.767941
-4.69141	0.379029	-4.70981	0.473968	-3.83985	0.83014	-3.50277	0.746699
-4.82518	0.382201	-4.25965	0.450959	-4.73839	0.798812	-3.58045	0.763033
-4.81479	0.3842	-3.13209	0.436088	-3.67536	0.759564	-4.21009	0.790631
-4.95625	0.419452	-2.95791	0.473264	-2.46721	0.462085	-3.73774	0.839159
-4.58037	0.444273	-4.97246	0.420192	-4.76017	0.717197	-4.16657	0.803031
-4.97326	0.406808	-3.04074	0.407829	-3.66954	0.799117	-4.17471	0.676892
-5.07772	0.401303	-3.02955	0.387619	-3.68913	0.813215	-3.72437	0.739614
-4.4986	0.417451	-3.60447	0.487492	-3.8849	0.844258	-4.58235	0.745943
-4.63606	0.402039	-4.4472	0.416933	-1.32298	0.461527	-3.15761	0.780356
-4.37953	0.470951	-3.86049	0.4967	-4.11641	0.83019	-4.29736	0.678124
-4.754	0.389836	-3.54357	0.392344	-4.56455	0.765759	-4.1517	0.786908
-4.38762	0.389279	-4.12266	0.85186	-3.69103	0.804706	-3.44518	0.775107
-4.06437	0.449093	-4.12867	0.417873	-3.70793	0.816575	-4.28409	0.767916
-5.20483	0.405062	-4.0635	0.408964	-3.58336	0.789792	-4.89329	0.686328
-4.81319	0.418455	-4.06411	0.411756	-3.7337	0.830986	-3.99068	0.809177
-5.38728	0.376503	-3.91694	0.494492	-3.50751	0.812794	-5.64096	0.802629
-4.58027	0.462917	-4.18897	0.849382	-4.43763	0.816491	-2.91931	0.836851
-4.68885	0.44186	-2.91401	0.433463	-3.54496	0.82856	-4.63373	0.761219
-3.89961	0.402395	-3.51802	0.397959	-4.23173	0.808743	-4.13657	0.838376
-4.79508	0.418318	-4.45848	0.427495	-4.35337	0.796363	-3.70549	0.820119
-4.15386	0.398385	-5.06987	0.414148	-4.30778	0.81307	-3.80134	0.813479
-4.18308	0.464379	-3.51187	0.393016	-4.75412	0.733599	-3.1923	0.811769
-4.67427	0.373036	-4.14376	0.490175	-4.07138	0.845753	-3.96317	0.744029
-3.3895	0.395299	-4.4592	0.400589	-4.14385	0.811657	-5.6784	0.803094
-3.44025	0.428781	-4.21743	0.855722	-3.6283	0.822101	-4.14975	0.752848
-4.10313	0.401293	-4.24787	0.432208	-4.16449	0.796298	-2.77205	0.832538
-4.6535	0.406586	-4.28962	0.437999	-4.27108	0.770002	-4.88836	0.660141
-4.52629	0.4107	-3.5246	0.443572	-3.92867	0.821448	-4.03984	0.75915
-4.82105	0.416106	-2.59628	0.469389	-3.42875	0.829009	-4.70179	0.833476
-4.0903	0.433666	-4.52271	0.487896	-4.47424	0.747799	-5.60852	0.792556
-3.32042	0.577141	-3.67862	0.386796	-4.09654	0.855458	-4.07582	0.776178
-5.23232	0.403065	-4.99728	0.415398	-3.85091	0.792741	-3.95764	0.759284
-4.72145	0.396659	-4.40872	0.411327	-4.30697	0.758079	-3.7057	0.799229
-4.54984	0.410897	-4.14238	0.478942	-3.21924	0.570999	-4.21785	0.768666
-4.61709	0.424748	-4.28668	0.77946	-2.66318	0.821766	-4.1958	0.773612
-3.73292	0.417197	-3.37086	0.428978	-4.04578	0.851034	-3.88262	0.789719
-4.45409	0.367158	-3.98044	0.437599	-3.43676	0.798815	-4.30673	0.794919
-4.24166	0.387205	-3.64361	0.409787	-3.96971	0.804534	-3.49238	0.791281
-5.18522	0.397546	-3.32118	0.486124	-4.3622	0.809816	-4.36816	0.55897
-4.20678	0.437497	-2.54923	0.445935	-4.27325	0.733619	-3.81432	0.818268
-4.57644	0.427596	-3.66076	0.410801	-3.81837	0.833378	-5.15844	0.788211
-5.11921	0.445654	-4.98802	0.690878	-4.00395	0.817915	-4.05533	0.78368
-4.18962	0.407471	-4.84559	0.368043	-4.71666	0.678999	-4.14274	0.767839
-5.98248	0.424297	-2.81112	0.462304	-3.64239	0.785925	-4.35335	0.680101
-3.67839	0.547365	-4.89051	0.413954	-4.36381	0.821589	-3.67395	0.804409
-4.53896	0.443372	-4.49071	0.432211	-4.2405	0.802791	-5.21314	0.679849
-6.01155	0.398135	-4.56453	0.392066	-4.21526	0.837866	-3.9842	0.766912
-4.92747	0.406438	-4.30432	0.425761	-2.55932	0.465106	-4.23375	0.846228
-4.59869	0.412187	-3.83155	0.440481	-4.22957	0.822451	-5.18018	0.799907
-4.95512	0.39012	-2.82101	0.419487	-4.29941	0.821782	-2.89905	0.805266
-4.49468	0.417222	-5.20422	0.365561	-3.3911	0.764372	-4.07368	0.739712
-4.12914	0.448038	-4.63802	0.434029	-4.63113	0.645643	-4.09107	0.821651
-3.80945	0.397484	-3.55107	0.429519	-3.95391	0.780962	-4.5558	0.790394
-4.94001	0.422573	-3.67817	0.424907	-3.37654	0.724123	-3.49335	0.78732
-4.73074	0.399311	-4.87294	0.40117	-4.08158	0.836983	-4.05646	0.827851
-4.26223	0.417566	-4.82012	0.415107	-3.86617	0.775483	-3.26114	0.625583
-4.80894	0.404518	-4.21399	0.453143	-2.941	0.787612	-4.92027	0.81998
-4.81479	0.457246	-3.52237	0.406169	-3.89364	0.823139	-4.50286	0.424253
-3.84161	0.38164	-3.7298	0.41762	-3.26458	0.673991	-3.00144	0.526598
-4.14397	0.434195	-4.07855	0.430034	-3.35836	0.865379	-3.55546	0.815854
-3.81081	0.402869	-2.70486	0.443794	-3.50912	0.795866	-3.92886	0.730517
-4.08686	0.374007	-3.83648	0.401556	-3.81523	0.816611	-4.26032	0.834766
-4.08051	0.404953	-4.76267	0.389184	-3.70747	0.784426	-3.76881	0.743979
-3.67711	0.407154	-3.70532	0.417007	-3.37279	0.828371	-4.1772	0.765771
-4.33508	0.342418	-3.20763	0.48594	-3.98222	0.818154	-3.92912	0.746315
-3.6935	0.420643	-4.09939	0.43624	-3.48733	0.716738	-3.7442	0.804529
-3.86662	0.484956	-4.18877	0.469744	-4.15484	0.823954	-4.86433	0.793001
-5.13838	0.388889	-4.28958	0.45025	-4.29509	0.80638	-4.44233	0.770599
-4.48991	0.434653	-3.58511	0.411446	-3.69463	0.829156	-3.96876	0.783994
-5.03175	0.385955	-4.39774	0.448967	-3.30174	0.781762	-3.39275	0.733337
-4.63469	0.425762	-1.83022	0.397795	-4.27552	0.83069	-4.03663	0.702803
-3.82886	0.469953	-4.02193	0.409101	-4.34302	0.75186	-4.07402	0.754737
-4.75726	0.40987	-3.42804	0.571949	-3.88978	0.716619	-3.63511	0.54718
-4.24762	0.43285	-4.22253	0.373754	-3.19757	0.767296	-3.53757	0.810234
-3.64173	0.412211	-3.95921	0.435779	-2.9682	0.847287	-3.40449	0.795587
-4.08527	0.438931	-4.4442	0.449723	-4.00621	0.745979	-3.54218	0.761183
-4.60654	0.474033	-4.0888	0.44468	-4.05353	0.555945	-4.42905	0.782323
-4.4835	0.407248	-3.09537	0.529249	-3.67099	0.829264	-3.71619	0.804927
-4.58504	0.456525	-4.02116	0.850396	-3.98562	0.819271	-3.54604	0.766562
-3.73108	0.417532	-3.4825	0.439322	-3.71	0.816837	-4.83035	0.796636
-4.48148	0.390952	-2.5499	0.451747	-3.02062	0.830948	-2.45796	0.456463
-5.5523	0.44702	-3.60583	0.42345	-3.82356	0.836606	-4.87941	0.807259
-4.16102	0.497281	-4.85819	0.411333	-3.64011	0.835479	-4.15125	0.823065
-4.23597	0.366491	-3.69133	0.454562	-3.30121	0.794797	-4.42733	0.819801
-4.73755	0.422032	-3.65204	0.448112	-4.04228	0.741909	-4.63538	0.817465
-5.02461	0.425104	-2.71843	0.445519	-3.24351	0.783854	-4.44435	0.753844
-4.59641	0.445137	-4.85926	0.812341	-4.13555	0.637038	-3.49016	0.560332
-4.33659	0.392371	-6.0839	0.365531	-3.94891	0.757541	-3.65798	0.798345
-5.07985	0.412757	-3.38237	0.484684	-4.07826	0.724861	-4.0927	0.772115
-4.84219	0.397773	-3.70613	0.431695	-3.2298	0.55332	-3.46422	0.737175
-3.33715	0.415425	-3.75872	0.462196	-3.99534	0.769399	-4.31277	0.804275
-3.92421	0.422564	-3.05765	0.42178	-3.25857	0.770815	-2.81016	0.39094
-3.86841	0.46964	-3.50308	0.432642	-2.70038	0.799082	-4.73474	0.804754
-4.17631	0.406284	-3.81063	0.507065	-4.20049	0.808382	-4.10502	0.761812
-4.32029	0.478435	-3.25289	0.458149	-3.65019	0.843582	-5.15903	0.803468
-4.39167	0.451139	-3.48322	0.383418	-3.81989	0.732731	-4.12638	0.782648
-3.99222	0.397955	-4.66123	0.519624	-3.968	0.770272	-3.7604	0.767933
-4.67151	0.448291	-3.99951	0.40362	-4.21628	0.66005	-2.76036	0.500175
-4.74625	0.431551	-5.03296	0.367898	-2.53774	0.682749	-3.08659	0.807084
-4.36073	0.475824	-4.54948	0.354898	-4.42584	0.748542	-3.94388	0.815566
-4.36599	0.444885	-3.58304	0.453332	-3.84488	0.783066	-3.86033	0.76007
-5.07615	0.405296	-5.15494	0.415812	-4.12868	0.685361	-4.37193	0.81169
-4.69702	0.425023	-3.69514	0.495998	-2.7244	0.838137	-4.07632	0.82938
-4.48525	0.413171	-3.08163	0.439021	-4.38407	0.647055	-3.69594	0.450711
-4.23834	0.401518	-5.04051	0.390717	-4.16705	0.79315	-3.99338	0.757678
-4.71668	0.423345	-3.44277	0.362198	-2.5887	0.70558	-4.1201	0.713811
-4.24499	0.442992	-3.539	0.401859	-3.82885	0.776323	-3.68588	0.563349
-4.13696	0.412256	-3.18751	0.396869	-3.30952	0.836649	-4.51518	0.790586
-4.27496	0.426388	-3.54002	0.453963	-4.2969	0.721936	-3.87799	0.713788
-5.28787	0.433867	-3.91871	0.525748	-3.54331	0.810639	-3.09842	0.824158
-5.2503	0.434774	-4.18689	0.410642	-4.67774	0.735037	-4.20076	0.8079
-4.16351	0.439088	-2.78988	0.406272	-4.03039	0.808035	-3.91844	0.706833
-4.19378	0.365712	-3.89891	0.366175	-4.33699	0.716122	-5.0061	0.812257
-4.73362	0.407617	-4.22684	0.423885	-3.7617	0.82847	-4.22703	0.826745
-4.86074	0.392834	-4.60348	0.390798	-4.37258	0.658705	-3.84215	0.780195
-3.47082	0.483951	-4.66883	0.538615	-3.65366	0.799927	-2.17883	0.481716
-5.40288	0.404403	-4.36053	0.397074	-3.77241	0.82397	-3.42316	0.800622
-4.78888	0.438805	-3.18682	0.433937	-4.43639	0.811455	-3.70952	0.767643
-4.23428	0.367885	-5.09858	0.450555	-3.3361	0.845241	-4.11282	0.817026
-4.55065	0.425879	-4.69607	0.4283	-4.23149	0.6809	-3.61774	0.737113
-4.41444	0.391803	-4.94796	0.466606	-3.32239	0.817273	-4.74385	0.691957
-4.6467	0.400052	-3.96278	0.421466	-4.48741	0.74218	-4.20247	0.722086
-3.93048	0.469759	-4.28889	0.499921	-4.39486	0.77723	-3.34092	0.795695
-4.75706	0.391474	-3.95538	0.540141	-4.38758	0.672688	-3.917	0.815881
-5.03362	0.427947	-2.30376	0.424797	-3.75005	0.760414	-3.87287	0.739683
-3.70137	0.414979	-4.67376	0.447351	-4.46844	0.693353	-4.24847	0.81655
-4.9474	0.424225	-3.7856	0.450236	-4.50128	0.744255	-4.01242	0.760378
-4.98668	0.420659	-3.4428	0.418501	-3.80118	0.74709	-3.98829	0.782184
-5.34555	0.373636	-3.53332	0.415266	-4.035	0.753378	-4.54531	0.750746
-5.28611	0.425458	-4.33301	0.373896	-3.42018	0.498622	-4.54597	0.801834
-4.42739	0.451212	-3.50559	0.716214	-3.7658	0.813886	-4.20188	0.732171
-4.03535	0.461549	-3.88365	0.463878	-3.27298	0.747934	-3.99431	0.803385
-4.6331	0.442244	-2.85376	0.447774	-3.41191	0.496545	-4.2644	0.718679
-4.88072	0.428848	-3.67568	0.401232	-4.30177	0.744884	-5.06528	0.814832
-4.80831	0.439215	-4.17689	0.740159	-3.59716	0.501671	-3.92811	0.616277
-5.51181	0.421071	-3.26773	0.497412	-4.24092	0.79973	-3.73992	0.813112
-5.25486	0.359022	-4.44121	0.409184	-3.56554	0.501647	-4.75067	0.821078
-4.12632	0.415943	-2.23391	0.40058	-4.23707	0.768356	-4.00008	0.720127
-5.3715	0.39702	-3.28834	0.469293	-3.58269	0.800547	-4.60743	0.758752
-4.17673	0.548105	-4.34981	0.565317	-4.34416	0.777436	-4.21768	0.791407
-3.88035	0.382584	-3.82859	0.433394	-4.54787	0.801732	-3.75606	0.404409
-4.32215	0.457449	-4.63533	0.43191	-4.13424	0.753063	-5.28377	0.791634
-5.01914	0.406557	-5.06609	0.754403	-4.14507	0.558788	-4.00966	0.80835
-5.00531	0.387342	-4.29084	0.39567	-3.53183	0.713302	-5.14876	0.803253
-4.37129	0.39369	-3.37972	0.42072	-4.37642	0.785118	-4.16448	0.830301
-4.55977	0.414494	-4.03064	0.420489	-3.77981	0.675885	-4.81945	0.704805
-4.63012	0.418005	-3.41266	0.449938	-4.01854	0.501776	-5.12457	0.803003
-4.57827	0.439255	-4.03179	0.499705	-4.53281	0.753636	-3.52405	0.685538
-4.81049	0.428115	-4.45097	0.493155	-4.50516	0.777595	-4.38456	0.755251
-5.44592	0.459805	-2.95549	0.449459	-4.52151	0.79704	-4.06425	0.793437
-5.13344	0.423838	-3.95037	0.406477	-4.73321	0.714352	-4.36368	0.774407
-3.79251	0.44075	-3.07245	0.410495	-3.98941	0.764239	-4.65308	0.701561
-4.86999	0.36636	-4.30903	0.42728	-3.67718	0.682429	-4.58218	0.829918
-4.83505	0.40444	-5.31836	0.795302	-2.93683	0.783802	-3.84746	0.76352
-4.34887	0.442971	-3.62375	0.59588	-3.83962	0.818804	-4.59215	0.703787
-4.91128	0.418631	-5.64067	0.78212	-4.33326	0.787624	-3.66738	0.813794
-4.74592	0.425777	-3.49042	0.47089	-3.51578	0.791265	-4.19928	0.820659
-3.80928	0.391024	-3.058	0.447107	-4.42932	0.817248	-4.10352	0.776701
-4.66278	0.424346	-4.84661	0.521425	-3.83653	0.802594	-4.48269	0.725754
-3.79881	0.440841	-4.30664	0.449982	-3.18053	0.669021	-4.51247	0.631044
-4.52284	0.42458	-4.31053	0.617699	-3.4197	0.61634	-3.96859	0.614821
-5.67704	0.382269	-3.87842	0.75237	-4.12846	0.850537	-3.01931	0.779009
-3.54299	0.39107	-4.23244	0.40384	-4.18297	0.795042	-3.67851	0.614469
-3.80309	0.574104	-3.96824	0.723553	-3.49113	0.807907	-3.63867	0.754866
-4.20516	0.455376	-4.19092	0.416785	-4.8419	0.778125	-3.69918	0.739958
-4.75733	0.326834	-3.80934	0.676866	-4.19814	0.719808	-4.3731	0.786472
-4.30335	0.390346	-3.38391	0.437703	-4.74533	0.738183	-3.47716	0.576647
-5.0818	0.410201	-3.27699	0.440468	-4.99582	0.767678	-4.23049	0.822929
-5.53337	0.369744	-4.52124	0.732988	-4.454	0.82775	-2.59449	0.483807
-4.28445	0.394851	-3.70081	0.438628	-4.48459	0.732216	-3.94328	0.808962
-3.60333	0.465351	-4.36666	0.49378	-3.84569	0.798033	-3.49392	0.611768
-5.02644	0.346378	-5.2583	0.813142	-3.48865	0.637683	-3.67883	0.810177
-5.36963	0.408551	-3.93271	0.779583	-4.02793	0.785449	-4.59407	0.705534
-4.13071	0.418977	-3.27727	0.402655	-3.98965	0.848192	-4.27811	0.741768
-5.21709	0.388808	-4.17155	0.447318	-4.53652	0.749113	-4.01468	0.775952
-4.56561	0.376766	-4.93718	0.39265	-4.5805	0.721097	-4.46029	0.805578
-3.56281	0.491389	-4.11012	0.417534	-4.14664	0.732373	-4.26399	0.829529
-4.3544	0.37604	-4.13267	0.419578	-4.07108	0.777498	-4.12816	0.802794
-3.82481	0.544265	-4.84779	0.402317	-3.72118	0.776181	-4.85901	0.751112
-3.75566	0.440148	-4.84651	0.709777	-3.64157	0.790991	-2.77784	0.449595
-4.72321	0.44699	-4.36746	0.805364	-3.80978	0.850623	-4.15045	0.74348
-3.95815	0.38194	-4.37453	0.439398	-3.89642	0.823408	-3.99956	0.689822
-4.92157	0.406818	-4.9197	0.700973	-4.44557	0.846227	-5.16416	0.805884
-4.51034	0.384203	-4.10328	0.42126	-3.38139	0.790167	-3.50272	0.714167
-3.17841	0.483269	-4.25697	0.811813	-3.55899	0.501697	-4.26602	0.73267
-3.16494	0.546689	-4.11736	0.408474	-3.89181	0.836506	-5.03832	0.812286
-4.1679	0.476675	-4.31888	0.439538	-3.67346	0.786473	-4.04346	0.60458
-4.59648	0.396499	-4.18621	0.431203	-4.24444	0.640167	-4.17137	0.747297
-4.99283	0.403842	-3.77223	0.49194	-3.51271	0.569514	-4.45226	0.808713
-4.08718	0.438157	-4.31154	0.424349	-3.73848	0.493964	-4.44002	0.799559
-4.46652	0.415625	-3.98723	0.443733	-4.23933	0.776925	-4.3455	0.688056
-4.11289	0.405224	-5.26084	0.783302	-3.65996	0.501699	-4.11205	0.80917
-3.7663	0.470195	-3.67257	0.455115	-4.05714	0.832861	-3.78333	0.746017
-4.83231	0.358069	-4.43082	0.435985	-4.14323	0.839969	-5.55304	0.780507
-3.88735	0.382559	-4.50435	0.379421	-3.8735	0.648411	-3.68144	0.690917
-4.60825	0.416527	-3.77008	0.52632	-4.26625	0.794053	-4.18908	0.609655
-4.87529	0.391381	-3.6692	0.422943	-3.62162	0.499204	-5.64148	0.811378
-4.23878	0.449759	-4.8459	0.419507	-3.96642	0.755058	-3.657	0.826313
-4.69853	0.405945	-3.90301	0.483638	-3.79439	0.499551	-4.2465	0.838072
-3.95208	0.440742	-3.92854	0.494227	-3.40918	0.501967	-3.95103	0.807047
-4.58432	0.453335	-4.7028	0.409959	-4.56081	0.812942	-3.36357	0.807738
-4.11956	0.403135	-3.64815	0.420887	-2.23677	0.40281	-4.33419	0.802503
-3.77872	0.466814	-3.88764	0.462294	-3.20698	0.807536	-4.52571	0.503899
-3.47247	0.432941	-3.79733	0.38741	-2.72121	0.706002	-4.23962	0.817889
-4.67034	0.404127	-4.20233	0.475064	-4.43535	0.825416	-4.89192	0.791701
-4.15217	0.462109	-3.36323	0.409387	-3.68933	0.500213	-3.9121	0.742773
-4.31386	0.440512	-3.76034	0.436165	-4.29291	0.782319	-4.15607	0.779397
-3.85154	0.409079	-4.4562	0.427234	-4.00842	0.815797	-4.10349	0.791396
-4.05133	0.461991	-3.77959	0.373439	-3.64667	0.767925	-3.66116	0.741204
-4.68498	0.438512	-3.96124	0.407076	-3.76981	0.773291	-5.12522	0.799642
-5.00364	0.375211	-4.15426	0.462197	-4.16581	0.666944	-4.50159	0.806585
-4.31837	0.454276	-2.92827	0.41896	-3.24099	0.500672	-4.55063	0.814791
-3.85107	0.440784	-2.28611	0.451705	-3.95101	0.804291	-4.27591	0.599711
-5.22145	0.398699	-3.75573	0.719325	-3.84849	0.789865	-3.67445	0.756288
-3.66608	0.41957	-4.94582	0.458207	-4.07247	0.777621	-4.44207	0.844566
-4.74481	0.420454	-3.41678	0.478181	-4.37398	0.738983	-4.32711	0.814289
-4.40787	0.362917	-3.6176	0.42015	-3.57564	0.788924	-4.08797	0.788896
-4.06085	0.419826	-4.13003	0.415583	-4.1083	0.777741	-4.04928	0.81145
-4.4039	0.374591	-3.90476	0.783386	-4.28597	0.773415	-3.67058	0.770321
-3.64143	0.488402	-3.7796	0.759847	-4.12771	0.752933	-4.24336	0.740838
-4.56768	0.440677	-3.84937	0.501223	-4.42514	0.705155	-5.48917	0.798397
-3.78678	0.397096	-3.84172	0.656899	-4.36119	0.725863	-4.97324	0.779813
-3.92915	0.443633	-5.64689	0.574262	-3.49802	0.807254	-5.13229	0.816387
-4.71451	0.379679	-4.57837	0.398725	-4.28148	0.731189	-3.971	0.793996
-4.52307	0.424163	-4.61236	0.426386	-4.24927	0.748666	-4.47534	0.729687
-4.55381	0.3945	-4.58392	0.484691	-4.45802	0.777189	-4.31205	0.700547
-3.80996	0.44474	-4.66367	0.610107	-3.47558	0.795882	-3.48577	0.758994
-4.7714	0.377527	-4.61551	0.372536	-4.4966	0.684335	-4.81483	0.711944
-4.21367	0.395602	-4.74037	0.486749	-4.48041	0.778721	-4.56386	0.487354
-4.76246	0.401641	-3.48478	0.423402	-4.41607	0.64156	-4.32285	0.729383
-4.2244	0.356399	-4.10441	0.614621	-5.04623	0.684076	-4.09145	0.702281
-4.39587	0.423607	-3.53095	0.46899	-4.57502	0.760095	-4.60016	0.818664
-4.09001	0.428461	-3.66405	0.470836	-4.28785	0.774085	-4.22583	0.804182
-3.95405	0.550055	-6.11477	0.4393	-3.55472	0.650407	-4.36016	0.708313
-4.30118	0.418349	-3.87026	0.766759	-4.35882	0.760219	-4.32334	0.789154
-5.07843	0.496879	-3.71413	0.479076	-4.41003	0.778963	-5.19537	0.7484
-4.46915	0.384065	-3.82205	0.405815	-3.57693	0.752146	-4.35718	0.737891
-3.50782	0.464492	-4.48291	0.403095	-4.41206	0.736041	-4.44431	0.777944
-5.04598	0.411218	-4.11672	0.420225	-4.169	0.766821	-3.66342	0.735846
-4.32731	0.433737	-5.3418	0.404189	-3.95704	0.776127	-4.73515	0.802669
-4.87633	0.4961	-5.07463	0.409642	-5.3193	0.697723	-4.34287	0.750847
-3.90991	0.38967	-4.61003	0.78524	-4.10397	0.69607	-3.39523	0.665577
-4.28782	0.437639	-4.09748	0.824605	-4.08701	0.622903	-4.41387	0.764039
-3.25683	0.579677	-4.14229	0.41104	-3.70616	0.720864	-5.12085	0.799486
-3.93787	0.397891	-4.47161	0.367084	-4.2385	0.729712	-5.84446	0.783526
-3.59352	0.461754	-3.84543	0.379817	-3.94345	0.775853	-5.79878	0.816567
-3.8671	0.556309	-3.78632	0.764733	-3.66093	0.801647	-4.28928	0.767117
-4.25964	0.407639	-5.73836	0.69479	-4.27638	0.596677	-4.35252	0.808139
-3.4501	0.416213	-4.4085	0.364819	-4.22694	0.645265	-4.16206	0.705191
-4.20197	0.4721	-5.30843	0.714054	-4.24888	0.787498	-3.36573	0.60703
-4.7604	0.41225	-5.05029	0.420494	-4.16743	0.670336	-3.59923	0.676162
-4.4198	0.332713	-4.38515	0.475614	-4.3434	0.603295	-4.62539	0.786941
-4.26654	0.477842	-4.18961	0.409962	-4.13359	0.743847	-4.00273	0.576244
-4.32731	0.381793	-4.36282	0.810727	-3.83716	0.779979	-4.13301	0.803621
-4.61291	0.421581	-3.49541	0.444941	-4.27643	0.675989	-4.02035	0.782874
-4.41932	0.592773	-3.928	0.439464	-3.80169	0.460973	-3.89912	0.803833
-4.54627	0.392516	-4.30748	0.431051	-3.6409	0.800468	-2.95003	0.467588
-4.00193	0.461933	-3.90296	0.76617	-2.74822	0.658304	-4.37183	0.674673
-3.87515	0.427843	-2.98118	0.43029	-3.75914	0.454341	-3.90885	0.792633
-4.33354	0.457721	-3.11565	0.39358	-4.59884	0.765928	-4.32522	0.512423
-4.21182	0.41615	-5.25444	0.473484	-4.17678	0.779572	-3.9976	0.780587
-4.62528	0.45697	-3.21732	0.449747	-4.06238	0.63367	-5.62255	0.814924
-4.20267	0.407736	-3.802	0.492761	-3.79952	0.664244	-4.25857	0.78602
-3.47796	0.396474	-4.40487	0.435704	-4.35463	0.81531	-4.46346	0.828647
-4.43157	0.461354	-4.27518	0.398384	-4.68368	0.775812	-4.99768	0.816868
-3.75555	0.436645	-4.19635	0.44868	-4.82399	0.774599	-4.06491	0.807442
-4.50397	0.352285	-3.49328	0.533252	-4.0091	0.724852	-5.18222	0.747514
-4.36545	0.315971	-4.80034	0.412259	-3.64428	0.776625	-4.17374	0.778609
-4.19954	0.416937	-3.65628	0.819275	-4.59782	0.741259	-2.87588	0.423171
-4.13448	0.42661	-4.24201	0.375826	-3.65145	0.690313	-4.53403	0.810397
-4.45262	0.439622	-3.84798	0.395509	-4.08849	0.800285	-3.67524	0.802442
-4.03048	0.491977	-4.92445	0.534307	-4.83282	0.653105	-4.45753	0.678223
-4.51772	0.434529	-5.36638	0.7618	-3.78106	0.804907	-4.37501	0.76832
-4.49613	0.448793	-5.29392	0.780639	-3.38543	0.763356	-5.33257	0.776484
-4.42983	0.416357	-4.67584	0.395064	-4.82153	0.798612	-4.4201	0.800336
-3.682	0.43523	-3.25297	0.464965	-3.86844	0.703827	-4.70397	0.809659
-4.39173	0.415094	-3.26712	0.607268	-4.3055	0.786671	-4.38029	0.790812
-4.49166	0.381033	-3.52744	0.397631	-3.71671	0.85991	-4.44243	0.773723
-3.52851	0.398127	-4.12048	0.453955	-3.32935	0.717192	-3.94306	0.737749
-4.04994	0.389501	-3.1976	0.441147	-4.72062	0.781272	-3.71949	0.753752
-3.73341	0.446395	-3.76315	0.430633	-4.51864	0.772415	-4.89718	0.805484
-4.44943	0.46521	-3.79059	0.442286	-3.98924	0.773659	-3.9172	0.824559
-3.9494	0.424571	-3.40451	0.424778	-4.13072	0.564256	-4.00391	0.755848
-3.40223	0.528427	-3.42184	0.846344	-4.84717	0.795469	-1.84947	0.408902
-4.44911	0.438913	-4.52148	0.419997	-3.41972	0.70712	-5.15565	0.784384
-4.26413	0.429537	-2.48717	0.480725	-3.93687	0.822724	-4.43525	0.630475
-3.57189	0.435826	-4.8923	0.400373	-4.56811	0.784155	-3.90552	0.815353
-4.27628	0.473169	-3.95131	0.783643	-3.30745	0.762168	-4.64011	0.808174
-3.96573	0.409199	-4.46781	0.437921	-5.30913	0.759291	-4.57153	0.800602
-4.71816	0.436152	-3.04585	0.440007	-3.79941	0.834083	-4.71219	0.727028
-3.45859	0.560428	-3.65751	0.792333	-4.8932	0.648324	-4.68103	0.739031
-3.85659	0.433257	-4.55981	0.408599	-4.5125	0.761475	-5.24645	0.813744
-3.41393	0.38759	-2.19278	0.429512	-3.60325	0.790607	-3.9945	0.692403
-4.13434	0.424088	-4.13432	0.473132	-4.4141	0.825764	-5.15952	0.820898
-3.73597	0.529203	-4.70368	0.436253	-4.3203	0.657372	-3.53933	0.613897
-4.7975	0.474903	-5.02106	0.410778	-4.26833	0.800021	-4.20772	0.750526
-4.84625	0.406072	-5.54545	0.469635	-4.42575	0.772269	-3.73306	0.710754
-3.98452	0.404274	-3.39362	0.405824	-4.05533	0.791587	-4.55529	0.789325
-4.24234	0.382255	-3.52093	0.836155	-3.67943	0.856829	-5.43568	0.766021
-4.40583	0.414787	-4.79719	0.756036	-4.62655	0.742917	-4.28417	0.682499
-4.69683	0.444839	-3.26663	0.439511	-4.4772	0.798265	-3.34358	0.733776
-3.2783	0.481315	-3.50338	0.412864	-4.12788	0.771734	-4.30074	0.713574
-3.78573	0.379432	-5.7195	0.520863	-5.08946	0.68472	-4.3238	0.758024
-5.07809	0.496469	-4.69425	0.441663	-3.69341	0.819818	-4.55901	0.679906
-4.329	0.462229	-4.28699	0.435326	-4.22492	0.80492	-4.79651	0.835957
-3.91289	0.408281	-4.62686	0.8128	-3.71032	0.580144	-5.30018	0.76791
-4.18567	0.417717	-2.22507	0.459905	-3.84495	0.847836	-4.15901	0.695464
-4.10373	0.501566	-3.23131	0.461279	-4.68343	0.645867	-4.09378	0.783556
-4.15127	0.430762	-5.80103	0.506364	-3.3316	0.736595	-4.11556	0.74128
-3.65155	0.388893	-5.07972	0.501552	-4.56849	0.67726	-4.12088	0.821924
-3.44688	0.384584	-5.97344	0.668385	-4.20321	0.794316	-4.52878	0.686127
-4.37927	0.419153	-4.30202	0.759549	-4.60753	0.783016	-4.64778	0.791501
-4.80965	0.458541	-3.61624	0.511704	-4.72172	0.756991	-5.30587	0.82483
-3.66495	0.417421	-4.39927	0.538975	-4.27994	0.781228	-3.55125	0.508935
-3.1109	0.44806	-4.21401	0.606176	-4.72133	0.557504	-5.21834	0.490108
-4.86095	0.424831	-5.99835	0.462428	-4.20092	0.807148	-3.92494	0.835314
-3.75546	0.483956	-3.22988	0.45579	-4.35432	0.806488	-3.9658	0.797693
-4.41288	0.440506	-3.73532	0.430052	-3.93029	0.60121	-5.84122	0.764467
-3.85266	0.457024	-4.48944	0.505778	-2.82307	0.69844	-4.38958	0.740072
-4.59517	0.395609	-5.23255	0.444833	-4.33404	0.835399	-4.63163	0.796389
-3.83283	0.406897	-4.28597	0.39694	-3.80245	0.765317	-3.40829	0.67592
-3.28046	0.452372	-2.72304	0.468611	-4.76954	0.785892	-3.37748	0.793876
-3.97364	0.434969	-4.37091	0.434437	-4.34127	0.83348	-3.78835	0.636819
-4.6248	0.497622	-3.83751	0.683482	-4.02701	0.70195	-3.93908	0.791541
-3.89309	0.427809	-4.17555	0.490933	-3.854	0.8408	-4.0584	0.781148
-3.92936	0.447039	-3.95113	0.773484	-3.64692	0.765578	-4.46688	0.678524
-3.44716	0.406315	-3.75213	0.528181	-3.46827	0.797416	-3.81207	0.779333
-3.7045	0.433457	-3.67606	0.444551	-4.25225	0.752457	-5.08938	0.767501
-3.56179	0.426604	-4.2965	0.77627	-3.98867	0.856817	-5.117	0.726611
-4.37483	0.417294	-4.49961	0.415749	-4.34155	0.63099	-3.74913	0.699462
-3.6579	0.43267	-4.28321	0.602071	-4.08287	0.711554	-3.42938	0.583053
-4.69162	0.442785	-5.7693	0.419114	-4.36042	0.755584	-3.528	0.668312
-3.89037	0.40806	-3.50408	0.449834	-4.01397	0.785104	-3.67406	0.686092
-4.3856	0.497529	-3.77863	0.470305	-3.81724	0.771771	-4.60202	0.787184
-4.25106	0.495813	-4.35336	0.442404	-3.09203	0.611424	-4.45121	0.798051
-4.10717	0.424299	-3.20277	0.48461	-4.28712	0.839806	-4.53328	0.639057
-4.1946	0.550462	-4.08487	0.717947	-4.02808	0.690284	-4.53143	0.638766
-4.50128	0.497176	-3.56043	0.497584	-3.43184	0.771948	-3.9409	0.792918
-3.41724	0.54096	-2.62985	0.752475	-4.1609	0.789293	-5.47472	0.792731
-3.77387	0.393155	-3.30909	0.421063	-3.72718	0.73763	-3.12523	0.646127
-3.36171	0.43094	-4.11963	0.618894	-4.39326	0.758605	-4.0728	0.725433
-3.65365	0.496483	-4.122	0.397134	-3.72524	0.800236	-4.69129	0.760005
-2.93821	0.415061	-3.17608	0.446553	-3.62218	0.81967	-3.77388	0.727821
-3.86524	0.424166	-4.11849	0.778238	-4.21687	0.780862	-3.53417	0.706613
-2.85451	0.429649	-4.4081	0.503447	-3.25352	0.765539	-5.13314	0.500263
-4.29587	0.446366	-3.69315	0.404175	-2.978	0.816636	-5.10594	0.775324
-4.36769	0.394342	-4.5309	0.43175	-3.96677	0.795554	-4.9358	0.810614
-4.44603	0.496811	-3.70356	0.52976	-3.86662	0.792849	-4.56732	0.724266
-3.57935	0.419432	-4.56179	0.367703	-4.25648	0.768995	-3.58031	0.648659
-3.02245	0.407478	-4.03342	0.710501	-3.72521	0.793483	-4.86731	0.498958
-4.58908	0.38743	-3.71496	0.822386	-3.34743	0.689703	-4.67906	0.6442
-4.08416	0.441847	-3.83909	0.440648	-4.12838	0.833341	-3.9333	0.719583
-3.79098	0.457792	-3.5488	0.412535	-3.60666	0.81569	-3.78793	0.690912
-3.8355	0.498302	-3.22117	0.756727	-3.67685	0.757841	-2.8331	0.775422
-3.14236	0.452045	-4.06376	0.424949	-3.91761	0.813631	-5.09918	0.791669
-3.742	0.415953	-3.61289	0.783375	-3.47844	0.81462	-4.22363	0.675597
-3.47582	0.425159	-3.95904	0.758659	-3.5746	0.813059	-4.24649	0.779044
-3.93829	0.401092	-3.65815	0.451158	-3.66808	0.789026	-4.62628	0.813011
-3.47607	0.402079	-3.11681	0.503267	-3.64575	0.846522	-3.73962	0.665137
-4.36214	0.403126	-4.53562	0.401552	-3.08098	0.741964	-4.85413	0.636078
-4.0382	0.420021	-4.68004	0.735018	-4.0587	0.791872	-4.34129	0.7437
-3.72496	0.413258	-4.23286	0.464403	-3.46986	0.694499	-3.57005	0.656336
-4.5925	0.358928	-4.14588	0.779076	-3.6787	0.779389	-4.04389	0.781275
-3.73074	0.592494	-3.59918	0.424731	-3.5794	0.78643	-4.30285	0.80099
-3.96586	0.463739	-4.3384	0.375507	-4.36117	0.771653	-4.76987	0.811528
-4.15753	0.42784	-3.60205	0.429891	-3.15111	0.740889	-3.73465	0.775068
-4.32728	0.382616	-2.77358	0.422637	-3.95566	0.842409	-4.64057	0.65044
-4.32754	0.454222	-3.6728	0.789673	-3.90993	0.848122	-3.47786	0.512997
-4.40404	0.37774	-4.42767	0.413449	-3.54842	0.77984	-4.44532	0.497796
-4.32973	0.422087	-3.20167	0.456088	-3.04386	0.674095	-4.42021	0.78632
-4.08606	0.421745	-3.954	0.789702	-4.11012	0.823335	-3.83225	0.795478
-4.41561	0.402114	-4.40607	0.423874	-3.64967	0.82846	-4.8141	0.763778
-2.72308	0.563676	-3.50915	0.488459	-3.07815	0.783345	-4.51257	0.783124
-5.35296	0.435141	-2.93442	0.418795	-2.9853	0.791912	-4.11784	0.65449
-3.7003	0.378251	-4.39988	0.494802	-3.90733	0.840923	-3.69164	0.498837
-4.71726	0.404794	-4.37849	0.394047	-4.43276	0.63149	-3.89575	0.781012
-4.48854	0.365662	-3.91924	0.818252	-4.07936	0.721584	-3.92045	0.773278
-4.43035	0.42851	-2.86267	0.67342	-3.30034	0.810709	-5.12179	0.700692
-4.00531	0.440121	-4.2085	0.402069	-3.79044	0.826453	-4.68325	0.800036
-3.86957	0.470027	-2.73418	0.580674	-3.96371	0.840362	-4.37192	0.753922
-3.88018	0.451302	-3.27077	0.419185	-4.00613	0.833018	-4.29224	0.750425
-4.46968	0.497506	-4.03604	0.407134	-3.23269	0.812823	-4.25843	0.651876
-3.47519	0.376599	-4.42373	0.449276	-3.65755	0.839252	-4.32064	0.813594
-4.07602	0.388442	-4.10859	0.381455	-4.57311	0.699188	-4.61548	0.742348
-5.7449	0.44389	-3.87258	0.49936	-2.90824	0.821679	-3.80833	0.636505
-4.28338	0.387492	-3.30438	0.426257	-3.73322	0.763515	-5.62315	0.793435
-4.76419	0.400453	-3.18912	0.412476	-5.10503	0.686372	-3.89649	0.674903
-3.67716	0.39732	-3.17513	0.429509	-3.77228	0.712172	-2.87342	0.749025
-4.37464	0.374533	-6.26839	0.463328	-3.18225	0.840888	-4.28254	0.77049
-3.37192	0.584908	-4.59626	0.428868	-4.02711	0.841647	-4.20222	0.682612
-4.24068	0.406903	-3.92251	0.447119	-3.87279	0.832802	-4.13113	0.796036
-4.26081	0.46256	-1.64457	0.412925	-3.16003	0.820235	-4.12394	0.76568
-5.0977	0.397039	-3.11752	0.668369	-3.89629	0.845258	-4.28376	0.756222
-4.36113	0.422223	-4.05651	0.704647	-3.18452	0.831783	-3.48026	0.79301
-4.46344	0.407058	-4.03385	0.409233	-4.18185	0.805723	-4.00152	0.774787
-3.49412	0.501969	-3.55534	0.497361	-2.67794	0.820995	-4.95023	0.781771
-3.64761	0.444979	-5.08776	0.494063	-3.13692	0.832885	-3.79345	0.782709
-5.12415	0.420713	-3.35458	0.436502	-3.82508	0.80336	-4.49722	0.685966
-4.94263	0.45573	-3.78401	0.435524	-4.11236	0.809198	-4.3244	0.756132
-4.71624	0.382911	-3.81219	0.582633	-3.72416	0.772662	-3.77423	0.803295
-4.62339	0.429529	-4.44139	0.439969	-4.29523	0.788774	-4.1411	0.825744
-3.6495	0.405333	-3.99607	0.404778	-4.11919	0.816544	-3.2341	0.692202
-3.18327	0.51406	-4.04253	0.789275	-3.38084	0.435104	-4.79619	0.739349
-3.02914	0.54111	-4.85883	0.443578	-4.54371	0.687946	-4.10187	0.761755
-3.47175	0.457619	-4.50739	0.454107	-3.84835	0.794007	-4.10805	0.658057
-5.3864	0.398327	-4.43033	0.402913	-3.56786	0.821149	-3.99109	0.775087
-4.71403	0.418713	-3.73682	0.837374	-3.7844	0.794764	-3.71694	0.775668
-4.9654	0.40124	-2.15279	0.406461	-2.91309	0.467875	-5.61628	0.81023
-4.38932	0.441233	-5.19098	0.445021	-3.55682	0.67159	-3.82105	0.649749
-3.7708	0.463665	-3.83192	0.467334	-4.15429	0.789664	-3.75004	0.614588
-3.31238	0.609912	-4.29691	0.403566	-4.25892	0.787121	-3.63826	0.805612
-4.60202	0.389496	-3.60909	0.421552	-3.93426	0.788905	-4.31574	0.80964
-4.50086	0.438074	-3.68357	0.471281	-3.19689	0.8203	-4.17986	0.79485
-4.95584	0.40613	-3.31198	0.509178	-3.19342	0.690007	-4.07201	0.787836
-4.8208	0.40962	-2.2787	0.486448	-2.89175	0.822356	-4.29675	0.734643
-4.18672	0.399054	-5.50756	0.434293	-4.28206	0.841696	-3.63649	0.654612
-2.60292	0.471784	-1.915	0.421409	-4.12082	0.801786	-4.04919	0.665519
-4.29887	0.479491	-3.96412	0.80523	-3.96544	0.837239	-3.68833	0.712281
-4.43655	0.439777	-3.83604	0.853276	-3.47682	0.660335	-3.88444	0.744978
-4.29365	0.411484	-3.67289	0.854597	-3.11569	0.814915	-3.8839	0.604343
-2.81917	0.483504	-3.55438	0.370717	-3.1914	0.816125	-3.79134	0.805671
-4.62207	0.417289	-4.57598	0.495893	-3.2251	0.617096	-3.82326	0.806183
-4.94667	0.40276	-3.79416	0.843938	-4.04375	0.792628	-4.32117	0.733192
-4.2725	0.378845	-4.14801	0.723516	-3.93623	0.798176	-3.91175	0.671556
-4.50994	0.404611	-2.13532	0.433808	-4.17019	0.807792	-3.34342	0.78468
-4.13745	0.392926	-3.27974	0.465481	-3.64215	0.732016	-3.62044	0.786066
-4.41208	0.417252	-4.69012	0.458506	-3.84299	0.664732	-3.95196	0.798012
-3.97555	0.444864	-3.87475	0.415459	-4.18372	0.796552	-4.39254	0.827013
-3.59401	0.385894	-4.28766	0.457286	-3.16866	0.828731	-4.36146	0.787037
-4.2976	0.408476	-3.31814	0.448088	-3.5241	0.555334	-3.79814	0.633628
-3.77499	0.563522	-4.63162	0.455095	-3.36203	0.839796	-3.84413	0.785831
-4.72728	0.383533	-4.3297	0.743791	-2.411	0.416516	-4.65408	0.784998
-4.40069	0.405563	-3.3359	0.509685	-3.30575	0.831111	-4.75225	0.846329
-4.09591	0.469155	-4.17523	0.404811	-3.66697	0.597827	-4.30311	0.734711
-4.97757	0.385872	-2.16835	0.39677	-3.42822	0.841778	-3.50175	0.596709
-4.28023	0.433098	-2.81396	0.409975	-3.46472	0.781519	-4.28546	0.702178
-4.39623	0.397625	-3.02513	0.40338	-3.52857	0.812217	-3.76533	0.817875
-3.09391	0.449838	-3.33491	0.38869	-3.4434	0.773262	-4.72671	0.761432
-2.9481	0.505667	-3.54667	0.394743	-3.71828	0.769396	-3.95614	0.744715
-3.27898	0.442336	-2.95933	0.830359	-3.98005	0.80644	-4.29007	0.769918
-3.12811	0.446905	-3.82215	0.453283	-4.55926	0.7915	-4.30997	0.730772
-3.66122	0.569371	-4.15238	0.399162	-3.56736	0.848785	-4.28928	0.742127
-3.78454	0.435836	-3.93942	0.412325	-3.16695	0.688882	-4.11976	0.718094
-4.69302	0.413878	-4.10068	0.462846	-3.61802	0.791983	-3.69204	0.743363
-4.80622	0.388458	-4.12782	0.406923	-3.58785	0.797611	-3.64035	0.755583
-3.55003	0.565591	-3.57476	0.419406	-4.02701	0.763588	-4.24715	0.597799
-4.68954	0.419307	-4.43785	0.437459	-3.60649	0.796199	-4.29358	0.765793
-4.51161	0.417809	-3.38216	0.800315	-3.56888	0.814207	-4.56221	0.784099
-4.57459	0.369457	-3.99282	0.434162	-3.72581	0.822805	-3.9698	0.752598
-3.89074	0.512165	-4.36207	0.414989	-3.81937	0.781769	-4.62742	0.681554
-4.72661	0.38414	-3.18608	0.427847	-3.77271	0.795784	-4.57084	0.762052
-4.43413	0.416498	-3.90557	0.410895	-3.38907	0.72204	-3.32373	0.727439
-3.42682	0.52166	-3.95554	0.435705	-3.7443	0.840259	-3.31532	0.625715
-3.98016	0.433432	-4.75852	0.370982	-3.95898	0.780236	-4.3408	0.723929
-4.59255	0.420768	-4.36092	0.47133	-4.90181	0.803544	-4.50312	0.685995
-3.39843	0.560858	-4.09507	0.599214	-3.28735	0.822663	-5.11068	0.771056
-3.36751	0.441125	-4.85169	0.402743	-2.96771	0.805389	-3.70041	0.736751
-4.33682	0.443196	-4.79052	0.513646	-3.24969	0.791634	-3.38252	0.580266
-4.33325	0.430862	-3.54429	0.395591	-3.63156	0.747384	-4.39691	0.785485
-3.22471	0.469721	-3.6686	0.65787	-3.77128	0.81074	-3.56625	0.74988
-4.44404	0.412482	-3.66073	0.514378	-4.02478	0.746193	-3.48631	0.785678
-4.54753	0.3646	-4.28029	0.496212	-2.50742	0.68277	-3.46902	0.748288
-4.09633	0.424928	-3.37173	0.399699	-4.4832	0.758405	-4.54967	0.650151
-4.2914	0.397287	-4.02816	0.481783	-2.73582	0.677228	-4.41305	0.729946
-4.85912	0.390558	-3.45877	0.426681	-3.33102	0.777857	-3.94128	0.753381
-4.91906	0.370082	-4.57307	0.782615	-3.73391	0.761456	-4.17688	0.739778
-3.07745	0.488592	-4.08444	0.503938	-3.67702	0.750986	-3.72201	0.770087
-3.94762	0.3953	-3.81133	0.409786	-3.84902	0.764103	-3.54692	0.740921
-4.71579	0.414156	-4.83876	0.42077	-3.87889	0.816299	-4.89338	0.761691
-3.46024	0.435787	-3.93244	0.41444	-4.09148	0.763175	-5.00744	0.65573
-4.5476	0.383544	-2.21541	0.425115	-3.64904	0.754437	-4.63977	0.786791
-4.14416	0.391783	-4.5771	0.811416	-3.69671	0.743837	-4.10219	0.71292
-4.20913	0.393612	-2.76354	0.43666	-3.83675	0.757715	-4.57743	0.79872
-4.44393	0.409258	-2.74154	0.460138	-3.76264	0.752608	-4.34574	0.634932
-4.31856	0.411737	-4.73458	0.367447	-3.8032	0.766408	-3.24959	0.512411
-4.01658	0.439771	-3.44692	0.831276	-3.52053	0.805647	-3.5431	0.793904
-3.87388	0.490494	-3.87771	0.455539	-3.44673	0.737405	-3.64403	0.771484
-4.6313	0.432117	-4.437	0.460875	-4.19691	0.764529	-4.34261	0.64316
-4.02584	0.480732	-4.24067	0.464382	-3.35322	0.776576	-3.64979	0.792991
-3.15622	0.39577	-4.87252	0.51503	-2.80509	0.75514	-3.91431	0.670267
-4.5132	0.387425	-4.62321	0.460151	-3.658	0.654157	-4.45492	0.793942
-3.87711	0.44277	-4.49739	0.360809	-3.16053	0.792988	-3.45006	0.795916
-4.99655	0.40342	-3.593	0.502211	-3.78933	0.753423	-3.47446	0.687114
-3.82781	0.489061	-3.91432	0.39514	-3.01373	0.828268	-4.41277	0.803058
-3.69006	0.408265	-4.67857	0.734717	-3.33435	0.663785	-3.40353	0.784983
-3.58843	0.449944	-4.83136	0.360028	-3.63363	0.808153	-4.23667	0.633869
-3.88481	0.442546	-4.23125	0.454893	-3.37569	0.809322	-3.69152	0.796251
-2.26375	0.454162	-4.4865	0.538816	-3.69577	0.729544	-4.08522	0.666834
-3.28674	0.424924	-4.09669	0.470308	-3.39094	0.779001	-4.04686	0.804966
-3.7554	0.505641	-4.38397	0.793383	-3.84413	0.757229	-4.59497	0.709046
-3.36928	0.416459	-5.09744	0.527231	-3.40854	0.791906	-3.85223	0.757782
-4.46878	0.419673	-4.3864	0.440248	-3.35938	0.790473	-4.0231	0.633266
-4.7331	0.434952	-4.61608	0.800561	-4.05571	0.796153	-3.99479	0.719448
-2.42123	0.48551	-3.66271	0.673197	-4.08021	0.778332	-3.73834	0.699802
-4.13234	0.424597	-3.18306	0.496228	-3.6219	0.755514	-3.7119	0.816582
-4.71945	0.40606	-4.59915	0.344146	-3.19775	0.673755	-3.80457	0.764048
-3.59511	0.422797	-6.33272	0.455473	-4.26819	0.774347	-4.54205	0.80539
-4.11593	0.485769	-4.51497	0.524399	-3.44507	0.759018	-3.50057	0.449292
-2.7086	0.432973	-3.93781	0.788782	-4.13402	0.741276	-3.67162	0.809234
-4.54064	0.402317	-3.83363	0.812397	-3.83666	0.633666	-3.78845	0.807997
-4.47478	0.477645	-4.07183	0.573914	-3.11717	0.828945	-3.73013	0.690257
-3.95396	0.417331	-3.99978	0.454991	-3.7549	0.742033	-4.49233	0.79367
-4.1431	0.572049	-4.29033	0.423095	-2.7549	0.629667	-3.52945	0.726938
-4.3629	0.388809	-3.56764	0.728759	-3.10965	0.744187	-1.90002	0.493353
-5.02164	0.402488	-4.48331	0.356481	-3.75438	0.747284	-4.11043	0.739467
-4.24756	0.534745	-4.22524	0.408356	-4.09288	0.640726	-3.65059	0.78516
-4.61649	0.364005	-3.90917	0.787101	-3.40175	0.769782	-4.79561	0.718349
-4.35751	0.421721	-4.37797	0.574107	-3.97076	0.780597	-4.3963	0.742954
-4.14458	0.408109	-3.89695	0.781917	-4.09645	0.73249	-4.37741	0.800929
-3.88455	0.445788	-3.97758	0.769577	-3.49635	0.788723	-3.65967	0.841245
-4.60756	0.386007	-3.59954	0.82126	-3.4188	0.811033	-4.21505	0.81306
-4.26624	0.417492	-4.98318	0.426144	-3.20205	0.784321	-3.51874	0.785773
-4.50184	0.531313	-4.21473	0.443979	-3.28692	0.80062	-3.93254	0.80324
-5.21004	0.396641	-4.02127	0.410353	-1.89866	0.475185	-4.14694	0.799738
-4.39354	0.428456	-3.36648	0.425591	-4.21379	0.706731	-4.03486	0.834894
-3.78769	0.410408	-4.55933	0.393763	-3.4711	0.747737	-3.89007	0.823562
-3.525	0.557011	-3.53892	0.437013	-3.35815	0.767057	-3.78717	0.829651
-4.60805	0.478308	-3.60129	0.803786	-2.94234	0.756511	-3.49099	0.828091
-4.33152	0.438216	-3.68	0.835743	-2.36955	0.788393	-4.42119	0.804327
-3.19283	0.433908	-2.8054	0.499373	-3.76912	0.80615	-3.89789	0.809621
-4.94988	0.413919	-3.97886	0.425603	-3.33793	0.785962	-3.94591	0.809957
-3.40192	0.406781	-3.32906	0.408261	-3.70034	0.719505	-3.69618	0.808587
-4.03201	0.49972	-2.91266	0.851302	-3.23993	0.756859	-3.91011	0.618044
-3.78038	0.482696	-3.91346	0.399851	-3.62119	0.770643	-3.66078	0.624164
-5.24783	0.489869	-4.05461	0.484264	-3.23688	0.837976	-4.07258	0.834329
-3.73947	0.483164	-3.33261	0.410883	-3.84739	0.815156	-3.76847	0.715424
-3.7143	0.415451	-3.59181	0.432354	-4.09339	0.828353	-3.5901	0.826703
-4.30534	0.395751	-3.67289	0.783693	-3.62208	0.762814	-3.97361	0.805804
-3.95198	0.49389	-2.91477	0.417595	-3.57094	0.798588	-3.7578	0.736678
-4.76933	0.406759	-4.09685	0.432617	-3.79592	0.49111	-3.68037	0.838305
-4.51879	0.431507	-3.35538	0.767675	-3.49885	0.760186	-4.58242	0.807712
-4.27052	0.423207	-3.71706	0.74912	-3.48055	0.765635	-3.90969	0.826721
-5.68353	0.445797	-4.11949	0.399976	-2.81585	0.760875	-4.03445	0.793186
-3.32812	0.455747	-4.0819	0.413724	-3.05844	0.851341	-4.35293	0.804458
-5.55185	0.434942	-4.09662	0.439358	-3.79845	0.586399	-4.14024	0.784328
-5.38182	0.412187	-5.08527	0.428748	-3.07775	0.632554	-3.68004	0.829796
-3.98657	0.458004	-3.15312	0.411661	-3.11702	0.844472	-4.16825	0.761492
-3.08927	0.44399	-3.92847	0.420842	-3.07578	0.595543	-3.48485	0.835106
-3.51986	0.414461	-1.78884	0.467963	-3.25935	0.815438	-4.13994	0.801986
-4.68466	0.40963	-3.69707	0.736701	-2.79571	0.807497	-3.89886	0.856675
-4.53312	0.420436	-4.38497	0.413488	-3.49305	0.846184	-3.99549	0.819665
-3.69305	0.469772	-3.76657	0.404374	-3.40578	0.814831	-4.4311	0.772857
-4.42326	0.502991	-3.20013	0.634818	-3.80906	0.724189	-4.21957	0.802407
-3.65275	0.404514	-3.109	0.409293	-3.57598	0.847411	-4.42012	0.763979
-4.98427	0.422511	-3.55467	0.405073	-2.25318	0.767815	-3.82509	0.837784
-3.07699	0.471211	-2.41815	0.434733	-3.51989	0.85639	-3.86032	0.839041
-3.96727	0.451276	-1.89041	0.423102	-3.06483	0.784298	-4.18926	0.781766
-4.27696	0.410168	-4.3908	0.457395	-4.21948	0.623076	-4.36789	0.803038
-4.55365	0.417094	-3.71563	0.392593	-2.57052	0.724048	-4.15125	0.784124
-5.13695	0.415809	-3.59932	0.499459	-3.46408	0.81228	-3.99553	0.819217
-4.29533	0.491892	-2.38865	0.433861	-3.10663	0.830888	-4.71144	0.780803
-2.72229	0.55753	-4.52094	0.428984	-3.49813	0.824858	-3.67846	0.749309
-3.37808	0.533108	-3.79572	0.354477	-3.0736	0.821072	-3.68549	0.465533
-3.23094	0.415365	-3.21787	0.457108	-3.08639	0.78348	-4.59323	0.778967
-4.75468	0.41493	-3.27768	0.422603	-3.78766	0.822707	-3.33424	0.819736
-4.39013	0.444024	-4.15815	0.413556	-3.67552	0.781523	-4.4919	0.614355
-5.29477	0.418856	-4.4916	0.416452	-3.21568	0.839216	-2.7479	0.397663
-3.67326	0.502334	-4.69279	0.774359	-3.2658	0.638978	-3.94013	0.816523
-4.2441	0.505116	-3.75273	0.787939	-3.26459	0.827121	-3.51821	0.790067
-3.39376	0.492768	-3.85328	0.492992	-2.87439	0.822618	-4.32252	0.815593
-4.03304	0.406024	-4.55053	0.776946	-3.81522	0.75357	-3.11634	0.799814
-4.53672	0.41291	-4.01773	0.414893	-2.77764	0.667324	-4.36424	0.626708
-3.87448	0.500633	-3.98964	0.398245	-3.722	0.827577	-4.84031	0.682828
-4.58895	0.38772	-2.91642	0.451215	-3.4263	0.523092	-3.66261	0.843863
-4.16073	0.406903	-3.73035	0.745863	-3.90004	0.817765	-4.27598	0.702729
-4.78103	0.415581	-3.51333	0.405132	-2.78332	0.450536	-4.17153	0.81848
-5.23335	0.365164	-1.69047	0.425063	-3.81827	0.7978	-3.94502	0.840739
-3.71812	0.478143	-2.8286	0.421504	-3.81829	0.719281	-4.11573	0.83449
-4.45808	0.427074	-2.72503	0.445211	-3.79732	0.756191	-3.57355	0.819626
-3.95096	0.40344	-2.82187	0.436572	-3.90165	0.782589	-4.10452	0.829177
-4.20767	0.474514	-3.28214	0.495709	-3.6669	0.787841	-3.06147	0.822443
-5.58569	0.389443	-4.02891	0.394995	-3.11214	0.469444	-4.28129	0.82792
-4.68565	0.385839	-3.6877	0.83853	-3.3121	0.383855	-3.13068	0.47268
-3.95481	0.395877	-3.68153	0.498272	-3.89985	0.793717	-3.69849	0.841069
-3.96412	0.57857	-3.56432	0.416339	-3.79934	0.701563	-3.06557	0.601976
-3.03414	0.4272	-3.12226	0.434686	-3.50848	0.831055	-3.73016	0.704918
-3.81226	0.443752	-3.49543	0.550476	-3.29595	0.592879	-4.09864	0.819434
-4.41706	0.473778	-4.53864	0.422251	-3.10874	0.620984	-2.83097	0.778064
-4.53308	0.442506	-2.12943	0.435217	-4.08626	0.771375	-4.9741	0.792236
-3.68739	0.448092	-4.06119	0.441817	-3.25535	0.717373	-2.87326	0.729925
-4.4649	0.414238	-3.71354	0.432344	-3.54053	0.825395	-4.35212	0.758223
-4.35205	0.421162	-2.92311	0.451668	-4.06264	0.754845	-4.20744	0.815451
-3.74141	0.467339	-3.89239	0.629613	-3.27081	0.811953	-4.37059	0.723405
-4.16772	0.494404	-3.82052	0.563721	-4.09757	0.753615	-4.46392	0.72396
-4.55932	0.44903	-3.129	0.454441	-3.70445	0.764965	-3.84717	0.823452
-4.69295	0.411665	-4.7794	0.391274	-3.95834	0.78714	-5.07271	0.830018
-4.65741	0.44427	-2.62924	0.454044	-3.7513	0.732663	-4.08196	0.809517
-5.25528	0.391195	-3.78384	0.694558	-3.56347	0.751727	-3.97709	0.850167
-3.48922	0.453327	-2.54649	0.444824	-3.81341	0.762942	-4.5288	0.828993
-5.15814	0.428048	-3.39682	0.429175	-3.77397	0.757543	-3.75256	0.835394
-4.23284	0.410357	-4.29952	0.402352	-3.70517	0.742094	-3.78081	0.834828
-4.14671	0.527388	-3.54149	0.773363	-3.46441	0.741563	-4.00576	0.732885
-3.15457	0.469762	-4.4364	0.454104	-3.91694	0.736717	-4.11426	0.799072
-3.94347	0.485251	-3.61194	0.421706	-4.38994	0.774051	-3.84957	0.859617
-4.77798	0.417364	-4.19323	0.414732	-4.4057	0.621871	-3.92333	0.713946
-5.29983	0.395624	-3.71571	0.414124	-4.52335	0.767907	-4.2279	0.841429
-5.68811	0.38981	-3.67222	0.68599	-4.1653	0.696043	-3.9794	0.816902
-4.43417	0.398963	-3.28636	0.501162	-3.23831	0.712602	-4.48619	0.708772
-3.32021	0.634319	-3.42736	0.408758	-4.12741	0.736723	-4.31615	0.745022
-4.49944	0.385766	-4.5067	0.412695	-4.18355	0.689453	-4.11083	0.713254
-4.5614	0.475075	-4.43562	0.512164	-4.37892	0.771601	-3.97011	0.824793
-4.34033	0.46037	-4.37349	0.362722	-4.44202	0.757212	-4.65282	0.759905
-3.1189	0.456247	-4.39826	0.685086	-3.92744	0.805753	-3.13033	0.831559
-4.75749	0.439039	-3.81056	0.433918	-3.02278	0.698487	-3.8735	0.796373
-4.36401	0.447187	-4.33358	0.760292	-3.97442	0.760598	-4.18248	0.489337
-4.49895	0.48154	-4.03374	0.405511	-3.90144	0.762822	-4.8368	0.703591
-4.41345	0.396679	-4.17847	0.419795	-4.23464	0.730857	-4.07565	0.739599
-5.01793	0.496196	-3.4098	0.457552	-3.93252	0.723477	-4.28883	0.750692
-3.61543	0.50298	-2.47042	0.43742	-2.38962	0.671027	-3.94699	0.85105
-4.89457	0.376655	-3.87122	0.421194	-3.08475	0.807691	-1.35434	0.427456
-3.7925	0.421034	-4.0467	0.483839	-4.36558	0.691733	-3.82124	0.498441
-3.2116	0.457969	-4.08404	0.408997	-2.76215	0.808865	-5.74045	0.780647
-4.2087	0.507285	-3.21503	0.430888	-4.4675	0.679627	-3.94612	0.839468
-3.99953	0.657026	-4.49347	0.394686	-3.30056	0.81714	-3.68698	0.503191
-4.09289	0.374564	-4.66652	0.354878	-3.38249	0.796107	-3.99356	0.475168
-4.70178	0.495833	-3.26155	0.607449	-3.64593	0.820542	-4.11975	0.813665
-3.75767	0.458474	-4.52992	0.417782	-3.46511	0.787538	-3.99817	0.768495
-4.75591	0.454572	-4.37939	0.435318	-3.47253	0.782467	-5.2725	0.748749
-4.38964	0.470897	-2.68722	0.453837	-3.64071	0.762912	-5.01994	0.760159
-3.87582	0.481936	-4.78497	0.377496	-3.36039	0.718035	-4.31793	0.544981
-4.73519	0.468329	-3.55268	0.594621	-3.22563	0.737782	-4.2583	0.744203
-4.99548	0.420599	-3.32584	0.500864	-3.9155	0.629297	-4.53255	0.843904
-3.83373	0.407994	-2.63292	0.435631	-3.77337	0.797263	-5.5086	0.777855
-3.48761	0.46534	-5.03831	0.413472	-3.76787	0.779829	-2.2451	0.440041
-3.64038	0.490954	-3.73455	0.417242	-2.92305	0.744789	-3.73646	0.854568
-3.01812	0.498722	-4.00289	0.413105	-3.62142	0.750884	-4.62087	0.787864
-4.51302	0.447111	-2.98545	0.440477	-3.22207	0.812901	-4.40514	0.773082
-3.642	0.550608	-4.35272	0.722859	-3.75815	0.751582	-3.65254	0.847733
-5.04793	0.417899	-4.2819	0.444329	-3.6412	0.770941	-3.89621	0.831928
-4.14346	0.412219	-3.84098	0.415169	-2.86431	0.750907	-3.75616	0.844236
-3.1322	0.498619	-3.56059	0.741762	-3.81853	0.723869	-4.42204	0.772242
-3.88209	0.550629	-2.57719	0.433996	-4.00486	0.745009	-5.07913	0.758067
-4.056	0.451751	-4.26328	0.593503	-3.72163	0.770642	-4.517	0.770825
-4.67954	0.425913	-3.34911	0.400273	-3.23651	0.798073	-4.45458	0.789584
-4.33527	0.503322	-4.12208	0.783743	-3.76732	0.77139	-4.41721	0.812502
-4.96427	0.479756	-2.55767	0.403816	-4.28581	0.709243	-3.45114	0.79368
-3.5355	0.482433	-3.60088	0.775723	-3.13552	0.736574	-4.50827	0.785176
-3.20376	0.498756	-4.63738	0.415624	-3.97073	0.750112	-2.60985	0.442
-4.6141	0.484878	-3.10724	0.451051	-4.2543	0.723332	-5.04875	0.80857
-4.77361	0.41457	-3.72148	0.846702	-4.43674	0.737457	-4.41153	0.821212
-4.40944	0.470533	-3.45047	0.42046	-3.43494	0.714089	-5.43726	0.761181
-4.09821	0.436584	-3.99492	0.763771	-3.68446	0.683248	-4.13134	0.812087
-3.87802	0.379896	-3.60493	0.386784	-3.5495	0.689811	-5.10763	0.815203
-4.65789	0.433684	-4.06711	0.632767	-4.43963	0.74121	-4.70984	0.695568
-4.48432	0.39403	-2.82804	0.422552	-4.26541	0.702425	-3.82884	0.801403
-4.01043	0.443062	-4.10322	0.491929	-4.55865	0.705327	-3.6089	0.819218
-3.42407	0.534488	-2.26497	0.463292	-3.44963	0.729023	-2.93658	0.831824
-4.46855	0.377648	-3.34429	0.499258	-3.57697	0.833065	-4.38996	0.820703
-3.2761	0.474528	-2.32138	0.437791			-4.51633	0.79022
-4.70767	0.434578	-3.56404	0.426439			-3.82717	0.841551
-3.99054	0.472781	-4.11936	0.347032			-4.46194	0.825303
-3.7424	0.509705	-2.15251	0.468456			-4.37782	0.708647
-4.75785	0.419433	-3.3065	0.498566			-4.66992	0.84133
-4.07925	0.447186	-2.64757	0.447819			-4.80659	0.772914
-4.62974	0.419539	-3.72111	0.638275			-3.06132	0.560893
-3.58077	0.4542	-3.35501	0.477205			-3.61758	0.854135
-2.89646	0.480878	-3.74746	0.75835			-4.02128	0.771616
-3.44727	0.529502	-2.81435	0.437508			-2.95455	0.825094
-4.44641	0.458011	-3.50356	0.797504			-4.86708	0.814524
-5.11668	0.496281	-3.6986	0.516581			-5.65108	0.712974
-4.95537	0.464217	-4.23875	0.400383			-4.73923	0.830276
-4.09514	0.479474	-2.58112	0.414788			-3.20459	0.803814
-3.00244	0.538928	-3.38658	0.806306			-4.69623	0.844796
-4.40866	0.405823	-3.59051	0.765565			-4.27694	0.831023
-4.2943	0.452774	-3.54683	0.43981			-4.60822	0.805424
-4.71231	0.479095	-4.12883	0.837255			-4.98599	0.796566
-3.0775	0.521352	-3.36051	0.735349			-4.3257	0.778864
-4.40114	0.428267	-4.9754	0.380503			-3.91179	0.815302
-4.43136	0.479314	-4.12655	0.514699			-4.18521	0.799819
-4.78028	0.434713	-3.56078	0.766587			-3.72006	0.767098
-3.58265	0.462933	-3.36901	0.398635			-3.48758	0.480629
-4.65806	0.397433	-3.519	0.44705			-3.62429	0.762933
-4.49497	0.42218	-3.98974	0.478908			-4.79108	0.796476
-4.24099	0.433195	-3.72024	0.408527			-3.26843	0.830259
[truncated: 572 more rows]

## Sheet: S3D
HSF1 0uM	FOXO1 0uM	HSF1 40uM	FOXO1 40uM	HSF1 80uM	FOXO1 80uM	HSF1 150uM	FOXO1 150uM
-2.00497	0.574268	-1.55385	0.526491	-1.20463	0.547542	-1.41731	0.521315
-2.74044	0.542152	-2.20583	0.544008	-1.233	0.561093	-1.45552	0.593398
-2.84458	0.506785	-0.992948	0.580055	-2.13038	0.540768	-0.924972	0.571615
-1.10288	0.556439	-1.50928	0.528799	-1.22404	0.570571	-1.40936	0.550921
-2.82991	0.524899	-1.28771	0.560954	-1.26108	0.522518	-1.71994	0.594506
-1.5027	0.622694	-0.954392	0.56564	-1.35255	0.540127	-1.02318	0.546398
-2.52025	0.574057	-0.950603	0.581364	-1.2107	0.517765	-1.18344	0.538816
-1.3731	0.539107	-2.59653	0.505061	-1.68878	0.592109	-1.16657	0.584889
-1.28017	0.54498	-2.80281	0.541169	-2.89686	0.499644	-1.91367	0.606781
-1.17606	0.500243	-1.57371	0.509666	-1.79124	0.537429	-1.35165	0.542553
-1.42045	0.494721	-2.2865	0.488985	-1.03658	0.530932	-0.964793	0.563703
-1.18769	0.492347	-1.18502	0.517406	-1.22939	0.541445	-1.45572	0.552383
-0.920427	0.517963	-1.05883	0.606538	-1.6108	0.560978	-1.22399	0.559858
-1.28089	0.501678	-2.05449	0.517267	-1.46704	0.530098	-1.40125	0.549489
-1.21049	0.522065	-2.63385	0.484107	-1.4625	0.497337	-1.52327	0.591403
-1.05563	0.514429	-1.93235	0.491019	-1.23359	0.567417	-1.66628	0.569445
-1.47996	0.493178	-1.10557	0.496615	-1.31321	0.555857	-1.30919	0.527888
-1.54389	0.50835	-2.01501	0.492826	-1.08719	0.550558	-2.10692	0.545711
-0.971472	0.497626	-1.49495	0.540591	-1.41643	0.523082	-2.37702	0.557668
-1.3544	0.482681	-1.23187	0.495679	-1.27128	0.529264	-0.89446	0.570569
-1.07822	0.497492	-2.94919	0.502547	-1.48803	0.529482	-1.44312	0.528668
-1.08866	0.506708	-1.3696	0.480208	-1.25585	0.598445	-0.997783	0.557736
-0.850379	0.507947	-0.898374	0.494983	-1.33623	0.581663	-1.21391	0.539748
-0.990978	0.5149	-1.4992	0.484394	-1.72277	0.592217	-1.40378	0.560805
-1.4269	0.478679	-2.90357	0.500167	-1.39681	0.585382	-1.2643	0.566744
-1.17215	0.49952	-1.01976	0.488518	-3.00049	0.501122	-1.13541	0.565514
-1.3102	0.493926	-0.509311	0.50759	-1.55693	0.515622	-2.59923	0.548148
-1.17914	0.498062	-1.53564	0.486937	-1.44494	0.597645	-1.56396	0.530128
-1.10043	0.502101	-0.970384	0.520054	-1.34267	0.582817	-1.01606	0.572944
-1.16651	0.51328	-0.901402	0.495559	-1.13088	0.662441	-1.03944	0.55696
-2.79217	0.523702	-1.05981	0.491952	-1.21318	0.549442	-1.19083	0.532331
-1.31567	0.497834	-1.00568	0.480624	-1.78824	0.552669	-2.85905	0.5099
-1.23602	0.482503	-0.943698	0.489119	-1.0781	0.647181	-2.84351	0.505061
-0.875676	0.507276	-1.46802	0.483133	-1.2413	0.547907	-1.38133	0.564811
-1.18755	0.500184	-2.64951	0.475875	-1.44078	0.531967	-1.63325	0.551906
-1.36259	0.501945	-1.30957	0.494146	-1.19327	0.588759	-2.94764	0.500419
-1.2331	0.49255	-1.00656	0.488807	-1.58298	0.552497	-0.907887	0.522739
-1.46673	0.500285	-1.66063	0.491975	-1.57468	0.550693	-0.682054	0.588961
-1.27211	0.501474	-1.65359	0.485266	-1.05767	0.612223	-1.26223	0.572376
-0.631334	0.533791	-1.6314	0.503319	-2.99547	0.4999	-1.1108	0.535721
-1.03119	0.509624	-0.950579	0.500092	-1.38818	0.61602	-1.07693	0.559664
-2.92397	0.499612	-1.47538	0.498247	-1.4205	0.52981	-1.14445	0.536374
-1.49815	0.4903	-1.04148	0.499821	-1.44511	0.554888	-1.15537	0.564794
-1.22525	0.488489	-1.545	0.507805	-1.16839	0.549288	-1.38334	0.547119
-1.13424	0.494967	-2.45448	0.484655	-1.36127	0.546791	-1.09817	0.557892
-1.37942	0.537236	-1.20078	0.500249	-1.60227	0.507763	-1.24317	0.552285
-1.61218	0.485891	-1.26029	0.515042	-1.48642	0.526083	-1.39347	0.532208
-1.1666	0.496305	-1.58114	0.489835	-1.26602	0.522414	-1.36982	0.57389
-1.2411	0.498041	-1.17454	0.494453	-1.69099	0.584275	-2.91257	0.500676
-1.2693	0.495476	-1.47521	0.485077	-1.58975	0.550466	-1.22943	0.540611
-0.872707	0.51597	-2.67412	0.479047	-1.11818	0.543132	-2.9543	0.49724
-1.54253	0.49501	-2.6294	0.482494	-1.37597	0.563628	-2.73308	0.562777
-1.49862	0.495618	-1.27531	0.476877	-0.597641	0.502667	-1.11802	0.572546
-1.2828	0.497323	-1.10441	0.484532	-1.09773	0.604586	-2.93553	0.500329
-0.927108	0.502888	-1.41475	0.48826	-1.33522	0.537943	-1.35752	0.593399
-1.21691	0.495374	-2.07125	0.492902	-1.51254	0.499751	-1.18457	0.531581
-1.21327	0.504693	-1.27026	0.480754	-1.16571	0.541823	-2.67397	0.558848
-1.18711	0.48829	-1.26242	0.489706	-1.167	0.581131	-1.31436	0.549703
-2.98883	0.500407	-1.69119	0.488884	-1.35076	0.533703	-2.93745	0.499829
-1.65984	0.49118	-1.11963	0.487092	-1.02776	0.566385	-1.07935	0.550737
-1.14463	0.497166	-0.695053	0.50626	-1.78435	0.540996	-1.80732	0.586657
-1.16752	0.503776	-1.53199	0.481871	-1.28565	0.528291	-1.42341	0.590058
-1.12235	0.498328	-0.629764	0.497548	-1.96697	0.544807	-1.19983	0.562402
-1.12009	0.486389	-0.918355	0.499093	-1.18096	0.643688	-2.979	0.499861
-0.717401	0.499196	-1.74548	0.477718	-0.742804	0.491834	-1.6169	0.558193
-1.05991	0.509691	-1.95173	0.53192	-1.19372	0.596347	-1.47557	0.594519
-2.93421	0.50139	-1.00022	0.491092	-1.11576	0.531484	-2.94233	0.502274
-0.919339	0.502135	-1.64479	0.491928	-1.3178	0.623709	-1.43497	0.541564
-1.22083	0.491936	-2.65391	0.488525	-1.29339	0.532013	-0.999152	0.539717
-0.876807	0.525308	-2.42083	0.485495	-1.40793	0.518054	-1.17757	0.564478
-1.29787	0.494525	-1.26016	0.497986	-2.95631	0.500103	-0.780417	0.554395
-1.15607	0.501157	-1.6647	0.480106	-2.00314	0.554369	-2.97596	0.50049
-1.00092	0.512337	-1.5881	0.486653	-1.39041	0.566628	-2.93484	0.500215
-1.12265	0.486167	-1.29968	0.492113	-3.00411	0.500161	-2.89013	0.50212
-1.68832	0.493126	-0.974786	0.495431	-1.17354	0.545024	-1.11521	0.588409
-2.24041	0.487837	-1.64799	0.492625	-1.11021	0.523839	-1.35587	0.536402
-0.904336	0.499392	-0.901872	0.493836	-1.47624	0.558665	-1.71431	0.574825
-0.994056	0.490557	-2.57826	0.482523	-1.33827	0.603279	-1.19773	0.6055
-2.92172	0.50059	-1.43931	0.483463	-1.75789	0.524906	-1.59469	0.615738
-1.30834	0.509711	-1.60945	0.497395	-1.49854	0.525954	-0.913963	0.554726
-1.01221	0.495966	-1.4491	0.481887	-1.60688	0.528539	-1.45026	0.529082
-1.30786	0.490638	-0.802815	0.506387	-1.66354	0.539679	-1.4806	0.568157
-0.963495	0.500543	-2.66287	0.487006	-1.45202	0.555119	-1.25492	0.547997
-1.23878	0.488887	-1.58112	0.487086	-0.861549	0.501197	-2.97023	0.500041
-1.26403	0.510306	-1.12875	0.493651	-1.28315	0.550314	-1.1132	0.574532
-1.14262	0.485006	-0.749009	0.508481	-1.35357	0.556604	-2.51702	0.524716
-0.925583	0.4958	-1.53893	0.486822	-1.45757	0.611899	-1.12639	0.53773
-0.692499	0.517071	-1.2261	0.479807	-1.54142	0.55111	-1.33052	0.609922
-0.94206	0.495821	-1.23838	0.502257	-1.69359	0.532781	-1.43428	0.529246
-0.981761	0.49522	-1.41752	0.490505	-2.91287	0.498899	-1.09427	0.537621
-0.991881	0.532128	-1.09102	0.48928	-2.98812	0.499729	-1.71233	0.61361
-2.84616	0.49988	-1.45621	0.490631	-0.825907	0.577506	-1.06725	0.562247
-1.0922	0.497037	-1.50691	0.492474	-2.94816	0.499919	-1.10962	0.581628
-1.23457	0.49065	-1.59983	0.500038	-1.2933	0.572584	-2.89714	0.498301
-0.934479	0.52077	-1.62035	0.48337	-2.91829	0.499285	-1.64829	0.586191
-1.65335	0.49668	-2.51097	0.47731	-1.14525	0.607235	-1.675	0.588164
-1.20283	0.487362	-1.83555	0.484765	-1.26999	0.555983	-1.67896	0.530907
-1.2777	0.504675	-1.48727	0.488795	-1.13254	0.535193	-1.42292	0.597428
-0.772686	0.509779	-1.72414	0.493703	-2.96474	0.499755	-1.13555	0.554439
-0.986397	0.486776	-1.8	0.489148	-1.17281	0.624905	-1.45673	0.580111
-1.36777	0.488959	-1.23791	0.518413	-0.93263	0.469354	-1.03232	0.559906
-1.04029	0.502059	-0.764523	0.515776	-1.48356	0.540537	-0.931541	0.563768
-1.40163	0.48833	-1.37146	0.486353	-1.24697	0.494377	-1.31457	0.606284
-1.68057	0.48798	-1.35077	0.483721	-1.13835	0.48531	-1.3475	0.559447
-0.988407	0.514618	-0.954724	0.48619	-1.23344	0.552848	-2.96384	0.499501
-2.84273	0.499017	-1.51755	0.484812	-1.04159	0.564089	-1.3632	0.59118
-1.57159	0.49328	-1.22422	0.486026	-1.45581	0.529695	-1.05552	0.575952
-2.95681	0.499905	-1.74705	0.472827	-1.50259	0.518523	-1.25423	0.549464
-1.10948	0.498515	-2.64808	0.487668	-2.94506	0.499051	-1.00158	0.598513
-0.717423	0.502877	-0.915669	0.487936	-1.26033	0.596968	-1.50356	0.603503
-1.35261	0.488834	-1.36834	0.503802	-1.66244	0.53171	-2.95894	0.499986
-0.879063	0.515702	-2.94035	0.500611	-0.9457	0.534199	-0.883067	0.549576
-1.03893	0.508856	-1.33024	0.49707	-0.996465	0.544271	-1.32512	0.573249
-0.748956	0.513013	-1.65126	0.477181	-2.95702	0.499742	-1.08924	0.513796
-1.1374	0.498705	-2.48378	0.484762	-0.963594	0.575903	-1.07051	0.588565
-2.7123	0.51759	-1.33183	0.485972	-1.34206	0.552685	-1.01719	0.547755
-0.709567	0.509656	-1.48359	0.484995	-0.818123	0.491364	-1.83847	0.571705
-1.70978	0.527252	-1.01105	0.503	-1.29502	0.516902	-1.3715	0.53488
-0.824286	0.517949	-1.25781	0.490358	-1.12404	0.531489	-0.910486	0.554569
-1.28859	0.486457	-1.33513	0.491619	-1.40455	0.532101	-2.96085	0.500842
-1.08324	0.49422	-1.4408	0.491379	-1.34106	0.537981	-1.5289	0.623675
-1.19036	0.490366	-1.45749	0.491916	-2.90384	0.499634	-2.95382	0.500424
-1.22748	0.496387	-1.85232	0.483222	-0.884321	0.550696	-0.742052	0.544836
-0.969547	0.493073	-0.961938	0.487695	-1.41495	0.532067	-1.24663	0.613547
-1.038	0.500013	-1.31737	0.488438	-2.95871	0.500198	-2.95557	0.500294
-0.948115	0.477255	-1.61264	0.537672	-1.64298	0.550489	-2.92161	0.500187
-1.14809	0.491063	-0.984978	0.483574	-1.44159	0.520825	-1.58345	0.585551
-0.828635	0.536106	-1.47273	0.477167	-1.14655	0.484072	-1.51021	0.574127
-1.1283	0.493262	-2.89315	0.498813	-1.08538	0.542645	-1.13237	0.553435
-1.21465	0.501591	-1.77025	0.473635	-1.36284	0.512068	-1.97476	0.612652
-2.91908	0.499939	-1.58689	0.483818	-1.364	0.548686	-1.07128	0.549256
-1.32024	0.49567	-1.34559	0.490077	-1.35212	0.539968	-0.893687	0.521311
-1.05293	0.498456	-1.05919	0.481809	-0.797251	0.557984	-1.38543	0.566259
-0.906482	0.491733	-0.539319	0.514278	-1.09047	0.475343	-1.19285	0.580979
-0.840057	0.506189	-1.52593	0.482954	-1.2834	0.652734	-1.19082	0.596947
-2.7883	0.499203	-2.52991	0.486484	-1.62209	0.529192	-1.04917	0.535918
-0.929956	0.499883	-1.34462	0.490331	-1.04389	0.495744	-1.08039	0.632669
-0.933334	0.494449	-1.08574	0.49241	-2.91928	0.499863	-1.24817	0.535056
-0.912113	0.486225	-1.35817	0.488323	-0.941651	0.486395	-1.10286	0.589278
-0.780906	0.524184	-0.572912	0.507843	-1.25291	0.527799	-2.97509	0.499954
-0.781288	0.505607	-1.40982	0.488439	-1.18489	0.526435	-2.91797	0.4999
-1.31953	0.492978	-1.29622	0.639036	-1.03906	0.552955	-1.95419	0.533112
-1.01574	0.486039	-1.38241	0.489844	-1.37996	0.531983	-1.53376	0.626213
-1.35682	0.493921	-1.19867	0.487437	-1.2582	0.537041	-1.29194	0.530333
-1.20013	0.487117	-1.88567	0.4927	-1.60722	0.567908	-1.25534	0.581678
-1.00787	0.492297	-1.27003	0.487968	-1.48544	0.570923	-2.13929	0.533635
-1.13145	0.498257	-1.96156	0.487358	-0.977158	0.479458	-1.69536	0.546545
-1.23141	0.496242	-1.35751	0.489933	-1.08547	0.538055	-1.16832	0.520503
-1.35536	0.498174	-1.37963	0.49069	-0.871911	0.478864	-1.4339	0.530962
-0.967862	0.48656	-1.81979	0.484072	-1.12559	0.556583	-1.10862	0.642953
-2.87903	0.500443	-2.93224	0.500063	-1.68324	0.528187	-2.95012	0.499273
-0.957988	0.490606	-1.13378	0.49683	-1.45442	0.58344	-1.05634	0.593116
-2.74628	0.527212	-1.02651	0.50099	-1.40974	0.575014	-1.16742	0.573993
-1.08137	0.49183	-1.36353	0.48975	-1.25499	0.513413	-0.798984	0.551671
-0.989969	0.496155	-1.63322	0.491413	-1.10842	0.548099	-1.32829	0.539625
-0.967479	0.508818	-1.55986	0.480364	-1.42072	0.550237	-1.26473	0.529145
-0.997986	0.508574	-1.09877	0.504511	-1.13419	0.55649	-1.13739	0.539243
-0.853822	0.497712	-1.50714	0.472724	-2.94536	0.500022	-1.18301	0.540491
-1.13144	0.509086	-1.72121	0.509869	-1.36363	0.559029	-1.20678	0.522502
-1.392	0.496635	-1.05329	0.49441	-1.04204	0.587378	-2.05082	0.551582
-0.990657	0.511411	-0.706321	0.48913	-1.32234	0.52694	-1.50677	0.54931
-0.932016	0.495463	-0.961405	0.500254	-1.46857	0.549774	-2.02686	0.49891
-1.26691	0.493683	-1.31785	0.483734	-1.46016	0.529052	-0.873158	0.566545
-0.824186	0.496749	-1.28269	0.492104	-1.46857	0.551595	-1.34003	0.582222
-1.11351	0.499985	-1.42303	0.489935	-1.24923	0.546367	-1.37473	0.578572
-1.11785	0.498797	-0.940985	0.486765	-1.3992	0.527576	-1.70922	0.575269
-1.06867	0.482002	-1.23149	0.500481	-1.37653	0.554582	-1.0248	0.540146
-1.28267	0.467144	-1.36084	0.486052	-1.37934	0.538265	-2.08148	0.497248
-1.02425	0.481976	-1.5202	0.48222	-1.517	0.554616	-1.27513	0.568832
-0.808073	0.509373	-1.5929	0.478458	-1.23057	0.480158	-1.45568	0.554863
-1.40449	0.493894	-0.828587	0.500113	-1.3948	0.563568	-1.13977	0.568386
-0.980254	0.480719	-1.11463	0.496798	-1.4294	0.552876	-1.017	0.5532
-1.01876	0.501352	-1.09873	0.480926	-1.15202	0.60513	-0.71884	0.570448
-1.07771	0.490637	-0.806066	0.499269	-1.45769	0.548909	-1.49661	0.55388
-2.86174	0.500361	-1.13178	0.487227	-1.48649	0.532118	-1.1932	0.645142
-1.00229	0.496868	-1.2289	0.494102	-1.50828	0.539897	-1.62634	0.54253
-1.13756	0.501985	-1.46664	0.481134	-1.12459	0.595771	-1.03432	0.548095
-1.15139	0.502993	-2.1336	0.480738	-1.60566	0.541271	-1.44028	0.541107
-1.32944	0.491997	-0.994412	0.491577	-1.41752	0.503035	-1.80586	0.548968
-0.853615	0.497802	-0.995119	0.494461	-1.1719	0.545941	-1.59962	0.591288
-0.840326	0.504155	-0.97313	0.49206	-2.84404	0.500426	-1.0746	0.596156
-1.02383	0.487272	-1.40319	0.479492	-1.2365	0.553543	-2.94287	0.501365
-0.966344	0.475192	-2.02689	0.492218	-2.84526	0.496266	-1.39826	0.6359
-1.0178	0.502431	-1.26077	0.490845	-1.32632	0.538804	-2.9048	0.499757
-1.06169	0.509764	-0.99658	0.486745	-1.48168	0.538146	-1.45101	0.587848
-2.92072	0.499464	-1.40547	0.484377	-1.23693	0.571371	-2.94798	0.500741
-2.79738	0.499423	-1.491	0.486208	-0.965551	0.481929	-0.922158	0.540137
-1.22839	0.493889	-2.92608	0.499805	-1.34765	0.522143	-0.919872	0.541961
-1.2967	0.488996	-2.91648	0.500079	-1.95474	0.507669	-1.15946	0.544638
-1.20377	0.486639	-1.11613	0.473679	-1.26606	0.570954	-0.715733	0.536638
-1.05382	0.519766	-1.20396	0.486849	-1.15	0.485544	-1.32003	0.565221
-2.88393	0.503777	-1.99262	0.490463	-1.92522	0.542613	-1.13395	0.570928
-2.83007	0.500352	-1.45917	0.489173	-1.6178	0.533937	-2.94619	0.499302
-1.51861	0.495685	-1.18327	0.493394	-1.42483	0.571938	-0.946748	0.566507
-1.10059	0.482923	-1.24748	0.493849	-1.30781	0.575575	-0.943563	0.544634
-0.73105	0.491254	-2.01778	0.481132	-0.972628	0.597828	-1.34825	0.650746
-1.36363	0.484951	-0.962477	0.49029	-2.89686	0.498801	-1.03109	0.543269
-0.932758	0.500904	-1.54725	0.470726	-1.42912	0.548882	-2.94463	0.500456
-2.88675	0.500315	-1.13628	0.477461	-1.41923	0.530647	-1.59658	0.585106
-1.02083	0.496754	-0.889733	0.490728	-1.28364	0.524923	-1.05658	0.530457
-0.972837	0.497793	-0.928146	0.48297	-1.36922	0.528727	-0.992137	0.55028
-1.36066	0.496893	-1.00945	0.500972	-1.24845	0.52733	-1.57819	0.589436
-0.906669	0.500313	-1.21563	0.495716	-0.678336	0.547026	-1.00432	0.619221
-1.02966	0.50668	-1.0664	0.486274	-1.22764	0.553197	-2.93632	0.500197
-1.24158	0.493166	-0.687449	0.519275	-2.90492	0.500211	-1.28583	0.573373
-0.86049	0.492426	-1.1989	0.489232	-1.21991	0.602829	-0.890346	0.627113
-0.800441	0.480994	-1.46155	0.490769	-1.30593	0.53972	-1.94634	0.550002
-1.13813	0.489571	-1.49973	0.480533	-1.6687	0.585583	-1.16599	0.528606
-0.974921	0.495629	-1.48494	0.474845	-1.65069	0.539383	-1.11706	0.519747
-1.16817	0.490418	-0.939874	0.488505	-1.56473	0.477898	-1.06333	0.557553
-0.584498	0.52633	-1.3681	0.484233	-1.23168	0.474917	-1.18346	0.587003
-0.899966	0.508355	-1.58377	0.488347	-1.08453	0.588475	-1.31918	0.643693
-1.23473	0.496462	-1.19764	0.484738	-1.31219	0.537494	-1.34052	0.6291
-0.956847	0.494505	-2.93068	0.500275	-1.09712	0.539734	-1.33573	0.559815
-0.992854	0.496639	-0.883889	0.485226	-1.39694	0.579399	-1.52445	0.572396
-0.990263	0.506788	-0.895889	0.489136	-1.08334	0.556155	-2.90462	0.501239
-1.63433	0.495725	-1.20173	0.491922	-1.58487	0.546182	-2.94335	0.500097
-0.444293	0.519052	-1.48725	0.494731	-2.89219	0.499943	-2.94046	0.500278
-1.05402	0.494451	-2.73869	0.478471	-1.21052	0.569432	-0.93774	0.541062
-1.07363	0.49196	-0.826	0.488043	-0.834244	0.476384	-0.949123	0.541053
-1.11494	0.502445	-1.05008	0.489194	-1.36405	0.522433	-2.93791	0.500241
-0.860356	0.49878	-1.63178	0.488655	-1.50254	0.571736	-2.93574	0.500379
-1.09955	0.490435	-1.00458	0.463715	-1.63531	0.568529	-1.47452	0.523791
-0.973571	0.498794	-1.57459	0.49195	-1.35728	0.579457	-1.11396	0.543277
-0.97229	0.491523	-1.42275	0.480563	-1.57411	0.473841	-1.16805	0.568175
-2.8443	0.518559	-1.32777	0.494786	-1.65853	0.529397	-1.16061	0.547052
-1.50957	0.489656	-1.3929	0.483495	-1.83192	0.54134	-1.0739	0.547599
-0.926374	0.494148	-0.930874	0.491554	-2.85027	0.49993	-2.9221	0.497892
-2.80374	0.499044	-1.77227	0.483853	-1.43509	0.477983	-1.02796	0.589766
-0.878768	0.489054	-2.01574	0.480059	-1.17479	0.568374	-1.26702	0.55749
-2.82442	0.491352	-1.14734	0.489341	-2.9461	0.500334	-0.972394	0.575334
-1.19252	0.490558	-1.00868	0.475559	-2.92646	0.500252	-1.17698	0.550574
-0.633111	0.485516	-0.914083	0.475531	-1.30331	0.578621	-1.47936	0.626256
-2.85274	0.500477	-2.61761	0.489934	-1.51589	0.568206	-1.56457	0.540568
-0.859963	0.488743	-0.789238	0.488139	-1.40438	0.569843	-1.04688	0.597779
-1.06818	0.49525	-1.31174	0.489607	-1.47129	0.522086	-1.35343	0.532219
-0.722499	0.515327	-1.19265	0.492838	-1.43941	0.532174	-0.891008	0.57941
-1.17464	0.488595	-0.967721	0.491734	-1.28824	0.525537	-1.27211	0.571224
-1.37444	0.479454	-1.72103	0.613162	-1.7345	0.573332	-0.751418	0.580513
-0.817097	0.499132	-1.87781	0.494125	-1.18276	0.521447	-1.07132	0.557504
-0.827568	0.500331	-1.35829	0.479968	-2.94837	0.500014	-1.37854	0.62204
-0.862196	0.49432	-0.88582	0.486021	-2.93133	0.50007	-1.44554	0.60671
-0.852525	0.536947	-1.32436	0.488278	-1.66818	0.556291	-1.21146	0.555677
-1.21336	0.492585	-0.8179	0.490186	-2.8262	0.49917	-1.05193	0.5658
-0.824128	0.497422	-0.554576	0.516284	-1.4416	0.526873	-2.8952	0.500023
-1.01246	0.500126	-1.02459	0.506787	-2.9429	0.498854	-1.1278	0.58904
-0.958037	0.483549	-1.55315	0.486922	-1.25934	0.536149	-0.8222	0.529978
-1.03615	0.484145	-1.07195	0.494128	-1.43195	0.545147	-1.3604	0.532701
-0.820371	0.498974	-1.43947	0.49052	-1.19144	0.512668	-2.0113	0.609388
-0.860451	0.500009	-0.976484	0.482777	-1.28449	0.541335	-1.01212	0.558794
-0.798137	0.495408	-1.06687	0.510773	-1.37895	0.519177	-1.63838	0.552538
-0.920432	0.487201	-1.04216	0.47754	-1.29512	0.539882	-1.88343	0.555085
-0.968899	0.49061	-1.1374	0.480791	-1.56377	0.55846	-1.67334	0.542442
-1.23282	0.501387	-1.16585	0.488357	-1.40997	0.525687	-1.38285	0.60224
-1.19552	0.513429	-1.46278	0.489022	-1.58955	0.559001	-1.52994	0.58982
-0.767709	0.514246	-1.20633	0.489984	-1.20054	0.580985	-0.962383	0.614301
-1.16382	0.477755	-1.24411	0.489358	-1.32978	0.482485	-0.905342	0.545516
-0.936078	0.490164	-1.26914	0.488019	-1.02953	0.563509	-2.89696	0.499916
-1.18405	0.48877	-1.35319	0.484378	-2.9021	0.50078	-0.812604	0.578423
-0.806043	0.516378	-1.0204	0.489759	-1.00483	0.493346	-1.45482	0.556658
-1.08424	0.501654	-1.18616	0.487296	-1.11404	0.545815	-0.894003	0.541159
-0.989514	0.495055	-1.31795	0.487366	-1.32332	0.547701	-0.971389	0.600677
-0.608533	0.494643	-1.63163	0.491065	-1.62049	0.562401	-1.1021	0.559604
-0.644904	0.511971	-1.17835	0.485766	-1.33022	0.560719	-1.12033	0.593466
-0.886066	0.51064	-1.01387	0.493606	-1.58773	0.465867	-1.12436	0.569564
-0.706852	0.518508	-1.5821	0.484385	-1.12994	0.506348	-1.20034	0.57007
-0.784836	0.500659	-1.42792	0.501184	-1.22103	0.613057	-1.37125	0.599436
-0.903644	0.478128	-0.830371	0.478404	-1.70181	0.583175	-1.06242	0.554024
-1.02072	0.48802	-1.23091	0.479636	-2.86975	0.500026	-0.971814	0.556951
-1.11767	0.486836	-1.75243	0.481663	-1.33107	0.514168	-1.07322	0.546257
-1.22288	0.491084	-0.826263	0.484	-1.28771	0.514108	-0.986413	0.53307
-0.862513	0.512762	-0.951266	0.490232	-0.907801	0.546628	-2.26229	0.612297
-0.898212	0.490633	-0.691385	0.508967	-1.46188	0.566312	-1.87401	0.539538
-1.31246	0.529748	-0.890282	0.481003	-1.25431	0.550419	-1.69036	0.574888
-1.00993	0.490644	-1.42476	0.492154	-1.13352	0.492894	-2.16413	0.5526
-1.18081	0.48936	-1.02827	0.479783	-2.93741	0.499999	-0.781106	0.549837
-1.23072	0.488115	-1.02767	0.476092	-1.69474	0.528792	-1.24234	0.536808
-1.13296	0.494335	-1.34681	0.474153	-1.34464	0.534781	-1.40114	0.560453
-1.47944	0.518421	-1.3101	0.486185	-1.50123	0.528275	-1.33467	0.596877
-1.39503	0.481664	-2.8501	0.500512	-1.6403	0.56632	-1.84276	0.602742
-1.85606	0.486816	-1.48448	0.482212	-1.26387	0.571532	-1.37498	0.557437
-1.60441	0.487254	-1.20771	0.49009	-1.35898	0.509924	-1.21118	0.530844
-0.925724	0.487953	-1.23003	0.489982	-0.544204	0.494607	-1.58391	0.554324
-0.982202	0.470097	-1.3613	0.481284	-1.65012	0.549109	-1.0775	0.548064
-1.20952	0.484926	-1.27992	0.480124	-1.80848	0.520496	-1.18049	0.538256
-0.892342	0.505615	-2.85467	0.500256	-2.85981	0.499538	-1.6834	0.596367
-1.09215	0.491925	-0.97246	0.490205	-1.10357	0.5602	-0.993382	0.528065
-1.00046	0.501501	-1.15715	0.479056	-1.56657	0.531123	-1.50252	0.591074
-1.05988	0.49723	-1.15593	0.487665	-1.60525	0.565051	-1.48547	0.567404
-2.78794	0.497031	-1.50051	0.483764	-1.77021	0.544322	-1.63733	0.56266
-0.614164	0.525281	-1.32336	0.488749	-2.93288	0.499823	-1.23363	0.536956
-0.991296	0.486133	-1.16425	0.482852	-2.85574	0.499805	-1.57841	0.560616
-1.09124	0.486545	-1.32138	0.489776	-1.71751	0.555209	-1.39117	0.552878
-1.80005	0.492057	-0.869899	0.486506	-1.36194	0.5386	-1.22667	0.539215
-1.01329	0.503739	-1.32747	0.497917	-1.45219	0.588972	-1.23825	0.552902
-0.780378	0.485734	-1.72238	0.474976	-1.45642	0.525606	-0.971284	0.552607
-0.969842	0.485045	-1.25384	0.481198	-1.36067	0.519759	-1.14202	0.558187
-1.10223	0.488907	-1.13346	0.488443	-0.851983	0.578739	-1.76331	0.52992
-1.08019	0.502193	-1.44766	0.490214	-1.26007	0.545129	-1.35609	0.510552
-0.939271	0.488149	-0.985958	0.492381	-1.50427	0.559768	-0.738524	0.532884
-0.917946	0.495066	-1.04362	0.52068	-1.09892	0.568356	-1.50946	0.537549
-1.48063	0.486943	-1.1086	0.472649	-1.42818	0.484959	-0.736639	0.575262
-1.63617	0.479556	-1.03746	0.476942	-1.56928	0.546919	-1.65311	0.518174
-0.739725	0.511187	-2.36835	0.53834	-1.23351	0.551157	-1.93655	0.573889
-0.939742	0.481641	-1.49439	0.484752	-1.76112	0.525495	-1.00017	0.588497
-0.836385	0.490993	-1.14674	0.489167	-1.27662	0.581969	-1.42536	0.617253
-0.567567	0.555088	-1.34605	0.49505	-1.4357	0.530155	-1.75826	0.556462
-0.919803	0.514432	-1.33042	0.502641	-0.4822	0.500151	-1.41975	0.557994
-1.26517	0.489787	-0.82544	0.481101	-2.47157	0.570655	-1.46777	0.509988
-0.957404	0.497631	-2.89767	0.499402	-1.08623	0.54941	-0.783575	0.537334
-1.05636	0.487164	-1.62543	0.488695	-1.37776	0.522035	-1.26248	0.537756
-1.09406	0.503187	-1.56077	0.481689	-1.21942	0.560855	-1.57262	0.562844
-0.815438	0.502394	-2.88515	0.499957	-2.82842	0.499826	-1.65463	0.577766
-0.594797	0.534413	-2.84562	0.500102	-1.18396	0.534335	-1.30962	0.586503
-0.701855	0.516504	-1.54621	0.489408	-1.35997	0.510311	-1.39795	0.535266
-0.948285	0.497212	-1.50925	0.488376	-0.540148	0.492139	-1.29808	0.586732
-1.04808	0.484899	-0.934059	0.489725	-0.939872	0.48582	-1.19131	0.524661
-1.09742	0.49061	-0.947764	0.516744	-1.48122	0.506639	-1.18369	0.525478
-0.807663	0.490345	-1.55196	0.481021	-1.49611	0.519574	-1.42136	0.600608
-0.999664	0.478048	-1.65193	0.475099	-1.67596	0.537281	-1.14682	0.545222
-0.912871	0.506184	-0.900228	0.50215	-1.27717	0.523201	-0.984919	0.540109
-1.1284	0.49278	-0.662756	0.485859	-1.1346	0.558175	-0.970146	0.550462
-1.89108	0.48931	-1.2946	0.48903	-1.33969	0.51696	-0.830228	0.517103
-1.19633	0.495649	-0.852482	0.497804	-2.84481	0.499501	-2.56884	0.529736
-0.866498	0.503337	-2.87006	0.485275	-1.36083	0.519128	-0.919001	0.548983
-1.09725	0.479563	-1.31623	0.499713	-1.45971	0.550838	-1.49539	0.611173
-0.950805	0.491198	-1.0163	0.50321	-1.58589	0.507295	-1.32032	0.533239
-0.983169	0.507759	-1.4193	0.476342	-1.32193	0.530515	-1.32755	0.594396
-0.927897	0.49075	-1.21173	0.481186	-1.68774	0.584866	-1.74577	0.600934
-1.09266	0.486409	-0.999445	0.481152	-1.78164	0.543674	-1.16572	0.59248
-1.06863	0.488068	-1.13128	0.485006	-1.44615	0.549047	-1.73125	0.528486
-0.818857	0.496023	-1.02808	0.48363	-1.31975	0.556165	-1.36062	0.570955
-0.828094	0.494966	-0.00926417	0.507795	-1.51621	0.478529	-1.67931	0.533883
-0.907046	0.486244	-2.89584	0.495973	-0.751125	0.590212	-1.18314	0.580178
-0.999378	0.488787	-2.8431	0.500199	-2.22772	0.555666	-1.53809	0.624003
-0.935469	0.483911	-0.826259	0.52374	-2.87034	0.500315	-1.42257	0.543958
-2.81388	0.499556	-1.0422	0.500937	-1.22537	0.545233	-1.11553	0.521777
-1.12477	0.489323	-1.03943	0.49266	-1.61295	0.53782	-1.29631	0.5773
-2.73956	0.497127	-1.0409	0.479791	-1.39355	0.527964	-1.0646	0.550018
-1.77583	0.483382	-0.994251	0.478554	-1.277	0.568072	-1.32543	0.609383
-0.838887	0.493949	-1.34087	0.479647	-0.981944	0.481236	-1.34208	0.530588
-0.865609	0.477482	-1.78793	0.548249	-1.62907	0.519437	-1.15502	0.521163
-1.00126	0.503696	-1.35343	0.489176	-1.2146	0.535082	-1.40598	0.5867
-2.86015	0.498706	-1.68727	0.483431	-1.01641	0.487834	-1.00543	0.581469
-1.83129	0.498798	-1.26512	0.485079	-1.25653	0.596446	-1.35818	0.515611
-0.783598	0.500402	-1.19753	0.485771	-0.499302	0.485077	-1.24284	0.583904
-1.21005	0.495346	-0.594281	0.501086	-1.71225	0.563437	-1.07652	0.549771
-0.973917	0.497654	-1.35119	0.484139	-1.67652	0.545788	-1.45082	0.565023
-1.14225	0.498761	-1.27335	0.496563	-1.47033	0.539073	-0.946692	0.532932
-0.973993	0.50269	-0.592714	0.505819	-1.54483	0.533689	-1.60278	0.543649
-1.26953	0.470736	-1.19135	0.483906	-1.08996	0.555776	-1.13642	0.555668
-0.979506	0.474512	-1.50176	0.550116	-1.36468	0.533456	-1.20216	0.526447
-0.957244	0.480059	-0.962482	0.495062	-2.88302	0.499047	-1.03977	0.540002
-2.54606	0.555989	-1.38202	0.483567	-1.2404	0.555272	-1.66561	0.551268
-1.1669	0.483326	-1.39191	0.487576	-1.25114	0.544018	-1.842	0.539509
-1.42319	0.48534	-1.36193	0.485218	-1.47798	0.535273	-1.41591	0.56705
-1.26421	0.501138	-1.69064	0.49115	-1.24125	0.540933	-1.29441	0.521752
-1.07642	0.501692	-0.901715	0.491833	-1.24068	0.49367	-1.43156	0.550745
-0.801405	0.499702	-1.21019	0.489557	-1.18884	0.541565	-1.61557	0.555041
-0.875768	0.494153	-1.65312	0.48681	-1.51271	0.562032	-1.20069	0.554526
-1.02805	0.490754	-1.29594	0.479511	-1.65153	0.53452	-1.07815	0.550941
-1.46542	0.48018	-1.24955	0.490115	-1.47927	0.579281	-1.20611	0.518837
-0.961843	0.458948	-1.54071	0.479996	-1.66254	0.566239	-1.54817	0.597488
-2.51242	0.481194	-1.19044	0.491515	-0.266993	0.480068	-1.50024	0.58446
-1.0556	0.476173	-1.24292	0.487556	-0.968417	0.526084	-1.21904	0.573482
-0.814456	0.529654	-1.49162	0.486343	-2.89161	0.500016	-1.21029	0.588564
-0.93946	0.485699	-1.44675	0.486019	-1.30932	0.527659	-1.32448	0.534078
-0.971358	0.476927	-1.4183	0.492288	-1.2168	0.559469	-1.40294	0.540884
-0.98005	0.492563	-0.655367	0.504802	-1.41425	0.530919	-1.68429	0.53156
-1.03272	0.487553	-1.10251	0.496115	-0.951291	0.489696	-1.2611	0.51819
-1.54434	0.486146	-1.10855	0.483466	-2.86538	0.499361	-1.45362	0.611617
-1.3867	0.484503	-0.989359	0.489027	-2.94184	0.500265	-1.46059	0.554138
-1.06029	0.489965	-1.01678	0.487821	-1.55982	0.538461	-1.15256	0.530423
-1.26152	0.481833	-1.25146	0.478937	-1.12062	0.523963	-1.59589	0.519006
-0.440912	0.494856	-1.01113	0.487095	-1.29659	0.552693	-1.17788	0.549793
-0.705315	0.503649	-1.03299	0.486441	-1.11826	0.583817	-1.00834	0.566769
-1.24073	0.489489	-1.18433	0.488661	-1.00551	0.580692	-1.4556	0.554545
-1.77766	0.484012	-1.23437	0.486308	-1.43838	0.521742	-1.38887	0.549072
-0.525166	0.496584	-1.07272	0.487708	-1.0973	0.562819	-1.34002	0.565138
-0.807214	0.493829	-1.67655	0.488675	-1.74059	0.5644	-0.920812	0.574213
-0.999846	0.517602	-1.4791	0.48979	-1.59563	0.570353	-1.67903	0.532837
-0.97628	0.494256	-2.82735	0.499876	-1.30572	0.589709	-1.89664	0.57385
-2.3834	0.486898	-1.17156	0.485825	-0.920916	0.560536	-1.76243	0.54994
-1.10815	0.486899	-1.03278	0.48781	-1.35012	0.468193	-1.04228	0.565477
-1.09453	0.487078	-1.14653	0.494072	-1.33825	0.549175	-1.74899	0.497357
-0.511072	0.491682	-1.3061	0.492519	-1.31819	0.529928	-2.11865	0.556723
-0.960125	0.466291	-1.17811	0.493699	-1.39123	0.534929	-1.24673	0.562565
-0.917457	0.495675	-1.56441	0.487588	-1.17596	0.483868	-1.08063	0.547469
-0.97127	0.483369	-0.660203	0.485705	-1.42362	0.521656	-1.18373	0.577872
-1.03293	0.475863	-1.30154	0.487624	-1.54774	0.536978	-1.64452	0.541797
-0.882686	0.491104	-1.10606	0.489496	-1.88843	0.588019	-0.860459	0.542774
-1.197	0.508576	-1.44822	0.470632	-1.64951	0.512006	-1.198	0.521814
-1.13318	0.506049	-2.81277	0.499898	-1.1699	0.51875	-0.977407	0.576014
-0.898114	0.48753	-2.86611	0.499603	-1.30072	0.570866	-1.35631	0.519441
-1.59606	0.474169	-1.35226	0.488069	-1.42241	0.516559	-1.43504	0.532132
-0.883229	0.487197	-0.715211	0.513945	-1.4079	0.553234	-1.06842	0.583983
-1.03057	0.490492	-1.21643	0.491203	-1.59569	0.527572	-1.28986	0.537064
-0.865424	0.478029	-1.34696	0.482813	-1.15923	0.539396	-1.05685	0.616003
-0.77746	0.537526	-1.08083	0.484798	-1.28652	0.549733	-1.27819	0.594013
-0.957963	0.488869	-1.62545	0.48679	-1.50535	0.524336	-1.37727	0.559982
-1.14806	0.488313	-2.83503	0.499778	-2.80541	0.500194	-1.2891	0.538532
-1.22192	0.487503	-1.25508	0.484834	-1.02777	0.581118	-1.20311	0.568764
-0.624844	0.500441	-1.24705	0.487969	-1.69153	0.572435	-1.30947	0.582316
-0.98961	0.469982	-1.61169	0.500306	-1.35329	0.521834	-1.49945	0.550832
-1.07129	0.482311	-1.31156	0.521052	-0.926159	0.564636	-1.3228	0.540311
-2.73256	0.499587	-0.874937	0.486235	-1.66012	0.526649	-1.06161	0.519306
-0.974791	0.472703	-0.987175	0.486883	-1.37701	0.531427	-0.852156	0.586927
-0.475362	0.516908	-0.95517	0.486615	-1.04414	0.562399	-1.02323	0.564672
-0.988993	0.474632	-1.24227	0.473897	-1.43234	0.486292	-0.9883	0.575383
-1.31203	0.481122	-1.56242	0.473254	-1.19024	0.572156	-1.54855	0.593629
-2.09017	0.485826	-2.86547	0.500082	-1.52078	0.533341	-1.65179	0.548079
-1.65323	0.506373	-0.780076	0.507888	-1.54082	0.574553	-1.77234	0.536924
-2.42887	0.484925	-0.924815	0.4821	-1.03811	0.550931	-1.08238	0.526152
-1.66525	0.470069	-1.01118	0.489661	-1.26766	0.544891	-1.37535	0.538126
-1.37886	0.465717	-1.07735	0.488432	-1.31157	0.559946	-2.07293	0.541266
-2.84967	0.501591	-2.8566	0.500685	-1.45293	0.553334	-1.31542	0.569103
-0.963577	0.463595	-1.54442	0.492487	-1.50358	0.596423	-1.27539	0.519151
-1.61618	0.49771	-0.532506	0.487358	-1.45851	0.520415	-1.15656	0.604558
-2.8923	0.500319	-1.1824	0.470518	-1.14281	0.519247	-1.22897	0.548081
-1.14257	0.484919	-0.932002	0.485579	-1.48101	0.576054	-1.37967	0.588547
-0.846617	0.49873	-2.89189	0.499709	-1.4523	0.534772	-1.2883	0.560532
-2.55788	0.479958	-2.84799	0.499985	-2.86942	0.499887	-2.59806	0.504592
-1.09752	0.494523	-1.23591	0.482432	-1.66508	0.560953	-1.15298	0.540473
-1.09981	0.481707	-1.26276	0.489714	-1.23693	0.480114	-1.60226	0.556527
-0.868133	0.487255	-1.46935	0.473139	-1.47757	0.555204	-1.88574	0.552176
-0.398649	0.517544	-1.25549	0.500376	-1.18412	0.523219	-1.13082	0.584965
-2.69079	0.493879	-1.35228	0.482547	-1.17914	0.55179	-1.50258	0.517988
-1.05045	0.491892	-1.62346	0.494534	-1.30541	0.56035	-1.21962	0.56499
-1.39367	0.479591	-1.12782	0.480237	-1.04105	0.592155	-1.65536	0.568818
-1.05241	0.475986	-1.31105	0.473019	-1.21777	0.475152	-1.47934	0.544232
-1.48058	0.474652	-1.10044	0.493147	-1.00342	0.553336	-1.04349	0.566411
-1.37242	0.484381	-0.627881	0.468683	-1.19637	0.503619	-1.84844	0.544257
-0.900896	0.490591	-0.746511	0.48068	-1.38207	0.51644	-1.30704	0.509709
-1.64182	0.467471	-1.14583	0.488952	-1.4008	0.530092	-1.03068	0.515306
-1.11024	0.488581	-1.24448	0.476171	-1.23459	0.601081	-1.75632	0.575569
-1.68389	0.468678	-1.09425	0.494394	-1.34681	0.560589	-0.906794	0.55322
-0.896075	0.483759	-1.31296	0.476877	-1.74373	0.493405	-1.89895	0.562417
-0.736517	0.492523	-1.94382	0.488623	-1.0849	0.526374	-1.13052	0.559555
-0.746683	0.505206	-0.910962	0.487863	-1.67037	0.526355	-2.339	0.533692
-0.930058	0.474489	-1.11733	0.492883	-1.29184	0.518624	-1.63069	0.531451
-0.893588	0.512259	-1.32693	0.494227	-1.2674	0.524071	-1.31232	0.539064
-2.53644	0.474043	-1.18638	0.481235	-1.4264	0.569506	-1.34355	0.604481
-0.846749	0.486253	-1.07875	0.492141	-1.27363	0.522697	-0.885053	0.516353
-0.521974	0.484827	-1.49396	0.495069	-1.2606	0.482655	-1.41909	0.57951
-1.67529	0.470042	-1.22878	0.485627	-1.43855	0.557585	-1.44062	0.549907
-2.87708	0.500926	-2.86402	0.499875	-1.20618	0.529881	-1.18438	0.553435
-0.985571	0.497411	-0.788695	0.481039	-1.55635	0.514409	-1.23198	0.558185
-0.988835	0.487548	-1.13827	0.479245	-1.30181	0.532661	-0.971106	0.577565
-0.705189	0.504931	-2.89141	0.500433	-1.09419	0.561017	-0.994449	0.57563
-1.1564	0.487843	-1.33542	0.478099	-1.0007	0.53055	-1.55587	0.565793
-2.55357	0.483811	-1.74295	0.482181	-1.66516	0.546789	-1.53	0.549865
-1.20447	0.494833	-0.862252	0.487474	-1.49662	0.515002	-0.685429	0.554255
-1.19158	0.485032	-1.55851	0.490603	-0.976635	0.572383	-1.33543	0.553392
-2.76893	0.494893	-1.27494	0.489947	-1.39704	0.562224	-1.08287	0.54351
-1.0252	0.471679	-0.997212	0.486398	-1.18946	0.546368	-2.49432	0.513527
-0.647393	0.509237	-0.74843	0.523322	-1.30004	0.550479	-1.68112	0.55329
-1.0179	0.486335	-1.34644	0.487238	-1.50824	0.544577	-2.06975	0.536142
-0.881921	0.479663	-1.11514	0.477767	-2.97098	0.50004	-0.901045	0.548048
-0.925337	0.487208	-1.28558	0.48532	-1.6441	0.550575	-1.59635	0.534199
-1.31998	0.462719	-1.30965	0.479082	-1.39975	0.569394	-1.65427	0.542694
-0.710184	0.496711	-1.31025	0.522357	-1.3281	0.533114	-1.63796	0.550048
-1.05397	0.507058	-1.26845	0.48863	-1.51019	0.53143	-1.24356	0.592229
-1.03704	0.49704	-1.00843	0.472612	-1.19506	0.560657	-1.05912	0.547521
-2.55463	0.468804	-0.98558	0.482534	-0.933093	0.590984	-2.06496	0.571642
-2.87627	0.500233	-2.89079	0.500059	-1.62933	0.518112	-1.4334	0.628537
-0.911078	0.484755	-2.88837	0.499758	-1.27967	0.522278	-1.3478	0.545662
-1.05891	0.483451	-1.84397	0.479395	-0.831746	0.594558	-1.39304	0.591406
-1.51614	0.4718	-1.10423	0.499261	-1.50725	0.507086	-1.61622	0.555689
-0.931769	0.481478	-0.928302	0.486421	-0.972067	0.463162	-1.56265	0.534145
-1.01484	0.48465	-1.63832	0.494142	-1.37611	0.525528	-1.36062	0.545279
-0.609586	0.489471	-1.12707	0.486428	-1.50957	0.565114	-1.34514	0.535062
-0.828741	0.491067	-1.23231	0.477151	-1.26938	0.482025	-1.33908	0.553794
-0.947525	0.489854	-1.25971	0.483367	-1.14986	0.55198	-1.96987	0.603554
-1.36861	0.498397	-0.730358	0.481375	-1.32655	0.542504	-1.21877	0.568312
-1.158	0.47447	-0.87288	0.499408	-1.18232	0.526464	-2.54207	0.497876
-1.16538	0.480075	-0.68522	0.49521	-1.43208	0.568136	-0.996209	0.565154
-2.13779	0.478077	-0.755592	0.492613	-2.02058	0.546172	-1.57099	0.552262
-2.17212	0.479036	-1.69088	0.488867	-1.36113	0.523268	-1.6542	0.6449
-0.689972	0.488972	-0.988044	0.490352	-1.51929	0.566556	-1.22705	0.582964
-0.887574	0.476604	-1.08138	0.487714	-1.37612	0.529733	-0.733372	0.540365
-0.750029	0.484544	-0.75919	0.494745	-1.53	0.514213	-1.24736	0.562653
-2.871	0.505729	-1.47913	0.482787	-1.52097	0.516858	-1.34632	0.542694
-0.925444	0.491265	-1.03391	0.487464	-0.807591	0.481824	-1.26224	0.557445
-0.89213	0.479642	-2.86976	0.500035	-1.2381	0.562557	-1.24595	0.561857
-0.966274	0.484109	-1.60518	0.484919	-1.56353	0.510013	-1.57315	0.53212
-0.839045	0.485554	-1.33822	0.479508	-1.34368	0.499977	-1.6467	0.537081
-0.968633	0.489248	-0.943685	0.50981	-1.01058	0.483971	-1.08641	0.596765
-0.84456	0.476814	-1.8347	0.487616	-1.42958	0.573355	-1.2021	0.533955
-2.66632	0.464124	-1.2973	0.482492	-1.15756	0.481773	-1.25153	0.598851
-0.834696	0.484962	-1.22772	0.474586	-1.09761	0.543345	-1.11501	0.55474
-1.51004	0.483341	-1.59309	0.473568	-1.41163	0.553383	-1.49245	0.553637
-0.925859	0.487439	-1.18587	0.479068	-1.80463	0.541782	-2.47046	0.542889
-0.909768	0.498217	-1.56302	0.475197	-1.3716	0.587502	-1.12543	0.554456
-0.318019	0.505384	-1.41031	0.47745	-0.772936	0.556661	-1.52317	0.601982
-0.0772747	0.505697	-1.67289	0.557704	-1.61592	0.527875	-1.75974	0.571898
-0.889058	0.48871	-1.18757	0.484194	-1.3983	0.517613	-1.77899	0.537783
-0.959155	0.492458	-1.30221	0.480032	-1.2538	0.54407	-1.43978	0.575375
-2.55441	0.472193	-0.843024	0.491739	-1.32378	0.516803	-2.22106	0.665265
-0.634003	0.496176	-1.00985	0.496748	-1.33098	0.517675	-1.49114	0.559518
-1.47333	0.468424	-1.28593	0.484504	-1.19356	0.538853	-1.17894	0.572675
-0.88081	0.507946	-1.38646	0.475951	-1.09919	0.465966	-1.19191	0.530247
-2.84779	0.49395	-0.803258	0.51235	-1.18415	0.546441	-1.00231	0.58362
-0.955219	0.498462	-1.42399	0.468953	-1.62563	0.526256	-1.37873	0.610415
-0.975763	0.49698	-1.23299	0.477286	-1.10532	0.550209	-1.35977	0.539043
-0.983237	0.498532	-1.38312	0.486372	-1.36377	0.533902	-1.45714	0.612729
-1.59089	0.497337	-1.48267	0.470385	-1.28801	0.56148	-1.20545	0.568823
-1.10777	0.481057	-1.73733	0.476637	-2.86119	0.49953	-1.10319	0.548814
-0.881483	0.474237	-2.84143	0.496455	-1.54934	0.531807	-1.39759	0.578601
-0.919045	0.485157	-0.932097	0.491627	-1.19349	0.476529	-1.38552	0.561226
-1.06145	0.485822	-2.30086	0.496631	-1.21681	0.525375	-1.46183	0.553319
-0.835599	0.51264	-1.29316	0.483187	-1.37751	0.532074	-1.20845	0.55872
-1.17646	0.489901	-1.2642	0.485176	-2.62919	0.473734	-1.45975	0.555666
-0.758924	0.488633	-1.57991	0.551783	-1.71966	0.490924	-1.61839	0.529233
-2.68659	0.458292	-0.923639	0.47903	-1.23063	0.557209	-1.02199	0.593844
-0.88951	0.497158	-0.934435	0.495929	-1.58292	0.556624	-1.74349	0.571176
-0.961641	0.480665	-1.55905	0.480159	-0.867324	0.583876	-1.29532	0.543641
-2.52566	0.47094	-1.45302	0.48411	-1.16102	0.531071	-1.61973	0.552724
-1.80736	0.484418	-1.23063	0.49172	-1.03525	0.563926	-1.47242	0.546135
-0.704913	0.463227	-1.14334	0.482082	-1.4286	0.546352	-1.28131	0.546202
-1.84286	0.483559	-2.86499	0.499052	-1.08725	0.546838	-1.30513	0.549493
-2.57497	0.467669	-1.38313	0.491074	-1.64937	0.567611	-1.69205	0.568076
-2.5698	0.482679	-1.1465	0.485273	-1.03313	0.551346	-1.52888	0.554129
-0.940972	0.487992	-1.08286	0.48812	-1.02534	0.483929	-1.31694	0.558578
-2.52076	0.479759	-1.47246	0.48808	-0.911572	0.536497	-2.06221	0.639616
-1.01756	0.471732	-1.58696	0.487991	-1.63929	0.562064	-1.61974	0.567458
-0.933625	0.491169	-0.969655	0.497265	-1.48142	0.55217	-1.23222	0.536354
-1.88453	0.462215	-1.67643	0.4844	-1.53261	0.573161	-1.29798	0.564669
-1.36555	0.484254	-1.78477	0.488479	-1.30218	0.47221	-1.3673	0.542857
-0.865568	0.478277	-1.26264	0.491262	-1.4345	0.491455	-1.87909	0.638014
-0.554792	0.508656	-1.02068	0.491978	-1.03152	0.541601	-1.65316	0.565816
-2.61561	0.468385	-2.02585	0.535399	-1.2897	0.53208	-1.60134	0.544095
-1.08443	0.479674	-2.85945	0.500279	-1.11552	0.548943	-0.9882	0.570587
-2.83651	0.500111	-2.86083	0.500557	-1.67168	0.532583	-1.20445	0.542082
-0.750621	0.485408	-1.3221	0.488061	-1.55779	0.542386	-1.08399	0.548261
-2.49894	0.471597	-0.889385	0.48397	-0.886073	0.572468	-1.35975	0.608206
-0.910868	0.494118	-1.19002	0.495598	-1.54301	0.513272	-1.28647	0.533792
-0.865048	0.494251	-1.01308	0.488603	-1.47828	0.462421	-1.58784	0.604339
-1.16661	0.481878	-1.61146	0.520865	-1.46514	0.546881	-1.297	0.60855
-2.59609	0.457116	-1.46911	0.48309	-1.11901	0.541617	-1.79849	0.527456
-1.01259	0.475486	-1.20743	0.488061	-1.66051	0.547961	-0.996453	0.542549
-0.920245	0.504852	-1.56742	0.468217	-1.38935	0.556484	-1.06363	0.530406
-1.1143	0.481261	-0.829547	0.496483	-1.13868	0.541939	-1.314	0.533776
-2.40145	0.479613	-0.925187	0.47521	-1.72424	0.53221	-1.67833	0.626637
-0.484008	0.501797	-1.45952	0.49102	-1.56866	0.555806	-1.74657	0.555348
-0.888416	0.493234	-1.5091	0.494812	-1.44217	0.537722	-1.47934	0.556452
-0.980559	0.499011	-1.60563	0.487489	-1.42947	0.521034	-1.34439	0.562859
-2.2528	0.478156	-1.39532	0.494857	-1.41931	0.576075	-1.23578	0.54988
-0.768343	0.495939	-1.33686	0.469572	-1.14168	0.533665	-1.42174	0.534037
-0.867049	0.496455	-1.20451	0.491336	-1.51337	0.584356	-1.67628	0.600403
-0.624755	0.506236	-1.16538	0.487051	-1.07811	0.550515	-1.86047	0.612104
-0.956681	0.486707	-1.20995	0.490254	-1.695	0.486334	-1.62256	0.526954
-0.955405	0.498331	-1.92658	0.486764	-1.05368	0.560933	-1.80142	0.590611
-0.689348	0.501076	-1.16632	0.498276	-1.55448	0.54558	-1.8559	0.625467
-1.64987	0.461226	-1.42266	0.486095	-1.5781	0.573431	-1.43293	0.530388
-2.62631	0.467312	-1.22838	0.472527	-1.1719	0.549826	-1.48624	0.555229
-0.663522	0.483289	-1.02944	0.499243	-1.43727	0.536807	-1.18383	0.548557
-2.82834	0.498539	-1.41378	0.490193	-1.11549	0.547929	-1.39219	0.541245
-2.8325	0.499616	-1.03423	0.488759	-1.24351	0.544512	-1.24266	0.542819
-2.23195	0.465468	-1.11399	0.469154	-1.33059	0.509677	-1.24846	0.577937
-2.68027	0.471867	-1.03043	0.503486	-2.90502	0.499629	-1.40848	0.580849
-2.31451	0.474719	-0.635552	0.494367	-0.977897	0.540303	-1.28729	0.534128
-1.1968	0.47931	-1.08396	0.498729	-1.26832	0.538322	-1.54555	0.558857
-0.866408	0.469541	-1.20442	0.483546	-1.19872	0.555369	-1.76709	0.552861
-0.840042	0.501777	-1.25067	0.488495	-1.57014	0.561011	-1.24456	0.545135
-0.903167	0.495973	-1.46403	0.498883	-1.06762	0.48198	-2.75017	0.500874
-0.993353	0.470468	-1.90688	0.56372	-1.12026	0.529409	-1.27924	0.531056
-0.760368	0.505943	-1.2245	0.489992	-1.53882	0.514178	-1.34001	0.586814
-0.986041	0.492965	-2.85408	0.488581	-1.59143	0.541932	-1.54576	0.554111
-0.830469	0.477511	-1.58729	0.479116	-1.62597	0.543262	-1.27387	0.561784
-2.87871	0.500071	-1.13501	0.484199	-1.59624	0.556015	-1.20777	0.536898
-1.15364	0.483846	-1.4788	0.485673	-2.87833	0.499463	-1.51115	0.573429
-1.59252	0.493929	-0.798603	0.496631	-1.4195	0.578526	-1.07778	0.591101
-0.881065	0.476781	-1.61516	0.481796	-1.30159	0.584932	-1.02186	0.561757
-2.86662	0.497488	-1.3025	0.504762	-1.29702	0.584509	-1.8171	0.518884
-1.66789	0.474856	-1.18178	0.505055	-1.74128	0.54401	-1.35691	0.545862
-2.81076	0.498381	-1.18758	0.489188	-2.89973	0.499667	-0.898278	0.599294
-1.25093	0.480069	-1.2634	0.51027	-1.01352	0.543252	-1.20675	0.562318
-2.51941	0.468146	-1.36	0.490899	-1.20146	0.583194	-1.3599	0.567439
-0.771994	0.500444	-1.14007	0.484611	-1.37641	0.531374	-1.30082	0.577946
-1.28155	0.474374	-1.21986	0.498051	-1.50675	0.546113	-1.46657	0.528571
-0.520537	0.504638	-1.15293	0.488486	-1.41187	0.554945	-0.889816	0.591535
-2.6898	0.468908	-1.19956	0.47043	-1.48233	0.544453	-1.2168	0.533386
-0.992628	0.499979	-1.42398	0.496625	-1.54349	0.568789	-1.3774	0.5489
-2.17598	0.469049	-0.920352	0.500186	-0.908742	0.569737	-1.43382	0.573303
-1.54061	0.481714	-1.25996	0.581871	-1.26096	0.544531	-1.36523	0.558505
-0.814473	0.466104	-1.11415	0.482093	-1.5472	0.549246	-1.40858	0.547937
-0.706532	0.499791	-1.2516	0.485929	-1.83177	0.478263	-1.99121	0.592003
-2.72399	0.471809	-1.90579	0.490784	-1.52382	0.543924	-2.04936	0.551268
-0.850144	0.482331	-0.853681	0.47816	-1.57616	0.533001	-0.958349	0.562189
-0.94922	0.496376	-1.03626	0.483034	-1.56801	0.518621	-0.972381	0.520616
-0.952021	0.475489	-2.8647	0.500119	-1.95878	0.543296	-1.30203	0.557259
-0.708702	0.490536	-1.63888	0.518453	-1.45344	0.552425	-1.27491	0.548865
-2.91392	0.499888	-1.17969	0.492484	-0.887904	0.539819	-1.68869	0.540928
-2.83136	0.496777	-0.925987	0.48507	-1.66823	0.517914	-1.25618	0.55902
-0.795976	0.502797	-1.08025	0.477598	-1.64646	0.554272	-1.17709	0.620947
-2.86374	0.502635	-1.13129	0.485246	-0.943909	0.529011	-0.955598	0.591528
-1.37418	0.46745	-1.14363	0.48717	-1.69629	0.601422	-2.33014	0.557031
-0.943887	0.490509	-1.39836	0.544535	-1.52304	0.545512	-1.08866	0.585509
-2.70371	0.47226	-1.02025	0.480704	-1.57717	0.604549	-1.09336	0.567805
-0.506726	0.518798	-0.998523	0.483795	-1.20404	0.549107	-1.51611	0.576128
-0.904918	0.486947	-1.03679	0.482656	-1.55092	0.549352	-1.44485	0.567623
-2.91479	0.500888	-1.14437	0.486992	-2.00871	0.573114	-1.33489	0.569279
-0.767758	0.497291	-1.38946	0.489846	-1.44943	0.629028	-1.4746	0.594393
-0.817016	0.471761	-1.04641	0.484553	-0.98328	0.584985	-1.60029	0.562993
-0.859188	0.491966	-1.4351	0.49282	-1.16971	0.545396	-1.35392	0.578743
-1.86965	0.474579	-1.22647	0.52842	-1.82327	0.532374	-1.2554	0.537057
-0.765055	0.524996	-1.63373	0.566833	-1.37111	0.521606	-1.3665	0.563073
-1.35403	0.474027	-1.33512	0.486318	-0.855803	0.571311	-1.01466	0.574903
-2.45402	0.479338	-0.982855	0.500499	-1.62691	0.55583	-1.36431	0.537166
-0.783097	0.49999	-1.80661	0.529452	-1.29475	0.542444	-1.22737	0.542521
-0.560866	0.483658	-1.32956	0.564066	-1.28517	0.560602	-1.50989	0.532715
-0.848181	0.467614	-1.04358	0.484761	-2.94323	0.499284	-1.49887	0.510727
-0.588111	0.47144	-1.25028	0.512454	-1.47444	0.490482	-1.71992	0.557924
-1.1965	0.48172	-0.86746	0.496943	-1.53567	0.569215	-1.00499	0.58082
-0.980523	0.508698	-1.37013	0.483201	-0.980499	0.522817	-1.36787	0.538687
-0.951094	0.499042	-1.16447	0.479875	-1.18141	0.54149	-1.66516	0.594985
-0.857411	0.484513	-1.25874	0.490079	-1.37884	0.521413	-1.04226	0.559878
-1.53422	0.467975	-0.983827	0.495046	-1.33218	0.540983	-1.14304	0.585179
-1.14745	0.46877	-1.1849	0.485094	-0.988443	0.505911	-1.68761	0.590503
-0.854859	0.500339	-1.12609	0.495903	-1.2873	0.555979	-1.21954	0.625518
-0.37089	0.509136	-1.21032	0.499351	-0.982801	0.540621	-1.33049	0.520905
-1.0854	0.469833	-1.13059	0.490679	-1.31122	0.557413	-1.25671	0.642558
-0.836826	0.49188	-0.933016	0.480854	-1.31844	0.494003	-1.2988	0.531027
-2.24408	0.473376	-0.781425	0.478868	-1.46082	0.552981	-1.08852	0.614442
-2.71506	0.467286	-0.993069	0.496549	-0.998928	0.564183	-1.23677	0.534233
-0.738387	0.499601	-1.20024	0.483701	-1.55633	0.541708	-1.57796	0.542851
-2.18818	0.47584	-1.2812	0.515512	-1.43095	0.547742	-1.05335	0.575005
-0.717166	0.491274	-1.0523	0.492743	-1.5891	0.593819	-1.14526	0.567727
-1.02749	0.512962	-1.1976	0.505934	-2.95701	0.499058	-1.19178	0.532101
-2.71608	0.466335	-1.54	0.486339	-1.21288	0.54611	-1.34945	0.548373
-1.09706	0.48569	-1.02367	0.48987	-1.42243	0.517302	-1.66501	0.544423
-0.644378	0.492197	-1.24248	0.498557	-1.25514	0.55836	-1.65298	0.542504
-0.980516	0.489377	-1.10865	0.484986	-1.40113	0.542627	-1.42783	0.533142
-1.15285	0.500409	-1.48196	0.49364	-1.41734	0.588709	-1.42668	0.513671
-2.4611	0.466564	-1.28048	0.497725	-0.971461	0.530778	-1.68593	0.59751
-2.63087	0.470641	-1.15909	0.48757	-1.208	0.535914	-1.53021	0.536047
-2.72634	0.465036	-0.88476	0.486757	-1.4616	0.52467	-1.52878	0.561655
-1.0292	0.472843	-1.61012	0.490609	-1.34369	0.528774	-1.46462	0.530652
-2.87373	0.500064	-1.05542	0.481983	-1.19845	0.587624	-1.30035	0.643884
-0.889277	0.48563	-0.991562	0.490725	-1.27054	0.547777	-1.08389	0.56138
-0.695488	0.49064	-1.26111	0.478836	-2.246	0.540859	-1.43895	0.583817
-0.932142	0.474023	-1.51151	0.487311	-1.35408	0.532903	-1.31909	0.56978
-1.15013	0.479569	-1.39626	0.49119	-1.37525	0.527542	-1.13705	0.53947
-2.63324	0.465508	-1.73515	0.478885	-1.59304	0.52403	-1.7318	0.513337
-1.11439	0.478219	-0.676122	0.488313	-3.00383	0.500594	-1.67634	0.559984
-0.911356	0.473508	-1.23548	0.483561	-1.21969	0.540403	-1.46442	0.618993
-2.90408	0.499997	-1.09219	0.491658	-2.92483	0.500215	-1.62492	0.545373
-1.53285	0.479342	-1.40163	0.488958	-1.31377	0.567357	-1.20477	0.558961
-0.924835	0.505432	-1.65905	0.496525	-1.25138	0.563533	-1.76056	0.569755
-2.50777	0.48221	-0.974293	0.485938	-1.51211	0.533832	-1.61051	0.604617
-2.62562	0.452242	-1.10735	0.487982	-1.35142	0.544073	-1.41268	0.633078
-2.71788	0.470098	-1.13468	0.478997	-1.065	0.56673	-1.77168	0.58925
-1.64702	0.452742	-0.902268	0.500935	-1.48785	0.511984	-1.42494	0.567561
-1.14193	0.480175	-0.92333	0.51289	-0.933567	0.569968	-1.26414	0.574642
-0.843424	0.508853	-1.12001	0.492436	-1.2289	0.560932	-1.2206	0.529664
-0.401655	0.487414	-1.07584	0.499823	-1.37697	0.591189	-1.10413	0.550371
-1.15839	0.476404	-0.898092	0.514034	-0.884283	0.543512	-1.41992	0.595195
-1.32649	0.463408	-1.52457	0.479825	-1.61362	0.579316	-1.3838	0.643777
-2.89412	0.500647	-1.02516	0.48354	-2.93392	0.498975	-1.17536	0.570284
-2.6874	0.448611	-1.02179	0.499879	-1.43295	0.531361	-1.61074	0.529549
-0.830114	0.490006	-1.10561	0.494413	-1.03931	0.514593	-1.65622	0.521541
-2.62582	0.460976	-1.15814	0.483817	-1.09311	0.580082	-1.64793	0.580406
-0.805143	0.4947	-0.65162	0.494141	-1.38949	0.551762	-1.70181	0.562281
-1.06175	0.476837	-1.28986	0.492928	-1.57658	0.596472	-1.2948	0.556804
-1.86185	0.461914	-1.21673	0.495385	-1.77075	0.590173	-1.48896	0.532518
-2.63287	0.47822	-1.20934	0.495461	-1.52412	0.533612	-1.33458	0.5298
-2.88439	0.500012	-1.24411	0.480435	-0.968344	0.570839	-1.75477	0.6305
-0.777772	0.49554	-1.05962	0.486283	-1.1067	0.566597	-1.55658	0.532381
-1.29438	0.472816	-1.11128	0.469143	-1.65751	0.568011	-1.18138	0.559473
-0.773827	0.477077	-1.0818	0.466679	-1.11023	0.563107	-1.52908	0.550168
-0.832414	0.499838	-1.21472	0.482393	-1.70318	0.553995	-1.71792	0.546172
-0.363184	0.505345	-1.08945	0.484379	-1.25656	0.519394	-0.95886	0.579358
-1.26632	0.487717	-1.15312	0.477015	-1.25889	0.568135	-1.44484	0.626667
-1.25951	0.488532	-1.24181	0.49675	-1.60936	0.521354	-1.52128	0.601665
-1.30213	0.475545	-1.02908	0.504921	-1.86898	0.56955	-1.32208	0.530157
-0.974414	0.494226	-1.09001	0.499724	-1.76515	0.489286	-1.67968	0.539382
-2.74717	0.45152	-1.01148	0.478846	-1.27745	0.545352	-1.52381	0.533791
-0.830562	0.485277	-1.53278	0.487095	-1.13459	0.523295	-1.38534	0.549807
-0.697291	0.509483	-0.872111	0.492686	-2.98266	0.500026	-1.5733	0.522347
-2.73739	0.461216	-1.03371	0.484466	-1.2152	0.55278	-1.6061	0.521007
-2.66435	0.459305	-1.38768	0.486095	-1.5235	0.515438	-1.42546	0.567582
-0.722317	0.486371	-1.34584	0.482882	-2.99893	0.500474	-1.18965	0.537227
-0.75715	0.484231	-1.01125	0.487133	-1.49581	0.535033	-1.49139	0.609187
-1.02324	0.482609	-1.11554	0.497788	-1.19581	0.572837	-1.27827	0.533782
-1.38061	0.461013	-0.857166	0.503751	-0.973095	0.555881	-2.25011	0.573649
-1.17788	0.500166	-0.997188	0.493737	-1.68735	0.507228	-1.58786	0.554082
-1.03955	0.469271	-1.27873	0.483037	-1.65386	0.524815	-1.26158	0.581615
-0.725181	0.485493	-1.21157	0.471615	-1.37518	0.553782	-1.66806	0.539099
-0.988232	0.498751	-1.39692	0.488261	-1.35175	0.58615	-1.75259	0.55989
-2.62193	0.456803	-1.54154	0.506293	-1.38187	0.55236	-1.28831	0.528705
-2.69336	0.460671	-0.606283	0.512994	-1.29794	0.574421	-1.51541	0.590453
-1.56788	0.478981	-1.36952	0.476969	-1.43925	0.605379	-1.50263	0.575762
-2.75936	0.446579	-1.04275	0.499582	-1.21269	0.527475	-1.31787	0.559724
-0.656264	0.502151	-1.1785	0.482887	-1.09695	0.522393	-1.70198	0.537843
-1.21855	0.501349	-1.24301	0.468365	-1.60863	0.555422	-1.53573	0.540764
-2.63566	0.482792	-1.39525	0.49582	-2.99417	0.500293	-1.61223	0.534471
-2.75551	0.468985	-0.940439	0.47552	-1.3073	0.594796	-1.36673	0.523104
-2.78274	0.461913	-1.00323	0.497322	-1.17479	0.490303	-1.69043	0.543471
-1.23394	0.491873	-1.18371	0.486103	-1.42899	0.531831	-1.41425	0.572503
-0.575067	0.504144	-1.04675	0.482703	-1.38435	0.546387	-2.01123	0.560231
-1.92973	0.483288	-1.49773	0.49598	-1.69679	0.626798	-1.07117	0.556318
-0.977722	0.502729	-0.64554	0.482256	-1.1956	0.538393	-1.27925	0.56547
-0.817647	0.494421	-1.1781	0.481543	-1.46012	0.587136	-1.21862	0.560491
-1.29064	0.481889	-1.0521	0.516264	-1.58305	0.575452	-1.29425	0.535515
-0.778059	0.488143	-1.47365	0.484687	-0.926024	0.487791	-1.24588	0.576541
-0.821226	0.493102	-0.977225	0.48897	-1.39794	0.60285	-1.06377	0.570968
-1.01558	0.475229	-1.1433	0.489742	-1.31265	0.56734	-1.33428	0.545993
-1.02877	0.471438	-0.995956	0.494396	-1.18332	0.58542	-0.911426	0.562543
-1.07347	0.494358	-1.04675	0.488112	-1.40504	0.587813	-1.29926	0.548891
-0.884504	0.48272	-1.333	0.486572	-1.44291	0.532451	-1.40392	0.538744
-2.74298	0.450472	-1.26596	0.463809	-1.55814	0.540662	-1.03223	0.558964
-1.10925	0.495825	-1.10912	0.494586	-1.37335	0.528031	-1.4177	0.510467
-1.10225	0.492741	-0.562395	0.488583	-1.34541	0.517801	-1.58992	0.591381
-1.46934	0.495335	-1.02548	0.490269	-1.07202	0.557877	-1.19079	0.580148
-0.86386	0.478066	-0.867126	0.485198	-0.779189	0.50957	-1.39457	0.567507
-1.05273	0.494828	-1.04888	0.485378	-1.27482	0.507111	-1.27185	0.561051
-1.4307	0.474867	-0.921539	0.498977	-1.37186	0.542209	-1.5132	0.54454
-1.66209	0.471957	-1.00529	0.480028	-1.43973	0.631335	-1.21212	0.623082
-0.746108	0.488118	-1.09384	0.453414	-1.51466	0.514871	-1.51431	0.548319
-2.61926	0.482218	-1.23575	0.486963	-1.27891	0.558596	-1.04117	0.555403
-1.76623	0.472863	-1.18274	0.486227	-1.36362	0.571413	-1.25929	0.564137
-1.22441	0.465528	-1.16407	0.476039	-1.56163	0.544547	-1.47925	0.531447
-1.09063	0.476095	-1.85086	0.489976	-1.43369	0.569245	-1.19783	0.558701
-1.28187	0.479212	-1.25058	0.488691	-1.80312	0.579631	-0.907064	0.569158
-2.77639	0.469866	-1.77391	0.485623	-1.42041	0.535826	-1.54769	0.560306
-0.884897	0.46968	-1.19919	0.489936	-1.05275	0.508019	-1.37168	0.586783
-1.10166	0.485205	-1.53304	0.497091	-1.27793	0.482694	-1.17945	0.518569
-0.621541	0.520071	-1.31737	0.481817	-1.2924	0.517716	-1.71309	0.573889
-0.872193	0.489248	-1.36318	0.511372	-1.36887	0.550282	-1.32096	0.558576
-1.45074	0.469364	-1.08417	0.484803	-0.897762	0.590738	-0.972652	0.539927
-0.51423	0.497974	-1.1325	0.495982	-1.15268	0.593018	-1.51563	0.517656
-1.10496	0.492798	-1.17318	0.492241	-1.32552	0.581405	-1.36645	0.587724
-0.421508	0.496876	-0.89905	0.488616	-1.36302	0.557852	-1.96203	0.586434
-0.999937	0.478983	-1.00355	0.493068	-1.47015	0.547488	-1.32862	0.525346
-1.09999	0.480151	-1.34347	0.491991	-2.96641	0.50012	-1.28821	0.557309
-1.1455	0.479619	-1.19857	0.498592	-1.37547	0.520525	-1.52346	0.535576
-2.76975	0.457971	-0.898965	0.483014	-1.57846	0.522624	-1.05834	0.556125
-1.33457	0.490902	-1.35014	0.486525	-1.47029	0.572639	-1.31745	0.53813
-0.992998	0.498526	-1.00573	0.48736	-1.26102	0.580762	-2.9196	0.570835
-0.460143	0.521763	-1.26657	0.489049	-1.41864	0.526362	-1.73123	0.512362
-1.30156	0.466955	-1.05317	0.483972	-1.35353	0.56135	-1.04699	0.554001
-1.41533	0.467673	-1.20008	0.490778	-1.45261	0.58037	-1.51703	0.571701
-0.785756	0.467655	-1.14943	0.485353	-1.01411	0.532896	-1.29766	0.545888
-1.87001	0.488125	-1.04489	0.484652	-1.39116	0.581545	-1.76359	0.614756
-0.991117	0.486349	-1.68597	0.495208	-1.09003	0.562471	-1.10271	0.563746
-1.11439	0.475076	-0.624062	0.494941	-1.28635	0.533548	-1.48696	0.590289
-1.03436	0.491938	-1.48558	0.487503	-1.1886	0.546579	-1.02159	0.538674
-1.10482	0.479263	-1.28255	0.495135	-1.66334	0.638596	-1.06202	0.562195
-1.33013	0.475484	-1.18434	0.477987	-1.73251	0.576376	-1.47837	0.567073
-2.76347	0.466929	-1.38861	0.488128	-1.29387	0.536397	-1.13786	0.525618
-0.74203	0.489628	-1.29245	0.485746	-1.94983	0.600817	-1.48362	0.523786
-1.10384	0.473773	-1.31122	0.485029	-1.29914	0.54791	-1.17201	0.552367
-2.41409	0.473629	-1.65845	0.488413	-1.56456	0.667884	-1.55966	0.569981
-1.01508	0.490987	-1.04668	0.471529	-1.41324	0.541405	-1.45994	0.559628
-1.30487	0.4729	-1.20351	0.480592	-1.48224	0.545331	-1.70012	0.60224
-2.09335	0.468707	-1.01075	0.503613	-2.13498	0.573466	-1.40633	0.582264
-0.331532	0.5103	-1.51168	0.49491	-1.29686	0.534487	-1.16745	0.573361
-1.12753	0.481729	-1.45576	0.494694	-1.37518	0.545341	-1.16115	0.58617
-1.61641	0.46066	-1.09945	0.495257	-1.49379	0.522921	-1.41589	0.571651
-1.31371	0.490472	-1.20342	0.476259	-1.13809	0.535049	-1.50366	0.507369
-1.14251	0.474185	-1.46855	0.483437	-2.97829	0.498981	-1.34051	0.535684
-1.21057	0.491171	-1.16805	0.489626	-1.49686	0.555478	-1.83799	0.594849
-0.796831	0.505363	-1.78311	0.47508	-1.69224	0.539631	-1.04366	0.585023
-1.46754	0.467168	-1.48484	0.486561	-1.59053	0.54558	-1.46644	0.534017
-1.1417	0.491907	-1.7265	0.492866	-1.14552	0.56389	-1.37538	0.521746
-0.839933	0.494004	-1.05495	0.492357	-1.03151	0.529484	-1.31747	0.572423
-0.236668	0.517952	-1.20323	0.489708	-1.5148	0.551384	-1.36478	0.521052
-1.99364	0.453886	-0.901334	0.483408	-1.17159	0.553352	-1.44248	0.547021
-2.58574	0.440785	-1.22164	0.482679	-1.61993	0.541209	-1.06398	0.579503
-1.18222	0.482211	-1.31077	0.487229	-2.81016	0.501288	-1.24288	0.566696
-0.999773	0.480605	-1.29924	0.499031	-0.944686	0.493416	-1.24295	0.563074
-0.952801	0.489556	-1.03618	0.500374	-1.4231	0.58551	-1.54065	0.539987
-0.93045	0.47832	-1.16324	0.49144	-1.47373	0.526973	-1.02822	0.545083
-0.462844	0.485571	-0.983444	0.48188	-1.19379	0.561625	-1.53772	0.554135
-0.92829	0.491372	-0.784644	0.503638	-1.00742	0.523992	-1.82948	0.605468
-1.1708	0.467243	-0.739219	0.479578	-0.967209	0.573299	-1.59648	0.603021
-1.06101	0.494469	-0.976913	0.486822	-1.66648	0.53047	-1.51686	0.564485
-1.20144	0.480837	-1.50209	0.475556	-1.26965	0.542346	-1.09883	0.528966
-1.86041	0.476695	-1.31571	0.49814	-1.56747	0.563782	-1.41028	0.550329
-1.09526	0.486341	-1.60744	0.472426	-1.40626	0.524327	-0.924823	0.56274
-1.23495	0.50598	-1.48512	0.48609	-1.22338	0.576744	-1.51846	0.560085
-0.817952	0.495638	-1.16174	0.481435	-2.99006	0.500921	-1.09557	0.567031
-1.25483	0.476433	-1.73284	0.481812	-1.29334	0.574522	-1.00761	0.577624
-1.14828	0.472678	-1.14261	0.483871	-1.52582	0.583127	-1.74455	0.587627
-1.81332	0.460128	-1.43992	0.489885	-2.97827	0.499316	-1.39056	0.570804
-0.876838	0.482143	-1.09924	0.497074	-1.95842	0.663464	-0.958609	0.552906
-1.16348	0.478293	-1.09702	0.486671	-0.96627	0.55086	-1.59743	0.545723
-1.40268	0.451253	-1.16723	0.49243	-1.59302	0.595965	-1.31036	0.528681
-1.30437	0.481816	-1.11409	0.476729	-1.23212	0.58506	-1.79655	0.55721
-1.1429	0.469105	-1.39115	0.487667	-1.76002	0.535607	-0.747413	0.583704
-1.11599	0.478003	-0.805965	0.508001	-1.67292	0.547455	-1.79036	0.591545
-2.76991	0.471062	-1.52028	0.484699	-1.32438	0.527264	-1.19929	0.543848
-1.21613	0.47425	-0.508874	0.481485	-1.74169	0.555402	-1.30407	0.554476
-0.624898	0.499888	-1.15344	0.484873	-1.80204	0.532586	-1.56539	0.564842
-1.02968	0.504434	-1.05648	0.481492	-1.35277	0.489854	-0.881553	0.596592
-1.4658	0.480151	-1.08497	0.489001	-1.59686	0.528901	-1.53527	0.505441
-1.25188	0.479575	-1.284	0.492124	-1.34225	0.478144	-0.929081	0.571704
-1.67848	0.487702	-1.28605	0.482169	-1.65081	0.533349	-1.14911	0.532944
-1.01865	0.483439	-1.72292	0.568287	-1.389	0.600656	-1.43323	0.552987
-1.22065	0.484194	-1.00974	0.49239	-1.49164	0.47602	-1.1682	0.528292
-1.49606	0.493141	-1.36472	0.484977	-1.41943	0.562269	-1.51166	0.571835
-1.2127	0.454091	-2.49567	0.523302	-1.0315	0.581641	-0.891976	0.546017
-1.189	0.490883	-1.36459	0.483559	-1.34574	0.532185	-1.281	0.55869
-1.68389	0.482826	-1.58408	0.488226	-1.1544	0.564534	-2.1984	0.602339
-1.29712	0.480608	-1.54469	0.514633	-0.941536	0.483048	-1.02288	0.579047
-0.913124	0.503818	-1.52823	0.496628	-1.67909	0.556759	-0.807961	0.545206
-0.854315	0.512651	-0.911965	0.49598	-1.2653	0.548046	-1.33064	0.551447
-1.22008	0.488793	-1.08905	0.482178	-1.49462	0.532379	-1.40906	0.582349
-1.03863	0.473259	-1.46947	0.495264	-1.40184	0.520307	-1.32072	0.586579
-1.37709	0.574537	-1.1932	0.485818	-1.52266	0.48723	-1.0429	0.536412
-0.843264	0.492423	-1.76533	0.489367	-1.59564	0.515276	-1.79441	0.532375
-1.11214	0.482523	-1.23353	0.483459	-1.32803	0.479293	-1.04137	0.556018
-1.27611	0.475169	-1.07622	0.49982	-2.17913	0.61893	-1.08103	0.610492
-0.197363	0.520863	-1.23268	0.47845	-1.48436	0.552857	-1.75455	0.560667
-1.3768	0.476168	-1.95954	0.483727	-1.02517	0.483586	-1.74527	0.553041
-1.39644	0.475121	-1.30483	0.581232	-1.63448	0.591464	-1.49339	0.543316
-1.09047	0.490676	-1.35218	0.490061	-1.03415	0.568904	-1.1632	0.526534
-1.41759	0.490265	-1.00881	0.488976	-1.24313	0.556589	-1.42585	0.591697
-1.23506	0.489909	-0.886946	0.484797	-2.98527	0.500195	-1.22866	0.535773
-1.41737	0.483897	-1.30002	0.489505	-1.49458	0.548094	-1.64326	0.532345
-1.1874	0.488275	-1.27263	0.548492	-1.37694	0.579035	-1.32975	0.531801
-1.22502	0.482849	-1.22915	0.49486	-1.12737	0.480833	-1.20589	0.538111
-1.08654	0.489586	-1.89036	0.485404	-1.28939	0.531023	-1.01259	0.535813
-1.36978	0.475139	-0.767389	0.490858	-1.79945	0.545098	-1.5817	0.577784
-1.05088	0.483411	-0.892946	0.501024	-1.09793	0.566588	-1.75836	0.571707
-1.46728	0.483004	-1.28427	0.482108	-1.28744	0.538482	-2.20526	0.573787
-1.39918	0.471524	-1.41232	0.491189	-1.48358	0.566956	-1.62671	0.550664
-1.04067	0.49331	-1.58577	0.49617	-0.981269	0.468093	-0.903238	0.552544
-1.38281	0.485993	-1.49771	0.48997	-1.39706	0.558138	-1.3543	0.472722
-1.16735	0.483015	-0.97993	0.480836	-1.42977	0.582479	-1.76963	0.596802
-0.919815	0.489847	-0.910212	0.487387	-1.44648	0.563072	-1.2655	0.577824
-1.19746	0.479652	-1.6293	0.478261	-1.12392	0.467157	-1.06752	0.538999
-1.20413	0.498164	-1.63817	0.48187	-1.32635	0.539515	-1.10766	0.554834
-1	0.513617	-1.18292	0.490988	-1.00565	0.470738	-1.59937	0.552732
-1.58606	0.493299	-1.24896	0.490109	-1.51796	0.5297	-1.50125	0.569116
-1.029	0.493197	-1.43734	0.489311	-1.33755	0.549822	-2.28816	0.573143
-1.32977	0.478064	-1.24028	0.486408	-1.03251	0.577013	-1.41584	0.596684
-1.12765	0.4811	-1.37658	0.500027	-1.25181	0.526269	-1.54328	0.537511
-1.44085	0.482402	-1.27869	0.501691	-1.50388	0.571455	-1.24477	0.549496
-1.31534	0.503473	-0.978427	0.489984	-1.54637	0.518148	-1.39134	0.543095
-1.4673	0.481273	-1.65538	0.48317	-1.27869	0.506356	-1.02982	0.528558
-1.068	0.477433	-1.20181	0.496899	-1.18028	0.538104	-1.0902	0.575683
-0.952897	0.496399	-1.46225	0.486134	-1.42358	0.581548	-0.920044	0.547227
-1.25476	0.475803	-1.15648	0.488636	-2.93388	0.499527	-1.22717	0.578726
-0.535125	0.500191	-1.66089	0.500354	-1.46878	0.554715	-1.1465	0.567026
-1.10251	0.491325	-1.43691	0.479689	-1.21864	0.483657	-1.53417	0.520431
-1.01949	0.500383	-0.83966	0.487486	-1.58042	0.490189	-1.55234	0.547444
-1.22784	0.486782	-1.28108	0.480751	-1.46019	0.575729	-1.85647	0.535871
-0.965607	0.507231	-1.32687	0.519265	-1.31892	0.539525	-1.87787	0.521706
-1.45066	0.484827	-1.659	0.511671	-1.37888	0.602086	-1.37399	0.539461
-1.33507	0.482295	-1.1933	0.483593	-1.49332	0.557014	-1.63795	0.556555
-0.765685	0.492443	-1.2052	0.495587	-1.25777	0.518541	-0.967642	0.588116
-0.847166	0.490286	-1.20688	0.484912	-0.956846	0.541195	-1.73639	0.536212
-0.903708	0.491055	-1.12662	0.493583	-1.43074	0.483942	-2.05689	0.570085
-0.996348	0.493387	-1.58412	0.483165	-2.96613	0.501326	-1.72075	0.540856
-0.932323	0.496053	-1.24977	0.496322	-1.44942	0.556464	-1.52061	0.581232
-1.64665	0.48773	-1.47205	0.484713	-1.4363	0.540958	-0.756582	0.589682
-1.4394	0.478957	-1.52044	0.490713	-1.34205	0.528798	-1.46164	0.529408
-0.98005	0.485518	-1.36856	0.483718	-1.45064	0.538166	-1.80069	0.551364
-0.922315	0.500672	-1.24349	0.492246	-1.30121	0.547184	-1.05451	0.546934
-1.35021	0.489178	-1.12309	0.479613	-1.14985	0.526607	-1.6816	0.534189
-1.12529	0.492338	-1.18302	0.489247	-1.33597	0.557898	-1.64926	0.520144
-0.947134	0.493114	-1.22376	0.484535	-1.15718	0.5514	-1.48491	0.519688
-1.37737	0.47697	-1.22391	0.491284	-2.93316	0.500397	-0.989646	0.558005
-1.19108	0.489038	-1.39431	0.483925	-2.93929	0.500838	-1.46455	0.527101
-1.35759	0.492294	-1.5408	0.488627	-2.92704	0.500412	-1.51619	0.569896
-1.47371	0.487983	-1.31048	0.491051	-1.56536	0.573327	-1.76182	0.563554
-1.07218	0.511572	-1.39178	0.492253	-1.19948	0.501177	-1.17188	0.5556
-1.28197	0.498367	-1.31392	0.477174	-1.2768	0.55376	-2.04521	0.575142
-1.31234	0.482764	-1.17917	0.495378	-1.08722	0.519953	-1.85342	0.655427
-1.42277	0.540891	-1.51318	0.571393	-1.36993	0.485117	-0.823747	0.563882
-1.3699	0.488255	-1.31526	0.483483	-1.35501	0.558815	-1.05187	0.575233
-1.31853	0.49037	-0.936384	0.485714	-1.49456	0.61107	-1.28809	0.59063
-1.26439	0.482396	-1.3506	0.48515	-1.1914	0.529704	-0.831756	0.576127
-0.979305	0.512403	-1.61124	0.486969	-1.31527	0.549172	-1.07473	0.579201
-1.4027	0.495078	-1.29707	0.480111	-1.1294	0.48578	-1.35668	0.548196
-1.63795	0.49123	-1.23882	0.492	-1.38725	0.547014	-1.55246	0.525814
-1.10336	0.497153	-1.20554	0.48343	-1.229	0.555196	-1.74574	0.573629
-1.14973	0.517944	-1.06022	0.490031	-1.4489	0.564449	-1.34705	0.522952
-1.16557	0.484279	-1.54579	0.485663	-1.51753	0.552991	-1.51364	0.545128
-1.02704	0.495373	-1.86077	0.492088	-1.60302	0.528201	-1.20273	0.568208
-1.12719	0.488613	-1.15508	0.494426	-1.09692	0.506306	-1.14417	0.524906
-2.91073	0.497177	-0.996095	0.487	-1.20388	0.568902	-2.35084	0.601278
-1.21389	0.484326	-1.29038	0.486957	-1.74066	0.511875	-1.65262	0.533552
-1.52583	0.507714	-1.68835	0.480344	-1.53273	0.497972	-1.43077	0.551056
-0.817296	0.502412	-1.22555	0.479522	-1.65685	0.531507	-1.73151	0.561663
-1.26587	0.49995	-1.40114	0.480626	-1.59753	0.525797	-1.06093	0.540509
-1.51449	0.506034	-1.26235	0.48908	-1.57806	0.553035	-1.81623	0.565213
-0.970632	0.481951	-1.0022	0.479731	-1.24134	0.549414	-1.0326	0.539543
-1.27649	0.490614	-0.970761	0.512804	-1.13257	0.490965	-1.1269	0.579916
-1.73016	0.47389	-1.47004	0.50283	-1.11685	0.51049	-1.13296	0.540453
-1.26473	0.498337	-1.00831	0.490007	-1.43339	0.564281	-1.13535	0.557582
-1.55408	0.493701	-1.1583	0.473067	-1.46337	0.558235	-1.43164	0.54138
-1.26801	0.491129	-0.442767	0.501222	-1.34219	0.560803	-1.33504	0.533147
-0.978479	0.491031	-1.23645	0.470714	-1.43571	0.517142	-0.987403	0.571983
-1.3066	0.489617	-1.15884	0.487236	-1.23251	0.522127	-1.76983	0.631817
-0.820064	0.496107	-1.27823	0.486458	-1.72432	0.572073	-1.76371	0.550033
-1.16849	0.481409	-0.864415	0.500125	-1.31671	0.547239	-1.73424	0.549001
-1.12381	0.496682	-1.08289	0.502461	-1.92726	0.520462	-1.07703	0.523166
-1.35555	0.498838	-1.1281	0.497818	-1.27502	0.537813	-1.07141	0.576739
-1.03715	0.503561	-1.53884	0.491801	-1.29476	0.541503	-1.29143	0.580318
-1.29595	0.496264	-1.35637	0.488253	-2.01334	0.547745	-1.49818	0.571639
-1.15726	0.472095	-1.18772	0.491134	-1.33895	0.54723	-1.79259	0.518884
-2.89241	0.49417	-1.0614	0.490157	-1.34624	0.553975	-0.892343	0.547029
-0.951565	0.497707	-0.712373	0.513922	-1.18067	0.521187	-1.11793	0.524527
-1.25343	0.483607	-1.45913	0.488474	-1.59511	0.567249	-1.50857	0.616304
-1.26511	0.492925	-1.93279	0.486842	-1.45923	0.496965	-1.38645	0.56952
-0.906504	0.49883	-1.12561	0.51528	-1.60231	0.530271	-1.202	0.601774
-0.712152	0.530326	-1.38393	0.483249	-1.98688	0.537996	-1.21133	0.535563
-0.8093	0.526086	-1.46487	0.482529	-1.54598	0.533895	-1.27536	0.549718
-1.19831	0.533366	-1.54142	0.488595	-1.25404	0.559305	-1.145	0.585834
-2.91123	0.499755	-1.53777	0.492759	-1.61223	0.521471	-1.81856	0.56595
-0.926533	0.51042	-1.10159	0.491411	-1.35643	0.536056	-1.61349	0.554035
-1.22652	0.489708	-1.17423	0.50585	-1.38091	0.549273	-1.37344	0.562841
-2.82811	0.507225	-1.23168	0.497162	-2.10482	0.529716	-1.33318	0.564576
-0.893381	0.501647	-1.77501	0.48317	-1.6203	0.608746	-1.5013	0.542526
-1.04767	0.501633	-1.39265	0.492017	-1.38441	0.518854	-1.62839	0.5609
-0.568597	0.516448	-1.07377	0.47874	-1.44573	0.545656	-0.798344	0.604105
-2.85886	0.517617	-0.812012	0.484014	-1.87733	0.598967	-0.909351	0.578551
-1.15519	0.506601	-0.980086	0.499001	-1.34806	0.554112	-1.36691	0.566468
-1.01742	0.487993	-1.56473	0.473147	-1.57108	0.523167	-1.7251	0.534902
-0.545678	0.502025	-1.44259	0.488688	-2.09767	0.552749	-1.4548	0.560572
-1.70825	0.480472	-1.23917	0.485685	-1.57296	0.597335	-1.35793	0.552154
-1.52885	0.488193	-1.73645	0.487603	-1.36996	0.549325	-1.54704	0.542751
-1.17748	0.497855	-1.0756	0.491846	-1.25632	0.518069	-1.54144	0.545108
-0.995123	0.500238	-1.22569	0.489636	-1.40806	0.529296	-1.37992	0.580143
-1.09966	0.512356	-1.73698	0.488557	-1.76567	0.564586	-1.68788	0.542329
-1.53674	0.491037	-1.03968	0.484667	-1.57301	0.551974	-1.17001	0.56574
-1.04468	0.490309	-1.77352	0.484318	-0.902635	0.534831	-1.17984	0.570792
-1.03536	0.513239	-1.45265	0.48995	-1.19003	0.529252	-0.971939	0.561668
-1.2259	0.49105	-1.24841	0.498591	-1.71715	0.528228	-1.47812	0.554394
-1.12152	0.500161	-1.24545	0.486835	-1.68209	0.49996	-1.52527	0.524411
-1.23207	0.505662	-1.34939	0.490565	-1.27818	0.551683	-1.62986	0.514748
-0.993462	0.505418	-1.59531	0.484624	-2.05538	0.541101	-1.05448	0.527086
-1.04867	0.534427	-1.5333	0.490044	-1.6111	0.508011	-0.994483	0.549219
-1.24056	0.508497	-1.49216	0.554453	-1.55104	0.598291	-1.27681	0.60409
-0.993338	0.484229	-1.4095	0.493458	-1.61056	0.544745	-1.63143	0.591536
-0.837928	0.498436	-1.61085	0.487296	-1.57109	0.546346	-1.31497	0.563134
-1.41794	0.492353	-1.36403	0.487462	-0.84237	0.498532	-1.12433	0.612717
-0.741085	0.629844	-1.20503	0.489861	-1.48096	0.554379	-1.47531	0.534336
-2.84988	0.494846	-1.75283	0.48984	-1.14295	0.571626	-1.34815	0.550596
-1.02198	0.478281	-0.97607	0.496661	-1.79124	0.571681	-1.79308	0.5609
-1.69028	0.48442	-1.02362	0.498024	-1.77354	0.533936	-1.14875	0.522847
-1.4709	0.489024	-1.09765	0.488585	-1.41186	0.517375	-1.13303	0.543051
-1.12782	0.508117	-1.38294	0.459064	-1.58886	0.574425	-1.50994	0.555469
-1.34968	0.500528	-1.03652	0.489489	-2.24633	0.541611	-0.91258	0.575705
-1.17843	0.498318	-1.11942	0.471417	-1.58078	0.567886	-1.38092	0.581802
-0.691048	0.509683	-1.6655	0.531369	-1.39556	0.514919	-1.15679	0.568442
-0.959856	0.511505	-1.29026	0.494074	-1.50853	0.547807	-1.25728	0.536473
-1.13066	0.492024	-1.59524	0.493761	-1.77192	0.555934	-1.24533	0.506811
-0.952762	0.505758	-1.39783	0.552312	-1.44062	0.527609	-1.30958	0.547404
-0.798873	0.507199	-1.41028	0.493274	-1.71583	0.565524	-1.20476	0.540784
-1.12464	0.504253	-0.74193	0.484617	-2.04538	0.5593	-1.64434	0.523838
-1.21207	0.493812	-0.770447	0.49898	-1.44945	0.553307	-1.51453	0.55035
-0.616769	0.500028	-1.10785	0.495589	-0.989672	0.490676	-1.47555	0.550927
-1.16629	0.520834	-1.30985	0.489884	-1.34139	0.55598	-1.23073	0.548477
-0.893183	0.496603	-1.03514	0.491305	-1.77161	0.564323	-1.03449	0.574795
-0.944368	0.545338	-1.30029	0.484609	-1.63249	0.545736	-1.22447	0.566538
-2.85838	0.500346	-1.53898	0.505659	-1.11997	0.531975	-1.43491	0.531502
-1.57205	0.485283	-1.00303	0.488602	-1.96097	0.531905	-1.48394	0.534392
-1.11739	0.495905	-1.50727	0.480711	-1.58358	0.555164	-0.830443	0.59867
-1.36354	0.487319	-1.5552	0.499286	-1.35699	0.562727	-1.08538	0.565375
-1.57991	0.489342	-1.69704	0.486085	-1.68893	0.53658	-1.55705	0.529298
-1.25213	0.488143	-1.16902	0.501528	-1.72821	0.545229	-1.15135	0.51879
-0.88972	0.492154	-0.777917	0.498333	-0.913543	0.484992	-1.02227	0.568597
-0.99469	0.493886	-1.22952	0.490405	-1.43037	0.555903	-1.32472	0.52844
-1.36268	0.490224	-1.16359	0.49438	-1.71128	0.566271	-0.9618	0.562078
-1.67277	0.51398	-0.666677	0.492932	-1.46089	0.567914	-1.46021	0.547859
-1.12458	0.493941	-1.53924	0.475669	-1.39518	0.531562	-1.52431	0.536871
-0.864195	0.496447	-0.981864	0.483702	-1.36843	0.490133	-1.22188	0.537823
-1.01063	0.501648	-0.720255	0.491795	-1.53569	0.502426	-1.29566	0.53158
-1.33287	0.487767	-1.42433	0.485756	-1.67049	0.55091	-1.61746	0.54083
-1.12721	0.489117	-1.54959	0.504079	-0.610104	0.482037	-1.26455	0.546072
-1.48672	0.493821	-1.42395	0.487356	-1.11974	0.523162	-1.08335	0.547664
-1.14317	0.502818	-1.6007	0.478469	-1.50639	0.588038	-1.5915	0.53243
-1.34456	0.520969	-1.22412	0.485258	-2.02425	0.562347	-1.24008	0.530305
-0.899829	0.50399	-1.50275	0.483777	-1.64917	0.560495	-1.911	0.587425
-0.939869	0.491174	-1.26641	0.50231	-1.41687	0.556742	-1.16831	0.55408
-2.83388	0.4937	-1.33845	0.491887	-1.382	0.585761	-1.08631	0.567605
-1.03247	0.494403	-0.859531	0.486523	-1.85274	0.482972	-1.39948	0.552704
-0.892163	0.495036	-1.1432	0.482547	-1.5947	0.558345	-1.29167	0.544369
-1.09696	0.480892	-1.31592	0.489049	-1.0988	0.549881	-1.13964	0.530266
-1.17362	0.470689	-1.39887	0.488268	-1.78943	0.53632	-1.06093	0.584184
-0.811954	0.500336	-1.34681	0.50109	-1.52031	0.553499	-1.37169	0.549149
-1.2525	0.489762	-1.40672	0.489902	-1.58747	0.52859	-1.26852	0.581196
-2.84825	0.500186	-1.17139	0.553633	-1.68243	0.531341	-1.68504	0.523691
-0.793486	0.489048	-1.52224	0.488843	-1.69705	0.559649	-1.32554	0.546392
-1.12337	0.513378	-1.26923	0.489144	-1.58459	0.569405	-1.56399	0.549691
-1.05236	0.502733	-2.01654	0.489967	-1.83436	0.515942	-1.20542	0.579991
-1.08769	0.464541	-1.31689	0.475235	-1.51975	0.513783	-1.18939	0.540479
-0.75707	0.504797	-1.3528	0.495426	-1.53278	0.5635	-1.03712	0.57013
-0.944353	0.482461	-1.58582	0.486977	-1.18542	0.5488	-1.02598	0.568304
-1.04731	0.519416	-0.982113	0.503744	-1.18063	0.573814	-1.25307	0.525431
-1.00998	0.506599	-1.19598	0.505739	-2.12376	0.54373	-1.14745	0.527151
-1.06425	0.48143	-1.06243	0.483828	-1.32848	0.531675	-1.53978	0.536267
-0.896598	0.494266	-0.57737	0.508706	-1.29297	0.535409	-1.46748	0.530356
-2.90768	0.499723	-1.41986	0.487584	-1.45557	0.486744	-1.40527	0.519182
-2.85188	0.500653	-0.722842	0.489866	-0.846137	0.499383	-1.37462	0.549059
-1.14924	0.491172	-1.18941	0.489893	-1.42948	0.54097	-0.881903	0.560043
-0.93667	0.498	-0.892942	0.485671	-1.1119	0.491762	-1.48232	0.509582
-1.21164	0.519758	-0.969519	0.486517	-1.41229	0.486964	-1.06276	0.579224
-1.3824	0.491345	-1.2153	0.486304	-1.43949	0.511594	-0.968467	0.590655
-1.05383	0.482033	-0.596018	0.494221	-1.378	0.558741	-1.41876	0.568787
-0.991742	0.496817	-1.50203	0.484975	-1.6652	0.554553	-1.03891	0.59198
-1.01509	0.482164	-1.70813	0.494686	-1.39014	0.525977	-1.08722	0.586566
-0.795377	0.493985	-0.956809	0.494595	-1.18896	0.562052	-1.23899	0.53758
-0.975116	0.488781	-2.86439	0.494648	-1.37454	0.577434	-1.66287	0.528779
-0.88423	0.494461	-1.56097	0.483318	-1.33952	0.544114	-1.44384	0.534809
-1.18768	0.491483	-1.24377	0.483019	-1.4345	0.541108	-1.87574	0.597726
-1.2347	0.503698	-0.903239	0.502192	-0.896778	0.546235	-1.92337	0.563495
-0.868006	0.484295	-1.77999	0.493171	-1.37147	0.555643	-1.74604	0.538451
-2.92313	0.500306	-1.29446	0.495273	-1.42873	0.542567	-1.23318	0.535161
-1.38745	0.49348	-0.836654	0.499242	-1.07001	0.49231	-1.34113	0.561091
-0.594664	0.491239	-1.23702	0.499229	-1.2846	0.573423	-1.02074	0.541579
-0.85035	0.486369	-1.18561	0.494006	-0.222201	0.526424	-1.15795	0.578419
-0.720456	0.499774	-1.21609	0.47862	-1.40851	0.574764	-1.26793	0.560687
-1.02107	0.487742	-0.711432	0.508443	-1.87565	0.486462	-1.05845	0.590418
-1.13661	0.484046	-1.37134	0.493131	-1.48473	0.570206	-2.00783	0.569807
-0.737848	0.489184	-1.34486	0.474143	-1.12295	0.500763	-1.22788	0.52497
-1.54497	0.486773	-0.818733	0.4896	-0.915644	0.558166	-0.931106	0.566948
-0.978054	0.50291	-1.14417	0.497269	-1.90417	0.546382	-1.29201	0.580421
-1.15285	0.489483	-0.778876	0.492758	-1.21672	0.556217	-0.992844	0.561288
-2.834	0.498512	-1.2184	0.493599	-1.18764	0.58049	-1.01214	0.558815
-2.84948	0.496749	-0.791497	0.491725	-1.3409	0.530411	-1.13422	0.583776
-0.801302	0.497354	-2.86404	0.498448	-1.30146	0.546798	-1.33997	0.518124
-0.946323	0.493323	-1.13392	0.485344	-1.34357	0.582306	-1.35651	0.587975
-0.878302	0.517192	-1.42899	0.487564	-1.44608	0.515547	-1.31326	0.545632
-0.511774	0.506251	-2.88784	0.50064	-1.56112	0.540111	-1.48142	0.560401
-2.84376	0.50012	-0.949935	0.488334	-1.49633	0.489468	-1.16437	0.521945
-1.18614	0.498796	-1.15011	0.471293	-0.960401	0.490284	-1.68784	0.60431
-1.32244	0.497387	-1.03556	0.487024	-1.42383	0.579094	-1.12632	0.55164
-0.805691	0.478875	-1.18207	0.495573	-1.58511	0.539372	-2.01736	0.566074
-0.445244	0.503851	-1.06199	0.495413	-1.15082	0.584398	-1.28748	0.579172
-0.741398	0.518186	-1.02238	0.496148	-1.38977	0.511729	-1.74407	0.581579
-2.88982	0.500288	-1.45605	0.521347	-1.16842	0.56896	-1.4031	0.573677
-1.15081	0.481267	-0.860792	0.511586	-1.63532	0.556921	-1.3971	0.543464
-1.13937	0.48807	-1.12468	0.485264	-1.36808	0.569731	-1.53141	0.526354
-0.567922	0.50541	-0.88486	0.502329	-1.30942	0.570406	-1.39829	0.538255
-0.771176	0.492312	-1.07069	0.494493	-1.22979	0.540447	-1.17419	0.554225
-0.730902	0.515773	-1.08599	0.495176	-1.39395	0.546699	-1.1836	0.52649
-0.733496	0.47892	-1.02889	0.487059	-1.35671	0.531118	-1.00316	0.559165
-2.87784	0.500235	-0.922212	0.509744	-1.16374	0.533922	-1.19648	0.610409
-1.26039	0.485495	-0.80822	0.494555	-1.39982	0.580172	-1.64651	0.521499
-0.278468	0.508007	-0.872884	0.487688	-1.10122	0.541317	-0.961751	0.566873
-2.87956	0.505332	-0.811657	0.487228	-1.18066	0.561455	-1.40771	0.520004
-0.716026	0.511418	-0.589136	0.496826	-1.79369	0.518467	-1.82305	0.58459
-1.08813	0.494539	-0.731558	0.474493	-1.25202	0.519579	-1.38105	0.524116
-1.12347	0.484273	-1.12071	0.471679	-1.13776	0.580144	-1.18756	0.572326
-1.83838	0.517603	-1.33357	0.5225	-1.68681	0.523374	-1.19861	0.525252
-0.763738	0.52866	-1.03475	0.51546	-3.00958	0.500078	-1.33578	0.588703
-0.957907	0.493881	-1.14213	0.48684	-1.30251	0.575829	-1.92362	0.552081
-1.21981	0.496019	-1.09662	0.489664	-1.11476	0.49236	-1.21189	0.554022
-1.25105	0.477526	-2.88079	0.491724	-2.86432	0.499143	-1.3065	0.555363
-0.786791	0.511372	-0.975311	0.498985	-2.95958	0.499724	-1.3209	0.564547
-0.717746	0.474113	-1.09432	0.491318	-1.58793	0.572849	-1.16256	0.531514
-0.603252	0.49566	-0.969559	0.480608	-1.23113	0.552839	-1.29253	0.546857
-1.02427	0.495178	-1.54188	0.486974	-1.48847	0.521821	-1.09614	0.545187
-0.744983	0.515883	-0.185603	0.51787	-2.92082	0.500726	-1.02079	0.538607
-0.804613	0.511765	-0.863946	0.496827	-1.13861	0.547406	-0.976164	0.555048
-1.24071	0.480708	-1.08998	0.482345	-1.48064	0.553226	-0.894254	0.564872
-0.892309	0.483012	-1.18037	0.497587	-1.54092	0.573071	-1.08157	0.557028
-0.978136	0.484346	-1.07015	0.488785	-1.44468	0.555652	-1.16973	0.553157
-1.37082	0.507453	-0.862871	0.48246	-1.30821	0.545579	-0.992799	0.566224
-0.915334	0.49569	-0.990936	0.495144	-1.33002	0.5733	-1.35167	0.508088
-1.00781	0.499421	-1.06393	0.495761	-1.40523	0.49876	-1.05755	0.542689
-1.31105	0.489972	-2.2838	0.590635	-1.16967	0.551798	-1.19877	0.532439
-1.68652	0.488514	-1.47751	0.493133	-1.1741	0.542863	-1.42692	0.596055
-0.918698	0.523126	-1.30768	0.464923	-1.35784	0.554536	-1.19349	0.545165
-0.84796	0.471387	-0.604745	0.512881	-1.11171	0.544814	-0.880304	0.561422
-1.09203	0.483773	-2.84807	0.50161	-1.67858	0.549395	-1.96226	0.59497
-1.13074	0.484913	-1.22923	0.480366	-1.03208	0.504471	-2.28969	0.563851
-0.438538	0.507623	-1.09817	0.482643	-1.30354	0.538307	-1.36643	0.538134
-0.834602	0.498294	-1.31443	0.489355	-1.51007	0.548441	-1.24305	0.530779
-0.954287	0.485266	-1.22194	0.489693	-1.36507	0.523014	-1.41143	0.541262
-2.77219	0.498463	-1.01296	0.472137	-1.49256	0.561969	-1.6466	0.519036
-0.921807	0.497049	-2.90096	0.500108	-2.95158	0.499871	-0.853281	0.546748
-0.727514	0.487734	-1.08752	0.476281	-2.99684	0.500315	-0.735974	0.553485
-1.21407	0.493882	-1.17746	0.489366	-1.12655	0.479598	-1.03124	0.566344
-0.922019	0.491449	-1.8735	0.498239	-1.069	0.518812	-1.25748	0.541905
-1.12178	0.499981	-0.853585	0.485257	-0.700502	0.560667	-1.62665	0.534373
-0.993659	0.489931	-1.52313	0.489069	-1.40889	0.547532	-1.50807	0.530523
-0.824878	0.489189	-1.44035	0.477359	-1.40646	0.540973	-1.32198	0.539296
-0.933196	0.518721	-1.0337	0.49728	-2.50463	0.555889	-1.48062	0.545885
-0.723957	0.493921	-0.654698	0.498073	-1.22243	0.581373	-1.22316	0.529874
-0.779877	0.499796	-1.0826	0.486078	-1.34279	0.538643	-0.936059	0.549315
-1.04967	0.512312	-0.910706	0.486063	-1.27913	0.552598	-0.984783	0.541302
-0.917865	0.487693	-1.30515	0.47418	-0.907946	0.559633	-1.38125	0.544982
-0.916639	0.499033	-0.867778	0.483017	-1.3295	0.531661	-1.26932	0.562031
-0.725964	0.486452	-0.79106	0.488428	-1.29371	0.531525	-1.12002	0.570334
-0.989976	0.481408	-1.32033	0.504265	-1.64644	0.546219	-1.74538	0.512119
-1.34558	0.482149	-0.956052	0.499115	-1.20708	0.578286	-1.65629	0.563786
-1.08934	0.51158	-1.50382	0.486931	-1.16853	0.55516	-1.49581	0.604472
-0.958494	0.493748	-1.30402	0.488142	-1.06706	0.542323	-1.28118	0.548424
-0.804489	0.485337	-1.04097	0.473424	-3.00429	0.5007	-1.44285	0.520085
-1.41441	0.541377	-0.857598	0.487089	-1.4227	0.52621	-1.63788	0.551423
-0.730051	0.489021	-1.35317	0.545946	-1.29883	0.589096	-2.01499	0.575975
-0.719343	0.499671	-1.72677	0.487382	-1.15297	0.56044	-1.27046	0.551083
-0.654464	0.492862	-1.21322	0.466361	-1.27196	0.519766	-0.971959	0.564506
-0.743989	0.497607	-0.878788	0.478205	-1.20121	0.541621	-1.26709	0.556624
-1.17214	0.50923	-1.23797	0.493638	-1.04052	0.59528	-0.810759	0.537619
-0.915587	0.469419	-1.30053	0.484177	-1.0005	0.522629	-1.22192	0.495796
-1.04027	0.501405	-1.26084	0.510066	-1.32153	0.523855	-1.96179	0.574074
-0.98171	0.490944	-0.814408	0.491562	-0.96684	0.47964	-1.58699	0.593321
-1.10376	0.488206	-2.90395	0.499782	-1.36894	0.527353	-1.19245	0.577316
-0.970355	0.487778	-1.14078	0.488918	-1.13583	0.4806	-1.27442	0.610127
-0.80061	0.518558	-1.08617	0.48695	-1.188	0.572163	-1.20886	0.536144
-1.14592	0.501338	-1.76854	0.481066	-1.87291	0.581129	-1.28338	0.572356
-1.22294	0.493178	-0.69689	0.50254	-1.19973	0.546817	-1.4557	0.549996
-1.08451	0.490772	-0.800841	0.496896	-1.42054	0.550545	-1.63363	0.538744
-2.8266	0.500144	-1.0465	0.486353	-1.16703	0.57172	-1.66211	0.554643
-0.729864	0.518422	-0.967255	0.485475	-1.47519	0.549825	-1.40232	0.572736
-1.00156	0.494758	-1.66894	0.517007	-2.97007	0.499956	-1.20401	0.557264
-0.393561	0.53505	-0.934681	0.488796	-1.39981	0.524635	-1.5993	0.546448
-1.0458	0.502041	-1.06676	0.465917	-1.43166	0.581875	-1.2825	0.523826
-0.928833	0.498536	-1.30011	0.47825	-1.35641	0.513681	-1.13322	0.568869
-1.01926	0.486837	-1.08785	0.484153	-1.16316	0.531743	-1.36307	0.602574
-2.88826	0.500691	-1.41942	0.471234	-1.61129	0.521876	-1.19194	0.608952
-0.999167	0.498035	-1.1723	0.504701	-1.82122	0.504722	-1.19839	0.523824
-1.31639	0.496265	-1.07755	0.464994	-1.54825	0.502934	-1.40359	0.546446
-0.591256	0.488639	-0.882597	0.488478	-1.28084	0.531497	-1.73207	0.528421
-1.01491	0.493212	-0.969973	0.485823	-2.98992	0.499832	-1.41057	0.567487
-1.36318	0.486112	-0.726025	0.506656	-1.42998	0.560953	-1.8362	0.629354
-0.757549	0.480489	-1.41561	0.479583	-0.991711	0.524404	-1.22033	0.555847
-1.23185	0.485898	-1.21449	0.478634	-2.99984	0.501037	-1.23035	0.541436
-0.722755	0.466637	-1.41883	0.447683	-1.40855	0.507792	-1.90679	0.575893
-0.966228	0.491287	-1.0638	0.495145	-1.24365	0.54824	-1.21631	0.543117
-1.27534	0.511403	-0.71848	0.505401	-1.17061	0.567877	-2.16319	0.593246
-0.691135	0.508866	-0.977276	0.481785	-1.28294	0.601514	-1.24132	0.596359
-1.00986	0.491102	-1.1754	0.47133	-0.967533	0.531273	-2.43249	0.547267
-1.27645	0.486856	-0.590971	0.49843	-0.962427	0.492386	-1.20444	0.580816
-1.18679	0.505447	-0.973724	0.499713	-1.40648	0.537173	-2.13973	0.52865
-2.91478	0.499868	-0.688095	0.503557	-1.3462	0.541969	-1.21759	0.555243
-0.849848	0.493518	-0.880692	0.496937	-1.8066	0.554649	-1.86545	0.589014
-1.06248	0.488451	-1.04044	0.512348	-1.417	0.573049	-1.29095	0.526912
-0.629315	0.497216	-0.971735	0.489095	-0.965459	0.558719	-0.856048	0.590277
-1.17684	0.486095	-0.448054	0.498635	-1.27662	0.554045	-1.48522	0.546556
-1.01368	0.499991	-1.08504	0.482672	-1.23979	0.558173	-1.53265	0.564992
-0.847387	0.502189	-1.11863	0.467722	-1.27107	0.550883	-1.35199	0.566786
-1.08481	0.499878	-2.87509	0.499578	-1.42583	0.490334	-1.48179	0.47988
-0.911695	0.494126	-1.1173	0.495378	-1.50354	0.512711	-1.54762	0.531637
-0.788629	0.521796	-1.28011	0.491352	-1.36679	0.588479	-1.56983	0.584976
-0.618675	0.500762	-1.53721	0.604992	-0.944921	0.552357	-0.95548	0.562841
-0.992458	0.505144	-1.32861	0.483993	-1.07128	0.573866	-1.43008	0.554798
-0.972857	0.48992	-0.630749	0.498089	-2.04765	0.536931	-2.09399	0.572065
-1.29409	0.478386	-2.86882	0.500156	-1.08131	0.523191	-0.867317	0.566942
-1.15087	0.498687	-0.937848	0.51413	-1.33523	0.610841	-1.17937	0.530889
-1.10074	0.479716	-0.814913	0.490271	-1.46019	0.526826	-1.74022	0.536576
-1.0088	0.476539	-1.25233	0.499095	-1.02789	0.591843	-1.57546	0.528869
-1.18514	0.477466	-1.48187	0.486907	-1.25734	0.573485	-1.59499	0.583826
-0.622845	0.508773	-0.787953	0.49304	-1.32801	0.568381	-1.30033	0.547186
-1.02617	0.497054	-1.20039	0.495981	-1.48791	0.61771	-1.67931	0.550255
-0.762718	0.495586	-1.33867	0.507394	-1.29334	0.541632	-1.03383	0.572545
-0.913367	0.497631	-1.34604	0.472915	-1.3449	0.557816	-1.6307	0.524471
-0.821109	0.505053	-1.20451	0.496695	-1.46726	0.532669	-2.13066	0.547286
-1.09922	0.495215	-0.993022	0.511498	-1.16437	0.514971	-1.16673	0.555189
-0.931181	0.513458	-1.29139	0.494803	-1.2223	0.584516	-1.437	0.54647
-0.734022	0.493068	-1.24097	0.489976	-1.41459	0.475265	-1.52802	0.562834
-0.766531	0.5075	-1.10666	0.488358	-1.22761	0.572755	-1.11606	0.569221
-1.06836	0.504101	-0.836252	0.484455	-1.14161	0.564685	-1.13038	0.564161
-0.984711	0.477545	-1.13448	0.497085	-1.1266	0.547305	-1.54614	0.553686
-0.861273	0.489427	-0.810944	0.478632	-0.826296	0.489293	-1.22307	0.574926
-0.680658	0.496009	-1.56232	0.48821	-1.34798	0.525335	-1.42639	0.558159
-1.09029	0.490715	-1.2364	0.475612	-1.51315	0.627384	-1.29616	0.606403
-1.28801	0.476152	-1.84871	0.469359	-1.16668	0.567198	-1.3039	0.565242
-2.83387	0.499898	-1.06559	0.485687	-1.6865	0.490178	-0.99648	0.542344
-0.965379	0.504639	-1.14911	0.496936	-1.47684	0.668223	-1.37663	0.556286
-1.02898	0.474786	-1.03974	0.495379	-1.36049	0.519514	-2.34464	0.565095
-0.180998	0.499114	-0.924434	0.493767	-1.21095	0.552864	-0.946845	0.566685
-0.85743	0.487102	-0.798781	0.481104	-0.924208	0.608563	-1.44536	0.548255
-0.94074	0.510843	-1.14793	0.485898	-1.61215	0.571878	-1.22858	0.567545
-0.597857	0.497189	-1.14585	0.508305	-2.92515	0.49974	-1.14555	0.538631
-2.80828	0.500394	-1.28279	0.478675	-1.02599	0.565737	-1.31526	0.561736
-1.0139	0.51315	-1.27462	0.495709	-1.02096	0.567067	-0.844363	0.534352
-1.25239	0.46715	-0.676983	0.524771	-1.17674	0.540125	-1.23906	0.56616
-0.624148	0.503654	-2.86035	0.500583	-1.2868	0.536376	-1.11764	0.602597
-1.07428	0.487503	-1.15147	0.500264	-0.909242	0.544786	-1.69123	0.562509
-2.79354	0.499746	-1.4025	0.477255	-1.38134	0.577046	-1.49684	0.550981
-1.24368	0.459646	-2.86524	0.500365	-1.30693	0.555905	-1.41342	0.534237
-0.961401	0.481924	-0.77326	0.481385	-1.85321	0.532385	-1.12013	0.581033
-0.878419	0.489025	-0.945956	0.512948	-1.50136	0.62384	-1.28439	0.548811
-1.03439	0.492161	-1.04435	0.482299	-1.28934	0.565888	-1.47813	0.531195
-2.8931	0.499909	-1.09725	0.482579	-1.29267	0.58678	-1.17019	0.535299
-0.154133	0.516445	-1.12804	0.470561	-2.93641	0.50021	-1.05768	0.541884
-1.08326	0.484697	-0.984704	0.476802	-1.1718	0.564817	-1.23677	0.531216
-0.998009	0.491309	-1.527	0.507827	-1.12745	0.546471	-1.4225	0.569773
-0.914482	0.486376	-1.31056	0.559925	-1.28571	0.524482	-1.22922	0.522699
-0.619609	0.479977	-1.01573	0.491164	-1.01849	0.52965	-1.0781	0.535585
-0.776777	0.491244	-0.59908	0.512117	-1.5598	0.575302	-1.22489	0.565544
-0.671351	0.49486	-0.822404	0.470411	-1.35142	0.574079	-2.45432	0.553702
-2.87192	0.499678	-0.0997906	0.508241	-1.44558	0.486379	-1.47375	0.525905
-1.0881	0.489199	-1.24581	0.486398	-0.807695	0.552068	-1.64814	0.546043
-1.22624	0.485799	-1.2369	0.494828	-1.74582	0.531097	-1.31361	0.555789
-2.78668	0.496522	-0.755792	0.473856	-1.33049	0.509916	-1.11233	0.544512
-2.756	0.493913	-2.86941	0.500321	-1.70203	0.550865	-1.26926	0.527346
-0.630976	0.497277	-1.0658	0.510418	-0.85367	0.574028	-1.38355	0.543114
-1.28656	0.505382	-1.05043	0.49254	-2.93937	0.500806	-1.11567	0.562667
-0.670753	0.523269	-2.84349	0.500054	-1.14944	0.534772	-1.51168	0.566629
-0.943201	0.493467	-0.686127	0.491663	-1.60724	0.613357	-1.69551	0.574638
-0.714678	0.479634	-1.02251	0.497437	-1.08092	0.536684	-1.18933	0.52404
-0.667922	0.488357	-1.41224	0.527377	-1.387	0.563089	-1.6138	0.546606
-0.900721	0.483501	-1.28042	0.483093	-2.97797	0.501496	-1.73211	0.612172
-1.27432	0.47744	-0.681095	0.49893	-1.95812	0.532335	-1.2933	0.56609
-0.555463	0.500134	-0.972089	0.493263	-1.42076	0.554281	-0.975791	0.561293
-0.858359	0.498579	-0.966495	0.479449	-1.36197	0.640224	-2.58736	0.549453
-1.07102	0.485256	-2.85719	0.500331	-1.34993	0.538366	-1.24657	0.5212
-1.13814	0.490284	-0.682161	0.497767	-1.21824	0.560981	-1.21897	0.573893
-0.619625	0.514171	-2.85775	0.498437	-1.40841	0.56036	-1.28232	0.537299
-0.831371	0.481503	-0.638355	0.496047	-1.31483	0.530896	-1.09877	0.519664
-1.41217	0.481556	-1.17437	0.481499	-1.30197	0.531792	-1.26556	0.563005
-1.13195	0.459373	-1.54133	0.485817	-1.17556	0.53155	-1.6676	0.566643
-2.85769	0.500053	-1.38375	0.474126	-2.01589	0.520076	-0.996093	0.594844
-1.24501	0.468677	-0.962382	0.524552	-2.98082	0.500258	-1.55853	0.599146
-0.896408	0.49403	-1.07454	0.492666	-1.71472	0.547252	-1.46385	0.581864
-0.770325	0.487556	-1.2445	0.498686	-1.33952	0.533073	-1.26209	0.523489
-0.704082	0.494598	-1.07004	0.4905	-1.29149	0.587913	-2.11925	0.543728
-0.787888	0.482812	-1.10515	0.478807	-1.54038	0.550994	-1.73668	0.607069
-2.87838	0.499886	-0.595375	0.494833	-1.11842	0.51929	-1.08926	0.49117
-1.0317	0.497059	-0.97356	0.495891	-1.23298	0.587634	-2.28497	0.538573
-1.21382	0.483484	-0.978325	0.487377	-1.21576	0.549796	-1.35734	0.57746
-1.27815	0.501327	-1.02619	0.473022	-1.26479	0.545924	-1.29556	0.615923
-0.941485	0.487711	-2.8475	0.500576	-1.99184	0.598068	-1.39907	0.540788
-0.891187	0.491145	-1.03986	0.475582	-2.98079	0.50044	-0.958239	0.568021
-2.86819	0.49832	-0.869459	0.494459	-1.44167	0.498492	-1.95891	0.550368
-1.32526	0.496099	-0.676371	0.506176	-1.11564	0.527932	-1.7343	0.589683
-0.749825	0.483799	-2.85871	0.499785	-2.9443	0.500338	-1.36122	0.580379
-0.642657	0.493797	-0.980779	0.498987	-0.955213	0.525459	-1.58754	0.582846
-0.675166	0.461816	-1.34189	0.485795	-1.24915	0.543435	-1.27308	0.615767
-1.07932	0.480327	-1.48269	0.485603	-2.91563	0.499852	-1.28507	0.52427
-0.819131	0.487693	-2.86576	0.500343	-1.20812	0.538375	-1.16884	0.573734
-1.04081	0.491568	-1.15752	0.502144	-1.60926	0.555731	-1.45657	0.550907
-1.12522	0.490481	-2.87763	0.497844	-1.15216	0.515267	-1.39084	0.527086
-0.486167	0.507577	-1.10827	0.474372	-1.62123	0.546419	-1.39823	0.578749
-0.953305	0.497257	-1.11987	0.470463	-1.28965	0.588527	-1.2006	0.524432
-0.974578	0.487037	-0.836093	0.498636	-1.03922	0.513486	-0.695647	0.610371
-0.825849	0.493234	-0.870943	0.488098	-1.06685	0.619083	-1.18052	0.528129
-0.73186	0.470504	-1.613	0.483707	-1.34135	0.556191	-1.12015	0.579407
-0.813442	0.476902	-1.33301	0.485463	-1.31074	0.553522	-1.13847	0.510083
-1.16988	0.48792	-1.22026	0.569531	-2.89902	0.500152	-1.42738	0.527765
-1.24704	0.480147	-0.547953	0.506785	-1.30491	0.556116	-1.2288	0.533298
-0.950996	0.490319	-1.58541	0.48578	-1.01554	0.604701	-1.30725	0.544064
-0.757482	0.510362	-0.54389	0.490817	-0.922865	0.560384	-1.34459	0.517945
-0.852823	0.491858	-1.37462	0.499927	-1.10407	0.517299	-1.94205	0.529544
-0.850979	0.48639	-1.55449	0.499745	-1.29163	0.516913	-1.06602	0.511272
-0.857909	0.473214	-1.63777	0.545801	-1.61832	0.566906	-1.17515	0.564991
-1.18884	0.492787	-1.58745	0.495105	-1.41293	0.526892	-1.65214	0.566807
-1.23624	0.493818	-0.35952	0.509045	-2.97375	0.499095	-1.05698	0.539635
-0.740159	0.474671	-1.03873	0.500395	-1.34468	0.520319	-0.781904	0.596326
-0.940708	0.491969	-1.42731	0.476635	-1.23332	0.576255	-1.58868	0.549118
-0.730319	0.487544	-2.85288	0.498975	-0.918295	0.555417	-1.31196	0.547787
-0.798286	0.508725	-1.20982	0.498767	-1.12094	0.576188	-1.45092	0.55604
-2.85456	0.499722	-1.40432	0.48955	-2.10791	0.567343	-1.75032	0.548043
-1.04695	0.490782	-2.86136	0.499793	-1.2308	0.579759	-1.42599	0.575085
-0.648389	0.499434	-2.8584	0.499374	-1.61758	0.517404	-0.978187	0.526428
-1.26071	0.493519	-1.81864	0.492982	-2.87497	0.500769	-1.13589	0.514326
-0.835339	0.491477	-1.1425	0.499812	-1.18358	0.540488	-1.26958	0.508373
-0.751691	0.49618	-1.17047	0.483467	-1.44622	0.529816	-2.57185	0.618766
-0.988716	0.482342	-2.86125	0.500397	-1.49641	0.540571	-1.58321	0.618062
-1.17108	0.487702	-1.46824	0.49146	-1.85869	0.555568	-1.59083	0.557874
-0.169911	0.509541	-1.42913	0.482594	-0.908776	0.532715	-1.52154	0.587029
-1.00348	0.481555	-1.08352	0.496035	-1.22125	0.575026	-1.27229	0.531517
-1.06944	0.495188	-0.962058	0.480876	-0.425651	0.49155	-1.40395	0.554894
-0.63646	0.481656	-1.07772	0.48755	-1.57512	0.574275	-1.3534	0.560577
-0.713563	0.505497	-1.04214	0.490213	-1.20609	0.532256	-1.3013	0.514265
-2.7884	0.495813	-1.04781	0.510795	-1.37384	0.584679	-1.17547	0.536204
-2.78637	0.500861	-1.03549	0.50156	-1.38059	0.573584	-1.39121	0.547768
-1.05122	0.471896	-2.07066	0.52851	-1.24375	0.603645	-1.75475	0.551605
-0.73952	0.483122	-1.75267	0.488996	-1.33451	0.546424	-1.32951	0.548293
-2.78066	0.49904	-1.14753	0.4882	-1.33648	0.545109	-1.22034	0.523024
-2.84519	0.4936	-1.05479	0.496181	-1.37835	0.529851	-1.63165	0.59856
-0.414204	0.518633	-1.15356	0.473478	-1.91376	0.537718	-1.19346	0.526593
-2.87329	0.500165	-0.855038	0.49957	-2.91722	0.499747	-1.29686	0.564014
-1.01709	0.491513	-1.16647	0.497861	-0.899763	0.513689	-1.36101	0.554739
-0.907355	0.490161	-0.941236	0.483091	-1.03753	0.563141	-1.70626	0.522233
-1.10517	0.50038	-1.59146	0.542124	-1.73116	0.563185	-1.39707	0.546831
-1.15043	0.486934	-1.54644	0.482881	-1.44286	0.571938	-1.30574	0.518005
-1.18658	0.485392	-0.91657	0.495298	-1.54007	0.479368	-1.13749	0.535421
-2.73065	0.505295	-1.79252	0.486589	-1.24145	0.483911	-1.69094	0.523458
-0.401959	0.512399	-1.63745	0.496567	-1.57964	0.561802	-1.30841	0.561751
-0.706799	0.494171	-1.01625	0.485198	-1.26126	0.562324	-1.62885	0.515153
-0.683168	0.474436	-0.929946	0.477233	-1.31129	0.583922	-1.47176	0.515944
-1.42156	0.479883	-1.29333	0.497522	-1.32079	0.55393	-1.44207	0.567635
-0.86242	0.479764	-1.13587	0.484903	-1.28952	0.586325	-1.33054	0.519012
-1.27584	0.498954	-1.2477	0.493376	-1.41014	0.563579	-1.30291	0.510631
-0.799534	0.477615	-0.908795	0.49666	-1.43537	0.524439	-0.547046	0.527241
-0.965779	0.482877	-1.64198	0.496409	-0.462253	0.482811	-1.27748	0.560855
-1.27572	0.472721	-2.85967	0.501864	-1.59344	0.571997	-1.28196	0.559384
-0.638808	0.490611	-2.86461	0.499548	-1.23975	0.53054	-1.80233	0.562416
-0.739723	0.483926	-1.23513	0.501204	-1.52221	0.558276	-1.27823	0.555336
-0.570968	0.482912	-1.25136	0.47813	-1.35178	0.539273	-1.30589	0.528215
-1.32828	0.477827	-1.13547	0.497229	-2.95136	0.49995	-1.08524	0.515319
-0.649503	0.475076	-1.27075	0.48815	-1.17551	0.548035	-1.58135	0.565632
-0.950662	0.502273	-1.16868	0.490072	-2.96705	0.500187	-1.27154	0.535517
-0.643504	0.50124	-1.35588	0.483691	-1.24748	0.537903	-1.50236	0.539814
-1.03479	0.488117	-1.04383	0.489203	-1.20871	0.536224	-1.78954	0.589669
-0.932248	0.45835	-1.34682	0.482157	-1.41889	0.494888	-1.19445	0.540041
-1.29285	0.483496	-0.888595	0.490358	-1.37084	0.525185	-1.44302	0.541997
-0.761507	0.48582	-1.14894	0.481739	-2.97621	0.499975	-1.40757	0.538876
-1.08	0.486766	-0.882219	0.497362	-1.21158	0.534736	-1.57978	0.563835
-0.9428	0.48496	-1.51577	0.497453	-0.969811	0.556503	-1.39859	0.550989
-0.624939	0.479366	-1.11027	0.499238	-1.57026	0.549746	-1.73923	0.586077
-0.646048	0.502079	-0.843316	0.495203	-1.2024	0.511065	-1.21664	0.541733
-1.18925	0.48632	-1.17585	0.490805	-1.25261	0.5322	-1.29044	0.591577
-1.12621	0.500426	-0.919848	0.489371	-1.43111	0.593712	-1.89568	0.561157
-0.953069	0.516678	-1.21733	0.492946	-1.26491	0.543022	-1.43036	0.527636
-0.661511	0.476942	-1.11322	0.503149	-2.91877	0.499957	-1.45658	0.559875
-0.909841	0.505539	-1.0733	0.464786	-1.67494	0.48152	-1.01644	0.523489
-1.27374	0.492803	-1.71933	0.489032	-1.32496	0.536909	-1.65783	0.554515
-1.16298	0.49776	-0.921474	0.493538	-1.05294	0.513778	-1.64768	0.555169
-0.58244	0.481923	-1.32823	0.484189	-1.00032	0.48403	-1.10762	0.519987
-0.873475	0.500102	-1.14077	0.465843	-1.40348	0.588915	-1.87443	0.530007
-0.525998	0.53139	-1.01945	0.490942	-1.44993	0.580065	-1.34083	0.531354
-0.815935	0.495324	-1.67914	0.494541	-1.2242	0.540009	-1.78926	0.566633
-0.915464	0.479539	-0.886458	0.514992	-1.16038	0.542683	-1.40924	0.559762
-1.04455	0.491849	-1.04525	0.491158	-1.21237	0.525177	-0.819798	0.553235
-1.08541	0.4879	-1.20636	0.48788	-0.874239	0.602208	-1.62308	0.517372
-0.614732	0.489312	-2.07495	0.484882	-1.26423	0.543354	-0.611777	0.543076
-2.77464	0.499837	-1.108	0.488335	-1.08259	0.541579	-1.21647	0.594019
-0.782904	0.479705	-1.20649	0.49129	-1.0395	0.5658	-1.26606	0.574007
-0.524377	0.502652	-1.12393	0.504044	-1.23203	0.614901	-1.3335	0.605248
-1.0297	0.476886	-1.27664	0.486991	-1.00919	0.534843	-1.26932	0.534522
-0.697028	0.474304	-0.952511	0.48372	-1.00191	0.577845	-1.87214	0.546757
-0.759596	0.480149	-1.75709	0.49461	-1.38821	0.588685	-0.91045	0.605347
-2.8691	0.500312	-0.964796	0.492179	-1.13744	0.588356	-1.49979	0.537346
-0.607004	0.485356	-1.35599	0.495818	-1.08232	0.581302	-1.52859	0.526234
-0.740274	0.494711	-0.796862	0.492292	-1.63707	0.575963	-1.61466	0.544136
-1.33419	0.483764	-1.21451	0.538704	-1.04189	0.48034	-1.56697	0.53014
-0.928723	0.47569	-0.798753	0.486204	-1.47137	0.548189	-1.54974	0.579757
-2.871	0.500455	-0.933861	0.485533	-2.87361	0.499016	-1.30293	0.544968
-0.645831	0.473566	-1.19742	0.48165	-1.43328	0.546545	-1.57106	0.52437
-1.02548	0.495773	-1.22641	0.501207	-1.12383	0.522428	-1.54882	0.550604
-1.25141	0.464336	-1.0439	0.487661	-1.27609	0.567242	-1.39157	0.590232
-0.965511	0.478619	-1.30852	0.460933	-1.0818	0.550248	-1.17756	0.542726
-0.330736	0.480338	-0.78083	0.509193	-1.4736	0.580707	-1.46259	0.566845
-0.655529	0.489772	-1.01725	0.483661	-1.48896	0.596654	-1.37245	0.554929
-1.1888	0.486562	-1.12312	0.488169	-1.45689	0.576311	-1.18139	0.596023
-1.31037	0.475662	-1.21539	0.483121	-1.14259	0.543015	-1.33383	0.552092
-1.03621	0.49223	-0.909595	0.487268	-1.48342	0.574669	-1.37989	0.546913
-0.794883	0.493235	-0.744925	0.484999	-2.95119	0.500298	-0.983375	0.527035
-0.912286	0.479191	-1.36703	0.485147	-1.14931	0.554491	-1.93601	0.527661
-1.05586	0.490441	-1.37682	0.498017	-1.30334	0.570447	-1.38559	0.551318
-0.734175	0.501836	-1.02801	0.494817	-1.09857	0.541215	-1.31946	0.619652
-0.852277	0.492132	-1.19482	0.481938	-1.08242	0.512641	-1.44727	0.540358
-0.768973	0.481685	-1.16448	0.49961	-1.00058	0.53384	-1.58036	0.569789
-0.881481	0.488121	-0.69847	0.491124	-1.18584	0.581385	-1.43038	0.528144
-1.02889	0.476703	-1.6571	0.507999	-2.74971	0.498554	-0.967833	0.586869
-0.977551	0.499262	-1.36562	0.500975	-1.43101	0.593433	-1.31264	0.540174
-1.36468	0.485683	-1.2656	0.490217	-1.13963	0.555033	-1.4716	0.509802
-1.08453	0.478907	-1.04256	0.48375	-0.909832	0.542272	-1.86695	0.5437
-1.00089	0.480605	-1.72951	0.497794	-0.79172	0.548769	-1.63643	0.546753
-1.41582	0.48275	-1.15667	0.480337	-1.87866	0.533521	-1.21138	0.562868
-1.12854	0.491769	-1.2008	0.489125	-1.3856	0.538094	-0.83884	0.60518
-0.935971	0.48956	-1.443	0.484321	-1.33428	0.558304	-1.50145	0.555605
-0.703785	0.472966	-1.41032	0.492288	-1.35493	0.485936	-1.21677	0.543709
-0.767173	0.499999	-0.953117	0.48764	-1.00494	0.565905	-1.31376	0.528362
-0.987606	0.472113	-0.74744	0.492849	-0.992261	0.569366	-1.4273	0.514245
-0.664066	0.484149	-1.40788	0.491063	-1.45504	0.548497	-1.29393	0.520569
-0.756424	0.499398	-1.37076	0.491443	-1.34527	0.518295	-1.20702	0.533959
-1.04087	0.497791	-1.33097	0.482305	-2.95185	0.501568	-1.32203	0.510042
-0.953338	0.503605	-1.0661	0.490676	-2.93935	0.500166	-1.40405	0.521087
-0.910944	0.494303	-0.60769	0.477369	-1.05471	0.541688	-1.33142	0.592602
-0.931522	0.492856	-1.59066	0.476965	-2.95097	0.499966	-1.36346	0.559703
-0.606953	0.518584	-0.682872	0.489464	-1.45469	0.551415	-1.40983	0.520257
-0.906954	0.497094	-1.16432	0.492896	-1.50059	0.559423	-1.49133	0.503454
-1.09841	0.499581	-1.54433	0.555205	-1.0005	0.561829	-1.25904	0.542022
-0.773814	0.497246	-1.82978	0.532063	-1.09445	0.542422	-1.42215	0.559278
-0.940993	0.48965	-1.16659	0.503595	-1.15642	0.550304	-1.5491	0.524861
-1.19785	0.489469	-0.839418	0.500323	-1.22129	0.536452	-0.942191	0.525415
-1.24457	0.489735	-1.41324	0.508582	-0.958551	0.52458	-1.35821	0.573303
-0.806135	0.503494	-1.32739	0.486164	-1.26574	0.520637	-1.52276	0.55465
-0.85224	0.47011	-1.43083	0.489614	-1.42018	0.538229	-1.37848	0.590907
-1.08077	0.487258	-1.04507	0.495887	-0.897084	0.47296	-1.39395	0.552801
-0.609249	0.501519	-0.84492	0.489655	-0.997178	0.559733	-1.37874	0.57201
-0.663661	0.47887	-1.29902	0.489294	-1.09858	0.504349	-1.55048	0.539821
-1.22766	0.496259	-0.874647	0.489843	-1.97648	0.510957	-1.5876	0.591602
-1.02524	0.472226	-0.642243	0.487779	-2.95038	0.499964	-1.27681	0.533643
-0.678682	0.488564	-0.448974	0.48109	-1.25118	0.576791	-1.42452	0.607003
-0.933349	0.495482	-1.49617	0.490843	-1.03081	0.55182	-1.52381	0.519087
-2.8756	0.500292	-0.910592	0.486404	-1.17839	0.530821	-1.39405	0.565741
-2.84549	0.499701	-1.51183	0.514005	-2.8947	0.500285	-1.38252	0.548937
-0.315338	0.465799	-0.293397	0.487484	-2.95981	0.499796	-1.55792	0.555216
-0.833268	0.494478	-1.45683	0.485657	-0.78575	0.667548	-1.44585	0.562921
-1.0429	0.486703	-0.597491	0.484199	-1.62186	0.574817	-1.87016	0.582377
-2.89703	0.500303	-1.28628	0.48267	-1.53853	0.5406	-1.35654	0.531557
-0.884962	0.50342	-1.12982	0.489448	-1.15445	0.569064	-1.04165	0.564563
-1.29008	0.489905	-1.04872	0.499201	-1.6409	0.580497	-1.37314	0.52969
-0.806079	0.480678	-0.817912	0.495602	-1.26652	0.554023	-1.19186	0.545977
-1.10495	0.490214	-1.03323	0.496479	-1.3679	0.561568	-1.28573	0.574233
-0.953623	0.477337	-1.42023	0.49056	-2.96564	0.500524	-1.76798	0.591883
-2.87057	0.500257	-0.778758	0.49048	-1.1294	0.532323	-2.45882	0.568955
-1.14726	0.488292	-0.553857	0.467376	-1.14906	0.535509	-1.36877	0.564781
-1.17831	0.495854	-1.24599	0.487819	-1.27153	0.522163	-1.73001	0.593694
-1.38791	0.462319	-1.32898	0.486093	-0.958226	0.531419	-1.52672	0.518142
-0.407557	0.506795	-1.35409	0.489376	-1.47047	0.559297	-1.17029	0.603074
-0.903275	0.485533	-1.57939	0.483926	-1.70327	0.554875	-1.60386	0.573276
-0.750387	0.489264	-1.51651	0.482904	-1.06493	0.479873	-1.14169	0.528812
-0.71432	0.508236	-0.920453	0.487656	-1.82907	0.577088	-1.21114	0.575273
-0.684241	0.493131	-0.901987	0.481221	-1.00751	0.647182	-1.70599	0.534961
-2.85154	0.500009	-1.49088	0.513699	-1.81111	0.576834	-1.34536	0.530768
-1.14623	0.483027	-1.66583	0.485694	-1.15381	0.552125	-0.758157	0.51988
-0.957088	0.497413	-1.32268	0.472683	-2.02734	0.537405	-0.952571	0.578964
-0.501261	0.502561	-1.54594	0.559265	-1.4691	0.546236	-2.24977	0.579727
-1.261	0.487428	-1.20062	0.496778	-1.27837	0.557327	-1.25834	0.584069
-1.09199	0.493673	-1.23079	0.489739	-1.28757	0.580923	-1.36423	0.552722
-0.997209	0.499073	-1.69487	0.543614	-0.999758	0.513464	-1.25358	0.538143
-0.903704	0.486036	-1.81974	0.498263	-1.04381	0.528362	-1.10941	0.584137
-1.27948	0.499624	-0.896747	0.493483	-1.13412	0.559104	-1.42764	0.5501
-0.935439	0.487552	-1.08317	0.484055	-0.936666	0.506083	-1.50814	0.569247
-0.98265	0.48156	-0.987119	0.482911	-1.48384	0.590287	-1.26705	0.582651
-2.87995	0.499253	-0.751191	0.499532	-0.920282	0.54592	-1.6562	0.542677
-0.906243	0.500196	-0.796682	0.480302	-1.32713	0.574934	-1.33521	0.592597
-0.838284	0.489	-0.426062	0.489209	-1.10589	0.541205	-1.22175	0.580614
-0.630222	0.481478	-0.63486	0.494679	-1.36802	0.487405	-1.8096	0.527806
-1.07214	0.488599	-0.548598	0.489116	-1.06939	0.546698	-1.90164	0.576619
-0.324304	0.520213	-0.693265	0.490888	-1.17045	0.544995	-1.96647	0.557904
-1.17268	0.514301	-1.80876	0.5087	-1.23029	0.494679	-1.97209	0.598421
-0.753328	0.49447	-0.621401	0.486389	-2.96036	0.500554	-1.8264	0.546131
-0.951228	0.500453	-0.605362	0.469337	-1.89255	0.531217	-1.18821	0.541562
-0.968654	0.482489	-0.85014	0.489807	-1.06489	0.54444	-1.27386	0.54184
-1.08557	0.49492	-0.880114	0.492234	-1.16446	0.525881	-1.04151	0.530046
-0.815891	0.490848	-1.66499	0.493549	-1.28335	0.572476	-1.44128	0.530455
-1.0838	0.49559	-1.35543	0.489462	-1.25901	0.519971	-1.28544	0.535827
-1.0894	0.493255	-1.14698	0.488628	-0.976575	0.550872	-1.112	0.609742
-2.89009	0.500722	-0.750311	0.500425	-1.25676	0.548147	-1.32939	0.525225
-0.89411	0.4773	-1.6919	0.489054	-1.29182	0.578121	-1.2006	0.540961
-0.889163	0.500592	-0.474914	0.489884	-1.11124	0.558264	-1.0876	0.554521
-0.978951	0.486004	-1.1493	0.494894	-1.30838	0.541952	-1.65527	0.542497
-1.20673	0.479653	-1.35852	0.493827	-1.20213	0.558606	-1.53002	0.599848
-1.09854	0.494484	-0.569538	0.492336	-0.956861	0.544162	-2.28667	0.601124
-1.50445	0.491701	-0.758988	0.48899	-1.18381	0.553359	-1.04225	0.535185
-0.825838	0.488326	-1.25066	0.488476	-1.02972	0.534805	-0.991417	0.575464
-0.996532	0.489537	-1.06999	0.491825	-0.872488	0.527164	-1.68173	0.541478
-0.925116	0.488067	-0.589342	0.491912	-2.98354	0.499914	-1.03728	0.545521
-0.93467	0.45993	-1.50799	0.487215	-2.16537	0.516465	-1.93449	0.600598
-0.676047	0.489633	-1.13208	0.490147	-2.63491	0.528673	-1.17009	0.541623
-0.781378	0.487482	-0.854306	0.487444	-1.4507	0.548607	-1.72999	0.575852
-0.825752	0.482922	-1.16667	0.539936	-1.35574	0.484861	-1.15017	0.556797
-1.04704	0.473301	-1.33074	0.487641	-1.3212	0.519387	-1.13	0.572531
-1.07819	0.48337	-0.980614	0.491831	-1.14138	0.555551	-1.64765	0.555741
-1.0932	0.476633	-1.81067	0.495323	-1.10063	0.501852	-1.46254	0.647085
-1.08739	0.479803	-1.41392	0.49469	-1.35557	0.619429	-1.73559	0.591142
-1.15308	0.495843	-1.51847	0.503792	-1.26424	0.537109	-1.21612	0.526103
-0.963116	0.497732	-1.20846	0.487892	-1.09015	0.533552	-1.37765	0.546143
-0.810516	0.492156	-1.05294	0.484522	-1.07921	0.478594	-1.62745	0.579318
-1.19935	0.491859	-0.836702	0.487625	-1.11496	0.535792	-1.27236	0.5472
-1.19682	0.490069	-1.12705	0.484907	-1.2615	0.546289	-1.26117	0.608944
-1.0975	0.496561	-0.825788	0.48303	-1.80849	0.533666	-1.00564	0.555125
-0.833839	0.470643	-1.08399	0.491	-1.06319	0.539112	-1.20839	0.549189
-0.962025	0.494879	-1.04577	0.483601	-1.5601	0.572221	-0.855828	0.535116
-0.644911	0.477707	-1.34316	0.498375	-1.59672	0.578432	-1.18883	0.528751
-0.79828	0.491483	-1.43843	0.489308	-2.06151	0.488259	-1.20908	0.604252
-2.7958	0.500033	-1.31891	0.489616	-1.11193	0.539878	-1.45886	0.540921
-1.25629	0.485264	-1.08311	0.470255	-2.94527	0.500181	-0.929015	0.558745
-1.04783	0.483974	-1.06094	0.485084	-1.19057	0.589351	-1.39297	0.566161
-0.836148	0.495739	-0.788596	0.48326	-1.25362	0.488494	-0.995944	0.629804
-2.82716	0.500048	-1.53565	0.494716	-1.01983	0.538458	-1.23908	0.530537
-0.833662	0.485021	-1.05259	0.48998	-1.66311	0.556636	-1.00605	0.552468
-0.975264	0.484161	-1.35313	0.488336	-1.16747	0.543493	-1.28923	0.530899
-1.11478	0.483226	-1.01492	0.472961	-1.25335	0.525621	-0.74898	0.57952
-1.10887	0.472867	-1.58077	0.46942	-1.25004	0.534027	-0.963591	0.566917
-1.25712	0.490004	-0.629081	0.480705	-1.74133	0.48404	-1.19335	0.546398
-1.33871	0.480937	-2.0313	0.464001	-1.65881	0.576688	-1.69275	0.516585
-0.810069	0.482626	-0.814201	0.484759	-1.22405	0.559447	-1.39178	0.532657
-1.04476	0.47335	-1.18893	0.495432	-1.78477	0.559938	-1.28695	0.574254
-0.946599	0.482899	-1.34298	0.494101	-2.9846	0.499338	-1.224	0.573112
-1.0454	0.482797	-1.07914	0.478765	-2.17299	0.51116	-1.28282	0.544995
-1.11892	0.491734	-1.2446	0.490405	-1.48426	0.540596	-1.25232	0.570947
-0.883951	0.48002	-1.18664	0.490362	-0.518689	0.495516	-1.23193	0.584027
-2.79366	0.500006	-1.51419	0.482974	-1.69926	0.536322	-1.06354	0.523964
-1.11748	0.490734	-1.04513	0.489796	-1.37816	0.552971	-1.36032	0.586208
-0.887326	0.492253	-1.11984	0.477797	-1.19328	0.524112	-1.3092	0.585484
-1.40645	0.492649	-1.43917	0.476998	-1.82554	0.532127	-0.925239	0.54878
-2.81426	0.49785	-0.941817	0.499458	-1.4548	0.540738	-1.01854	0.555785
-0.572326	0.502177	-1.17938	0.479948	-1.24822	0.569841	-1.27066	0.529112
-0.789413	0.483224	-1.25614	0.482374	-1.26977	0.521186	-1.52068	0.521009
-1.03049	0.463719	-0.785563	0.485872	-2.98149	0.500275	-0.967193	0.560517
-1.15503	0.49842	-1.02058	0.479074	-1.34827	0.560593	-1.21072	0.578689
-1.25379	0.46375	-1.0507	0.489684	-1.57691	0.556206	-1.52415	0.602765
-1.2218	0.47916	-1.0324	0.494293	-1.18662	0.533004	-1.12398	0.523291
-0.96839	0.496473	-0.613322	0.492262	-2.94732	0.500617	-1.16716	0.529377
-0.352867	0.505906	-1.39218	0.485181	-1.84891	0.534569	-0.679782	0.542075
-0.83102	0.499095	-1.34062	0.50326	-1.37552	0.545692	-2.32683	0.526817
-1.13707	0.481011	-1.14541	0.480693	-1.39023	0.581206	-1.84398	0.548326
-0.541826	0.521487	-0.923434	0.485861	-1.43819	0.583815	-1.75414	0.529368
-0.821772	0.476379	-1.46585	0.485148	-1.20157	0.554818	-1.33288	0.558042
-1.25524	0.46822	-1.86522	0.493792	-1.27343	0.510879	-1.25594	0.547502
-0.958776	0.481248	-1.32203	0.489485	-1.45198	0.565276	-1.75987	0.550668
-0.789154	0.490809	-0.736705	0.482766	-2.93369	0.500401	-1.18856	0.556091
-1.2524	0.4761	-1.8255	0.488698	-0.965204	0.535755	-1.36455	0.563384
-1.26765	0.469042	-0.949789	0.472889	-1.17935	0.517261	-1.26157	0.601986
-0.845539	0.483979	-1.36899	0.481915	-1.29372	0.541452	-1.14317	0.556667
-1.30996	0.456359	-1.21325	0.484043	-1.32812	0.55443	-1.72546	0.532536
-0.774162	0.479419	-1.08768	0.500318	-1.46553	0.524632	-1.1313	0.562387
-1.01127	0.485693	-1.36513	0.48834	-2.93701	0.500316	-1.15807	0.625676
-1.23316	0.479398	-1.78423	0.48654	-1.46548	0.55561	-1.27005	0.576161
-1.05603	0.473768	-1.10194	0.477309	-1.36058	0.56933	-1.08945	0.588761
-0.850028	0.492264	-0.924982	0.465025	-1.18484	0.633227	-1.29034	0.608701
-1.24927	0.480758	-1.17426	0.496876	-1.24146	0.567857	-1.04317	0.559101
-0.792144	0.493886	-1.10878	0.461027	-0.982814	0.508317	-1.20448	0.580474
-1.06666	0.48084	-1.05478	0.486711	-1.1383	0.554161	-1.33683	0.619282
-1.05988	0.488909	-1.61763	0.477204	-1.65634	0.552931	-0.985395	0.578605
-1.09907	0.496237	-1.8263	0.49189	-1.22854	0.554237	-0.831761	0.599036
-1.05114	0.467128	-1.5425	0.482782	-1.267	0.574966	-1.20424	0.580288
-1.32071	0.483055	-1.11703	0.482439	-2.97223	0.500251	-1.23667	0.536347
-1.34028	0.480052	-1.04302	0.489842	-1.41903	0.557178	-1.26223	0.596217
-1.132	0.49004	-1.4482	0.474806	-2.90662	0.500978	-1.29235	0.558104
-0.672472	0.493719	-1.26041	0.494534	-1.36822	0.529759	-0.982246	0.523223
-1.16049	0.488735	-1.0486	0.491501	-0.436559	0.49596	-1.28087	0.56822
-0.384747	0.502664	-1.71443	0.503162	-1.66787	0.530222	-0.999538	0.567192
-0.997953	0.48826	-1.08493	0.498721	-2.92177	0.500075	-0.999798	0.521687
-1.40933	0.488679	-1.08977	0.493641	-2.92424	0.499789	-1.29346	0.614654
-0.997053	0.514053	-1.21634	0.481677	-1.60593	0.616322	-1.44049	0.547662
-1.20769	0.472479	-1.55698	0.481421	-1.40182	0.550351	-1.75447	0.595262
-0.8597	0.491704	-1.93966	0.472582	-1.32446	0.519253	-1.28403	0.552234
-1.48249	0.567521	-1.23157	0.476803	-1.95364	0.515581	-1.70384	0.544102
-1.62145	0.500618	-1.16514	0.491954	-1.36793	0.541924	-1.33618	0.601698
-1.13682	0.464438	-1.17381	0.499977	-1.29588	0.547105	-1.15954	0.515778
-0.415488	0.51912	-1.2577	0.48721	-1.39691	0.536258	-1.58867	0.583673
-1.24383	0.488677	-1.78852	0.478099	-1.39029	0.525693	-0.723513	0.593128
-0.844286	0.480153	-1.65245	0.486561	-1.31828	0.539818	-1.59742	0.534572
-1.02354	0.479508	-1.07281	0.494736	-1.4308	0.530267	-1.05914	0.567687
-0.840573	0.479195	-1.38547	0.493764	-1.35895	0.596354	-1.17793	0.571181
-0.767044	0.497064	-0.798874	0.496354	-2.93022	0.499328	-0.870409	0.599058
-0.829147	0.491218	-0.597707	0.52436	-1.76168	0.548833	-1.62071	0.565791
-0.872165	0.489316	-1.04994	0.497452	-1.54239	0.570578	-1.64296	0.516645
-1.11685	0.46058	-0.500181	0.501859	-1.34835	0.517606	-1.16887	0.568265
-0.707463	0.483014	-0.853504	0.481336	-2.04399	0.585698	-1.10729	0.518082
-1.00675	0.457049	-1.02073	0.489477	-1.47556	0.532762	-1.02286	0.523438
-1.19849	0.47501	-1.30146	0.488227	-2.96949	0.499914	-2.41657	0.643193
-0.771702	0.489011	-1.25984	0.48797	-1.7071	0.533894	-1.20304	0.511443
-0.850652	0.481762	-1.70879	0.488345	-1.18402	0.53966	-0.959655	0.593947
-1.29023	0.492175	-1.44196	0.479265	-1.78759	0.609762	-0.949539	0.579956
-0.830028	0.486825	-1.43265	0.48146	-1.74337	0.536754	-1.46552	0.544506
-0.923025	0.49805	-1.26245	0.544946	-2.95669	0.500145	-1.1446	0.581679
-1.02271	0.489259	-1.0009	0.495674	-1.54363	0.543143	-1.15001	0.559397
-1.19171	0.478986	-1.31408	0.480039	-1.57132	0.533222	-1.19629	0.536294
-0.556144	0.500542	-1.23765	0.486312	-1.71798	0.562711	-0.927192	0.568952
-0.863092	0.483961	-0.999764	0.491139	-1.75996	0.559521	-1.17998	0.524249
-0.998355	0.481785	-1.55445	0.493017	-1.26722	0.547676	-0.933946	0.530686
-0.837256	0.482352	-1.36409	0.484673	-2.95822	0.500333	-1.35011	0.522642
-0.991572	0.448492	-1.2446	0.488434	-1.6551	0.575912	-1.34082	0.586229
-1.05796	0.476723	-1.23146	0.493045	-1.24223	0.500819	-1.19411	0.548035
-0.846574	0.500946	-1.23365	0.483959	-1.29309	0.606323	-1.63145	0.587337
-0.859324	0.495748	-1.37624	0.488281	-1.50444	0.480042	-1.12158	0.569812
-1.21521	0.48505	-1.01652	0.493457	-1.17607	0.581832	-1.29764	0.605287
-0.736344	0.469935	-1.97467	0.5233	-1.00153	0.562379	-1.73439	0.59932
-0.954448	0.476712	-1.54627	0.471756	-2.95807	0.499857	-1.33902	0.559715
-1.06858	0.480229	-1.12558	0.498987	-1.09422	0.526245	-2.1207	0.556971
-0.859491	0.498917	-1.46975	0.491762	-2.95645	0.499696	-1.19633	0.561888
-1.0609	0.491199	-1.17427	0.475086	-1.62222	0.535403	-1.54265	0.576432
-0.465244	0.509569	-1.80395	0.50067	-1.05171	0.490467	-1.48843	0.570529
-1.19188	0.462172	-1.31831	0.487224	-1.66279	0.537027	-1.10515	0.59736
-0.811557	0.489883	-1.33751	0.489603	-1.45335	0.543838	-1.29213	0.513823
-0.997135	0.496591	-1.49039	0.493333	-0.970995	0.532592	-1.07294	0.552077
-1.05561	0.478331	-1.23724	0.508951	-1.16618	0.508242	-1.49941	0.570422
-1.03865	0.460903	-1.66194	0.493153	-1.61273	0.564807	-1.34806	0.536942
-0.729562	0.490903	-1.6151	0.508031	-1.57054	0.543675	-1.18729	0.563784
-0.926818	0.488585	-1.69776	0.487133	-1.27675	0.553396	-2.29894	0.596792
-0.400838	0.512782	-1.27131	0.480195	-1.38429	0.527617	-1.11222	0.518928
-1.13304	0.475113	-1.98931	0.491316	-1.50967	0.559441	-1.30735	0.564742
-1.08716	0.484936	-1.27236	0.491385	-1.21095	0.571794	-1.34801	0.591869
-0.237809	0.484232	-0.791246	0.513928	-1.46735	0.557367	-0.904757	0.527087
-0.952636	0.492626	-1.34572	0.486166	-1.50027	0.578633	-1.33926	0.545819
-1.16871	0.485501	-1.05582	0.4881	-1.4322	0.636995	-1.07386	0.555223
-0.730642	0.482633	-1.24242	0.489107	-1.54154	0.537342	-1.29942	0.546089
-0.843459	0.494832	-0.894453	0.495913	-1.47744	0.536449	-1.51988	0.563227
-0.746942	0.507465	-1.34789	0.505241	-1.12301	0.518478	-0.472733	0.601041
-0.816383	0.47776	-1.89515	0.520575	-1.21678	0.529228	-1.4951	0.601717
-0.939784	0.481496	-1.03088	0.492489	-1.27179	0.56366	-1.38221	0.566218
-1.06108	0.474628	-1.01119	0.460331	-1.32686	0.526009	-1.30203	0.577525
-1.03225	0.499706	-1.29179	0.493772	-1.23954	0.574392	-1.27832	0.542852
-0.836405	0.504319	-1.46931	0.495561	-1.76798	0.57639	-0.870467	0.605074
-0.829609	0.501323	-1.49194	0.476265	-0.808	0.590912	-2.21177	0.553223
-0.570125	0.494502	-1.07281	0.496505	-1.60593	0.568457	-1.33054	0.575898
-1.3516	0.495327	-1.91661	0.493094	-1.48188	0.539645	-1.05816	0.551998
-1.45787	0.491807	-1.71831	0.508841	-1.04058	0.522931	-1.02607	0.517539
-0.910246	0.488935	-1.53673	0.490855	-1.67707	0.530204	-1.4165	0.533895
-1.31892	0.448257	-1.0999	0.494932	-1.66267	0.539711	-1.56129	0.565248
-0.731045	0.483297	-1.15194	0.490786	-1.11706	0.550423	-1.27479	0.553807
-1.26821	0.47755	-1.34972	0.485043	-1.13127	0.528444	-0.941991	0.551615
-0.945278	0.470141	-1.20648	0.496584	-1.30052	0.522373	-1.08843	0.532271
-1.26019	0.488482	-2.09522	0.504621	-1.13128	0.526641	-1.11064	0.593416
-1.11605	0.496857	-1.20606	0.491518	-1.14399	0.559642	-1.09121	0.550357
-0.496497	0.518917	-0.940813	0.494036	-1.58076	0.525426	-1.1288	0.569591
-0.0930135	0.51209	-1.55257	0.489926	-1.6962	0.564353	-0.881906	0.546998
-1.2993	0.455721	-1.22081	0.486092	-1.6152	0.54181	-1.51162	0.54175
-0.960449	0.490668	-1.0702	0.476125	-1.65077	0.533775	-1.20373	0.595644
-1.04228	0.474489	-1.17155	0.489717	-1.49081	0.538829	-1.34748	0.548403
-1.35207	0.514698	-1.47859	0.489561	-0.704642	0.496714	-0.831745	0.534987
-1.11381	0.48537	-1.27804	0.482783	-1.5709	0.512113	-1.77834	0.576338
-0.884213	0.47398	-1.42788	0.492812	-1.3165	0.575559	-0.978746	0.543807
-0.289933	0.527138	-1.65293	0.550179	-1.93091	0.558055	-1.05687	0.563121
-1.27395	0.497009	-1.40281	0.494668	-1.38127	0.556356	-1.20773	0.520289
-0.972734	0.478663	-1.2891	0.486656	-1.52071	0.529329	-0.602188	0.55046
-1.04574	0.472205	-1.54923	0.483547	-1.65655	0.535372	-1.44221	0.597665
-1.09997	0.478945	-1.04948	0.506198	-0.84166	0.487049	-1.00502	0.59266
-0.830032	0.508046	-1.39609	0.491237	-1.18921	0.482091	-0.884247	0.560266
-1.20491	0.482364	-0.985565	0.488684	-1.9033	0.5599	-1.01235	0.532869
-1.23965	0.484953	-1.40809	0.499207	-1.40468	0.544351	-1.55942	0.541253
-0.56559	0.508278	-1.49264	0.482657	-1.36992	0.514743	-1.21166	0.562057
-1.04006	0.4967	-1.7429	0.488635	-1.20518	0.551264	-1.13435	0.559489
-0.940631	0.46002	-1.31972	0.481296	-1.16382	0.602997	-1.3093	0.550169
-1.25613	0.48537	-1.60769	0.492058	-1.37283	0.539597	-1.61323	0.555047
-1.18713	0.461228	-1.2393	0.49838	-1.01681	0.55027	-1.13644	0.541807
-1.13892	0.487895	-1.95937	0.48577	-1.29227	0.539556	-1.37079	0.541333
-1.15233	0.491942	-1.39077	0.487387	-1.1279	0.536962	-0.985833	0.606522
-0.647973	0.505157	-1.56058	0.490852	-1.25445	0.518808	-1.23269	0.564828
-1.00213	0.497256	-1.51019	0.487687	-1.44993	0.541918	-1.47623	0.54383
-1.14234	0.482635	-1.18352	0.495496	-1.293	0.54424	-2.051	0.634792
-0.888667	0.486312	-0.843706	0.491506	-1.46408	0.525675	-1.53024	0.644223
-1.05623	0.477818	-1.26751	0.479551	-1.44221	0.520058	-1.57912	0.560601
-1.43762	0.495372	-1.16059	0.493389	-1.63108	0.510662	-1.34497	0.550225
-0.894332	0.476807	-1.15268	0.484777	-1.53886	0.578699	-1.80413	0.547971
-1.05005	0.490843	-1.56454	0.489408	-1.79014	0.519808	-1.1273	0.575906
-1.08041	0.485732	-1.09669	0.492327	-1.2406	0.526296	-1.326	0.519623
-0.525167	0.517005	-0.77486	0.480913	-1.40831	0.54131	-1.18495	0.540125
-1.009	0.494807	-1.4971	0.478454	-1.52469	0.527433	-1.9074	0.524659
-1.1431	0.485401	-1.38055	0.487368	-2.04819	0.559681	-1.5173	0.556658
-0.782418	0.486752	-1.06489	0.50214	-1.7532	0.52009	-1.46176	0.547412
-1.01313	0.485674	-1.17258	0.475609	-1.63052	0.528943	-1.88918	0.535342
-0.915365	0.501107	-1.80693	0.495579	-1.19278	0.515223	-1.09059	0.536597
-0.900407	0.496861	-1.15954	0.513925	-1.51085	0.541328	-1.37766	0.53361
-0.749138	0.488416	-1.49122	0.54983	-1.7631	0.532981	-1.77597	0.526262
-0.90521	0.481433	-1.48031	0.489867	-1.29092	0.54187	-1.40523	0.575356
-1.17223	0.498542	-1.28309	0.482435	-1.50136	0.469911	-1.95859	0.531061
-1.33477	0.472524	-1.46078	0.487337	-1.73466	0.520127	-1.20256	0.550865
-0.0611819	0.523944	-1.24304	0.48255	-1.72641	0.548368	-1.22948	0.579697
-1.29005	0.487103	-1.26237	0.477893	-1.80133	0.544041	-1.25288	0.564408
-0.999215	0.483229	-1.26066	0.480682	-1.47735	0.549417	-2.13456	0.648177
-1.28013	0.488932	-1.21233	0.499757	-1.47358	0.534863	-1.22848	0.429309
-1.26723	0.47015	-1.33398	0.494992	-1.56604	0.548445	-1.12447	0.548191
-0.995696	0.477051	-1.60944	0.487856	-1.53764	0.521295	-1.79153	0.595035
-0.942686	0.492964	-1.29874	0.497789	-1.02025	0.562381	-1.13621	0.592214
-0.953128	0.497253	-1.41338	0.4964	-1.3799	0.552572	-1.57494	0.548846
-0.869529	0.488746	-0.88754	0.47879	-1.54691	0.533462	-1.13664	0.553816
-0.892031	0.501	-1.19198	0.496104	-1.19439	0.524978	-1.50825	0.587186
-0.791773	0.499852	-0.77271	0.474135	-1.62802	0.530085	-1.94445	0.5133
-0.813114	0.502696	-1.13158	0.489366	-1.06976	0.511455	-1.28405	0.552598
-0.935797	0.483649	-1.63827	0.513469	-1.59157	0.512139	-1.26851	0.553064
-1.14575	0.490614	-1.39803	0.499925	-0.843968	0.470691	-1.17265	0.557321
-0.835232	0.483667	-1.32617	0.481843	-0.90057	0.495575	-1.02941	0.558318
-1.02002	0.479629	-1.83912	0.492267	-1.96078	0.485341	-1.77261	0.552248
-1.40388	0.485934	-1.12347	0.494683	-1.7525	0.555041	-0.858966	0.561313
-0.642967	0.48115	-1.62446	0.487601	-1.21385	0.546359	-1.37937	0.57132
-0.256882	0.510715	-1.61336	0.492406	-1.29147	0.546902	-1.36681	0.615758
-0.705099	0.507092	-0.892306	0.479722	-1.45181	0.529619	-1.24289	0.555551
-0.94607	0.500247	-1.22941	0.489925	-1.35006	0.535146	-0.774185	0.574425
-1.20585	0.489402	-0.716938	0.489253	-1.11308	0.463218	-1.23288	0.579888
-1.23481	0.490586	-1.22924	0.490202	-0.842563	0.474382	-1.52871	0.562554
-1.06176	0.519695	-1.49622	0.491005	-1.32129	0.571829	-1.43479	0.559526
-0.913938	0.503415	-1.69608	0.517531	-1.00509	0.573955	-0.879233	0.54599
-1.07676	0.489653	-0.801726	0.479752	-1.64036	0.530409	-1.38661	0.57432
-1.16695	0.494077	-1.10631	0.481624	-1.70132	0.542664	-1.12694	0.550532
-1.32094	0.493685	-1.41847	0.476462	-1.44431	0.52144	-1.5343	0.530522
-1.30801	0.480168	-0.990494	0.493656	-1.55095	0.541137	-1.30193	0.569341
-1.04836	0.491663	-0.834572	0.485299	-1.52417	0.588775	-1.28903	0.531243
-0.990516	0.504876	-1.5514	0.481181	-1.42746	0.548992	-1.44267	0.589529
-0.755506	0.489696	-1.36076	0.48191	-1.26085	0.486622	-1.40068	0.575566
-1.18875	0.485413	-1.38204	0.496355	-1.1264	0.468535	-1.50886	0.600808
-0.820874	0.46267	-1.63965	0.493628	-1.82301	0.533702	-1.20545	0.586014
-0.733599	0.507357	-1.78663	0.498208	-1.632	0.528246	-1.35816	0.550696
-0.966993	0.480543	-1.1442	0.4953	-1.45266	0.564552	-1.44611	0.562933
-0.713327	0.481847	-1.1088	0.45071	-1.05956	0.568575	-1.60611	0.563435
-0.768459	0.495054	-1.23956	0.45625	-1.28202	0.550779	-1.27044	0.543298
-1.37238	0.480818	-1.27945	0.496462	-1.14076	0.491357	-0.89705	0.582553
-0.939037	0.498542	-1.33083	0.493428	-0.96892	0.497523	-1.46336	0.546343
-1.04151	0.490967	-1.5542	0.469565	-1.15259	0.538679	-2.14043	0.558538
-0.949136	0.481217	-1.5263	0.512578	-1.24908	0.540615	-1.66633	0.532192
-1.00376	0.487179	-0.998506	0.485993	-1.40683	0.579137	-1.44099	0.682855
-0.857194	0.487681	-2.25891	0.504844	-1.30742	0.538433	-1.17573	0.576755
-0.667591	0.496028	-0.861495	0.456668	-1.23295	0.5446	-1.2231	0.574161
-1.20449	0.476734	-0.930485	0.496267	-1.15978	0.566922	-1.40456	0.587079
-0.478502	0.495699	-1.08426	0.4742	-1.43983	0.51242	-1.50866	0.527957
-1.06984	0.497669	-1.34984	0.480272	-1.49324	0.499714	-1.49747	0.581277
-1.27914	0.48266	-1.10403	0.483202	-1.25185	0.549556	-1.41234	0.56732
-0.912062	0.487243	-1.31	0.489585	-1.27327	0.547718	-1.49481	0.57395
-0.980032	0.485979	-1.22132	0.479733	-1.18833	0.565237	-1.01609	0.572544
-1.19028	0.487744	-1.35621	0.496034	-0.986316	0.48713	-1.47116	0.605496
-0.446249	0.463989	-1.33117	0.488659	-1.32315	0.604773	-1.26358	0.54598
-0.479085	0.495064	-1.11448	0.48755	-1.63916	0.542544	-1.07275	0.635466
-0.814932	0.490618	-1.10616	0.485521	-1.19172	0.489424	-1.34242	0.52449
-0.92397	0.474964	-1.45892	0.491223	-1.30366	0.523875	-1.3417	0.52942
-0.672633	0.508753	-1.71748	0.502141	-1.40372	0.481419	-1.48935	0.570745
-1.00603	0.48477	-1.05329	0.487258	-1.19107	0.563936	-1.13044	0.583513
-1.01737	0.487629	-1.18316	0.477079	-1.47171	0.545254	-1.77625	0.568774
-0.625828	0.494325	-1.11603	0.477392	-2.25064	0.586469	-1.51796	0.510509
-1.29676	0.485561	-0.711243	0.477481	-1.76643	0.578224	-1.50213	0.565763
-0.769226	0.508543	-1.43581	0.497933	-1.60459	0.536486	-1.07417	0.5591
-0.660048	0.506942	-1.73018	0.504396	-1.40042	0.546581	-1.676	0.578442
-1.35028	0.498561	-1.75407	0.480616	-1.20338	0.528845	-1.04487	0.576615
-1.30991	0.480666	-1.67775	0.499946	-1.7039	0.528189	-1.21288	0.531828
-0.752458	0.497586	-1.04455	0.492685	-1.36638	0.56057	-1.07506	0.56405
-0.875326	0.484295	-1.17252	0.512184	-1.4299	0.559105	-1.316	0.521854
-0.335309	0.510963	-0.987624	0.474789	-1.14941	0.55473	-2.0123	0.607483
-0.69895	0.483776	-0.942361	0.49162	-1.9441	0.533223	-1.7052	0.610194
-1.021	0.498775	-1.46253	0.463806	-1.23126	0.487331	-1.36569	0.540469
-1.12066	0.4936	-0.975625	0.492101	-1.49456	0.552668	-1.55378	0.593572
-1.50361	0.475021	-1.07926	0.476276	-1.15123	0.532074	-1.42423	0.553639
-0.881753	0.479445	-1.21509	0.486538	-1.93459	0.552306	-1.40858	0.582337
-1.13453	0.484167	-0.920431	0.516977	-1.02268	0.49375	-2.03093	0.616477
-1.25724	0.490061	-1.29494	0.47523	-1.524	0.536195	-1.04474	0.668677
-0.940702	0.49206	-1.1818	0.484428	-1.83676	0.577351	-1.35053	0.590192
-1.0425	0.499001	-1.06985	0.456044	-1.18804	0.501045	-1.23093	0.573579
-1.30121	0.478873	-1.2969	0.484148	-1.30542	0.603359	-1.5259	0.627762
-1.12835	0.480597	-0.854379	0.471764	-1.47571	0.590203	-1.38423	0.605975
-0.826043	0.530536	-2.86091	0.500288	-1.45628	0.551189	-1.29827	0.535868
-1.02414	0.484713	-1.54883	0.495728	-1.18247	0.566086	-1.32816	0.572758
-0.971594	0.482432	-0.946055	0.490273	-1.37573	0.55062	-1.91535	0.597554
-1.33966	0.479302	-2.92517	0.500252	-1.2914	0.5188	-1.71202	0.633705
-1.50697	0.480864	-1.33818	0.50465	-1.09632	0.555015	-2.35179	0.501867
-0.680868	0.492723	-1.20734	0.478841	-1.30622	0.519117	-1.26912	0.519769
-0.894637	0.490799	-1.47388	0.491525	-1.49336	0.531889	-1.42927	0.570761
-1.12994	0.489739	-0.952567	0.495753	-2.10535	0.585087	-1.64959	0.630714
-1.21568	0.487224	-1.82965	0.604499	-1.23957	0.639996	-1.11538	0.603149
-1.2008	0.486438	-0.989537	0.485239	-1.76005	0.575779	-0.962547	0.529645
-1.35043	0.493508	-1.23851	0.492824	-1.74055	0.554529	-1.67029	0.539866
-0.862296	0.469473	-1.00748	0.493374	-1.15992	0.570149	-1.38306	0.526139
-1.22731	0.488821	-1.32042	0.49424	-1.26531	0.510166	-1.60155	0.551165
-1.41928	0.493037	-1.3344	0.47712	-1.18746	0.573926	-2.60462	0.52866
-1.23074	0.486948	-1.26277	0.489699	-1.2455	0.529365	-1.32334	0.569305
-1.24007	0.49083	-0.828642	0.496028	-1.11235	0.565949	-1.50331	0.585336
-0.872848	0.47122	-1.43225	0.475189	-1.51454	0.529999	-0.927201	0.535866
-0.85142	0.489846	-1.43889	0.487752	-1.68455	0.498529	-1.82253	0.617192
-1.15267	0.498558	-0.924811	0.467863	-1.27655	0.575611	-1.16737	0.511848
-1.12244	0.489601	-1.46886	0.498037	-1.28189	0.547545	-1.51288	0.542979
-1.1803	0.488781	-1.46846	0.565618	-1.20209	0.542051	-1.5933	0.591658
-1.12135	0.482144	-1.11188	0.49275	-1.41129	0.55115	-1.19813	0.527553
-1.06665	0.497718	-1.15499	0.464765	-1.88693	0.53565	-1.50377	0.547374
-1.12108	0.494358	-1.09498	0.488175	-1.44742	0.497118	-1.38038	0.570954
-1.28663	0.482713	-2.8532	0.499568	-1.49882	0.535259	-1.32403	0.539011
-0.727731	0.505269	-1.61758	0.498461	-0.975771	0.49405	-1.46318	0.535231
-1.33617	0.487054	-0.973035	0.495897	-1.25635	0.539969	-1.32219	0.507231
-1.22505	0.486199	-1.4818	0.486818	-1.51506	0.525868	-1.34406	0.516792
-1.26764	0.491241	-1.15612	0.480593	-1.38718	0.544791	-1.23972	0.519292
-1.05285	0.481782	-1.4197	0.484913	-1.28862	0.595041	-1.07083	0.564177
-1.00087	0.529869	-1.39578	0.49247	-1.53318	0.589525	-1.29778	0.584301
-1.38369	0.478044	-1.14443	0.491488	-1.48314	0.558063	-1.36402	0.578369
-0.930142	0.504295	-1.39059	0.489872	-1.57652	0.548353	-1.24107	0.592321
-1.0364	0.469558	-1.30804	0.514998	-1.6061	0.542384	-1.39519	0.537696
-1.41446	0.497871	-1.00251	0.48268	-1.38262	0.548746	-1.46876	0.512256
-1.22817	0.482603	-1.33968	0.479903	-1.44008	0.527365	-1.03553	0.566682
-0.751559	0.516418	-1.29009	0.471567	-1.46475	0.537894	-1.07185	0.653215
-1.78848	0.49645	-1.28477	0.483012	-1.29825	0.576605	-1.521	0.577165
-1.33689	0.496835	-1.17989	0.493696	-1.83512	0.554808	-1.55263	0.576816
-1.01927	0.47714	-1.1395	0.490025	-1.56888	0.534387	-1.55553	0.577675
-1.22209	0.487995	-1.17445	0.489002	-1.01146	0.49422	-1.57549	0.526578
-1.02626	0.505139	-1.26912	0.491024	-2.46137	0.512525	-1.33182	0.562819
-0.590891	0.515657	-0.704693	0.489274	-1.40339	0.54638	-1.78199	0.574055
-0.728373	0.502851	-1.5267	0.475132	-1.50795	0.592712	-1.29093	0.590818
-1.60908	0.488848	-0.840696	0.508238	-1.74356	0.530917	-1.64688	0.541571
-1.21117	0.497094	-1.52736	0.479076	-1.00012	0.51169	-1.16594	0.655921
-1.09194	0.475651	-1.42519	0.495668	-1.51591	0.520225	-1.30621	0.541802
-0.852114	0.508936	-1.84011	0.487207	-1.73087	0.594426	-1.06214	0.558676
-1.37477	0.491191	-2.91256	0.500058	-1.38862	0.548128	-1.46891	0.530804
-0.878048	0.49841	-1.52997	0.500555	-1.46086	0.533608	-1.25964	0.624195
-0.714372	0.50707	-1.12767	0.502067	-1.55441	0.527243	-1.08242	0.56389
-0.993255	0.499437	-0.759119	0.504074	-1.66283	0.577801	-1.11542	0.609839
-1.27745	0.488108	-0.911795	0.494273	-0.961993	0.481843	-1.37283	0.559734
-1.3572	0.490574	-2.9199	0.500526	-1.82367	0.539262	-1.57199	0.541904
-0.493454	0.499448	-1.26021	0.480811	-1.31886	0.527955	-1.10151	0.603797
-1.10395	0.496254	-1.13629	0.479792	-1.04678	0.480797	-0.855881	0.575587
-1.36128	0.487561	-1.51367	0.478062	-1.43801	0.516279	-1.53534	0.592931
-0.976608	0.48034	-1.28331	0.481244	-1.4613	0.537051	-1.22707	0.573339
-0.955884	0.504775	-1.34391	0.48644	-1.55094	0.545669	-2.06399	0.558471
-1.07516	0.495966	-1.04942	0.491935	-1.19341	0.63713	-1.45801	0.532036
-1.31439	0.505181	-1.20387	0.482105	-1.15737	0.580452	-1.16846	0.602386
-1.37419	0.485161	-0.816958	0.493144	-1.63181	0.520439	-1.47882	0.552085
-1.36885	0.526154	-1.07839	0.482516	-2.12988	0.555493	-1.98455	0.526617
-1.03937	0.526292	-1.60591	0.482759	-1.82249	0.527688	-1.36129	0.538936
-1.11494	0.495911	-0.942166	0.489243	-1.48732	0.537284	-1.40579	0.540138
-1.22677	0.490426	-0.718199	0.501725	-0.999123	0.536415	-1.63452	0.581791
-1.26697	0.505852	-0.839975	0.489855	-1.53504	0.559575	-1.11658	0.56188
-0.131987	0.512244	-0.808169	0.477745	-1.4056	0.547455	-1.27618	0.563655
-0.908888	0.488388	-0.870173	0.486067	-1.24782	0.554508	-1.80334	0.542239
-1.3705	0.505563	-2.81476	0.500213	-1.57312	0.566731	-1.22738	0.569658
-1.03557	0.491752	-1.78182	0.487101	-1.25193	0.566358	-1.36301	0.524692
-1.03108	0.487521	-1.2613	0.493733	-1.59866	0.532114	-1.4268	0.531192
-1.08338	0.495035	-1.25854	0.484346	-1.89385	0.555066	-1.87576	0.55574
-0.767396	0.496505	-0.928291	0.50582	-1.2926	0.577992	-1.07682	0.607187
-0.864474	0.488373	-0.815899	0.48627	-1.53837	0.553776	-0.932681	0.510374
-1.0348	0.481315	-1.33816	0.479282	-1.29555	0.591267	-1.4936	0.545119
-0.995716	0.493764	-1.86974	0.53502	-1.51749	0.570021	-1.68851	0.569213
-1.05384	0.495946	-1.13106	0.486777	-1.68085	0.52448	-2.187	0.551143
-1.23585	0.49233	-1.68005	0.557711	-1.26739	0.542581	-1.56247	0.578417
-0.904858	0.492637	-1.19055	0.488698	-1.29956	0.587299	-1.62457	0.534689
-0.686178	0.481452	-0.750279	0.492039	-1.23579	0.556761	-1.23705	0.535902
-0.669163	0.50363	-1.3394	0.47933	-1.10446	0.658859	-1.31095	0.540075
-1.18195	0.508347	-1.19798	0.47926	-1.27831	0.549581	-0.759112	0.533548
-1.21171	0.498763	-1.04768	0.484935	-1.74183	0.535358	-1.68855	0.539588
-0.858211	0.503769	-1.11407	0.473574	-1.43613	0.535167	-2.18521	0.55392
-1.37901	0.485853	-0.868551	0.495929	-1.0796	0.54626	-1.27355	0.526374
-1.35651	0.49139	-0.884943	0.488958	-1.40806	0.526073	-1.92227	0.545455
-0.693527	0.513574	-1.38508	0.485928	-1.2817	0.553404	-1.26842	0.52311
-0.760369	0.499066	-1.41955	0.481032	-1.76606	0.560398	-1.34936	0.533649
-1.36579	0.502593	-0.84269	0.486506	-1.53979	0.582719	-1.31278	0.58334
-1.11902	0.489263	-0.67359	0.494741	-1.38513	0.554126	-1.08813	0.618347
-1.21399	0.488924	-1.05847	0.478562	-1.43478	0.564266	-1.82812	0.569296
-0.900559	0.505589	-1.2113	0.483886	-1.24847	0.557622	-1.70158	0.542026
-1.39555	0.489388	-1.31316	0.497667	-1.20323	0.535659	-1.43103	0.537127
-0.716171	0.497799	-0.984134	0.482355	-1.30002	0.529028	-1.15855	0.580131
-1.22093	0.48224	-1.9329	0.538406	-1.21913	0.531397	-1.21719	0.537734
-1.32921	0.501389	-0.961084	0.482399	-0.721714	0.482502	-1.6705	0.59594
-1.35189	0.492819	-0.954473	0.487397	-1.07842	0.560644	-1.10887	0.623666
-1.46247	0.481317	-1.96016	0.49607	-1.224	0.525951	-1.11195	0.523065
-1.15562	0.50036	-0.932505	0.492059	-1.15651	0.548034	-2.06291	0.636297
-1.16732	0.497175	-0.669751	0.489345	-1.4306	0.525929	-1.69057	0.580236
-1.01782	0.482913	-1.2168	0.476862	-0.843209	0.488761	-1.89074	0.616893
-1.00024	0.500141	-1.39945	0.482795	-1.39673	0.579935	-1.14427	0.588757
-1.16254	0.495505	-1.74806	0.501473	-1.5275	0.551601	-1.06053	0.558181
-1.1584	0.504273	-1.33246	0.514001	-1.00123	0.53722	-1.34366	0.58669
-1.32065	0.491937	-0.900792	0.487893	-1.51399	0.568868	-1.26088	0.538685
-0.931609	0.491859	-1.32203	0.482257	-1.34599	0.559936	-1.1302	0.571094
-1.04531	0.48906	-1.37774	0.474985	-1.49355	0.54568	-1.27847	0.56071
-1.88275	0.492139	-2.89846	0.500152	-1.04505	0.578511	-1.41604	0.52863
-1.02067	0.490929	-2.91281	0.500409	-1.26925	0.554195	-1.936	0.577589
-0.733159	0.487305	-1.42658	0.492711	-1.23072	0.548363	-1.19799	0.541724
-0.906532	0.495888	-1.16232	0.486995	-1.43945	0.518135	-1.6614	0.550226
-1.01543	0.510278	-0.645452	0.491035	-1.51717	0.518172	-1.52357	0.545627
-1.27751	0.500407	-1.25783	0.484429	-0.953258	0.579307	-1.12818	0.550048
-0.860618	0.49262	-1.28793	0.480628	-1.65393	0.540161	-1.42846	0.554868
-0.838905	0.537905	-1.13736	0.479421	-1.50395	0.575254	-1.69962	0.538809
-0.985859	0.509654	-1.69395	0.476644	-1.06405	0.53492	-1.50447	0.550687
-1.09733	0.493245	-0.632611	0.493862	-1.43324	0.530524	-1.30792	0.537549
-0.968487	0.514116	-1.23862	0.489751	-1.61164	0.536228	-1.20647	0.540725
-0.844781	0.509287	-0.900537	0.493321	-1.1974	0.549172	-1.49358	0.56212
-0.935511	0.494497	-1.13903	0.504786	-2.9525	0.500961	-1.82655	0.645368
-1.21429	0.496922	-1.26481	0.489228	-1.33702	0.52943	-1.28349	0.561004
-1.16931	0.511297	-1.00712	0.492992	-1.09823	0.558543	-1.57536	0.502044
-1.0065	0.508835	-0.941538	0.491333	-1.2021	0.545414	-1.52389	0.553421
-1.04432	0.485786	-1.1378	0.483415	-1.30233	0.559022	-1.42961	0.588886
-1.35995	0.503229	-1.47259	0.475902	-1.16545	0.55676	-1.75224	0.510134
-0.749157	0.48589	-1.57445	0.565657	-1.15935	0.547085	-1.31111	0.525818
-1.22119	0.49393	-0.963663	0.493622	-1.30938	0.497597	-1.26305	0.518437
-0.90874	0.494344	-0.988945	0.508899	-1.4488	0.559395	-1.36721	0.543239
-1.23549	0.50725	-0.898526	0.47616	-1.29449	0.565929	-1.43896	0.558434
-1.01789	0.492368	-1.992	0.537762	-1.0987	0.566752	-1.72696	0.544502
-1.0255	0.509279	-1.45544	0.489691	-1.7147	0.541811	-1.57687	0.538474
-0.961799	0.499267	-0.474216	0.489781	-2.92582	0.498245	-1.14457	0.643952
-1.45002	0.500514	-1.34495	0.480861	-1.82019	0.570762	-1.48538	0.548204
-1.15917	0.503102	-1.34415	0.491859	-1.28983	0.541368	-1.39761	0.568642
-0.902373	0.5053	-1.06566	0.483809	-1.42448	0.533895	-1.53343	0.589408
-2.88896	0.500432	-2.90012	0.499488	-1.16967	0.560499	-1.35538	0.545915
-1.05833	0.491	-2.8985	0.499762	-1.18072	0.554246	-1.27827	0.547779
-1.24926	0.502962	-1.51015	0.482702	-1.03275	0.542807	-1.44435	0.531574
-0.746676	0.512166	-0.698724	0.480326	-1.58202	0.576088	-1.38476	0.546327
-1.23642	0.490685	-1.44803	0.483904	-1.33325	0.543736	-1.25104	0.557718
-1.45988	0.517875	-2.89591	0.500259	-1.23255	0.52961	-1.32939	0.537918
-2.90602	0.500884	-1.31849	0.49911	-1.38855	0.60394	-1.29237	0.514038
-0.934377	0.496913	-0.865763	0.513605	-1.42394	0.580717	-1.03756	0.557585
-1.15946	0.526768	-1.33065	0.493074	-1.65082	0.53588	-1.29572	0.56107
-0.933137	0.502416	-1.50258	0.482281	-1.19299	0.589172	-0.993474	0.556268
-0.641712	0.502437	-2.90081	0.500159	-1.17312	0.543844	-1.13636	0.563566
-0.835625	0.510477	-1.3653	0.482647	-1.30569	0.534465	-1.55751	0.547841
-0.93403	0.502517	-1.22719	0.492233	-1.27672	0.545478	-1.34908	0.556738
-1.11471	0.520692	-1.56106	0.48108	-1.31408	0.568424	-0.849564	0.57724
-1.50887	0.480191	-0.869779	0.476722	-1.51933	0.535627	-1.487	0.526608
-1.24271	0.492846	-1.44005	0.483692	-1.22099	0.557083	-1.18632	0.548354
-1.07012	0.490277	-1.69276	0.484062	-1.08378	0.549698	-1.20564	0.521354
-0.965022	0.499123	-2.89529	0.499636	-2.97159	0.497713	-1.7445	0.522289
-1.05898	0.501605	-0.695529	0.475404	-1.115	0.533467	-2.67046	0.541002
-1.17021	0.499028	-0.672216	0.497987	-1.31305	0.53918	-1.30367	0.569218
-1.2414	0.489194	-0.82098	0.4812	-1.2991	0.600512	-1.2127	0.554006
-1.10782	0.505791	-0.575688	0.479518	-2.91022	0.500096	-1.69989	0.571584
-1.35168	0.483655	-1.67723	0.484646	-1.23935	0.587371	-1.52141	0.571967
-1.30712	0.485904	-1.02184	0.488313	-1.13149	0.542423	-1.53719	0.554183
-1.03179	0.487851	-1.32556	0.481099	-1.47037	0.532409	-1.27852	0.557533
-0.835774	0.489091	-1.98884	0.483609	-0.962023	0.5345	-1.28347	0.542442
-1.07597	0.515727	-1.09389	0.502658	-1.07207	0.533024	-1.41772	0.538089
-1.17891	0.494278	-0.601994	0.497142	-1.37796	0.586477	-1.0591	0.553702
-0.999064	0.484729	-0.909169	0.499115	-1.04614	0.519621	-1.45459	0.60425
-0.937509	0.483633	-1.10456	0.481318	-1.27767	0.537634	-1.3903	0.585783
-1.00639	0.515233	-0.889653	0.492989	-2.98269	0.500792	-1.07808	0.543919
-0.890342	0.516257	-1.54887	0.480931	-1.18799	0.544802	-2.09515	0.533744
-0.869333	0.515913	-1.10443	0.493813	-1.00232	0.547275	-1.35562	0.55911
-1.14164	0.478303	-1.81276	0.486522	-1.05969	0.603235	-1.59634	0.550877
-0.850209	0.527307	-1.18867	0.486507	-2.90173	0.498094	-1.39521	0.534073
-0.967526	0.482021	-1.12567	0.46806	-1.12364	0.575312	-1.45547	0.550215
-1.04399	0.500594	-1.54532	0.487666	-1.32486	0.536268	-1.63389	0.550212
-0.792656	0.494768	-1.36443	0.566988	-2.90218	0.499871	-1.44678	0.54104
-1.14472	0.493719	-1.42719	0.483564	-0.852745	0.52099	-1.02201	0.543846
-1.16157	0.488601	-0.882237	0.472583	-2.98249	0.500436	-1.55795	0.571263
-1.12221	0.517188	-1.39367	0.486148	-1.19644	0.516393	-1.54568	0.564302
-0.782315	0.502522	-1.38284	0.481395	-1.26982	0.563835	-1.70288	0.552755
-1.35308	0.47828	-0.886151	0.489433	-1.34328	0.550383	-1.26528	0.562197
-1.01362	0.484545	-0.623388	0.464985	-1.34188	0.54542	-1.07658	0.548735
-2.82668	0.492916	-1.37278	0.494836	-1.11901	0.603698	-1.205	0.537478
-1.00614	0.487849	-1.28428	0.491453	-1.24612	0.551742	-1.39795	0.538466
-0.981309	0.503598	-1.10297	0.481275	-1.21596	0.530778	-1.3724	0.545038
-1.03964	0.480736	-1.73551	0.474546	-1.26944	0.564576	-1.17986	0.592894
-0.9441	0.534131	-1.00986	0.497784	-1.44101	0.524267	-1.3943	0.529829
-1.04009	0.487871	-1.58437	0.476468	-1.17329	0.538033	-1.88207	0.532576
-2.90272	0.500575	-0.47947	0.478668	-1.27867	0.540761	-0.957749	0.568089
-1.11631	0.498339	-2.15628	0.522104	-1.14498	0.562527	-1.17174	0.545549
-1.22903	0.491963	-1.0601	0.487713	-1.18492	0.538455	-1.4859	0.567996
-0.9959	0.492162	-0.955249	0.465418	-0.810949	0.485951	-1.24592	0.541279
-0.87797	0.488773	-0.939941	0.494946	-1.37119	0.55188	-1.35455	0.546722
-1.07344	0.491578	-1.52598	0.482222	-1.13089	0.536549	-1.60628	0.537169
-1.03531	0.493752	-1.31181	0.473906	-1.52381	0.534788	-1.81147	0.549392
-1.03356	0.494892	-1.34074	0.494793	-1.04958	0.564004	-1.59195	0.541334
-0.901384	0.508713	-1.31345	0.559499	-1.01396	0.552345	-1.65766	0.581942
-1.21412	0.495279	-0.733286	0.494852	-1.15562	0.521698	-2.03156	0.538471
-1.03557	0.483295	-1.27376	0.490115	-1.45133	0.484843	-1.37389	0.531691
-0.968293	0.487225	-1.18485	0.484255	-1.09635	0.539876	-1.56888	0.550047
-0.260071	0.519931	-1.16751	0.524359	-1.13232	0.541529	-1.79348	0.541396
-0.966285	0.485183	-1.2414	0.522194	-1.2558	0.517292	-1.22512	0.590041
-1.07455	0.487321	-1.49495	0.489571	-1.09106	0.53157	-1.65721	0.569992
-0.976992	0.49828	-1.26055	0.504473	-1.4846	0.49056	-1.13831	0.540697
-2.88204	0.500085	-0.791973	0.491449	-1.18411	0.531989	-1.23582	0.553593
-2.85964	0.500014	-1.66459	0.48387	-0.739212	0.491632	-1.58486	0.530484
-0.968343	0.501922	-1.40861	0.482246	-1.35042	0.535008	-1.60273	0.573962
-0.837727	0.516387	-1.11522	0.48602	-2.86354	0.50096	-1.42307	0.569689
-0.935191	0.482518	-0.827848	0.481433	-1.198	0.52004	-1.39563	0.542391
-2.89997	0.500097	-0.924649	0.485211	-1.04892	0.54425	-1.51358	0.538495
-0.804098	0.50311	-1.02107	0.491854	-0.881692	0.489725	-1.5065	0.557072
-0.724999	0.495654	-0.660862	0.492554	-1.26377	0.535035	-1.13128	0.551408
-0.89574	0.534221	-1.25688	0.494769	-1.31378	0.530958	-1.62116	0.576153
-1.02072	0.504525	-0.810831	0.47691	-1.25934	0.5378	-1.07252	0.538113
-1.00388	0.496843	-0.708873	0.489167	-1.15298	0.566098	-1.29822	0.54468
-1.06381	0.492886	-1.00999	0.467488	-0.703054	0.541781	-1.73444	0.536122
-1.02591	0.517924	-1.48111	0.484997	-1.12823	0.566122	-1.08262	0.5691
-1.19382	0.49892	-1.14614	0.488815	-1.06646	0.538882	-1.69044	0.56234
-1.39605	0.489077	-1.22959	0.46892	-1.57284	0.533021	-1.17639	0.548314
-1.13281	0.489712	-1.11716	0.494294	-1.05692	0.551365	-1.58085	0.53662
-0.758786	0.495057	-1.12363	0.490682	-1.28952	0.513439	-1.15062	0.536577
-2.86067	0.500107	-1.12047	0.501688	-1.01103	0.576661	-1.38351	0.573255
-0.886685	0.495328	-1.10857	0.494038	-1.55398	0.631724	-1.2278	0.536892
-1.05498	0.488468	-1.0528	0.477499	-1.23653	0.540285	-1.24382	0.5904
-0.98632	0.497707	-1.28148	0.475524	-1.03521	0.532293	-1.06991	0.537923
-0.983743	0.506398	-1.24531	0.568033	-1.2364	0.531097	-1.96773	0.534561
-0.959794	0.489479	-1.26362	0.498899	-1.30236	0.566104	-1.36048	0.56157
-1.07808	0.47754	-1.48963	0.499897	-2.92525	0.499968	-1.12531	0.570739
-0.615938	0.492238	-1.48868	0.480888	-1.1749	0.500259	-1.28287	0.532159
-0.989373	0.492097	-0.87261	0.505388	-2.90884	0.498079	-1.45816	0.549103
-1.01679	0.504334	-1.26646	0.488508	-1.03967	0.602654	-1.8598	0.545379
-0.755335	0.513992	-1.8087	0.483764	-1.10409	0.586306	-1.13126	0.562823
-1.22084	0.48778	-0.448641	0.492578	-1.5835	0.543132	-1.84786	0.567953
-2.88479	0.499847	-1.46782	0.477582	-1.35465	0.5426	-1.16258	0.551637
-0.983531	0.502358	-2.54419	0.488723	-1.27184	0.528298	-1.7297	0.631826
-0.736928	0.513286	-1.4616	0.505915	-1.15296	0.54893	-0.838932	0.587221
-0.980647	0.510378	-0.95087	0.467095	-1.09791	0.528289	-1.52809	0.530759
-0.711138	0.492304	-1.32275	0.48284	-1.17392	0.554348	-1.71881	0.626121
-1.00418	0.503762	-1.47292	0.498298	-1.15066	0.532681	-1.41342	0.63627
-0.968411	0.478366	-0.901019	0.490609	-1.13636	0.533661	-0.881337	0.567326
-2.85445	0.498732	-0.91421	0.492047	-1.00111	0.594647	-1.35283	0.5515
-1.08527	0.495659	-1.4436	0.482672	-0.964487	0.510698	-1.17452	0.549868
-0.984719	0.489047	-1.35419	0.490211	-1.24082	0.509153	-1.37481	0.566311
-1.48432	0.49919	-1.31734	0.483788	-1.04766	0.56838	-2.40635	0.542677
-2.90707	0.500038	-1.37725	0.564265	-1.47257	0.559348	-1.14434	0.550517
-0.654001	0.494158	-1.70633	0.473596	-2.91337	0.500083	-1.32215	0.552747
-2.88693	0.500217	-1.40971	0.492392	-1.56863	0.53171	-0.913579	0.571518
-0.97618	0.490543	-0.808591	0.490426	-1.23955	0.571819	-0.899996	0.564514
-1.20026	0.486669	-1.3452	0.49014	-2.01172	0.516926	-1.10111	0.553555
-1.18227	0.492063	-0.706682	0.490894	-1.48292	0.553219	-1.40264	0.523112
-0.871652	0.490751	-1.80622	0.568204	-1.02533	0.54236	-1.19392	0.540414
-0.961582	0.479816	-1.75433	0.573494	-1.26657	0.534055	-1.04138	0.557344
-0.773572	0.500883	-0.633381	0.494509	-1.5808	0.551482	-1.2753	0.584719
-2.83296	0.499449	-1.58089	0.486636	-1.21825	0.558965	-1.7247	0.521633
-1.01676	0.490163	-0.928133	0.487265	-0.821716	0.57841	-1.34003	0.531331
-2.78435	0.519325	-1.23731	0.485092	-1.14501	0.597012	-0.982232	0.565463
-2.82061	0.494527	-1.43436	0.489476	-2.90367	0.50026	-1.68502	0.520892
-2.84977	0.500384	-1.36253	0.484135	-2.89753	0.499588	-1.71924	0.64639
-0.877607	0.507979	-0.653665	0.50032	-1.01573	0.522267	-0.933471	0.54061
-1.12459	0.488734	-1.38796	0.564173	-1.20859	0.528406	-1.49726	0.544162
-1.10035	0.490281	-0.832593	0.480287	-1.05682	0.578285	-1.33039	0.552119
-2.88483	0.500298	-1.08164	0.493908	-1.25673	0.5521	-0.886636	0.56083
-0.584727	0.49639	-1.43076	0.475344	-1.18624	0.568579	-1.03683	0.573342
-0.981897	0.487861	-1.14885	0.493541	-0.895703	0.610507	-1.37814	0.530808
-0.773145	0.500571	-0.955322	0.49459	-1.29002	0.505325	-1.18544	0.6173
-2.82252	0.50456	-1.37522	0.490466	-1.50045	0.602866	-1.10267	0.545429
-1.16639	0.49593	-1.53153	0.484711	-1.26738	0.549881	-1.20235	0.559709
-0.865449	0.487339	-1.1186	0.495012	-2.95667	0.499583	-1.3259	0.676367
-1.25708	0.491212	-1.59905	0.491879	-1.12557	0.574906	-1.33147	0.575146
-1.13496	0.514103	-1.35853	0.492042	-2.0802	0.523353	-1.7137	0.639171
-0.995584	0.496179	-1.69462	0.476893	-1.17311	0.625829	-0.866161	0.604031
-0.991205	0.490418	-1.37123	0.487977	-1.08783	0.5402	-1.19567	0.532733
-1.01785	0.502374	-1.63382	0.492962	-1.16015	0.555171	-0.81342	0.5624
-0.530252	0.517758	-1.07291	0.494546	-1.23281	0.54349	-0.958698	0.56744
-2.89865	0.500687	-1.40984	0.500725	-1.12545	0.491277	-1.29626	0.553153
-0.725115	0.510601	-1.34604	0.50689	-2.8969	0.500019	-1.43936	0.534349
-1.37612	0.493743	-2.58617	0.478238	-1.26597	0.532879	-1.54084	0.651914
-0.890896	0.515372	-1.48739	0.486995	-2.96687	0.5009	-1.58019	0.575661
-1.1028	0.496792	-0.907063	0.48759	-1.20812	0.58614	-1.48474	0.619839
-0.561481	0.504945	-1.18075	0.47931	-1.07819	0.533939	-1.51828	0.561043
-1.06998	0.511203	-1.36637	0.473065	-1.03827	0.551488	-1.60854	0.546857
-0.231962	0.512893	-0.35203	0.490792	-0.991492	0.635176	-1.53004	0.508101
-0.969025	0.490471	-1.08887	0.490383	-1.20456	0.550514	-1.69819	0.643768
-1.05783	0.496912	-2.07788	0.504922	-1.14263	0.543515	-1.16343	0.573816
-0.971767	0.486179	-2.32012	0.524218	-1.56103	0.594479	-1.75514	0.571765
-1.00039	0.496849	-0.894097	0.483649	-1.89789	0.530784	-1.34393	0.555366
-1.02805	0.494815	-1.25453	0.485049	-1.82381	0.527306	-1.5097	0.608403
-0.936889	0.487866	-2.00236	0.486578	-1.19432	0.540466	-1.20822	0.523952
-1.01716	0.480969	-1.30612	0.488146	-0.918695	0.49774	-1.19256	0.569465
-1.0841	0.502927	-2.21571	0.493496	-1.09525	0.534798	-1.18098	0.535417
-1.00105	0.48506	-1.04202	0.481099	-0.912716	0.569373	-1.41742	0.557858
-0.952809	0.501811	-0.792833	0.496279	-1.16003	0.549435	-0.803122	0.549849
-0.999978	0.494819	-1.64811	0.486172	-2.88845	0.500202	-1.61727	0.525756
-0.579609	0.493576	-1.20607	0.491416	-0.903628	0.556428	-1.2885	0.540679
-0.869803	0.512314	-1.35635	0.484919	-1.11976	0.558404	-1.27169	0.555534
-1.39056	0.490498	-0.785488	0.494228	-0.985575	0.537976	-0.635335	0.555018
-0.976424	0.495219	-1.254	0.490995	-1.42645	0.566028	-0.949245	0.538107
[truncated: 2,384 more rows]

## Sheet: S3E
RelA 0uM	FOXO1 0uM	RelA 20uM	FOXO1 20uM	RelA 40uM	FOXO1 40uM	RelA 60uM	FOXO1 60uM	RelA 80uM	FOXO1 80uM	RelA 100uM	FOXO1 100uM	RelA 150uM	FOXO1 150uM	RelA 200uM	FOXO1 200uM
0.550632	0.561336	0.475496	0.48334	0.439683	0.455384	0.450082	0.468376	0.452978	0.500083	0.538395	0.666866	0.612467	0.681534	0.513069	0.600019
0.523484	0.539413	0.489899	0.50358	0.480629	0.507294	0.442765	0.43656	0.552635	0.580504	0.485636	0.498813	0.531298	0.623884	0.540583	0.559815
0.50841	0.55265	0.461995	0.499182	0.485551	0.549884	0.51608	0.488813	0.480711	0.487523	0.52212	0.65095	0.518245	0.64869	0.535908	0.554504
0.563615	0.562185	0.529164	0.54166	0.471959	0.463486	0.515531	0.527632	0.492822	0.496644	0.490536	0.504169	0.575964	0.595812	0.633808	0.640846
0.512276	0.517573	0.491158	0.50212	0.526446	0.497445	0.523396	0.532444	0.542606	0.553974	0.486411	0.50098	0.568318	0.678475	0.546314	0.63706
0.512912	0.520774	0.607347	0.607296	0.452216	0.50863	0.524445	0.535894	0.480396	0.515563	0.502917	0.607646	0.562044	0.65217	0.524657	0.612368
0.53985	0.549108	0.437221	0.452122	0.501641	0.514726	0.461011	0.498532	0.471581	0.482047	0.514039	0.688473	0.551699	0.631299	0.478824	0.623186
0.550259	0.550247	0.490146	0.500885	0.475503	0.483031	0.437647	0.434053	0.506583	0.505429	0.471432	0.563272	0.614005	0.673005	0.577371	0.656307
0.490032	0.500981	0.495546	0.495152	0.429884	0.43865	0.448862	0.446452	0.474894	0.48303	0.453235	0.656815	0.55683	0.631169	0.571548	0.630029
0.511508	0.527425	0.433456	0.514171	0.484614	0.498845	0.535873	0.540737	0.499347	0.499526	0.480955	0.626963	0.548737	0.709441	0.508594	0.560259
0.467615	0.475599	0.450967	0.467914	0.450386	0.467197	0.505679	0.495502	0.477652	0.467725	0.528786	0.628715	0.531741	0.649527	0.523063	0.665668
0.510682	0.519537	0.53392	0.564184	0.481099	0.48957	0.480636	0.510879	0.465509	0.467188	0.507724	0.540397	0.535964	0.630826	0.598387	0.642263
0.454608	0.494052	0.456475	0.461856	0.415894	0.440176	0.633815	0.597876	0.493171	0.505119	0.485091	0.483106	0.547042	0.546359	0.483518	0.512764
0.522119	0.526071	0.513903	0.477326	0.420924	0.444582	0.446431	0.481168	0.509427	0.483866	0.519813	0.705134	0.510415	0.675888	0.493371	0.571229
0.499534	0.500733	0.426564	0.459655	0.474786	0.468904	0.424201	0.430286	0.438377	0.429508	0.442101	0.462882	0.523178	0.750066	0.542673	0.619976
0.465897	0.476863	0.451624	0.476221	0.424972	0.443395	0.451381	0.455387	0.441021	0.485837	0.653804	0.570982	0.591993	0.695102	0.475931	0.554029
0.577343	0.504977	0.480652	0.473102	0.385221	0.420857	0.517528	0.490711	0.483501	0.472586	0.444624	0.462487	0.535091	0.57813	0.493969	0.601478
0.611084	0.612473	0.422645	0.445561	0.435456	0.45543	0.465514	0.513291	0.461218	0.470687	0.49765	0.525522	0.493667	0.586825	0.582764	0.608009
0.475245	0.488191	0.418732	0.440098	0.416891	0.452429	0.464863	0.45239	0.422916	0.451989	0.459017	0.702613	0.427428	0.466365	0.481557	0.581366
0.529126	0.484339	0.444775	0.432202	0.392259	0.423069	0.395462	0.404274	0.393894	0.429773	0.444681	0.609681	0.513022	0.579748	0.487461	0.635232
0.431319	0.469624	0.403792	0.434584	0.393276	0.426858	0.447335	0.458624	0.441528	0.479864	0.434202	0.593676	0.461976	0.649257	0.523566	0.62177
0.487848	0.503884	0.479046	0.494661	0.414542	0.453724	0.572231	0.546516	0.467517	0.485873	0.409839	0.426391	0.472475	0.4744	0.507111	0.549508
0.392427	0.403618	0.383042	0.449688	0.417769	0.462181	0.406747	0.41008	0.46894	0.486567	0.540317	0.649933	0.512568	0.693307	0.500177	0.530558
0.426032	0.452053	0.409336	0.400725	0.560709	0.536466	0.574118	0.575097	0.406754	0.420956	0.440585	0.692977	0.477167	0.566056	0.581277	0.595799
0.450635	0.448185	0.379379	0.402137	0.372186	0.405487	0.430106	0.418453	0.43762	0.415796	0.459781	0.481987	0.554292	0.660194	0.506376	0.565764
0.564517	0.568448	0.425562	0.440784	0.448716	0.466836	0.365219	0.436954	0.414812	0.410985	0.437479	0.553357	0.467107	0.60449	0.474885	0.567772
0.528865	0.524317	0.406638	0.437341	0.40697	0.438173	0.402808	0.418297	0.416859	0.406962	0.444249	0.455666	0.494052	0.626128	0.481849	0.481742
0.59456	0.50116	0.408617	0.432142	0.428278	0.443302	0.466791	0.476836	0.492493	0.526007	0.554853	0.670836	0.445105	0.653584	0.588765	0.603323
0.437868	0.4451	0.395626	0.447433	0.487804	0.48345	0.462165	0.471691	0.449674	0.461497	0.400791	0.415397	0.496252	0.503547	0.47989	0.532856
0.465062	0.477467	0.406841	0.421039	0.436812	0.462449	0.455735	0.472431	0.463146	0.460041	0.4616	0.63276	0.488988	0.539139	0.449754	0.627407
0.414954	0.430149	0.489401	0.407704	0.409402	0.430087	0.412364	0.441822	0.431618	0.429961	0.45922	0.609911	0.50253	0.628179	0.481511	0.620002
0.503533	0.505973	0.45612	0.475709	0.424026	0.44998	0.440959	0.448844	0.426482	0.423366	0.431847	0.435784	0.455362	0.658308	0.500974	0.508767
0.400437	0.459061	0.392029	0.409256	0.373626	0.39887	0.41637	0.427774	0.479675	0.484266	0.553417	0.650925	0.509097	0.639185	0.490616	0.633526
0.425988	0.453756	0.386237	0.436531	0.397446	0.415552	0.381261	0.389206	0.458964	0.462381	0.453547	0.463938	0.510536	0.666466	0.495617	0.588366
0.442167	0.443064	0.450186	0.461199	0.416739	0.46453	0.466036	0.476008	0.411362	0.442264	0.552207	0.601141	0.477945	0.584563	0.480852	0.560865
0.401604	0.409437	0.400723	0.428573	0.373304	0.462753	0.381465	0.427857	0.455165	0.469316	0.500846	0.640902	0.565841	0.60184	0.507489	0.626609
0.399441	0.415625	0.437349	0.465799	0.457938	0.462208	0.422621	0.446599	0.415184	0.430575	0.404574	0.424061	0.454042	0.55313	0.492433	0.614514
0.475879	0.457927	0.420896	0.456773	0.41522	0.471868	0.424083	0.443043	0.419924	0.480491	0.460287	0.466737	0.521724	0.614925	0.490175	0.573314
0.424174	0.439127	0.417578	0.440095	0.430286	0.449949	0.419503	0.427957	0.449322	0.466764	0.471847	0.67293	0.484384	0.592709	0.570976	0.501245
0.544213	0.56444	0.421573	0.44062	0.395081	0.394762	0.453353	0.454775	0.42297	0.450397	0.447541	0.466114	0.438139	0.471905	0.459937	0.635571
0.478327	0.471949	0.428933	0.470212	0.414563	0.47181	0.553809	0.530014	0.412063	0.419088	0.416605	0.538436	0.460946	0.611152	0.478452	0.646269
0.477535	0.456547	0.428145	0.435754	0.415248	0.446445	0.524707	0.514766	0.500552	0.507959	0.461604	0.47956	0.566638	0.587277	0.635589	0.62213
0.464321	0.464412	0.377309	0.400369	0.425823	0.45777	0.416077	0.423428	0.472084	0.451249	0.441776	0.624411	0.468154	0.636255	0.562233	0.589687
0.509551	0.519478	0.382582	0.384942	0.405053	0.434335	0.439169	0.451896	0.396953	0.421984	0.383764	0.40088	0.53203	0.703258	0.486753	0.57378
0.615925	0.604579	0.397108	0.417479	0.54129	0.522757	0.392307	0.410694	0.456255	0.448445	0.417818	0.426741	0.429584	0.639933	0.462664	0.67974
0.461364	0.464569	0.363927	0.390682	0.482943	0.436677	0.437409	0.44474	0.459189	0.429994	0.431397	0.464639	0.50676	0.617798	0.563639	0.622707
0.449253	0.468689	0.39412	0.406579	0.392369	0.436422	0.405441	0.416271	0.436851	0.443614	0.462663	0.709729	0.466147	0.610035	0.54118	0.655252
0.495599	0.508094	0.40806	0.442967	0.426725	0.470139	0.412863	0.441638	0.491948	0.464377	0.42125	0.429136	0.540324	0.616131	0.515108	0.688261
0.429766	0.424519	0.339146	0.391124	0.428338	0.465828	0.425428	0.453407	0.433128	0.406705	0.420886	0.586176	0.604859	0.671014	0.483787	0.584781
0.404239	0.431506	0.460822	0.453983	0.42201	0.452989	0.445377	0.460306	0.383194	0.403219	0.481804	0.646048	0.475131	0.602981	0.475911	0.540534
0.411894	0.474047	0.376114	0.397242	0.381614	0.415962	0.525425	0.520241	0.449163	0.456686	0.401471	0.595732	0.616442	0.724241	0.454254	0.613887
0.385489	0.401955	0.378616	0.364487	0.411516	0.42682	0.416294	0.435491	0.446601	0.456754	0.478357	0.612094	0.46919	0.559155	0.525705	0.633481
0.440787	0.439325	0.473607	0.44063	0.478769	0.466538	0.430663	0.437783	0.471188	0.487667	0.45128	0.5974	0.457828	0.517685	0.533839	0.572937
0.416995	0.415186	0.372311	0.434937	0.466074	0.43635	0.459112	0.496971	0.413917	0.465259	0.427462	0.426422	0.579718	0.623492	0.50487	0.630567
0.441586	0.443804	0.419681	0.434552	0.458733	0.479177	0.459235	0.465767	0.46875	0.474088	0.537159	0.612911	0.495145	0.599305	0.534506	0.623327
0.408189	0.423768	0.415565	0.436726	0.573228	0.459669	0.522314	0.512476	0.426572	0.474079	0.444611	0.436395	0.489751	0.72024	0.51635	0.578454
0.433757	0.440448	0.397848	0.426267	0.546049	0.551202	0.59303	0.577189	0.442322	0.430783	0.420983	0.460552	0.430253	0.598536	0.462195	0.5814
0.408392	0.434673	0.370169	0.435143	0.436023	0.446762	0.404348	0.476365	0.356307	0.384577	0.468724	0.647069	0.461048	0.738132	0.488951	0.583285
0.417014	0.427308	0.445321	0.46485	0.419207	0.404014	0.409478	0.415038	0.447568	0.457103	0.509542	0.509618	0.500981	0.604975	0.491671	0.581989
0.409979	0.470181	0.417217	0.463788	0.377343	0.411519	0.373221	0.412016	0.41938	0.427813	0.50932	0.666272	0.469436	0.573679	0.48184	0.57807
0.42769	0.437742	0.473473	0.415304	0.427135	0.42787	0.397686	0.405878	0.424381	0.473196	0.45753	0.621741	0.451954	0.632449	0.567777	0.613362
0.460005	0.472053	0.429356	0.425788	0.385418	0.409644	0.389216	0.447539	0.509796	0.504349	0.527799	0.605814	0.515624	0.601769	0.535794	0.655109
0.398163	0.412346	0.385246	0.423962	0.442334	0.477122	0.421986	0.446232	0.458822	0.464739	0.433384	0.580604	0.495946	0.697686	0.4784	0.543245
0.414726	0.432725	0.399184	0.425176	0.384412	0.397277	0.399838	0.43838	0.410671	0.444809	0.518378	0.613524	0.454867	0.668441	0.578281	0.619316
0.415746	0.424415	0.457146	0.390062	0.421451	0.455731	0.435663	0.428269	0.462273	0.456093	0.410206	0.416658	0.491447	0.629623	0.460521	0.588193
0.417413	0.417855	0.466441	0.468639	0.40379	0.442079	0.418013	0.445754	0.426748	0.428323	0.47467	0.463128	0.433655	0.680868	0.505884	0.560376
0.409654	0.432716	0.400686	0.409225	0.419124	0.456938	0.394006	0.399022	0.473091	0.473213	0.494133	0.624645	0.446564	0.546493	0.519639	0.658105
0.488307	0.475803	0.403494	0.437411	0.441756	0.485579	0.385644	0.434769	0.413149	0.445416	0.464136	0.615144	0.49153	0.50527	0.438356	0.466901
0.429388	0.402613	0.406505	0.443779	0.407689	0.456355	0.43676	0.447852	0.473368	0.476652	0.407613	0.464019	0.490696	0.609988	0.523654	0.65553
0.43613	0.474319	0.403708	0.441694	0.425624	0.447978	0.401266	0.42563	0.426672	0.440629	0.46347	0.452276	0.461737	0.643902	0.494555	0.603549
0.438509	0.468998	0.437194	0.44485	0.386116	0.422972	0.463502	0.458422	0.438602	0.455937	0.563344	0.610578	0.479191	0.630722	0.615778	0.708061
0.515949	0.509192	0.442899	0.461816	0.533431	0.544054	0.413749	0.466367	0.443217	0.410614	0.447321	0.616256	0.542202	0.579222	0.520616	0.618632
0.418956	0.441034	0.413889	0.421294	0.395311	0.408711	0.419244	0.412226	0.407441	0.408642	0.441605	0.465209	0.465815	0.480185	0.465401	0.605607
0.403152	0.427225	0.429297	0.447785	0.393738	0.427425	0.472733	0.489235	0.450658	0.437659	0.418425	0.5719	0.468374	0.48873	0.529248	0.62014
0.40808	0.420354	0.460372	0.46259	0.400617	0.397797	0.483023	0.491302	0.461147	0.485019	0.461342	0.455246	0.504351	0.617213	0.449958	0.605325
0.454639	0.458952	0.398646	0.436453	0.396538	0.422378	0.419763	0.403864	0.46451	0.472996	0.420474	0.446858	0.600837	0.592994	0.474543	0.591345
0.404357	0.426478	0.420952	0.439578	0.395142	0.433141	0.582426	0.57437	0.426428	0.431881	0.447899	0.590188	0.447714	0.480606	0.558057	0.606574
0.412098	0.424075	0.420306	0.446251	0.485139	0.496141	0.471521	0.457017	0.455312	0.453303	0.412875	0.4161	0.46489	0.489034	0.509855	0.576627
0.419047	0.436638	0.432228	0.449372	0.593552	0.587032	0.450131	0.446851	0.431815	0.430935	0.454063	0.763402	0.489469	0.490588	0.501757	0.576666
0.480228	0.473334	0.398534	0.408838	0.456706	0.449024	0.374043	0.404426	0.425382	0.430898	0.432809	0.615363	0.44726	0.642153	0.491504	0.687622
0.384439	0.416208	0.36074	0.390159	0.449128	0.455772	0.437848	0.439875	0.40871	0.419614	0.377153	0.393349	0.514571	0.513631	0.492777	0.650681
0.406978	0.423988	0.415413	0.432839	0.414943	0.455689	0.40938	0.448163	0.512125	0.43651	0.430495	0.44419	0.484976	0.605042	0.460986	0.567912
0.437456	0.448068	0.42324	0.41341	0.408126	0.415823	0.457646	0.451784	0.44	0.430031	0.449663	0.574309	0.440927	0.667982	0.500364	0.572917
0.416202	0.423421	0.42378	0.451213	0.440888	0.439444	0.375636	0.394571	0.419378	0.451927	0.408503	0.431287	0.45425	0.654486	0.533518	0.69572
0.422149	0.432861	0.383811	0.40911	0.404473	0.43165	0.434777	0.453483	0.425604	0.421689	0.471607	0.636067	0.542816	0.602975	0.551934	0.590098
0.478658	0.475943	0.459713	0.456677	0.412738	0.458343	0.41526	0.447376	0.437143	0.454587	0.414847	0.582059	0.443624	0.62253	0.489285	0.57528
0.431536	0.425774	0.406431	0.399436	0.420772	0.427691	0.427956	0.460413	0.421812	0.435294	0.465213	0.637403	0.48814	0.62093	0.452441	0.483863
0.500904	0.506087	0.381567	0.399519	0.381974	0.450818	0.42414	0.454339	0.435707	0.451183	0.481821	0.618197	0.499355	0.58569	0.511755	0.641593
0.476535	0.41124	0.436128	0.412461	0.430511	0.463989	0.481317	0.488923	0.440288	0.446324	0.421624	0.653596	0.494523	0.624182	0.444913	0.633259
0.440582	0.463277	0.444979	0.443658	0.402209	0.473845	0.388363	0.392714	0.46959	0.431589	0.428643	0.564212	0.434217	0.611721	0.527094	0.626585
0.426857	0.43595	0.438067	0.458631	0.40876	0.476286	0.40702	0.476144	0.436522	0.431706	0.407753	0.424136	0.45075	0.475615	0.487975	0.580334
0.439762	0.449668	0.420885	0.435945	0.4423	0.422942	0.403447	0.441523	0.38521	0.386116	0.584938	0.638216	0.448319	0.598354	0.493603	0.66625
0.420856	0.417299	0.400043	0.425004	0.384406	0.435489	0.389375	0.404711	0.499876	0.480165	0.50274	0.623643	0.496347	0.579012	0.532946	0.681737
0.421585	0.43402	0.407361	0.438967	0.401932	0.451746	0.403386	0.435526	0.439682	0.427288	0.433129	0.450016	0.453285	0.727508	0.488663	0.601966
0.446222	0.462575	0.446573	0.4643	0.49967	0.536314	0.459053	0.473458	0.421138	0.472746	0.50719	0.626911	0.473797	0.664007	0.4725	0.643981
0.423122	0.437009	0.529682	0.454708	0.453323	0.479971	0.425261	0.442146	0.422026	0.434326	0.519	0.600323	0.47942	0.606276	0.499352	0.620104
0.423413	0.429928	0.393315	0.429311	0.447312	0.458145	0.405816	0.451913	0.431865	0.444895	0.447529	0.620472	0.488286	0.491749	0.505274	0.615305
0.418821	0.420279	0.397946	0.446871	0.407196	0.436985	0.404434	0.411104	0.4398	0.45404	0.447519	0.616695	0.559676	0.616749	0.515739	0.546403
0.36731	0.419822	0.376202	0.391526	0.434303	0.441662	0.424379	0.432247	0.477425	0.474663	0.40738	0.428031	0.464484	0.623767	0.505107	0.73824
0.410748	0.423675	0.369039	0.441588	0.426455	0.420819	0.416611	0.419646	0.427685	0.438812	0.462369	0.657186	0.434463	0.64434	0.537564	0.619957
0.42804	0.442736	0.413371	0.428259	0.524526	0.495702	0.396515	0.41554	0.477841	0.440109	0.46211	0.581618	0.53027	0.605647	0.498755	0.606997
0.419134	0.424915	0.405863	0.433366	0.393719	0.473788	0.375407	0.38745	0.40795	0.443367	0.425521	0.591854	0.477094	0.492851	0.450536	0.468387
0.406419	0.421679	0.466567	0.486745	0.434106	0.438565	0.436829	0.449939	0.42829	0.439647	0.431396	0.478707	0.530178	0.508554	0.459014	0.483106
0.418319	0.431683	0.404868	0.434299	0.435438	0.47299	0.41046	0.429394	0.461572	0.451793	0.476227	0.64468	0.451669	0.568024	0.516565	0.622409
0.377039	0.426777	0.427721	0.434166	0.410172	0.451462	0.429472	0.459779	0.441308	0.441327	0.480883	0.663639	0.476399	0.572033	0.482806	0.579924
0.43766	0.440897	0.388149	0.409642	0.613411	0.575717	0.53606	0.525968	0.397139	0.429461	0.361702	0.401201	0.455087	0.675492	0.472397	0.64855
0.418179	0.418218	0.406441	0.430415	0.416561	0.445301	0.402246	0.453887	0.451116	0.481593	0.434863	0.632522	0.489591	0.565655	0.499703	0.683813
0.42989	0.408623	0.442758	0.476886	0.3795	0.410719	0.42533	0.442917	0.423102	0.436083	0.425844	0.448242	0.540364	0.556332	0.486233	0.721349
0.478502	0.491216	0.452346	0.457917	0.385401	0.419022	0.401517	0.408801	0.431134	0.479324	0.429272	0.436041	0.48466	0.484142	0.49585	0.608378
0.464772	0.469539	0.395715	0.417244	0.41596	0.446207	0.47691	0.482828	0.433167	0.458889	0.438233	0.452574	0.51326	0.609994	0.452154	0.484135
0.464894	0.455359	0.40135	0.443653	0.44509	0.45666	0.409235	0.440383	0.442996	0.442824	0.518158	0.576869	0.435997	0.639027	0.536544	0.665806
0.424713	0.453494	0.394346	0.396635	0.448081	0.448382	0.420799	0.453041	0.376146	0.375994	0.546105	0.651684	0.515142	0.627831	0.524946	0.608227
0.445402	0.453766	0.432445	0.446156	0.411589	0.479495	0.395728	0.432207	0.499434	0.49271	0.385237	0.367285	0.459183	0.630831	0.463942	0.587282
0.441412	0.475526	0.397992	0.439223	0.513776	0.431648	0.411721	0.412778	0.434049	0.43468	0.449002	0.666411	0.434481	0.623805	0.48799	0.647312
0.393759	0.391084	0.386939	0.400052	0.428481	0.462708	0.404145	0.425385	0.402226	0.438048	0.468263	0.694771	0.455114	0.601357	0.44664	0.647991
0.408515	0.428002	0.447077	0.414846	0.413133	0.459704	0.370153	0.40245	0.476782	0.461618	0.398129	0.388421	0.464967	0.643104	0.47076	0.64763
0.418112	0.428218	0.378827	0.397787	0.4393	0.451797	0.413147	0.42957	0.388064	0.421333	0.525809	0.687808	0.427559	0.658439	0.49142	0.511281
0.429342	0.430713	0.389082	0.414134	0.388764	0.457241	0.403859	0.420726	0.371099	0.407387	0.436846	0.584461	0.482263	0.688564	0.473791	0.561681
0.421248	0.438949	0.506726	0.488252	0.405849	0.435801	0.43142	0.428867	0.44122	0.442128	0.412678	0.436105	0.470621	0.586877	0.50094	0.507545
0.431368	0.443523	0.358199	0.387917	0.516032	0.467049	0.424493	0.431924	0.459467	0.477424	0.49034	0.626661	0.453694	0.607469	0.534278	0.603337
0.371293	0.376397	0.397373	0.432379	0.421584	0.44401	0.434433	0.454823	0.448479	0.465412	0.426335	0.427956	0.449828	0.546122	0.468849	0.492563
0.41581	0.426249	0.42724	0.447752	0.452886	0.451816	0.394576	0.434006	0.460369	0.409996	0.451746	0.475161	0.535454	0.66932	0.488841	0.62507
0.423533	0.434496	0.38816	0.391422	0.39554	0.473889	0.399844	0.437229	0.461998	0.485851	0.415949	0.679533	0.44322	0.534796	0.51127	0.730089
0.428893	0.43436	0.381464	0.405693	0.402687	0.426294	0.397578	0.404989	0.429195	0.439318	0.487154	0.68278	0.452366	0.621937	0.522557	0.525445
0.389342	0.406895	0.394289	0.445653	0.432239	0.446196	0.400347	0.446682	0.4902	0.457078	0.423473	0.441647	0.464177	0.614233	0.524018	0.571377
0.38756	0.41369	0.373446	0.400852	0.448785	0.420994	0.391268	0.448284	0.481234	0.677094	0.447554	0.577617	0.434542	0.690697	0.517575	0.684642
0.399968	0.408604	0.446278	0.46191	0.422788	0.464121	0.366917	0.429752	0.408792	0.433274	0.432469	0.465915	0.496251	0.575855	0.469632	0.581897
0.389083	0.396682	0.47562	0.483267	0.484337	0.465541	0.458353	0.460807	0.478951	0.470483	0.38877	0.390792	0.524263	0.594532	0.497627	0.668425
0.445151	0.477639	0.432243	0.448362	0.451872	0.51033	0.480595	0.473849	0.439834	0.449347	0.539705	0.635111	0.521771	0.688596	0.47691	0.657694
0.416193	0.420589	0.418312	0.435518	0.396649	0.472473	0.421904	0.426428	0.459897	0.466331	0.451569	0.650105	0.470934	0.560596	0.496366	0.514107
0.402936	0.417386	0.4552	0.455279	0.556288	0.609219	0.374027	0.421276	0.412184	0.412357	0.52241	0.604475	0.512319	0.499913	0.502749	0.51799
0.47609	0.481807	0.450091	0.48129	0.433457	0.458145	0.425531	0.444558	0.477407	0.429582	0.506086	0.598229	0.499886	0.682289	0.463568	0.586178
0.389843	0.407507	0.428497	0.473462	0.468804	0.428162	0.432033	0.456983	0.425341	0.462763	0.439075	0.468663	0.434081	0.624357	0.473307	0.558582
0.417344	0.431425	0.418723	0.396738	0.412714	0.41994	0.477851	0.471322	0.396981	0.416838	0.425132	0.58515	0.523629	0.574534	0.501245	0.62148
0.505681	0.507142	0.447735	0.463229	0.395404	0.416824	0.390821	0.364401	0.429604	0.441073	0.472713	0.735489	0.468171	0.490016	0.485719	0.711393
0.396152	0.401124	0.45722	0.433991	0.423068	0.422579	0.425404	0.435833	0.460138	0.495553	0.496472	0.513901	0.540772	0.537636	0.465534	0.645148
0.415427	0.428973	0.408941	0.430537	0.377133	0.414477	0.40154	0.405835	0.400097	0.434935	0.4387	0.575419	0.522987	0.661675	0.475842	0.667709
0.406543	0.422791	0.396264	0.417121	0.428647	0.440577	0.357128	0.400521	0.40637	0.426379	0.445853	0.634493	0.489757	0.612558	0.476687	0.577471
0.416938	0.452893	0.418247	0.445232	0.414055	0.438086	0.443583	0.454679	0.540353	0.5401	0.429462	0.604666	0.454819	0.612319	0.473693	0.492484
0.4074	0.424536	0.479059	0.457085	0.442564	0.457163	0.394038	0.422927	0.493512	0.438452	0.437076	0.468559	0.5811	0.586169	0.468664	0.69622
0.405473	0.422538	0.408585	0.475554	0.436302	0.480254	0.412235	0.44204	0.445898	0.478789	0.501851	0.565106	0.571925	0.661041	0.536512	0.646092
0.419211	0.444288	0.441768	0.479525	0.450084	0.481282	0.490124	0.438273	0.45831	0.462626	0.44551	0.60814	0.421587	0.61041	0.478291	0.645416
0.454266	0.449792	0.409659	0.430626	0.416432	0.429616	0.415297	0.40342	0.386955	0.396665	0.421273	0.435791	0.52157	0.66003	0.477082	0.634939
0.394779	0.418419	0.426211	0.437159	0.40839	0.441011	0.400639	0.400784	0.478601	0.470339	0.569546	0.639779	0.461071	0.584777	0.551744	0.719469
0.406225	0.445737	0.371521	0.45128	0.435834	0.425784	0.470429	0.447611	0.395071	0.417269	0.451739	0.697273	0.472701	0.635298	0.468224	0.59226
0.458052	0.442322	0.430522	0.450248	0.453523	0.436598	0.416169	0.454385	0.43153	0.438169	0.450011	0.641025	0.509041	0.608002	0.478899	0.586935
0.455582	0.457836	0.372338	0.404006	0.423391	0.436505	0.491064	0.449308	0.464076	0.464728	0.445149	0.637896	0.532447	0.510475	0.466056	0.652848
0.411662	0.427401	0.489261	0.46227	0.38908	0.415191	0.434254	0.428701	0.477684	0.453732	0.432975	0.452982	0.528858	0.608689	0.567825	0.617167
0.409787	0.418312	0.413383	0.411365	0.384454	0.419365	0.380918	0.393598	0.42471	0.480252	0.415372	0.622719	0.551675	0.603629	0.454225	0.556065
0.44971	0.457753	0.389597	0.424401	0.400557	0.444472	0.406165	0.399855	0.439249	0.456904	0.493779	0.616743	0.45354	0.633508	0.465335	0.6476
0.410259	0.430252	0.400744	0.374433	0.410641	0.471366	0.478167	0.486942	0.571569	0.574651	0.49303	0.667005	0.477085	0.598696	0.480771	0.598112
0.39034	0.429733	0.464229	0.465402	0.470505	0.485688	0.432185	0.446322	0.432803	0.436698	0.469182	0.602504	0.565658	0.693607	0.469214	0.671682
0.40534	0.435011	0.492341	0.448627	0.427251	0.448721	0.4415	0.44048	0.47808	0.453696	0.418118	0.715881	0.473381	0.51109	0.485309	0.535757
0.422432	0.443554	0.518178	0.501721	0.39566	0.422165	0.397041	0.390327	0.402577	0.429081	0.422457	0.427906	0.457481	0.583522	0.496278	0.65373
0.445419	0.454097	0.413666	0.425471	0.408202	0.422712	0.379979	0.403199	0.483085	0.448697	0.479394	0.708901	0.494747	0.512046	0.450992	0.636126
0.533408	0.49524	0.421264	0.426441	0.419981	0.436227	0.462904	0.497635	0.419904	0.45241	0.39491	0.413221	0.467032	0.582972	0.46413	0.655091
0.391707	0.405675	0.425786	0.439731	0.402992	0.424232	0.364193	0.38732	0.426805	0.450502	0.439695	0.468671	0.501153	0.596102	0.500201	0.663085
0.443395	0.446398	0.497865	0.492688	0.387439	0.405593	0.400859	0.400382	0.428921	0.448518	0.542782	0.66686	0.508579	0.585126	0.493741	0.641814
0.549841	0.440084	0.398126	0.429286	0.42609	0.441726	0.421787	0.437889	0.464267	0.465906	0.500272	0.620751	0.494915	0.506061	0.445717	0.607313
0.406186	0.411638	0.412558	0.42614	0.470739	0.449672	0.414494	0.426855	0.50145	0.492462	0.424544	0.587392	0.488982	0.623041	0.480927	0.696781
0.410136	0.472963	0.442889	0.477297	0.37975	0.399077	0.424179	0.452893	0.444501	0.481071	0.46747	0.636508	0.473222	0.631142	0.499119	0.598207
0.417728	0.427164	0.403551	0.391279	0.411541	0.444735	0.390368	0.437334	0.435932	0.428787	0.524001	0.681876	0.486752	0.644802	0.478192	0.686363
0.425951	0.447652	0.491813	0.458756	0.386329	0.418765	0.447098	0.449583	0.40013	0.432793	0.419659	0.640487	0.479717	0.614728	0.462635	0.643718
0.394536	0.462207	0.429406	0.446944	0.408826	0.40775	0.452073	0.46796	0.509356	0.739484	0.40773	0.412407	0.48826	0.646461	0.576307	0.567318
0.401706	0.420279	0.440279	0.460917	0.432841	0.435283	0.365032	0.387581	0.529257	0.526534	0.434297	0.410544	0.53635	0.553728	0.525312	0.662879
0.478302	0.485655	0.434646	0.478277	0.435544	0.471467	0.38537	0.430588	0.412885	0.433589	0.461521	0.672063	0.532187	0.560121	0.477825	0.564048
0.567784	0.531404	0.390232	0.416233	0.420388	0.434403	0.405543	0.419268	0.445332	0.431398	0.515632	0.677919	0.508321	0.641387	0.550348	0.645378
0.422998	0.438034	0.355835	0.410774	0.398038	0.424253	0.414453	0.448137	0.437633	0.463736	0.4617	0.689916	0.462403	0.604988	0.576362	0.634626
0.399765	0.412279	0.410588	0.401069	0.494	0.441574	0.429993	0.457999	0.442851	0.7564	0.461474	0.573593	0.469184	0.631852	0.463796	0.59475
0.417027	0.426098	0.425735	0.435075	0.431103	0.463507	0.486212	0.463058	0.482968	0.481185	0.447773	0.681849	0.41923	0.578951	0.522004	0.620368
0.411803	0.424291	0.333371	0.388543	0.471351	0.534101	0.412521	0.425627	0.41415	0.433452	0.443429	0.457817	0.497855	0.472327	0.520235	0.544718
0.401817	0.429046	0.448781	0.45582	0.398837	0.442158	0.423179	0.455265	0.419372	0.431749	0.434025	0.442692	0.589923	0.589382	0.54164	0.569512
0.420888	0.406552	0.460612	0.477729	0.592117	0.58979	0.445318	0.44217	0.413023	0.43684	0.449699	0.751817	0.498716	0.6375	0.539555	0.540239
0.410551	0.418048	0.356963	0.408491	0.39954	0.426758	0.447969	0.456668	0.418736	0.435464	0.493345	0.602352	0.50076	0.632489	0.471265	0.583437
0.427038	0.42436	0.454224	0.473765	0.371128	0.440574	0.43743	0.434293	0.36917	0.370321	0.475729	0.620767	0.520876	0.473174	0.473122	0.580365
0.379636	0.40907	0.452194	0.47644	0.384302	0.471567	0.419151	0.457748	0.438555	0.448312	0.527044	0.674368	0.495124	0.695538	0.499893	0.61683
0.488392	0.481156	0.409897	0.434663	0.441566	0.447646	0.40829	0.448797	0.408967	0.434105	0.378117	0.425282	0.476232	0.450562	0.465383	0.680993
0.424323	0.433775	0.38843	0.406003	0.520882	0.441432	0.427038	0.442208	0.395244	0.427149	0.444862	0.618585	0.442343	0.649585	0.478353	0.574367
0.406112	0.430035	0.414036	0.406037	0.431392	0.462557	0.386427	0.436008	0.402108	0.39845	0.351261	0.3843	0.47141	0.582956	0.556302	0.690609
0.414558	0.433535	0.353447	0.385485	0.46932	0.461498	0.411303	0.427783	0.463824	0.457861	0.436699	0.697062	0.449435	0.475085	0.457224	0.601345
0.402644	0.420593	0.404864	0.401508	0.494902	0.431807	0.418668	0.421247	0.47391	0.424055	0.464932	0.674935	0.475895	0.629166	0.478126	0.534955
0.397935	0.415954	0.435225	0.443862	0.405779	0.410326	0.413315	0.447345	0.414916	0.435129	0.434722	0.467559	0.483242	0.61397	0.456089	0.617954
0.436594	0.425719	0.392626	0.410462	0.402215	0.452851	0.387185	0.393337	0.440268	0.461443	0.417011	0.421647	0.548032	0.666251	0.560488	0.529608
0.462179	0.46013	0.420265	0.420391	0.362995	0.412961	0.397339	0.412585	0.414119	0.442707	0.497886	0.695057	0.551194	0.621218	0.482441	0.620916
0.37	0.394155	0.424476	0.435052	0.397336	0.430316	0.420986	0.433016	0.453453	0.428757	0.58432	0.661465	0.53195	0.580983	0.464962	0.617391
0.416555	0.426619	0.374277	0.398845	0.366301	0.408191	0.412895	0.443932	0.378647	0.436989	0.423976	0.439079	0.53562	0.663214	0.478416	0.640568
0.446611	0.431563	0.413776	0.420145	0.363467	0.457803	0.379593	0.42644	0.408633	0.435577	0.51564	0.542889	0.492894	0.650474	0.49298	0.685986
0.387416	0.411084	0.399546	0.4259	0.374038	0.412107	0.472253	0.452285	0.403141	0.437724	0.422945	0.442362	0.483871	0.467722	0.529206	0.533324
0.445048	0.444807	0.423327	0.39664	0.402306	0.426542	0.458179	0.456346	0.468454	0.44165	0.471298	0.64585	0.528339	0.639167	0.474624	0.676875
0.423239	0.410536	0.390339	0.413583	0.413639	0.445197	0.374062	0.38929	0.424027	0.453999	0.562733	0.685863	0.50432	0.672084	0.478166	0.641321
0.386237	0.417749	0.432892	0.475716	0.433751	0.449499	0.449061	0.519225	0.384175	0.424103	0.441167	0.632325	0.516467	0.551419	0.622997	0.556514
0.429677	0.420601	0.399806	0.420138	0.389623	0.407347	0.405742	0.422862	0.369297	0.439731	0.428126	0.442533	0.489864	0.6189	0.519801	0.581632
0.40457	0.415726	0.398503	0.41188	0.430488	0.443445	0.419381	0.425131	0.419536	0.448774	0.432813	0.450138	0.481702	0.656038	0.470573	0.619626
0.406117	0.449101	0.466906	0.437294	0.398857	0.443778	0.424612	0.45356	0.52677	0.446129	0.417596	0.48467	0.470998	0.608152	0.454487	0.586572
0.406781	0.430008	0.407362	0.427702	0.573131	0.557582	0.425558	0.455703	0.375312	0.397629	0.446233	0.583201	0.496212	0.6018	0.538774	0.629814
0.389844	0.428024	0.553231	0.526656	0.446233	0.450787	0.475854	0.466552	0.387056	0.425894	0.501866	0.572227	0.406308	0.562657	0.445457	0.625046
0.360171	0.397602	0.450932	0.455656	0.382855	0.394019	0.474604	0.468137	0.426472	0.474115	0.596396	0.706406	0.493037	0.496235	0.592964	0.594411
0.422282	0.456025	0.402738	0.475314	0.432191	0.449076	0.496406	0.467078	0.446291	0.447409	0.458022	0.617227	0.44415	0.657414	0.516283	0.651078
0.42239	0.477405	0.466447	0.479135	0.457074	0.47267	0.401693	0.422452	0.469709	0.426474	0.428907	0.728009	0.472646	0.648275	0.528504	0.62711
0.427668	0.449061	0.484064	0.478879	0.416359	0.447292	0.42631	0.449298	0.44587	0.435823	0.443657	0.622846	0.484993	0.584059	0.513006	0.590384
0.414116	0.407356	0.441381	0.430748	0.440066	0.476015	0.38864	0.389704	0.406045	0.443541	0.432449	0.709351	0.489765	0.57392	0.434602	0.48266
0.407704	0.431675	0.415796	0.444263	0.436604	0.437123	0.560061	0.544091	0.440974	0.453223	0.473869	0.594844	0.595888	0.660347	0.496275	0.655724
0.424543	0.426644	0.394194	0.41169	0.380183	0.417394	0.375269	0.39777	0.464	0.426185	0.422058	0.433616	0.482093	0.609635	0.509944	0.58714
0.437789	0.458971	0.367221	0.406819	0.443155	0.466557	0.424695	0.436688	0.405656	0.402638	0.456368	0.663559	0.468262	0.490665	0.500775	0.571197
0.409839	0.435827	0.432915	0.474969	0.491394	0.446686	0.370105	0.416509	0.488853	0.462385	0.444379	0.459897	0.46338	0.68298	0.483682	0.524511
0.402688	0.426578	0.407276	0.478093	0.401737	0.450179	0.449119	0.462257	0.431128	0.440087	0.404457	0.41592	0.609646	0.62128	0.50386	0.644269
0.413332	0.440494	0.397528	0.379798	0.369785	0.411744	0.463241	0.472106	0.509866	0.622451	0.390397	0.407311	0.50018	0.463622	0.452573	0.622011
0.439537	0.440087	0.392448	0.420397	0.434806	0.475815	0.428066	0.456717	0.460203	0.468409	0.469257	0.655105	0.505265	0.688354	0.581085	0.551255
0.424065	0.439801	0.427286	0.43113	0.407043	0.421853	0.412576	0.428801	0.390903	0.396733	0.518984	0.655538	0.469967	0.593217	0.486283	0.621477
0.410747	0.432768	0.482077	0.485699	0.438704	0.44458	0.438476	0.452116	0.485433	0.474189	0.471012	0.629746	0.461235	0.635713	0.429702	0.473163
0.520878	0.518004	0.404195	0.421645	0.419593	0.441442	0.396104	0.404297	0.428142	0.43284	0.524828	0.663151	0.508577	0.586951	0.487859	0.640823
0.438046	0.441407	0.415669	0.456755	0.404723	0.435105	0.391738	0.401872	0.463304	0.456603	0.49765	0.548131	0.463804	0.614288	0.497274	0.519444
0.40179	0.455585	0.479061	0.473668	0.385536	0.45329	0.402931	0.424842	0.423267	0.419055	0.476721	0.720757	0.472288	0.598049	0.511756	0.643025
0.42236	0.472438	0.402258	0.445784	0.417643	0.426329	0.390701	0.423958	0.437119	0.434442	0.582181	0.703384	0.425094	0.648682	0.498783	0.632944
0.431697	0.44185	0.389737	0.407989	0.429633	0.449718	0.430701	0.430136	0.433894	0.458014	0.494963	0.508643	0.477809	0.596318	0.517617	0.685133
0.376279	0.422374	0.465064	0.460524	0.535952	0.512	0.451532	0.452898	0.399311	0.454914	0.54332	0.657383	0.47707	0.622766	0.456748	0.679908
0.404224	0.42531	0.386513	0.409097	0.400367	0.430391	0.476944	0.476983	0.405261	0.446946	0.460917	0.688264	0.466257	0.465377	0.449192	0.484756
0.409186	0.450925	0.500615	0.499767	0.434506	0.462746	0.38895	0.404231	0.494523	0.48871	0.389806	0.403384	0.471964	0.536022	0.558312	0.534732
0.489375	0.496183	0.444367	0.450731	0.399343	0.440396	0.417269	0.443468	0.424907	0.414257	0.412088	0.628711	0.456046	0.476873	0.538602	0.595471
0.423718	0.428193	0.413104	0.426921	0.416851	0.43224	0.404245	0.426014	0.458213	0.45464	0.431175	0.549266	0.442993	0.686001	0.569157	0.667633
0.449792	0.46096	0.448089	0.458244	0.465641	0.477663	0.509291	0.511052	0.427442	0.45462	0.476177	0.463427	0.444811	0.578389	0.521458	0.673715
0.44857	0.422473	0.421692	0.47195	0.415621	0.432676	0.390864	0.412816	0.448581	0.453641	0.454813	0.548707	0.423895	0.609864	0.496212	0.571069
0.449502	0.457691	0.515604	0.503937	0.38152	0.426055	0.415798	0.434761	0.414072	0.434073	0.514426	0.723247	0.402884	0.512615	0.460173	0.565468
0.43258	0.432366	0.359653	0.389097	0.418478	0.45027	0.451023	0.461309	0.449117	0.449509	0.39294	0.645619	0.509792	0.663829	0.475424	0.640341
0.451127	0.434265	0.389244	0.401302	0.405199	0.47254	0.427354	0.375941	0.442462	0.423908	0.426847	0.444255	0.537664	0.642983	0.506359	0.602968
0.393378	0.417606	0.474597	0.482035	0.403353	0.463777	0.410817	0.438584	0.408663	0.409336	0.41236	0.408015	0.467325	0.557886	0.476432	0.589068
0.443539	0.458313	0.506316	0.466109	0.454094	0.481336	0.376637	0.418871	0.41662	0.461663	0.490988	0.616353	0.426031	0.642118	0.426409	0.474698
0.485271	0.488611	0.43713	0.439734	0.45901	0.483767	0.391365	0.437231	0.413171	0.432694	0.478771	0.501999	0.534125	0.568519	0.519058	0.638778
0.43736	0.440394	0.394876	0.428584	0.401629	0.424757	0.411586	0.45866	0.423301	0.443276	0.496118	0.508719	0.501748	0.579185	0.52729	0.646819
0.392856	0.424936	0.436996	0.431341	0.414446	0.447446	0.456934	0.423327	0.429151	0.42855	0.494524	0.693418	0.452069	0.574395	0.484353	0.611888
0.380612	0.418039	0.398366	0.426652	0.416452	0.425702	0.380517	0.391623	0.436816	0.457609	0.484894	0.477992	0.476687	0.593898	0.508103	0.631756
0.420644	0.438985	0.484415	0.444411	0.376437	0.430789	0.376778	0.383314	0.43077	0.457052	0.413476	0.58466	0.549737	0.600758	0.520884	0.65271
0.501627	0.506974	0.437761	0.479281	0.399294	0.44683	0.432304	0.447924	0.419482	0.432698	0.493868	0.640431	0.452179	0.582765	0.523108	0.579835
0.416884	0.424312	0.42598	0.449443	0.409927	0.474649	0.436867	0.441284	0.450807	0.455641	0.435959	0.703555	0.53864	0.676248	0.584349	0.581757
0.39987	0.41006	0.389567	0.406548	0.411781	0.437936	0.390564	0.395461	0.457729	0.454586	0.431502	0.449555	0.551852	0.701491	0.54667	0.641057
0.396492	0.405828	0.392111	0.426424	0.420915	0.471866	0.443923	0.443757	0.426069	0.440524	0.424988	0.60234	0.554879	0.565732	0.572375	0.716469
0.394579	0.409267	0.484125	0.486188	0.409108	0.459712	0.405233	0.444424	0.383221	0.422691	0.422292	0.442564	0.437993	0.621284	0.531944	0.64223
0.423307	0.448794	0.467593	0.466688	0.384983	0.394471	0.404228	0.443947	0.432697	0.432096	0.428892	0.548142	0.47692	0.605086	0.466231	0.731928
0.440482	0.44525	0.461309	0.468709	0.4244	0.448317	0.344255	0.378347	0.521341	0.516946	0.485743	0.645974	0.448646	0.564179	0.465286	0.531216
0.399163	0.422755	0.43532	0.438275	0.354252	0.400836	0.406641	0.442559	0.412758	0.440176	0.420337	0.693559	0.455331	0.578224	0.482128	0.568322
0.413197	0.417087	0.432108	0.448159	0.401524	0.414802	0.441989	0.454437	0.397137	0.434035	0.451078	0.551425	0.45212	0.635904	0.497499	0.713936
0.461556	0.47425	0.440207	0.449338	0.409965	0.450169	0.5632	0.567601	0.402734	0.469586	0.377492	0.430409	0.423275	0.445259	0.605297	0.65281
0.413918	0.428368	0.40802	0.435308	0.405743	0.447642	0.394872	0.460531	0.492716	0.484757	0.469413	0.551208	0.466045	0.476552	0.511478	0.646894
0.410004	0.414373	0.379983	0.424869	0.439589	0.461413	0.555436	0.544388	0.430428	0.438616	0.505614	0.695681	0.463883	0.485944	0.435243	0.629771
0.476777	0.483964	0.491429	0.491771	0.618585	0.592985	0.388935	0.434128	0.467343	0.477148	0.411891	0.423204	0.507854	0.636431	0.576299	0.499907
0.470635	0.446255	0.456641	0.455187	0.494157	0.438265	0.421479	0.436362	0.462221	0.46846	0.588633	0.714168	0.433823	0.647282	0.601401	0.669656
0.449087	0.475984	0.446144	0.463504	0.383703	0.410846	0.399141	0.446558	0.433544	0.459958	0.412545	0.601361	0.488029	0.503903	0.433544	0.558205
0.392979	0.408075	0.408257	0.403813	0.4059	0.425494	0.588831	0.582219	0.403861	0.445628	0.479065	0.639371	0.456196	0.643312	0.520943	0.613572
0.403088	0.43257	0.383346	0.390771	0.392787	0.414405	0.551975	0.530044	0.43686	0.448527	0.473037	0.584631	0.533351	0.596787	0.583655	0.597087
0.441383	0.451038	0.44352	0.448377	0.396317	0.420563	0.417132	0.433716	0.400896	0.440232	0.444177	0.645463	0.457763	0.683208	0.525383	0.50613
0.421903	0.439936	0.41097	0.438809	0.399285	0.473476	0.406101	0.448082	0.429422	0.437339	0.472876	0.463903	0.478242	0.55621	0.437654	0.514314
0.402553	0.442919	0.382773	0.410564	0.488974	0.43475	0.430398	0.457885	0.420137	0.436355	0.440857	0.44407	0.461594	0.48373	0.463262	0.572932
0.421035	0.427983	0.374073	0.397405	0.403385	0.475557	0.450873	0.458173	0.455553	0.465224	0.562742	0.597259	0.448253	0.593996	0.438917	0.668616
0.413561	0.451024	0.462409	0.485438	0.378705	0.432983	0.451276	0.473164	0.414203	0.440685	0.476609	0.648088	0.528611	0.597912	0.488921	0.622726
0.437173	0.471454	0.417686	0.449454	0.456118	0.484813	0.361903	0.439187	0.440103	0.436889	0.492221	0.674614	0.453154	0.59188	0.506179	0.642005
0.41052	0.432979	0.382329	0.410342	0.409684	0.429175	0.387325	0.415463	0.431531	0.440746	0.445513	0.570753	0.44843	0.560687	0.546769	0.534853
0.37911	0.397859	0.3975	0.410887	0.52829	0.44825	0.422668	0.458167	0.436698	0.430911	0.474068	0.627815	0.490318	0.601615	0.448099	0.549392
0.395457	0.406761	0.382999	0.398353	0.40408	0.437767	0.416322	0.435576	0.48047	0.478644	0.398228	0.738051	0.443955	0.57846	0.552017	0.56076
0.381463	0.39828	0.396302	0.413778	0.440836	0.467985	0.407986	0.443661	0.413631	0.452949	0.450466	0.652557	0.449642	0.587928	0.47703	0.684274
0.414954	0.428457	0.40094	0.446046	0.422967	0.473764	0.402071	0.422547	0.429853	0.457727	0.352919	0.348271	0.450593	0.591986	0.571009	0.660483
0.38715	0.457514	0.418091	0.439169	0.413202	0.414106	0.436814	0.436906	0.425938	0.426386	0.486648	0.641657	0.518396	0.653755	0.451136	0.59627
0.424838	0.427349	0.402104	0.406159	0.459613	0.46372	0.427965	0.464289	0.414837	0.445333	0.427453	0.588206	0.488641	0.705397	0.542594	0.547652
0.401313	0.426425	0.441558	0.470193	0.377711	0.398506	0.442086	0.453661	0.353517	0.411817	0.448739	0.485985	0.418684	0.585137	0.523429	0.639923
0.421765	0.446393	0.455133	0.483883	0.374665	0.404583	0.437248	0.441527	0.45504	0.457733	0.532681	0.691978	0.429626	0.592491	0.502933	0.518714
0.485728	0.447551	0.437265	0.462446	0.407935	0.430075	0.424788	0.446992	0.430799	0.429703	0.46066	0.475677	0.46193	0.55662	0.488148	0.622276
0.386732	0.421278	0.45792	0.451627	0.434652	0.407551	0.426454	0.418585	0.461552	0.464618	0.532327	0.611002	0.461875	0.597857	0.577936	0.675042
0.411437	0.471861	0.429132	0.421152	0.41943	0.478503	0.411182	0.449396	0.405598	0.413256	0.416819	0.557741	0.412779	0.442238	0.452347	0.64054
0.46207	0.463846	0.433783	0.476502	0.410693	0.445188	0.378437	0.416384	0.41472	0.438292	0.466442	0.609028	0.461539	0.681566	0.476546	0.599209
0.416857	0.456151	0.421052	0.475078	0.492158	0.493905	0.400576	0.403356	0.399653	0.400081	0.394197	0.406592	0.423498	0.571945	0.567431	0.606547
0.429149	0.438941	0.457492	0.483746	0.480682	0.462512	0.455452	0.46036	0.489969	0.61967	0.417211	0.734103	0.440198	0.622969	0.466405	0.650155
0.425593	0.449575	0.487527	0.462017	0.45287	0.45573	0.412574	0.455774	0.404823	0.407045	0.519364	0.698919	0.465673	0.511102	0.509321	0.610089
0.411515	0.42489	0.421375	0.435814	0.395905	0.435933	0.461608	0.470238	0.394155	0.437897	0.490832	0.626088	0.455784	0.716514	0.483555	0.72083
0.412992	0.443569	0.438399	0.447313	0.397134	0.467142	0.408575	0.39851	0.405234	0.408192	0.418947	0.418746	0.449949	0.548275	0.612989	0.672119
0.371223	0.418411	0.428805	0.452153	0.419198	0.440126	0.431722	0.43152	0.423122	0.45234	0.410404	0.456713	0.47331	0.692718	0.441615	0.699242
0.422208	0.425626	0.343652	0.37287	0.428106	0.467947	0.416722	0.46097	0.363631	0.386782	0.446955	0.625811	0.448884	0.56753	0.473098	0.592305
0.471479	0.435218	0.438526	0.404103	0.451675	0.46588	0.370765	0.433022	0.440181	0.453863	0.515362	0.575108	0.489373	0.495398	0.480637	0.688772
0.40635	0.433204	0.404546	0.409595	0.406588	0.461051	0.440458	0.453992	0.452031	0.470033	0.495044	0.631116	0.505039	0.582798	0.503425	0.575127
0.389959	0.406542	0.410284	0.427542	0.384361	0.415394	0.444436	0.425929	0.474086	0.487054	0.453658	0.645236	0.435065	0.466205	0.46883	0.62899
0.422154	0.423294	0.45081	0.440361	0.417923	0.418103	0.429373	0.455445	0.429656	0.421759	0.434502	0.506031	0.530516	0.647349	0.597752	0.66409
0.528842	0.538451	0.392634	0.420557	0.397838	0.416652	0.417222	0.420516	0.470622	0.453285	0.474621	0.636956	0.542204	0.610159	0.558605	0.675958
0.401457	0.432749	0.412841	0.440092	0.388607	0.404482	0.378595	0.415783	0.405727	0.421441	0.457005	0.577023	0.462478	0.59575	0.522612	0.524493
0.467434	0.450757	0.397077	0.416166	0.416671	0.433649	0.418976	0.450968	0.403396	0.408753	0.625952	0.72442	0.540673	0.634413	0.44751	0.6078
0.428068	0.446542	0.388829	0.41232	0.446278	0.460611	0.399685	0.421696	0.490282	0.496852	0.434813	0.613784	0.507642	0.597622	0.522905	0.704166
0.395004	0.448591	0.411947	0.46785	0.454368	0.454379	0.402578	0.422457	0.416658	0.448398	0.553136	0.697621	0.472027	0.582951	0.446142	0.739016
0.417735	0.419256	0.421839	0.439566	0.442117	0.443093	0.350388	0.363938	0.459709	0.41916	0.542945	0.551775	0.460965	0.53342	0.440304	0.536543
0.493451	0.486337	0.366231	0.416412	0.421044	0.454985	0.465548	0.467768	0.470424	0.456049	0.393387	0.413037	0.4824	0.533008	0.447542	0.554728
0.396493	0.430845	0.366249	0.385496	0.52954	0.530932	0.634719	0.607165	0.422677	0.450479	0.450475	0.467799	0.45638	0.730841	0.507813	0.543684
0.376633	0.402259	0.421863	0.436626	0.441096	0.463642	0.504607	0.461798	0.421994	0.450048	0.452742	0.589632	0.458553	0.487204	0.486227	0.643979
0.395053	0.43419	0.432461	0.438449	0.416308	0.470817	0.56171	0.569065	0.43153	0.413595	0.405348	0.63497	0.466819	0.584182	0.479989	0.699649
0.409563	0.460057	0.420415	0.449347	0.388301	0.406065	0.39237	0.4008	0.503818	0.755098	0.459278	0.594819	0.472311	0.639442	0.522229	0.524538
0.469506	0.461974	0.484232	0.519009	0.414959	0.440262	0.481014	0.434401	0.420055	0.384614	0.432218	0.672104	0.522741	0.670239	0.542814	0.568431
0.389745	0.416445	0.439516	0.453181	0.383958	0.424413	0.375221	0.39916	0.452106	0.423748	0.506934	0.524458	0.462592	0.569769	0.427323	0.665111
0.419763	0.418475	0.411364	0.403261	0.382115	0.399834	0.421436	0.430406	0.436281	0.455637	0.428978	0.432035	0.428092	0.68706	0.579171	0.652016
0.400133	0.435955	0.404043	0.462184	0.402192	0.429788	0.398032	0.40493	0.425928	0.427704	0.518551	0.440232	0.50611	0.594426	0.473974	0.66853
0.435741	0.42898	0.369793	0.414843	0.431206	0.446342	0.415767	0.428818	0.429899	0.479427	0.409113	0.677944	0.4596	0.514957	0.542772	0.661141
0.434395	0.448665	0.437997	0.427596	0.405029	0.435957	0.433504	0.449261	0.393522	0.430656	0.497261	0.516233	0.567559	0.655321	0.482113	0.58201
0.439921	0.445565	0.419809	0.426879	0.41067	0.439827	0.485503	0.489145	0.441126	0.429718	0.409688	0.45542	0.484373	0.648959	0.462445	0.609075
0.411818	0.431909	0.433576	0.441092	0.39639	0.437764	0.365488	0.414126	0.401051	0.457426	0.455872	0.586148	0.445727	0.469127	0.512772	0.648397
0.460384	0.479856	0.53409	0.522063	0.428224	0.444114	0.416993	0.443003	0.450522	0.473241	0.487548	0.680311	0.443905	0.58765	0.485204	0.622735
0.424147	0.461047	0.420458	0.44298	0.388087	0.47263	0.4188	0.428325	0.398364	0.472106	0.486108	0.475754	0.416936	0.603789	0.534607	0.644618
0.460584	0.440914	0.434901	0.424046	0.484451	0.493359	0.418622	0.426623	0.461846	0.451073	0.447536	0.56315	0.500569	0.650468	0.500553	0.72339
0.383153	0.428315	0.415359	0.439275	0.404699	0.446327	0.403769	0.449793	0.389215	0.38719	0.517194	0.653352	0.522648	0.590009	0.453646	0.73861
0.410584	0.424592	0.503601	0.468795	0.391936	0.458837	0.39357	0.416051	0.383772	0.400327	0.497808	0.579214	0.459984	0.468558	0.421543	0.695973
0.465101	0.481533	0.404154	0.422088	0.369348	0.412471	0.401633	0.405074	0.480666	0.583448	0.388895	0.400481	0.536759	0.640185	0.461675	0.638662
0.455879	0.422405	0.47399	0.491192	0.434938	0.461492	0.45881	0.470652	0.404549	0.439613	0.445447	0.742518	0.460619	0.611869	0.464073	0.648234
0.472272	0.445358	0.425872	0.448902	0.440185	0.459274	0.460979	0.458231	0.383718	0.437159	0.425789	0.460756	0.450563	0.513371	0.525975	0.645342
0.428239	0.460144	0.424435	0.452201	0.410136	0.39737	0.556115	0.539456	0.452773	0.470928	0.421111	0.429967	0.482401	0.489624	0.490055	0.540805
0.416786	0.44388	0.448601	0.458541	0.439063	0.449561	0.453909	0.451015	0.484914	0.496736	0.418064	0.631282	0.468275	0.56402	0.473546	0.632871
0.472708	0.484273	0.433912	0.439264	0.38001	0.438774	0.429201	0.415543	0.448751	0.460441	0.433308	0.451972	0.543688	0.656497	0.475581	0.585957
0.366058	0.395152	0.441584	0.418907	0.428204	0.440073	0.418747	0.398706	0.427977	0.43866	0.388282	0.379054	0.503283	0.531228	0.435312	0.675234
0.445865	0.474528	0.39792	0.423069	0.416478	0.444631	0.402125	0.401296	0.39863	0.417367	0.532339	0.760672	0.434969	0.595754	0.545864	0.57048
0.454349	0.453576	0.408664	0.426174	0.490252	0.500902	0.397276	0.410535	0.470087	0.451547	0.424667	0.430898	0.515951	0.617322	0.451027	0.657756
0.582508	0.571158	0.454284	0.478542	0.42413	0.43489	0.476629	0.466517	0.419579	0.42958	0.574675	0.691736	0.446647	0.586512	0.490788	0.673218
0.451862	0.431569	0.509279	0.623291	0.39231	0.407157	0.41797	0.425618	0.426519	0.439817	0.433089	0.464298	0.457132	0.601087	0.482214	0.633033
0.453058	0.433579	0.397973	0.45358	0.428489	0.441373	0.367301	0.436177	0.334335	0.36481	0.518098	0.687333	0.510165	0.703611	0.484727	0.719907
0.456451	0.445803	0.432746	0.471527	0.416204	0.451049	0.576294	0.563362	0.466462	0.480005	0.538735	0.728044	0.457093	0.600216	0.429805	0.679639
0.473894	0.485111	0.385456	0.384536	0.411949	0.453896	0.415676	0.438745	0.48639	0.432905	0.470819	0.692648	0.453321	0.597257	0.548893	0.59219
0.389713	0.399563	0.425677	0.46833	0.447073	0.476551	0.664501	0.624085	0.454182	0.450664	0.434424	0.64831	0.486678	0.598417	0.505369	0.55683
0.395011	0.427757	0.403749	0.423751	0.396343	0.448549	0.375869	0.434857	0.458223	0.468026	0.412069	0.417513	0.442565	0.562621	0.450684	0.708525
0.370497	0.403081	0.396699	0.411913	0.509093	0.512266	0.468796	0.475311	0.424413	0.439126	0.465164	0.467131	0.446706	0.512868	0.598321	0.648053
0.428498	0.449843	0.420707	0.43469	0.387845	0.466157	0.435087	0.460062	0.384826	0.416193	0.468477	0.53306	0.497837	0.545497	0.512922	0.605395
0.411504	0.44164	0.392999	0.438988	0.397455	0.413539	0.394875	0.430754	0.441058	0.493396	0.46546	0.560788	0.486546	0.700294	0.55682	0.692937
0.500399	0.561394	0.410245	0.407469	0.432713	0.478249	0.381796	0.418446	0.438094	0.483163	0.522267	0.604852	0.486009	0.48506	0.580696	0.608506
0.400444	0.442527	0.469294	0.443266	0.367237	0.407275	0.369561	0.41133	0.416668	0.401853	0.392682	0.406708	0.55893	0.663113	0.420306	0.648523
0.399297	0.426153	0.45975	0.474876	0.410584	0.438928	0.405995	0.404193	0.507212	0.520603	0.532738	0.667745	0.462931	0.633164	0.424513	0.694563
0.425734	0.436103	0.40704	0.429404	0.466945	0.443612	0.399041	0.399914	0.44556	0.441611	0.523237	0.611674	0.56099	0.600449	0.535406	0.649673
0.383147	0.395088	0.415591	0.451226	0.451404	0.462968	0.444512	0.466038	0.438589	0.439877	0.436009	0.72473	0.569013	0.610554	0.497141	0.691374
0.49484	0.497566	0.396203	0.44909	0.55474	0.556393	0.398806	0.407543	0.409302	0.420389	0.41235	0.419489	0.460843	0.476021	0.464115	0.705712
0.497698	0.456605	0.481946	0.493777	0.40032	0.388732	0.373544	0.381018	0.450686	0.454827	0.486418	0.700124	0.567053	0.627888	0.490616	0.693793
0.416777	0.436804	0.477214	0.481992	0.422107	0.445943	0.463775	0.467543	0.431223	0.437426	0.39335	0.455269	0.444533	0.676108	0.407936	0.712274
0.412011	0.431505	0.408422	0.418561	0.426021	0.450492	0.387051	0.408925	0.446765	0.434251	0.429805	0.67178	0.468646	0.48146	0.535219	0.542014
0.407185	0.436299	0.401316	0.4381	0.353427	0.427869	0.438732	0.434199	0.407785	0.411408	0.535629	0.671068	0.444611	0.609423	0.428833	0.555009
0.427614	0.418001	0.515558	0.513065	0.452385	0.464052	0.443033	0.435746	0.405525	0.421536	0.579066	0.718275	0.422502	0.682154	0.461031	0.675591
0.403052	0.431435	0.425593	0.447001	0.465738	0.487539	0.386803	0.434773	0.478114	0.470707	0.443184	0.547196	0.449555	0.581151	0.510467	0.698872
0.416001	0.451474	0.552662	0.548025	0.415381	0.425964	0.39642	0.457037	0.37827	0.420871	0.475776	0.65437	0.448337	0.565846	0.533299	0.715171
0.449331	0.458543	0.368979	0.390941	0.403189	0.420844	0.44066	0.459692	0.425681	0.402132	0.411999	0.706467	0.433348	0.607881	0.497638	0.684029
0.436723	0.439983	0.522661	0.479136	0.408142	0.441375	0.411944	0.442159	0.385366	0.398465	0.421314	0.559676	0.479756	0.51194	0.486202	0.5931
0.41381	0.458417	0.432846	0.412195	0.457262	0.457219	0.412358	0.453662	0.478277	0.742619	0.404815	0.451463	0.507649	0.595092	0.51639	0.664878
0.430848	0.441237	0.414457	0.399405	0.434526	0.47498	0.50645	0.45562	0.439833	0.441546	0.490294	0.58588	0.499601	0.717103	0.440683	0.641561
0.398069	0.429075	0.385885	0.426255	0.44579	0.465629	0.59615	0.57288	0.382585	0.412848	0.414443	0.677793	0.454335	0.553874	0.47077	0.740686
0.408009	0.459199	0.43301	0.479081	0.381431	0.421688	0.400656	0.422619	0.443167	0.464421	0.401358	0.630375	0.458248	0.633444	0.486112	0.527267
0.482569	0.474215	0.368558	0.396027	0.429357	0.438795	0.399185	0.445457	0.399979	0.416047	0.486206	0.618419	0.491946	0.580281	0.487088	0.610425
0.39196	0.458159	0.39862	0.397744	0.394304	0.452334	0.444146	0.452457	0.379975	0.424906	0.522316	0.728924	0.416913	0.642666	0.465434	0.563106
0.395568	0.43661	0.392689	0.412773	0.384349	0.451331	0.386419	0.441136	0.389469	0.402639	0.487148	0.643745	0.452319	0.65844	0.464221	0.716858
0.422929	0.538638	0.377459	0.396806	0.42268	0.437017	0.373888	0.432391	0.482977	0.520115	0.415933	0.677663	0.504484	0.63248	0.453652	0.652749
0.394336	0.407832	0.395977	0.405703	0.407132	0.476417	0.400789	0.410407	0.395436	0.405837	0.455569	0.465523	0.442658	0.564819	0.43787	0.68699
0.407858	0.451942	0.455528	0.466096	0.447151	0.466879	0.407162	0.455563	0.356639	0.38153	0.490046	0.630624	0.474319	0.646015	0.624357	0.757898
0.486326	0.503194	0.430268	0.433363	0.45607	0.459485	0.411995	0.404054	0.470721	0.480671	0.550049	0.698791	0.431013	0.466899	0.4715	0.577061
0.513486	0.462812	0.429441	0.461103	0.389833	0.439114	0.410345	0.397619	0.410623	0.436636	0.42281	0.597522	0.41181	0.639628	0.482486	0.652087
0.445138	0.444746	0.479025	0.488271	0.408245	0.422932	0.39888	0.425072	0.442998	0.445428	0.519474	0.626784	0.516435	0.673801	0.443826	0.518218
0.560134	0.542378	0.382247	0.389805	0.412742	0.438271	0.424939	0.455375	0.478361	0.485296	0.440023	0.409673	0.56993	0.689002	0.480261	0.647562
0.424455	0.447444	0.410098	0.477413	0.604505	0.584629	0.388697	0.405433	0.425171	0.41095	0.482097	0.657659	0.495755	0.609581	0.48007	0.659016
0.489453	0.499932	0.409852	0.423702	0.452696	0.456942	0.457361	0.459864	0.412896	0.4687	0.444507	0.561352	0.48413	0.655391	0.581432	0.566718
0.403575	0.425001	0.427449	0.447058	0.425573	0.428614	0.444908	0.414758	0.385707	0.471984	0.396525	0.661485	0.439225	0.454768	0.52304	0.721128
0.408855	0.456079	0.411017	0.439496	0.445255	0.4534	0.409351	0.458756	0.418498	0.420561	0.411728	0.384435	0.446291	0.567707	0.399804	0.542479
0.412188	0.423479	0.40175	0.41092	0.407216	0.44334	0.373419	0.365924	0.386241	0.406481	0.437607	0.69602	0.458393	0.582182	0.415065	0.708539
0.463926	0.397766	0.400208	0.452848	0.411553	0.480043	0.418437	0.434343	0.422737	0.453386	0.546693	0.48011	0.44771	0.545726	0.611651	0.607327
0.393704	0.442502	0.388438	0.43021	0.414862	0.450904	0.446415	0.459322	0.436041	0.4396	0.481735	0.572408	0.424242	0.629339	0.520733	0.64164
0.431726	0.447562	0.410466	0.445953	0.440744	0.452759	0.460671	0.45646	0.382099	0.422484	0.484439	0.636862	0.48296	0.577494	0.524684	0.545335
0.388782	0.436703	0.379237	0.400259	0.423377	0.423654	0.388843	0.413369	0.424729	0.446225	0.541302	0.690972	0.541038	0.560537	0.420291	0.658433
0.485536	0.48603	0.509313	0.519114	0.482511	0.488416	0.380382	0.432834	0.396257	0.404732	0.396847	0.651342	0.598598	0.658978	0.430403	0.681817
0.395291	0.431222	0.389635	0.450647	0.539051	0.52831	0.405185	0.428054	0.424071	0.445898	0.434958	0.697319	0.523983	0.526271	0.52011	0.71352
0.43508	0.437495	0.450098	0.455866	0.369756	0.402646	0.498017	0.493202	0.408564	0.46294	0.436131	0.463302	0.520244	0.653169	0.547157	0.55536
0.439124	0.466226	0.418872	0.457432	0.419841	0.420933	0.427406	0.453442	0.418668	0.446742	0.414584	0.588429	0.433889	0.697817	0.442705	0.610898
0.471488	0.468918	0.378823	0.380341	0.444137	0.454165	0.427693	0.462286	0.447014	0.460331	0.510287	0.703344	0.535224	0.687677	0.491919	0.7175
0.444121	0.436266	0.549975	0.553003	0.444012	0.452196	0.417167	0.406107	0.382507	0.418167	0.461753	0.560926	0.519971	0.678308	0.402643	0.676116
0.49044	0.479219	0.412838	0.447986	0.421731	0.441774	0.414415	0.447341	0.427269	0.4437	0.436217	0.444335	0.490738	0.610345	0.633099	0.698078
0.365281	0.4109	0.420108	0.437903	0.419681	0.452859	0.373101	0.400418	0.451552	0.438511	0.559738	0.568909	0.511258	0.602622	0.455513	0.699372
0.453246	0.454129	0.511641	0.521217	0.492577	0.50248	0.400293	0.406312	0.498078	0.472312	0.464812	0.585442	0.493035	0.667614	0.558907	0.678125
0.435204	0.448261	0.403868	0.410661	0.405126	0.416122	0.406461	0.458094	0.43334	0.43364	0.483313	0.584593	0.532675	0.674743	0.456518	0.708895
0.424706	0.45886	0.417876	0.393117	0.42524	0.425822	0.472239	0.439088	0.448957	0.462671	0.506677	0.681592	0.475614	0.499199	0.438519	0.714521
0.441903	0.440859	0.395294	0.411967	0.423402	0.478055	0.43875	0.443854	0.411634	0.417576	0.522458	0.575797	0.442127	0.581039	0.561621	0.684156
0.428348	0.445772	0.422582	0.451489	0.413671	0.446055	0.44844	0.464407	0.392372	0.425332	0.407759	0.613698	0.48527	0.665532	0.53596	0.700015
0.416908	0.419069	0.403325	0.452439	0.367933	0.422092	0.387834	0.438401	0.394389	0.47191	0.452078	0.720456	0.485655	0.73127	0.466044	0.725758
0.411961	0.447924	0.417409	0.417517	0.415706	0.448943	0.416243	0.404649	0.472464	0.492812	0.482084	0.71698	0.44046	0.620454	0.426427	0.567648
0.404473	0.425766	0.402979	0.410263	0.439021	0.466703	0.406614	0.42293	0.442447	0.413832	0.565454	0.674112	0.475835	0.615373	0.672504	0.670038
0.448162	0.44848	0.40005	0.444087	0.458011	0.466916	0.411972	0.457893	0.438302	0.431461	0.497182	0.462665	0.515472	0.75412	0.498912	0.546492
0.505697	0.515315	0.411949	0.441984	0.403302	0.427717	0.514403	0.490765	0.401771	0.425156	0.522753	0.622919	0.545897	0.653729	0.437215	0.673073
0.496373	0.470263	0.455453	0.476747	0.417633	0.433806	0.393418	0.428426	0.355268	0.412371	0.623498	0.670577	0.455028	0.716655	0.468104	0.708187
0.408302	0.39916	0.478172	0.498599	0.410557	0.474207	0.451595	0.470144	0.459773	0.437198	0.477625	0.481082	0.547278	0.63644	0.426002	0.714623
0.427752	0.447888	0.396513	0.433542	0.420185	0.445526	0.398367	0.453336	0.419427	0.430967	0.644076	0.709646	0.527839	0.592655	0.439229	0.707315
0.401346	0.413749	0.411662	0.427234	0.403109	0.464615	0.373527	0.411251	0.406666	0.477815	0.488076	0.602629	0.453422	0.577149	0.416389	0.585233
0.439014	0.429972	0.464406	0.463625	0.471646	0.476875	0.42007	0.430033	0.427802	0.419997	0.519765	0.598709	0.474574	0.771039	0.47782	0.687788
0.415639	0.437922	0.459979	0.457212	0.445455	0.472173	0.402315	0.405796	0.424995	0.438011	0.48185	0.730317	0.555781	0.647555	0.484023	0.692277
0.495353	0.471834	0.391832	0.39659	0.391863	0.373406	0.396056	0.422272	0.417575	0.417906	0.446767	0.412483	0.51244	0.610275	0.442024	0.676675
0.420124	0.4563	0.402205	0.433636	0.381669	0.442645	0.430911	0.446731	0.419214	0.438678	0.510959	0.693046	0.500932	0.652162	0.570734	0.627624
0.419832	0.446901	0.462483	0.438379	0.410808	0.42346	0.478849	0.471701	0.426873	0.474742	0.438927	0.454413	0.426778	0.668303	0.447465	0.718017
0.46292	0.479747	0.434316	0.443735	0.394332	0.405114	0.45577	0.472307	0.425158	0.425207	0.400964	0.436873	0.416587	0.484788	0.454377	0.610243
0.54645	0.524685	0.419424	0.447158	0.416455	0.428914	0.35463	0.387711	0.418179	0.421842	0.357023	0.412805	0.510423	0.507972	0.444345	0.747875
0.426998	0.448735	0.473773	0.469911	0.382671	0.400794	0.454953	0.45389	0.420831	0.454858	0.456102	0.565197	0.483414	0.546026	0.454111	0.54051
0.42898	0.446323	0.444573	0.448891	0.413693	0.444664	0.377801	0.432502	0.463899	0.431984	0.471336	0.527718	0.507464	0.683985	0.423537	0.657476
0.430126	0.471115	0.37796	0.416266	0.412775	0.438356	0.402439	0.400997	0.449692	0.460677	0.559255	0.58004	0.515673	0.614116	0.558801	0.566572
0.447393	0.460309	0.400841	0.437135	0.429924	0.446894	0.406796	0.386483	0.398619	0.426765	0.4534	0.448047	0.530248	0.641042	0.482361	0.695687
0.428652	0.45447	0.430326	0.437059	0.421565	0.390433	0.437762	0.41384	0.457077	0.461131	0.516269	0.699225	0.458445	0.709996	0.593898	0.625614
0.462159	0.481816	0.41084	0.403235	0.504961	0.489918	0.489825	0.454989	0.408712	0.432708	0.436581	0.435645	0.427534	0.656602	0.466898	0.555058
0.406225	0.44935	0.422364	0.432796	0.407456	0.436015	0.393086	0.441659	0.490725	0.473853	0.527181	0.772409	0.47323	0.62512	0.479577	0.545405
0.436598	0.467888	0.412723	0.436622	0.374635	0.406531	0.491883	0.489155	0.422971	0.407073	0.503007	0.644761	0.396831	0.716356	0.578668	0.70644
0.434845	0.452704	0.427693	0.44474	0.437193	0.44369	0.403293	0.430807	0.475082	0.479214	0.546411	0.714715	0.47818	0.548879	0.395562	0.728203
0.463117	0.40965	0.422232	0.444891	0.438548	0.456199	0.480579	0.43923	0.374255	0.386595	0.565432	0.751685	0.521371	0.633776	0.429711	0.693707
0.443733	0.432889	0.409899	0.480758	0.427559	0.446269	0.452216	0.453614	0.438616	0.437913	0.508718	0.472239	0.532476	0.682636	0.456147	0.713438
0.431007	0.445833	0.38311	0.400282	0.445293	0.460728	0.557352	0.556846	0.393891	0.392357	0.392179	0.421583	0.440701	0.49024	0.426606	0.695381
0.379855	0.395394	0.388944	0.421708	0.392886	0.441706	0.403779	0.458786	0.421495	0.433016	0.475985	0.5989	0.437818	0.620803	0.482301	0.687884
0.433599	0.457975	0.434385	0.460644	0.41437	0.41192	0.368539	0.43067	0.429684	0.414152	0.505702	0.731937	0.502598	0.597824	0.454861	0.670676
0.445851	0.460526	0.478138	0.478961	0.413356	0.431842	0.428896	0.449591	0.530452	0.515057	0.459807	0.471665	0.498609	0.578925	0.489983	0.704825
0.531405	0.551128	0.431129	0.451483	0.417968	0.451308	0.408647	0.431837	0.370439	0.390477	0.516901	0.769801	0.421055	0.486378	0.524155	0.67264
0.393066	0.435126	0.429822	0.442038	0.410416	0.426305	0.394097	0.412293	0.438021	0.453852	0.407176	0.688546	0.525728	0.683864	0.486967	0.719648
0.437536	0.440129	0.420977	0.43567	0.37232	0.413958	0.437666	0.447437	0.438913	0.445333	0.484425	0.469765	0.50918	0.644843	0.425218	0.709451
0.557331	0.577958	0.401059	0.431485	0.488348	0.485564	0.434081	0.445684	0.512129	0.504004	0.455423	0.759113	0.48664	0.565832	0.635134	0.588926
0.43288	0.441327	0.401092	0.432512	0.362461	0.420388	0.475689	0.450898	0.399098	0.456529	0.438544	0.447219	0.529196	0.648967	0.465082	0.710716
0.450855	0.42872	0.405427	0.414847	0.505171	0.499554	0.361728	0.388076	0.428489	0.428779	0.491375	0.709492	0.517526	0.604802	0.513467	0.664651
0.407678	0.424656	0.428024	0.438107	0.365006	0.41071	0.426309	0.455613	0.472444	0.485625	0.47502	0.503776	0.45992	0.634068	0.478234	0.508184
0.415705	0.431753	0.414204	0.427654	0.392203	0.451103	0.40989	0.433218	0.434547	0.445305	0.417015	0.416046	0.491955	0.506706	0.435716	0.613719
0.391184	0.429516	0.452712	0.45901	0.437491	0.45057	0.447245	0.460331	0.41606	0.424138	0.46608	0.635248	0.517091	0.624675	0.436944	0.698329
0.505146	0.502308	0.506826	0.520215	0.3947	0.416382	0.434012	0.396117	0.411288	0.471704	0.420667	0.596884	0.602965	0.646156	0.433166	0.696796
0.39822	0.428347	0.462761	0.442925	0.41147	0.436847	0.425152	0.430175	0.464354	0.444215	0.451743	0.666341	0.482959	0.697694	0.472478	0.703231
0.402484	0.440874	0.427502	0.42632	0.44915	0.427327	0.37772	0.429651	0.414347	0.413751	0.480191	0.695699	0.468669	0.593619	0.464462	0.706283
0.47291	0.477849	0.38526	0.430754	0.386419	0.417702	0.411611	0.416517	0.47439	0.485711	0.429162	0.439171	0.439063	0.612571	0.452998	0.717479
0.446581	0.469999	0.424355	0.443573	0.394075	0.414662	0.43235	0.434361	0.390525	0.398166	0.413039	0.632912	0.486669	0.5939	0.421621	0.704713
0.406088	0.460803	0.427891	0.405962	0.395131	0.413843	0.405288	0.41865	0.434402	0.406615	0.603903	0.498115	0.507235	0.577714	0.466762	0.651587
0.445067	0.469197	0.406471	0.421605	0.437582	0.459279	0.396914	0.407454	0.434426	0.445918	0.561475	0.715221	0.416604	0.630008	0.554415	0.570697
0.403618	0.417887	0.499139	0.492465	0.443762	0.44805	0.422184	0.419249	0.490249	0.501403	0.505826	0.67463	0.65401	0.706535	0.50356	0.594482
0.518988	0.463	0.403343	0.436174	0.464903	0.465756	0.400343	0.431852	0.424196	0.439655	0.423947	0.735076	0.415807	0.613513	0.42621	0.734187
0.41805	0.467336	0.400024	0.425543	0.414104	0.452674	0.425881	0.436607	0.394758	0.414843	0.517195	0.743791	0.468317	0.494379	0.620284	0.50167
0.39089	0.463281	0.428362	0.439434	0.419383	0.429816	0.397148	0.403779	0.462043	0.453985	0.527963	0.714248	0.478538	0.684831	0.56138	0.676517
0.425741	0.447726	0.374444	0.382988	0.421532	0.433414	0.398476	0.407248	0.422742	0.435421	0.457593	0.69862	0.442716	0.657328	0.51201	0.583349
0.420101	0.439617	0.434877	0.428045	0.423455	0.452995	0.405252	0.446499	0.426379	0.457309	0.469861	0.633139	0.477528	0.644862	0.469554	0.726335
0.548159	0.463001	0.398393	0.437681	0.399948	0.426209	0.392477	0.425774	0.430508	0.448292	0.497701	0.691108	0.448864	0.610895	0.45499	0.629436
0.421791	0.468042	0.440639	0.441039	0.378444	0.414164	0.448996	0.462156	0.425493	0.435558	0.506863	0.718205	0.47438	0.685431	0.480366	0.756552
0.402004	0.425439	0.439837	0.441332	0.459661	0.45858	0.43769	0.435077	0.420166	0.419442	0.451876	0.652114	0.418754	0.617655	0.571218	0.57469
0.430189	0.437111	0.495293	0.471914	0.458968	0.458954	0.391998	0.402082	0.457519	0.462505	0.418882	0.459007	0.420469	0.48623	0.515203	0.55211
0.425168	0.434859	0.480072	0.472118	0.483852	0.48563	0.406507	0.439063	0.45692	0.465287	0.400351	0.47327	0.537765	0.649902	0.457369	0.613181
0.428851	0.432846	0.407677	0.433995	0.420787	0.437236	0.4675	0.439875	0.377953	0.407108	0.562236	0.693638	0.490545	0.594825	0.580722	0.686623
0.453447	0.44836	0.396466	0.418584	0.395429	0.448901	0.390606	0.409143	0.423269	0.438287	0.579058	0.700092	0.495889	0.721884	0.438574	0.683822
0.39111	0.415907	0.401058	0.417905	0.406088	0.40885	0.45203	0.43785	0.445867	0.374014	0.439545	0.607632	0.405606	0.477616	0.552801	0.654295
0.389815	0.435793	0.436716	0.443673	0.422151	0.445307	0.390236	0.435484	0.405635	0.417867	0.457114	0.725706	0.53984	0.75754	0.511149	0.562704
0.41935	0.443232	0.481191	0.451046	0.397331	0.413903	0.466412	0.469726	0.474603	0.490791	0.519084	0.712256	0.428668	0.664028	0.505426	0.668995
0.385928	0.434869	0.47441	0.484202	0.338522	0.400351	0.447384	0.459456	0.38628	0.454799	0.437842	0.424713	0.414114	0.701165	0.464959	0.69701
0.427499	0.465033	0.548459	0.554037	0.374101	0.426512	0.428028	0.447374	0.620332	0.598746	0.403086	0.700983	0.444214	0.489861	0.430423	0.700698
0.40058	0.428843	0.48489	0.460643	0.381792	0.426224	0.413348	0.420735	0.426039	0.444215	0.44731	0.718206	0.470032	0.615331	0.528372	0.670213
0.402304	0.442855	0.403413	0.444251	0.452974	0.426697	0.35686	0.417135	0.4263	0.442657	0.478145	0.758638	0.500905	0.627789	0.540891	0.59908
0.411718	0.42283	0.465288	0.452438	0.376927	0.420378	0.412485	0.444762	0.477079	0.466536	0.453959	0.467861	0.485429	0.518979	0.563717	0.764628
0.413085	0.454942	0.4002	0.444386	0.422707	0.445366	0.479288	0.477685	0.618707	0.589219	0.420905	0.695585	0.503971	0.596327	0.444015	0.6585
0.43499	0.428709	0.376945	0.420957	0.408098	0.452365	0.396129	0.430615	0.352117	0.384146	0.470728	0.667318	0.526039	0.660918	0.415983	0.7061
0.388926	0.404788	0.455672	0.437601	0.392174	0.408357	0.414291	0.436362	0.405248	0.435614	0.430029	0.652718	0.509086	0.605925	0.619952	0.710337
0.41844	0.445178	0.431739	0.420467	0.394329	0.408037	0.373896	0.39188	0.421607	0.446385	0.499406	0.7225	0.443282	0.593278	0.409667	0.749538
0.410489	0.383821	0.432046	0.431616	0.385421	0.401631	0.457763	0.432447	0.414586	0.425345	0.49311	0.708108	0.525519	0.624761	0.438573	0.730159
0.395626	0.400128	0.40766	0.375325	0.379739	0.431257	0.439943	0.444351	0.428668	0.553597	0.477108	0.697741	0.414621	0.620986	0.52185	0.549164
0.416562	0.46443	0.419543	0.451503	0.444884	0.464581	0.417338	0.444331	0.424193	0.474574	0.426545	0.618012	0.436442	0.679103	0.488974	0.607218
0.446804	0.465502	0.395298	0.414647	0.397966	0.420108	0.396589	0.397999	0.4401	0.429794	0.395894	0.489648	0.393769	0.475856	0.533559	0.541492
0.425491	0.449125	0.405414	0.425711	0.408192	0.430213	0.495761	0.443351	0.437388	0.456712	0.511942	0.754984	0.457017	0.61523	0.503926	0.607101
0.479527	0.493216	0.411068	0.442302	0.42427	0.443437	0.396767	0.439013	0.428456	0.442373	0.429804	0.686561	0.394214	0.632063	0.659971	0.648164
0.390697	0.421677	0.419885	0.437368	0.496581	0.444544	0.406005	0.432376	0.452006	0.463938	0.467542	0.669983	0.55024	0.518177	0.539049	0.738914
0.432984	0.463086	0.40449	0.431378	0.375147	0.424683	0.413148	0.423232	0.470304	0.46881	0.457603	0.705634	0.51664	0.616953	0.539127	0.555823
0.384722	0.42141	0.389752	0.437811	0.408804	0.427447	0.403274	0.449681	0.410388	0.452228	0.426319	0.706166	0.452279	0.637809	0.434453	0.702643
0.434911	0.453179	0.450521	0.467985	0.383014	0.431346	0.390073	0.376289	0.41597	0.442711	0.436812	0.698942	0.444269	0.452768	0.451959	0.653046
0.439891	0.462408	0.444131	0.448574	0.443461	0.45379	0.394137	0.440204	0.424431	0.426686	0.402663	0.438958	0.427577	0.630509	0.483095	0.610667
0.381133	0.374794	0.392693	0.420809	0.389382	0.406558	0.410084	0.412741	0.417816	0.430777	0.392709	0.691996	0.434059	0.583912	0.438302	0.546152
0.412	0.424929	0.406491	0.430542	0.391825	0.436599	0.439564	0.446918	0.388976	0.39855	0.423554	0.442384	0.485859	0.659623	0.44016	0.684429
0.421019	0.452777	0.43012	0.43329	0.451042	0.439378	0.414558	0.432507	0.393707	0.46419	0.571722	0.675604	0.497274	0.643075	0.429699	0.680449
0.436209	0.454476	0.398068	0.414845	0.407818	0.432349	0.423418	0.421539	0.469404	0.472606	0.423553	0.62927	0.554071	0.663799	0.439217	0.72328
0.40755	0.439567	0.433884	0.456009	0.408702	0.445818	0.479306	0.421047	0.50353	0.44742	0.435003	0.455709	0.524595	0.593534	0.504565	0.574911
0.461601	0.487123	0.365469	0.39979	0.47125	0.467837	0.414254	0.452408	0.435904	0.406308	0.445429	0.453137	0.530741	0.581967	0.481713	0.760557
0.415764	0.434333	0.408991	0.430565	0.396848	0.41206	0.477568	0.428023	0.467393	0.462412	0.611781	0.76217	0.412038	0.476178	0.487221	0.70447
0.41144	0.430098	0.44018	0.441214	0.411189	0.435681	0.395194	0.42374	0.482115	0.452513	0.432741	0.448407	0.483816	0.681204	0.491526	0.573093
0.41064	0.425694	0.38669	0.438565	0.381008	0.431846	0.380056	0.430735	0.418226	0.430459	0.443016	0.628149	0.405638	0.700093	0.481197	0.737362
0.429511	0.449537	0.413875	0.416957	0.42507	0.441684	0.454234	0.457356	0.39455	0.411425	0.56923	0.698469	0.480041	0.606235	0.45929	0.683141
0.410685	0.426343	0.394015	0.435962	0.521652	0.525154	0.473781	0.490188	0.65471	0.613183	0.435069	0.665881	0.454158	0.579333	0.496935	0.572406
0.389305	0.422026	0.421962	0.446035	0.429146	0.44302	0.394657	0.420343	0.448011	0.465004	0.493884	0.684926	0.54914	0.520978	0.455531	0.582814
0.39202	0.409658	0.434113	0.448171	0.409083	0.430793	0.370039	0.385329	0.404355	0.405383	0.502381	0.439329	0.449774	0.78147	0.440025	0.716033
0.407986	0.417144	0.415928	0.447135	0.414861	0.448866	0.376684	0.408227	0.396576	0.410289	0.415959	0.427161	0.395864	0.478665	0.514641	0.644996
0.409614	0.439878	0.411949	0.45568	0.41324	0.434436	0.415671	0.435347	0.430516	0.440877	0.460911	0.662061	0.505403	0.602253	0.473565	0.599294
0.550479	0.561248	0.397109	0.433242	0.436147	0.448779	0.440983	0.450984	0.465425	0.466547	0.413794	0.674692	0.429763	0.658969	0.439681	0.72799
0.409976	0.422282	0.412907	0.439471	0.511461	0.432483	0.405069	0.418	0.451439	0.487821	0.481364	0.690322	0.491316	0.673569	0.49143	0.703148
0.428427	0.448417	0.422664	0.446881	0.414669	0.443139	0.408245	0.413544	0.415309	0.421	0.404199	0.420352	0.487853	0.617244	0.434662	0.74144
0.415058	0.427954	0.411301	0.426168	0.403608	0.405926	0.392431	0.406934	0.384482	0.393764	0.410086	0.636765	0.474522	0.678818	0.514896	0.66593
0.444079	0.442952	0.466139	0.446318	0.520272	0.526378	0.390181	0.407302	0.504411	0.496783	0.54457	0.654063	0.432557	0.597511	0.538531	0.638173
0.405454	0.41647	0.397442	0.444144	0.407594	0.419696	0.607534	0.575961	0.420661	0.418062	0.41462	0.617081	0.488169	0.502093	0.406939	0.722767
0.422167	0.45683	0.414815	0.422798	0.436294	0.42954	0.408208	0.42951	0.385192	0.415068	0.435503	0.686961	0.54265	0.738577	0.423341	0.743378
0.396943	0.412212	0.394063	0.434606	0.39126	0.444689	0.401401	0.436731	0.422094	0.461334	0.448182	0.7182	0.423314	0.627462	0.45401	0.705004
0.514355	0.546054	0.407816	0.408294	0.438847	0.464455	0.567509	0.570099	0.41233	0.409163	0.468205	0.685962	0.457787	0.662042	0.416778	0.665575
0.4116	0.399114	0.418131	0.418197	0.38153	0.3905	0.393488	0.400844	0.381524	0.407531	0.415802	0.623256	0.478333	0.639726	0.403207	0.727809
0.409257	0.39395	0.461063	0.46377	0.405114	0.431322	0.431012	0.447376	0.37993	0.408538	0.458626	0.450049	0.434511	0.708936	0.427278	0.676031
0.511503	0.519517	0.421645	0.449386	0.436089	0.451171	0.370272	0.382501	0.39438	0.422695	0.366862	0.696708	0.524078	0.741753	0.578747	0.685433
0.411564	0.419309	0.502742	0.460478	0.406148	0.434554	0.429474	0.444951	0.434057	0.464556	0.393697	0.707884	0.474505	0.619167	0.476237	0.730821
0.377013	0.410329	0.411635	0.447475	0.392398	0.448919	0.420021	0.425651	0.410737	0.418021	0.421744	0.702756	0.478119	0.577169	0.523262	0.555139
0.470577	0.442709	0.408504	0.441123	0.430417	0.452339	0.369913	0.384269	0.420289	0.431797	0.444016	0.6102	0.561272	0.695999	0.494943	0.725206
0.436621	0.435369	0.488399	0.443025	0.384261	0.447164	0.429395	0.402151	0.400586	0.413981	0.465153	0.567738	0.437857	0.618229	0.431691	0.641183
0.408591	0.419101	0.428168	0.449363	0.413162	0.441036	0.41147	0.436337	0.397747	0.469963	0.479012	0.635252	0.399465	0.473741	0.449205	0.563646
0.409697	0.436462	0.383585	0.44914	0.428698	0.433767	0.397236	0.423091	0.435621	0.444149	0.544603	0.669926	0.439168	0.721531	0.457886	0.569179
0.431681	0.441323	0.460836	0.471205	0.399625	0.433481	0.417298	0.437899	0.378836	0.435634	0.417679	0.388182	0.473756	0.594451	0.418507	0.543436
0.434034	0.482118	0.489455	0.495073	0.451357	0.463382	0.424557	0.408047	0.452029	0.456791	0.47368	0.696457	0.416739	0.70696	0.404532	0.574126
0.417317	0.418779	0.408879	0.455176	0.394175	0.431587	0.440346	0.44513	0.439504	0.406698	0.487293	0.674624	0.411672	0.482398	0.455087	0.724573
0.428335	0.436205	0.458324	0.46821	0.388797	0.43907	0.425157	0.427191	0.394858	0.419349	0.36307	0.703244	0.421464	0.592833	0.552479	0.683516
0.486599	0.443916	0.404158	0.443892	0.378478	0.421115	0.432382	0.420346	0.430642	0.455021	0.356121	0.441339	0.496601	0.70489	0.433587	0.72631
0.435512	0.436868	0.469851	0.473764	0.454562	0.470147	0.475839	0.474639	0.399212	0.477553	0.430121	0.669944	0.427757	0.640672	0.457481	0.578625
0.408843	0.427902	0.447961	0.462765	0.478708	0.462355	0.442423	0.44885	0.488731	0.472408	0.406401	0.618856	0.423315	0.618373	0.447892	0.618754
0.430956	0.436104	0.436487	0.447817	0.39596	0.450393	0.469268	0.44267	0.419468	0.425746	0.436243	0.642081	0.49188	0.726727	0.527182	0.660751
0.407446	0.409921	0.431833	0.4476	0.400145	0.428764	0.409871	0.414019	0.444975	0.438768	0.453748	0.668688	0.421324	0.615663	0.439777	0.730164
0.448289	0.45285	0.415931	0.416849	0.412821	0.444781	0.41035	0.413896	0.423574	0.442885	0.447396	0.575865	0.437446	0.693753	0.493546	0.569216
0.424038	0.447202	0.416329	0.426137	0.425483	0.442844	0.472281	0.427478	0.450109	0.443739	0.423435	0.408524	0.418634	0.713432	0.414487	0.698076
0.582627	0.531009	0.384671	0.429079	0.41685	0.457198	0.408315	0.425483	0.427948	0.444741	0.413288	0.622504	0.444129	0.728342	0.499924	0.72017
0.423964	0.422138	0.441487	0.444815	0.429412	0.546937	0.398692	0.456469	0.402942	0.430413	0.414461	0.653807	0.521729	0.660747	0.465626	0.581728
0.607019	0.592727	0.385579	0.426023	0.381687	0.405603	0.394611	0.431641	0.446752	0.421316	0.414612	0.453182	0.520349	0.691077	0.453212	0.642133
0.406102	0.424705	0.411378	0.429153	0.421414	0.425984	0.433504	0.454513	0.388928	0.38218	0.44784	0.47312	0.473914	0.606121	0.496507	0.54132
0.48608	0.482871	0.41358	0.435666	0.380941	0.423552	0.348738	0.402601	0.395931	0.416328	0.405049	0.645624	0.493167	0.678673	0.429789	0.694964
0.441225	0.447247	0.385918	0.424673	0.418995	0.446713	0.412244	0.44022	0.443292	0.446119	0.371295	0.70409	0.510061	0.658094	0.483666	0.540036
0.402955	0.438594	0.428394	0.450401	0.416503	0.412156	0.39745	0.423846	0.399944	0.419674	0.470313	0.69044	0.44696	0.614045	0.563006	0.704527
0.38445	0.417117	0.393731	0.416614	0.460638	0.427647	0.433165	0.454277	0.445534	0.442571	0.4135	0.68369	0.471611	0.695351	0.411328	0.616521
0.444675	0.436702	0.464823	0.466839	0.42066	0.415411	0.364755	0.398213	0.471214	0.495811	0.516062	0.617151	0.436488	0.674902	0.407499	0.586971
0.3856	0.410263	0.387321	0.429658	0.500342	0.675171	0.390118	0.434129	0.39725	0.459983	0.390704	0.399769	0.490395	0.602593	0.499344	0.626346
0.453001	0.472589	0.448544	0.461382	0.39295	0.462062	0.437174	0.46236	0.409695	0.419491	0.405272	0.406711	0.432905	0.689181	0.435485	0.66296
0.454371	0.441429	0.446866	0.425602	0.412512	0.417425	0.411873	0.422863	0.429972	0.444254	0.405394	0.674365	0.501934	0.505259	0.423355	0.654142
0.397858	0.41341	0.373864	0.396424	0.410344	0.44419	0.419294	0.454748	0.44092	0.420378	0.558982	0.703657	0.431381	0.626318	0.598038	0.681914
0.422579	0.423316	0.419803	0.409557	0.409104	0.4306	0.368092	0.379556	0.456561	0.41007	0.452481	0.670241	0.516554	0.659834	0.416088	0.692932
0.436914	0.481141	0.392571	0.460791	0.422535	0.452662	0.449827	0.469204	0.461496	0.599088	0.450393	0.458043	0.405077	0.477104	0.453285	0.68572
0.412965	0.45154	0.44285	0.466462	0.392975	0.419055	0.42214	0.460963	0.445587	0.45994	0.467976	0.661021	0.501431	0.80083	0.408956	0.687504
0.406327	0.423294	0.369609	0.429331	0.485205	0.472041	0.402654	0.409349	0.429289	0.46709	0.37747	0.415463	0.500001	0.645146	0.50127	0.61207
0.405282	0.412236	0.402393	0.438084	0.406146	0.419444	0.469245	0.420029	0.414503	0.429903	0.56507	0.718806	0.390227	0.618388	0.438689	0.602784
0.398953	0.430706	0.393159	0.410506	0.412113	0.461013	0.519498	0.487385	0.366454	0.396857	0.363187	0.392421	0.584263	0.71795	0.46316	0.600712
0.417258	0.47343	0.450478	0.455873	0.536046	0.528769	0.577319	0.583327	0.432824	0.451317	0.412903	0.395885	0.46222	0.754329	0.405536	0.687614
0.447134	0.457182	0.400391	0.449869	0.431007	0.446051	0.429797	0.43636	0.438295	0.45563	0.407143	0.681606	0.413399	0.604126	0.489408	0.658635
0.423817	0.451513	0.5271	0.522684	0.407416	0.454536	0.382523	0.375123	0.4873	0.47673	0.429458	0.640831	0.545265	0.749796	0.473929	0.649852
0.441621	0.426658	0.414009	0.441347	0.425413	0.443233	0.4046	0.429242	0.47884	0.460594	0.580696	0.747825	0.491748	0.720065	0.414969	0.672733
0.409562	0.43143	0.396517	0.417277	0.41624	0.410085	0.400588	0.440752	0.412673	0.431916	0.414589	0.414383	0.508601	0.651017	0.504251	0.748964
0.440238	0.443265	0.420811	0.455609	0.360061	0.386265	0.427839	0.449174	0.457492	0.455238	0.413834	0.628743	0.438901	0.428826	0.427422	0.616598
0.425671	0.447577	0.494101	0.428362	0.39694	0.417144	0.404352	0.417424	0.451777	0.470856	0.424005	0.432498	0.445808	0.585177	0.509348	0.583877
0.419224	0.433477	0.405471	0.431852	0.350476	0.423531	0.40886	0.429649	0.438226	0.448463	0.426712	0.654081	0.448264	0.64679	0.422354	0.651819
0.51609	0.507942	0.395369	0.428678	0.39032	0.407155	0.409663	0.428064	0.452462	0.463505	0.57722	0.773752	0.508866	0.645785	0.496279	0.611277
0.429085	0.478096	0.390692	0.413556	0.454432	0.473126	0.470661	0.439454	0.477017	0.447503	0.514273	0.468093	0.437343	0.639173	0.520329	0.608386
0.437728	0.452397	0.453642	0.459002	0.397217	0.417862	0.452243	0.445414	0.431859	0.437674	0.353777	0.709039	0.459648	0.696827	0.445433	0.717275
0.523224	0.511184	0.423643	0.4539	0.519907	0.540238	0.392665	0.435229	0.425575	0.444198	0.403891	0.418534	0.408969	0.483534	0.418758	0.675353
0.403797	0.427638	0.442986	0.432055	0.384545	0.371653	0.408806	0.457185	0.395057	0.399682	0.409985	0.731648	0.567412	0.569043	0.493023	0.681975
0.412504	0.423335	0.473824	0.478957	0.41679	0.436311	0.38164	0.437334	0.358289	0.501703	0.358778	0.432943	0.519839	0.59155	0.469871	0.674672
0.423841	0.436855	0.446666	0.454323	0.42486	0.44589	0.435459	0.443948	0.453568	0.461052	0.475772	0.648876	0.445734	0.673905	0.529905	0.697484
0.378463	0.400567	0.387579	0.431885	0.469966	0.425677	0.442399	0.415154	0.415903	0.43224	0.449485	0.495462	0.44325	0.584362	0.490648	0.658212
0.391055	0.382364	0.408762	0.445662	0.411479	0.425678	0.417776	0.440211	0.436228	0.43094	0.385174	0.622368	0.481917	0.687667	0.448787	0.630427
0.418053	0.423119	0.396675	0.414118	0.369188	0.425628	0.401741	0.455286	0.479405	0.467001	0.409734	0.401873	0.423546	0.581888	0.518578	0.562307
0.408068	0.456454	0.393755	0.433971	0.506818	0.500965	0.395519	0.412969	0.435405	0.407847	0.552891	0.613836	0.410818	0.480968	0.426103	0.582438
0.404061	0.426726	0.450283	0.461244	0.453576	0.511112	0.404424	0.397207	0.492404	0.45374	0.43203	0.580047	0.421254	0.652543	0.544584	0.643008
0.440713	0.442343	0.430384	0.456403	0.477064	0.468679	0.430802	0.431192	0.457875	0.466253	0.409193	0.436717	0.425359	0.617196	0.483945	0.711723
0.423009	0.447062	0.460506	0.46755	0.406145	0.406748	0.485589	0.505517	0.442594	0.445412	0.422728	0.677202	0.43452	0.601511	0.410751	0.610365
0.382326	0.418892	0.421609	0.426351	0.431253	0.423617	0.401053	0.428925	0.443683	0.443901	0.378427	0.702341	0.44719	0.705272	0.447424	0.699657
0.44212	0.454085	0.36066	0.379186	0.408475	0.44118	0.400718	0.412016	0.443996	0.468919	0.424496	0.697806	0.514543	0.735714	0.46872	0.620107
0.40614	0.430239	0.42133	0.428965	0.40478	0.437173	0.378688	0.397716	0.47119	0.468467	0.412414	0.667243	0.480723	0.707319	0.612599	0.713633
0.370734	0.429082	0.40886	0.427924	0.449944	0.450647	0.475159	0.490359	0.467388	0.467133	0.535661	0.689759	0.533252	0.745653	0.463184	0.703308
0.416155	0.459431	0.40579	0.425664	0.531078	0.495775	0.46739	0.478333	0.449667	0.453762	0.446728	0.703716	0.424915	0.606237	0.410517	0.625837
0.403561	0.378116	0.413665	0.411222	0.399776	0.41818	0.374527	0.430459	0.428218	0.443238	0.394475	0.400747	0.40426	0.612626	0.493128	0.720101
0.397172	0.41863	0.369546	0.403749	0.452223	0.460558	0.374159	0.367976	0.409282	0.431413	0.472978	0.686086	0.445805	0.727462	0.569475	0.627028
0.434071	0.447584	0.413132	0.437143	0.406958	0.439698	0.391237	0.449378	0.427609	0.411228	0.538756	0.654857	0.453348	0.679728	0.445438	0.674415
0.400234	0.422998	0.480945	0.482256	0.398509	0.41556	0.412175	0.426375	0.411088	0.420287	0.481934	0.622906	0.495175	0.697932	0.458938	0.590763
0.392219	0.433696	0.381005	0.435837	0.398496	0.439404	0.379991	0.402546	0.419212	0.419655	0.471797	0.610165	0.412577	0.58725	0.439741	0.748218
0.39611	0.420316	0.426774	0.452428	0.404033	0.394849	0.390458	0.408404	0.49356	0.486725	0.421866	0.562104	0.441688	0.625994	0.509568	0.740271
0.43977	0.462452	0.402749	0.403409	0.448278	0.462452	0.440276	0.441883	0.439059	0.423959	0.437317	0.443278	0.442764	0.719692	0.422933	0.665021
0.446789	0.481013	0.4239	0.436347	0.431345	0.440359	0.428712	0.419523	0.403637	0.525726	0.57659	0.606477	0.411498	0.476451	0.4783	0.659414
0.399321	0.423832	0.530982	0.53373	0.439249	0.420012	0.384387	0.411299	0.429167	0.435594	0.403752	0.751472	0.414063	0.601024	0.487774	0.631786
0.470559	0.489222	0.452296	0.462627	0.414326	0.457908	0.338802	0.362017	0.454145	0.415693	0.463845	0.448747	0.438511	0.586246	0.423016	0.681755
0.412229	0.438825	0.382096	0.4194	0.38554	0.452555	0.507226	0.522209	0.456722	0.441759	0.530141	0.750461	0.529912	0.681502	0.414916	0.69719
0.413347	0.436755	0.420051	0.443071	0.532597	0.528924	0.439399	0.468451	0.428955	0.443216	0.446133	0.69354	0.475675	0.776377	0.47379	0.71795
0.484661	0.488132	0.401217	0.447873	0.455593	0.46978	0.445924	0.446629	0.416366	0.443857	0.439705	0.699898	0.534924	0.700411	0.436944	0.603356
0.391033	0.460244	0.451424	0.457282	0.424821	0.448281	0.366746	0.413403	0.471445	0.495432	0.368611	0.429152	0.504245	0.713673	0.415675	0.709552
0.387891	0.420062	0.469925	0.453698	0.41206	0.437952	0.413837	0.440918	0.403995	0.384487	0.456278	0.556954	0.473256	0.691953	0.402189	0.735141
0.421541	0.433735	0.398352	0.437649	0.422083	0.436912	0.403429	0.438956	0.408422	0.439393	0.446185	0.453774	0.458521	0.65384	0.548826	0.585902
0.382123	0.427004	0.446094	0.455574	0.418335	0.438231	0.414451	0.422703	0.5077	0.442036	0.446508	0.712428	0.494414	0.530154	0.585948	0.666417
0.425554	0.456369	0.411382	0.448074	0.422116	0.409387	0.452157	0.460038	0.480963	0.489372	0.387334	0.398589	0.506578	0.630532	0.473117	0.614935
0.417994	0.441758	0.498708	0.500525	0.42496	0.4402	0.420835	0.439002	0.470851	0.48496	0.388057	0.689851	0.441192	0.600832	0.430166	0.639168
0.413673	0.474605	0.533336	0.451862	0.381258	0.368223	0.392213	0.429093	0.420407	0.429227	0.422481	0.435711	0.469111	0.490681	0.619602	0.636678
0.394258	0.472629	0.454295	0.469768	0.389992	0.426246	0.403906	0.412304	0.416669	0.43625	0.405939	0.625172	0.543752	0.728388	0.447609	0.711325
0.411091	0.416413	0.38496	0.405665	0.441162	0.470251	0.384711	0.379351	0.38344	0.420299	0.453791	0.570145	0.542756	0.7096	0.468644	0.731346
0.48162	0.438444	0.418051	0.416192	0.38388	0.392044	0.456515	0.424405	0.435785	0.440062	0.502179	0.672621	0.430778	0.522651	0.455756	0.539848
0.52497	0.522395	0.407792	0.443368	0.423951	0.443554	0.422905	0.426374	0.390353	0.410837	0.44502	0.682668	0.462279	0.749121	0.452217	0.548927
0.379666	0.40262	0.411701	0.450109	0.404874	0.416045	0.41826	0.465788	0.462762	0.463565	0.388736	0.393692	0.430666	0.642658	0.497946	0.782576
0.416627	0.439059	0.428154	0.4408	0.41064	0.420151	0.415869	0.422953	0.445657	0.453651	0.401805	0.448564	0.429393	0.639708	0.482281	0.660015
0.411822	0.42775	0.41996	0.460388	0.395549	0.452139	0.345096	0.355075	0.451267	0.475125	0.420724	0.66321	0.482342	0.65965	0.40805	0.715417
0.398614	0.411086	0.410531	0.427164	0.414171	0.443066	0.407143	0.408486	0.446495	0.450229	0.401107	0.728097	0.552153	0.709096	0.420093	0.639887
0.467404	0.48187	0.422912	0.448402	0.436944	0.413974	0.42941	0.452174	0.445954	0.451078	0.600806	0.643629	0.505518	0.638956	0.468207	0.680399
0.447879	0.439835	0.381757	0.437306	0.426856	0.430772	0.415583	0.443748	0.430412	0.44426	0.515615	0.622935	0.419298	0.547729	0.510398	0.671051
0.36666	0.424494	0.474764	0.471942	0.414018	0.428159	0.382493	0.405846	0.470361	0.450151	0.589499	0.716264	0.433114	0.614243	0.518797	0.773703
0.470237	0.480349	0.458448	0.469315	0.385073	0.408675	0.375919	0.469006	0.448994	0.456557	0.464412	0.663007	0.437593	0.762106	0.478758	0.584977
0.411824	0.443309	0.36945	0.403095	0.410669	0.46016	0.415651	0.445056	0.431681	0.459306	0.481539	0.604937	0.452262	0.719634	0.519452	0.543682
0.480245	0.438808	0.508561	0.531107	0.423952	0.446056	0.418896	0.42578	0.46246	0.471791	0.479705	0.676096	0.420113	0.681083	0.406632	0.644209
0.393498	0.464849	0.423515	0.429936	0.397961	0.404779	0.403581	0.428408	0.482006	0.495108	0.448382	0.650701	0.413945	0.602013	0.449244	0.607823
0.397725	0.429001	0.447103	0.460164	0.418091	0.45259	0.429817	0.438552	0.461438	0.452051	0.498929	0.711671	0.564654	0.640482	0.397111	0.748835
0.434762	0.444204	0.446155	0.463047	0.357223	0.424494	0.422339	0.409777	0.398871	0.437939	0.510889	0.612873	0.437429	0.620552	0.420321	0.641833
0.467958	0.480744	0.464021	0.432448	0.410343	0.458356	0.428558	0.434417	0.406988	0.424524	0.437582	0.62924	0.463538	0.688324	0.515214	0.658851
0.385846	0.425097	0.412429	0.437136	0.40887	0.431557	0.475005	0.487345	0.459171	0.47172	0.467521	0.497223	0.39613	0.478197	0.435153	0.696298
0.395477	0.424822	0.394554	0.426522	0.437418	0.453211	0.379728	0.406471	0.447572	0.444758	0.460976	0.491959	0.487255	0.638329	0.600465	0.642296
0.4237	0.439056	0.416511	0.444901	0.41647	0.441036	0.444668	0.4639	0.543698	0.538214	0.445005	0.707963	0.478014	0.630085	0.44525	0.70154
0.37834	0.418856	0.482853	0.444417	0.398673	0.473197	0.455339	0.450799	0.438678	0.45059	0.474301	0.648732	0.452992	0.610482	0.487334	0.682921
0.408474	0.43324	0.422968	0.42294	0.377392	0.398416	0.374584	0.397985	0.403085	0.443603	0.377635	0.721125	0.516701	0.715279	0.395853	0.74346
0.426259	0.433877	0.428791	0.444097	0.425962	0.44557	0.37779	0.40715	0.485488	0.49227	0.502477	0.67723	0.44019	0.701096	0.484622	0.67046
0.471696	0.472199	0.41862	0.405438	0.39518	0.429996	0.391021	0.408089	0.469155	0.475499	0.473003	0.443199	0.459049	0.611515	0.419214	0.680412
0.434458	0.467766	0.449228	0.451301	0.538149	0.469853	0.447804	0.433332	0.459949	0.448636	0.489039	0.689178	0.414776	0.778927	0.54728	0.713157
0.417211	0.410667	0.433552	0.453039	0.395253	0.413674	0.409755	0.420629	0.384919	0.414613	0.423424	0.640091	0.449047	0.606251	0.51516	0.560252
0.440565	0.434293	0.374245	0.406534	0.383648	0.405908	0.437405	0.470284	0.428152	0.436376	0.510731	0.454545	0.434889	0.488884	0.427421	0.60956
0.439112	0.443562	0.388798	0.440124	0.434378	0.443933	0.417843	0.438824	0.500618	0.504691	0.445704	0.782336	0.459795	0.56024	0.531669	0.664897
0.435308	0.446196	0.413844	0.441743	0.376975	0.411802	0.387146	0.410881	0.400594	0.4331	0.420599	0.749569	0.42052	0.598541	0.595297	0.675822
0.434192	0.447257	0.480193	0.415648	0.390623	0.424518	0.374912	0.401141	0.382769	0.385318	0.410012	0.422792	0.452833	0.604004	0.43988	0.698678
0.425181	0.452907	0.413093	0.453899	0.41162	0.442621	0.382192	0.428662	0.428642	0.451632	0.420561	0.73229	0.443829	0.692784	0.587143	0.684521
0.394727	0.416761	0.379968	0.441575	0.417336	0.429947	0.426976	0.449394	0.45389	0.464268	0.460173	0.684944	0.476875	0.700891	0.450302	0.660682
0.426051	0.42599	0.472204	0.474095	0.408991	0.441544	0.403835	0.420016	0.442021	0.43857	0.570035	0.679563	0.469932	0.726101	0.490898	0.653632
0.419298	0.433884	0.436055	0.459943	0.414758	0.442235	0.406036	0.399953	0.421675	0.428137	0.448835	0.457143	0.451675	0.629485	0.459976	0.703202
0.468114	0.4711	0.368421	0.424421	0.433707	0.454154	0.367954	0.381405	0.463722	0.467377	0.495028	0.657941	0.405572	0.672522	0.561873	0.699728
0.412971	0.427648	0.474029	0.469214	0.435067	0.449051	0.475219	0.481306	0.484674	0.515357	0.597806	0.68676	0.523336	0.630342	0.490174	0.713975
0.512593	0.516237	0.422167	0.446978	0.371659	0.382115	0.430965	0.445621	0.457161	0.464932	0.416859	0.666547	0.501876	0.642324	0.480706	0.774909
0.375194	0.38111	0.432087	0.45509	0.437775	0.446139	0.431243	0.432987	0.548629	0.503349	0.427098	0.433713	0.469834	0.622866	0.468598	0.619018
0.406059	0.464568	0.480809	0.445116	0.419289	0.434736	0.45582	0.480002	0.414139	0.434931	0.405513	0.441434	0.427181	0.599041	0.444792	0.717694
0.445231	0.465742	0.422808	0.458271	0.439046	0.430935	0.399672	0.440585	0.497232	0.496095	0.550967	0.723236	0.583412	0.624828	0.529032	0.604894
0.425751	0.442817	0.410886	0.42121	0.397307	0.409092	0.399165	0.394132	0.481864	0.468307	0.504276	0.687825	0.397094	0.642047	0.444649	0.700764
0.439485	0.450958	0.406689	0.424438	0.413119	0.450646	0.393457	0.401622	0.417429	0.411245	0.522282	0.670804	0.439733	0.666761	0.544616	0.602829
0.403017	0.431544	0.383847	0.448708	0.406082	0.459607	0.381309	0.390256	0.427429	0.452029	0.417559	0.575901	0.443919	0.794205	0.377354	0.663808
0.398956	0.403217	0.38406	0.432762	0.468491	0.469627	0.365056	0.368479	0.400506	0.405277	0.39155	0.637657	0.446666	0.631804	0.517131	0.706276
0.399663	0.42058	0.389178	0.408033	0.447017	0.460796	0.384996	0.407833	0.377458	0.414399	0.491797	0.694408	0.501212	0.661842	0.467615	0.578672
0.447238	0.451785	0.427093	0.459063	0.448978	0.445301	0.449043	0.45245	0.398712	0.451527	0.44275	0.606001	0.485421	0.645349	0.491647	0.672619
0.445695	0.457078	0.365908	0.419421	0.397535	0.439074	0.399625	0.428553	0.453545	0.466006	0.403131	0.474598	0.435417	0.573402	0.486352	0.658314
0.428547	0.436316	0.399928	0.411346	0.43342	0.426101	0.442417	0.447142	0.399254	0.406981	0.421129	0.709112	0.497879	0.72878	0.520929	0.589956
0.42272	0.473354	0.419477	0.430537	0.388582	0.452565	0.398653	0.44149	0.417188	0.461502	0.38416	0.628637	0.430695	0.720128	0.431685	0.586922
0.383694	0.416709	0.413531	0.428042	0.427955	0.439425	0.405852	0.403616	0.479744	0.490888	0.420065	0.643625	0.54171	0.520656	0.520278	0.633498
0.441414	0.434235	0.437573	0.459266	0.454199	0.482397	0.423568	0.470827	0.389428	0.436231	0.471697	0.684096	0.445024	0.716009	0.524345	0.543392
0.432877	0.448699	0.386174	0.450648	0.452833	0.414873	0.430999	0.470366	0.443269	0.447664	0.560603	0.714975	0.527923	0.708206	0.512347	0.68275
0.397113	0.428416	0.569317	0.569554	0.366965	0.423242	0.380498	0.395229	0.413015	0.419023	0.401791	0.449354	0.473913	0.642332	0.431843	0.76407
0.387029	0.419731	0.424018	0.462926	0.447616	0.450295	0.410344	0.425246	0.421747	0.454398	0.458349	0.693998	0.466391	0.690741	0.5286	0.681102
0.40589	0.409324	0.407737	0.434094	0.387405	0.435309	0.390865	0.408083	0.410759	0.439922	0.477097	0.723763	0.494942	0.642737	0.537371	0.626282
0.40125	0.423087	0.434484	0.453123	0.427004	0.427096	0.389138	0.401604	0.453289	0.478076	0.456678	0.565902	0.383094	0.60668	0.420129	0.652474
0.401992	0.42037	0.497209	0.487449	0.406246	0.441968	0.408386	0.402523	0.473337	0.405648	0.422413	0.667596	0.415801	0.728161	0.440131	0.662326
0.362586	0.395933	0.400197	0.4039	0.409484	0.419538	0.449256	0.444755	0.42294	0.447159	0.470816	0.684805	0.550787	0.581295	0.537262	0.74487
0.396464	0.421014	0.506531	0.481098	0.416268	0.44789	0.450742	0.471022	0.37265	0.425999	0.43588	0.684669	0.502321	0.557897	0.473476	0.624237
0.388708	0.409703	0.380439	0.418886	0.402167	0.416954	0.432787	0.421579	0.554031	0.53063	0.385248	0.391496	0.480649	0.715666	0.495354	0.612178
0.472277	0.458003	0.380763	0.409152	0.391057	0.436825	0.419107	0.41756	0.419861	0.436282	0.415854	0.459659	0.524783	0.67942	0.45205	0.525126
0.465363	0.464751	0.426319	0.440582	0.453018	0.467786	0.44801	0.444115	0.406013	0.424151	0.4414	0.638019	0.49483	0.686483	0.493023	0.696394
0.457055	0.461621	0.436553	0.462325	0.415537	0.445923	0.461424	0.458728	0.536534	0.552208	0.418402	0.653163	0.461688	0.654343	0.473849	0.619576
0.416136	0.433702	0.418887	0.442924	0.407064	0.423968	0.445562	0.439945	0.454853	0.455038	0.386646	0.395791	0.496914	0.650543	0.489905	0.61232
0.423969	0.441693	0.384619	0.426934	0.469925	0.473299	0.379244	0.425563	0.51388	0.509901	0.461561	0.631797	0.538855	0.737962	0.589119	0.690779
0.395356	0.431087	0.471247	0.444501	0.451204	0.421821	0.362331	0.427078	0.453804	0.425576	0.434281	0.720522	0.429359	0.48561	0.511496	0.64473
0.457387	0.432714	0.432628	0.451272	0.408925	0.452026	0.535131	0.534414	0.455328	0.454184	0.440418	0.683581	0.47333	0.629592	0.461165	0.7252
0.39452	0.437335	0.403469	0.41769	0.39122	0.430335	0.434711	0.446487	0.480404	0.458948	0.451777	0.683985	0.453267	0.639535	0.522489	0.776019
0.411984	0.437005	0.433673	0.469322	0.397435	0.429555	0.401087	0.42285	0.394258	0.401482	0.424935	0.646084	0.47629	0.617965	0.497545	0.694271
0.43175	0.454923	0.417596	0.403928	0.42079	0.431905	0.409036	0.407593	0.46401	0.468116	0.555895	0.670475	0.450408	0.650143	0.392264	0.68071
0.405549	0.404564	0.371525	0.429982	0.374159	0.443367	0.437948	0.439045	0.415288	0.429978	0.406918	0.716514	0.403589	0.609879	0.47854	0.702793
0.461634	0.479444	0.408869	0.436049	0.4368	0.421414	0.469641	0.476614	0.483576	0.479668	0.394283	0.618406	0.477134	0.726913	0.440733	0.702532
0.426101	0.473613	0.430546	0.40041	0.397687	0.432909	0.39688	0.430053	0.394397	0.409774	0.469638	0.702216	0.447827	0.686411	0.443439	0.651853
0.523898	0.490913	0.400707	0.417223	0.412091	0.469167	0.374778	0.428372	0.472775	0.477051	0.435518	0.694778	0.404144	0.596965	0.539365	0.656882
0.444782	0.422476	0.441365	0.461625	0.395639	0.404913	0.396193	0.402059	0.495802	0.509762	0.483912	0.697971	0.516406	0.631129	0.513295	0.688077
0.416527	0.422971	0.418699	0.436677	0.431847	0.424662	0.386678	0.432647	0.440693	0.460265	0.406819	0.6528	0.528662	0.711603	0.524701	0.554218
0.426981	0.444312	0.422415	0.442518	0.420433	0.439855	0.420237	0.429063	0.433595	0.454503	0.400981	0.646112	0.443023	0.694885	0.515602	0.709889
0.455359	0.456409	0.395387	0.41527	0.427888	0.418359	0.390977	0.4281	0.438165	0.460335	0.605195	0.684771	0.547516	0.670412	0.528938	0.659667
0.41584	0.412421	0.390874	0.424255	0.406942	0.434233	0.363149	0.424631	0.452397	0.45669	0.453	0.653644	0.443229	0.587734	0.520116	0.636906
0.423414	0.442242	0.446312	0.448405	0.353317	0.392403	0.455795	0.448075	0.414152	0.447093	0.477464	0.676373	0.489449	0.691237	0.531906	0.66844
0.429348	0.416012	0.388967	0.4092	0.430267	0.424682	0.433204	0.44049	0.44224	0.449673	0.491165	0.688177	0.522314	0.509421	0.484037	0.717627
0.424077	0.45239	0.390785	0.449962	0.461264	0.49551	0.430796	0.426073	0.462024	0.458477	0.409287	0.612618	0.543173	0.70552	0.519989	0.700107
0.412493	0.433284	0.369215	0.423248	0.429919	0.445964	0.443913	0.410093	0.406681	0.433732	0.448291	0.466361	0.497757	0.726334	0.482167	0.731628
0.583256	0.541548	0.398624	0.429794	0.425127	0.443359	0.382893	0.390773	0.410055	0.449423	0.493009	0.669381	0.544122	0.652481	0.433414	0.661906
0.37701	0.407071	0.44304	0.451399	0.450869	0.434651	0.378227	0.391297	0.42617	0.466593	0.474471	0.557866	0.413871	0.713756	0.532431	0.699639
0.400327	0.413469	0.492403	0.490432	0.665637	0.601852	0.375377	0.398168	0.463208	0.384611	0.437854	0.637944	0.445234	0.686421	0.471513	0.705924
0.436419	0.423673	0.387544	0.419248	0.437594	0.410649	0.454693	0.446965	0.454074	0.465819	0.38896	0.730066	0.576573	0.670864	0.487617	0.658563
0.412976	0.434793	0.394976	0.415362	0.37582	0.421931	0.462423	0.48312	0.503588	0.453613	0.497929	0.699493	0.456026	0.705066	0.458794	0.630062
0.434883	0.442022	0.386189	0.425828	0.413828	0.451452	0.375637	0.377741	0.484321	0.424006	0.501771	0.640219	0.500206	0.685697	0.473965	0.685627
0.401734	0.410413	0.405733	0.426005	0.426599	0.425795	0.566579	0.560653	0.471307	0.478275	0.415724	0.48763	0.441867	0.67961	0.536061	0.704323
0.406154	0.423507	0.444577	0.424956	0.418793	0.440122	0.394023	0.415031	0.557329	0.553024	0.444041	0.627314	0.439029	0.57314	0.54382	0.653986
0.388911	0.419521	0.426049	0.46652	0.467446	0.472905	0.396051	0.38983	0.51488	0.51494	0.40689	0.679135	0.455072	0.634687	0.491724	0.61793
0.4419	0.44376	0.393376	0.413228	0.502879	0.436371	0.420573	0.419407	0.432501	0.437174	0.407286	0.467941	0.440685	0.659257	0.469779	0.74366
0.418566	0.427422	0.384578	0.439209	0.435335	0.455369	0.460691	0.455743	0.378127	0.498289	0.406645	0.438842	0.489503	0.707341	0.452167	0.665181
0.404486	0.42351	0.415858	0.459216	0.395557	0.417736	0.387202	0.434704	0.375825	0.499542	0.547286	0.681687	0.527867	0.695205	0.611495	0.679842
0.416318	0.433288	0.394546	0.440776	0.421921	0.446504	0.546286	0.527595	0.470978	0.469288	0.498075	0.74469	0.468995	0.679975	0.499118	0.639088
0.439402	0.451549	0.403428	0.457634	0.425574	0.432463	0.374313	0.378617	0.413071	0.399862	0.447871	0.699227	0.531054	0.634064	0.463527	0.777028
0.442099	0.452293	0.392176	0.452425	0.388683	0.374342	0.441039	0.450458	0.514069	0.519044	0.448197	0.705829	0.518822	0.626013	0.469893	0.778738
0.424805	0.436075	0.478354	0.471762	0.41007	0.441657	0.422855	0.421276	0.42552	0.555175	0.425505	0.739553	0.464822	0.534624	0.444134	0.709885
0.409895	0.461283	0.393977	0.43527	0.457392	0.445169	0.412488	0.441804	0.356572	0.406555	0.422533	0.682301	0.453532	0.492073	0.441846	0.610535
0.436186	0.441074	0.439068	0.470473	0.384068	0.449157	0.439218	0.451161	0.433355	0.472226	0.430673	0.644252	0.38225	0.64772	0.411367	0.737044
0.384374	0.409568	0.437471	0.435518	0.487365	0.459199	0.401238	0.398144	0.389094	0.406862	0.44961	0.719903	0.410251	0.714834	0.445636	0.705803
0.415998	0.438341	0.42335	0.458436	0.497537	0.486356	0.422199	0.468756	0.488536	0.492735	0.510356	0.626541	0.558952	0.652383	0.461684	0.610958
0.445067	0.415319	0.413732	0.429431	0.391238	0.438289	0.462053	0.456735	0.463396	0.468822	0.453012	0.673277	0.55107	0.564948	0.456994	0.636956
0.51101	0.55067	0.396806	0.414775	0.468715	0.461642	0.42539	0.416594	0.404905	0.420735	0.385015	0.688621	0.497493	0.735706	0.434009	0.676006
0.478076	0.432856	0.410139	0.430131	0.497542	0.451636	0.426592	0.429043	0.429002	0.453675	0.456964	0.698243	0.422984	0.60113	0.47811	0.63983
0.432098	0.454948	0.453022	0.484581	0.40768	0.399764	0.453512	0.480204	0.490639	0.489899	0.479675	0.528345	0.499564	0.678521	0.48362	0.693424
0.532843	0.478309	0.382038	0.42932	0.387506	0.418999	0.432541	0.44591	0.43224	0.450399	0.498777	0.711013	0.52584	0.681633	0.52746	0.658895
0.406245	0.418202	0.43161	0.447156	0.453276	0.446372	0.421099	0.418027	0.427314	0.439229	0.461508	0.679186	0.392388	0.471073	0.448182	0.621146
0.390894	0.448748	0.40402	0.441219	0.402544	0.444547	0.439754	0.43632	0.396504	0.416828	0.408294	0.726168	0.482833	0.69402	0.667934	0.686272
0.39935	0.405772	0.46595	0.46423	0.408049	0.455331	0.460867	0.457597	0.423127	0.420732	0.437293	0.682882	0.511312	0.729326	0.450543	0.617201
0.457509	0.434387	0.445509	0.440204	0.464292	0.46056	0.453077	0.481716	0.508668	0.508968	0.402104	0.486654	0.442505	0.574265	0.506176	0.740045
0.427543	0.433395	0.411203	0.422395	0.401185	0.422863	0.39729	0.400323	0.422242	0.445034	0.438866	0.561688	0.539566	0.708444	0.457497	0.629608
0.413652	0.416112	0.423649	0.445667	0.392185	0.398412	0.406519	0.443099	0.409475	0.444991	0.428446	0.655854	0.415654	0.623126	0.476044	0.63853
0.406264	0.439687	0.445945	0.465948	0.409572	0.415181	0.405425	0.435189	0.46486	0.47672	0.459118	0.640993	0.451942	0.633509	0.468216	0.770082
0.418345	0.457371	0.439759	0.457779	0.418815	0.442538	0.417609	0.428785	0.435147	0.450398	0.495439	0.458311	0.408589	0.689346	0.443968	0.625544
0.386285	0.41862	0.405344	0.420328	0.437518	0.458738	0.396322	0.421937	0.45324	0.455192	0.438302	0.620143	0.474776	0.608458	0.510167	0.631077
0.426394	0.423082	0.434238	0.434762	0.406899	0.413263	0.458382	0.457439	0.495725	0.396756	0.496049	0.716152	0.466786	0.62822	0.530576	0.618447
0.440534	0.462185	0.410332	0.440427	0.481869	0.510963	0.363854	0.399393	0.400442	0.419755	0.45481	0.457582	0.463701	0.643497	0.451216	0.776205
0.376607	0.413256	0.453136	0.453873	0.434692	0.461497	0.429823	0.423166	0.452287	0.474103	0.410779	0.675557	0.432303	0.635736	0.427868	0.664747
0.42101	0.44675	0.452277	0.463027	0.518241	0.48003	0.417727	0.448535	0.448532	0.465742	0.467328	0.567822	0.39926	0.699995	0.496163	0.614185
0.381345	0.410184	0.415339	0.455349	0.463438	0.470996	0.558728	0.549244	0.402447	0.447397	0.422612	0.679174	0.453834	0.69633	0.443423	0.748454
0.441084	0.454761	0.391857	0.422865	0.435224	0.418326	0.399758	0.435296	0.425077	0.433701	0.403676	0.623841	0.446003	0.657963	0.492324	0.644267
0.515562	0.512132	0.386916	0.40157	0.432302	0.462022	0.362298	0.43815	0.427003	0.450521	0.545413	0.759681	0.428387	0.743709	0.480122	0.580841
0.405102	0.441968	0.457948	0.468538	0.386069	0.434175	0.450342	0.45034	0.438102	0.457514	0.409064	0.677017	0.414418	0.626615	0.509068	0.61328
0.428962	0.437234	0.382172	0.453689	0.470188	0.455493	0.45513	0.458126	0.406084	0.413258	0.472448	0.702984	0.440276	0.658224	0.489987	0.669478
0.486269	0.526494	0.539048	0.538246	0.48416	0.490947	0.428486	0.423675	0.434329	0.451673	0.410111	0.448764	0.64168	0.729497	0.559758	0.646407
0.395642	0.426014	0.514299	0.516708	0.35965	0.430403	0.403461	0.426274	0.411335	0.442971	0.634613	0.756505	0.463799	0.696581	0.481867	0.666976
0.447582	0.458459	0.407287	0.41867	0.420745	0.430547	0.431099	0.440368	0.416367	0.437918	0.391629	0.685014	0.461342	0.532302	0.454646	0.624337
0.441599	0.445729	0.517888	0.480019	0.487884	0.453883	0.477615	0.443482	0.464571	0.47006	0.426843	0.646013	0.432677	0.587011	0.543871	0.654527
0.420754	0.448505	0.37527	0.406437	0.369323	0.403591	0.393575	0.399501	0.412907	0.608886	0.434288	0.717768	0.432542	0.6654	0.434737	0.672236
0.384749	0.442706	0.526464	0.52342	0.398809	0.416077	0.382849	0.435038	0.541823	0.545058	0.555517	0.663005	0.426766	0.660424	0.464986	0.755796
0.61973	0.615453	0.411121	0.451637	0.445429	0.46339	0.430918	0.457045	0.442854	0.454856	0.410077	0.638423	0.599464	0.703195	0.426395	0.641103
0.412335	0.435256	0.422739	0.456014	0.427342	0.453085	0.404726	0.408806	0.493532	0.460694	0.4461	0.585323	0.40476	0.471978	0.545864	0.627884
0.410497	0.416365	0.437405	0.424847	0.377466	0.422246	0.46618	0.462393	0.383995	0.4385	0.397326	0.569066	0.425072	0.66451	0.469191	0.661894
0.47129	0.472141	0.424336	0.471485	0.468863	0.418959	0.407589	0.419441	0.436601	0.467697	0.430176	0.632943	0.43005	0.661067	0.464409	0.757687
0.415135	0.420085	0.43812	0.443557	0.419429	0.433227	0.371456	0.374928	0.445577	0.451663	0.400662	0.48446	0.507515	0.677954	0.459173	0.738473
0.479373	0.445222	0.39037	0.417156	0.500295	0.494838	0.402292	0.409505	0.439571	0.451841	0.53528	0.673485	0.430442	0.671365	0.475253	0.566332
0.425149	0.432617	0.419782	0.448604	0.426211	0.436131	0.405809	0.427081	0.448504	0.461792	0.456641	0.651578	0.52584	0.619853	0.455343	0.558734
0.451966	0.42545	0.434415	0.448768	0.423477	0.424881	0.435988	0.443242	0.423008	0.595369	0.437404	0.682719	0.406927	0.62963	0.446912	0.578162
0.401251	0.435856	0.43693	0.464371	0.475586	0.477698	0.46664	0.491928	0.454584	0.460285	0.440289	0.695586	0.622722	0.570696	0.521739	0.632517
0.432756	0.45415	0.458459	0.486414	0.413856	0.435158	0.409492	0.440832	0.476394	0.478174	0.435237	0.680313	0.419483	0.626407	0.50214	0.707379
0.451106	0.475981	0.443894	0.464845	0.387434	0.413571	0.445417	0.467944	0.427017	0.457523	0.558415	0.519154	0.430538	0.676824	0.451584	0.680615
0.490119	0.457869	0.443886	0.45013	0.478673	0.46809	0.39568	0.442213	0.413292	0.444286	0.423017	0.487947	0.548095	0.628769	0.469521	0.571736
0.415673	0.452558	0.388862	0.439581	0.528899	0.51233	0.413546	0.434988	0.478387	0.479625	0.469578	0.50041	0.494454	0.620276	0.452478	0.59836
0.508716	0.463586	0.455777	0.464664	0.441395	0.456852	0.390864	0.431123	0.426253	0.433783	0.481294	0.684852	0.39733	0.680613	0.546776	0.691909
0.4298	0.415616	0.445116	0.469436	0.445182	0.404239	0.456751	0.467556	0.444836	0.452235	0.455655	0.669725	0.401054	0.636915	0.446482	0.740384
0.471374	0.437959	0.449232	0.471566	0.3977	0.438023	0.476154	0.434447	0.475798	0.44844	0.475536	0.66572	0.486173	0.631453	0.567407	0.631961
0.427294	0.445797	0.38317	0.406284	0.389062	0.421117	0.465573	0.417113	0.408427	0.417792	0.409162	0.614416	0.470373	0.596728	0.477715	0.580411
0.415824	0.456911	0.418808	0.421521	0.377307	0.389218	0.415638	0.450843	0.518012	0.522574	0.422924	0.440821	0.535757	0.665921	0.450463	0.649215
0.435924	0.447935	0.426079	0.461669	0.434264	0.436017	0.490986	0.674072	0.435308	0.445628	0.43785	0.619983	0.488868	0.630667	0.545015	0.597808
0.42401	0.42918	0.447239	0.46696	0.397149	0.40192	0.456579	0.477668	0.401449	0.4442	0.496087	0.645787	0.471937	0.551938	0.467643	0.69269
0.471492	0.469312	0.437066	0.459686	0.468672	0.454736	0.434297	0.474295	0.412226	0.448031	0.434514	0.671347	0.398819	0.621215	0.573485	0.626591
0.44601	0.461049	0.425217	0.458509	0.449491	0.459151	0.425659	0.429814	0.49587	0.498241	0.475664	0.633889	0.539505	0.613258	0.464808	0.554881
0.43419	0.445423	0.467134	0.475353	0.460916	0.481143	0.477065	0.482662	0.422732	0.443749	0.427911	0.43821	0.472792	0.578069	0.483559	0.653383
0.428639	0.469016	0.552025	0.533391	0.410269	0.435271	0.483137	0.450227	0.382544	0.441901	0.440105	0.728025	0.479338	0.711532	0.488726	0.809163
0.408708	0.452683	0.453594	0.449842	0.4224	0.411623	0.419705	0.412946	0.390031	0.432277	0.435139	0.488498	0.422924	0.714609	0.465463	0.759626
0.405794	0.437299	0.443312	0.445372	0.367926	0.382285	0.394293	0.431688	0.469183	0.46656	0.431766	0.736455	0.420694	0.674441	0.455553	0.709699
0.434747	0.431489	0.418117	0.431981	0.417027	0.429085	0.447105	0.442452	0.47193	0.47842	0.45495	0.63941	0.547894	0.735508	0.56129	0.688752
0.382591	0.410122	0.39869	0.4297	0.396947	0.421878	0.381874	0.429453	0.417499	0.427777	0.378099	0.425545	0.424661	0.446202	0.464404	0.757149
0.395524	0.428588	0.450929	0.465948	0.39846	0.425024	0.431526	0.445058	0.38036	0.415284	0.441021	0.750539	0.460455	0.67153	0.490181	0.732599
0.398644	0.426005	0.431474	0.467059	0.39217	0.433865	0.424124	0.433215	0.387198	0.436357	0.448006	0.673886	0.398304	0.618013	0.559571	0.603224
0.404101	0.418187	0.401616	0.41496	0.402686	0.415057	0.416692	0.389062	0.469387	0.450899	0.501129	0.699441	0.453225	0.681289	0.496202	0.718765
0.404774	0.427135	0.407923	0.40675	0.386169	0.418855	0.41754	0.423758	0.440814	0.461423	0.42944	0.673303	0.532504	0.632079	0.461766	0.543481
0.404953	0.416375	0.474986	0.472339	0.464406	0.46759	0.4418	0.449309	0.448163	0.467627	0.486435	0.584722	0.422969	0.716438	0.443198	0.709259
0.48371	0.456679	0.419599	0.450919	0.407753	0.408731	0.381829	0.409851	0.415857	0.44193	0.445541	0.453766	0.443074	0.596345	0.486274	0.655468
0.429534	0.447881	0.44879	0.472287	0.447725	0.455028	0.434793	0.42949	0.374068	0.401452	0.406184	0.708615	0.610766	0.718151	0.520268	0.752516
0.469865	0.415894	0.365362	0.421283	0.385085	0.39442	0.485176	0.479763	0.497064	0.500172	0.460286	0.587529	0.475175	0.690965	0.496998	0.611041
0.422111	0.429779	0.449998	0.471191	0.380009	0.418938	0.443902	0.438887	0.387501	0.418732	0.421988	0.65698	0.417452	0.659444	0.517587	0.674293
0.463899	0.434191	0.448767	0.462252	0.520276	0.457556	0.419207	0.423628	0.383158	0.406542	0.470295	0.688666	0.43337	0.625878	0.602036	0.577956
0.428622	0.458053	0.494779	0.45532	0.445544	0.440832	0.4105	0.431979	0.459626	0.460033	0.483166	0.498102	0.512934	0.652204	0.442278	0.592739
0.429507	0.447289	0.469432	0.459928	0.47884	0.476702	0.421682	0.422777	0.427495	0.433459	0.402027	0.444176	0.541469	0.742892	0.50223	0.674141
0.473191	0.494112	0.440434	0.45378	0.416557	0.423334	0.395666	0.400682	0.457104	0.464636	0.540242	0.645979	0.458402	0.708169	0.478393	0.744121
0.430561	0.429649	0.457556	0.479925	0.422873	0.451011	0.424645	0.432038	0.394726	0.43548	0.391001	0.437468	0.415649	0.579525	0.509802	0.572051
0.398079	0.424738	0.437217	0.456442	0.499393	0.512157	0.464753	0.465554	0.443262	0.453407	0.481113	0.644313	0.568012	0.702474	0.514177	0.596658
0.412959	0.435924	0.401235	0.437363	0.371873	0.385589	0.431763	0.44512	0.431371	0.428628	0.511699	0.655987	0.481242	0.671176	0.467414	0.706923
0.426256	0.421439	0.411105	0.443808	0.429359	0.405793	0.471085	0.450862	0.44789	0.459551	0.441792	0.451709	0.446107	0.543242	0.474132	0.543939
0.399669	0.439118	0.41268	0.448442	0.412557	0.414477	0.455511	0.466577	0.514276	0.438971	0.468965	0.71153	0.543818	0.7149	0.448841	0.575249
0.461001	0.466902	0.431763	0.465035	0.405376	0.416217	0.439252	0.425272	0.437562	0.436416	0.582638	0.688953	0.513601	0.703108	0.541527	0.63803
0.406677	0.414822	0.379815	0.433041	0.484045	0.484845	0.501945	0.49201	0.425342	0.438668	0.444635	0.46988	0.434541	0.720628	0.517611	0.623533
0.437585	0.44334	0.445227	0.422021	0.457671	0.445901	0.444529	0.440339	0.40227	0.445218	0.471893	0.678358	0.454144	0.72341	0.556078	0.575531
0.428752	0.442093	0.419611	0.461377	0.407628	0.43326	0.422153	0.423225	0.427035	0.453473	0.437384	0.499249	0.56758	0.727276	0.442049	0.704532
0.408187	0.44742	0.448479	0.473497	0.470718	0.517456	0.392107	0.435963	0.445861	0.455103	0.478725	0.611241	0.396773	0.620929	0.50463	0.55761
0.455507	0.458981	0.415607	0.462742	0.409109	0.411867	0.457657	0.461972	0.459572	0.472987	0.395417	0.624539	0.510975	0.70818	0.452038	0.562986
0.413045	0.445739	0.461202	0.47588	0.466136	0.465308	0.474356	0.465747	0.522971	0.518778	0.475863	0.59315	0.456511	0.513975	0.588053	0.683295
0.40418	0.449126	0.405325	0.430948	0.462549	0.46463	0.403249	0.410685	0.395812	0.4381	0.440326	0.622349	0.441194	0.497542	0.472751	0.756381
0.431126	0.433013	0.421381	0.452334	0.454507	0.425744	0.466139	0.462615	0.371384	0.395943	0.454962	0.418293	0.515165	0.626336	0.494145	0.721184
0.416903	0.442345	0.380681	0.441258	0.433051	0.433671	0.499663	0.522023	0.400103	0.436119	0.511064	0.566905	0.407486	0.655846	0.473758	0.616815
0.397487	0.413365	0.4842	0.501412	0.41314	0.421756	0.404336	0.435651	0.506527	0.511167	0.432897	0.668737	0.424984	0.695133	0.479045	0.640061
0.452888	0.463931	0.474649	0.4812	0.394999	0.397505	0.397131	0.430027	0.480017	0.484894	0.58233	0.581211	0.549073	0.707719	0.440463	0.597305
0.440642	0.440926	0.428307	0.432383	0.400347	0.424124	0.430516	0.443138	0.413181	0.439523	0.505126	0.701714	0.399749	0.602863	0.469156	0.658784
0.388476	0.425097	0.41414	0.451153	0.535134	0.515893	0.365128	0.376662	0.385352	0.429918	0.460939	0.747512	0.484024	0.575341	0.471946	0.535549
0.452347	0.4618	0.472319	0.492566	0.41645	0.438203	0.468761	0.48598	0.510875	0.61782	0.450516	0.483841	0.55136	0.751563	0.481391	0.734214
0.391898	0.428144	0.449277	0.465296	0.412187	0.418511	0.400298	0.411886	0.452235	0.460957	0.38946	0.613271	0.477634	0.706642	0.4334	0.622102
[truncated: 15,577 more rows]

## Sheet: S3F
NFAT 0uM	FOXO1 0uM	NFAT 20uM	FOXO1 20uM	NFAT 40uM	FOXO1 40uM	NFAT 60uM	FOXO1 60uM	NFAT 80uM	FOXO1 80uM	NFAT 100uM	FOXO1 100uM	NFAT 150uM	FOXO1 150uM	NFAT 200uM	FOXO1 200uM
[truncated: 20,759 more rows]

[truncated: 5 more sheets: S3G, S3H, S3I, S3J, S3K]
