# Supplementary material for: Temporal coordination of the transcription factor response to H2O2 stress
Source: Nat Commun. 2024 Apr 23;15:3440. doi: 10.1038/s41467-024-47837-w (PMC11039679; doi:10.1038/s41467-024-47837-w)
Supplement: Supplementary file 9 — Source Data [file 41467_2024_47837_MOESM9_ESM.zip › SourceData/Source Data Supp Figure 4.xlsx]

## Sheet: Data Explanation
S4A-G,L,N	Each Row is an individual cell and the columns indicate whether Foxo1 or p53 was measured and the concentration of H2O2. Foxo1 data is the Fraction of Foxo1 signal in the nucleus. P53 data is the natural log of the nuclear intensity
S4I	Each Row is the GammaH2AX intensity in an individual cell and the columns indicate the concentration of H2O2 and if the experiments were performed in PRDX1 KO cells or not. Gamma H2AX data is the natural log of the nuclear intensity

## Sheet: S4A
p53 0uM	FOXO1 0uM	p53 20uM	FOXO1 20uM	p53 40uM	FOXO1 40uM
-4.30045	0.725498	-3.06203	0.439971	-4.29578	0.698724
-4.22469	0.52948	-3.80719	0.421979	-4.15971	0.499982
-4.30048	0.713217	-3.85283	0.449407	-4.29123	0.617627
-3.95447	0.535561	-3.68354	0.427439	-4.22736	0.555924
-4.3362	0.591778	-3.58803	0.592925	-4.24784	0.675391
-3.94086	0.493659	-3.71303	0.529256	-4.10757	0.501458
-4.24359	0.49351	-2.51182	0.41255	-3.88339	0.520554
-4.0317	0.498219	-3.85354	0.38446	-4.21265	0.611867
-4.32518	0.471075	-3.19703	0.450309	-4.14805	0.613725
-4.09662	0.507495	-2.95675	0.500698	-4.17147	0.605526
-4.0731	0.643102	-3.37804	0.495686	-4.12685	0.672147
-4.33463	0.498809	-3.86461	0.435696	-4.03504	0.65615
-4.17301	0.431161	-3.24008	0.425758	-3.89232	0.64426
-4.38233	0.58297	-3.56612	0.422315	-3.40921	0.644666
-4.2879	0.617682	-3.16135	0.491477	-3.72746	0.642797
-4.10098	0.514872	-3.1681	0.446529	-4.02932	0.495325
-4.16874	0.517274	-3.37467	0.45957	-3.79869	0.462811
-3.69675	0.516504	-3.76393	0.502002	-3.52801	0.490609
-4.33201	0.504594	-3.96011	0.468495	-3.58682	0.467082
-4.1357	0.491353	-3.53319	0.488698	-4.0856	0.475979
-4.24751	0.51505	-3.42938	0.484952	-4.00723	0.408434
-4.0764	0.510571	-3.69023	0.42673	-3.79522	0.46403
-4.20593	0.513486	-3.38864	0.470876	-3.94425	0.455424
-4.10346	0.495388	-2.95877	0.456096	-4.08621	0.476082
-4.12347	0.61355	-2.94338	0.479309	-3.80652	0.510209
-4.35789	0.473954	-2.9628	0.4446	-3.35395	0.401394
-4.24623	0.503761	-3.45578	0.472693	-4.10789	0.751414
-4.05129	0.503711	-2.49982	0.548921	-3.60564	0.380201
-4.23301	0.526889	-2.88995	0.447643	-4.307	0.699973
-3.52298	0.514378	-3.62114	0.421137	-3.6517	0.438402
-3.94392	0.529582	-3.57878	0.414434	-4.05201	0.410702
-4.30479	0.521749	-3.88691	0.441353	-3.90769	0.436228
-4.24399	0.540375	-3.91699	0.475504	-3.55642	0.410361
-4.07096	0.488563	-3.62067	0.428702	-3.90072	0.365837
-4.21998	0.490527	-3.74237	0.384497	-3.65332	0.549409
-3.60006	0.503081	-3.66315	0.444647	-3.91002	0.410942
-4.01761	0.505996	-3.69247	0.494279	-4.2038	0.766509
-4.10081	0.457727	-2.86458	0.401374	-3.77989	0.24689
-4.15198	0.593101	-3.09583	0.412588	-4.33426	0.671209
-4.23782	0.55499	-2.72625	0.479622	-3.74777	0.388803
-4.19412	0.517813	-3.77108	0.465605	-3.68816	0.358188
-4.2953	0.496094	-3.16445	0.502598	-3.32817	0.39077
-4.15203	0.56778	-2.94048	0.44765	-3.77862	0.462905
-3.94244	0.567792	-2.70892	0.459634	-3.97342	0.395408
-3.96948	0.48066	-3.55421	0.48289	-4.3243	0.683978
-4.20454	0.60027	-3.38853	0.358436	-3.94775	0.355171
-4.14534	0.450753	-3.15874	0.491562	-4.16143	0.737215
-4.2722	0.599647	-3.76913	0.442695	-3.29639	0.705913
-4.24654	0.521512	-2.34348	0.37698	-3.62008	0.471181
-4.08709	0.49648	-3.33562	0.398152	-3.66056	0.445701
-4.23043	0.522263	-3.46459	0.410229	-3.61749	0.375839
-4.32847	0.471456	-3.05848	0.422608	-3.78174	0.749756
-4.17762	0.468434	-3.82615	0.416524	-3.25298	0.412836
-4.27642	0.61366	-3.50342	0.498393	-3.57373	0.429605
-4.23708	0.469266	-3.2108	0.402438	-3.83709	0.377557
-4.1418	0.510278	-3.30665	0.439254	-3.85015	0.386699
-4.11789	0.510343	-3.46886	0.468606	-3.58969	0.478701
-4.149	0.528065	-3.11833	0.434704	-4.07858	0.412475
-4.19934	0.513617	-3.68352	0.41392	-4.0338	0.701393
-4.18771	0.52914	-3.47483	0.421076	-4.0914	0.635913
-4.23564	0.505934	-3.14363	0.458674	-3.53383	0.388768
-4.06772	0.457804	-3.41116	0.598363	-3.64758	0.398763
-3.80627	0.504448	-3.03937	0.493072	-3.38066	0.393606
-3.96453	0.518134	-3.32221	0.350188	-3.9392	0.389179
-4.30688	0.44996	-3.27032	0.411089	-3.79777	0.44032
-4.19869	0.443281	-3.58183	0.457194	-3.9035	0.560867
-4.1252	0.503149	-3.36801	0.380038	-3.51119	0.379512
-4.04835	0.438175	-3.03437	0.455641	-3.83952	0.457786
-4.03552	0.466015	-3.12222	0.508281	-4.13466	0.614426
-3.95426	0.49166	-3.92793	0.396874	-3.06239	0.358012
-3.92834	0.436653	-3.73144	0.472746	-4.05427	0.50623
-3.66342	0.496885	-3.60299	0.408073	-4.19665	0.490906
-3.59128	0.50472	-3.70584	0.356191	-3.50936	0.429562
-4.16817	0.560166	-3.7451	0.348682	-3.53888	0.431151
-4.01793	0.645196	-3.82514	0.576752	-3.73451	0.40589
-4.27714	0.41763	-3.22909	0.474145	-4.17149	0.664882
-3.99647	0.474744	-3.69372	0.361644	-3.19139	0.471643
-4.16376	0.578041	-3.14265	0.567187	-4.21754	0.642811
-4.08537	0.691789	-3.62968	0.437734	-3.32432	0.624014
-4.13541	0.536482	-3.08505	0.441078	-3.9786	0.596029
-4.2667	0.415805	-3.84077	0.381767	-3.98797	0.481553
-4.09309	0.504629	-3.88132	0.466579	-3.68163	0.518672
-4.18808	0.515711	-2.90678	0.443845	-3.44586	0.446882
-3.8188	0.427652	-3.65504	0.428129	-3.3947	0.464683
-3.94862	0.477381	-3.08875	0.415953	-3.59927	0.465281
-3.82265	0.474449	-3.78015	0.455536	-3.53062	0.441938
-3.97926	0.468912	-3.45867	0.409325	-3.54861	0.460623
-4.12188	0.462622	-3.1827	0.448601	-3.52426	0.486098
-3.76262	0.510036	-2.92583	0.464126	-3.59815	0.478065
-4.19456	0.472621	-3.62104	0.504573	-4.13283	0.65132
-4.15603	0.463176	-3.72672	0.44222	-3.59906	0.404545
-4.02246	0.551471	-3.73014	0.510798	-3.83021	0.467546
-4.29007	0.490288	-3.6685	0.477638	-3.07319	0.34415
-3.17451	0.436504	-2.96771	0.412694	-3.10412	0.386181
-4.11401	0.459837	-2.65542	0.431023	-4.13682	0.652524
-3.91169	0.485192	-3.81513	0.422821	-2.96981	0.37595
-4.18394	0.501665	-2.98279	0.41361	-3.89838	0.716828
-4.12709	0.483067	-3.65995	0.470623	-4.06873	0.705895
-3.97629	0.497978	-3.77136	0.436709	-4.16563	0.680494
-3.96418	0.532064	-3.74635	0.392283	-3.00475	0.414609
-3.89184	0.484294	-3.15834	0.441618	-3.7842	0.381623
-3.84058	0.457052	-2.94405	0.430506	-4.13495	0.714709
-4.3188	0.463374	-3.32898	0.405999	-4.31458	0.666232
-4.11601	0.516184	-3.82759	0.436538	-3.86254	0.706788
-4.18566	0.461071	-3.36185	0.40182	-3.81499	0.453874
-4.13096	0.49253	-3.61523	0.442604	-4.001	0.714285
-4.19038	0.392407	-3.19349	0.457205	-4.17392	0.605864
-3.99076	0.441487	-3.00453	0.428826	-3.39368	0.444196
-4.17109	0.501034	-3.23045	0.452102	-3.6781	0.435649
-4.18258	0.46715	-3.34109	0.411108	-4.14494	0.690847
-3.26469	0.479375	-3.60845	0.498165	-4.07014	0.421883
-4.17371	0.401174	-3.71442	0.390788	-4.37244	0.652512
-4.16896	0.429758	-3.64239	0.504048	-4.07151	0.713943
-4.2138	0.401602	-3.00968	0.537962	-3.85431	0.295796
-4.15839	0.47278	-3.82613	0.395382	-3.46292	0.336768
-4.14199	0.543095	-3.77422	0.411031	-3.29244	0.625367
-4.16129	0.393836	-3.63084	0.409806	-4.32259	0.702278
-3.60752	0.408965	-3.50035	0.426443	-3.93363	0.710096
-4.07538	0.439096	-3.80351	0.48261	-4.03685	0.658434
-4.19521	0.537248	-3.76006	0.556127	-3.9037	0.46343
-3.80293	0.379584	-2.78312	0.397336	-3.36762	0.379803
-3.78608	0.454643	-3.01251	0.464008	-3.85141	0.417743
-3.97547	0.537988	-2.93195	0.425426	-3.93532	0.64954
-4.19157	0.326571	-3.85827	0.580564	-3.73634	0.311268
-4.12158	0.434578	-3.86464	0.439519	-3.67827	0.332172
-3.99547	0.44592	-3.33536	0.408239	-3.60094	0.403295
-4.07001	0.578982	-2.99603	0.433992	-3.44658	0.398709
-4.24419	0.344368	-2.55644	0.461725	-3.47228	0.39441
-4.02563	0.377796	-3.96088	0.414081	-2.98509	0.468744
-3.80776	0.477235	-3.62467	0.473434	-3.02385	0.414649
-4.16958	0.471148	-3.34107	0.408953	-3.3765	0.407803
-4.18469	0.405627	-2.98548	0.424256	-3.61563	0.460479
-4.13717	0.538679	-3.65314	0.439194	-3.78697	0.5418
-4.21268	0.496441	-2.88097	0.400036	-3.44185	0.372481
-3.66326	0.494818	-3.03663	0.452796	-3.54444	0.396202
-4.13248	0.443976	-2.86087	0.406626	-3.95936	0.367126
-4.12886	0.47482	-2.90913	0.486628	-3.95005	0.315204
-4.03471	0.484127	-3.01034	0.428565	-3.81523	0.396893
-4.15435	0.498031	-3.53842	0.389792	-3.23391	0.468178
-4.08368	0.423989	-3.40434	0.377843	-4.08441	0.626511
-4.1199	0.481575	-3.23483	0.487624	-3.77539	0.447944
-4.02032	0.435684	-3.26814	0.404973	-3.25764	0.442366
-4.09422	0.388825	-3.34934	0.370044	-3.51285	0.386649
-4.10017	0.492485	-2.80943	0.484692	-3.79419	0.525779
-4.08529	0.436359	-3.0923	0.487428	-3.69968	0.368052
-4.27856	0.403646	-3.80766	0.413092	-3.83878	0.561833
-4.12715	0.488339	-3.32689	0.411468	-3.43324	0.419923
-4.08837	0.444872	-3.65584	0.410537	-3.85061	0.334461
-4.2626	0.552776	-3.73511	0.412432	-4.19147	0.465291
-4.08977	0.473424	-3.36225	0.445941	-3.73611	0.424204
-4.09079	0.453982	-3.3689	0.40439	-4.17978	0.634065
-4.11065	0.511335	-2.84657	0.439676	-3.81938	0.424435
-4.14381	0.524558	-2.76795	0.461352	-3.45335	0.373323
-4.20988	0.414847	-3.12981	0.474632	-3.68414	0.318906
-4.07101	0.330898	-3.48263	0.470544	-3.73175	0.410383
-3.9097	0.473769	-3.60435	0.513919	-3.95097	0.361635
-4.12928	0.422089	-3.5088	0.472691	-2.95738	0.314765
-3.97775	0.442021	-3.05312	0.46439	-4.18495	0.670596
-3.96616	0.439493	-2.96793	0.398667	-3.35057	0.371029
-3.98084	0.467554	-3.91653	0.49644	-4.26128	0.75768
-4.01709	0.403597	-3.06468	0.394912	-3.90143	0.452727
-4.1094	0.490417	-3.11163	0.307679	-2.98433	0.352328
-4.173	0.344772	-3.80629	0.402717	-4.22958	0.69113
-3.72762	0.473442	-3.13368	0.453087	-3.91327	0.582352
-4.1835	0.45219	-3.0505	0.444949	-4.07078	0.65337
-4.07692	0.473408	-2.92656	0.465847	-3.63193	0.380881
-4.05291	0.59892	-3.05215	0.327503	-3.95487	0.505556
-4.12216	0.382283	-3.8014	0.33347	-4.26146	0.699261
-4.17661	0.50451	-3.51861	0.419294	-4.10361	0.548551
-3.35116	0.386821	-3.27032	0.415202	-4.27899	0.750219
-3.84747	0.438786	-3.68516	0.420897	-3.9476	0.557591
-2.78222	0.384513	-2.54417	0.233238	-3.98822	0.339406
-4.13103	0.440694	-3.27206	0.428723	-3.94726	0.419772
-3.96436	0.465678	-3.11857	0.425132	-3.74784	0.423075
-3.98375	0.408324	-3.83791	0.467148	-4.27155	0.659927
-4.08102	0.433578	-3.01657	0.444192	-3.79598	0.41065
-3.80194	0.459078	-3.28188	0.352057	-4.04914	0.357018
-3.95009	0.348432	-3.43645	0.53056	-3.77954	0.393552
-4.12311	0.499104	-3.65866	0.420409	-4.17883	0.679905
-4.1608	0.382201	-2.7626	0.390212	-4.11176	0.650365
-3.75617	0.444597	-2.89182	0.409837	-4.36973	0.670403
-3.83614	0.434252	-3.70185	0.360219	-3.16444	0.385839
-4.07839	0.498987	-3.48669	0.306043	-3.8183	0.40873
-4.07767	0.36748	-3.45345	0.339713	-3.82995	0.326811
-4.19537	0.329793	-3.01669	0.477513	-3.36925	0.345122
-4.18446	0.457671	-3.67063	0.392319	-3.79136	0.408561
-3.97063	0.468426	-3.41349	0.42633	-2.94261	0.448286
-4.11609	0.50006	-3.14443	0.32885	-3.78987	0.387829
-4.23717	0.592542	-3.10137	0.484567	-3.86904	0.46126
-4.09416	0.381523	-3.61334	0.455637	-4.37207	0.668792
-4.09978	0.553137	-3.41507	0.342275	-4.02287	0.423333
-4.15197	0.428565	-3.38581	0.378904	-3.91373	0.456298
-4.25361	0.479493	-2.86567	0.414007	-3.87137	0.272649
-4.2156	0.405803	-2.80369	0.455424	-4.28944	0.547479
-4.19285	0.483607	-3.76114	0.373262	-3.59146	0.409005
-4.16662	0.371667	-3.82077	0.37371	-3.24692	0.248338
-4.14508	0.540912	-3.23039	0.46361	-3.51832	0.226284
-4.21074	0.384631	-3.3518	0.622045	-3.47406	0.344628
-4.08628	0.397791	-3.1119	0.349869	-4.24732	0.551323
-4.13057	0.472449	-3.15302	0.399456	-4.23852	0.383178
-4.24278	0.604252	-2.73237	0.340674	-3.63661	0.216923
-4.05347	0.368807	-3.09651	0.423595	-4.21314	0.669587
-4.18134	0.46608	-3.12161	0.429161	-3.29719	0.285877
-4.22695	0.491101	-3.73908	0.407381	-3.9913	0.613666
-4.12369	0.474228	-3.63283	0.395191	-4.14936	0.338409
-4.11167	0.405562	-3.93216	0.405223	-3.43181	0.357551
-4.19207	0.411523	-3.06713	0.473769	-4.34932	0.663925
-4.14983	0.293085	-3.39529	0.444829	-3.34086	0.282087
-4.16257	0.384953	-3.33771	0.388271	-4.12629	0.767854
-4.26608	0.580026	-3.17765	0.442349	-3.80058	0.354242
-4.34366	0.389119	-3.06256	0.472316	-3.56369	0.364845
-4.16894	0.455549	-3.20253	0.519242	-3.79477	0.282611
-4.11549	0.379054	-3.87091	0.358367	-4.15166	0.7906
-4.11446	0.428804	-3.91678	0.423323	-3.63485	0.460823
-3.91524	0.377651	-3.09719	0.513196	-4.18697	0.440458
-3.97985	0.403788	-3.64187	0.330142	-4.08685	0.727783
-4.17216	0.392319	-3.7637	0.451694	-3.5609	0.304702
-3.6527	0.347887	-3.51306	0.207273	-3.52874	0.338927
-4.27305	0.449426	-2.71058	0.468462	-4.38826	0.467943
-4.07433	0.353146	-3.57813	0.438071	-3.47074	0.334167
-4.28308	0.444359	-3.64992	0.396685	-3.93299	0.312437
-4.21531	0.273879	-3.90559	0.376791	-3.3522	0.30466
-3.86899	0.525561	-3.49253	0.362758	-3.75773	0.181769
-4.26415	0.369639	-2.61666	0.32177	-4.06068	0.379041
-4.25176	0.352427	-3.87436	0.449779	-3.9388	0.486044
-4.22565	0.462762	-3.24824	0.409636	-4.12252	0.452243
-3.94906	0.344146	-3.18715	0.511502	-3.50792	0.266516
-4.18793	0.37528	-3.40819	0.386223	-4.24411	0.680314
-3.8518	0.600409	-3.27008	0.368296	-3.56837	0.355452
-3.87828	0.38154	-3.7233	0.37694	-4.23522	0.724052
-4.36295	0.504877	-3.69723	0.286207	-4.1448	0.445083
-3.94836	0.439613	-3.39677	0.408924	-3.8756	0.426284
-4.01512	0.366113	-2.72502	0.284549	-3.61793	0.48719
-4.2243	0.396667	-2.96647	0.41812	-3.70137	0.229256
-3.91435	0.419963	-3.13095	0.427119	-3.65021	0.319627
-4.01747	0.36858	-2.79996	0.399802	-3.78695	0.200807
-4.02729	0.48415	-2.94905	0.396523	-3.47846	0.370932
-3.9129	0.336001	-3.80016	0.396634	-3.58816	0.227378
-4.27367	0.346931	-3.29623	0.449333	-3.57787	0.267957
-4.17445	0.450723	-2.9759	0.511236	-4.43728	0.720058
-4.03017	0.409481	-2.98329	0.40824	-3.59132	0.568433
-3.69653	0.372948	-3.53554	0.33807	-4.07844	0.432886
-3.82564	0.373396	-3.68748	0.329984	-3.63923	0.497096
-4.28648	0.509855	-3.08515	0.339637	-4.2936	0.615416
-3.97233	0.43907	-2.48467	0.381437	-4.16746	0.41162
-4.10679	0.416732	-3.51874	0.365605	-3.72881	0.436388
-4.35311	0.395309	-2.97998	0.456783	-4.26164	0.369431
-3.91513	0.540479	-3.66969	0.222859	-4.17791	0.492347
-4.14426	0.402763	-3.31582	0.403649	-3.45976	0.195042
-3.95079	0.643083	-3.76362	0.375216	-3.84471	0.341712
-4.02315	0.366778	-3.12013	0.39841	-3.69792	0.41642
-4.16458	0.40837	-3.22448	0.356012	-3.96151	0.51874
-3.71875	0.485507	-3.63121	0.414909	-3.52217	0.245265
-4.12066	0.424522	-3.16075	0.440687	-4.05714	0.499154
-3.9578	0.478434	-3.21805	0.404863	-4.03363	0.464873
-4.03431	0.369306	-3.75893	0.313231	-3.97999	0.396178
-4.20847	0.359589	-2.73226	0.555427	-3.48739	0.286889
-4.16966	0.424698	-3.19852	0.368025	-3.73682	0.241091
-4.0297	0.423407	-2.93107	0.436227	-4.14607	0.457062
-3.8319	0.334067	-3.42594	0.353583	-4.13105	0.512986
-4.16832	0.365165	-3.36924	0.395552	-3.45216	0.2495
-4.11075	0.428964	-3.7383	0.515353	-4.02472	0.41561
-4.20772	0.341246	-3.34531	0.524993	-3.40127	0.342848
-4.31333	0.440214	-3.51852	0.217837	-4.2785	0.208097
-3.87843	0.586392	-2.89088	0.342071	-3.64093	0.314444
-4.29188	0.325471	-2.98211	0.441089	-3.95901	0.346732
-4.09053	0.431228	-3.12058	0.39712	-3.59399	0.390331
-4.17239	0.542629	-3.01264	0.461626	-4.2707	0.449687
-4.19828	0.449715	-3.88945	0.279206	-3.43403	0.408637
-4.07995	0.346515	-3.63101	0.414673	-4.3269	0.457082
-4.23846	0.456811	-3.16648	0.424227	-3.39339	0.408304
-4.07056	0.342516	-3.78382	0.502653	-3.67961	0.429093
-3.82974	0.349361	-2.96471	0.381998	-3.45256	0.277526
-4.13403	0.325858	-3.17307	0.410447	-3.75739	0.299863
-4.17852	0.497088	-3.22137	0.420281	-3.81154	0.371341
-4.2777	0.483652	-3.1072	0.462564	-3.31533	0.248234
-4.12949	0.415573	-2.64614	0.356158	-4.25896	0.732701
-3.98158	0.663797	-3.23562	0.411101	-3.20545	0.267631
-3.68073	0.3512	-3.86782	0.506281	-3.74873	0.353382
-4.18034	0.387268	-3.45971	0.390815	-3.67973	0.421366
-4.3285	0.383224	-3.84157	0.374527	-4.13089	0.478569
-4.13123	0.495213	-3.25996	0.671243	-3.83148	0.510898
-4.08682	0.397873	-3.36595	0.231274	-3.44801	0.352295
-4.13265	0.493976	-2.75311	0.451834	-4.34775	0.771775
-3.96437	0.420313	-3.60762	0.491197	-3.32459	0.429501
-4.27232	0.451495	-2.97753	0.41735	-3.96593	0.534446
-4.04837	0.410169	-3.73616	0.398541	-3.48505	0.371022
-4.04629	0.40308	-3.8224	0.285783	-3.69543	0.430981
-4.20188	0.478249	-3.6875	0.328005	-3.85174	0.413541
-4.31255	0.382773	-3.45094	0.43174	-3.68661	0.306333
-4.42752	0.386304	-2.99274	0.425143	-4.25122	0.501825
-3.93317	0.394268	-3.136	0.423638	-4.20735	0.699324
-3.7378	0.428252	-3.35374	0.590818	-3.74914	0.319486
-4.26435	0.435065	-3.76161	0.378249	-4.18722	0.331497
-3.71743	0.390328	-3.37501	0.502362	-3.66644	0.4661
-4.13784	0.384211	-2.83038	0.417056	-2.82322	0.427879
-4.00761	0.380473	-3.08366	0.445061	-3.50215	0.291355
-4.23176	0.341983	-3.72563	0.373987	-3.78152	0.402447
-3.84979	0.469258	-3.89299	0.320231	-3.22988	0.418389
-4.06062	0.498715	-2.99619	0.570202	-3.69423	0.337702
-4.0089	0.523587	-3.04731	0.425302	-3.85448	0.402667
-4.15579	0.349118	-3.38096	0.433862	-4.2862	0.708786
-4.31321	0.443584	-3.04436	0.361395	-4.11898	0.584392
-4.18593	0.375358	-3.26836	0.390012	-3.76611	0.368766
-4.30551	0.406846	-3.28363	0.474265	-3.49782	0.344701
-4.30062	0.384416	-3.43607	0.411977	-3.38589	0.19121
-4.14915	0.375637	-3.43763	0.382706	-3.55159	0.227744
-3.8469	0.386825	-3.8171	0.41254	-3.74309	0.369675
-4.03072	0.389939	-2.87427	0.425634	-3.41877	0.395194
-4.27559	0.469012	-3.69059	0.419008	-3.70013	0.191189
-4.05475	0.314262	-3.20468	0.216091	-3.07795	0.363996
-4.11165	0.470894	-3.09184	0.434815	-3.79173	0.393939
-4.16399	0.424664	-3.80702	0.419176	-3.67922	0.39633
-4.16209	0.438998	-2.90956	0.40337	-3.60419	0.360254
-4.37774	0.275826	-3.34772	0.397969	-4.1223	0.314349
-4.34614	0.347829	-2.91611	0.451911	-3.66771	0.308149
-3.975	0.392142	-3.371	0.482721	-3.63261	0.321055
-4.11418	0.349665	-3.65955	0.407902	-3.88636	0.422778
-4.10346	0.397343	-3.13153	0.42207	-4.23083	0.270601
-4.13757	0.324221	-3.16118	0.405347	-3.44739	0.438676
-3.94956	0.530188	-3.44964	0.518054	-3.56186	0.255742
-4.07433	0.449888	-2.98102	0.502618	-3.43443	0.334761
-4.33448	0.285208	-3.43107	0.3838	-3.96455	0.253688
-4.04567	0.452517	-3.23275	0.420375	-3.97063	0.443431
-4.08156	0.310783	-3.02136	0.433942	-3.55341	0.39703
-4.24782	0.382749	-3.49496	0.437607	-3.40957	0.178133
-4.31756	0.413499	-3.12805	0.289436	-3.17987	0.382499
-3.60046	0.473348	-3.69589	0.451532	-3.72826	0.399619
-4.27909	0.395001	-3.53807	0.444911	-3.0239	0.335185
-4.25073	0.464483	-3.23932	0.382444	-3.47336	0.304137
-4.23414	0.508107	-3.52023	0.408039	-2.90189	0.399709
-4.33695	0.406318	-3.80347	0.135492	-3.65802	0.325523
-4.27473	0.41976	-3.50338	0.390181	-3.36621	0.147427
-4.27057	0.353128	-2.75229	0.452853	-3.77748	0.419973
-4.28553	0.344815	-3.08834	0.416645	-2.92515	0.245577
-4.27091	0.447497	-3.71907	0.409418	-3.92718	0.486779
-3.76815	0.507025	-2.85499	0.353541	-3.76273	0.0901059
-3.80908	0.416016	-3.83103	0.204223	-3.89165	0.459231
-4.33347	0.427664	-2.96065	0.434683	-3.50404	0.296337
-4.26455	0.43825	-3.7024	0.388806	-3.63206	0.296566
-4.22763	0.462404	-3.51001	0.442161	-3.48172	0.329991
-4.24787	0.45506	-3.8779	0.238098	-3.91304	0.424035
-4.20451	0.440108	-3.38409	0.370048	-3.78785	0.402963
-4.3729	0.441507	-2.96198	0.404358	-3.99702	0.381089
-4.02872	0.586991	-3.6914	0.506733	-3.42328	0.158331
-3.93725	0.362309	-3.23212	0.43516	-4.04211	0.284367
-3.91611	0.461378	-3.03002	0.471759	-4.16725	0.466919
-4.17907	0.460446	-3.63878	0.393205	-3.49776	0.132856
-4.26971	0.479506	-3.85984	0.321437	-4.00738	0.525201
-4.3608	0.397459	-3.0066	0.465107	-4.04008	0.320503
-4.35253	0.505414	-3.71654	0.473766	-4.26432	0.603111
-4.28677	0.374923	-3.15391	0.40216	-3.01727	0.341034
-4.25466	0.390983	-3.0959	0.411245	-4.20791	0.597653
-4.18506	0.535402	-3.52748	0.327765	-3.31143	0.14682
-4.30224	0.347774	-3.5776	0.466172	-3.51701	0.209431
-3.91145	0.427408	-3.17496	0.406969	-3.85662	0.0992892
-4.30481	0.521493	-2.80831	0.443981	-3.77895	0.354174
-4.32379	0.454717	-2.87555	0.430831	-3.2803	0.295323
-4.22679	0.524668	-3.14589	0.424191	-4.14636	0.624971
-4.08609	0.465527	-3.66553	0.410972	-3.75668	0.470272
-4.25228	0.46218	-3.43768	0.424442	-3.93244	0.250427
-3.86487	0.385352	-3.27301	0.429043	-3.70497	0.253551
-4.29018	0.42182	-2.74329	0.379078	-3.50739	0.22116
-4.23874	0.477639	-3.88819	0.271989	-3.77709	0.254306
-4.35989	0.464179	-3.19052	0.428266	-3.38903	0.161021
-3.94252	0.532482	-3.06388	0.212699	-3.258	0.352395
-4.16976	0.425103	-3.10167	0.397826	-3.1288	0.293699
-3.46137	0.461534	-2.76646	0.383712	-3.57415	0.322122
-4.14326	0.368787	-2.45076	0.434617	-3.49549	0.103869
-4.08549	0.395248	-2.8927	0.402549	-3.48821	0.199451
-4.30884	0.704795	-3.71892	0.371582	-3.16226	0.133095
-4.29945	0.572482	-3.52478	0.386799	-3.51759	0.343516
-4.26634	0.437585	-3.72782	0.551755	-3.72459	0.315632
-4.23174	0.429727	-3.72043	0.370864	-3.50365	0.369041
-3.39975	0.522061	-3.74639	0.36481	-4.24326	0.686358
-3.90355	0.369652	-3.72992	0.385638	-4.33987	0.665642
-4.37595	0.479735	-3.29709	0.436	-3.38345	0.331777
-4.07786	0.419392	-3.87884	0.419196	-3.42394	0.114785
-4.21508	0.398521	-2.88299	0.435264	-3.36049	0.109177
-4.12681	0.48921	-2.89691	0.382833	-3.5739	0.329529
-4.09141	0.476736	-3.36791	0.472325	-4.10205	0.304683
-4.18678	0.509273	-3.71365	0.418958	-3.37601	0.298413
-4.24699	0.423856	-3.61871	0.49943	-4.41271	0.7089
-4.32569	0.479741	-3.72764	0.442626	-3.48417	0.221161
-4.06127	0.351622	-2.84	0.389883	-2.63434	0.299809
-4.12753	0.523693	-3.68201	0.425754	-3.29484	0.414299
-4.01265	0.495063	-3.79213	0.284213	-4.03356	0.798154
-4.1972	0.568354	-3.12837	0.371753	-4.27117	0.801395
-4.29396	0.580815	-2.99371	0.453352	-3.61809	0.391397
-4.1626	0.441017	-3.25761	0.358462	-3.44591	0.27148
-4.09872	0.485221	-3.13101	0.484045	-3.77048	0.373852
-4.18716	0.472507	-3.10511	0.468623	-3.25549	0.354537
-4.33058	0.582631	-3.11084	0.22841	-3.57796	0.252687
-4.33299	0.558565	-3.34583	0.461881	-3.72597	0.402012
-3.96141	0.431132	-3.29781	0.401495	-4.37843	0.777784
-3.76664	0.389618	-3.04669	0.290722	-4.00967	0.357153
-4.09936	0.584722	-3.73528	0.324815	-3.29062	0.379401
-4.37167	0.492379	-3.94633	0.300323	-4.42972	0.787454
-4.20673	0.456538	-3.29499	0.287078	-2.98945	0.346452
-4.03287	0.472105	-3.81119	0.224521	-3.70005	0.390965
-4.22866	0.525753	-3.07931	0.360729	-3.40782	0.32983
-4.2255	0.561895	-3.15443	0.265383	-3.83237	0.433513
-4.09403	0.523383	-3.25245	0.334906	-3.4966	0.144193
-4.21943	0.524661	-3.74418	0.340249	-3.85263	0.321509
-4.09781	0.542387	-2.94807	0.430584	-4.07842	0.381955
-3.99161	0.458907	-3.91183	0.494991	-3.91568	0.371783
-4.20304	0.38961	-3.78372	0.314596	-3.35819	0.379788
-4.19953	0.528087	-3.46021	0.541651	-3.3834	0.273351
-4.22961	0.447217	-3.31324	0.446046	-3.54684	0.292397
-3.99519	0.603468	-3.03328	0.385357	-3.59376	0.384957
-4.12093	0.494589	-3.44164	0.527807	-3.38913	0.613968
-4.28941	0.549827	-2.80249	0.43472	-3.57212	0.278449
-4.26849	0.494468	-3.33585	0.341363	-3.38942	0.106662
-4.25307	0.560438	-3.79477	0.20528	-3.44322	0.213864
-4.21879	0.451681	-3.2365	0.394149	-3.6402	0.265144
-3.81121	0.477596	-3.49669	0.471717	-3.66777	0.34716
-4.25206	0.430158	-3.3541	0.321795	-4.29657	0.737698
-3.94952	0.602317	-3.90317	0.533575	-3.31584	0.341292
-4.09985	0.581319	-3.73638	0.411913	-3.35751	0.253606
-4.23405	0.505148	-3.11028	0.362738	-3.27714	0.312304
-4.06466	0.440319	-3.24364	0.371929	-3.63044	0.346769
-4.28413	0.650669	-3.82868	0.528544	-3.09115	0.325386
-4.23305	0.53954	-3.58555	0.356942	-4.26053	0.564996
-4.04551	0.450555	-3.8615	0.309326	-3.53171	0.22424
-4.08089	0.547099	-3.82314	0.419074	-3.7556	0.45583
-4.26147	0.506378	-3.6205	0.324182	-2.96056	0.779248
-4.02371	0.538794	-3.24701	0.351464	-3.83342	0.305574
-4.03408	0.55026	-3.11695	0.384996	-3.24255	0.317211
-4.19676	0.509302	-3.76215	0.300498	-4.03724	0.816732
-3.32155	0.585136	-3.30739	0.370093	-3.66275	0.395941
-3.76471	0.541199	-3.66497	0.415364	-3.23489	0.292115
-4.09415	0.567855	-3.19953	0.393347	-3.5619	0.311397
-4.25099	0.480104	-3.84657	0.497238	-3.23693	0.316935
-3.67347	0.444874	-3.1355	0.441299	-3.02925	0.354562
-4.07491	0.497462	-3.37219	0.398722	-4.00623	0.820249
-4.20391	0.565261	-3.68871	0.418963	-4.10509	0.68154
-3.93757	0.417405	-3.5039	0.453851	-3.25641	0.231453
-4.16006	0.595672	-3.4176	0.340505	-3.9625	0.373218
-4.18417	0.59437	-3.62057	0.295967	-3.32438	0.188817
-4.24101	0.504245	-2.8015	0.395393	-3.99766	0.492566
-4.0661	0.558965	-3.53367	0.378378	-4.00544	0.275708
-4.21173	0.480351	-3.90027	0.216847	-3.6847	0.322317
-4.30199	0.615236	-3.06343	0.324109	-4.04954	0.682969
-4.16362	0.479108	-3.39294	0.37946	-3.84391	0.380181
-4.12665	0.530871	-3.47687	0.191895	-3.08559	0.328896
-4.20849	0.449468	-3.91469	0.358259	-3.113	0.356923
-4.24078	0.539527	-3.69534	0.416528	-3.9814	0.596649
-3.97393	0.431222	-3.12206	0.382391	-3.24526	0.172817
-4.23693	0.49209	-3.12061	0.405228	-3.50987	0.338511
-3.41252	0.473278	-3.44974	0.295136	-3.81178	0.429446
-3.64762	0.47399	-3.24217	0.40803	-3.98972	0.597868
-4.05503	0.496729	-3.47878	0.406114	-3.20653	0.395726
-4.23146	0.643991	-3.32417	0.402638	-3.44289	0.348637
-4.30849	0.445524	-3.18324	0.373512	-3.78887	0.305173
-4.25964	0.533064	-2.8971	0.357625	-1.76043	0.351156
-4.00725	0.474214	-3.85591	0.367559	-3.60862	0.439828
-4.28311	0.505927	-3.67566	0.52138	-3.7695	0.363668
-4.14741	0.604315	-3.80464	0.446801	-3.77238	0.283015
-3.9331	0.465937	-3.43416	0.43942	-3.97264	0.412749
-4.16503	0.520746	-3.11136	0.390816	-4.16085	0.823221
-3.92453	0.527333	-3.08263	0.426215	-3.32498	0.497232
-3.55283	0.406176	-3.51959	0.544458	-3.95095	0.73496
-4.25354	0.537784	-3.06441	0.501011	-3.61917	0.391318
-4.23176	0.444449	-3.14869	0.339843	-4.25677	0.632648
-4.16506	0.476909	-3.47356	0.437823	-3.73483	0.303625
-4.0073	0.573039	-3.34824	0.378248	-3.34541	0.73819
-3.83426	0.473522	-3.53399	0.350436	-4.35887	0.748714
-4.11063	0.46119	-3.02089	0.650018	-3.3516	0.326919
-4.03773	0.549385	-2.91562	0.449611	-3.31749	0.412982
-4.29306	0.469537	-2.63261	0.424383	-3.67732	0.369999
-3.98065	0.465611	-3.8986	0.192226	-3.01514	0.341478
-4.15422	0.394676	-3.24094	0.409105	-3.57071	0.395713
-4.06931	0.424122	-2.8206	0.359716	-3.0295	0.368623
-3.65715	0.482812	-3.22291	0.492292	-3.45755	0.705704
-4.11585	0.475765	-3.84605	0.266828	-4.25628	0.682393
-4.11922	0.441714	-3.12486	0.496615	-3.77607	0.359743
-3.86679	0.43567	-3.33845	0.35799	-3.54402	0.372664
-3.7363	0.520439	-3.92515	0.400345	-3.2578	0.41476
-3.75204	0.505632	-2.82379	0.343473	-4.37643	0.751142
-3.7074	0.425775	-4.00827	0.328993	-3.51105	0.34382
-3.69447	0.423429	-3.09827	0.206991	-4.03372	0.390408
-4.20022	0.402939	-3.27753	0.341741	-4.20354	0.711492
-3.97625	0.452085	-2.9731	0.515084	-3.69844	0.376736
-4.05503	0.560548	-3.79225	0.295623	-3.33982	0.345562
-3.94094	0.417829	-3.58703	0.519934	-1.6201	0.409241
-3.27047	0.409339	-3.41241	0.299683	-4.22219	0.676839
-4.14338	0.44548	-3.371	0.424207	-3.69453	0.433742
-4.0961	0.437856	-3.64044	0.387887	-2.49821	0.383768
-4.23463	0.458086	-3.86127	0.516252	-3.96693	0.44428
-4.10903	0.476384	-2.69852	0.384737	-3.89468	0.668331
-3.91497	0.465468	-3.7299	0.199176	-4.15951	0.573154
-4.23726	0.590926	-3.64467	0.394865	-3.79708	0.358931
-4.19363	0.451543	-3.71675	0.35789	-4.23128	0.62293
-4.08996	0.451437	-3.66093	0.285087	-3.08682	0.416452
-4.25897	0.491091	-3.85702	0.383639	-4.28136	0.698778
-4.09428	0.572741	-3.14261	0.502877	-3.51279	0.421888
-4.12305	0.487603	-3.51722	0.356238	-3.03363	0.672084
-3.69655	0.523307	-3.82284	0.438472	-3.49228	0.361687
-4.06088	0.476479	-3.1108	0.230773	-3.34814	0.375749
-4.29637	0.45852	-3.27447	0.38176	-4.19233	0.688862
-4.20492	0.500253	-3.83817	0.42373	-4.25745	0.744721
-4.05927	0.417617	-3.776	0.418014	-2.37981	0.418268
-4.06325	0.468578	-3.85614	0.32338	-4.36945	0.766666
-4.08888	0.448648	-3.80746	0.343619	-3.8281	0.728185
-4.04177	0.422279	-3.90857	0.337406	-4.21877	0.445636
-3.49181	0.584389	-3.55834	0.358726	-3.65133	0.311473
-4.14786	0.373294	-4.02975	0.372762	-3.6602	0.392023
-4.10667	0.480614	-2.94034	0.433384	-3.56055	0.369107
-3.79379	0.511978	-3.42801	0.402546	-3.78432	0.442291
-3.77111	0.471137	-3.6255	0.374281	-4.23426	0.646391
-4.11052	0.386537	-2.96861	0.299906	-3.34265	0.378228
-4.04413	0.420597	-3.20033	0.440836	-3.72937	0.409516
-4.06387	0.471985	-3.47292	0.408767	-3.45067	0.397735
-3.86352	0.450537	-3.27619	0.434676	-4.25034	0.644889
-4.12806	0.463856	-3.78491	0.342189	-4.25089	0.799398
-4.13698	0.489987	-3.947	0.312122	-3.28849	0.451437
-4.06536	0.43932	-3.34603	0.485785	-3.39379	0.41812
-3.90516	0.348203	-3.36439	0.430198	-4.31459	0.68486
-4.23403	0.475924	-2.7709	0.376139	-3.04201	0.42342
-4.05175	0.51	-3.57969	0.540176	-3.93678	0.749661
-4.13718	0.460052	-2.84496	0.417012	-4.31663	0.716197
-3.61346	0.514646	-3.21002	0.403446	-4.18868	0.779835
-4.18543	0.537463	-3.88789	0.220848	-4.18009	0.525997
-4.13295	0.391323	-3.04714	0.370543	-3.73503	0.243601
-4.22852	0.388452	-3.93892	0.246683	-3.76076	0.419599
-3.51963	0.440446	-3.81036	0.246812	-3.50698	0.482776
-4.18915	0.405342	-3.19485	0.494534	-4.13101	0.6248
-4.0732	0.479625	-3.7169	0.224492	-4.20087	0.736324
-3.98862	0.499288	-3.79295	0.385604	-3.30113	0.408014
-4.18288	0.507805	-3.75022	0.334845	-3.4757	0.402983
-4.01341	0.432578	-3.71131	0.398769	-3.80555	0.426354
-3.60086	0.433611	-3.23337	0.374913	-3.88136	0.3705
-4.02992	0.512471	-2.96009	0.234672	-3.77352	0.482368
-4.22352	0.391774	-3.07951	0.408638	-3.80551	0.452267
-3.8933	0.47503	-3.66597	0.397093	-4.06646	0.600968
-3.78149	0.449938	-3.57271	0.472459	-3.41433	0.246601
-4.07028	0.458334	-3.18945	0.427626	-3.99084	0.721562
-3.53761	0.395934	-3.10384	0.309822	-3.98977	0.73968
-3.57316	0.516118	-3.95152	0.130408	-3.75756	0.265379
-3.75881	0.462809	-3.70756	0.32555	-3.41596	0.31264
-3.58085	0.483931	-3.54633	0.297954	-3.67768	0.144608
-4.167	0.463085	-3.40818	0.457329	-4.23811	0.671372
-3.75416	0.507699	-3.07773	0.321229	-3.44082	0.470662
-3.55469	0.523475	-3.14229	0.441222	-4.37508	0.67156
-3.90176	0.462957	-3.21073	0.507736	-3.97402	0.182971
-4.05974	0.512754	-3.46089	0.633074	-3.5623	0.270347
-4.29241	0.559039	-4.0481	0.450331	-3.28668	0.479294
-4.1634	0.451695	-3.28402	0.405266	-3.57173	0.450518
-3.97685	0.423116	-3.05861	0.327568	-3.52158	0.431444
-4.02267	0.496316	-3.54466	0.254316	-4.1018	0.633753
-4.23783	0.445928	-3.47718	0.446179	-4.13407	0.671837
-3.11764	0.345801	-4.02227	0.259256	-3.90618	0.487746
-4.29054	0.610165	-3.74463	0.443178	-4.005	0.445986
-3.70559	0.574066	-3.71452	0.332896	-4.15267	0.637085
-3.71698	0.408866	-3.20048	0.407637	-4.12104	0.640863
-4.18611	0.553921	-3.08411	0.374385	-3.52137	0.424035
-4.08452	0.456325	-3.50524	0.458853	-3.56474	0.369552
-4.24373	0.440956	-3.06326	0.400394	-4.15462	0.775028
-3.08131	0.396616	-3.70319	0.455875	-3.72244	0.430011
-4.10288	0.371372	-2.44708	0.413805	-4.31576	0.72271
-4.16363	0.519681	-3.10118	0.339731	-4.17044	0.766111
-4.05436	0.39585	-2.51053	0.445248	-3.74676	0.40068
-3.12194	0.415172	-3.14378	0.189792	-4.02921	0.733184
-3.6659	0.491042	-3.45752	0.463462	-2.82006	0.460787
-4.17083	0.412145	-4.00971	0.444293	-3.47646	0.411371
-3.94605	0.568967	-3.03418	0.219852	-4.15319	0.745927
-4.12162	0.346144	-3.69396	0.484297	-3.69014	0.658566
-3.83084	0.587693	-3.8453	0.479513	-3.46717	0.759945
-4.09117	0.516264	-3.19738	0.338896	-3.47809	0.246928
-4.07457	0.37356	-4.01014	0.28032	-3.90592	0.645933
-4.17696	0.314508	-3.8036	0.519533	-3.79743	0.480849
-4.20833	0.311414	-2.78349	0.405824	-3.06326	0.47217
-3.92315	0.528704	-3.65296	0.587995	-2.9626	0.410151
-4.07123	0.574041	-3.04466	0.648494	-3.73968	0.45395
-4.11722	0.357979	-3.78038	0.521303	-4.0462	0.732547
-3.28722	0.379095	-3.37222	0.286913	-2.77663	0.380124
-4.041	0.279949	-4.00619	0.412111	-3.31605	0.400818
-4.12348	0.394917	-3.66865	0.448387	-3.43984	0.188745
-4.29723	0.685175	-3.80128	0.394541	-3.50621	0.444203
-4.07475	0.481505	-3.55955	0.41813	-4.23734	0.706784
-4.22901	0.466507	-3.49148	0.237867	-3.78453	0.229894
-4.03402	0.529902	-3.47883	0.428773	-3.71904	0.438494
-3.41299	0.372494	-3.23321	0.321742	-4.09866	0.741623
-3.98573	0.493951	-3.76406	0.441687	-3.61687	0.180843
-3.94178	0.444874	-3.5834	0.406428	-2.94087	0.433551
-4.06749	0.565285	-3.43975	0.336528	-3.11786	0.453603
-4.03569	0.426736	-3.7285	0.560352	-3.95579	0.475679
-4.20536	0.459707	-3.73577	0.397899	-2.76975	0.41792
-4.15569	0.434204	-3.7269	0.237106	-3.98566	0.437417
-4.11515	0.476975	-3.78227	0.47426	-2.92692	0.363152
-3.83935	0.476005	-2.86614	0.463109	-4.35926	0.73653
-2.88573	0.381003	-3.38651	0.510454	-3.74102	0.278792
-3.46782	0.54169	-3.2775	0.463425	-3.0031	0.431235
-3.59796	0.48912	-3.61744	0.299415	-3.16656	0.369337
-4.23541	0.451146	-4.03904	0.391008	-3.36527	0.41214
-3.65526	0.296671	-2.99026	0.410145	-3.06051	0.416746
-4.23531	0.454944	-3.72579	0.454677	-3.57477	0.410495
-4.16056	0.562293	-3.22432	0.456094	-3.78617	0.567117
-4.10034	0.381334	-2.9959	0.322408	-3.45367	0.395088
-4.08543	0.311816	-3.77819	0.40626	-3.6045	0.384421
-3.93382	0.456622	-3.54281	0.428322	-3.70858	0.469433
-4.20976	0.496967	-3.70988	0.489248	-4.10891	0.749581
-3.70083	0.390262	-3.99924	0.397037	-3.44457	0.460291
-4.01324	0.390155	-3.33673	0.309866	-4.22918	0.668199
-4.17167	0.356776	-3.1899	0.400128	-3.86677	0.259431
-4.12109	0.509915	-3.43344	0.485166	-4.13364	0.670136
-4.06466	0.409744	-3.26559	0.313423	-3.63497	0.516959
-4.01198	0.42375	-3.69484	0.216997	-3.04839	0.216401
-4.03807	0.448548	-3.73765	0.230709	-3.26214	0.252218
-4.19559	0.448097	-3.33414	0.408378	-3.92013	0.736055
-3.93214	0.362563	-3.71138	0.418898	-4.02608	0.689625
-3.99992	0.459105	-4.15831	0.240214	-3.09821	0.404377
-3.82709	0.392809	-3.31734	0.340099	-3.77437	0.375555
-3.85513	0.51997	-3.24205	0.346125	-3.83439	0.447003
-4.096	0.554461	-3.74082	0.303764	-3.81692	0.384257
-4.00904	0.489673	-3.3443	0.347384	-3.28018	0.468273
-4.18146	0.413483	-3.40175	0.455557	-3.51705	0.398707
-4.07956	0.512776	-3.46541	0.570173	-4.1466	0.660165
-3.42809	0.413927	-3.55177	0.405195	-3.66644	0.394343
-3.97672	0.454493	-3.73767	0.293302	-3.31518	0.438747
-4.21525	0.3806	-3.49098	0.452476	-4.00459	0.461535
-3.82699	0.362621	-3.50103	0.453107	-3.67528	0.381036
-4.12999	0.378824	-3.75659	0.472285	-3.84537	0.503408
-4.14641	0.413785	-3.49887	0.4037	-4.25773	0.535811
-3.83905	0.508236	-3.04027	0.393447	-4.17229	0.621906
-4.07804	0.473669	-3.25654	0.342267	-3.34939	0.498738
-4.13606	0.476824	-3.37315	0.177444	-3.44975	0.240282
-3.29489	0.481145	-3.02622	0.236081	-4.06688	0.796885
-3.80592	0.490914	-3.76595	0.323052	-3.45371	0.398628
-4.11297	0.615798	-3.93848	0.350042	-3.52938	0.336606
-4.05665	0.59185	-3.17824	0.285698	-4.11336	0.725154
-4.06159	0.41818	-3.30314	0.338171	-3.87667	0.34687
-4.11206	0.448763	-3.73644	0.706747	-3.65643	0.537122
-4.1422	0.449258	-3.6882	0.512818	-3.55675	0.429751
-4.10916	0.478208	-3.68883	0.489508	-3.46093	0.181307
-4.11184	0.36044	-3.51854	0.425075	-3.90288	0.314287
-4.13648	0.388472	-3.38446	0.264134	-3.4631	0.390686
-4.15866	0.416813	-3.77961	0.371823	-4.29956	0.63897
-3.31406	0.432133	-3.06177	0.480811	-4.17718	0.403455
-4.13354	0.460596	-3.84842	0.334661	-3.19075	0.335286
-3.82025	0.433465	-3.97163	0.400505	-4.12761	0.670948
-4.1894	0.40208	-3.39405	0.311563	-3.31922	0.418924
-4.00499	0.455554	-3.2773	0.454528	-3.40744	0.442709
-4.2303	0.477518	-3.23592	0.394316	-3.96717	0.645589
-3.9215	0.479236	-3.72508	0.476251	-3.95056	0.332875
-3.84433	0.40541	-3.24811	0.434085	-3.99946	0.498705
-3.86248	0.398507	-3.23808	0.382427	-3.82078	0.463435
-3.61629	0.437537	-3.48433	0.45914	-3.484	0.385566
-4.05579	0.445323	-3.82309	0.388446	-3.5143	0.414089
-3.84741	0.456078	-3.28436	0.399362	-3.34872	0.15953
-4.2005	0.36912	-3.21884	0.384409	-4.04216	0.751397
-3.97113	0.397316	-3.49289	0.47689	-4.08876	0.46878
-4.20317	0.331667	-3.64045	0.505981	-4.05463	0.631104
-3.61769	0.452024	-3.68483	0.429195	-4.23385	0.696261
-4.1243	0.435518	-3.68033	0.377004	-4.06536	0.414471
-3.97271	0.440967	-3.49069	0.411921	-3.25979	0.151009
-4.22455	0.434771	-3.32706	0.485993	-4.07703	0.448655
-3.90851	0.4425	-3.38959	0.485206	-3.97187	0.588007
-4.0416	0.390113	-3.39476	0.493979	-3.69389	0.435772
-3.98681	0.44829	-3.07176	0.43144	-3.51246	0.225386
-4.12672	0.389067	-3.3326	0.454947	-3.56935	0.21724
-3.94782	0.627304	-3.96475	0.326535	-4.29564	0.692537
-4.06386	0.4467	-3.55251	0.319998	-3.47346	0.341772
-3.84425	0.467423	-3.09773	0.476433	-3.57677	0.322767
-3.37777	0.349573	-3.75058	0.486605	-3.44702	0.181753
-4.09155	0.490888	-3.53727	0.385829	-4.02279	0.690366
-3.65711	0.444859	-3.20968	0.312105	-3.49879	0.402758
-4.19485	0.415506	-3.53044	0.464489	-4.22056	0.722217
-4.05635	0.562396	-3.67471	0.38885	-4.14404	0.546184
-4.143	0.342299	-3.15153	0.397733	-3.75757	0.451144
-3.93861	0.446662	-3.1191	0.367309	-3.2887	0.200109
-3.4699	0.500011	-3.65157	0.446191	-3.10838	0.372283
-4.12634	0.454937	-3.15089	0.46619	-3.85871	0.267805
-4.26169	0.331084	-3.64372	0.347572	-3.88397	0.420974
-3.69865	0.381307	-3.81882	0.344636	-3.62426	0.474031
-3.98056	0.53451	-3.97367	0.329773	-4.01064	0.436561
-4.07336	0.275228	-2.82864	0.413092	-4.10989	0.705366
-3.87117	0.436471	-3.78778	0.34703	-3.76831	0.368507
-4.004	0.356825	-3.80171	0.326516	-4.15389	0.393937
-4.26965	0.674919	-2.15138	0.5776	-4.23548	0.628259
-4.01283	0.347238	-3.25341	0.519601	-3.75053	0.430253
-4.01183	0.427287	-3.59262	0.426451	-3.43857	0.283982
-4.21353	0.455645	-3.87183	0.3987	-3.38201	0.253622
-4.12871	0.463345	-4.0485	0.45887	-4.36698	0.696586
-4.03184	0.350087	-3.87651	0.200089	-3.10756	0.317617
-4.19414	0.515127	-3.1753	0.370289	-3.62986	0.452991
-4.15656	0.417692	-3.89892	0.409723	-3.77856	0.461403
-4.13701	0.325989	-4.09249	0.431561	-3.76879	0.394312
-4.24943	0.302588	-3.89596	0.445908	-3.85764	0.434025
-4.08163	0.388029	-3.24147	0.351765	-3.37097	0.379278
-3.99282	0.341068	-3.23449	0.257297	-3.59975	0.30153
-4.12265	0.416895	-3.33344	0.451716	-3.92004	0.731487
-4.12799	0.44999	-2.93307	0.599629	-3.83353	0.219175
-4.13021	0.40484	-3.98466	0.368119	-3.76339	0.495906
-4.10655	0.439887	-3.50968	0.402098	-3.82939	0.643989
-4.02254	0.487964	-3.32304	0.262371	-3.77408	0.78035
-4.09654	0.422422	-3.17033	0.40956	-4.09512	0.468081
-4.15064	0.222258	-3.73337	0.37889	-3.9259	0.625509
-4.17248	0.320246	-3.11563	0.530188	-3.78826	0.437721
-4.07645	0.375056	-3.75278	0.410813	-3.73096	0.434662
-4.32977	0.449776	-3.16037	0.43634	-3.31576	0.281495
-4.13678	0.355832	-3.19088	0.398156	-4.00381	0.671973
-4.18332	0.451804	-3.03406	0.26525	-3.40633	0.345543
-3.95421	0.589062	-3.42365	0.482104	-3.5693	0.415559
-4.10748	0.423239	-3.36354	0.400422	-3.68586	0.421828
-3.9998	0.565139	-3.04021	0.437614	-3.89805	0.453141
-4.10138	0.460203	-3.70503	0.403891	-3.65561	0.406948
-4.05482	0.407685	-3.04707	0.460816	-3.79808	0.338735
-3.99107	0.390161	-3.73743	0.511512	-3.70746	0.768129
-4.12722	0.454815	-3.5702	0.451614	-4.00318	0.429906
-3.73766	0.312089	-2.88064	0.446539	-3.34965	0.368774
-4.12976	0.402654	-2.9977	0.37493	-3.43138	0.118596
-4.02533	0.519702	-3.32799	0.34629	-3.45319	0.330411
-3.87969	0.331961	-3.61319	0.390222	-3.14506	0.461019
-4.08766	0.321774	-3.10952	0.387084	-4.15666	0.765141
-4.1683	0.440678	-3.15968	0.332875	-3.77639	0.399596
-3.89015	0.44673	-3.16342	0.403985	-3.56925	0.381853
-3.8654	0.479606	-3.39938	0.342843	-3.82657	0.390707
-3.98648	0.485738	-3.51599	0.36413	-3.54091	0.339549
-4.25464	0.452103	-3.12168	0.402325	-3.52291	0.394259
-4.22636	0.418402	-3.14886	0.441575	-3.50846	0.401496
-3.57653	0.358577	-2.99121	0.428409	-3.21529	0.239786
-4.13739	0.355865	-3.74559	0.369056	-3.41401	0.322082
-4.12922	0.530913	-3.94204	0.328907	-3.79737	0.415696
-4.0923	0.433431	-3.52097	0.335652	-3.62844	0.424163
-4.0757	0.404959	-3.95781	0.324069	-3.71543	0.454219
-3.93654	0.512417	-2.85842	0.429277	-3.41293	0.189276
-4.02717	0.379808	-3.33388	0.396196	-3.68209	0.332186
-4.16086	0.343112	-3.14215	0.47925	-3.9792	0.399575
-4.18362	0.422217	-3.83606	0.430163	-3.67116	0.410516
-3.85205	0.432855	-2.85658	0.279234	-3.39983	0.450797
-4.17288	0.423218	-3.03587	0.388025	-3.92161	0.385887
-4.18449	0.402775	-3.03674	0.412326	-4.38209	0.679392
-3.59603	0.377366	-3.16372	0.360868	-3.51036	0.341241
-4.05959	0.438001	-3.13904	0.425372	-3.32777	0.269049
-4.14579	0.403994	-3.24943	0.330273	-3.61175	0.444245
-4.04827	0.461033	-3.11829	0.233576	-3.71963	0.432867
-4.27371	0.553317	-3.2912	0.443991	-3.29424	0.393891
-3.98118	0.402212	-3.05894	0.419341	-3.48568	0.33777
-4.07337	0.519376	-3.43402	0.463955	-3.81339	0.724376
-3.70036	0.451873	-3.13112	0.442831	-3.93984	0.570819
-4.12679	0.407029	-2.85003	0.35617	-3.48231	0.425504
-4.05122	0.441362	-3.3668	0.433675	-3.67617	0.39362
-4.16412	0.330527	-3.13066	0.495958	-4.00379	0.443902
-4.19429	0.540885	-3.85283	0.41174	-3.65698	0.124436
-3.93817	0.35837	-3.61274	0.396942	-3.61285	0.388063
-3.95232	0.358539	-2.99283	0.374834	-3.68522	0.310974
-4.12945	0.387315	-2.90267	0.396565	-3.70295	0.298959
-4.0204	0.397515	-3.22568	0.370643	-3.3581	0.370525
-3.8336	0.460975	-3.4299	0.363768	-3.54408	0.256208
-4.01987	0.38496	-3.63146	0.383598	-3.2863	0.263358
-4.14982	0.548772	-3.26192	0.405706	-3.66125	0.316012
-3.71279	0.584369	-3.15483	0.481388	-3.14935	0.476774
-3.99639	0.447651	-3.25396	0.444153	-3.30392	0.298157
-4.16591	0.338507	-3.84688	0.455773	-4.15101	0.588661
-3.46513	0.459776	-3.18709	0.468968	-4.28912	0.670517
-4.15752	0.301705	-3.11812	0.348761	-4.00302	0.742635
-4.13448	0.535276	-3.33447	0.453516	-3.67773	0.746206
-4.25777	0.409732	-3.21989	0.344936	-3.64864	0.243418
-4.12632	0.34074	-3.56281	0.465821	-3.9275	0.547806
-4.22543	0.339513	-3.27198	0.46425	-4.07411	0.607588
-4.09561	0.396119	-2.91939	0.365328	-3.54844	0.147686
-3.74944	0.43615	-3.37001	0.396173	-3.81045	0.420625
-4.15118	0.444297	-2.84778	0.406886	-3.78118	0.3017
-3.33095	0.493679	-3.75058	0.430373	-3.62843	0.350623
-4.21882	0.439117	-3.29982	0.393938	-3.53522	0.259987
-4.21729	0.378994	-2.99273	0.477221	-4.33799	0.670714
-4.07523	0.370295	-2.91515	0.473028	-3.71622	0.463087
-4.21889	0.500852	-3.15941	0.437471	-3.82085	0.13966
-3.42223	0.529291	-3.60422	0.398296	-3.10182	0.408805
-3.68903	0.416929	-3.10404	0.448677	-4.19902	0.616726
-3.58462	0.450174	-3.20407	0.378434	-3.33885	0.179638
-4.06392	0.367351	-3.25494	0.451171	-3.84867	0.22721
-4.08145	0.457705	-3.44612	0.440665	-4.12892	0.67538
-4.09744	0.451267	-3.36221	0.441424	-3.74707	0.498744
-4.00821	0.618459	-3.46402	0.375463	-3.71464	0.347759
-4.17736	0.336696	-3.08871	0.414579	-4.02742	0.625243
-3.95484	0.404418	-3.54494	0.456003	-3.17591	0.362175
-3.86883	0.446449	-3.33781	0.404638	-4.15913	0.724095
-4.26648	0.455487	-3.17253	0.362142	-3.54608	0.386172
-4.19246	0.387885	-3.05729	0.4019	-4.25945	0.675034
-3.6778	0.407414	-3.1265	0.379699	-3.46521	0.408239
-4.09221	0.298747	-3.05371	0.35333	-3.64223	0.594729
-4.03981	0.519612	-4.02324	0.406671	-3.64658	0.364967
-4.04795	0.377095	-3.42903	0.463642	-3.96187	0.523512
-4.28466	0.344242	-3.35315	0.398343	-4.31257	0.624657
-4.01886	0.467532	-4.00624	0.384876	-3.80517	0.303074
-3.80946	0.315966	-2.94258	0.359995	-3.43377	0.462928
-4.04144	0.443072	-2.9762	0.378217	-3.19146	0.489152
-3.96654	0.521124	-3.2833	0.450981	-4.00906	0.174838
-3.88329	0.515676	-3.28105	0.473565	-3.72377	0.259817
-4.29877	0.367964	-3.1924	0.387922	-3.71587	0.396629
-4.2935	0.309977	-2.27567	0.453515	-4.00382	0.71318
-4.04492	0.502294	-2.93852	0.517248	-4.38037	0.662819
-4.06177	0.364423	-3.1215	0.368828	-3.58934	0.365792
-4.26315	0.433302	-3.42853	0.381381	-3.99148	0.516954
-4.1311	0.408796	-3.14001	0.36252	-3.6759	0.321666
-4.00634	0.426974	-2.89522	0.495162	-3.74924	0.293066
-3.69224	0.4202	-3.06427	0.389289	-3.59698	0.362963
-3.96628	0.328004	-2.98137	0.369639	-3.60637	0.426802
-4.06654	0.35366	-3.2684	0.378911	-3.19304	0.302013
-4.07011	0.425513	-2.81466	0.510051	-3.33568	0.329464
-3.72354	0.343175	-3.84916	0.383734	-2.96845	0.329032
-3.82202	0.49092	-3.42324	0.446057	-4.27105	0.645469
-4.33205	0.456251	-3.29855	0.631355	-3.99855	0.504979
-4.12677	0.310341	-2.97311	0.500436	-3.89608	0.451111
-3.03453	0.425654	-3.47322	0.377627	-3.53372	0.420373
-3.46015	0.538193	-3.1253	0.404282	-3.71019	0.416797
-4.16904	0.398023	-3.07686	0.39104	-3.82843	0.355337
-4.12476	0.4117	-3.91254	0.486248	-4.12527	0.319986
-4.2275	0.432038	-2.96984	0.416773	-3.64899	0.224204
-2.82795	0.522343	-3.67788	0.416047	-4.32761	0.671088
-4.17671	0.412473	-3.7303	0.390401	-3.564	0.132915
-3.50395	0.373397	-3.47793	0.367984	-3.48877	0.454575
-4.04268	0.323879	-2.93905	0.450072	-4.24348	0.683859
-4.24179	0.285895	-2.64252	0.453913	-4.28651	0.639652
-4.16867	0.458082	-3.56499	0.414951	-3.87833	0.398267
-4.20947	0.35555	-3.27655	0.494875	-3.79901	0.405645
-4.0727	0.422801	-3.07198	0.436867	-3.86215	0.257025
-4.085	0.41446	-2.78537	0.51103	-4.14664	0.635004
-4.15341	0.364063	-2.9923	0.39792	-4.18656	0.550013
-3.61658	0.370252	-2.97898	0.40513	-3.20818	0.431422
-4.18122	0.429279	-3.13072	0.517083	-3.6225	0.461118
-4.1696	0.456107	-3.67418	0.404917	-4.22416	0.538767
-4.04893	0.4798	-3.40936	0.422533	-4.14402	0.669284
-4.12433	0.449122	-3.27494	0.488087	-4.00979	0.48096
-3.10685	0.436664	-3.0947	0.378417	-3.90397	0.572959
-3.96959	0.440228	-3.33165	0.395794	-3.76467	0.4104
-3.81985	0.43634	-3.13311	0.433177	-3.70265	0.418053
-3.78313	0.381841	-2.9711	0.428516	-3.67152	0.468566
-4.15644	0.431105	-3.12674	0.413962	-3.35595	0.382373
-3.98345	0.433901	-3.1317	0.448386	-3.46279	0.42463
-3.88001	0.355333	-2.9709	0.421648	-4.13115	0.565831
-4.03695	0.40321	-2.45213	0.530671	-4.16527	0.481343
-3.50006	0.390505	-3.40177	0.507542	-3.61668	0.38266
-4.14522	0.418149	-3.31301	0.399339	-4.32186	0.722376
-3.93112	0.356794	-2.51796	0.370738	-3.49994	0.388954
-4.26436	0.291769	-3.48998	0.456858	-4.2023	0.672517
-4.29298	0.31305	-2.69317	0.424614	-3.93234	0.481815
-4.21679	0.342728	-2.84735	0.45606	-4.42921	0.752271
-3.99378	0.400144	-2.82933	0.375668	-3.72825	0.408724
-2.8497	0.445385	-2.77545	0.4706	-3.3198	0.416539
-4.08234	0.461715	-3.01188	0.387331	-4.14703	0.657173
-4.28518	0.370949	-3.08102	0.427954	-4.0482	0.40717
-3.72904	0.358416	-2.99586	0.426802	-3.56468	0.416332
-3.92943	0.349984	-3.00949	0.342125	-3.64755	0.36645
-4.2042	0.362409	-2.84834	0.518385	-3.38595	0.354155
-3.99369	0.589952	-3.23497	0.389711	-3.29379	0.402104
-4.19121	0.376921	-3.49152	0.360719	-3.6687	0.422011
-4.29165	0.368047	-3.14036	0.496216	-3.91008	0.485586
-4.31084	0.4242	-3.11702	0.434944	-4.19123	0.644927
-4.13045	0.401813	-2.75851	0.426924	-3.35362	0.40504
-4.11709	0.470181	-3.47877	0.521295	-3.55115	0.321322
-4.14814	0.353155	-2.92189	0.428316	-4.34793	0.662599
-4.20011	0.403223	-3.45003	0.46967	-4.08406	0.693683
-4.15388	0.374055	-3.12733	0.403591	-4.08126	0.566158
-4.34898	0.416393	-3.47656	0.449269	-3.94104	0.473544
-4.03354	0.501178	-3.08533	0.394911	-3.87078	0.3386
-4.19418	0.431168	-3.95294	0.379181	-3.48731	0.387869
-3.9375	0.379607	-3.34993	0.414772	-3.89731	0.408399
-4.10792	0.408151	-3.03752	0.457819	-3.81752	0.465007
-4.1426	0.449543	-3.22401	0.423297	-4.34958	0.621087
-4.00753	0.393837	-3.05338	0.437379	-4.37986	0.659954
-4.14596	0.428071	-3.18986	0.470902	-4.31115	0.650248
-3.8923	0.538974	-3.29342	0.352184	-3.9996	0.432592
-4.21414	0.610513	-3.27015	0.448809	-3.63354	0.34929
-3.99024	0.433688	-3.01684	0.438737	-4.00113	0.433656
-3.9965	0.462786	-3.15537	0.432651	-3.58466	0.406053
-4.2448	0.351058	-3.82763	0.406906	-4.32605	0.643161
-3.91798	0.404156	-3.36592	0.45247	-3.96153	0.457416
-4.30637	0.293451	-3.02626	0.362509	-3.59825	0.428359
-4.00097	0.438571	-2.70662	0.369955	-3.73519	0.323493
-3.91024	0.378372	-2.87672	0.390493	-4.18118	0.616798
-4.20359	0.498994	-3.09518	0.475648	-4.31127	0.665162
-4.21347	0.372479	-3.3968	0.409144	-4.13383	0.67535
-4.11939	0.424185	-3.33893	0.451894	-3.48074	0.415078
-4.23253	0.420752	-3.26425	0.414496	-3.9086	0.410031
-4.28509	0.381362	-3.08386	0.374984	-4.18215	0.725468
-4.16321	0.362743	-3.3122	0.374286	-3.43656	0.392722
-4.11627	0.416069	-3.65844	0.463616	-4.01881	0.323169
-4.11374	0.418925	-3.31758	0.45697	-3.64626	0.344896
-4.13678	0.306171	-3.26951	0.463081	-3.6345	0.291277
-3.58169	0.387373	-3.12665	0.362422	-4.05332	0.424435
-4.05203	0.420285	-2.94002	0.441677	-3.75644	0.418515
-4.1115	0.372365	-3.12089	0.381116	-3.70433	0.479538
-4.20104	0.361172	-3.05213	0.423751	-3.82105	0.414052
-3.92332	0.47626	-3.59764	0.476478	-3.50314	0.413011
-4.16164	0.447234	-2.97405	0.42558	-3.83851	0.392637
-3.95031	0.470587	-2.76479	0.467042	-3.71121	0.414283
-4.02848	0.698342	-3.11757	0.405777	-3.90633	0.434786
-4.22388	0.346544	-3.67069	0.45035	-3.8808	0.371271
-4.36389	0.31053	-3.46859	0.394983	-3.6076	0.369798
-4.14489	0.361613	-3.16451	0.37955	-3.89455	0.410844
-4.14375	0.364186	-2.88755	0.402504	-3.7718	0.440343
-4.13647	0.418891	-2.79854	0.421204	-3.79261	0.459567
-4.08467	0.407507	-2.605	0.465057	-3.7422	0.37972
-4.27863	0.47767	-3.17084	0.399692	-3.46232	0.431968
-4.12761	0.412927	-3.4735	0.387848	-3.61236	0.443759
-4.19436	0.284572	-3.03694	0.394837	-3.8247	0.358678
-3.92452	0.265881	-3.42502	0.398257	-3.2142	0.403919
-4.11384	0.397874	-3.17166	0.396678	-3.9497	0.381229
-4.09902	0.23858	-3.71268	0.373193	-4.24151	0.689846
-4.09305	0.427038	-3.25727	0.416029	-3.88488	0.489781
-3.41187	0.381897	-3.20258	0.529453	-3.88419	0.558744
-4.24254	0.314465	-3.56893	0.468976	-3.87584	0.344194
-4.2647	0.348963	-3.42902	0.449855	-3.73674	0.41479
-3.84853	0.361074	-3.24924	0.362031	-3.78543	0.439903
-3.77404	0.532419	-3.74946	0.403311	-3.65047	0.4524
-4.2145	0.24571	-3.45229	0.47007	-3.72346	0.400793
-3.69877	0.318205	-3.15775	0.359049	-3.98454	0.419867
-3.99052	0.370445	-3.48718	0.390681	-3.93591	0.519934
-3.6505	0.377943	-3.20129	0.363285	-4.08072	0.40519
-3.95307	0.407236	-3.20487	0.345407	-4.3245	0.420888
-3.95418	0.390609	-3.11811	0.414918	-3.49469	0.429194
-4.15922	0.313024	-2.22053	0.451527	-2.84631	0.453604
-4.18113	0.397167	-3.32329	0.465779	-3.64297	0.434984
-4.24821	0.259289	-2.86353	0.382139	-3.64198	0.410634
-4.22934	0.402228	-3.1448	0.397695	-2.70646	0.445953
-4.18846	0.450948	-3.83302	0.356122	-4.24286	0.641798
-4.13062	0.548344	-3.60579	0.400141	-3.92587	0.28377
-4.14333	0.361174	-3.04596	0.435561	-3.75489	0.500876
-4.02106	0.383918	-3.2354	0.451286	-3.96134	0.456707
-3.50841	0.414974	-3.5264	0.624708	-3.62303	0.383135
-3.96919	0.406624	-3.16324	0.394984	-3.9419	0.389884
-4.11352	0.333148	-3.14918	0.416558	-4.03996	0.704639
-4.17024	0.486297	-3.11406	0.403701	-3.98214	0.555457
-4.05116	0.512497	-2.78079	0.371399	-3.71508	0.385956
-4.25516	0.422077	-3.13046	0.318554	-3.90335	0.555863
-4.27294	0.428226	-3.07593	0.372121	-4.29848	0.737103
-4.15207	0.531927	-3.61358	0.412121	-4.12102	0.289981
-3.98058	0.404727	-2.8145	0.371565	-3.60669	0.319253
-3.26976	0.371262	-3.03362	0.376169	-3.34987	0.317284
-4.16929	0.434717	-3.12877	0.378423	-3.7116	0.432183
-4.01541	0.328024	-3.78305	0.498398	-3.29642	0.429639
-4.18855	0.58178	-3.28552	0.371814	-3.46736	0.334366
-4.18578	0.543897	-3.4733	0.378482	-3.88838	0.694907
-4.08003	0.368359	-4.04497	0.441627	-3.61195	0.504624
-4.14775	0.364171	-3.23015	0.433266	-3.94714	0.441514
-4.19112	0.489366	-3.64756	0.4635	-3.37547	0.342063
-3.95118	0.422885	-3.0119	0.445044	-3.41998	0.193193
-3.95622	0.244808	-3.94441	0.516526	-3.35028	0.405326
-3.98042	0.316722	-2.85579	0.483274	-3.69601	0.393491
-4.22177	0.398954	-3.31556	0.424343	-3.47109	0.339732
-4.22562	0.418735	-3.28843	0.445623	-3.12998	0.353631
-4.06008	0.544221	-3.30974	0.392544	-3.40832	0.648355
-3.89756	0.297992	-3.9507	0.464298	-3.28048	0.588059
-4.26935	0.42197	-3.52057	0.50416	-3.51127	0.394086
-3.94809	0.440105	-3.38015	0.466448	-3.59755	0.282609
-4.003	0.467571	-3.13735	0.396232	-4.24771	0.746684
-4.0956	0.42456	-2.7905	0.390981	-3.49309	0.471632
-4.17778	0.447344	-2.23071	0.409162	-4.15175	0.709416
-4.1338	0.455666	-2.98702	0.482854	-4.36202	0.773428
-4.14314	0.471682	-3.33418	0.445687	-3.21783	0.640631
-4.07707	0.360134	-3.19706	0.518065	-4.23117	0.6335
-4.18766	0.342423	-3.52482	0.571503	-3.42102	0.594502
-3.83671	0.379706	-3.03267	0.503173	-3.27671	0.393648
-4.18799	0.515638	-3.2363	0.498817	-3.84669	0.241841
-3.43952	0.449543	-3.49189	0.47587	-3.55589	0.370113
-4.24173	0.428148	-3.73504	0.446547	-3.60073	0.222793
-4.12092	0.447424	-3.3514	0.474854	-3.63638	0.706384
-4.0309	0.356128	-2.97771	0.470298	-4.23748	0.643027
-4.21838	0.527545	-3.53295	0.4779	-3.96204	0.42652
-3.57372	0.395847	-3.51536	0.493194	-4.19733	0.401257
-4.13603	0.460721	-3.8104	0.412666	-4.16883	0.352827
-3.62665	0.362702	-3.52729	0.442674	-4.27506	0.561869
-4.27081	0.474742	-3.40945	0.449027	-3.50687	0.364901
-3.66812	0.575554	-2.65964	0.451646	-3.90552	0.693053
-4.09124	0.421421	-3.47398	0.481617	-3.86484	0.679461
-3.97512	0.530562	-3.33043	0.337875	-4.20096	0.746055
-4.10202	0.462123	-3.11313	0.434328	-3.88465	0.21975
-4.09007	0.437344	-3.32198	0.473094	-3.77973	0.411536
-3.41344	0.474548	-2.78763	0.481451	-4.11688	0.468444
-4.021	0.447328	-3.31759	0.573354	-3.2661	0.376799
-4.07864	0.498084	-3.36318	0.425721	-4.28135	0.619106
-3.93127	0.424814	-3.30359	0.436618	-3.98089	0.723967
-4.01633	0.406766	-3.98388	0.36233	-3.64825	0.442528
-4.19147	0.571763	-3.44962	0.428161	-3.41518	0.227511
-4.18539	0.431569	-3.21083	0.42971	-3.50773	0.467352
-4.20597	0.498534	-3.19893	0.414058	-4.23348	0.737171
-4.11726	0.451076	-3.25163	0.446742	-3.93663	0.460059
-2.86591	0.623064	-3.71538	0.55155	-4.22252	0.728479
-4.04882	0.481671	-3.26522	0.423874	-3.42441	0.220873
-3.99386	0.559843	-3.09375	0.475766	-3.74681	0.459957
-3.49711	0.441559	-3.93498	0.465952	-3.58674	0.393293
-4.16389	0.447681	-3.73713	0.479082	-4.28647	0.646084
-4.25658	0.625133	-4.00174	0.398039	-4.08149	0.79025
-4.17424	0.480397	-3.3082	0.446719	-4.31891	0.684789
-4.04699	0.44858	-3.86467	0.368095	-3.96634	0.396337
-3.91827	0.425774	-3.29382	0.40822	-4.15801	0.701395
-3.99092	0.47005	-3.17731	0.394778	-3.67935	0.267787
-4.06232	0.424619	-3.1962	0.465501	-4.01127	0.377475
-4.02044	0.482415	-3.21597	0.436961	-4.1226	0.643737
-4.06221	0.444125	-3.02074	0.406083	-3.24249	0.396449
-3.93179	0.626293	-3.15641	0.380098	-4.14891	0.598395
-4.07143	0.405565	-3.8651	0.384485	-3.39015	0.303555
-4.14319	0.396506	-3.29545	0.447818	-3.841	0.753647
-4.15493	0.50391	-2.77758	0.372446	-4.25507	0.70684
-3.93425	0.426412	-3.3831	0.495257	-3.32692	0.395919
-3.85818	0.631681	-3.08583	0.401016	-3.88994	0.49499
-4.21045	0.335109	-3.3321	0.466261	-4.18794	0.631105
-3.24998	0.444912	-3.10313	0.500779	-3.72208	0.417399
-4.11871	0.416687	-3.5467	0.429315	-3.91974	0.490118
-4.07627	0.422784	-3.02947	0.437712	-4.13288	0.693983
-4.1692	0.496604	-3.09414	0.462811	-4.25374	0.706723
-4.32408	0.541954	-3.41629	0.490029	-3.56625	0.398709
-4.16043	0.454961	-3.1523	0.410662	-4.06774	0.773033
-3.6851	0.409513	-3.15275	0.440048	-3.72493	0.411634
-3.48225	0.502882	-3.59914	0.46754	-4.25874	0.73382
-4.0904	0.475936	-3.83543	0.428391	-4.14576	0.72794
-4.04808	0.371707	-2.99632	0.493555	-4.17596	0.76156
-4.1348	0.430727	-4.04903	0.425605	-3.31209	0.317662
-3.95947	0.468237	-3.58481	0.446598	-3.66843	0.437025
-4.15611	0.495122	-3.02403	0.429801	-3.50789	0.676679
-3.13654	0.360646	-3.0514	0.51563	-3.31423	0.381235
-4.08818	0.45072	-3.302	0.514176	-4.31089	0.679999
-3.85803	0.476873	-3.65702	0.451075	-4.0978	0.693338
-3.99703	0.518737	-3.79213	0.5362	-4.19019	0.790579
-4.2339	0.342085	-3.31387	0.468701	-4.26541	0.67963
-4.08144	0.440083	-3.41441	0.468168	-4.13671	0.662016
-4.20395	0.546577	-3.79961	0.475525	-4.22279	0.715678
-4.1651	0.482573	-3.34871	0.49004	-3.79426	0.262521
-4.0516	0.403045	-3.38253	0.551496	-4.20091	0.77131
-4.26262	0.539358	-3.9472	0.458164	-4.22595	0.756832
-4.16313	0.422092	-3.2663	0.370668	-4.2347	0.69267
-3.94546	0.465121	-3.58821	0.444094	-3.90178	0.358179
-3.73652	0.497325	-3.03958	0.423535	-3.73054	0.397456
-3.83992	0.4752	-3.95528	0.444813	-4.35336	0.738379
-4.13156	0.453442	-3.5645	0.448396	-4.13867	0.730397
-4.23169	0.709294	-3.97566	0.627045	-4.15109	0.702908
-4.05809	0.541297	-3.92623	0.442865	-4.2165	0.738195
-4.15227	0.397187	-4.03734	0.382183	-4.37362	0.758776
-4.30995	0.488248	-3.26408	0.45779	-3.89685	0.429368
-3.92265	0.465611	-3.29173	0.399382	-2.08982	0.363937
-4.03767	0.489957	-3.41308	0.351217	-3.41668	0.365406
-3.93804	0.438595	-3.87737	0.449656	-3.85918	0.731899
-4.135	0.483605	-3.92792	0.400833	-3.45462	0.364502
-4.0243	0.426818	-3.917	0.444279	-3.20428	0.397742
-3.97415	0.445517	-3.08929	0.406707	-4.19774	0.597987
-3.50757	0.506342	-3.24411	0.483452	-3.68034	0.429537
-4.11317	0.435273	-3.70252	0.443178	-4.2048	0.808023
-4.00836	0.489521	-2.97894	0.419162	-3.52535	0.32764
-3.78719	0.423704	-3.03614	0.680904	-3.81166	0.527494
-3.25669	0.550428	-3.8798	0.41943	-3.3519	0.37462
-4.00694	0.45939	-2.78504	0.369072	-3.50955	0.435368
-3.93611	0.476338	-3.10829	0.462623	-3.59599	0.48259
-3.93416	0.426409	-3.31984	0.449038	-3.71067	0.699424
-3.6917	0.418652	-3.68798	0.409865	-4.10417	0.382316
-4.00093	0.475452	-3.21887	0.42233	-3.21367	0.282422
-3.94959	0.499293	-3.32773	0.406051	-4.21992	0.790052
-3.59469	0.486688	-3.30971	0.387575	-3.47877	0.282216
-4.04937	0.445675	-3.13582	0.367832	-3.3526	0.423203
-3.94793	0.499041	-3.21788	0.514016	-4.24994	0.682107
-3.92087	0.47591	-3.53107	0.431376	-3.32609	0.377655
-4.0286	0.536908	-3.79597	0.45586	-4.12862	0.714201
-3.71026	0.428001	-3.40766	0.389	-3.14817	0.399812
-4.20495	0.699138	-2.86263	0.422574	-3.29911	0.373216
-3.87861	0.495807	-3.08149	0.359149	-3.3548	0.403084
-3.98505	0.494013	-3.09423	0.462816	-3.90874	0.397
-4.11086	0.436185	-3.24567	0.496751	-3.76926	0.427191
-3.96615	0.543649	-2.39141	0.515156	-4.05035	0.645764
-3.54262	0.413363	-3.68913	0.378259	-3.84733	0.379477
-3.98393	0.445905	-2.48149	0.423477	-3.65211	0.403417
-3.93374	0.463859	-2.87549	0.423874	-3.5952	0.346097
-4.02659	0.502729	-3.82284	0.387941	-4.20761	0.565008
-4.03188	0.425349	-3.43083	0.447823	-3.3324	0.391369
-3.69388	0.484267	-2.93983	0.372705	-3.45491	0.449749
-3.99425	0.483567	-2.9539	0.348204	-3.42487	0.757412
-3.6084	0.366656	-3.21855	0.400931	-4.25411	0.692789
-4.08705	0.461423	-3.61618	0.465197	-3.27397	0.272622
-3.79873	0.441683	-3.16633	0.354527	-4.25004	0.650659
-3.91207	0.52648	-2.99404	0.353613	-4.09063	0.64559
-4.05636	0.539526	-3.02613	0.4019	-3.73349	0.452506
-3.95228	0.372078	-3.10357	0.380037	-3.3361	0.714745
-3.97925	0.538421	-3.80775	0.415592	-3.83956	0.422131
-4.0389	0.493262	-2.92668	0.400956	-4.07098	0.751353
-4.01039	0.488071	-3.54383	0.42832	-3.53155	0.414284
-3.93828	0.3494	-3.69218	0.387997	-4.12253	0.702266
-3.98281	0.561783	-3.27331	0.394212	-3.7908	0.663416
-4.09006	0.44624	-3.78901	0.4152	-3.21184	0.37373
-3.67486	0.425651	-3.71883	0.418062	-3.85618	0.285002
-4.07059	0.475975	-3.01594	0.403005	-3.96627	0.539907
-3.82561	0.463572	-2.62424	0.425742	-3.78706	0.45719
-3.96128	0.41288	-2.71681	0.384959	-3.40234	0.404445
-4.07462	0.457774	-3.46779	0.404545	-3.81365	0.437877
-4.05104	0.420839	-3.48807	0.449685	-4.06672	0.476141
-3.97021	0.451207	-3.44932	0.404636	-3.5735	0.419203
-3.93368	0.445908	-2.99774	0.407907	-3.9624	0.357033
-3.88376	0.436143	-2.89988	0.388735	-4.05476	0.47268
-4.06502	0.416036	-2.90437	0.436951	-4.15765	0.6635
-4.04463	0.554817	-3.10381	0.402329	-3.52388	0.514793
-3.99544	0.451558	-3.40781	0.481314	-3.76981	0.328817
-4.23002	0.506728	-3.27723	0.365723	-3.96721	0.500411
-4.08737	0.491522	-3.17168	0.41689	-3.17019	0.261757
-4.11262	0.406479	-2.80397	0.403314	-3.67408	0.747992
-3.7588	0.414412	-3.53874	0.373081	-2.77582	0.440451
-4.03403	0.461722	-2.62046	0.423179	-3.64652	0.316437
-4.13443	0.460593	-3.41787	0.44855	-4.16778	0.721552
-3.78478	0.511976	-2.91466	0.408314	-3.86674	0.72673
-4.0958	0.533824	-3.1313	0.580836	-3.226	0.410762
-3.84974	0.389449	-2.80263	0.399399	-4.11029	0.746089
-4.04363	0.41926	-3.41619	0.436246	-2.95958	0.470244
-4.07906	0.517961	-3.03276	0.392436	-3.47422	0.423853
-4.07988	0.571629	-3.22518	0.347096	-3.48108	0.426536
-3.91544	0.422431	-3.67659	0.38092	-3.24001	0.405719
-3.96344	0.397687	-3.61005	0.479307	-4.22938	0.68167
-3.81843	0.557563	-3.05857	0.404064	-3.36101	0.35376
-3.94307	0.300323	-3.34684	0.401115	-3.17621	0.3491
-3.95364	0.435901	-3.0772	0.448973	-3.29985	0.406799
-3.98657	0.426364	-3.02392	0.402208	-3.54963	0.375123
-3.81198	0.437072	-3.57888	0.471754	-4.17762	0.757134
-4.05581	0.569864	-2.92705	0.382013	-3.58177	0.364199
-3.74437	0.484221	-2.94258	0.411134	-3.91496	0.46682
-3.96395	0.465866	-3.47164	0.554519	-4.32463	0.673656
-3.99472	0.403876	-3.47282	0.419863	-3.29031	0.510077
-3.78355	0.4456	-3.29402	0.414251	-3.7044	0.672536
-3.72572	0.472365	-2.91986	0.356501	-3.53951	0.401572
-4.34613	0.491931	-2.93786	0.384386	-3.8457	0.408716
-3.49766	0.336268	-3.02192	0.351225	-3.65235	0.404567
-4.21509	0.486669	-2.79808	0.590646	-3.99597	0.634446
-4.1555	0.558894	-3.52142	0.444626	-3.90846	0.694147
-4.12324	0.526557	-2.85123	0.395701	-3.70058	0.420075
-3.87202	0.420137	-3.3858	0.495167	-4.14269	0.59402
-4.05764	0.414552	-3.39914	0.610426	-3.8043	0.429618
-3.94717	0.488734	-3.07141	0.408942	-3.66457	0.80994
-4.13769	0.358753	-3.07147	0.431131	-3.42458	0.391434
-4.0571	0.460713	-3.04057	0.405176	-3.59679	0.751078
-3.97461	0.515144	-2.52448	0.419375	-3.81708	0.430914
-4.02957	0.423856	-3.83516	0.301854	-3.70577	0.451452
-3.98174	0.431368	-3.23248	0.350793	-3.04413	0.481557
-3.92312	0.310097	-2.88817	0.399013	-3.46757	0.452449
-4.28867	0.550898	-2.69095	0.295843	-4.02882	0.57509
-4.1946	0.446544	-2.82364	0.397699	-3.84414	0.470555
-4.05643	0.496426	-3.20864	0.445986	-4.0546	0.784402
-3.9408	0.58923	-2.9587	0.443729	-3.75657	0.425307
-3.8282	0.292845	-3.01918	0.411421	-2.96548	0.45841
-3.72679	0.417338	-2.92432	0.367636	-3.97974	0.745056
-4.00042	0.512985	-3.32701	0.502517	-3.59314	0.420905
-3.99672	0.517286	-2.71822	0.450639	-4.05887	0.692793
-3.98066	0.369625	-3.88278	0.399729	-4.13347	0.67774
-4.02571	0.383026	-3.86306	0.350514	-3.44875	0.435569
-4.0122	0.320891	-2.98755	0.325587	-3.4537	0.428631
-4.07578	0.271116	-3.41187	0.167964	-4.03669	0.635194
-3.55391	0.505331	-3.13456	0.356175	-4.11893	0.494113
-3.92062	0.498805	-3.72377	0.399014	-4.24658	0.787458
-4.13506	0.410807	-3.38223	0.423228	-2.78439	0.407607
-4.22052	0.478591	-3.78293	0.44773	-3.36493	0.413035
-3.85626	0.429906	-3.38605	0.347059	-2.86437	0.439642
-3.81341	0.41804	-2.68429	0.397263	-3.30244	0.419798
-3.70176	0.511655	-3.10924	0.287413	-3.86003	0.47629
-4.18464	0.475906	-3.68923	0.286009	-3.78	0.423907
-3.94359	0.417844	-3.07364	0.253664	-4.08092	0.778249
-4.29459	0.355022	-3.78112	0.409107	-3.70615	0.42282
-3.7101	0.434675	-3.6909	0.375697	-3.52016	0.747734
-4.06817	0.33344	-3.63112	0.438725	-4.07422	0.756475
-4.18743	0.49085	-2.90168	0.394749	-3.21683	0.374116
-3.62906	0.357056	-3.47211	0.435932	-4.04619	0.482951
-3.97035	0.471634	-2.99555	0.402084	-3.56744	0.461987
-3.84561	0.39372	-3.1767	0.370979	-3.6247	0.426448
-3.74581	0.538026	-3.90013	0.406507	-3.44302	0.396775
-4.01109	0.472093	-3.12836	0.415796	-3.51465	0.446643
-3.56859	0.327468	-3.81401	0.586751	-3.6224	0.423108
-3.76377	0.347545	-3.78774	0.225989	-3.28677	0.317566
-4.09275	0.510968	-3.34652	0.493228	-3.2595	0.403201
-3.89569	0.443125	-3.02021	0.53721	-3.57954	0.42745
-4.01203	0.586028	-3.07528	0.547298	-4.04805	0.604539
-3.99703	0.422487	-2.88704	0.41284	-3.22507	0.474947
-3.44147	0.385772	-3.59572	0.341132	-3.53	0.469116
-4.09046	0.467268	-2.64696	0.407804	-4.12996	0.612739
-4.26729	0.426855	-2.90717	0.419224	-3.83512	0.309922
-3.91122	0.369279	-2.92716	0.445352	-3.10946	0.406574
-3.72572	0.458315	-2.87322	0.409437	-4.21309	0.48061
-3.91414	0.475205	-2.91549	0.472399	-4.0755	0.685568
-4.11472	0.409547	-3.12951	0.436427	-3.4192	0.395973
-3.92059	0.494961	-2.7181	0.377924	-4.00773	0.388806
-4.04665	0.322774	-3.68875	0.42808	-4.24194	0.693966
-3.5801	0.502632	-2.82264	0.455702	-3.63966	0.484764
-4.03841	0.421157	-2.63001	0.342971	-2.90858	0.443684
-3.3371	0.48367	-3.18286	0.583241	-3.40037	0.402989
-3.73855	0.557312	-2.95764	0.417311	-3.08131	0.427236
-4.08496	0.414977	-2.99447	0.373993	-3.61673	0.293757
-3.82709	0.485236	-3.35759	0.349224	-3.86424	0.52529
-3.92829	0.415428	-2.80648	0.30957	-3.2084	0.416115
-2.81143	0.502951	-3.80475	0.493619	-4.01883	0.694402
-3.95224	0.46464	-3.56286	0.350262	-4.11109	0.771811
-3.58419	0.363902	-2.65837	0.420484	-4.26177	0.697535
-4.26467	0.374301	-3.83655	0.145879	-4.23708	0.596037
-4.00938	0.427565	-3.47753	0.401436	-3.53692	0.487845
-3.09837	0.404102	-3.51543	0.470988	-3.87497	0.60751
-3.89196	0.379442	-3.52501	0.441926	-4.06404	0.570833
-3.94451	0.422821	-2.91479	0.449173	-3.59079	0.483168
-3.65755	0.457795	-3.68531	0.343847	-3.37187	0.373835
-3.9907	0.460782	-2.85329	0.566059	-4.10612	0.648521
-3.8658	0.449216	-3.41612	0.408533	-4.29217	0.675379
-3.9012	0.464149	-3.2998	0.395983	-3.45247	0.393781
-4.19024	0.430828	-3.07264	0.428111	-4.11623	0.716842
-4.1281	0.431	-2.4969	0.391392	-3.12008	0.416975
-4.09622	0.474479	-3.86461	0.39847	-4.09576	0.588534
-3.94437	0.4835	-3.28311	0.213049	-3.86127	0.508438
-4.04545	0.481618	-3.24439	0.418539	-4.22273	0.64178
-4.17482	0.376596	-3.22104	0.270491	-3.94952	0.712703
-4.06048	0.415901	-3.90209	0.383469	-3.39641	0.571457
-3.99631	0.468071	-2.31233	0.37376	-4.04436	0.413202
-3.96924	0.408991	-2.5655	0.413389	-3.7921	0.411216
-4.03064	0.350225	-3.56272	0.30758	-4.26551	0.607767
-2.64611	0.500098	-3.71234	0.210935	-3.8892	0.710781
-4.26946	0.403537	-3.32189	0.32569	-3.95738	0.667313
-2.44885	0.495115	-2.82374	0.481304	-3.49516	0.43492
-4.06523	0.388222	-2.95105	0.397384	-3.37174	0.417823
-4.18566	0.369316	-3.61066	0.399052	-3.3634	0.48267
-2.72449	0.514823	-3.02456	0.390123	-3.35332	0.404235
-3.56751	0.492236	-3.40539	0.265541	-3.28196	0.313562
-3.70992	0.627902	-3.24794	0.367795	-4.34478	0.593872
-4.14819	0.414643	-3.81712	0.361149	-4.07943	0.704923
-3.85083	0.323445	-3.14314	0.390701	-4.23864	0.607346
-2.71859	0.501211	-2.73833	0.311412	-3.0366	0.422204
-4.02217	0.450718	-3.3018	0.296528	-4.14133	0.654129
-4.07629	0.526866	-3.22443	0.398694	-4.02059	0.56418
-3.8326	0.388452	-3.27723	0.425596	-4.15423	0.600655
-4.1314	0.324442	-3.51852	0.337107	-4.31603	0.643452
-3.70993	0.38802	-2.79343	0.324244	-3.40468	0.441481
-4.12733	0.411129	-3.35658	0.424733	-3.74141	0.473258
-3.82356	0.407055	-3.36817	0.465706	-3.60994	0.40262
-3.93168	0.558624	-2.56147	0.354381	-4.01167	0.450199
-4.20845	0.432136	-3.32063	0.327805	-3.415	0.417213
-4.17223	0.370241	-3.24695	0.375312	-4.08553	0.485213
-3.84262	0.334857	-3.38114	0.394219	-3.4755	0.411353
-4.22081	0.404257	-2.87933	0.294808	-3.77165	0.407013
-3.82391	0.593769	-3.64982	0.435771	-3.2363	0.404886
-4.20197	0.403261	-3.56655	0.351948	-3.45297	0.36449
-4.12757	0.416253	-3.40951	0.356268	-3.9948	0.45035
-4.07505	0.41374	-3.33818	0.379118	-3.94407	0.455176
-4.04761	0.331089	-3.63587	0.47083	-4.25292	0.453518
-3.92673	0.413241	-3.05849	0.443389	-3.59123	0.378678
-4.13756	0.455359	-3.05847	0.474473	-3.50474	0.441495
-4.15731	0.465235	-3.30785	0.378786	-3.8386	0.487184
-3.94929	0.449993	-3.47543	0.321402	-4.09833	0.690641
-4.16938	0.404386	-2.77231	0.511331	-3.91378	0.422735
-3.70508	0.427538	-3.08205	0.356605	-3.56871	0.530595
-3.65019	0.427879	-3.40077	0.265376	-3.66189	0.396933
-4.04469	0.418254	-3.96271	0.508558	-4.2427	0.65459
-4.23999	0.469631	-3.66238	0.358492	-3.56682	0.751759
-4.01765	0.350733	-2.99906	0.47058	-3.29442	0.374538
-2.50639	0.49513	-3.18964	0.384483	-3.62579	0.419869
-3.96839	0.504059	-2.42473	0.368953	-3.53668	0.47076
-3.64818	0.457725	-3.35905	0.478481	-3.88589	0.446095
-4.01799	0.467839	-3.53976	0.404569	-4.2383	0.676187
-3.82905	0.664881	-3.21736	0.204958	-3.5847	0.529079
-2.44696	0.49936	-3.96017	0.453946	-3.46611	0.468671
-3.79713	0.463862	-3.29673	0.381535	-3.69134	0.390329
-3.96376	0.467967	-2.8966	0.412987	-4.09343	0.385983
-3.94752	0.642055	-3.15897	0.468586	-3.60621	0.436473
-4.11739	0.439321	-3.32183	0.318567	-4.33721	0.632369
-3.96089	0.488483	-3.2669	0.472827	-3.81243	0.620149
-4.10081	0.390017	-2.58553	0.42629	-3.56115	0.38651
-3.64767	0.393702	-3.35417	0.410898	-3.47647	0.499259
-3.77838	0.581161	-3.16658	0.389457	-3.88534	0.4932
-3.99825	0.361625	-3.31248	0.400312	-3.52281	0.392284
-2.73919	0.505071	-3.36414	0.444606	-4.31024	0.651106
-4.06268	0.363509	-3.08428	0.517389	-4.05425	0.433498
-3.97252	0.409966	-3.28118	0.318933	-3.81738	0.495483
-4.21539	0.436614	-3.43378	0.423097	-3.99813	0.566429
-4.15674	0.429019	-3.3448	0.423175	-3.77243	0.445457
-2.66316	0.497994	-3.62196	0.349722	-3.4768	0.391289
-2.57049	0.495867	-3.03218	0.482255	-3.59411	0.388362
-3.55881	0.429489	-3.99634	0.490751	-4.37559	0.697385
-2.78349	0.528592	-3.3493	0.453153	-4.11098	0.642564
-4.15889	0.369537	-3.42157	0.382478	-3.0485	0.508995
-4.06486	0.301989	-2.88127	0.364716	-3.51565	0.427192
-3.84709	0.175403	-3.84734	0.436284	-3.43641	0.382403
-2.51277	0.368858	-3.2556	0.350946	-4.07255	0.388428
-3.90031	0.399256	-3.35388	0.390084	-3.58153	0.392899
-3.83623	0.398945	-3.4998	0.40597	-4.01626	0.672986
-4.14224	0.332995	-3.1993	0.452604	-4.32107	0.769447
-4.09131	0.438565	-2.87304	0.454707	-3.8569	0.376039
-2.66703	0.508263	-3.70635	0.444798	-3.63989	0.43709
-4.09909	0.444954	-3.34232	0.410233	-3.76073	0.462177
-4.1421	0.363877	-3.77774	0.438936	-3.40345	0.409011
-3.91012	0.449528	-3.14954	0.401872	-4.07401	0.745159
-3.919	0.653505	-3.6591	0.447514	-3.37474	0.467855
-3.32407	0.407414	-3.48285	0.405704	-3.99597	0.655422
-4.01759	0.439255	-3.80457	0.499284	-3.55653	0.374194
-4.03504	0.466593	-3.08612	0.44195	-4.29361	0.744882
-3.28097	0.395109	-3.52999	0.411649	-4.03379	0.552219
-3.85505	0.372645	-3.30875	0.40499	-3.45	0.441477
-4.27185	0.469645	-3.8832	0.408825	-3.58997	0.486092
-3.92707	0.525128	-3.35635	0.447763	-3.53146	0.467758
-4.08256	0.489396	-3.35295	0.401052	-3.921	0.486148
-4.23247	0.488627	-3.1509	0.371401	-3.48014	0.484718
-4.16691	0.419587	-3.41446	0.437899	-3.25708	0.45377
-3.22568	0.401447	-3.18243	0.43263	-3.91644	0.394346
-4.13986	0.422523	-3.09781	0.467811	-3.54663	0.491232
-4.03131	0.36758	-3.79655	0.46427	-4.23741	0.717314
-3.59192	0.448093	-2.65257	0.358547	-4.33842	0.60222
-4.19904	0.390776	-3.20309	0.442536	-3.73186	0.426138
-3.94962	0.435719	-3.46755	0.502572	-3.54891	0.389555
-4.02705	0.424355	-3.96372	0.407002	-3.77054	0.469537
-3.68203	0.520754	-3.84347	0.440543	-4.29778	0.750635
-4.1161	0.303386	-3.68095	0.431969	-3.96579	0.433374
-3.54078	0.2795	-3.47291	0.433507	-3.45487	0.435068
-3.99819	0.486839	-3.07391	0.493783	-2.28509	0.391449
-3.97916	0.414019	-3.45086	0.44467	-3.76422	0.550945
-4.10798	0.398417	-3.47153	0.412493	-3.34977	0.422477
-3.97207	0.373934	-3.20878	0.46246	-3.94904	0.337771
-4.19097	0.593745	-3.49927	0.36014	-3.54512	0.475623
-4.05092	0.616299	-3.32044	0.410371	-4.1136	0.583295
-3.94565	0.178717	-3.36356	0.440712	-4.00652	0.691085
-3.98864	0.419686	-3.16596	0.491319	-3.5933	0.63671
-3.98593	0.463769	-3.12868	0.441241	-4.17292	0.742456
-4.03355	0.425856	-3.53097	0.406719	-3.26411	0.403149
-4.15984	0.288906	-3.3857	0.455063	-3.74431	0.486298
-3.89081	0.377503	-3.98502	0.442159	-3.59046	0.485797
-4.20274	0.37798	-3.30495	0.439585	-3.79494	0.407946
-3.97495	0.336594	-3.49728	0.406753	-3.49923	0.350616
-3.79301	0.305373	-3.22936	0.488685	-3.67456	0.454572
-4.21434	0.402435	-3.12832	0.450333	-4.11093	0.505488
-4.01827	0.435792	-3.58853	0.37208	-3.96604	0.296619
-3.82406	0.382561	-3.20809	0.489884	-4.1372	0.663775
-3.91454	0.383856	-3.31705	0.416836	-3.56765	0.426532
-3.82275	0.401602	-3.55425	0.401934	-3.23856	0.432377
-4.05439	0.413081	-3.13523	0.374712	-4.0024	0.66297
-4.25266	0.401395	-3.45976	0.587048	-3.15676	0.530017
-4.11513	0.370526	-3.41652	0.503355	-4.22894	0.688964
-2.90132	0.371334	-3.48411	0.403637	-3.75485	0.343837
-4.13844	0.280649	-3.20442	0.390788	-4.22072	0.714974
-4.10209	0.333854	-3.46237	0.436024	-4.36864	0.704443
-3.94318	0.402564	-3.20479	0.406916	-3.42085	0.497088
-3.79472	0.476148	-3.96309	0.414818	-3.96838	0.378822
-3.56831	0.365299	-3.54718	0.424305	-3.7309	0.457523
-3.80108	0.583744	-3.37145	0.415827	-4.07947	0.397213
-4.12777	0.32761	-3.39741	0.491787	-3.66225	0.430406
-4.16477	0.341218	-3.13178	0.433787	-3.42367	0.42987
-4.0975	0.408775	-3.37178	0.359764	-4.03087	0.624325
-4.04528	0.243419	-3.6333	0.473577	-4.09054	0.596204
-4.0671	0.384895	-3.28343	0.380328	-4.25953	0.746272
-4.29861	0.575	-3.5918	0.413272	-4.28697	0.515731
-4.09907	0.404496	-2.97801	0.480104	-3.70368	0.409884
-3.63291	0.56799	-3.4909	0.58489	-3.42483	0.469741
-4.07738	0.418164	-3.54522	0.395246	-3.7412	0.677213
-4.20384	0.337619	-3.47567	0.464064	-3.52828	0.480308
-3.90905	0.326777	-3.3971	0.388205	-3.82972	0.550311
-3.94314	0.296267	-3.91585	0.35437	-3.96355	0.378119
-3.88932	0.355845	-3.60471	0.498389	-4.33915	0.571685
-4.18595	0.282322	-3.08803	0.409499	-3.88438	0.372904
-4.20509	0.279006	-3.69265	0.405697	-4.22657	0.556183
-4.05706	0.357389	-3.1485	0.401335	-3.36699	0.382615
-4.06795	0.339577	-3.36883	0.421186	-4.11766	0.779167
-2.42175	0.369241	-3.50308	0.490264	-4.21034	0.622224
-3.57229	0.494355	-3.255	0.413411	-3.51545	0.43606
-4.38662	0.659474	-3.19532	0.421824	-4.19018	0.649855
-4.00588	0.39356	-3.80409	0.462272	-4.35718	0.629007
-3.9328	0.397922	-3.31736	0.415112	-4.28268	0.5543
-3.21244	0.384785	-3.52151	0.424721	-4.21406	0.545234
-4.18231	0.283457	-2.96337	0.466992	-4.26426	0.386
-3.49253	0.38047	-2.74843	0.463465	-3.48735	0.434185
-3.96964	0.391037	-3.61896	0.443172	-4.05444	0.396527
-3.82265	0.414713	-3.00709	0.419421	-3.64644	0.410106
-4.09286	0.346717	-3.74627	0.494465	-4.00668	0.458073
-4.09955	0.686996	-3.64341	0.516102	-4.24557	0.494141
-4.07576	0.273951	-3.58865	0.498954	-4.02851	0.498592
-3.92795	0.288446	-3.62964	0.511074	-4.37783	0.686161
-4.33722	0.353793	-3.83714	0.497456	-4.07125	0.383873
-3.8041	0.518319	-3.63677	0.413306	-3.6962	0.695117
-4.17	0.476875	-3.5638	0.438401	-3.1207	0.506693
-4.00661	0.416172	-2.79407	0.466021	-3.77982	0.418599
-4.06238	0.442396	-3.84045	0.415827	-3.80354	0.457325
-4.14878	0.497321	-2.8342	0.372915	-3.89701	0.505044
-3.93156	0.420708	-3.99907	0.435089	-3.73325	0.660236
-4.11081	0.504683	-3.55492	0.542162	-3.74319	0.399915
-3.94873	0.651224	-3.72362	0.414012	-3.60804	0.512921
-3.65389	0.475289	-3.86382	0.418649	-3.65967	0.396697
-4.30087	0.28073	-3.73983	0.534455	-3.32547	0.385158
-4.09826	0.407659	-3.22483	0.405598	-4.19497	0.540442
-4.13744	0.390847	-3.32888	0.487234	-4.17511	0.617466
-4.16767	0.353055	-3.24391	0.462987	-3.69909	0.509465
-4.17792	0.439129	-3.18114	0.43588	-3.80961	0.533878
-3.9892	0.433439	-3.12156	0.431144	-3.46831	0.349867
-4.11308	0.379399	-2.92223	0.477771	-4.26643	0.698683
-4.05323	0.413601	-3.13442	0.47804	-3.99095	0.484986
-4.00707	0.354411	-3.91017	0.630506	-3.95118	0.661585
-4.07679	0.458618	-3.91206	0.526177	-3.97312	0.471389
-3.93676	0.426881	-3.88846	0.419062	-3.9756	0.438193
-4.01753	0.471351	-3.90782	0.379545	-3.79858	0.345243
-3.9098	0.48791	-3.20352	0.392367	-3.60748	0.382473
-4.10701	0.392133	-3.49297	0.621855	-3.37524	0.452211
-4.12102	0.454599	-3.16325	0.432191	-4.25648	0.599974
-4.11687	0.44073	-3.84668	0.358557	-4.22448	0.42171
-4.0731	0.431665	-3.75531	0.46486	-4.38178	0.608097
-3.79678	0.584638	-3.54207	0.441241	-4.20575	0.653184
-3.97047	0.308691	-3.14455	0.450012	-3.81933	0.358451
-3.94737	0.481574	-3.79871	0.526688	-3.67509	0.6116
-4.14259	0.177657	-3.10909	0.397566	-3.53485	0.335945
-4.18474	0.456178	-3.72545	0.424176	-3.60941	0.452944
-3.90738	0.513366	-3.46617	0.429796	-3.98428	0.427306
-4.22555	0.264414	-3.92934	0.424927	-4.16048	0.476531
-4.14597	0.254841	-3.96881	0.353772	-3.88372	0.460267
-3.99532	0.45314	-3.66633	0.414565	-4.20669	0.607972
-3.91559	0.468698	-3.73044	0.498744	-3.83531	0.469404
-4.19409	0.449328	-3.64994	0.399418	-4.31189	0.637351
-4.00705	0.332692	-3.34543	0.386861	-3.67279	0.39023
-4.09887	0.381105	-3.59531	0.397746	-3.37637	0.509161
-3.99481	0.373929	-3.43311	0.413967	-2.21764	0.413848
-3.5933	0.365977	-3.47759	0.430032	-3.93551	0.439212
-3.8945	0.543405	-3.06633	0.46414	-3.77955	0.697705
-3.72756	0.429812	-3.76457	0.393988	-4.16077	0.677999
-3.9607	0.477717	-3.74294	0.408701	-4.04956	0.421461
-3.67052	0.454956	-3.55435	0.423964	-3.38461	0.4377
-3.69728	0.481309	-3.07616	0.450546	-3.70053	0.416796
-3.98779	0.382262	-3.2918	0.431332	-4.26633	0.630902
-4.06498	0.398698	-3.33844	0.517707	-4.09827	0.649055
-4.20228	0.576141	-3.25662	0.425141	-3.93833	0.416778
-4.0724	0.458224	-3.84596	0.422476	-4.32642	0.609333
-3.92889	0.410143	-3.23639	0.500605	-3.44829	0.454384
-4.01597	0.445556	-3.83943	0.415549	-3.1442	0.392135
-3.52486	0.386045	-2.981	0.504329	-2.16036	0.470911
-4.17654	0.322746	-3.21664	0.364714	-3.48365	0.467703
-3.95254	0.375991	-3.23292	0.400816	-3.96649	0.398252
-4.08879	0.485011	-4.04654	0.34743	-3.39609	0.432801
-3.93227	0.384812	-3.42174	0.385337	-3.6166	0.39662
-3.80076	0.469096	-3.35751	0.506651	-3.41299	0.506022
-4.04284	0.606086	-3.35958	0.4365	-3.91937	0.278125
-3.9686	0.408306	-3.66956	0.475418	-3.00189	0.492777
-4.02406	0.436775	-3.29104	0.315083	-4.32683	0.52481
-3.99372	0.44458	-3.26542	0.396325	-3.82697	0.382071
-3.5043	0.605917	-1.69413	0.525924	-3.95807	0.410064
-3.98177	0.475237	-3.05888	0.514407	-3.2236	0.441232
-3.99027	0.386751	-3.7162	0.428465	-3.64281	0.660902
-4.00532	0.535034	-4.00171	0.401347	-3.95572	0.387826
-3.58073	0.428678	-2.95342	0.393562	-3.82896	0.424796
-3.81199	0.457722	-3.53606	0.381199	-4.21463	0.454909
-4.03753	0.3942	-3.20767	0.422966	-3.68913	0.419575
-3.79716	0.436273	-3.86892	0.347511	-3.77983	0.328206
-4.04725	0.536673	-3.60857	0.305865	-3.45198	0.459543
-3.3925	0.490003	-3.33879	0.41056	-3.8946	0.447029
-4.10865	0.608621	-3.04429	0.425659	-3.61715	0.404647
-3.94046	0.492151	-3.3357	0.496771	-3.17514	0.474945
-3.94164	0.445283	-2.84548	0.418175	-3.59071	0.330648
-3.93562	0.45268	-3.27135	0.627092	-3.9698	0.511593
-3.71753	0.451877	-3.39291	0.396855	-4.34006	0.589353
-4.14804	0.297371	-3.15879	0.415313	-3.12121	0.389986
-4.02583	0.36728	-3.77201	0.386703	-3.35715	0.391734
-4.06411	0.488699	-3.3951	0.399828	-3.30461	0.415139
-4.01155	0.442389	-3.55749	0.377058	-4.3125	0.451713
-3.98275	0.407543	-3.70521	0.43287	-3.49324	0.577746
-3.99383	0.474127	-2.93923	0.399806	-3.38552	0.597765
-3.95851	0.413963	-3.4479	0.471789	-3.91494	0.776668
-4.16929	0.479372	-3.15206	0.395147	-3.72811	0.309894
-3.74278	0.443256	-3.32219	0.471063	-3.65959	0.369308
-4.02625	0.475265	-3.15157	0.422471	-3.79984	0.448655
-4.17812	0.530814	-2.7669	0.453924	-3.6816	0.335689
-3.89965	0.512522	-3.74892	0.53308	-3.46803	0.43568
-3.62756	0.319645	-3.03439	0.391999	-3.83477	0.595989
-3.99299	0.481935	-3.58082	0.475645	-3.0289	0.42643
-4.1982	0.521483	-3.63142	0.464128	-3.89374	0.751598
-4.03601	0.506518	-3.72746	0.389706	-3.46908	0.388987
-3.26265	0.342989	-2.86953	0.426437	-3.39811	0.307173
-3.94278	0.380888	-3.19522	0.457023	-3.9653	0.410299
-3.71853	0.497593	-2.98948	0.527508	-3.7593	0.320557
-3.84885	0.396556	-3.64735	0.440449	-4.11334	0.436935
-3.85201	0.502061	-3.09439	0.421904	-3.78158	0.334287
-4.00158	0.519557	-3.02348	0.398472	-3.96008	0.428737
-4.06012	0.448684	-2.93882	0.446184	-3.53642	0.350719
-3.95814	0.445472	-2.5831	0.410612	-3.80277	0.531708
-4.20099	0.3205	-3.26846	0.473916	-3.78013	0.462807
-4.0164	0.345426	-2.83753	0.437099	-3.90593	0.367454
-3.96505	0.616622	-3.79698	0.358876	-3.63994	0.437954
-3.89112	0.326557	-2.96402	0.445513	-3.53147	0.342909
-4.09192	0.384548	-3.21948	0.478497	-3.76294	0.539648
-3.52816	0.491149	-3.20992	0.521037	-3.9343	0.775414
-3.96164	0.486916	-3.47649	0.327209	-3.84915	0.532268
-4.09336	0.421586	-3.60384	0.427715	-3.92446	0.561223
-4.00355	0.386706	-2.99431	0.418852	-3.98005	0.364246
-4.1155	0.366411	-3.03862	0.399289	-4.17266	0.718719
-3.71772	0.515283	-2.89411	0.40072	-3.28248	0.40304
-3.97768	0.45182	-3.28554	0.337884	-3.42552	0.3884
-4.06505	0.466636	-3.18925	0.452833	-4.31892	0.740348
-3.90742	0.384384	-3.82317	0.383549	-3.30622	0.355439
-4.06793	0.427593	-3.02553	0.458349	-3.45772	0.338515
-3.972	0.599551	-3.41714	0.448873	-4.23384	0.515789
-4.15534	0.434121	-3.23453	0.346478	-3.7054	0.423287
-4.17555	0.51447	-3.83728	0.350571	-4.29174	0.573471
-4.40455	0.416457	-3.79003	0.336777	-3.85967	0.467054
-4.05978	0.412869	-3.78461	0.332089	-4.13715	0.713724
-3.4973	0.408152	-3.27779	0.417494	-4.19467	0.573531
-4.18399	0.509445	-3.24561	0.432853	-3.22843	0.340712
-4.25222	0.43718	-2.81281	0.43198	-3.92782	0.796497
-4.05972	0.425146	-3.275	0.413537	-3.16726	0.386641
-3.99026	0.378666	-3.11919	0.351983	-3.41294	0.507292
-4.12563	0.499266	-2.93062	0.419842	-3.55555	0.406957
-4.14835	0.41473	-3.62114	0.486519	-3.92814	0.390345
-4.14765	0.395014	-3.52274	0.37676	-3.0146	0.310815
-3.98878	0.415774	-3.79494	0.381109	-4.13087	0.496433
-3.76426	0.504063	-3.32438	0.388787	-3.06514	0.470828
-3.49783	0.532335	-2.96932	0.398633	-3.82899	0.28661
-3.84978	0.463825	-3.1255	0.352735	-3.4664	0.435289
-3.25547	0.551892	-2.91319	0.359767	-4.23394	0.632536
-4.1173	0.462799	-2.97987	0.437736	-4.23278	0.770371
-3.74103	0.425219	-3.84075	0.479484	-3.51175	0.406105
-4.22188	0.438674	-3.72526	0.402774	-3.70094	0.836641
-4.10977	0.479682	-3.54032	0.477283	-3.19171	0.365319
-4.12312	0.474507	-2.87774	0.447549	-3.35942	0.403176
-4.06354	0.512168	-3.78014	0.42585	-3.2804	0.421221
-3.6904	0.488122	-2.95605	0.447442	-3.73914	0.384057
-4.2124	0.467348	-2.9515	0.519246	-3.68274	0.34594
-4.00935	0.406404	-3.02549	0.519906	-3.4852	0.391849
-4.04095	0.420366	-2.6982	0.456076	-3.21159	0.408063
-4.08695	0.464399	-2.70392	0.402252	-3.19892	0.398601
-3.42566	0.523156	-3.284	0.397411	-3.37445	0.373274
-4.08936	0.571909	-3.21894	0.419058	-3.90451	0.777712
-4.05499	0.502286	-3.19137	0.385937	-2.62172	0.380938
-4.07641	0.421655	-2.68916	0.481007	-3.1723	0.420906
-3.99319	0.409123	-3.55021	0.41969	-3.94409	0.754827
-3.96825	0.412958	-3.52946	0.376071	-3.67353	0.479524
-4.12658	0.492938	-2.86877	0.432429	-3.8233	0.584134
-4.02833	0.465645	-3.1466	0.472827	-4.05322	0.784338
-3.567	0.41213	-3.7102	0.374968	-3.07825	0.427575
-4.14034	0.399944	-2.90074	0.328859	-3.6986	0.453589
-3.96091	0.393803	-3.23469	0.430675	-3.44788	0.369749
-4.20996	0.48224	-3.14297	0.359929	-4.17273	0.726645
-4.22608	0.46466	-3.79099	0.461684	-3.45634	0.327321
-3.9417	0.405568	-3.51283	0.510968	-3.70166	0.711786
-4.24566	0.464127	-3.19519	0.424534	-3.67286	0.341175
-4.23751	0.472956	-3.25579	0.366655	-3.60495	0.400825
-3.94716	0.492721	-2.92369	0.429239	-4.1918	0.750863
-4.1126	0.573146	-3.21796	0.406781	-3.93566	0.681723
-4.18425	0.305663	-3.16341	0.280975	-3.58347	0.387324
-4.21925	0.531732	-3.17085	0.427261	-3.35219	0.358103
-3.92591	0.417095	-3.65513	0.41229	-3.71411	0.392676
-3.77599	0.410654	-2.92899	0.427882	-3.19772	0.415742
-4.10111	0.500421	-3.44613	0.45707	-3.90035	0.425232
-4.0185	0.459083	-3.74676	0.364829	-4.06597	0.760042
-3.93082	0.42201	-3.61385	0.298321	-3.77211	0.423175
-4.08037	0.392607	-2.8926	0.382963	-4.00414	0.412315
-3.7665	0.418939	-2.81297	0.456759	-4.08544	0.713518
-3.62995	0.379518	-3.33198	0.457065	-3.88654	0.479656
-4.2273	0.456534	-2.91616	0.437073	-3.84365	0.773247
-3.58151	0.432662	-3.22026	0.409333	-3.3186	0.391494
-3.94105	0.453568	-3.75633	0.414071	-3.24759	0.432269
-3.56162	0.500224	-2.42882	0.44605	-3.71436	0.369524
-3.99925	0.448062	-2.74833	0.388171	-3.08009	0.434889
-4.2018	0.43778	-3.10175	0.355625	-4.00357	0.630018
-4.15882	0.511281	-3.39206	0.413207	-3.50453	0.380029
-4.01188	0.345173	-3.51017	0.455678	-3.52594	0.3506
-4.30575	0.404895	-3.12795	0.383879	-3.72917	0.43111
-3.88184	0.493349	-2.94565	0.416216	-3.68023	0.364804
-3.8741	0.487497	-3.29675	0.352715	-3.19728	0.357671
-4.23653	0.417898	-3.68798	0.37157	-3.66019	0.395095
-4.044	0.381328	-2.78336	0.407088	-3.59083	0.457519
-4.2365	0.489941	-2.98831	0.434453	-3.84254	0.381304
-3.68592	0.42815	-2.81139	0.426012	-3.34331	0.425627
-3.96864	0.371881	-2.89883	0.360271	-3.50381	0.385853
-3.69794	0.483021	-2.97767	0.406584	-3.40211	0.359467
-3.50598	0.388808	-2.94759	0.401603	-3.62165	0.363672
-3.94832	0.421701	-3.15984	0.423853	-4.09884	0.711844
-3.58845	0.353562	-3.10552	0.327765	-2.27925	0.738166
-4.01861	0.429153	-2.92176	0.355628	-3.48599	0.404351
-3.77842	0.410341	-2.89984	0.396464	-3.62444	0.449071
-4.00691	0.432183	-3.75114	0.424951	-3.20322	0.355941
-4.26178	0.433353	-3.53621	0.362756	-3.56619	0.38776
-4.31399	0.547852	-2.82571	0.447768	-4.13951	0.650343
-3.99692	0.416278	-3.45506	0.362239	-3.92372	0.543523
-4.19111	0.396968	-3.13746	0.318893	-4.07661	0.642292
-4.10801	0.496543	-3.55455	0.41942	-3.27501	0.341701
-4.27596	0.433444	-3.04293	0.43933	-3.48302	0.399191
-4.06648	0.363167	-2.99674	0.4076	-3.67072	0.444516
-4.00555	0.32695	-2.49888	0.405067	-3.5396	0.430153
-3.86407	0.380767	-2.84092	0.395413	-3.2587	0.369625
-4.06191	0.402695	-3.56398	0.319689	-3.73084	0.500953
-3.92206	0.368079	-3.08455	0.465627	-3.89453	0.519819
-3.70466	0.439169	-3.56597	0.434563	-3.40267	0.407516
-3.6342	0.428514	-2.36459	0.407292	-3.44796	0.384367
-3.73055	0.6341	-3.23658	0.507782	-3.21927	0.507233
-4.07778	0.526422	-2.31062	0.608464	-3.47084	0.464123
-3.94487	0.489003	-2.87748	0.413423	-3.32614	0.568867
-3.95192	0.387101	-3.6784	0.420011	-3.8974	0.383331
-3.50344	0.433318	-2.71477	0.421004	-3.8638	0.5198
-3.61906	0.442581	-3.51316	0.465755	-3.14254	0.379187
-3.94521	0.415076	-3.55384	0.45952	-3.67682	0.432902
-3.92472	0.444908	-3.48797	0.45056	-3.42473	0.37344
-4.27167	0.368808	-3.53944	0.451455	-3.80092	0.423103
-4.11811	0.397322	-3.08714	0.363903	-3.30609	0.373728
-4.0135	0.415868	-2.96349	0.489642	-3.14554	0.408385
-4.09875	0.457762	-2.96588	0.420005	-3.35275	0.306786
-4.19241	0.306914	-3.64948	0.480286	-4.33451	0.593033
-3.98018	0.429789	-3.10597	0.489376	-3.32501	0.383488
-3.77293	0.367653	-3.35443	0.360627	-4.09367	0.495324
-3.98935	0.424304	-2.75497	0.354313	-3.76972	0.706691
-4.16988	0.406093	-3.09398	0.470828	-3.19229	0.489621
-4.18436	0.403686	-3.11742	0.412958	-3.85893	0.472428
-3.98397	0.354504	-2.60375	0.414891	-3.47335	0.338384
-3.92502	0.445517	-3.54706	0.312316	-3.92948	0.420901
-3.9896	0.440518	-3.5233	0.310135	-2.98452	0.477773
-4.25766	0.443781	-3.42249	0.387904	-3.44819	0.376864
-4.12465	0.419337	-3.5668	0.533283	-3.71795	0.468204
-4.26816	0.36401	-3.81781	0.397915	-3.44062	0.363833
-4.20546	0.376175	-2.74185	0.382171	-4.05082	0.731184
-3.86354	0.394041	-3.01733	0.451182	-3.63701	0.434517
-4.28975	0.485861	-3.21087	0.456766	-3.03401	0.40549
-4.19082	0.612107	-2.99278	0.447505	-3.17802	0.355821
-4.04471	0.401883	-2.87566	0.456155	-3.40621	0.447969
-3.99003	0.401826	-2.61827	0.424633	-2.91034	0.389825
-4.08963	0.36369	-2.62933	0.370412	-3.65348	0.624104
-4.21923	0.414711	-3.60352	0.459961	-3.96871	0.72698
-4.27069	0.514295	-2.94682	0.338918	-3.90891	0.400528
-4.1402	0.288277	-3.26715	0.418699	-2.93597	0.372078
-4.33378	0.470529	-3.36928	0.511266	-3.63937	0.367553
-4.27396	0.452087	-3.53298	0.525498	-4.16415	0.70234
-3.42571	0.405284	-3.37521	0.428334	-3.69048	0.421141
-4.19187	0.389244	-2.92474	0.391909	-3.26068	0.360208
-3.97268	0.443482	-3.0397	0.384687	-3.91407	0.654674
-4.15239	0.448478	-2.96483	0.41813	-3.50619	0.361428
-4.2457	0.42621	-3.28515	0.398821	-3.37437	0.421185
-4.18482	0.490568	-3.0601	0.471882	-3.37287	0.394491
-4.35111	0.55456	-2.56197	0.376676	-3.73137	0.442978
-4.16166	0.430854	-2.98917	0.506275	-2.9981	0.363047
-4.28052	0.579898	-3.42649	0.365168	-2.68322	0.393692
-4.12364	0.451193	-3.74423	0.381184	-2.99826	0.422728
-4.3059	0.327639	-3.30049	0.556322	-2.50984	0.394325
-3.772	0.506597	-3.36543	0.496699	-3.21906	0.376776
-4.22013	0.630862	-3.50321	0.548349	-3.02266	0.411344
-4.12554	0.353383	-3.14179	0.444097	-3.98402	0.746892
-4.02118	0.429509	-2.84545	0.412726	-3.64249	0.370017
-4.28319	0.461009	-3.26405	0.496181	-3.73601	0.452792
-4.2213	0.402611	-3.57641	0.661945	-3.03135	0.397448
-4.23721	0.520238	-3.13356	0.409622	-3.92229	0.431875
-3.97397	0.373277	-3.94095	0.390775	-3.41108	0.32308
-4.01854	0.33409	-3.67025	0.416466	-3.64883	0.292808
-2.78311	0.597108	-2.93123	0.360592	-3.58587	0.390796
-3.87347	0.403659	-2.87848	0.416294	-3.89525	0.428804
-3.9817	0.441004	-3.39554	0.457392	-3.41369	0.391387
-4.23036	0.360206	-3.1526	0.366044	-3.38165	0.433239
-3.89242	0.436739	-3.67557	0.42835	-3.85613	0.462419
-4.14397	0.333832	-2.75138	0.445134	-3.07297	0.581358
-4.31919	0.53493	-3.26453	0.339292	-2.9457	0.525789
-4.27544	0.390507	-2.98981	0.357949	-3.93655	0.819917
-4.23203	0.410142	-2.96463	0.357304	-3.90033	0.670461
-4.20778	0.467126	-3.60485	0.5491	-3.38888	0.411644
-3.97852	0.379566	-3.19084	0.493028	-3.09164	0.63018
-4.2167	0.433994	-3.16074	0.458789	-3.53144	0.452568
-4.20644	0.430618	-3.91217	0.331527	-4.24408	0.756651
-4.14963	0.535614	-3.14846	0.428277	-3.16738	0.40824
-3.94612	0.492454	-3.79555	0.366862	-3.39859	0.374327
-3.98813	0.388535	-3.22065	0.484056	-3.1443	0.436277
-3.90298	0.376279	-3.40323	0.420949	-4.1549	0.729618
-4.35676	0.504982	-3.06424	0.237898	-3.23972	0.460239
-3.668	0.390627	-2.7746	0.389148	-3.61573	0.345078
-4.09448	0.479668	-2.6446	0.362292	-3.48443	0.377335
-4.19008	0.535209	-3.27403	0.433834	-4.21095	0.700508
-4.21271	0.49444	-3.93182	0.445713	-3.67321	0.658991
-4.14019	0.42917	-3.74618	0.411409	-3.84987	0.823969
-3.47358	0.455769	-3.83292	0.382441	-3.57953	0.388491
-4.08891	0.387741	-3.16193	0.418862	-4.03716	0.815511
-3.72304	0.378605	-3.84844	0.249469	-3.45449	0.389319
-3.76828	0.446039	-3.89793	0.195436	-3.51459	0.418882
-3.76527	0.499207	-3.2366	0.44778	-3.51062	0.423882
-4.32328	0.627236	-3.96082	0.393172	-3.55682	0.399705
-4.21186	0.604914	-3.80212	0.398637	-3.22298	0.446103
-4.11114	0.399764	-3.26538	0.356407	-3.44287	0.449285
-4.19982	0.375389	-3.51464	0.552678	-3.53918	0.407728
-4.054	0.479776	-2.92587	0.325916	-3.71377	0.232806
-4.15333	0.374271	-2.83888	0.360024	-3.94347	0.696222
-4.23885	0.436507	-3.11702	0.279265	-3.28233	0.400302
-4.21161	0.457368	-2.5772	0.396542	-3.47924	0.302782
-4.20831	0.41387	-2.9349	0.361705	-3.3061	0.441795
-3.89245	0.399848	-3.83032	0.492378	-3.46409	0.426419
-4.18857	0.447809	-3.16253	0.462736	-3.94977	0.684214
-4.14843	0.455402	-3.83696	0.399469	-3.82485	0.403847
-3.58983	0.473176	-3.46971	0.377099	-3.37842	0.364913
-4.13628	0.399519	-3.18056	0.243454	-4.07154	0.671848
-4.25798	0.364005	-3.22388	0.404033	-3.93956	0.36867
-4.18961	0.459305	-3.58246	0.3641	-4.0472	0.719578
-4.31987	0.559384	-3.43832	0.570749	-3.14163	0.31894
-4.22233	0.409511	-3.01948	0.359894	-3.98822	0.438911
-4.16766	0.575161	-3.15366	0.437242	-3.3825	0.441902
-4.22716	0.336543	-2.99384	0.383835	-3.29031	0.391462
-3.80299	0.52475	-3.19708	0.509286	-3.93794	0.461545
-4.1058	0.531455	-3.7813	0.365946	-3.85448	0.204413
-4.21292	0.399165	-3.20184	0.385405	-3.2077	0.478275
-4.08075	0.438923	-3.68182	0.529129	-3.37793	0.453848
-4.11699	0.463185	-3.02595	0.53295	-3.33646	0.405109
-4.19665	0.388654	-2.80297	0.391282	-4.0691	0.728731
-4.05006	0.532665	-3.11301	0.350223	-3.24424	0.569804
-4.19981	0.423169	-2.89635	0.397639	-3.33776	0.405496
-3.94005	0.496644	-3.11056	0.35072	-3.75183	0.397765
-4.19291	0.482112	-3.82081	0.531119	-4.18452	0.670531
-4.15591	0.444032	-3.69223	0.455778	-4.17739	0.714192
-4.1351	0.361201	-3.26935	0.37037	-3.17415	0.321284
-4.31238	0.388773	-3.17278	0.378885	-3.87838	0.323159
-4.03013	0.51536	-3.68888	0.391443	-4.09532	0.470409
-3.85925	0.443749	-2.78929	0.42631	-3.53469	0.392565
-4.25847	0.41158	-3.20777	0.540554	-3.96963	0.72738
-4.16394	0.497592	-3.81444	0.389382	-3.81898	0.314905
-4.12254	0.536026	-3.13033	0.441693	-3.54824	0.3431
-4.12204	0.560507	-3.67399	0.407056	-3.73493	0.577533
-4.17919	0.400806	-3.23167	0.487642	-3.58891	0.336567
-3.82929	0.34069	-3.079	0.338977	-4.19795	0.665509
-4.22591	0.431112	-3.81427	0.17894	-2.99536	0.381334
-4.28164	0.412	-2.78227	0.457045	-3.91351	0.679774
-4.14398	0.401212	-3.21398	0.506667	-4.15204	0.745791
-3.88788	0.54417	-3.68456	0.406847	-3.57527	0.363905
-3.67802	0.363392	-2.85098	0.457386	-3.52703	0.731597
-3.70929	0.47524	-2.7617	0.351815	-3.39052	0.408917
-4.13395	0.517516	-3.23533	0.510906	-3.19216	0.531742
-3.9222	0.433188	-3.15192	0.465098	-4.08893	0.464224
-4.13452	0.368211	-3.14567	0.329008	-3.46022	0.308981
-4.14561	0.452661	-2.92965	0.449201	-3.44382	0.371617
-4.15184	0.417371	-3.72457	0.493511	-3.90762	0.50772
-4.2743	0.442553	-3.91832	0.406761	-3.78399	0.309434
-4.28927	0.402566	-2.44376	0.368703	-3.61574	0.414067
-4.12606	0.432979	-2.63716	0.409675	-3.628	0.432076
-3.98732	0.616987	-2.91774	0.421107	-4.32052	0.769874
-4.1254	0.501875	-3.17134	0.386052	-4.09332	0.736854
-3.91461	0.474902	-3.64074	0.428198	-4.07178	0.739201
-4.14859	0.433724	-3.06257	0.413728	-3.73549	0.432169
-3.82046	0.397102	-3.11046	0.308121	-3.17502	0.395949
-4.17395	0.451618	-3.30725	0.393923	-3.27592	0.338473
-4.1004	0.412892	-3.14304	0.295662	-4.16898	0.693441
-3.74263	0.395698	-3.40584	0.313987	-3.33818	0.333246
-4.23844	0.486286	-2.86808	0.384573	-3.26187	0.427409
-4.05724	0.530646	-3.31401	0.516653	-4.08742	0.350835
-3.70455	0.481364	-3.09611	0.299648	-3.85659	0.442849
-4.19336	0.429407	-2.97605	0.411271	-4.2618	0.671427
-4.42406	0.368651	-2.9663	0.482243	-4.1696	0.744206
-4.17689	0.468559	-2.69434	0.35794	-4.17362	0.688009
-4.25853	0.406531	-3.70543	0.384163	-3.88346	0.428911
-4.09915	0.58523	-3.23367	0.46853	-3.8153	0.430791
-3.66429	0.39482	-3.76886	0.42708	-3.36695	0.329112
-4.22347	0.407215	-3.49056	0.37105	-3.4695	0.328079
-3.63192	0.393274	-2.93346	0.391584	-3.0698	0.442943
-4.09606	0.569403	-3.2786	0.498017	-3.94823	0.728761
-4.30102	0.371517	-3.31302	0.238161	-3.17201	0.375441
-4.20323	0.4806	-3.24542	0.381606	-3.99081	0.534113
-3.93299	0.427365	-3.02304	0.446943	-3.47821	0.39949
-4.19827	0.460578	-3.89721	0.396954	-3.19916	0.457644
-4.17644	0.402938	-3.63523	0.514771	-3.53938	0.33981
-4.13433	0.458398	-3.19678	0.445695	-2.93619	0.380976
-4.03815	0.565337	-3.37179	0.26489	-4.06215	0.633718
-4.28285	0.499131	-2.95947	0.1825	-3.68008	0.391482
-3.64212	0.348714	-3.57795	0.409146	-3.48085	0.378704
-3.9174	0.395395	-3.51343	0.434817	-3.75393	0.406033
-4.10138	0.52912	-3.33753	0.468977	-3.26975	0.362995
-4.05075	0.479514	-3.29151	0.506099	-3.41274	0.133426
-4.1736	0.461052	-3.0803	0.435264	-3.43003	0.382691
-3.87475	0.456761	-2.33422	0.446324	-4.19226	0.771294
-4.13609	0.407156	-3.13441	0.434707	-3.5076	0.744699
-3.99042	0.529021	-3.9894	0.447534	-3.59674	0.332718
-4.26527	0.340244	-3.46874	0.478288	-4.16027	0.681621
-4.12474	0.422579	-3.60585	0.448643	-3.78606	0.44432
-4.02662	0.414482	-3.53332	0.430227	-3.29491	0.424577
-4.16689	0.4663	-3.10745	0.481789	-4.03833	0.573617
-4.25657	0.441752	-3.19013	0.485879	-4.27129	0.702662
-4.24953	0.460023	-3.12674	0.431579	-3.86926	0.40147
-3.73688	0.383519	-2.95775	0.464928	-3.9239	0.314517
-3.93121	0.387889	-3.21518	0.364293	-4.27192	0.679045
-3.73507	0.424241	-3.3133	0.403967	-3.80018	0.400081
-3.94781	0.5614	-3.60839	0.486976	-3.39352	0.390629
-4.3065	0.429344	-3.23061	0.344917	-4.25137	0.768153
-4.27634	0.37923	-2.76754	0.463986	-3.3685	0.376604
-4.06603	0.490971	-2.94582	0.398512	-4.12052	0.455
-4.07935	0.365144	-3.32377	0.308032	-4.16359	0.672897
-3.98983	0.427477	-2.94626	0.406345	-4.22408	0.635862
-3.96369	0.510517	-3.6075	0.376218	-3.4113	0.355209
-4.07001	0.450323	-3.16392	0.360748	-3.39455	0.420888
-4.12086	0.401001	-3.05524	0.34995	-3.55317	0.19662
-4.08391	0.429187	-3.57252	0.659626	-3.54735	0.448306
-4.08904	0.329964	-2.65713	0.440504	-3.69707	0.347372
-3.90558	0.604836	-3.41971	0.446695	-3.41037	0.365956
-3.87288	0.373771	-3.56825	0.376851	-4.05251	0.766777
-4.21833	0.438574	-3.59018	0.405639	-3.94118	0.421159
-4.10079	0.423801	-3.8675	0.367927	-3.5595	0.475564
-4.34438	0.255309	-3.15921	0.482142	-3.50662	0.74191
-4.10303	0.465005	-3.36273	0.432245	-4.10203	0.680502
-4.21799	0.39301	-3.17821	0.394598	-3.45835	0.448539
-4.09536	0.426311	-3.09245	0.396653	-4.01671	0.674376
-4.3446	0.368318	-3.17715	0.40091	-3.8133	0.447978
-3.6132	0.359766	-3.83162	0.335513	-3.29665	0.542343
-4.30527	0.3368	-3.74699	0.347253	-3.13585	0.371203
-4.0042	0.45828	-2.61719	0.357471	-3.15919	0.464807
-4.18524	0.318284	-3.60946	0.430995	-4.23736	0.610787
-3.84231	0.308323	-3.56036	0.560706	-3.7627	0.39639
-3.95789	0.509476	-3.23164	0.473435	-3.24757	0.410563
-4.26696	0.397573	-3.50413	0.508916	-3.44402	0.444016
-4.38346	0.509952	-3.07187	0.364605	-3.41716	0.268836
-4.16028	0.351315	-3.93481	0.484118	-3.62007	0.394924
-4.1144	0.342787	-3.51309	0.360169	-4.10648	0.610863
-4.21309	0.322712	-3.2965	0.321937	-4.30618	0.728418
-4.25966	0.380082	-3.44819	0.479773	-3.89235	0.599332
-3.93501	0.402627	-3.26335	0.464617	-3.20185	0.357056
-4.01522	0.422063	-3.01218	0.349999	-4.06756	0.38702
-4.00181	0.424559	-3.3506	0.422616	-2.93506	0.447562
-3.57005	0.411798	-2.92542	0.477621	-3.62775	0.456476
-4.059	0.416999	-2.94414	0.412851	-3.52002	0.405737
-4.22022	0.409263	-3.14282	0.399711	-4.03316	0.597747
-4.05981	0.400922	-3.36204	0.227708	-3.09825	0.37187
-3.79159	0.347944	-3.94574	0.338781	-3.81152	0.457816
-4.02884	0.499579	-3.41525	0.43606	-3.8391	0.346369
-4.06477	0.432834	-3.06705	0.348092	-4.00714	0.660332
-4.15734	0.49511	-3.32271	0.368923	-4.25884	0.642889
-4.08767	0.49773	-3.76889	0.414366	-3.30766	0.409298
-3.9217	0.416195	-3.44443	0.425809	-3.75087	0.53129
-4.24369	0.339761	-3.34023	0.437722	-3.61982	0.332183
-4.05793	0.353719	-3.07069	0.417725	-4.09023	0.484239
-4.34327	0.443144	-3.00325	0.402887	-4.29398	0.671278
-4.03241	0.384004	-3.9379	0.65364	-4.29526	0.690006
-4.17147	0.329467	-3.36581	0.375983	-3.5789	0.399428
-4.19076	0.461985	-3.32849	0.411254	-3.82649	0.427483
-3.94472	0.39859	-3.25032	0.476389	-4.14663	0.666437
-4.21447	0.409122	-3.42112	0.473732	-3.53944	0.374232
-4.05604	0.439148	-3.10528	0.411739	-3.48124	0.487703
-4.19766	0.289724	-3.46367	0.447917	-3.89827	0.387195
-4.13688	0.520877	-3.29011	0.350849	-4.01893	0.462986
-4.06473	0.388283	-3.16112	0.41195	-3.77582	0.41418
-4.09336	0.395923	-3.31795	0.46971	-4.17386	0.628887
-3.62509	0.383563	-3.27504	0.349977	-3.17254	0.587766
-4.15224	0.42238	-2.97473	0.389622	-3.82528	0.65541
-4.14361	0.227127	-3.24031	0.416922	-3.89084	0.393982
-3.87574	0.60942	-3.15348	0.445457	-3.77165	0.345834
-4.15845	0.342675	-3.29879	0.389957	-3.39963	0.307697
-4.07244	0.450751	-2.95384	0.434251	-3.98742	0.480381
-4.15459	0.385271	-3.77749	0.523496	-3.59102	0.439717
-3.90332	0.407561	-3.61204	0.541845	-3.41015	0.433917
-4.16405	0.346466	-3.31157	0.445649	-3.66882	0.699042
-4.10576	0.400764	-4.03073	0.410533	-3.65155	0.465736
-4.28546	0.182257	-3.17727	0.560422	-3.88363	0.34122
-4.15191	0.444019	-3.52246	0.474583	-3.98731	0.430899
-3.98561	0.390021	-3.21313	0.327643	-3.81639	0.540768
-4.18329	0.457045	-3.06691	0.391455	-3.33194	0.385059
-3.94938	0.388078	-2.84551	0.515692	-3.79622	0.461616
-4.13176	0.397146	-3.28513	0.469673	-3.23714	0.424468
-4.40829	0.487797	-3.11677	0.449941	-3.77638	0.498196
-4.20435	0.469919	-3.53227	0.421617	-4.16869	0.410476
-3.9531	0.422459	-3.85335	0.452699	-4.18671	0.621265
-3.97834	0.398848	-3.57981	0.454744	-4.1039	0.497842
-4.16178	0.375894	-2.90281	0.436063	-3.94052	0.384278
-4.07462	0.435822	-3.47242	0.403915	-3.97588	0.682758
-4.13096	0.359167	-3.81706	0.476746	-3.39163	0.380744
-4.17347	0.26673	-3.94515	0.45468	-3.76462	0.434151
-4.19282	0.493953	-3.51534	0.458083	-4.16734	0.604746
-4.03246	0.504701	-3.37658	0.405688	-3.8469	0.503296
-4.02444	0.403236	-3.66508	0.475171	-3.60271	0.501256
-2.7726	0.44356	-2.97013	0.592964	-3.89512	0.465788
-4.09832	0.622928	-3.11016	0.368315	-4.05706	0.424056
-4.20235	0.270829	-3.64499	0.409645	-3.29545	0.413867
-4.00211	0.42977	-3.05661	0.498337	-3.62016	0.421563
-3.64254	0.323078	-3.51142	0.334595	-3.52807	0.69861
-4.09399	0.414748	-3.3901	0.451645	-3.27665	0.396531
-4.07822	0.485012	-4.00317	0.453747	-2.87019	0.492553
-4.32395	0.278256	-3.4925	0.489436	-4.05041	0.597015
-4.19837	0.402157	-3.38006	0.49347	-3.7637	0.428408
-4.11959	0.286844	-3.07476	0.529859	-3.8559	0.25418
-3.33859	0.413883	-3.32055	0.470544	-3.76865	0.492756
-3.99146	0.378842	-3.55887	0.520062	-3.57107	0.336029
-4.05727	0.365958	-3.19787	0.545213	-3.68136	0.419218
-4.14644	0.46597	-3.37518	0.456795	-4.0137	0.709208
-4.23228	0.482031	-3.67798	0.427028	-4.03896	0.392682
-4.1092	0.452354	-3.15441	0.485849	-3.39151	0.522035
-4.1052	0.465937	-3.51576	0.444924	-3.91878	0.589558
-4.26194	0.163144	-3.14538	0.480483	-3.67145	0.404162
-4.11917	0.419127	-3.96515	0.462995	-3.41011	0.514798
-4.17985	0.365809	-3.61495	0.424365	-4.3681	0.679763
-4.16793	0.413435	-4.00272	0.383584	-4.05988	0.513065
-4.13581	0.27327	-3.27095	0.493405	-4.02187	0.69167
-3.77823	0.421878	-3.02928	0.36781	-3.75065	0.408775
-4.15565	0.431769	-3.56114	0.428322	-4.23846	0.686603
-4.01703	0.464006	-3.42153	0.494074	-3.66963	0.361343
-4.31318	0.249457	-3.2845	0.440216	-3.78426	0.4446
-4.18901	0.193625	-3.8227	0.479671	-3.66353	0.489707
-4.21957	0.45194	-3.43475	0.490429	-3.72682	0.294337
-4.06296	0.424012	-3.84468	0.44231	-3.68746	0.498243
-4.13497	0.424518	-3.53462	0.583794	-3.53934	0.388871
-3.31579	0.482945	-2.77904	0.592744	-3.08684	0.492083
-4.28652	0.389893	-3.03023	0.410493	-3.83877	0.42556
-4.10888	0.383192	-3.37725	0.320687	-3.4125	0.468836
-4.06254	0.338608	-3.9725	0.53654	-3.74936	0.429065
-3.63111	0.427875	-3.38444	0.437949	-3.61687	0.38424
-3.99283	0.388048	-3.036	0.419594	-3.77481	0.492624
-3.9984	0.346547	-3.19126	0.436173	-3.30425	0.503093
-4.1591	0.497453	-3.41008	0.419086	-3.41742	0.463053
-4.01606	0.62838	-3.45118	0.401523	-4.16293	0.707374
-4.21272	0.40762	-3.79178	0.365684	-3.46861	0.441895
-4.09398	0.396136	-3.50805	0.406138	-3.32782	0.483872
-3.71594	0.361137	-3.43341	0.449219	-3.86943	0.434155
-4.15131	0.261572	-3.39669	0.418029	-3.35907	0.433439
-4.1444	0.325015	-3.68348	0.435376	-3.70863	0.466872
-3.00348	0.215578	-3.85553	0.401407	-3.40168	0.535228
-4.14828	0.166543	-3.97235	0.405096	-3.95965	0.366546
-4.13877	0.359556	-3.17382	0.38976	-3.62349	0.44892
-4.30084	0.180425	-2.70947	0.526266	-3.81798	0.474425
-4.25489	0.409257	-3.66891	0.429431	-3.04492	0.490425
-3.56427	0.351659	-3.07286	0.401209	-3.9883	0.465151
-3.71229	0.341729	-3.71899	0.51712	-3.65947	0.569914
-4.02592	0.321665	-3.45217	0.293034	-4.01194	0.522424
-3.9293	0.286851	-3.67567	0.54279	-3.3288	0.432363
-4.12506	0.299655	-2.40777	0.469535	-3.70121	0.496817
-4.04394	0.393853	-2.79686	0.502534	-3.75333	0.469531
-4.10581	0.269127	-2.99664	0.483759	-3.63337	0.397977
-3.83233	0.579461	-1.33244	0.368748	-3.84907	0.447401
-3.97217	0.407215	-2.80632	0.441352	-3.72927	0.416704
-3.76417	0.401826	-2.88121	0.275292	-3.42523	0.490622
-4.4012	0.492464	-3.61219	0.382513	-3.62048	0.4886
-4.14973	0.369168	-3.70072	0.431444	-3.52194	0.37867
-3.9824	0.382957	-3.69336	0.43835	-4.02833	0.440821
-3.69451	0.414859	-3.16616	0.42334	-3.64821	0.38855
-4.30927	0.174093	-3.22719	0.500621	-3.89269	0.522434
-4.24286	0.179873	-3.09014	0.430327	-3.41052	0.439518
-4.18087	0.289024	-3.00337	0.460732	-3.99627	0.468206
-4.21865	0.357027	-3.58185	0.480959	-3.68329	0.491286
-4.11335	0.454557	-4.01571	0.425085	-3.88433	0.453288
-4.09823	0.351269	-3.09724	0.383512	-3.69472	0.455965
-4.10647	0.36381	-3.295	0.408831	-3.753	0.492442
-3.92882	0.280907	-2.78798	0.396536	-3.49936	0.462696
-4.35595	0.536615	-3.67405	0.398238	-3.54076	0.449369
-4.05318	0.309248	-3.13987	0.401506	-3.46788	0.446696
-3.94809	0.390811	-2.98253	0.415723	-3.82498	0.516653
-4.11206	0.343596	-3.45223	0.380853	-4.1346	0.442404
-4.03723	0.371658	-3.38449	0.375547	-3.74009	0.499164
-4.38952	0.255154	-2.84356	0.499506	-3.49037	0.484318
-3.84509	0.451269	-4.07047	0.424288	-3.21938	0.474884
-4.18848	0.353596	-3.72003	0.377457	-3.67102	0.426642
-4.16947	0.319244	-2.83568	0.462297	-4.06322	0.417029
-3.73976	0.360087	-2.9885	0.396479	-3.86095	0.582817
-4.0505	0.226705	-3.94544	0.46007	-3.50421	0.476474
-4.0023	0.321125	-3.66558	0.362493	-3.37072	0.48272
-4.2789	0.32734	-3.26114	0.350615	-3.79117	0.476413
-4.27951	0.232239	-3.39642	0.409769	-3.74537	0.481232
-4.07849	0.478187	-2.80243	0.251448	-4.34493	0.643331
-3.70879	0.456358	-3.41756	0.450064	-3.83744	0.470739
-4.19272	0.392091	-2.61839	0.405786	-4.17265	0.627675
-4.24375	0.545237	-3.30845	0.385845	-3.66772	0.502299
-4.02954	0.414816	-3.38593	0.36096	-4.27293	0.63873
-3.81344	0.519316	-2.98846	0.444622	-3.9634	0.694373
-4.02373	0.380832	-3.04692	0.429434	-3.92597	0.422922
-4.15176	0.450453	-3.00424	0.434998	-4.04273	0.547566
-3.8676	0.393529	-2.63408	0.392981	-4.04308	0.48647
-3.75856	0.387413	-3.23101	0.564351	-4.12828	0.65437
-4.26859	0.331777	-3.15027	0.438047	-3.80551	0.48044
-3.99356	0.470226	-3.81033	0.506575	-4.26453	0.689841
-4.01957	0.256496	-3.13352	0.417859	-4.24884	0.675672
-4.07921	0.365822	-3.36662	0.523817	-3.76794	0.446318
-3.6853	0.48796	-3.09569	0.447046	-3.70671	0.461217
-3.63763	0.465183	-3.08992	0.428616	-3.62402	0.486057
-4.06857	0.278662	-3.04436	0.390545	-4.2013	0.423249
-3.98749	0.322614	-3.27791	0.329185	-4.35915	0.641405
-3.81172	0.448221	-2.82776	0.397639	-3.92846	0.476073
-4.12524	0.356674	-3.62751	0.413981	-4.05979	0.515768
-3.84081	0.395391	-2.97648	0.366156	-4.09272	0.674137
-4.24864	0.370644	-2.98174	0.378302	-3.79418	0.504623
-3.84315	0.447964	-3.23019	0.346285	-3.76159	0.476265
-3.83689	0.458096	-2.84169	0.433281	-4.00296	0.699708
-3.54298	0.317976	-2.99796	0.393192	-3.88365	0.475719
-3.50641	0.323806	-3.3199	0.457669	-3.57943	0.457361
-4.18679	0.388134	-3.46344	0.431588	-4.05397	0.665642
-4.21249	0.485757	-2.98859	0.416717	-3.88702	0.445134
-4.02754	0.3876	-3.22605	0.498425	-3.7735	0.4015
-4.17738	0.436445	-3.80729	0.390676	-4.35517	0.527145
-4.13352	0.41752	-3.0085	0.410701	-3.80858	0.449117
-4.31186	0.407692	-3.21258	0.458805	-3.81934	0.4598
-4.05175	0.445688	-2.96406	0.411579	-3.78699	0.509916
-3.23654	0.40555	-2.6909	0.411958	-3.6546	0.383077
-3.93695	0.354389	-3.14894	0.470366	-3.96212	0.49961
-4.123	0.445333	-3.29691	0.548987	-3.65387	0.470642
-4.00445	0.341532	-2.94605	0.452453	-3.57241	0.462437
-4.02643	0.537427	-3.69806	0.396705	-3.97163	0.451034
-3.80874	0.432446	-2.39785	0.404601	-4.10322	0.422995
-3.90027	0.404957	-2.58917	0.425674	-4.00946	0.459773
-4.14124	0.411203	-3.66814	0.45843	-3.84134	0.418497
-4.24438	0.356135	-3.70214	0.371825	-3.89407	0.440881
-4.1398	0.352175	-3.23111	0.357629	-4.17128	0.634974
-3.92233	0.602622	-3.21269	0.598834	-4.01586	0.545642
-4.04518	0.353256	-3.44235	0.487504	-3.64765	0.533371
-3.99243	0.433499	-3.76886	0.453197	-4.05909	0.476594
-4.19634	0.488159	-3.35848	0.410066	-4.25271	0.546722
-4.12286	0.364675	-2.41657	0.39486	-4.06344	0.425899
-3.85561	0.372104	-2.90521	0.428541	-4.10933	0.45549
-3.7244	0.648901	-2.86265	0.636061	-3.66662	0.455193
-4.21425	0.335277	-3.14415	0.522592	-4.32285	0.615873
-3.54951	0.532566	-3.24198	0.388345	-3.96386	0.469989
-4.08404	0.232803	-3.64419	0.449581	-4.05085	0.455189
-4.05293	0.350224	-3.16438	0.399846	-3.59086	0.553212
-4.03392	0.388068	-3.2131	0.385228	-4.26593	0.600187
-4.02346	0.424696	-3.83795	0.43182	-3.97141	0.474352
-3.80553	0.558735	-3.28853	0.401576	-3.98292	0.457215
-3.37505	0.621391	-3.57703	0.505521	-4.25118	0.610159
-4.14018	0.386814	-3.33956	0.3942	-3.38805	0.463822
-3.97744	0.462196	-3.57128	0.447486	-3.63856	0.446993
-3.93755	0.412405	-3.06265	0.417732	-4.25721	0.645
-4.06382	0.389583	-3.1461	0.349769	-3.8254	0.583678
-3.97	0.459923	-2.98493	0.498245	-3.74916	0.615267
-4.08903	0.272174	-3.01831	0.428854	-4.03359	0.481342
-4.10493	0.334768	-3.62747	0.354287	-4.21317	0.444964
-3.86491	0.594564	-3.65518	0.362731	-3.85056	0.45625
-3.97907	0.390319	-2.8711	0.395983	-3.6586	0.361521
-3.93824	0.394139	-2.65831	0.40921	-4.10008	0.664677
-3.99519	0.383675	-3.69048	0.480435	-3.80303	0.412784
-3.89948	0.519732	-2.96862	0.42785	-4.02001	0.487209
-3.99099	0.391557	-3.63282	0.386286	-3.9415	0.467585
-3.65383	0.440883	-3.54233	0.465999	-4.25815	0.59968
-3.98506	0.346512	-3.73172	0.43441	-3.6027	0.412502
-4.08559	0.325144	-3.19928	0.390691	-3.79668	0.45166
-4.06068	0.375693	-3.47032	0.361927	-3.83444	0.461729
[truncated: 364 more rows]

## Sheet: S4B
p53 0uM +1uM ConA	FOXO1 0uM +1uM ConA	p53 20uM+1uM ConA	FOXO1 20uM+1uM ConA	p53 40uM +1uM ConA	FOXO1 40uM +1uM ConA
-4.20194	0.636303	-2.84319	0.421896	-4.05568	0.638383
-4.2335	0.519763	-3.14199	0.381718	-3.85576	0.522315
-4.2549	0.549706	-3.69926	0.410447	-3.90477	0.520481
-4.19729	0.585292	-3.66957	0.412483	-3.81054	0.466398
-4.04759	0.568227	-3.50338	0.398423	-3.97705	0.410434
-4.34092	0.596501	-3.44427	0.613211	-3.73877	0.410669
-4.13517	0.41256	-3.44412	0.580952	-3.90227	0.435118
-4.19841	0.616096	-3.94329	0.534202	-4.36965	0.694931
-4.21978	0.620529	-2.87909	0.363474	-4.2259	0.670894
-4.15066	0.514616	-2.80366	0.447681	-4.09087	0.672331
-4.3046	0.511922	-4.12483	0.741763	-3.52819	0.5073
-4.03883	0.480304	-3.52289	0.476978	-3.98489	0.424428
-4.26932	0.557878	-3.34513	0.503122	-4.01884	0.658567
-4.08602	0.537776	-4.11583	0.335159	-3.62299	0.580836
-4.24736	0.614335	-3.00913	0.42361	-4.27193	0.71053
-4.15646	0.4981	-3.25246	0.366075	-3.79124	0.381892
-3.71454	0.417015	-3.24244	0.247752	-4.18211	0.634366
-4.21211	0.590547	-3.93749	0.240299	-4.04723	0.454927
-4.23363	0.511813	-3.84057	0.4339	-4.22651	0.646241
-3.88618	0.610034	-3.45762	0.555801	-4.14313	0.489815
-4.04771	0.497092	-3.63624	0.446202	-4.05916	0.515234
-4.21428	0.509985	-3.16232	0.23548	-3.89799	0.488924
-4.12489	0.448693	-3.50292	0.451843	-4.18098	0.754584
-4.21023	0.484841	-3.43577	0.227884	-4.11559	0.624719
-4.23921	0.39529	-3.59376	0.477353	-3.33085	0.476814
-4.05372	0.480354	-3.57258	0.386881	-3.75204	0.471634
-4.05661	0.513715	-3.15468	0.431727	-4.05027	0.511961
-4.28447	0.54692	-3.47175	0.551709	-4.28383	0.703425
-4.14089	0.466596	-3.54219	0.601388	-3.92406	0.531725
-4.0188	0.4485	-3.41076	0.505594	-4.2576	0.692655
-4.21735	0.491491	-2.54914	0.329567	-4.36569	0.684779
-4.18047	0.504815	-2.82524	0.34541	-4.22608	0.493044
-4.04967	0.494036	-3.33306	0.372011	-4.26399	0.580626
-4.26541	0.504806	-3.74844	0.524084	-3.55968	0.342858
-4.21559	0.570532	-2.59602	0.366016	-3.2949	0.334436
-3.38781	0.557689	-3.42279	0.46814	-4.18355	0.711672
-4.01473	0.466713	-3.34447	0.364209	-3.90417	0.404503
-4.09764	0.486155	-2.99042	0.396353	-4.13336	0.447149
-4.21581	0.470892	-3.01462	0.274585	-3.70935	0.462884
-4.15463	0.558711	-2.93055	0.387162	-4.05418	0.554022
-4.05223	0.535827	-3.48983	0.461581	-3.91771	0.647713
-3.9455	0.518992	-3.44815	0.369662	-3.96486	0.498808
-4.27396	0.522502	-3.05958	0.34793	-4.24739	0.741367
-3.83286	0.508945	-3.81337	0.449156	-3.94693	0.444402
-3.97569	0.439121	-3.48328	0.456709	-3.41127	0.34903
-4.29878	0.560969	-3.22253	0.395981	-3.78948	0.360482
-4.11405	0.45739	-3.55412	0.539343	-3.84042	0.40693
-4.20073	0.471412	-3.78922	0.4239	-3.59578	0.506903
-3.82935	0.482576	-3.16505	0.501534	-4.23096	0.691919
-4.18211	0.471994	-3.44297	0.332444	-4.29974	0.689235
-4.0169	0.419627	-2.85975	0.305072	-3.59382	0.415108
-4.02549	0.501923	-3.66994	0.477545	-3.61866	0.476193
-4.27799	0.509167	-3.41588	0.412981	-3.99994	0.716994
-4.13386	0.51229	-3.00708	0.186192	-4.13199	0.65487
-4.1957	0.527267	-3.31765	0.425554	-3.83655	0.490808
-4.08139	0.519865	-2.76541	0.241034	-3.90457	0.453289
-4.15935	0.477073	-3.82501	0.449164	-3.54559	0.484339
-4.25609	0.44802	-3.05191	0.319498	-3.72358	0.33947
-4.08803	0.483826	-3.64833	0.472886	-3.92408	0.698851
-4.23281	0.492245	-2.56969	0.400068	-4.02084	0.609032
-4.01096	0.497968	-3.26878	0.355561	-3.65248	0.367845
-4.11686	0.426582	-3.49884	0.440321	-3.47225	0.407485
-4.15298	0.521189	-3.33115	0.48898	-3.44679	0.438225
-4.1256	0.517492	-3.5227	0.442136	-3.93152	0.428757
-4.10782	0.467828	-3.44999	0.32908	-4.26261	0.535111
-4.16799	0.47373	-3.49091	0.365235	-4.07893	0.718951
-4.21128	0.569049	-3.36549	0.304253	-3.59233	0.435943
-3.88525	0.545746	-3.61765	0.498553	-4.11036	0.669892
-4.1806	0.535312	-3.14284	0.335356	-3.82506	0.657772
-4.28499	0.56862	-3.39747	0.432667	-3.96984	0.684205
-4.26982	0.482622	-2.742	0.313885	-4.04562	0.734803
-3.98291	0.450199	-3.25731	0.475965	-3.26199	0.392097
-4.08015	0.433071	-3.70174	0.434476	-3.98222	0.481819
-4.08705	0.506007	-3.35583	0.433075	-3.71607	0.473209
-4.14065	0.480109	-3.63633	0.450652	-3.50656	0.415766
-4.21284	0.508354	-3.62935	0.461876	-4.15223	0.583862
-3.99557	0.52919	-3.27058	0.458082	-3.59856	0.372062
-3.86889	0.482238	-3.57018	0.384463	-3.35866	0.443119
-4.09495	0.549937	-3.59791	0.57873	-4.22743	0.672549
-4.22993	0.534019	-3.22174	0.437058	-4.17445	0.715319
-4.23166	0.30472	-3.71632	0.384831	-3.87217	0.675212
-3.9649	0.521165	-2.91441	0.440274	-3.51787	0.601782
-4.10807	0.459506	-2.91771	0.579395	-3.70454	0.374181
-4.1626	0.446331	-3.68006	0.43824	-3.42943	0.537936
-4.03239	0.482785	-3.36582	0.410529	-4.20032	0.703022
-4.14944	0.5195	-3.45273	0.416277	-3.0985	0.398499
-3.4872	0.445324	-3.68996	0.348543	-3.705	0.62881
-4.05833	0.515146	-3.02496	0.458256	-4.24028	0.697746
-4.19416	0.524082	-2.9881	0.299139	-3.47087	0.360107
-4.15311	0.520306	-3.20937	0.406859	-4.03831	0.644017
-4.29659	0.468619	-3.61235	0.430888	-3.9438	0.444247
-4.20101	0.474476	-3.69095	0.459267	-3.97304	0.735055
-4.1925	0.497505	-3.15465	0.334752	-4.21029	0.741831
-4.17737	0.45979	-3.1193	0.428781	-3.07024	0.50046
-4.21252	0.462284	-3.44349	0.420544	-3.58827	0.515284
-4.06069	0.483705	-3.58658	0.436939	-3.65023	0.457441
-4.20507	0.408553	-3.45637	0.46364	-3.94169	0.513574
-3.76247	0.549402	-3.1583	0.393271	-4.00483	0.612284
-4.21685	0.428403	-3.37483	0.587826	-3.7158	0.37216
-3.65787	0.48707	-3.87926	0.433507	-4.21087	0.647059
-4.14179	0.500156	-3.09647	0.346705	-4.12483	0.595314
-4.06505	0.519286	-3.75108	0.365232	-3.56827	0.383139
-4.2051	0.484499	-3.64494	0.374408	-4.15893	0.65691
-4.26028	0.484209	-3.13994	0.416422	-4.02495	0.488246
-4.22442	0.464741	-3.09404	0.398821	-3.65871	0.44811
-4.28701	0.485046	-4.07514	0.563646	-3.24517	0.429522
-4.05969	0.630491	-3.38067	0.463353	-3.97763	0.504226
-4.06662	0.463927	-3.11888	0.538593	-3.92301	0.448034
-3.4719	0.459383	-3.14747	0.409618	-3.70095	0.488098
-4.05038	0.442269	-3.03607	0.419887	-3.35952	0.514598
-4.05961	0.47329	-3.18606	0.437059	-4.2024	0.680908
-4.06245	0.481793	-3.6126	0.364088	-3.87772	0.484578
-4.26149	0.482783	-3.20376	0.44564	-3.89126	0.701086
-4.07229	0.47934	-3.89723	0.420216	-3.88625	0.40716
-4.07877	0.462369	-3.77964	0.471514	-4.10995	0.72687
-4.04413	0.570714	-3.83049	0.39124	-3.98942	0.640493
-3.95905	0.447767	-3.64947	0.388499	-3.64527	0.355717
-4.09689	0.424603	-3.36564	0.585463	-3.09272	0.458333
-3.94114	0.489057	-3.49454	0.635123	-4.11714	0.720317
-4.13909	0.515156	-3.1136	0.363597	-3.84418	0.363218
-4.15209	0.555283	-3.49136	0.453826	-3.81687	0.538196
-4.2076	0.426434	-3.40836	0.482273	-4.00707	0.51107
-4.16196	0.481632	-3.21689	0.393331	-3.29058	0.451812
-4.18564	0.506126	-3.40875	0.378426	-3.97284	0.57699
-4.07858	0.471967	-3.6938	0.338617	-4.23415	0.646716
-4.23657	0.484027	-3.4399	0.335494	-4.26537	0.635211
-4.20799	0.497351	-3.05033	0.407107	-3.80012	0.520427
-4.09708	0.474738	-3.59175	0.488453	-3.52383	0.422251
-4.10524	0.462097	-3.34389	0.487684	-4.27829	0.671208
-4.11793	0.455159	-3.41317	0.346023	-3.78095	0.475604
-3.42122	0.453038	-2.96747	0.510156	-3.01618	0.446878
-4.19894	0.455457	-3.6741	0.25433	-4.16294	0.716275
-3.63376	0.455769	-3.28428	0.452751	-3.73068	0.483409
-3.66263	0.477665	-3.15852	0.356268	-3.31137	0.387146
-4.22432	0.426078	-3.61891	0.422198	-3.93055	0.684855
-3.81194	0.446658	-3.33538	0.503036	-3.60817	0.361533
-4.17842	0.454026	-3.0111	0.463387	-3.14262	0.447693
-4.08759	0.503747	-3.40572	0.290891	-4.08609	0.625505
-4.1369	0.635844	-3.74106	0.404482	-3.71336	0.40642
-3.6946	0.456126	-3.32298	0.410561	-3.81061	0.378342
-4.26734	0.461754	-3.29345	0.423792	-3.82978	0.570419
-3.58309	0.436777	-3.70417	0.39153	-4.30286	0.665405
-4.17284	0.616939	-3.64387	0.431516	-3.76553	0.383357
-4.16072	0.519953	-3.40407	0.462648	-3.94433	0.529474
-4.17036	0.572128	-3.31111	0.418154	-3.96295	0.507957
-4.20609	0.607383	-3.02462	0.533175	-4.09085	0.677957
-4.29362	0.470813	-3.23844	0.412574	-3.92757	0.656138
-3.72787	0.481966	-3.58825	0.440869	-3.72083	0.456807
-4.21787	0.4799	-3.67888	0.454863	-3.67027	0.43678
-3.99548	0.488222	-3.60219	0.481582	-3.98327	0.475834
-4.3004	0.479575	-3.74426	0.379354	-3.58264	0.479886
-4.26161	0.601132	-3.62702	0.424978	-3.71284	0.439877
-4.28349	0.536192	-3.10891	0.434465	-3.71667	0.407955
-4.09735	0.510475	-3.41824	0.42719	-3.67587	0.436202
-4.07613	0.531695	-3.95372	0.55241	-3.7391	0.363541
-4.17538	0.475762	-3.29607	0.421513	-3.20867	0.547033
-3.87229	0.472274	-3.32623	0.546335	-3.91345	0.479913
-4.37561	0.489583	-3.72383	0.525942	-3.73332	0.433332
-3.87926	0.414219	-3.44345	0.317645	-3.65883	0.442916
-4.13315	0.478304	-3.1539	0.421472	-4.1045	0.701028
-3.90438	0.451103	-3.34229	0.468253	-4.11257	0.63169
-4.05458	0.457881	-3.68081	0.471185	-3.55473	0.466228
-3.2221	0.457471	-3.49567	0.393832	-3.80348	0.427785
-3.26322	0.506943	-3.29923	0.449683	-3.47943	0.417707
-3.85372	0.507429	-3.38452	0.450105	-3.71806	0.400931
-4.12672	0.42797	-3.17563	0.417973	-3.975	0.608781
-3.74415	0.472969	-3.2121	0.39132	-4.08245	0.691919
-3.49824	0.610342	-3.14908	0.492908	-3.92283	0.421848
-4.07024	0.42217	-3.54483	0.472098	-4.26472	0.688683
-4.04486	0.439918	-3.31269	0.395196	-3.99036	0.420968
-4.04735	0.546318	-3.97113	0.360931	-4.03497	0.692217
-4.14023	0.64337	-3.86693	0.440173	-4.20826	0.662868
-3.97957	0.496379	-3.5476	0.341724	-4.08144	0.685574
-3.8428	0.417208	-3.80794	0.390975	-3.94777	0.498757
-4.10196	0.48726	-3.45902	0.468024	-4.30122	0.6676
-3.596	0.463715	-3.55766	0.434036	-3.99469	0.533293
-3.99852	0.398741	-3.60378	0.557365	-4.04645	0.431244
-4.09409	0.500274	-3.83301	0.476986	-3.8314	0.500221
-3.79037	0.44809	-3.98773	0.692789	-4.09829	0.652419
-3.89557	0.485593	-3.76853	0.501045	-3.90379	0.610239
-3.89162	0.453029	-3.45712	0.367602	-4.12279	0.56679
-3.90226	0.453974	-3.20195	0.44557	-3.57722	0.432654
-3.90097	0.523108	-2.86676	0.378754	-3.54381	0.447558
-3.85858	0.485828	-3.55319	0.423431	-3.62149	0.446752
-3.53832	0.459511	-3.4387	0.450852	-4.16747	0.678009
-4.07427	0.468206	-3.82687	0.460936	-3.81799	0.452673
-3.95303	0.419322	-2.74341	0.598607	-4.24452	0.656661
-4.21849	0.393337	-3.4305	0.432612	-3.84559	0.667281
-4.18103	0.450085	-3.65948	0.458872	-3.21975	0.604519
-3.93932	0.523298	-3.99527	0.387787	-3.94241	0.476253
-3.96396	0.532889	-3.09787	0.395729	-4.20216	0.675165
-4.0182	0.412999	-3.65365	0.490732	-3.75371	0.494936
-4.08047	0.45585	-3.45763	0.457344	-3.59767	0.518026
-4.03687	0.4921	-4.02488	0.421202	-3.57091	0.639663
-3.69274	0.524429	-2.69245	0.449881	-3.47717	0.635677
-3.90435	0.48045	-3.26267	0.448609	-3.11353	0.41282
-4.08659	0.492237	-3.61528	0.61588	-4.27582	0.667909
-4.35464	0.483214	-3.58265	0.434941	-3.83451	0.497725
-3.83759	0.443076	-3.81392	0.352108	-4.18788	0.682464
-4.11212	0.393777	-3.34674	0.432408	-3.87882	0.491018
-4.19767	0.548602	-4.00689	0.409371	-3.70453	0.476794
-4.05706	0.411884	-3.06502	0.449802	-3.89804	0.682583
-4.0161	0.503369	-3.34211	0.371372	-3.83164	0.398398
-4.08578	0.434891	-3.28587	0.26132	-3.91964	0.67421
-4.29741	0.601645	-3.63791	0.390357	-4.04085	0.491779
-3.84746	0.485674	-3.67518	0.4421	-3.93597	0.505728
-4.07178	0.433022	-3.94739	0.722528	-2.87261	0.389951
-4.08109	0.457342	-3.51609	0.444096	-4.17617	0.677191
-3.84008	0.457582	-4.00944	0.468639	-4.3176	0.718027
-4.00399	0.436641	-3.42853	0.428866	-3.65119	0.441256
-3.96872	0.456744	-3.11205	0.456348	-3.98764	0.670544
-3.97884	0.485067	-3.05567	0.515987	-3.7961	0.399798
-3.84843	0.460364	-3.4411	0.427272	-3.65323	0.504316
-4.07666	0.462618	-3.26524	0.353362	-4.06494	0.605936
-4.01914	0.418203	-2.85853	0.440413	-4.11113	0.623173
-3.88778	0.397691	-3.67793	0.404451	-4.27343	0.700942
-3.89668	0.41701	-3.13667	0.387088	-4.02334	0.532973
-3.66177	0.434831	-2.98438	0.458566	-3.95079	0.673508
-3.96252	0.484728	-3.36668	0.409715	-4.10662	0.461701
-4.02151	0.417249	-3.66375	0.365369	-4.17739	0.387725
-4.03956	0.505715	-3.32629	0.387862	-4.223	0.621667
-4.07342	0.406806	-3.51691	0.581822	-4.01353	0.683576
-3.98887	0.449351	-3.64162	0.487608	-3.72557	0.413787
-4.10142	0.411957	-3.56075	0.437637	-4.20316	0.595875
-4.17356	0.456992	-3.45934	0.404981	-4.11215	0.56244
-4.20708	0.397761	-3.44691	0.426215	-4.14457	0.628313
-3.98544	0.427479	-3.36278	0.39896	-4.20808	0.700745
-4.08893	0.415752	-3.77712	0.376929	-3.5639	0.5456
-3.87248	0.507295	-3.54652	0.460155	-3.76644	0.437242
-4.20066	0.39968	-3.76298	0.561551	-4.2293	0.615183
-4.0803	0.420592	-3.79036	0.459075	-3.96308	0.671359
-4.0893	0.421359	-3.82243	0.40607	-4.05908	0.657712
-3.96904	0.50531	-3.26373	0.464311	-4.12399	0.574974
-3.89273	0.350085	-3.47465	0.423638	-3.62468	0.663734
-4.03054	0.418812	-3.548	0.336751	-3.62553	0.411606
-4.09824	0.422199	-3.33352	0.399972	-4.06366	0.438583
-3.93035	0.400826	-3.46553	0.465297	-4.13423	0.555601
-4.0079	0.392805	-3.53099	0.43859	-3.48553	0.657551
-3.83852	0.459536	-3.62379	0.394146	-4.02315	0.702281
-3.95136	0.415958	-3.57316	0.604917	-3.81212	0.45146
-4.16012	0.408771	-3.97576	0.6481	-3.95828	0.680616
-3.81534	0.475865	-2.88552	0.329808	-3.60455	0.46504
-4.35185	0.549015	-3.30302	0.384541	-4.0399	0.655036
-4.10822	0.413287	-3.13613	0.433639	-3.99893	0.665307
-4.05518	0.529137	-3.11868	0.384078	-3.97543	0.564064
-4.15779	0.634436	-3.41716	0.553468	-3.78531	0.45205
-4.27433	0.504836	-3.70546	0.365883	-3.84624	0.440938
-4.24254	0.409907	-3.77666	0.727502	-4.23718	0.676497
-4.13559	0.394785	-3.17864	0.488157	-3.82053	0.496802
-4.19869	0.375023	-3.49309	0.489516	-3.86193	0.599907
-3.97479	0.455551	-3.45143	0.419649	-3.97996	0.630935
-4.10016	0.462009	-3.96506	0.616509	-4.07697	0.607131
-3.84938	0.40794	-3.58868	0.399083	-4.17332	0.65868
-4.1046	0.405044	-3.60885	0.456962	-4.07184	0.718231
-4.07113	0.630912	-3.73231	0.486205	-4.08867	0.651239
-3.64899	0.543055	-3.62376	0.407206	-3.65828	0.443751
-3.97273	0.372605	-3.81388	0.468526	-3.65059	0.497407
-3.94292	0.449809	-3.04532	0.481196	-3.88115	0.443963
-3.79884	0.472253	-4.02789	0.737412	-3.38482	0.479533
-3.98024	0.390007	-3.87964	0.410659	-3.84339	0.664076
-3.9683	0.408354	-3.83876	0.499891	-4.00019	0.448334
-3.98702	0.417147	-3.55385	0.47288	-3.51587	0.451941
-4.20044	0.399409	-4.00399	0.699415	-3.69088	0.669743
-4.2069	0.429822	-3.88979	0.486077	-4.08408	0.635913
-3.9801	0.477752	-3.74151	0.463932	-4.07268	0.546169
-4.17528	0.40482	-3.82984	0.424861	-3.96705	0.477125
-4.18705	0.357299	-3.63049	0.480646	-3.99433	0.729348
-4.14402	0.499798	-2.95039	0.503076	-3.43149	0.40674
-3.60336	0.600521	-3.56822	0.414004	-3.62569	0.414775
-4.10373	0.579262	-3.24483	0.43474	-4.08088	0.441037
-4.2774	0.430382	-3.5079	0.355684	-4.05223	0.642954
-4.11767	0.437081	-3.55653	0.415194	-4.05035	0.652647
-4.11982	0.421055	-3.64952	0.384277	-3.83641	0.444076
-4.1396	0.457765	-3.612	0.445724	-3.74628	0.368673
-4.28498	0.437532	-3.65019	0.411779	-4.11905	0.476123
-3.63821	0.422823	-3.50149	0.492707	-4.00479	0.457706
-3.99268	0.563062	-3.67408	0.495332	-3.73636	0.438349
-4.09669	0.359376	-3.68268	0.548868	-4.27597	0.664151
-3.87915	0.42776	-3.82841	0.576652	-3.98959	0.495935
-4.20261	0.377789	-3.09407	0.416618	-4.03087	0.595526
-4.20585	0.477361	-3.14347	0.540698	-3.70462	0.436396
-3.7414	0.556379	-3.82078	0.425166	-4.2023	0.663654
-3.60527	0.426043	-3.96883	0.764199	-3.96915	0.507309
-4.0784	0.37034	-3.4253	0.431264	-3.77893	0.416899
-4.01009	0.442575	-3.42918	0.467602	-4.1516	0.646311
-3.08017	0.440498	-3.53564	0.388806	-4.11158	0.70749
-4.26327	0.40656	-3.78985	0.527421	-3.89551	0.439187
-3.72718	0.515633	-2.99961	0.48478	-3.9766	0.689264
-4.1542	0.374085	-3.66345	0.498661	-3.81924	0.584608
-4.1569	0.434804	-3.21246	0.495762	-4.1094	0.642876
-4.0942	0.383229	-3.87007	0.454007	-3.8568	0.620888
-4.13784	0.446778	-3.67905	0.443915	-3.86984	0.499847
-4.25278	0.454462	-3.21824	0.514647	-3.98728	0.406406
-4.15797	0.403865	-3.55952	0.519397	-4.02003	0.642424
-4.18309	0.449798	-3.63128	0.492358	-3.54347	0.366255
-4.0617	0.435439	-3.78193	0.524427	-3.82473	0.468715
-4.11929	0.428921	-3.78194	0.518938	-3.65073	0.422826
-4.20915	0.467817	-3.3527	0.479442	-3.9669	0.48715
-4.12376	0.491386	-3.10146	0.403638	-3.96108	0.473196
-4.03488	0.562598	-3.35303	0.460693	-3.88012	0.512131
-4.18421	0.330228	-3.54201	0.445746	-3.74562	0.526663
-3.18347	0.515487	-3.59104	0.404402	-3.99142	0.410319
-4.15689	0.431474	-3.32321	0.499873	-3.73925	0.704166
-4.20824	0.483981	-3.4685	0.475789	-3.82172	0.499929
-3.38053	0.473653	-3.55777	0.478284	-3.82356	0.578823
-4.08411	0.530954	-3.54828	0.399657	-4.02882	0.608632
-4.11127	0.425533	-3.85252	0.462549	-4.04166	0.607007
-4.03017	0.506347	-3.27142	0.472998	-4.10514	0.727133
-4.21988	0.36191	-3.05831	0.435215	-3.76594	0.625867
-3.18774	0.615979	-3.54768	0.483955	-3.71534	0.564473
-3.98561	0.439585	-3.97385	0.762988	-3.71148	0.450525
-4.1358	0.355657	-3.63367	0.493574	-3.92122	0.620635
-3.98161	0.405106	-3.69969	0.420765	-3.93236	0.344001
-3.73193	0.405994	-3.68498	0.456723	-4.02819	0.67424
-3.98211	0.515881	-3.24202	0.419209	-2.69286	0.667895
-4.32254	0.417778	-3.68283	0.452287	-4.08991	0.709825
-3.91855	0.640635	-3.34616	0.45494	-3.98169	0.709638
-3.49985	0.425026	-3.06103	0.348426	-4.29757	0.727147
-4.26454	0.35018	-3.81449	0.454841	-3.67129	0.452079
-3.9092	0.644984	-3.41248	0.425613	-3.90964	0.607999
-3.98767	0.439702	-3.71663	0.503903	-3.55565	0.45838
-4.24725	0.46492	-4.02977	0.692779	-4.11919	0.7167
-4.1177	0.36681	-3.22774	0.469157	-4.25211	0.65019
-4.09702	0.388858	-3.39451	0.443979	-4.1718	0.580338
-4.16138	0.382599	-3.28032	0.507144	-3.00546	0.404271
-4.18648	0.387752	-3.1207	0.46751	-3.86135	0.521647
-4.07672	0.46369	-3.09382	0.391661	-3.96003	0.71041
-4.16828	0.416212	-3.57821	0.472998	-3.90367	0.447941
-4.14582	0.372441	-3.08215	0.430718	-3.75091	0.734675
-4.10305	0.41429	-3.36253	0.394501	-3.69584	0.545679
-4.05926	0.576148	-3.5355	0.493115	-4.2995	0.618423
-4.21458	0.36404	-3.16964	0.45905	-3.2828	0.467442
-4.04124	0.551859	-3.43832	0.413169	-3.35051	0.435431
-4.32067	0.505053	-3.47289	0.444933	-4.24231	0.68263
-3.9551	0.370133	-3.22438	0.499427	-4.23893	0.650783
-4.13372	0.456682	-3.33245	0.409918	-3.44985	0.484016
-4.16831	0.387563	-3.19433	0.403255	-4.23451	0.65201
-3.94568	0.481696	-3.73065	0.459602	-3.68311	0.634335
-4.29504	0.443299	-3.44646	0.397552	-4.13451	0.707859
-4.2145	0.401281	-3.50818	0.43257	-4.00834	0.705588
-4.18276	0.311933	-3.4062	0.43266	-3.83181	0.495316
-4.07407	0.364294	-3.42516	0.442341	-2.69491	0.3972
-4.13722	0.368983	-3.79824	0.472461	-3.99474	0.701497
-4.11899	0.561353	-3.41754	0.420765	-3.55806	0.47725
-4.12845	0.40605	-3.78034	0.639068	-4.29636	0.691298
-4.23859	0.374616	-3.13362	0.591728	-4.13989	0.678928
-3.8797	0.565091	-2.89861	0.455182	-4.26037	0.731393
-3.91598	0.467535	-3.53244	0.536507	-3.44938	0.419974
-4.23617	0.358735	-3.67667	0.482735	-2.91553	0.710711
-3.97122	0.338306	-3.24866	0.446632	-4.01651	0.455084
-4.14348	0.627165	-3.30546	0.433017	-4.10459	0.707595
-4.16363	0.368846	-3.59528	0.468021	-4.30732	0.556182
-4.16887	0.286387	-3.66966	0.476558	-4.2656	0.654486
-4.22676	0.401875	-2.91125	0.410676	-3.96302	0.732252
-4.27669	0.349279	-3.78432	0.431141	-4.18442	0.7464
-4.03494	0.395688	-3.20153	0.43186	-3.6743	0.476644
-4.1179	0.364188	-3.31741	0.535326	-3.3554	0.512271
-4.19914	0.375536	-3.88365	0.400192	-3.7667	0.490381
-3.99811	0.380386	-3.2066	0.434104	-4.13556	0.71136
-4.25722	0.396133	-3.7472	0.51031	-3.94244	0.697293
-3.87222	0.593663	-3.59245	0.443425	-3.79256	0.753731
-3.85348	0.329472	-3.24651	0.392162	-4.25386	0.646641
-4.2214	0.442186	-3.35516	0.534068	-4.13121	0.700353
-4.01152	0.359798	-2.99601	0.386838	-3.48831	0.710867
-4.16472	0.419838	-3.53918	0.401945	-3.91607	0.442112
-4.12855	0.38394	-3.43755	0.422796	-4.15926	0.593375
-3.90726	0.48612	-4.0238	0.455996	-4.08573	0.73437
-4.01994	0.54576	-3.11248	0.437516	-3.56947	0.358306
-4.12771	0.340983	-3.56498	0.43247	-3.79327	0.685695
-4.25936	0.352024	-3.3556	0.374471	-4.21899	0.698494
-4.24746	0.39533	-3.74531	0.406606	-3.99286	0.398032
-4.00356	0.423196	-3.7495	0.432709	-3.78614	0.330174
-4.13227	0.430887	-3.16235	0.404098	-4.07683	0.711871
-4.27181	0.340854	-3.50612	0.428752	-4.19844	0.717561
-4.07227	0.378439	-3.70029	0.440852	-3.87059	0.701653
-4.12059	0.413319	-3.67319	0.593113	-4.22054	0.67761
-4.18649	0.461297	-3.58976	0.475566	-3.84214	0.441332
-4.52334	0.338109	-3.81257	0.481876	-3.98432	0.696056
-4.30042	0.375227	-3.44601	0.402148	-3.89523	0.584045
-4.2169	0.331164	-3.20172	0.428979	-3.89146	0.687417
-4.22351	0.408027	-3.87484	0.45787	-4.12811	0.753225
-4.14605	0.380633	-3.06477	0.473128	-4.16009	0.678973
-4.07758	0.64774	-3.94611	0.423551	-3.95	0.685612
-3.89305	0.426388	-3.66409	0.443413	-3.8571	0.478172
-3.72716	0.310711	-3.2587	0.450138	-3.67382	0.72868
-4.22401	0.40277	-3.76582	0.532714	-3.47309	0.441147
-4.20691	0.435571	-3.40309	0.482704	-3.97674	0.694659
-4.28663	0.451322	-3.94183	0.397408	-4.09046	0.721342
-4.3355	0.447898	-3.87873	0.372385	-3.86347	0.43796
-3.99425	0.466705	-3.87248	0.472802	-3.73849	0.387106
-4.29776	0.421674	-3.95697	0.373745	-3.47376	0.396817
-3.36641	0.57859	-2.94851	0.481874	-4.0243	0.74893
-4.24196	0.379529	-3.94509	0.362773	-4.0885	0.763352
-4.30648	0.335172	-3.41501	0.513541	-4.06566	0.72988
-4.10241	0.318637	-4.19266	0.668244	-3.82448	0.506403
-4.12695	0.447006	-3.18198	0.40868	-4.23162	0.618497
-4.03176	0.430109	-3.40825	0.394444	-3.6167	0.376429
-3.80217	0.40465	-3.84476	0.431867	-3.27886	0.453248
-4.09962	0.577202	-4.01054	0.444919	-4.00132	0.407916
-4.01274	0.407423	-3.7938	0.409908	-3.89895	0.67816
-4.09312	0.361777	-3.88385	0.434385	-3.28365	0.442245
-4.0736	0.424748	-3.84568	0.428373	-3.95002	0.444117
-4.17753	0.434753	-3.25814	0.41139	-4.10059	0.676489
-3.65909	0.31609	-3.18411	0.364598	-4.06823	0.446447
-3.92571	0.479892	-3.64272	0.34845	-3.78053	0.473156
-4.09172	0.498216	-3.72808	0.411738	-4.10782	0.557996
-4.31104	0.413147	-3.51394	0.450009	-3.94907	0.349419
-4.20142	0.359463	-3.71473	0.376746	-3.49244	0.333245
-4.11268	0.441386	-3.48136	0.46936	-3.80334	0.391615
-4.11467	0.321276	-3.94686	0.343344	-4.11229	0.692226
-4.1039	0.363327	-3.96883	0.438209	-3.99849	0.425247
-4.04798	0.42955	-4.07772	0.524285	-3.50197	0.389459
-4.21649	0.441026	-3.56231	0.515451	-3.86737	0.735726
-4.2229	0.37419	-3.7869	0.382173	-4.05167	0.594338
-4.18953	0.401683	-3.7196	0.447541	-3.63813	0.397213
-4.26116	0.400321	-3.91435	0.456328	-3.45081	0.417215
-4.3816	0.542281	-3.0006	0.421586	-4.15532	0.763617
-4.13332	0.446559	-4.14642	0.748529	-3.81015	0.763822
-3.73306	0.295071	-3.31572	0.448572	-4.11003	0.681047
-4.26007	0.446097	-3.70464	0.316332	-4.04339	0.723314
-4.31945	0.537289	-3.31871	0.380901	-4.12361	0.67344
-4.13788	0.455864	-3.50758	0.548088	-4.19109	0.653532
-4.22949	0.414615	-3.18368	0.471314	-3.87458	0.372186
-3.9936	0.271785	-3.50933	0.444139	-3.81506	0.321763
-4.09481	0.451584	-3.05846	0.375746	-3.38584	0.334063
-3.4605	0.42252	-3.73955	0.350143	-3.90526	0.386825
-4.17485	0.382197	-3.11243	0.412725	-4.12439	0.698756
-4.18915	0.323861	-3.56569	0.453573	-4.07197	0.671589
-4.05781	0.442595	-3.29843	0.368283	-3.86333	0.726795
-4.24645	0.483498	-3.3396	0.456466	-4.15686	0.629492
-4.25843	0.268028	-3.68199	0.440312	-4.04897	0.657527
-4.08897	0.53928	-3.54359	0.458976	-3.5733	0.421016
-4.20038	0.488726	-3.36621	0.408946	-3.78284	0.613881
-4.14646	0.488506	-3.21654	0.464932	-3.77916	0.658736
-4.15948	0.4584	-3.33259	0.352253	-4.05671	0.423976
-4.31587	0.60795	-3.21246	0.42637	-3.58523	0.354278
-4.00888	0.52604	-3.57327	0.490345	-4.06881	0.747992
-4.24786	0.447158	-3.52467	0.479131	-4.04569	0.763674
-4.10486	0.356932	-3.24904	0.43028	-4.23385	0.678289
-3.79492	0.438565	-3.5436	0.410622	-4.1016	0.766903
-3.80358	0.303892	-3.27583	0.421817	-3.98787	0.650548
-3.9844	0.425392	-3.81085	0.632581	-4.23067	0.599331
-3.95194	0.607433	-3.35075	0.410811	-4.23555	0.72047
-4.24767	0.521834	-3.91925	0.422339	-4.13885	0.623255
-4.24189	0.550827	-3.6434	0.454653	-4.08423	0.664431
-3.47527	0.412233	-3.6198	0.383991	-4.12108	0.537007
-3.57981	0.375342	-3.47607	0.412041	-3.49679	0.715122
-3.41429	0.48184	-3.71626	0.407	-3.60203	0.305579
-3.99148	0.490617	-3.25717	0.397199	-4.05512	0.645345
-3.97751	0.428795	-3.72915	0.358813	-3.72366	0.658453
-3.55644	0.464366	-3.90877	0.382916	-4.12777	0.717013
-4.15351	0.53194	-3.26864	0.327369	-3.38744	0.26301
-3.68811	0.472138	-3.37142	0.441068	-3.97207	0.434982
-3.66172	0.430463	-3.97564	0.778397	-3.81722	0.374362
-4.06213	0.392506	-3.31075	0.381104	-4.07641	0.463695
-3.66617	0.556895	-3.51287	0.430537	-4.25561	0.650867
-3.85594	0.507729	-3.31304	0.413621	-3.29345	0.471812
-4.21074	0.465695	-3.37426	0.447358	-3.95217	0.363106
-4.04104	0.417211	-3.78131	0.354788	-4.08221	0.435271
-4.28389	0.497994	-4.10873	0.712333	-4.23375	0.630303
-3.70668	0.450183	-3.81823	0.425058	-4.19934	0.727018
-4.16443	0.460861	-3.7485	0.530761	-4.22168	0.676858
-4.2272	0.435966	-3.35985	0.393692	-3.95538	0.480917
-4.17288	0.483042	-3.53196	0.462636	-3.95472	0.725113
-3.86991	0.482867	-3.38026	0.423438	-3.99856	0.736107
-4.32225	0.490303	-3.29643	0.417105	-3.79688	0.676046
-4.01274	0.382763	-3.74872	0.46021	-4.1277	0.788045
-3.95535	0.461837	-3.83856	0.398472	-3.83727	0.489855
-4.00934	0.470401	-3.71955	0.418813	-4.11246	0.724798
-4.30734	0.541048	-2.94503	0.449805	-3.61624	0.422751
-4.20411	0.478462	-3.05079	0.507421	-3.66577	0.38184
-3.95374	0.45346	-3.58848	0.495763	-3.52789	0.76031
-3.74595	0.438758	-3.50417	0.43288	-3.32175	0.689142
-4.3054	0.558626	-3.33393	0.494215	-4.09392	0.655032
-4.19483	0.434853	-3.12002	0.425641	-4.0812	0.684755
-3.826	0.405327	-3.6624	0.489059	-4.11868	0.640168
-3.82561	0.499653	-3.51625	0.416695	-3.62692	0.646902
-3.84054	0.509358	-3.57701	0.436884	-3.25057	0.312304
-4.18283	0.48839	-3.98448	0.351887	-3.44769	0.59345
-4.27304	0.471042	-3.53014	0.481466	-3.86841	0.451413
-3.77048	0.482659	-3.65362	0.428743	-3.58723	0.393522
-4.04315	0.499267	-3.44996	0.426536	-4.09437	0.745329
-3.70253	0.43143	-3.33438	0.450117	-4.169	0.738581
-4.14096	0.408975	-3.83698	0.422086	-3.85568	0.442476
-4.1059	0.461228	-3.75366	0.590115	-4.25868	0.599927
-4.07943	0.458963	-3.67082	0.402954	-4.24955	0.627516
-3.26063	0.536905	-3.9665	0.456778	-4.09021	0.714555
-4.23501	0.508776	-3.48182	0.44709	-4.17528	0.791039
-4.0693	0.402607	-2.98583	0.485173	-4.24495	0.666718
-4.02769	0.4355	-3.15306	0.638985	-4.27847	0.712254
-4.00715	0.45626	-4.03653	0.444803	-4.23483	0.720227
-4.2962	0.485873	-3.27166	0.572356	-3.55992	0.428513
-3.64519	0.451497	-4.01403	0.658862	-3.53385	0.45188
-3.61688	0.466519	-3.36191	0.449509	-3.29399	0.530327
-4.11004	0.408489	-4.09178	0.567947	-3.53409	0.351644
-4.08944	0.322255	-3.1247	0.435497	-4.0142	0.720765
-3.86562	0.461719	-3.66805	0.439359	-3.47559	0.429277
-4.16561	0.478637	-3.4151	0.400635	-3.50173	0.465815
-3.18926	0.458248	-3.56921	0.387782	-4.08727	0.716476
-4.16436	0.510683	-3.37427	0.58708	-4.17124	0.7349
-4.09431	0.461395	-3.42021	0.503448	-2.94182	0.500274
-4.12907	0.443145	-3.5024	0.454116	-3.83004	0.479996
-4.14813	0.507656	-3.87082	0.415364	-4.19369	0.609761
-3.76697	0.512131	-3.40539	0.422495	-4.12265	0.610417
-3.95889	0.494481	-3.42869	0.452194	-3.9051	0.713835
-4.04933	0.50974	-3.93982	0.414177	-4.10884	0.625981
-4.16789	0.524096	-3.74652	0.417186	-4.14578	0.666208
-4.17767	0.51631	-3.55907	0.433948	-3.9069	0.40976
-4.13937	0.478522	-3.78644	0.400055	-3.96842	0.429344
-4.07622	0.478059	-3.63382	0.458915	-4.07371	0.736133
-4.0315	0.422129	-3.96943	0.453877	-3.84703	0.681767
-4.15947	0.394851	-3.85409	0.412445	-3.83898	0.392768
-4.20479	0.489846	-3.82793	0.473915	-4.3657	0.775868
-4.29398	0.516494	-3.78355	0.406402	-3.83002	0.426849
-4.16357	0.486212	-3.89305	0.461546	-4.11106	0.719581
-4.21598	0.463594	-3.34854	0.439761	-4.15642	0.654835
-3.98612	0.428576	-3.68419	0.354982	-4.00671	0.63636
-4.05458	0.417649	-3.54188	0.370418	-3.6518	0.606796
-4.39404	0.418542	-3.68848	0.388048	-4.38363	0.800006
-4.2052	0.519361	-3.37494	0.407933	-3.43193	0.515989
-4.27495	0.379897	-3.30691	0.404529	-4.34882	0.787286
-3.90569	0.426133	-3.36844	0.408764	-3.94096	0.464803
-4.17282	0.427988	-3.93275	0.474716	-2.04334	0.344798
-3.85785	0.484852	-3.43788	0.333985	-3.91065	0.448696
-4.18711	0.476369	-4.09276	0.388447	-4.09436	0.696252
-4.3228	0.424543	-3.69074	0.492433	-4.1955	0.714369
-4.13719	0.473269	-3.67071	0.458594	-4.16854	0.66801
-4.18538	0.517941	-3.446	0.414041	-4.09211	0.638303
-3.94184	0.456753	-3.43346	0.420753	-4.00739	0.410457
-4.22077	0.517222	-3.59164	0.439904	-4.17708	0.695106
-4.07649	0.379066	-3.66994	0.495486	-3.74686	0.393717
-4.28598	0.461698	-3.37371	0.436005	-4.14531	0.615216
-3.8751	0.534812	-4.04833	0.561724	-4.19279	0.672122
-4.22809	0.53485	-3.12958	0.403218	-4.16895	0.697118
-3.86003	0.411147	-4.09103	0.661094	-4.34446	0.791502
-4.03705	0.4241	-3.74687	0.442941	-3.84285	0.626014
-3.87626	0.522743	-3.74165	0.379136	-4.14463	0.602263
-3.99534	0.420538	-3.91845	0.458327	-4.33046	0.801534
-3.95181	0.43447	-3.86514	0.482539	-4.08547	0.73788
-3.57929	0.501024	-3.78901	0.511604	-3.70305	0.621518
-4.32051	0.484079	-3.43807	0.384463	-3.44832	0.622421
-4.12724	0.499165	-3.44638	0.410057	-4.07659	0.484698
-3.91353	0.443536	-3.94453	0.470252	-4.36448	0.718278
-4.03847	0.484033	-3.66509	0.402585	-4.30891	0.758614
-4.14599	0.519901	-3.38703	0.402354	-4.26031	0.788622
-4.23265	0.307841	-3.37227	0.350226	-4.01742	0.700109
-4.13164	0.454796	-3.8437	0.385814	-4.18236	0.705614
-3.9724	0.573102	-3.67536	0.368515	-4.30445	0.769119
-4.12949	0.48687	-3.54863	0.322894	-3.53814	0.446275
-4.12105	0.419329	-3.16211	0.392153	-3.39262	0.483021
-4.03936	0.417323	-3.65985	0.442185	-3.66968	0.350724
-3.96944	0.43087	-3.34568	0.433746	-4.03017	0.417501
-4.13927	0.453507	-4.03232	0.572992	-4.18204	0.617853
-4.0829	0.422109	-3.58783	0.421729	-3.89762	0.518371
-4.28832	0.47974	-3.79476	0.354951	-4.38356	0.788559
-3.87788	0.460082	-3.43377	0.561882	-4.21572	0.633941
-4.10455	0.69337	-3.31298	0.453018	-4.33824	0.646013
-4.15546	0.473065	-3.41901	0.448076	-4.15989	0.602726
-4.25059	0.339036	-3.81871	0.400825	-4.44102	0.618175
-4.0133	0.472352	-3.98651	0.471706	-4.37375	0.772334
-4.09346	0.400612	-3.54407	0.380497	-4.12338	0.650939
-3.90949	0.393021	-3.40375	0.446369	-2.80955	0.445371
-3.7911	0.622802	-3.66143	0.377872	-4.37752	0.46228
-3.89576	0.5577	-3.49661	0.415579	-4.22096	0.487893
-4.11783	0.43932	-3.28362	0.38391	-3.87993	0.385994
-4.21865	0.502667	-3.43631	0.497127	-3.83393	0.651916
-3.93845	0.405411	-3.83431	0.4075	-4.34452	0.67584
-3.99018	0.420997	-3.50132	0.459821	-3.39039	0.456711
-3.79046	0.593977	-3.50383	0.430828	-4.32218	0.713701
-4.05373	0.436976	-3.21656	0.456679	-4.13257	0.690403
-4.00489	0.392397	-3.74941	0.566985	-3.90471	0.534175
-4.21263	0.536972	-3.43765	0.378969	-3.35069	0.379938
-3.99248	0.432877	-3.58028	0.490738	-4.29997	0.721455
-4.19777	0.511084	-4.19405	0.710801	-3.28574	0.639186
-4.05489	0.448197	-4.06839	0.424108	-4.18796	0.712732
-4.22582	0.580193	-3.34805	0.451525	-4.25112	0.720663
-4.23455	0.518926	-3.57746	0.434895	-4.12849	0.458878
-3.92815	0.403055	-3.34561	0.219063	-3.64725	0.382948
-4.14437	0.381874	-3.81008	0.285219	-4.34401	0.670176
-3.40239	0.623411	-3.90604	0.386071	-4.31817	0.735151
-3.71807	0.626148	-3.99329	0.363776	-4.26373	0.772579
-3.67005	0.38707	-3.41999	0.521457	-4.34877	0.712254
-3.94809	0.470657	-4.04079	0.58551	-3.98324	0.628259
-3.51388	0.412587	-3.64642	0.392793	-4.29905	0.775435
-3.90337	0.415567	-3.47458	0.403988	-3.93078	0.461363
-3.60485	0.395479	-3.73452	0.420049	-4.01738	0.470271
-3.78487	0.417423	-3.57876	0.460867	-4.22756	0.651568
-4.18644	0.422676	-3.70536	0.292195	-2.22313	0.454881
-3.56485	0.454608	-4.00274	0.363001	-3.8774	0.68939
-4.15835	0.392872	-3.42532	0.462626	-4.2673	0.775041
-4.05542	0.484935	-3.75208	0.376321	-4.28595	0.630265
-3.85091	0.460624	-3.8532	0.468403	-4.0242	0.445822
-4.09816	0.454908	-3.59835	0.397146	-4.12955	0.655274
-4.1279	0.482175	-3.39508	0.396471	-4.01433	0.433172
-4.11581	0.463191	-2.91964	0.419103	-4.23837	0.6976
-4.07497	0.397598	-3.85524	0.489519	-4.02122	0.69024
-3.62473	0.40661	-3.59015	0.370783	-4.00752	0.289409
-4.11572	0.408267	-3.69578	0.45483	-3.63809	0.434981
-4.14619	0.435524	-3.43196	0.410016	-3.62924	0.395543
-3.98784	0.418366	-3.34876	0.274974	-3.83061	0.476914
-4.09887	0.453509	-3.38727	0.411195	-4.26989	0.723739
-3.76832	0.425028	-2.91534	0.433561	-4.29691	0.638667
-3.93264	0.382211	-3.13134	0.426679	-4.20855	0.659482
-4.07512	0.420059	-3.68358	0.384764	-4.01697	0.675845
-3.78146	0.472704	-3.99169	0.531585	-3.90273	0.460576
-3.65691	0.402452	-3.55182	0.501644	-3.59512	0.560139
-4.08066	0.503753	-3.52341	0.402548	-3.94053	0.425116
-3.6355	0.394561	-3.72536	0.255569	-4.14777	0.62328
-4.1099	0.43533	-3.62678	0.428762	-4.14143	0.52588
-3.82655	0.383564	-3.91688	0.410221	-4.27569	0.660404
-4.02626	0.459613	-3.85969	0.382732	-3.9944	0.604301
-4.04136	0.479517	-3.96392	0.520542	-4.15827	0.503663
-4.09625	0.404249	-4.00612	0.258703	-4.01781	0.724553
-4.15877	0.395361	-3.55887	0.587628	-4.06392	0.735858
-4.08805	0.446044	-3.28174	0.294956	-4.1941	0.598366
-4.01384	0.435513	-3.35224	0.446303	-4.20661	0.487505
-4.03574	0.379555	-3.79021	0.375076	-3.76353	0.46448
-3.71845	0.495881	-3.29079	0.456039	-4.06571	0.668884
-4.19515	0.402562	-3.61373	0.487421	-3.78885	0.5596
-4.26854	0.465361	-4.11811	0.653131	-4.20555	0.420163
-3.64813	0.462015	-2.69648	0.42052	-3.3196	0.572372
-4.30526	0.554454	-3.59944	0.395586	-4.25724	0.788563
-3.76293	0.546617	-3.5253	0.206444	-4.08244	0.592884
-4.14172	0.528588	-3.94169	0.416768	-4.03674	0.634157
-3.37088	0.524916	-3.38091	0.44684	-3.73144	0.483117
-3.55109	0.473853	-3.64577	0.360893	-4.13749	0.629865
-3.96338	0.448244	-4.04481	0.376913	-4.27128	0.731446
-3.80715	0.370403	-3.3536	0.364035	-4.30988	0.735448
-4.13396	0.388414	-3.98042	0.278862	-4.27547	0.54657
-4.21951	0.550151	-3.62719	0.392652	-4.29096	0.760059
-4.10976	0.526693	-3.72816	0.470177	-4.14609	0.664852
-4.10188	0.440118	-3.75674	0.379252	-4.22938	0.670713
-4.0219	0.389967	-3.63057	0.422658	-4.08322	0.474571
-4.0248	0.321161	-3.68977	0.483483	-3.732	0.383651
-4.11468	0.337263	-4.02809	0.430991	-3.9594	0.644748
-3.69085	0.39247	-3.93141	0.498356	-4.05518	0.389665
-3.72221	0.416566	-4.05051	0.31762	-3.57409	0.426618
-4.15391	0.523429	-3.74448	0.463773	-3.66562	0.540404
-4.12602	0.413772	-3.745	0.379902	-3.7277	0.467228
-4.06357	0.367175	-3.94947	0.40974	-4.03814	0.667911
-4.05359	0.471111	-3.45649	0.373006	-4.00059	0.526893
-3.58931	0.480543	-3.56647	0.481178	-3.87806	0.390195
-3.99262	0.422456	-3.80531	0.410006	-4.13416	0.496604
-3.6495	0.481472	-3.40374	0.349988	-4.26066	0.654389
-4.23896	0.403007	-4.00092	0.728743	-3.88827	0.442383
-3.75703	0.376765	-3.84019	0.728436	-3.5035	0.421853
-4.15724	0.404067	-3.28054	0.307344	-4.0582	0.540737
-3.49966	0.506352	-3.59973	0.424619	-4.0081	0.44077
-3.72307	0.399581	-3.14076	0.386171	-4.03089	0.697979
-3.76017	0.513586	-3.68483	0.383033	-3.73063	0.580546
-4.2282	0.34793	-3.69685	0.439972	-4.01729	0.431666
-4.13682	0.318377	-3.73438	0.50992	-4.18157	0.718559
-3.91508	0.480391	-3.87711	0.459952	-3.91056	0.392196
-3.79716	0.480782	-3.33847	0.395296	-4.11208	0.719916
-4.09867	0.39926	-3.49325	0.413413	-3.91315	0.426771
-3.77302	0.461314	-3.57628	0.575929	-4.33745	0.643051
-4.23027	0.473305	-3.5019	0.273004	-4.11353	0.759057
-3.95259	0.334381	-3.52898	0.463178	-4.0027	0.418369
-3.73151	0.469452	-2.95757	0.37359	-3.78048	0.525903
-4.2993	0.410793	-3.95128	0.388452	-3.84668	0.441226
-3.17147	0.452433	-3.79587	0.423165	-4.10226	0.728615
-4.25812	0.444357	-3.98843	0.336759	-3.34954	0.621416
-3.89219	0.491561	-3.26389	0.421532	-3.65762	0.387938
-4.01765	0.397511	-3.42991	0.25006	-4.13631	0.702165
-4.18882	0.28498	-3.9989	0.465144	-3.84342	0.429797
-4.26112	0.52061	-3.94293	0.515614	-3.9917	0.726594
-4.25475	0.303598	-3.50168	0.449943	-3.82295	0.371268
-4.06058	0.379966	-3.45491	0.351847	-4.14611	0.73813
-3.67891	0.453989	-3.70604	0.376615	-4.22501	0.540327
-4.19236	0.357182	-3.94117	0.414753	-4.02273	0.695759
-4.17524	0.383525	-3.69609	0.446233	-4.01195	0.651714
-4.189	0.421663	-3.48106	0.597606	-3.99443	0.398162
-3.74264	0.406023	-3.85014	0.405185	-3.98594	0.440362
-4.0919	0.411569	-3.7853	0.384554	-3.7403	0.448865
-4.1892	0.32646	-3.47573	0.370812	-3.88258	0.354064
-4.10325	0.41149	-3.85033	0.425378	-3.96438	0.527234
-4.06902	0.533445	-3.65168	0.37699	-4.13905	0.519493
-4.28114	0.337332	-3.45694	0.366344	-3.52058	0.437465
-4.11622	0.39045	-3.9189	0.431174	-3.74196	0.419534
-4.23629	0.378636	-3.22172	0.443088	-4.22049	0.726972
-4.21078	0.441959	-3.97292	0.399574	-3.7394	0.768103
-4.02748	0.434043	-3.21255	0.412864	-4.06583	0.713381
-3.47048	0.474039	-3.84995	0.455712	-2.99853	0.439011
-3.30296	0.466287	-3.2851	0.350356	-4.01101	0.480508
-4.16153	0.550006	-3.71178	0.472742	-4.18375	0.65199
-3.98018	0.466802	-3.74964	0.476764	-3.96397	0.396223
-3.96371	0.353734	-3.80298	0.374553	-3.70046	0.464997
-3.90809	0.399897	-3.9081	0.43473	-3.83737	0.684705
-3.45876	0.352781	-3.17487	0.341585	-3.9713	0.471324
-3.97934	0.474318	-3.50998	0.463887	-4.01389	0.664414
-4.19406	0.350057	-3.5616	0.412954	-3.68121	0.529119
-4.08492	0.352131	-3.31815	0.456926	-3.43957	0.468632
-4.20545	0.372567	-3.8231	0.402835	-3.96994	0.6713
-4.09496	0.378023	-4.3363	0.718565	-4.2817	0.689272
-3.95268	0.348259	-3.44025	0.414272	-4.21296	0.783547
-4.12858	0.408193	-3.90086	0.492625	-3.8651	0.430456
-4.01928	0.368956	-3.63684	0.413082	-4.03951	0.705048
-4.25893	0.425897	-3.48566	0.476869	-4.27852	0.712463
-4.22196	0.410594	-3.74211	0.346515	-3.52727	0.469571
-3.80371	0.469762	-2.94382	0.506581	-4.2339	0.580523
-4.18695	0.460685	-3.54724	0.463242	-4.05178	0.748767
-4.10297	0.370775	-3.72394	0.316724	-4.20209	0.641764
-4.33089	0.353443	-3.42372	0.409258	-3.99224	0.686364
-4.28009	0.404835	-3.40337	0.466217	-4.10725	0.452422
-4.13886	0.410366	-3.08344	0.368253	-3.75192	0.459171
-3.91115	0.493658	-3.57769	0.386524	-4.11689	0.432284
-4.02985	0.436756	-3.48295	0.3714	-4.08283	0.73972
-3.56864	0.554289	-3.35362	0.37219	-3.91569	0.476052
-4.11249	0.415432	-3.04122	0.422519	-3.45222	0.475926
-4.33949	0.515035	-3.32485	0.339981	-3.76489	0.473492
-4.05194	0.441738	-3.88415	0.325761	-4.27634	0.614664
-3.96427	0.413565	-3.75906	0.358076	-4.08056	0.687349
-4.06025	0.451199	-3.39459	0.405269	-4.14037	0.687555
-4.16669	0.32291	-3.10875	0.404779	-3.85938	0.73039
-4.1092	0.413681	-3.15964	0.384454	-4.12864	0.681986
-4.21206	0.446022	-3.57851	0.426681	-3.94914	0.443652
-4.08852	0.358396	-3.42475	0.319611	-3.94886	0.413083
-4.27439	0.477736	-1.94472	0.320827	-4.19758	0.796449
-4.17507	0.341043	-3.74549	0.484967	-4.13015	0.588415
-4.22449	0.339856	-3.77153	0.443998	-4.20988	0.627185
-4.16689	0.351107	-3.74106	0.427859	-3.2882	0.715995
-4.07344	0.417231	-3.16429	0.429169	-3.25415	0.455084
-4.15161	0.425025	-3.1821	0.453196	-4.10093	0.745807
-4.04105	0.401473	-3.11789	0.402035	-4.11123	0.710176
-4.27749	0.356516	-3.58155	0.451666	-4.13367	0.656033
-4.17709	0.401589	-3.42484	0.427152	-3.80406	0.510954
-4.09032	0.412013	-3.59	0.319044	-3.98222	0.550036
-4.10356	0.465429	-3.47245	0.29406	-3.56484	0.465955
-4.30373	0.346995	-3.53746	0.414361	-3.99358	0.707467
-4.00003	0.403405	-3.71119	0.445013	-4.22539	0.725765
-4.05168	0.410836	-3.53969	0.544764	-3.66975	0.393271
-4.25789	0.293421	-3.03847	0.424528	-3.92546	0.669987
-4.21207	0.318703	-3.81686	0.464401	-3.91874	0.712225
-3.77861	0.418252	-3.91172	0.401604	-3.50388	0.399781
-4.13626	0.395674	-3.6893	0.449779	-3.32283	0.367168
-4.0503	0.351139	-3.69239	0.476762	-4.05322	0.739333
-3.84592	0.340015	-3.15569	0.40335	-3.96296	0.445583
-4.1378	0.451424	-3.66323	0.291018	-3.84689	0.694388
-4.00458	0.409854	-3.04432	0.432876	-3.50739	0.51387
-4.05473	0.443514	-3.37725	0.426111	-4.07142	0.700884
-4.04479	0.390898	-2.91218	0.328982	-4.1373	0.613201
-3.95857	0.383609	-3.593	0.361253	-3.57453	0.373452
-4.05956	0.429306	-3.29116	0.39537	-3.99175	0.600583
-4.19807	0.434679	-3.97999	0.722284	-3.64514	0.513623
-4.27566	0.4092	-3.21247	0.467599	-4.26083	0.723846
-4.08966	0.429802	-3.66075	0.407	-4.11178	0.772679
-4.12047	0.355957	-3.53899	0.348298	-3.87603	0.520169
-4.20428	0.386452	-3.10372	0.502349	-3.94663	0.488463
-3.77361	0.385316	-3.50458	0.449613	-4.07785	0.480854
-4.13527	0.392622	-3.44334	0.43292	-3.70507	0.467952
-4.24101	0.54761	-3.70721	0.504353	-3.85976	0.395928
-4.1979	0.500706	-3.24331	0.523532	-4.15387	0.636543
-4.16716	0.436081	-3.66422	0.55032	-4.16937	0.642212
-3.73231	0.562354	-3.75946	0.472533	-3.76907	0.575887
-3.98701	0.608238	-3.16885	0.398713	-4.23634	0.639488
-4.25325	0.335983	-3.32488	0.349766	-3.65595	0.359371
-4.19365	0.372148	-3.57756	0.453539	-3.6331	0.461298
-4.02185	0.351032	-3.54334	0.4928	-4.10945	0.603327
-4.10798	0.329653	-3.17885	0.415344	-4.23095	0.643217
-4.06432	0.38575	-3.33282	0.462606	-3.63323	0.672754
-3.9662	0.456181	-3.95836	0.698725	-4.14459	0.710654
-4.0954	0.366509	-3.24307	0.507409	-4.26738	0.691128
-4.09174	0.364455	-3.72098	0.356626	-3.73552	0.499417
-3.68093	0.429597	-3.40772	0.353299	-4.24949	0.514355
-4.11531	0.413538	-3.4395	0.489474	-4.29811	0.654732
-3.63515	0.438816	-3.69275	0.392072	-4.20326	0.701776
-4.22768	0.383609	-2.95457	0.345812	-3.84022	0.413467
-3.97093	0.334059	-3.92388	0.70471	-4.16191	0.674589
-4.25867	0.511277	-3.18506	0.306673	-3.71166	0.516634
-4.04216	0.382511	-3.44903	0.448348	-3.96732	0.564045
-4.17118	0.355471	-3.45229	0.415906	-3.58803	0.392872
-3.9222	0.405762	-3.75692	0.415823	-4.15447	0.748112
-4.29096	0.305513	-3.58753	0.398877	-3.59569	0.716168
-4.13048	0.39523	-3.11498	0.373682	-3.7402	0.455982
-4.24969	0.384395	-3.34326	0.403187	-4.21466	0.591267
-4.09498	0.363359	-3.57215	0.473646	-3.60752	0.454656
-4.06552	0.432146	-3.27928	0.33767	-3.54301	0.390107
-4.11634	0.336961	-3.24352	0.415603	-4.06346	0.432487
-4.20423	0.484193	-3.24728	0.340209	-3.84554	0.508104
-4.17179	0.445796	-3.75762	0.480031	-3.99596	0.673482
-4.0146	0.381614	-3.79599	0.376463	-4.02945	0.754617
-3.86005	0.378609	-2.96702	0.400415	-3.78273	0.43729
-3.99997	0.426982	-3.53168	0.442742	-4.13573	0.675348
-4.1326	0.426411	-3.70968	0.504873	-4.22513	0.65518
-4.12242	0.332129	-3.62225	0.33085	-4.12565	0.777852
-4.14332	0.456525	-3.7824	0.414011	-3.72952	0.40647
-4.14616	0.397265	-4.19651	0.59274	-3.44213	0.383661
-3.93308	0.33802	-3.85126	0.271096	-3.72359	0.398803
-4.03491	0.441209	-3.32991	0.372187	-4.1118	0.700734
-3.77373	0.347122	-3.65623	0.440598	-3.53737	0.400476
-3.96786	0.361897	-3.33829	0.384536	-4.20299	0.621043
-4.04699	0.357898	-3.25794	0.394229	-3.70482	0.432276
-4.26608	0.420124	-4.00683	0.68914	-3.66686	0.57666
-4.26036	0.387259	-2.74371	0.30165	-3.39148	0.386486
-4.15366	0.417437	-3.41186	0.404967	-4.01759	0.478704
-3.99818	0.367483	-3.64079	0.461569	-4.26457	0.559234
-4.0458	0.442121	-3.6306	0.506535	-3.60129	0.347085
-4.18884	0.499354	-2.89701	0.334209	-4.20563	0.693314
-4.04954	0.374122	-3.55358	0.547941	-4.15102	0.614293
-3.51487	0.402671	-3.60029	0.363897	-3.53065	0.715588
-4.15772	0.46344	-3.31516	0.390537	-3.90758	0.742619
-4.0907	0.328386	-3.84674	0.503177	-3.42922	0.3487
-4.25379	0.392829	-4.03671	0.675282	-4.07021	0.63436
-4.29725	0.368121	-3.31822	0.383105	-4.2646	0.713121
-3.67874	0.216014	-3.30538	0.381981	-3.26138	0.328984
-4.17039	0.327421	-3.41166	0.409359	-3.35397	0.32879
-3.67902	0.421183	-3.03178	0.448528	-4.33665	0.761657
-3.88155	0.461646	-3.02373	0.47187	-4.11008	0.723626
-3.79929	0.425263	-2.8318	0.39515	-4.20077	0.692277
-4.21432	0.387373	-3.46546	0.377768	-4.25423	0.61624
-4.12729	0.378163	-3.71958	0.451435	-4.20148	0.675118
-3.95372	0.358869	-3.31113	0.393099	-3.93449	0.675783
-4.15645	0.393308	-3.63377	0.418603	-3.59991	0.429936
-4.28003	0.382645	-2.89046	0.496002	-3.04042	0.436686
-4.23078	0.402101	-3.03017	0.394798	-4.22512	0.721719
-4.29319	0.45691	-3.75679	0.557638	-4.0991	0.663931
-4.13498	0.437815	-3.39435	0.39281	-4.03358	0.73717
-4.232	0.357752	-3.5667	0.405417	-3.89442	0.486936
-3.91564	0.302551	-3.20074	0.395748	-3.50201	0.492892
-4.20601	0.509595	-3.28312	0.413874	-3.51952	0.330087
-3.12641	0.447824	-3.36445	0.473812	-4.06457	0.674628
-4.2752	0.412797	-3.95156	0.432782	-4.32458	0.732784
-4.03117	0.361884	-3.47207	0.418702	-3.48229	0.445677
-4.11667	0.367448	-3.61218	0.592282	-4.27773	0.705218
-4.19823	0.410088	-3.64274	0.495984	-4.17694	0.743438
-3.84698	0.410631	-3.55936	0.408916	-4.08323	0.643362
-3.54211	0.365857	-3.69748	0.473541	-4.06846	0.669372
-4.15861	0.467058	-3.51942	0.404349	-4.04168	0.769388
-4.34316	0.417988	-3.5236	0.407692	-3.25939	0.48162
-4.33342	0.352857	-3.81412	0.726507	-4.07116	0.663089
-3.69935	0.378607	-3.65237	0.41941	-4.00686	0.235596
-3.949	0.391994	-3.7523	0.447581	-3.56336	0.421267
-3.9215	0.444495	-3.80732	0.444514	-3.63119	0.464086
-4.16556	0.397731	-3.76499	0.401778	-3.29342	0.289656
-4.22459	0.357097	-3.08027	0.437272	-3.3213	0.741429
-4.25023	0.404639	-3.4147	0.447563	-4.29994	0.645896
-4.08259	0.493902	-3.91935	0.354351	-4.04548	0.483891
-4.21933	0.482845	-3.88421	0.516223	-3.02312	0.434319
-4.00686	0.394728	-3.84703	0.753951	-3.9947	0.655181
-4.18035	0.470298	-3.66256	0.489735	-3.96501	0.386447
-4.37864	0.373934	-3.48796	0.424232	-3.726	0.659332
-4.00173	0.424084	-3.32701	0.428287	-4.07298	0.553103
-4.11096	0.498153	-4.04762	0.74463	-3.96092	0.647117
-4.25882	0.428901	-3.97544	0.428539	-4.16359	0.671672
-4.04289	0.447846	-3.44358	0.370693	-4.2279	0.773333
-4.11268	0.371699	-3.65852	0.355984	-3.13819	0.336154
-3.78593	0.489902	-3.4984	0.455872	-4.10188	0.59251
-4.18626	0.338705	-3.61084	0.387012	-4.02063	0.381484
-4.20641	0.402921	-3.87742	0.576257	-4.07261	0.642119
-4.15386	0.373529	-3.48343	0.491724	-4.0446	0.666581
-4.13878	0.406565	-3.20635	0.378994	-4.02436	0.512361
-3.75766	0.486827	-3.79639	0.430807	-3.94301	0.578328
-4.29773	0.418655	-3.75348	0.383243	-4.21006	0.368381
-4.18544	0.330085	-3.68617	0.410766	-4.05074	0.404387
-4.19696	0.451285	-3.73549	0.461253	-4.15763	0.722347
-4.05274	0.341192	-3.67923	0.416757	-4.10806	0.557825
-4.02985	0.454389	-3.88814	0.453822	-4.14776	0.737497
-3.3235	0.487616	-3.27693	0.591527	-4.14325	0.636182
-3.81011	0.395943	-3.79922	0.410827	-4.1411	0.40403
-4.26654	0.449816	-3.82959	0.62803	-3.43116	0.344446
-4.17116	0.454348	-3.01937	0.433768	-4.0305	0.469002
-4.17361	0.354931	-3.87676	0.510405	-4.16983	0.553561
-4.21608	0.398763	-3.68021	0.420223	-4.21256	0.661972
-4.1656	0.352199	-3.53464	0.453784	-4.10819	0.393341
-4.24631	0.366115	-3.69235	0.359007	-3.34201	0.62513
-4.12546	0.407993	-4.03099	0.572525	-4.17808	0.719007
-4.06882	0.374621	-3.23755	0.406739	-3.19471	0.496658
-4.12323	0.450577	-3.44971	0.460176	-3.49677	0.454107
-4.27782	0.428049	-3.76019	0.491645	-4.1231	0.426312
-4.25247	0.3287	-2.75669	0.437308	-3.6087	0.696281
-4.05512	0.39279	-3.85668	0.47838	-3.98399	0.435369
-3.99738	0.453114	-3.61689	0.539443	-3.28167	0.568032
-4.21568	0.387152	-3.94042	0.459916	-4.16942	0.509166
-4.27982	0.410649	-3.33649	0.626565	-3.46069	0.659726
-3.5692	0.434785	-3.14667	0.41443	-4.22889	0.588702
-4.15424	0.361756	-3.45439	0.384334	-4.15726	0.740339
-3.98577	0.415047	-3.76626	0.668821	-4.12567	0.517606
-4.30956	0.431072	-3.40713	0.449046	-3.38121	0.41469
-4.01278	0.435192	-3.76047	0.385053	-4.0413	0.387744
-4.11838	0.48226	-3.02776	0.412781	-4.22022	0.549888
-4.16168	0.486987	-3.4661	0.451177	-4.30126	0.663464
-3.85161	0.466196	-3.68356	0.447207	-4.22063	0.722626
-4.21287	0.458595	-3.8043	0.498411	-4.0383	0.661659
-3.77228	0.461385	-3.48279	0.453823	-4.25562	0.631241
-4.09373	0.374595	-3.85837	0.403326	-4.06811	0.540596
-4.21433	0.447562	-3.11777	0.438861	-4.00542	0.621717
-4.27684	0.41146	-3.0653	0.458117	-4.24796	0.77182
-4.27021	0.468675	-3.99052	0.762429	-4.06822	0.421846
-4.13623	0.494652	-3.64735	0.482828	-3.62549	0.617693
-4.08432	0.448599	-3.45393	0.416388	-3.98341	0.727954
-4.19282	0.476767	-3.65813	0.426606	-4.14932	0.519769
-4.08842	0.359263	-3.70951	0.414411	-4.25268	0.743397
-4.1514	0.431477	-3.96491	0.580573	-3.86187	0.384492
-4.11386	0.463968	-3.6675	0.416935	-3.87128	0.399266
-4.19269	0.438241	-3.42013	0.350442	-3.5699	0.434092
-4.07464	0.363753	-4.04958	0.598618	-4.12436	0.646156
-3.98289	0.401994	-3.93103	0.478568	-4.17849	0.462472
-4.05956	0.397535	-3.37355	0.420449	-3.57619	0.670501
-4.12386	0.417393	-3.70535	0.403638	-4.21835	0.573981
-4.15296	0.552989	-3.48087	0.455275	-4.03544	0.732948
-4.21744	0.480352	-3.26506	0.467217	-3.62889	0.481222
-3.78151	0.468933	-3.98108	0.762505	-3.91919	0.544373
-4.16954	0.368858	-3.88543	0.51097	-3.94066	0.448013
-3.77375	0.480817	-3.55959	0.402208	-4.24085	0.648461
-4.02902	0.589597	-3.95002	0.515935	-3.38078	0.641511
-4.15284	0.416027	-3.82477	0.559099	-4.14266	0.68418
-3.92299	0.540007	-3.72972	0.406564	-3.55007	0.652426
-3.35071	0.421391	-3.62351	0.499215	-4.26468	0.77787
-3.96427	0.24905	-3.72501	0.482846	-4.30047	0.617732
-4.19838	0.438405	-3.63356	0.481262	-3.99051	0.76147
-4.07723	0.409797	-3.90457	0.733107	-4.25629	0.753752
-4.07211	0.50433	-3.56456	0.419328	-4.12269	0.39469
-3.66144	0.448119	-4.03996	0.70968	-4.18031	0.73736
-3.93081	0.543594	-3.40314	0.422397	-3.76512	0.606423
-3.48826	0.407449	-3.73374	0.458825	-3.92406	0.647112
-4.07794	0.420402	-3.89603	0.715909	-4.19241	0.536529
-4.27783	0.475783	-3.49889	0.49418	-4.00124	0.756458
-4.13796	0.492566	-3.0749	0.402311	-4.23965	0.774383
-3.47964	0.367625	-3.88593	0.575831	-4.30149	0.734505
-4.17376	0.583515	-3.69274	0.66803	-3.31362	0.615795
-4.00109	0.399473	-3.57021	0.312497	-3.45374	0.457457
-4.22996	0.524572	-3.89381	0.359741	-3.40288	0.701175
-4.17178	0.478105	-3.71741	0.458482	-4.24721	0.757648
-3.86924	0.409177	-3.68157	0.39751	-4.19941	0.715237
-3.88844	0.513957	-3.43123	0.384552	-3.98293	0.774084
-4.05314	0.438659	-3.97008	0.513281	-3.59462	0.666252
-4.11487	0.454627	-3.88238	0.564263	-3.79209	0.464675
-3.85604	0.620996	-3.23654	0.415042	-3.84792	0.726045
-4.01969	0.451318	-3.94361	0.781747	-3.97593	0.703644
-4.21999	0.504565	-3.76094	0.439427	-3.8264	0.504245
-4.21172	0.466472	-3.69653	0.379205	-4.0936	0.462588
-4.0688	0.461543	-3.98245	0.749393	-3.94599	0.468163
-3.90999	0.437649	-3.91441	0.762337	-4.24252	0.753215
-4.14933	0.384473	-3.55436	0.414103	-4.02722	0.470351
-4.08771	0.4686	-3.73931	0.372568	-3.79536	0.747015
-4.05806	0.469226	-3.51939	0.458215	-4.09831	0.494398
-3.79481	0.424063	-3.24216	0.414234	-3.50614	0.538493
-4.14162	0.442357	-3.79721	0.483499	-4.17132	0.671591
-2.57159	0.412722	-3.10457	0.400474	-3.93023	0.429161
-3.75641	0.396431	-2.63599	0.448824	-4.18495	0.698004
-3.48718	0.396386	-3.89787	0.485032	-4.29582	0.737654
-4.11939	0.432075	-3.73798	0.768538	-4.10686	0.663395
-4.17921	0.450299	-3.41795	0.418389	-3.8753	0.698164
-4.01258	0.41913	-3.80091	0.409599	-4.14011	0.6817
-4.00204	0.418786	-3.44865	0.384587	-3.94931	0.677544
-3.69	0.413001	-3.173	0.389823	-3.63547	0.410939
-4.05135	0.473208	-3.38785	0.394077	-3.85368	0.457021
-4.12445	0.479791	-3.57985	0.422628	-4.19078	0.480069
-3.47216	0.428212	-3.9938	0.74561	-3.79462	0.478308
-3.81099	0.405873	-3.75879	0.414387	-3.99376	0.440496
-3.73817	0.504074	-3.43155	0.573634	-4.14464	0.582344
-4.14932	0.444168	-3.40791	0.4981	-3.92941	0.442672
-4.08969	0.452534	-3.47658	0.449151	-3.82057	0.440959
-4.17863	0.641064	-3.47402	0.381298	-4.09539	0.660174
-4.14939	0.444803	-3.51325	0.48356	-4.13106	0.682087
-4.06945	0.455481	-3.7193	0.353278	-3.59214	0.435575
-4.09645	0.62668	-3.87928	0.473767	-4.33543	0.65684
-3.93092	0.47029	-3.38809	0.45114	-3.93183	0.387534
-4.13331	0.472337	-3.54096	0.42169	-3.95522	0.352068
-3.47819	0.560944	-3.676	0.444753	-3.82586	0.42229
-3.62029	0.498787	-3.43282	0.435207	-3.83494	0.60511
-3.66118	0.458126	-3.95491	0.403889	-3.96487	0.6101
-3.31687	0.464366	-3.63491	0.439878	-4.0472	0.453983
-4.02178	0.508197	-3.95749	0.464871	-3.89082	0.435433
-3.83403	0.454445	-3.48087	0.399459	-4.16809	0.739721
-3.38186	0.417171	-4.08039	0.734746	-3.5779	0.422034
-4.16858	0.429876	-3.69839	0.495666	-3.47895	0.476217
-4.0038	0.383016	-4.11164	0.77394	-4.19022	0.506763
-4.22099	0.487049	-3.57846	0.439044	-3.87042	0.397819
-4.00078	0.479112	-3.22679	0.41196	-4.00769	0.702182
-4.06545	0.398593	-3.28937	0.407196	-3.80198	0.339694
-4.13927	0.462399	-3.35307	0.363951	-4.09892	0.561797
-3.94535	0.457323	-3.44691	0.529844	-3.96408	0.43978
-4.20557	0.431548	-4.00673	0.74332	-4.08822	0.56247
-4.14015	0.435671	-3.59905	0.615753	-3.98298	0.395998
-4.09158	0.398049	-3.70367	0.473694	-4.12525	0.677967
-4.09757	0.474572	-4.08519	0.794826	-4.14869	0.680317
-4.26181	0.704674	-3.41326	0.365738	-3.82529	0.409375
-4.08772	0.41414	-3.74929	0.508289	-4.15526	0.694613
-4.03127	0.365916	-4.17473	0.763467	-3.86686	0.457301
-4.09268	0.486472	-3.6006	0.420885	-3.81242	0.698794
-3.93655	0.472747	-4.1229	0.796294	-3.86947	0.728883
-4.08778	0.408074	-3.72843	0.334894	-3.78098	0.451716
-4.06207	0.513783	-4.05969	0.645945	-3.74553	0.420875
-3.9162	0.392375	-3.68185	0.347007	-3.56041	0.445364
-3.93535	0.49427	-3.79767	0.416794	-3.9945	0.297129
-4.03682	0.482039	-3.00119	0.456379	-4.04624	0.568572
-3.95767	0.432866	-4.09104	0.666572	-4.1363	0.740918
-4.27683	0.438589	-3.89483	0.389308	-4.02244	0.611629
-4.06278	0.394929	-3.4837	0.503237	-3.91178	0.399182
-3.7487	0.448129	-3.66085	0.520103	-3.9862	0.477622
-4.18748	0.434062	-3.6697	0.411877	-4.11573	0.726573
-4.17598	0.423981	-3.75259	0.460833	-3.85566	0.603767
-3.2083	0.443757	-3.50581	0.589984	-3.74506	0.487942
-3.54498	0.385402	-3.36237	0.40282	-3.97932	0.555048
-3.96019	0.49882	-3.61923	0.331383	-3.41461	0.366618
-4.01566	0.37653	-3.1399	0.43131	-4.19904	0.736497
-4.16738	0.422961	-3.50863	0.441907	-3.59949	0.594277
-4.16953	0.427083	-4.22382	0.664505	-3.60658	0.401392
-4.05699	0.371611	-3.26801	0.473795	-3.78951	0.43913
-3.62951	0.491876	-3.87319	0.413854	-3.60062	0.363762
-4.10246	0.443955	-3.90358	0.508221	-4.26366	0.766653
-3.93453	0.579741	-3.04878	0.394569	-3.83303	0.438507
-4.28492	0.424239	-4.01157	0.605192	-3.80985	0.454868
-3.75399	0.425123	-4.12326	0.781452	-3.63786	0.345186
-3.89	0.374933	-3.5583	0.570744	-3.85522	0.451074
-3.95805	0.497873	-3.11038	0.529717	-3.89005	0.508919
-4.13865	0.408848	-3.66553	0.440438	-4.27322	0.660552
-3.70451	0.476059	-3.85689	0.444879	-4.16223	0.724693
-4.13391	0.410315	-3.71979	0.47687	-3.96781	0.667307
-3.96024	0.43167	-3.33373	0.342351	-3.79082	0.514067
-4.11166	0.449697	-3.55408	0.476314	-3.9824	0.492896
-3.97514	0.401885	-3.75148	0.393639	-4.05592	0.609563
-3.75453	0.436198	-3.48802	0.50936	-3.94935	0.460583
-4.01467	0.423023	-3.2316	0.535759	-4.0166	0.491652
-4.05358	0.473203	-3.78994	0.383882	-3.53802	0.438253
-4.03931	0.466035	-3.8881	0.419876	-4.06442	0.681401
-4.073	0.495283	-3.46072	0.493178	-3.28103	0.461491
-3.946	0.574797	-3.08662	0.406275	-4.03717	0.685262
-4.06824	0.356426	-4.23956	0.663307	-3.80539	0.515561
-3.7377	0.448961	-3.2292	0.283824	-3.80513	0.570157
-4.08198	0.415823	-3.89342	0.693874	-4.3531	0.713733
-4.10351	0.440438	-4.00488	0.46855	-4.1979	0.774666
-4.08006	0.444177	-4.11687	0.657521	-3.6525	0.407712
-3.93016	0.492241	-3.72243	0.371497	-3.99195	0.557856
-3.892	0.456736	-3.35279	0.487379	-3.94108	0.452895
-4.1247	0.410647	-3.91588	0.709046	-4.23631	0.685642
-4.06844	0.432496	-3.6991	0.466563	-4.25407	0.651942
-4.09239	0.398015	-3.32386	0.515426	-4.24239	0.758422
-4.11013	0.383935	-3.20572	0.267387	-3.94879	0.671907
-3.98727	0.421047	-3.37826	0.409893	-3.8942	0.183133
-3.98026	0.457693	-3.67622	0.339038	-3.37916	0.296948
-3.99474	0.468189	-3.62246	0.321814	-4.14359	0.783805
-3.93319	0.484916	-3.71836	0.44631	-4.02658	0.44862
-3.81664	0.421543	-3.93129	0.706666	-4.16359	0.578422
-4.2566	0.432407	-4.13197	0.754703	-3.81273	0.729547
-3.91111	0.438799	-4.15467	0.589713	-4.10871	0.5775
-4.12949	0.360603	-3.97398	0.719118	-3.94839	0.442302
-4.16981	0.457469	-3.49149	0.487543	-4.13657	0.538437
-4.08872	0.509883	-3.96004	0.284614	-4.05042	0.642922
-4.17742	0.463833	-4.2368	0.742887	-3.80012	0.414097
-4.11473	0.361454	-4.2498	0.688165	-3.54726	0.580132
-4.14704	0.355668	-3.04838	0.163058	-3.23393	0.442438
-3.99313	0.511433	-4.19904	0.641158	-3.90544	0.486119
-3.9987	0.447323	-3.2346	0.474972	-4.05802	0.490856
-4.12036	0.423811	-4.16505	0.717426	-3.58779	0.310141
-3.56456	0.504201	-3.63538	0.391483	-3.70478	0.48314
-4.05395	0.425635	-3.54963	0.418563	-3.8919	0.58882
-4.25426	0.499396	-3.73828	0.476864	-4.07232	0.496519
-3.91212	0.465423	-3.90253	0.345499	-3.98205	0.452209
-4.18133	0.486934	-3.84098	0.38166	-3.81579	0.409696
-3.99864	0.419185	-3.82137	0.41984	-3.53025	0.371786
-4.2162	0.4144	-4.16222	0.673615	-3.40458	0.379408
-4.14713	0.363423	-4.24563	0.710095	-3.79533	0.680763
-3.36636	0.470007	-3.87475	0.419059	-3.57228	0.324522
-3.89307	0.471718	-3.84515	0.483463	-4.05057	0.376341
-3.90689	0.443089	-3.67239	0.261953	-3.68054	0.274965
-3.86673	0.422873	-3.94567	0.586443	-4.12867	0.558212
-4.2132	0.465194	-4.01174	0.344008	-4.04987	0.679004
-4.13712	0.467412	-3.68435	0.402989	-3.83594	0.399314
-3.98767	0.439713	-4.2413	0.604065	-4.04969	0.437882
-3.85765	0.418736	-4.14848	0.451477	-4.09582	0.254654
-4.18387	0.518933	-3.69718	0.468733	-4.02983	0.574325
-3.6597	0.532524	-4.22273	0.710217	-3.93919	0.755145
-4.07594	0.404681	-3.70616	0.442195	-3.73515	0.207746
-4.14598	0.479589	-4.17569	0.692619	-3.5705	0.407076
-4.05511	0.450651	-3.9702	0.598765	-3.9007	0.389342
-4.20622	0.423484	-4.14288	0.502397	-3.61014	0.416201
-4.17861	0.415928	-3.52108	0.374561	-3.98996	0.472511
-4.16972	0.533844	-3.87885	0.436669	-3.39733	0.457011
-4.09782	0.417338	-4.19895	0.45839	-3.70405	0.572474
-4.04246	0.455213	-4.20898	0.679843	-3.63587	0.457833
-4.09072	0.499222	-3.86348	0.481774	-4.01202	0.371939
-3.96829	0.379454	-3.86723	0.50724	-4.18861	0.761826
-3.92632	0.582786	-3.84941	0.463695	-3.95186	0.415444
-3.50041	0.441236	-4.02205	0.2212	-4.21418	0.490557
-4.12186	0.418976	-4.03274	0.515378	-4.0258	0.536622
-4.10328	0.503057	-3.88356	0.387829	-3.91561	0.688633
-3.58666	0.499633	-3.24545	0.265014	-3.7705	0.460876
-4.21973	0.448737	-3.44122	0.431593	-4.11997	0.486519
-3.73982	0.615841	-3.71195	0.351922	-3.28961	0.395036
-4.11989	0.543202	-4.04287	0.411657	-3.76439	0.164018
-3.92783	0.402598	-3.58327	0.404077	-3.56803	0.244517
-4.135	0.434575	-3.86887	0.449461	-3.77067	0.2787
-4.19883	0.414112	-3.61531	0.349303	-3.66814	0.353281
-4.11627	0.575842	-3.6934	0.420146	-3.78039	0.43219
-4.10991	0.532073	-3.86542	0.387832	-3.80622	0.463397
-3.99512	0.418965	-3.97857	0.501356	-3.46526	0.46217
-3.4296	0.422902	-3.5345	0.383393	-3.97012	0.42398
-4.25901	0.349888	-4.21671	0.544071	-4.12224	0.588403
-4.22886	0.418508	-3.42012	0.510645	-3.51207	0.518937
-3.88301	0.401079	-3.8768	0.455453	-3.39769	0.314364
-3.29151	0.450528	-3.69473	0.459537	-4.32876	0.702495
-3.97211	0.369655	-3.63821	0.331231	-4.25166	0.735723
-4.00563	0.345697	-3.4234	0.439815	-4.28257	0.822693
-4.09668	0.506561	-3.63509	0.432253	-4.3351	0.679935
-4.13855	0.570405	-3.97905	0.674796	-3.85059	0.392979
-3.88819	0.471474	-4.14332	0.446978	-4.04346	0.614503
-4.10886	0.502504	-3.99038	0.489753	-3.52329	0.238216
-4.25498	0.427295	-3.55161	0.30323	-4.09378	0.423057
-3.84899	0.49653	-3.50295	0.471873	-3.84694	0.507647
-3.63106	0.544954	-3.78517	0.645761	-3.7311	0.423635
-4.04278	0.401522	-3.77691	0.66133	-4.11034	0.465972
-4.31005	0.438775	-4.01347	0.604307	-3.37983	0.466575
-4.30365	0.375802	-3.60598	0.414387	-3.71748	0.304354
-4.18112	0.383	-3.87964	0.312003	-3.71468	0.440847
-4.16065	0.333659	-3.90509	0.707732	-4.10075	0.664316
-4.12276	0.402117	-3.74704	0.666332	-3.42011	0.291278
-3.89727	0.445718	-3.76634	0.311837	-3.91198	0.351741
-4.22763	0.447551	-4.03748	0.430646	-4.1076	0.413912
-4.03293	0.437415	-4.13103	0.677466	-3.59591	0.37862
-4.19395	0.404067	-3.83603	0.427976	-4.13353	0.640617
-3.84711	0.362719	-4.00482	0.454247	-4.25799	0.551309
-4.08224	0.409263	-3.64152	0.415983	-3.4577	0.437167
-3.86817	0.401335	-3.50481	0.441728	-3.34098	0.341891
-4.05314	0.356287	-3.87461	0.37843	-3.62241	0.240301
-3.92726	0.382306	-3.05492	0.39183	-3.59774	0.304413
-3.96142	0.394503	-3.98209	0.4391	-3.47809	0.408701
-4.14801	0.3905	-3.56294	0.584513	-4.04635	0.453267
-4.05236	0.354534	-3.50861	0.426088	-3.72543	0.142398
-4.18403	0.378022	-3.47023	0.368176	-4.18026	0.54888
-4.02307	0.412661	-3.11365	0.387674	-3.29689	0.378209
-4.1841	0.463455	-3.58498	0.433246	-3.79402	0.396026
-4.09128	0.352969	-3.53902	0.393728	-3.79248	0.459907
-3.96607	0.450114	-3.90117	0.513312	-3.65841	0.436715
-3.89674	0.455039	-3.80404	0.458417	-4.33388	0.673866
-4.30092	0.454447	-4.15854	0.620199	-4.20879	0.50833
-3.99336	0.434956	-3.64313	0.704034	-3.95985	0.726874
-3.54124	0.435159	-3.541	0.359996	-4.34783	0.697613
-4.05528	0.344127	-3.4658	0.226651	-3.92386	0.421992
-3.96224	0.620464	-3.95449	0.357638	-3.72703	0.47181
-4.15186	0.462845	-3.63578	0.425497	-3.07003	0.726129
-4.29885	0.468916	-3.58547	0.393435	-3.92146	0.475035
-4.29981	0.364838	-3.67458	0.420375	-3.65273	0.41242
-4.06718	0.426927	-3.91968	0.381508	-4.27132	0.71539
-3.90683	0.312618	-3.62115	0.399735	-3.58614	0.443803
-4.18248	0.515807	-3.66133	0.425658	-4.3152	0.702415
-3.9135	0.42096	-3.21137	0.49647	-4.223	0.65193
-4.012	0.375103	-2.91362	0.338266	-3.69437	0.409101
-4.16441	0.285555	-3.94773	0.412655	-4.33393	0.690994
-4.07199	0.382505	-3.4556	0.281133	-4.30305	0.690401
-3.93691	0.439962	-3.76849	0.517026	-3.60577	0.451375
-4.07665	0.60048	-3.68391	0.418281	-3.71536	0.416186
-4.25746	0.416457	-3.47041	0.443608	-4.22918	0.725564
-4.11516	0.473363	-3.51676	0.379837	-4.34949	0.700034
-3.43944	0.436936	-3.10831	0.357465	-4.11013	0.492264
-4.16585	0.259603	-3.6255	0.442292	-3.61502	0.279647
-3.96622	0.378437	-3.89907	0.452088	-4.36626	0.547367
-4.22313	0.450943	-3.69706	0.359219	-4.16716	0.637944
-3.95191	0.488661	-3.77007	0.464584	-3.58568	0.696826
-4.00805	0.387087	-3.88706	0.142602	-3.81511	0.469617
-3.71541	0.381616	-3.68375	0.453725	-3.87425	0.52693
-4.17468	0.337066	-4.009	0.764049	-4.30238	0.646494
-4.32781	0.452066	-4.01994	0.55141	-4.3551	0.684405
-3.51229	0.461757	-3.56126	0.112164	-4.01901	0.370376
-4.08587	0.396186	-3.62745	0.290527	-4.31807	0.635293
-4.21606	0.351596	-3.48004	0.392195	-4.15729	0.657539
-4.08473	0.398425	-3.69629	0.395483	-4.163	0.675189
-4.1217	0.418679	-2.99682	0.348477	-3.57986	0.372291
-3.50966	0.413326	-3.39233	0.194537	-3.94047	0.479384
-3.94983	0.465887	-3.74115	0.433243	-4.12189	0.472091
-3.94443	0.415916	-3.72324	0.480286	-4.17537	0.541818
-4.11075	0.384305	-2.70605	0.477244	-3.9136	0.466225
-4.19264	0.316492	-3.64464	0.45006	-3.94405	0.40333
-4.0738	0.328073	-3.26283	0.234921	-4.1905	0.48119
-3.93694	0.454731	-3.10149	0.166281	-4.08191	0.43461
-3.81503	0.44334	-3.28928	0.448457	-4.28794	0.667845
-3.81532	0.617249	-3.0419	0.165453	-4.3845	0.538998
-4.14601	0.330551	-3.75614	0.446221	-4.22704	0.697515
-4.17768	0.392827	-4.07492	0.664528	-4.19002	0.592284
-4.05095	0.430903	-3.26383	0.278638	-4.02604	0.497064
-4.06313	0.417046	-4.12494	0.390979	-4.1273	0.771801
-4.16122	0.381449	-3.85554	0.25744	-4.14779	0.443231
-4.06621	0.597904	-3.58167	0.193943	-4.20029	0.680445
-4.04584	0.424782	-3.57195	0.43345	-4.09552	0.683923
-4.14725	0.366629	-3.57738	0.418859	-4.21431	0.403405
-4.08556	0.411564	-3.87237	0.427863	-4.05452	0.460796
-4.10184	0.43562	-3.50107	0.23629	-3.59675	0.455351
-4.20827	0.407873	-3.59442	0.542805	-4.32733	0.611986
-3.85678	0.366614	-3.48192	0.425843	-4.0648	0.739686
-4.1118	0.39259	-3.82475	0.496524	-4.10136	0.52856
-3.87756	0.456451	-3.93671	0.203258	-3.9805	0.503289
-3.98576	0.627515	-3.24585	0.452504	-3.58703	0.355083
-4.31619	0.298862	-3.22581	0.436765	-4.25437	0.490871
-3.86541	0.35601	-3.79164	0.783234	-4.23875	0.733838
-3.91987	0.411682	-3.91939	0.191675	-4.20384	0.44953
-3.54891	0.485894	-3.29703	0.420743	-4.20374	0.689434
-3.74502	0.404525	-3.69894	0.414516	-4.00052	0.502186
-4.01842	0.44564	-3.38244	0.428764	-4.14645	0.553127
-4.1481	0.457872	-3.05156	0.247278	-4.22302	0.679722
-3.80306	0.488129	-3.23667	0.42893	-4.18067	0.71336
-4.21366	0.371852	-3.2985	0.448491	-4.20828	0.712297
-4.12893	0.489676	-3.11793	0.211537	-4.03137	0.601085
-4.08065	0.592684	-3.71556	0.463615	-4.3122	0.696879
-3.86684	0.397825	-2.98919	0.15849	-3.40207	0.424705
-4.05432	0.438677	-3.88575	0.141687	-4.35967	0.788015
-4.04387	0.34326	-3.73826	0.539346	-4.15438	0.425207
-3.90326	0.434376	-3.51542	0.506306	-3.69116	0.562901
-4.09495	0.353002	-3.43839	0.177439	-4.25056	0.590183
-3.88972	0.380173	-3.67083	0.234652	-3.784	0.420068
-3.86698	0.400969	-3.72174	0.397958	-4.19423	0.557345
-4.06676	0.373609	-4.08751	0.637332	-4.07665	0.589413
-4.2042	0.367981	-3.16086	0.398615	-3.61867	0.32624
-4.10692	0.368632	-3.06749	0.423751	-4.16199	0.508758
-4.07188	0.333392	-3.09692	0.320555	-4.255	0.713224
-3.84293	0.36182	-3.61356	0.491543	-3.95305	0.418309
-3.86344	0.357732	-3.25275	0.406185	-4.43865	0.595335
-4.05505	0.393931	-3.9587	0.787302	-4.12132	0.621508
-4.08062	0.365426	-3.86381	0.424866	-4.07599	0.672666
-3.86142	0.381822	-3.31582	0.478826	-3.80864	0.680425
-4.15332	0.340369	-2.95986	0.134666	-4.06108	0.517709
-3.88723	0.629598	-2.59983	0.476594	-3.75716	0.581579
-4.12544	0.280918	-3.27442	0.39462	-4.22298	0.693956
-4.27542	0.418609	-3.85584	0.707407	-4.09143	0.491075
-3.99234	0.405578	-3.21171	0.343006	-4.23186	0.477533
-4.15153	0.347401	-3.62495	0.293716	-3.89546	0.609905
-3.90308	0.499995	-4.05928	0.638184	-4.35382	0.520884
-4.19055	0.285146	-3.07692	0.306537	-4.13279	0.788109
-4.10346	0.38775	-4.04337	0.487157	-4.23299	0.700561
-3.84476	0.383104	-3.09606	0.277786	-4.18333	0.625341
-4.25107	0.440782	-3.85224	0.477652	-4.17815	0.467619
-4.23385	0.407843	-3.63117	0.153566	-3.58379	0.438469
-4.21535	0.478363	-3.81579	0.201259	-4.23868	0.693975
-4.0108	0.494799	-3.24636	0.428969	-4.14277	0.653275
-4.05984	0.466993	-3.48777	0.373907	-3.75221	0.437135
-4.01627	0.466124	-3.38777	0.324316	-4.07019	0.596327
-4.17685	0.510049	-3.0086	0.478961	-3.7296	0.446566
-3.85132	0.419961	-3.4238	0.459045	-4.12911	0.559332
-4.09051	0.364226	-3.58536	0.269718	-4.09208	0.61789
-4.20899	0.418207	-2.31417	0.445937	-4.11636	0.667758
-4.31902	0.340903	-2.9888	0.256972	-4.1875	0.565878
-3.98319	0.355026	-3.61715	0.188895	-4.15738	0.483054
-3.90733	0.396572	-2.92422	0.103653	-2.65909	0.442993
-4.02605	0.388329	-3.64798	0.322223	-3.79221	0.647413
-4.30329	0.377538	-3.72091	0.400783	-4.15939	0.59286
-3.58104	0.445506	-3.48998	0.453888	-4.06418	0.419531
-4.22408	0.408483	-3.40005	0.398585	-4.2256	0.621502
-4.20035	0.264397	-3.16321	0.245444	-4.20065	0.685778
-4.18116	0.464955	-3.42198	0.402321	-3.63	0.424485
-4.13263	0.42592	-3.92376	0.602114	-4.15924	0.789133
-4.30571	0.350869	-3.47407	0.172653	-4.20089	0.796987
-4.15613	0.510911	-3.03028	0.439284	-3.61301	0.674007
-3.97112	0.568575	-3.37142	0.370364	-4.11583	0.613408
-4.35407	0.27163	-3.59326	0.24188	-4.12572	0.450725
-4.13534	0.450439	-3.55514	0.414101	-3.50121	0.641159
-3.74081	0.430273	-3.22625	0.369944	-4.19112	0.803692
-4.26991	0.374218	-3.24963	0.21372	-4.20819	0.704683
-3.98832	0.410201	-2.64534	0.240553	-4.00274	0.709543
-4.25501	0.518601	-4.01799	0.673963	-4.23267	0.777902
-4.23047	0.326477	-3.70251	0.439039	-4.23117	0.762668
-4.22791	0.430447	-3.36563	0.482389	-3.89101	0.383509
-4.20235	0.425541	-3.00326	0.303316	-4.22545	0.730571
-3.75563	0.352041	-3.71553	0.496646	-4.03807	0.708136
-3.8164	0.426839	-3.40363	0.338476	-3.51179	0.560084
-4.05007	0.391814	-3.18311	0.546088	-4.17678	0.797767
-4.30786	0.421778	-3.0373	0.418764	-4.03747	0.591637
-3.97754	0.445568	-3.06415	0.439188	-3.34593	0.347519
-4.20608	0.466241	-3.61597	0.185181	-3.78582	0.307451
-4.1216	0.404448	-3.09682	0.117161	-3.81447	0.685911
-4.04388	0.378486	-3.17952	0.272432	-4.18275	0.503014
-4.13558	0.424093	-3.77016	0.414247	-3.78712	0.221973
-4.14954	0.462963	-3.28675	0.219905	-4.09524	0.775275
-4.16094	0.402095	-3.66467	0.416802	-3.99747	0.722034
-4.27391	0.4123	-3.64753	0.445802	-4.07529	0.824844
-4.15332	0.457739	-3.31474	0.274435	-4.18034	0.678606
-4.45704	0.527582	-3.05693	0.428988	-3.60233	0.355876
-3.76261	0.397929	-3.82728	0.440832	-4.26814	0.739229
-4.10603	0.423794	-3.39473	0.453036	-3.55659	0.598214
-4.09283	0.388348	-3.4729	0.246985	-4.2099	0.739791
-4.18558	0.379097	-3.0151	0.397909	-3.64829	0.271066
-4.0968	0.424708	-3.08729	0.367515	-3.38843	0.301889
-3.98951	0.547852	-3.86493	0.204803	-3.57746	0.441881
-4.01445	0.41995	-3.25468	0.251584	-3.48053	0.728629
-4.21563	0.41599	-2.75578	0.347628	-3.85654	0.805612
-4.23114	0.423994	-3.73082	0.456398	-3.94309	0.620995
-4.12297	0.380176	-2.86898	0.442542	-3.95361	0.740462
-4.08783	0.376134	-3.57741	0.400598	-4.07129	0.77869
-3.72156	0.382882	-3.78867	0.424959	-3.86226	0.426424
-4.11674	0.364247	-3.52238	0.389236	-3.97573	0.66285
-3.83731	0.426061	-3.6942	0.531446	-3.83055	0.408756
-4.25097	0.319261	-3.11023	0.109777	-4.04997	0.829233
-3.64231	0.35579	-3.1127	0.372292	-4.20114	0.616456
-4.23446	0.357153	-3.25199	0.704288	-4.16751	0.511758
-4.02366	0.453545	-3.79953	0.561438	-3.21787	0.463352
-4.08337	0.410853	-3.74009	0.40597	-3.61768	0.489557
-3.81447	0.38927	-3.62901	0.597984	-4.17493	0.780396
-3.66293	0.329162	-3.37324	0.329557	-4.16855	0.767597
-4.12374	0.379034	-2.92425	0.452923	-3.25032	0.740596
-4.03902	0.353113	-3.95104	0.606137	-3.85441	0.393913
-4.14024	0.395356	-3.4735	0.413168	-3.51411	0.393192
-4.01961	0.394528	-3.49483	0.396505	-3.47084	0.39154
-4.03193	0.497105	-3.48017	0.215804	-3.41375	0.188658
-4.16516	0.434058	-3.71628	0.249723	-3.84131	0.417805
-4.18926	0.450831	-3.78927	0.401186	-4.15289	0.632854
-3.94232	0.473378	-3.18701	0.129595	-3.68881	0.473805
-4.13106	0.473458	-3.61832	0.609866	-3.70082	0.598664
-4.07659	0.416876	-3.67485	0.718504	-3.75767	0.507584
-4.18856	0.38526	-3.85943	0.506561	-3.37473	0.307019
-4.13093	0.550521	-3.16496	0.47303	-3.47142	0.417648
-4.22644	0.321382	-3.61064	0.381406	-3.58422	0.259474
-4.21105	0.344634	-2.98566	0.177768	-3.56765	0.590957
-3.93651	0.386784	-2.8251	0.467737	-4.26018	0.613941
-4.13919	0.364248	-3.12351	0.250573	-3.43523	0.390527
-4.39488	0.404903	-3.72509	0.490406	-3.62814	0.417134
-4.32921	0.4877	-3.08033	0.43053	-3.81206	0.381569
-4.03286	0.366195	-2.47685	0.454843	-3.38268	0.194648
-4.08031	0.50148	-4.14551	0.735976	-3.80841	0.275147
-4.07619	0.525261	-3.69566	0.279677	-4.2591	0.510122
-3.6759	0.316622	-2.29334	0.434865	-4.16326	0.62572
-4.23729	0.370323	-3.41373	0.350918	-3.6348	0.36561
-4.27476	0.437441	-3.53166	0.221733	-4.30399	0.568761
-4.26132	0.461942	-3.70249	0.502971	-3.71002	0.700897
-4.14992	0.458435	-3.58652	0.27145	-3.57363	0.43314
-4.1648	0.514576	-3.76933	0.160368	-3.74477	0.345147
-4.07713	0.41059	-3.22945	0.376752	-3.85193	0.434638
-4.18267	0.463736	-3.42471	0.721213	-4.25906	0.637609
-4.15353	0.511939	-3.23782	0.379484	-3.86639	0.382021
-4.09806	0.485658	-3.55948	0.723941	-4.01823	0.390442
-3.92286	0.528924	-3.75263	0.601373	-3.91384	0.492122
-4.24199	0.453732	-3.28963	0.368641	-4.03498	0.367568
-3.90636	0.461693	-2.87113	0.258836	-3.79129	0.332024
-3.82028	0.564183	-3.38556	0.248787	-3.96849	0.649125
-4.14144	0.471744	-2.82198	0.274415	-3.80224	0.646299
-3.38473	0.430844	-3.22753	0.255585	-4.14355	0.717477
-4.22588	0.408618	-3.44174	0.437603	-3.52396	0.379732
-4.14434	0.390038	-3.99178	0.456655	-3.53032	0.359455
-3.9718	0.315181	-3.73035	0.43923	-3.18534	0.415545
-4.18977	0.406925	-3.01597	0.306929	-3.93726	0.381168
-4.14382	0.355409	-3.3898	0.650112	-3.81467	0.335823
-4.172	0.526632	-2.83001	0.196407	-3.86194	0.633331
-4.11534	0.421391	-3.49493	0.338384	-4.18559	0.538964
-4.28605	0.626852	-3.4657	0.25978	-3.94461	0.567665
-4.12759	0.481173	-3.79451	0.604591	-3.89596	0.721324
-4.09044	0.46136	-2.9711	0.272524	-3.54748	0.736234
-3.75034	0.399003	-2.94985	0.173593	-3.6006	0.428536
-3.65301	0.440884	-3.29114	0.340708	-4.28074	0.522358
-3.72341	0.43137	-3.26514	0.24158	-3.91422	0.44258
-4.11587	0.419332	-3.03406	0.225832	-3.94434	0.443904
-4.19906	0.355449	-3.37672	0.103138	-4.10934	0.733459
-4.04748	0.334997	-3.08972	0.16499	-3.77797	0.280546
-4.093	0.397236	-2.85195	0.276871	-3.91767	0.777237
-4.14088	0.432432	-3.68725	0.429984	-3.75673	0.555658
-4.01605	0.481672	-3.63274	0.318509	-4.1786	0.579999
-3.46348	0.446125	-3.03709	0.515265	-4.00736	0.606406
-4.03147	0.455901	-3.5824	0.209632	-3.47493	0.411829
-4.17401	0.359268	-3.2508	0.463342	-4.10376	0.685445
-4.19959	0.448044	-3.30513	0.418428	-3.9494	0.415964
-4.12589	0.529352	-3.5292	0.28932	-3.814	0.710456
-4.19157	0.469115	-2.85646	0.471807	-4.07203	0.719177
-4.19471	0.448961	-3.40512	0.413813	-3.95468	0.763768
-4.1249	0.359014	-2.99634	0.148582	-3.54917	0.351169
-3.97751	0.30402	-2.96604	0.130492	-3.65526	0.452732
-3.96297	0.420989	-3.13463	0.244259	-3.66592	0.362246
-3.47343	0.359319	-3.28061	0.11163	-3.00028	0.407949
-4.00012	0.369342	-3.42402	0.359047	-3.66404	0.273143
-3.95354	0.404088	-2.78014	0.324538	-3.89029	0.472245
-3.97193	0.478551	-3.69781	0.18519	-3.26244	0.271739
-4.16021	0.405277	-3.72641	0.505762	-3.99292	0.669504
-3.97754	0.423938	-3.32743	0.422541	-3.3063	0.31577
-4.1989	0.3504	-3.36294	0.292183	-4.08907	0.745613
-4.12929	0.470833	-3.86806	0.194792	-3.89615	0.771579
-3.33987	0.410579	-3.02075	0.223987	-3.7302	0.361732
-3.56562	0.437786	-3.00026	0.2064	-3.52179	0.315806
-4.1942	0.402534	-3.73048	0.423764	-4.0917	0.702895
-4.12209	0.400469	-2.99697	0.477367	-4.1978	0.66655
-3.99602	0.460061	-3.39297	0.0859042	-2.30938	0.630475
-3.9949	0.454567	-2.91874	0.253819	-4.0513	0.835367
-4.03363	0.434428	-3.75855	0.441816	-4.14676	0.747236
-3.83888	0.420266	-2.89001	0.240733	-4.00461	0.434983
-3.70538	0.411384	-3.29233	0.44472	-4.24748	0.63531
-4.26396	0.454641	-3.53644	0.305821	-3.88194	0.345243
-4.27418	0.43273	-3.26379	0.34175	-4.20367	0.637336
-3.98715	0.439865	-2.95339	0.375276	-4.18441	0.738445
-4.30581	0.426332	-3.08228	0.1546	-4.1676	0.595785
-3.84757	0.393709	-3.11031	0.372846	-4.03944	0.749462
-4.01772	0.405626	-4.01563	0.224164	-3.81038	0.632983
-3.71314	0.44887	-3.13613	0.326978	-4.00539	0.692103
-3.95798	0.491917	-3.08364	0.217164	-3.91533	0.38932
-4.2006	0.383684	-2.85563	0.195286	-4.08144	0.446823
-3.76935	0.311748	-3.71802	0.4606	-3.24362	0.390865
-3.82497	0.339448	-3.21997	0.20385	-3.82084	0.611793
-4.07097	0.620666	-2.84921	0.315887	-3.53983	0.353619
-3.91691	0.506507	-3.90442	0.608014	-4.18604	0.887642
-4.13912	0.391162	-3.61927	0.461689	-4.10218	0.872884
-4.07302	0.407337	-3.22827	0.27796	-3.83654	0.323753
-4.10025	0.48723	-2.89577	0.179844	-3.68266	0.434337
-4.16284	0.447582	-3.15177	0.266768	-4.11141	0.796229
-3.92148	0.560863	-3.39946	0.460239	-3.88064	0.501245
-3.91167	0.367512	-3.52092	0.507083	-3.00572	0.382115
-4.143	0.505443	-3.52713	0.462147	-3.99738	0.671296
-4.06089	0.3713	-3.1505	0.379368	-3.05589	0.706679
-4.06505	0.491047	-2.92968	0.385324	-3.718	0.695228
-3.69017	0.523078	-2.94334	0.414969	-4.07555	0.58646
-4.08301	0.383974	-3.16964	0.198135	-3.94408	0.716107
-3.3237	0.233006	-2.42219	0.273316	-3.89678	0.406746
-4.09919	0.312707	-3.20755	0.372711	-3.51686	0.411757
-4.03632	0.416759	-3.28071	0.457731	-3.34807	0.76232
-3.43598	0.441918	-3.00829	0.309685	-3.78472	0.45581
-3.96365	0.426612	-2.92269	0.270555	-4.13849	0.700265
-4.17471	0.400408	-3.91329	0.709741	-3.82823	0.710525
-4.05608	0.468209	-3.05857	0.278799	-3.77891	0.309995
-3.77198	0.468969	-3.20878	0.0980796	-3.43229	0.282
-4.03263	0.390517	-3.65282	0.420517	-4.07067	0.523645
-4.02424	0.430617	-3.03141	0.319329	-3.8112	0.683945
-3.94325	0.398425	-3.25119	0.385463	-4.07058	0.726719
-4.10566	0.40138	-2.70952	0.336348	-4.01015	0.505274
-3.7798	0.370204	-3.78135	0.410682	-3.54007	0.412939
-3.89084	0.631572	-3.72106	0.164841	-3.32665	0.364156
-3.98676	0.474704	-3.97596	0.716409	-3.40986	0.392578
-3.81936	0.349673	-2.75966	0.324616	-4.11855	0.65102
-4.13074	0.420114	-3.12385	0.163549	-3.69931	0.357616
-4.15022	0.457565	-3.20891	0.143997	-3.97654	0.534293
-3.95159	0.292901	-3.17898	0.420545	-3.38457	0.685396
-3.96611	0.445004	-3.87102	0.689773	-4.11976	0.696883
-3.97557	0.46958	-3.86227	0.41192	-4.09784	0.632074
-4.08777	0.429604	-2.87817	0.390986	-3.32935	0.415893
-3.89837	0.427596	-3.77805	0.42912	-3.48097	0.769754
-4.0088	0.340919	-3.32919	0.234546	-3.44598	0.418622
-3.95972	0.410287	-3.14434	0.174173	-4.0755	0.717688
-3.60485	0.394674	-3.48001	0.407785	-3.81652	0.432904
-4.13361	0.23493	-3.59864	0.420601	-4.18948	0.707672
-3.79997	0.333552	-3.21062	0.198084	-3.97701	0.760434
-3.8725	0.377561	-3.56873	0.167285	-4.05907	0.743091
-3.84981	0.368531	-2.97716	0.180442	-3.34615	0.186618
-4.03229	0.474949	-3.07256	0.297753	-4.09156	0.717991
-3.99082	0.427336	-3.01737	0.185478	-3.96638	0.727455
-3.80362	0.591701	-3.73379	0.364473	-3.97085	0.566559
-4.15214	0.398776	-2.92931	0.330438	-4.09583	0.691655
-3.14842	0.390499	-3.90734	0.383874	-4.14306	0.706781
-4.13546	0.464755	-3.62227	0.483439	-3.27111	0.561511
-4.15553	0.458601	-3.14761	0.240676	-3.79123	0.425794
-4.15685	0.475792	-3.59817	0.171872	-3.19346	0.325865
-3.5616	0.419281	-3.70963	0.230106	-3.81704	0.746282
-3.79694	0.569792	-2.94574	0.176984	-3.78184	0.427098
-3.80359	0.38687	-3.52603	0.431529	-4.22866	0.611696
-3.90415	0.381483	-3.94235	0.257244	-4.17341	0.708376
-3.76448	0.340646	-3.44169	0.239009	-3.99479	0.815567
-4.02473	0.381868	-3.37541	0.198372	-3.92477	0.814728
-4.1336	0.533506	-3.33402	0.190696	-4.07553	0.419441
-4.12488	0.476733	-3.91793	0.686547	-3.57896	0.419909
-3.9214	0.354238	-3.54092	0.307878	-4.30263	0.464824
-4.18073	0.380108	-2.96882	0.312856	-4.03718	0.700211
-3.70854	0.451678	-3.55523	0.424067	-4.0258	0.627234
-3.99504	0.160146	-3.46773	0.2557	-4.28487	0.682773
-3.97828	0.325598	-3.22052	0.324282	-4.13789	0.746387
-3.89322	0.628003	-3.04966	0.26417	-3.94049	0.397233
-3.90112	0.411227	-3.63825	0.377838	-4.11305	0.511492
-3.23495	0.319325	-3.58209	0.3705	-4.08596	0.718948
-4.05292	0.448588	-3.66731	0.421525	-3.91121	0.806604
-4.13236	0.380676	-3.73582	0.0865096	-4.16287	0.655338
-4.04861	0.285403	-3.53116	0.401576	-2.90132	0.449042
-4.09256	0.211404	-3.01639	0.525156	-3.45057	0.304888
-4.10009	0.535992	-3.62665	0.305881	-2.39906	0.434563
-3.90977	0.336475	-3.04716	0.327251	-2.02426	0.559019
-3.98832	0.430326	-3.84444	0.267625	-3.76301	0.592894
-3.69859	0.457599	-3.57898	0.46114	-3.81797	0.519992
-3.91121	0.269762	-3.63358	0.348118	-3.9173	0.645367
-3.6522	0.385916	-3.25116	0.387436	-4.25043	0.736262
-3.83663	0.557541	-3.28458	0.192303	-4.23002	0.774553
-4.02497	0.41775	-3.09561	0.348985	-4.11932	0.699393
-3.38801	0.334611	-3.07731	0.338735	-4.17315	0.700037
-3.93996	0.484243	-3.14874	0.390719	-3.62573	0.44864
-4.01143	0.403235	-3.19369	0.225358	-3.91425	0.631782
-3.77158	0.519302	-3.33326	0.177836	-4.17048	0.554508
-4.06036	0.481387	-3.4441	0.180019	-4.19069	0.746416
-4.20237	0.425366	-3.88052	0.288862	-3.54056	0.422904
-3.99996	0.445203	-3.81898	0.161174	-4.14545	0.707806
-4.07951	0.3643	-3.35263	0.400261	-3.9069	0.369278
-3.98065	0.35111	-2.99089	0.331181	-4.15123	0.749403
-4.07536	0.417746	-3.57477	0.257217	-4.07253	0.77212
-3.94081	0.531689	-3.5023	0.356226	-3.97151	0.80881
-3.92467	0.32895	-3.67991	0.46271	-3.67298	0.361685
-3.84334	0.322694	-3.37324	0.282277	-3.82104	0.409194
-3.65458	0.407439	-3.31157	0.182384	-4.15724	0.692591
-3.90873	0.42713	-3.59971	0.200376	-3.56997	0.430446
-3.88227	0.36457	-3.17712	0.37386	-4.17467	0.716997
-3.67167	0.449995	-3.43906	0.404278	-4.07521	0.676396
-4.02254	0.561701	-3.92826	0.595155	-4.16667	0.582236
-4.01926	0.627013	-3.77246	0.51889	-3.37849	0.455927
-4.01867	0.443006	-2.95872	0.310253	-3.71039	0.228778
-3.4184	0.206163	-3.48517	0.242994	-4.04999	0.805389
-3.81795	0.405439	-3.53124	0.436078	-3.84493	0.428376
-4.21385	0.472774	-3.2927	0.201295	-3.79428	0.459105
-4.19225	0.231788	-3.37295	0.532021	-3.18798	0.460737
-4.06446	0.454601	-3.55995	0.494317	-3.15664	0.200987
-4.02742	0.185011	-3.45735	0.205603	-4.12924	0.701098
-3.88623	0.421369	-3.6996	0.384376	-3.87009	0.506425
-3.27489	0.423398	-3.75409	0.411995	-4.12619	0.656706
-4.13936	0.424011	-3.79087	0.504118	-3.92128	0.660173
-3.79273	0.209523	-3.58213	0.274738	-4.09753	0.515881
-4.18799	0.387808	-3.19636	0.359411	-4.0625	0.667147
-3.96196	0.433522	-3.28632	0.347983	-3.75548	0.397059
-4.00564	0.340537	-2.88025	0.44487	-3.81664	0.718031
-4.10057	0.254065	-3.51917	0.357657	-4.0537	0.443367
-4.11481	0.344296	-3.36492	0.395302	-4.11529	0.468598
-4.08881	0.452456	-3.56059	0.509276	-2.9566	0.421425
-3.72115	0.455314	-3.537	0.496155	-4.35894	0.541822
-3.90313	0.517452	-3.37941	0.354613	-4.18664	0.50325
-3.83573	0.452973	-3.29558	0.30616	-3.74628	0.673375
-4.02445	0.26647	-3.51598	0.455242	-3.52955	0.41794
-3.91542	0.474273	-3.72811	0.380651	-4.23141	0.767449
-4.05135	0.470425	-3.82163	0.203399	-4.28078	0.750452
-3.94365	0.528948	-3.91296	0.420459	-3.58505	0.459939
-4.2077	0.315444	-3.76974	0.491883	-3.35563	0.527934
-3.85886	0.413616	-3.8935	0.269126	-4.10533	0.579169
-3.374	0.480002	-3.56735	0.254872	-3.98416	0.398405
-3.72973	0.198067	-3.70182	0.421753	-3.76034	0.424658
-3.74554	0.477692	-3.4999	0.164348	-3.63625	0.383106
-4.21055	0.422832	-3.31214	0.418994	-3.78263	0.458811
-4.00772	0.414206	-3.87696	0.336704	-4.30756	0.832933
-3.48284	0.380608	-3.68626	0.383686	-4.01045	0.634507
-4.0532	0.291935	-3.93732	0.707265	-3.41531	0.650562
-3.63779	0.454191	-2.84441	0.695731	-3.71817	0.514084
-3.828	0.190124	-3.57759	0.471661	-3.94815	0.611777
-3.90357	0.516121	-3.38207	0.422727	-4.09056	0.506871
-3.81833	0.462895	-3.58709	0.470964	-4.13024	0.679591
-4.25754	0.431574	-3.48113	0.263087	-3.54742	0.351111
-3.70371	0.37857	-3.7719	0.336228	-3.61262	0.331026
-3.98973	0.415077	-3.59983	0.45101	-3.59795	0.368009
-3.83602	0.438589	-3.32667	0.395518	-3.98758	0.689513
-4.15174	0.465908	-3.7713	0.438985	-4.11464	0.752013
-4.04409	0.556092	-3.86216	0.657966	-4.26622	0.68266
-3.71704	0.409082	-3.56458	0.393526	-4.12455	0.72909
-3.76886	0.489973	-3.99636	0.659434	-2.68372	0.634978
-3.96346	0.485101	-3.77656	0.459471	-3.6593	0.638628
-3.95802	0.219786	-4.12829	0.694953	-4.25689	0.700923
-3.83788	0.250692	-3.39994	0.131502	-4.22078	0.792478
-4.04064	0.484692	-3.79928	0.210485	-4.31037	0.74915
-3.95477	0.419096	-4.13769	0.671056	-4.18653	0.371647
-3.96965	0.418196	-3.65307	0.413145	-3.39658	0.644389
-4.03051	0.393121	-3.36795	0.749003	-4.21858	0.619436
-4.05204	0.280693	-3.47866	0.416163	-4.13479	0.714887
-3.92179	0.589962	-3.56708	0.375514	-3.96544	0.733393
-3.85759	0.487063	-3.53754	0.477962	-3.74327	0.431881
-4.15634	0.393022	-4.03505	0.673339	-4.17088	0.65527
-4.08528	0.442357	-3.71148	0.323442	-3.76655	0.436986
-3.94843	0.425118	-3.78722	0.478212	-4.03012	0.552246
-3.84791	0.504402	-3.99122	0.172701	-3.84128	0.523067
-3.97691	0.619552	-3.44919	0.407791	-3.8891	0.705998
-4.12481	0.462038	-3.94869	0.206677	-4.15758	0.516996
-4.05233	0.397721	-3.73951	0.482898	-4.19752	0.702374
-3.92247	0.454465	-3.88284	0.142071	-3.77262	0.420397
-4.07238	0.418422	-3.89702	0.478393	-3.28035	0.537683
-3.91315	0.43454	-3.79501	0.432754	-3.84638	0.628465
-4.06616	0.696545	-3.42144	0.477993	-3.86011	0.42056
-4.10956	0.447911	-4.0508	0.605696	-4.15168	0.61336
-4.05512	0.421451	-4.02444	0.69927	-3.73869	0.410682
-3.99455	0.40054	-3.42098	0.500045	-4.05843	0.412568
-4.03271	0.389336	-3.69772	0.468387	-4.2025	0.776503
-3.8997	0.336018	-3.97568	0.203344	-3.71653	0.467476
-4.121	0.30475	-3.85468	0.39957	-4.08912	0.628393
-3.6292	0.426255	-3.46328	0.424692	-4.19063	0.486834
-3.95892	0.409199	-3.89944	0.408325	-3.60498	0.473049
-3.003	0.465374	-3.77642	0.461716	-4.19979	0.807973
-4.10422	0.378093	-3.82746	0.535457	-4.30311	0.615254
-3.90341	0.276919	-3.46446	0.463071	-4.15496	0.688938
-4.12579	0.410612	-3.98247	0.705321	-3.99838	0.720169
-4.01069	0.438519	-3.73553	0.411338	-3.99183	0.428449
-3.81767	0.49	-3.73829	0.209921	-4.21267	0.741865
-4.08288	0.456307	-3.85061	0.311338	-4.11675	0.712977
-4.06179	0.443958	-3.97801	0.410603	-3.45633	0.393021
-3.9011	0.165379	-3.32793	0.504365	-3.52525	0.50384
-4.01238	0.383167	-3.78488	0.226421	-4.24846	0.585771
-3.88812	0.396082	-3.40087	0.443723	-4.09211	0.761627
-3.61916	0.215887	-3.83987	0.50572	-3.6741	0.41528
-3.90423	0.520238	-3.41316	0.467964	-4.21835	0.674284
-4.0267	0.344301	-3.48492	0.332239	-3.90291	0.52314
-3.80832	0.39455	-3.24325	0.372758	-4.11521	0.732998
-3.74576	0.33865	-4.04141	0.701168	-4.20184	0.649123
-4.03615	0.226289	-3.27323	0.280562	-4.11891	0.756818
-3.61829	0.486271	-3.71613	0.379804	-4.11016	0.669614
-3.94377	0.404518	-4.0095	0.746862	-4.18565	0.636806
-4.2064	0.427282	-3.59944	0.389082	-4.29386	0.82065
-4.15205	0.51355	-3.52027	0.460585	-4.17144	0.73951
-4.06592	0.219384	-3.4847	0.423214	-3.51331	0.569545
-3.16759	0.429286	-3.56322	0.439032	-3.84528	0.642739
-4.16437	0.425382	-3.89794	0.362722	-3.1554	0.473737
-4.31538	0.426184	-3.68181	0.33074	-4.13101	0.579156
-3.46099	0.405434	-3.65083	0.404515	-4.11885	0.699436
-4.03672	0.361869	-3.48411	0.497943	-3.66716	0.55841
-3.90132	0.180372	-3.46219	0.476682	-3.92597	0.602814
-4.13505	0.415527	-3.95073	0.635441	-3.47713	0.414462
-3.62055	0.3075	-3.34644	0.42535	-4.07827	0.461597
-3.87145	0.355807	-4.15926	0.381631	-4.18243	0.732987
-4.02508	0.393983	-3.8187	0.551884	-4.29185	0.758246
-3.52899	0.193959	-3.61394	0.456446	-3.92589	0.711862
-3.89394	0.395209	-3.4776	0.466876	-4.17227	0.66984
-3.5083	0.36726	-2.65474	0.390947	-4.21648	0.71063
-4.0651	0.445297	-3.87325	0.443937	-4.13305	0.739949
-3.19537	0.431035	-3.47525	0.434376	-3.25275	0.37523
-3.99296	0.520762	-3.73656	0.403557	-4.02578	0.454086
-4.02788	0.330067	-3.58396	0.482704	-4.13295	0.73662
-4.03476	0.464965	-3.74341	0.183049	-4.1494	0.689028
-4.08198	0.502568	-3.73724	0.397723	-4.16859	0.624156
-4.06116	0.445542	-3.79407	0.473552	-3.98262	0.673473
-3.33729	0.329823	-3.34507	0.421933	-4.10934	0.711553
-4.0292	0.240812	-3.88531	0.458192	-4.0731	0.683995
-3.60677	0.468831	-4.02132	0.626211	-4.23381	0.709964
-4.01039	0.430457	-3.77232	0.342338	-3.8002	0.495619
-3.51884	0.439914	-3.12991	0.378824	-4.11226	0.693192
-4.05675	0.364385	-3.60843	0.447321	-3.99627	0.548419
-4.14525	0.40614	-3.47922	0.354387	-3.86634	0.494519
-3.43643	0.238584	-3.91245	0.455327	-3.18338	0.391829
-4.19948	0.46028	-3.86071	0.283068	-3.96837	0.382953
-3.07376	0.253552	-3.37238	0.412309	-4.26749	0.645944
-4.02166	0.313884	-3.52976	0.447151	-3.93762	0.53836
-4.03231	0.42129	-3.53693	0.458825	-4.29656	0.641937
-3.32389	0.292721	-3.51668	0.25072	-3.90411	0.72172
-4.24937	0.537362	-3.7585	0.44531	-4.24312	0.611448
-3.6986	0.35986	-4.12997	0.767214	-4.2068	0.646149
-4.28598	0.422806	-3.80673	0.361116	-4.1757	0.651222
-4.11116	0.39203	-3.89193	0.513545	-3.13051	0.397625
-4.19608	0.405581	-3.49287	0.336664	-4.27993	0.608942
-4.09095	0.428571	-3.9066	0.888496	-4.07516	0.718809
-4.07679	0.476178	-3.6112	0.411689	-3.2377	0.463285
-4.03652	0.244762	-3.63647	0.402247	-3.97337	0.474121
-3.69251	0.356695	-4.03178	0.528244	-3.93198	0.610553
-3.9648	0.460816	-3.6032	0.564146	-3.50926	0.447979
-4.12694	0.3944	-3.18796	0.459616	-3.48514	0.480924
-4.0836	0.436261	-3.59111	0.5922	-4.08896	0.669512
-3.43129	0.245064	-3.7055	0.252255	-4.24754	0.701385
-3.93245	0.509029	-3.89624	0.406516	-4.15282	0.680607
-3.70243	0.291076	-4.06085	0.510888	-3.75627	0.66989
-4.09108	0.395658	-4.1467	0.693878	-4.33146	0.78156
-3.89817	0.358876	-3.81083	0.447804	-3.53962	0.356555
-3.95799	0.468966	-4.05723	0.551059	-3.99989	0.457162
-4.10494	0.410058	-3.42993	0.52628	-4.21486	0.548754
-3.49509	0.354082	-3.85476	0.472136	-3.42853	0.39095
-3.79583	0.531799	-3.75775	0.447237	-3.9255	0.651058
-4.21206	0.478505	-3.51652	0.464016	-4.0261	0.504607
-4.08255	0.517947	-3.72539	0.439655	-3.6879	0.724804
-4.16982	0.240589	-3.71932	0.367588	-3.54037	0.391682
-4.1534	0.451642	-3.62256	0.348217	-4.17536	0.670258
-3.58483	0.497871	-3.77388	0.485198	-3.39254	0.45308
-4.08657	0.407748	-3.60392	0.509689	-4.1047	0.794011
-3.99735	0.293076	-3.55068	0.633927	-4.02148	0.537574
-3.67074	0.464797	-3.77922	0.444568	-4.17564	0.650122
-4.0763	0.335675	-3.85331	0.452333	-3.89114	0.488553
-4.2031	0.448042	-4.05079	0.454094	-3.86842	0.45538
-3.68547	0.439959	-3.55735	0.403884	-4.21504	0.486327
-4.07262	0.342839	-3.59272	0.402609	-4.19967	0.644012
-4.11642	0.306304	-3.319	0.420418	-3.631	0.364731
-3.95181	0.441694	-4.06065	0.512032	-3.90161	0.397991
-4.00821	0.312634	-4.02812	0.571228	-3.90217	0.395517
-4.12353	0.351192	-4.14364	0.523673	-4.207	0.715383
-4.00334	0.317302	-4.21595	0.43847	-3.19501	0.464495
-3.97983	0.494605	-4.1374	0.387619	-4.08681	0.698506
-3.82556	0.454292	-3.55698	0.465872	-3.90988	0.445759
-3.90872	0.597652	-3.57857	0.490189	-3.69597	0.613159
-4.12521	0.479965	-3.51927	0.42377	-4.31249	0.73807
-4.16071	0.446811	-4.13315	0.564188	-3.99076	0.719775
-3.39527	0.433029	-4.1802	0.661146	-3.77041	0.460954
-3.85368	0.379548	-3.59328	0.341699	-4.28242	0.758222
-4.07417	0.333892	-3.96655	0.408773	-3.73281	0.474896
-4.04447	0.420218	-3.28223	0.390751	-4.17899	0.677844
-3.61489	0.421973	-3.53366	0.432183	-4.22617	0.716253
-4.06145	0.537425	-3.85219	0.503335	-4.29542	0.685193
-4.04301	0.453263	-4.02186	0.484152	-3.95562	0.693132
-3.3398	0.432089	-3.80627	0.447134	-4.21678	0.623241
-3.72936	0.412083	-3.53737	0.414435	-3.91162	0.43861
-3.80536	0.482221	-3.51143	0.360871	-4.01082	0.726068
-3.76217	0.406735	-3.16247	0.490664	-4.08393	0.370591
-3.89801	0.256605	-4.24356	0.588025	-4.26222	0.654271
-3.74281	0.420724	-3.59863	0.351134	-4.16354	0.720149
-4.14521	0.443619	-4.10451	0.709452	-4.30823	0.778725
-4.12076	0.384835	-3.90038	0.46436	-2.65759	0.382939
-3.66427	0.450636	-3.89888	0.698734	-4.24929	0.660552
-4.20259	0.476054	-4.165	0.683295	-3.80341	0.729614
-3.95243	0.411669	-3.75328	0.31501	-4.12475	0.731463
-3.72922	0.427449	-3.66814	0.47334	-3.83802	0.581582
-4.1536	0.379905	-3.96332	0.6631	-4.27567	0.726493
-4.12365	0.395466	-4.03166	0.469724	-4.01127	0.701704
-4.01224	0.417269	-3.19836	0.439513	-4.05366	0.64676
-4.04559	0.382123	-4.07991	0.616622	-3.92076	0.41901
-4.04885	0.310434	-3.90252	0.313571	-4.22702	0.695485
-4.21958	0.425421	-4.07297	0.470924	-3.67588	0.441483
-4.01073	0.439125	-3.6124	0.649748	-4.27925	0.673542
-4.01509	0.611329	-3.05831	0.334497	-4.16362	0.697293
-3.91555	0.428949	-3.16022	0.351742	-3.98203	0.654716
-4.17788	0.266782	-4.07077	0.475359	-3.69688	0.467464
-4.06767	0.387179	-3.66575	0.480368	-4.31874	0.611985
-4.13096	0.420079	-4.19614	0.464452	-4.17973	0.765779
-4.21177	0.491403	-3.75627	0.559428	-4.2076	0.703752
-4.27737	0.364717	-3.59844	0.391674	-4.33561	0.675614
-3.70496	0.480587	-3.64624	0.436829	-4.13232	0.62543
-4.14944	0.441177	-3.43384	0.52294	-3.57701	0.420591
-3.59936	0.453457	-3.57147	0.510153	-4.24283	0.668701
-4.16097	0.460882	-3.4784	0.432043	-4.2817	0.709776
-4.22527	0.428649	-3.60743	0.345529	-4.25353	0.696512
-3.44541	0.406687	-3.88924	0.457651	-4.2449	0.395538
-4.09427	0.597931	-4.14201	0.441718	-4.17342	0.55531
-3.95645	0.326326	-3.36866	0.53844	-4.01237	0.666167
-3.82964	0.526328	-3.66494	0.466651	-4.24219	0.74734
-4.36088	0.45916	-3.0884	0.52528	-4.12049	0.540327
-3.79525	0.384077	-3.29865	0.418076	-4.21615	0.738663
-4.24178	0.536872	-3.72026	0.33938	-3.59784	0.356368
-3.75631	0.479704	-3.32743	0.451117	-4.20355	0.705567
-4.07642	0.500081	-4.02566	0.49676	-4.25263	0.719126
-3.58928	0.437317	-2.64369	0.467559	-3.63298	0.427636
-3.74254	0.428097	-3.11471	0.542531	-3.40784	0.563009
-4.18642	0.49045	-3.54343	0.531094	-4.34313	0.782738
-4.16276	0.511073	-3.54939	0.491682	-3.82924	0.365461
-3.69303	0.382202	-3.42086	0.366728	-3.49792	0.629785
-4.31545	0.419204	-2.95839	0.539975	-4.16961	0.710243
-3.8113	0.557929	-3.97424	0.714161	-3.88742	0.540446
-4.01923	0.418548	-3.95185	0.495851	-4.233	0.754882
-4.02079	0.487604	-3.6046	0.487203	-4.27346	0.687357
-3.71895	0.466016	-3.16667	0.667792	-4.07058	0.497209
-4.15697	0.537181	-3.44595	0.465324	-4.07986	0.462561
-4.18408	0.4859	-3.50315	0.487901	-3.96049	0.618402
-3.68967	0.375933	-3.86158	0.530049	-4.03467	0.517516
-4.24659	0.377244	-3.77223	0.46559	-3.8892	0.435494
-4.10893	0.391988	-3.92638	0.518123	-4.01182	0.637136
-3.98762	0.46414	-4.18035	0.667201	-4.01054	0.362257
-4.34397	0.444886	-3.57469	0.439178	-3.89761	0.393111
-4.40478	0.439684	-4.12622	0.472419	-4.10698	0.667867
-4.21068	0.542046	-3.51164	0.46894	-3.89038	0.682317
-4.31017	0.486718	-3.72088	0.442335	-4.20359	0.640437
-4.31466	0.407146	-3.5651	0.496738	-3.99194	0.421298
-4.06102	0.502046	-3.33817	0.551355	-4.20876	0.572191
-3.7449	0.42885	-3.41492	0.481963	-4.19151	0.616762
-4.07536	0.493644	-3.75029	0.451232	-4.22256	0.688151
-3.96517	0.453203	-2.99102	0.432372	-3.89193	0.550474
-3.88079	0.384216	-3.50362	0.505522	-4.00447	0.481024
-4.05789	0.527288	-3.45269	0.410813	-4.15313	0.480239
-4.09831	0.347754	-4.22522	0.676504	-3.66061	0.422127
-3.94703	0.356967	-3.40775	0.480476	-4.2363	0.688522
-4.26014	0.42199	-4.01229	0.693991	-4.19932	0.720122
-4.24846	0.37843	-4.04294	0.476105	-3.83335	0.447197
-4.10293	0.405219	-2.79036	0.398992	-4.00461	0.482341
-3.83175	0.528516	-3.59041	0.478542	-3.90026	0.48468
-4.11494	0.404756	-3.81331	0.423494	-4.25628	0.650463
-3.45099	0.380495	-3.816	0.420691	-4.22145	0.595775
-3.97577	0.406797	-3.29545	0.605397	-4.18988	0.65943
-4.20705	0.416707	-3.92672	0.552869	-3.59857	0.543779
-4.02521	0.508029	-3.53132	0.368218	-4.18807	0.698322
-4.03141	0.383635	-2.92599	0.369976	-4.08179	0.739089
-4.23121	0.387914	-3.04361	0.242642	-4.29066	0.794881
-3.95238	0.548381	-3.31205	0.36873	-4.01059	0.504181
-4.03454	0.493263	-2.71417	0.349958	-3.59616	0.399234
-4.01633	0.394814	-3.213	0.436446	-4.1766	0.720289
-4.18057	0.493477	-3.80152	0.474059	-4.1132	0.727377
-3.71249	0.466248	-3.36873	0.625459	-3.90903	0.414932
-4.15229	0.382172	-3.57292	0.390554	-3.9112	0.419152
-4.05388	0.404755	-3.61385	0.381805	-4.16819	0.6744
-4.24587	0.352086	-3.91846	0.787566	-3.75874	0.436421
-4.41217	0.425239	-3.15561	0.229576	-3.36575	0.765662
-4.00335	0.369362	-3.01077	0.16735	-3.85087	0.455435
-4.00937	0.392258	-3.47763	0.487924	-4.06269	0.652664
-3.66331	0.367152	-3.63873	0.480549	-3.70943	0.407915
-4.19316	0.355734	-3.53654	0.366418	-4.11091	0.672052
-4.19867	0.384998	-3.60884	0.426681	-4.06773	0.673099
-3.81856	0.415556	-3.22886	0.685796	-4.06979	0.51627
-4.30282	0.494667	-3.92925	0.697984	-4.1209	0.520145
-4.13596	0.364592	-2.85332	0.413566	-4.14914	0.489138
-4.12	0.43646	-3.52354	0.402312	-4.08282	0.507866
-4.21265	0.616825	-3.83695	0.511902	-4.42739	0.591796
-4.0076	0.352822	-3.88995	0.486546	-4.21015	0.64387
-3.87381	0.44691	-3.64113	0.41038	-3.92855	0.700233
-4.07557	0.357404	-3.35918	0.162004	-4.2659	0.658194
-4.28308	0.452903	-3.96022	0.779921	-4.12109	0.516866
-3.67324	0.404795	-3.06961	0.35023	-3.37607	0.429922
-4.07534	0.508809	-3.41197	0.463227	-4.22235	0.693593
-3.52743	0.525049	-3.51821	0.275997	-4.29716	0.718551
-3.64697	0.478261	-3.81294	0.454954	-3.95798	0.507503
-4.25046	0.417006	-3.6746	0.480038	-4.10479	0.494701
-3.89981	0.484214	-3.41848	0.449053	-4.30406	0.742478
-4.3256	0.312684	-3.15821	0.541389	-4.05061	0.513854
-4.2341	0.316357	-3.90804	0.128598	-4.42455	0.591066
-4.28618	0.438586	-3.75313	0.711855	-4.18722	0.555592
-3.90687	0.44206	-3.50784	0.44293	-4.32489	0.662667
-3.96519	0.400418	-3.37105	0.46595	-3.72796	0.383167
-3.86575	0.444165	-3.74169	0.459708	-4.11206	0.655341
-4.16591	0.362413	-3.4033	0.318599	-4.13217	0.542783
-3.81852	0.436394	-3.19739	0.422307	-4.35761	0.62072
-4.14966	0.47761	-3.87298	0.801013	-4.14808	0.676736
-4.2768	0.426364	-3.78707	0.773152	-4.03902	0.720121
-4.20062	0.400101	-3.60553	0.480885	-4.17658	0.664449
-4.30037	0.470829	-3.64662	0.371431	-3.99315	0.487113
-3.78334	0.451334	-3.37949	0.424683	-3.89135	0.68965
-4.21403	0.418908	-3.38078	0.339872	-3.85466	0.40968
-4.03441	0.44408	-3.55818	0.40757	-4.07328	0.45433
-3.39629	0.329048	-3.69757	0.724963	-3.86376	0.390642
-4.24727	0.335913	-3.91071	0.486945	-4.12684	0.512557
-3.89599	0.472342	-3.86949	0.507029	-4.34993	0.636079
-3.99459	0.458591	-3.67519	0.497287	-4.24465	0.693709
-4.09311	0.332719	-3.95215	0.735871	-4.32203	0.462468
-4.23828	0.37178	-3.10938	0.308378	-4.07853	0.506211
-4.08567	0.463461	-3.4722	0.400366	-4.31474	0.682582
-3.90379	0.597222	-3.48664	0.302089	-4.21933	0.685381
-4.2783	0.309004	-3.56632	0.427009	-4.24279	0.724561
-4.05141	0.436769	-3.67508	0.448898	-3.94916	0.49065
-3.94311	0.404552	-3.29762	0.376821	-4.08783	0.737467
-4.15102	0.372316	-3.42014	0.312989	-3.73784	0.529644
-4.12481	0.3713	-3.54125	0.188499	-4.29448	0.675772
-4.02106	0.48527	-3.36738	0.408782	-4.0656	0.627685
-4.3584	0.515643	-3.37283	0.21977	-4.13146	0.691426
-4.28351	0.300142	-3.35247	0.431643	-4.20469	0.428326
-4.05041	0.406749	-3.83928	0.764291	-4.12657	0.702451
-4.13286	0.371965	-3.9841	0.566208	-4.29961	0.456462
-4.26791	0.383381	-3.38409	0.302268	-4.33976	0.740342
-4.1119	0.551559	-3.31154	0.387549	-4.44631	0.67993
-4.16378	0.362516	-3.08447	0.632681	-3.92063	0.562637
-4.22258	0.338406	-3.4542	0.343276	-3.88076	0.650274
-3.90939	0.415344	-3.76165	0.555826	-4.255	0.476578
-4.3309	0.558753	-3.75875	0.544506	-4.25353	0.719269
-4.05825	0.414829	-3.60112	0.444216	-4.22727	0.664882
-4.34248	0.298162	-2.99353	0.269379	-4.23494	0.679872
-3.98627	0.247532	-3.66988	0.529637	-4.39068	0.716941
-4.15461	0.379193	-3.4417	0.341169	-4.19562	0.428993
-4.06362	0.503706	-3.34702	0.4054	-4.23968	0.507548
-4.05574	0.340729	-3.37251	0.410509	-4.19755	0.743593
-3.12524	0.358093	-3.66868	0.480551	-4.36572	0.644709
-3.94819	0.570133	-3.44894	0.487457	-4.3494	0.651217
-4.17741	0.506508	-3.33209	0.396895	-4.38578	0.610863
-4.03006	0.330019	-3.18528	0.175344	-3.77569	0.672568
-4.10492	0.544055	-3.52829	0.318024	-4.25273	0.699948
-4.00308	0.372638	-3.85971	0.526829	-3.73709	0.642294
-4.26791	0.364517	-3.93986	0.799699	-3.9537	0.483653
-4.19783	0.369946	-3.27891	0.386489	-4.33673	0.657284
-4.24111	0.446808	-3.70874	0.438543	-3.45735	0.591521
-3.99777	0.547305	-3.58888	0.502982	-4.35397	0.433358
-4.12399	0.430564	-3.74785	0.47457	-4.34634	0.723338
-4.25466	0.342236	-2.92598	0.212593	-4.25359	0.729157
-3.63686	0.23962	-3.39013	0.507583	-4.32822	0.712748
-4.26523	0.428985	-3.57366	0.740324	-4.30343	0.656902
-4.13204	0.355242	-3.30329	0.40139	-4.06128	0.704369
-4.26758	0.369946	-2.70244	0.423005	-3.99818	0.475314
-4.03149	0.549549	-3.11422	0.238851	-4.3296	0.451853
-4.15929	0.419764	-3.33858	0.428302	-4.10201	0.433108
-4.157	0.385317	-3.4363	0.208297	-4.10708	0.734332
-4.01436	0.303391	-3.77985	0.410323	-4.41037	0.703061
-3.93883	0.186967	-3.69254	0.448196	-4.08149	0.653641
-3.71051	0.612473	-3.77987	0.756415	-4.26934	0.623086
-4.07957	0.415602	-2.99266	0.419403	-4.34206	0.532013
-4.11715	0.384421	-3.12616	0.191837	-4.40169	0.741739
-4.19549	0.462801	-3.62659	0.493942	-3.90469	0.755144
-3.63099	0.284301	-4.07691	0.771005	-4.34991	0.738315
-4.01085	0.338302	-3.64946	0.461973	-4.06557	0.652457
-4.17085	0.509252	-3.25561	0.483851	-4.27726	0.554573
-4.29484	0.308543	-3.55365	0.428691	-3.99602	0.663062
-3.97756	0.390217	-3.46835	0.247529	-4.06635	0.723922
-4.14112	0.222821	-3.66922	0.434498	-4.36695	0.753911
-4.05695	0.468963	-3.93371	0.728403	-4.09452	0.4148
-3.76764	0.502185	-3.11885	0.376163	-4.25497	0.71589
-4.18254	0.323038	-3.90721	0.750532	-3.58017	0.470838
-4.14538	0.392605	-3.58494	0.483023	-4.19188	0.712649
-4.19052	0.455469	-3.20983	0.458822	-4.06929	0.579204
-3.58113	0.443369	-3.52445	0.525662	-4.22504	0.654366
-4.19991	0.452966	-3.72784	0.451243	-3.99455	0.730867
-3.58115	0.383132	-3.5817	0.77602	-4.24348	0.754648
-3.62131	0.469084	-3.86389	0.765201	-4.18832	0.664469
-4.03127	0.356333	-3.30199	0.397712	-4.30654	0.670835
-4.13717	0.388001	-3.71864	0.428258	-4.21646	0.614147
-3.88475	0.406127	-3.88169	0.404957	-4.14147	0.732075
-4.30784	0.267678	-3.29382	0.436884	-4.21014	0.66034
-4.25263	0.401621	-3.90495	0.601612	-4.04036	0.429693
-3.86144	0.327471	-3.55964	0.498555	-4.18109	0.544332
-3.37148	0.453746	-4.0224	0.737783	-4.08878	0.574827
-3.58486	0.308999	-4.05638	0.756007	-3.36655	0.577561
-4.15245	0.372995	-4.07413	0.45891	-3.96841	0.435321
-4.03232	0.355383	-3.1034	0.452046	-4.16512	0.726413
-3.98292	0.301726	-3.81623	0.389875	-3.48523	0.652332
-3.96078	0.389105	-3.52639	0.486423	-3.81124	0.675399
-4.2107	0.32155	-4.00032	0.681293	-4.19107	0.618059
-4.21321	0.289506	-4.14576	0.665858	-4.03648	0.400617
-4.10293	0.30612	-3.56423	0.422246	-4.2976	0.500565
-3.81767	0.359137	-3.64144	0.403492	-4.03584	0.598908
-3.60737	0.491291	-3.89497	0.497018	-4.21706	0.647746
-2.99513	0.434406	-4.01367	0.681663	-3.94823	0.31105
-4.07021	0.339032	-3.75988	0.690532	-3.77005	0.497033
-3.20933	0.427581	-4.03625	0.610097	-3.68214	0.432955
-4.19457	0.384039	-3.69327	0.457944	-4.25851	0.42454
-4.13151	0.327869	-3.78365	0.608647	-3.82357	0.610291
-4.00074	0.367036	-3.70624	0.460238	-3.11852	0.409331
-4.27628	0.438654	-3.71272	0.643205	-4.27699	0.767494
-3.59152	0.51673	-4.05445	0.737164	-4.32246	0.813805
-4.07269	0.3949	-3.67161	0.458045	-4.20515	0.419739
-4.14046	0.396427	-3.65375	0.458647	-3.50537	0.665393
-3.95054	0.400676	-4.18833	0.675972	-4.18439	0.556542
-3.5259	0.390363	-4.21524	0.520883	-3.41395	0.435261
-3.73704	0.599857	-3.89435	0.438403	-4.04746	0.690309
-3.99081	0.42039	-3.30117	0.45697	-4.07475	0.716794
-3.74792	0.496588	-3.58363	0.701671	-4.23326	0.508097
-3.96799	0.394852	-3.5197	0.556942	-4.09523	0.467636
-4.22599	0.414737	-3.88478	0.487686	-4.21606	0.513217
-4.03706	0.34952	-3.44551	0.521583	-4.10877	0.4281
-4.26202	0.41877	-3.81054	0.613099	-4.20071	0.496659
-3.18131	0.427068	-3.84167	0.525925	-3.67906	0.743976
-4.25324	0.376863	-3.88757	0.489985	-4.0075	0.574165
-4.01059	0.369771	-3.97898	0.475042	-4.1849	0.511188
-3.4223	0.425024	-3.67645	0.413836	-3.23994	0.760253
-4.27029	0.313671	-3.51975	0.519606	-4.2674	0.389016
-4.22148	0.370335	-3.75047	0.470668	-4.21855	0.500317
-4.01272	0.367432	-2.81117	0.493725	-3.97361	0.506499
-4.0996	0.351525	-3.68887	0.693753	-3.44051	0.408489
-4.06276	0.386377	-3.49879	0.426687	-4.13766	0.756775
-4.03634	0.373237	-3.98054	0.562876	-3.67777	0.404878
-3.87397	0.632625	-3.6152	0.382225	-4.15378	0.769266
-3.80177	0.401107	-3.7278	0.678902	-3.95176	0.35247
-4.05489	0.349613	-3.68191	0.412085	-4.2131	0.436441
-3.82601	0.218456	-3.37848	0.430468	-3.91882	0.402641
-4.08048	0.409154	-3.42383	0.464965	-4.09184	0.705574
-3.90176	0.359	-3.73259	0.476641	-3.96532	0.473346
-3.91814	0.395162	-3.07484	0.421706	-3.75784	0.522324
-4.09214	0.325084	-3.56113	0.421096	-4.1357	0.654078
-4.24625	0.379344	-3.90579	0.634488	-4.19351	0.523423
-3.91642	0.470277	-3.77077	0.760346	-4.08346	0.598046
-4.12446	0.36153	-3.18834	0.404996	-4.16648	0.725716
-4.2018	0.413349	-3.72375	0.440649	-4.21374	0.800196
-4.15167	0.37136	-3.9975	0.460547	-3.72841	0.596277
-4.26709	0.345607	-3.20699	0.458771	-3.81994	0.706427
-4.22852	0.379139	-3.81693	0.450682	-4.01476	0.788435
-3.61341	0.481577	-3.36812	0.462965	-4.26729	0.592325
-3.994	0.396872	-3.24423	0.421061	-4.17938	0.754782
-4.08416	0.347586	-3.86283	0.396836	-4.21541	0.726902
-4.19153	0.38533	-3.97435	0.745806	-3.82801	0.502774
-4.13983	0.407625	-4.04106	0.625419	-4.25904	0.770346
-4.05625	0.374363	-3.62538	0.496321	-4.16793	0.753925
-3.79642	0.584016	-4.03174	0.663708	-4.0309	0.682138
-3.97233	0.315412	-3.83011	0.475101	-4.07324	0.503184
-3.83828	0.389479	-3.59531	0.664008	-4.041	0.699768
-3.92511	0.611595	-2.67402	0.422595	-4.21711	0.711096
-4.12077	0.449012	-4.11477	0.683571	-4.08203	0.733953
-3.93331	0.402587	-3.81576	0.480656	-4.1308	0.673048
-4.07842	0.438677	-3.37393	0.448372	-4.13548	0.716241
-3.90747	0.497215	-4.0287	0.627076	-3.98491	0.691962
-3.97955	0.397186	-3.75747	0.507725	-4.07756	0.407077
-4.11445	0.491072	-4.15011	0.426658	-4.06813	0.69577
-4.08141	0.420417	-4.24722	0.666268	-4.0588	0.510062
-3.90653	0.428924	-3.83001	0.424009	-4.169	0.652715
-4.14989	0.328333	-3.66952	0.433658	-4.25251	0.732867
-4.18902	0.463551	-3.86874	0.396884	-4.08069	0.697543
-4.00901	0.471246	-3.14097	0.415096	-3.90639	0.710998
-3.93708	0.449744	-3.44579	0.349913	-4.05578	0.719459
-3.98016	0.338601	-3.54082	0.480461	-3.83957	0.727319
-3.99798	0.456128	-3.82133	0.399588	-4.06696	0.677995
-3.86802	0.417038	-3.45318	0.523884	-4.08927	0.699303
-4.22803	0.310073	-3.84126	0.736214	-4.03435	0.764994
-3.71537	0.656851	-4.01399	0.713525	-4.24776	0.70044
-3.92114	0.50328	-3.48409	0.371547	-4.13524	0.758109
-4.15339	0.339619	-3.84533	0.504602	-4.20425	0.720935
-3.01352	0.465166	-3.34147	0.464314	-4.168	0.708041
-3.86105	0.482725	-3.97618	0.413178	-4.19114	0.678134
-4.09988	0.41671	-3.16118	0.461575	-4.02903	0.509196
-4.16511	0.386903	-4.14185	0.64537	-4.12496	0.685055
-4.20017	0.408825	-3.488	0.480118	-4.07808	0.689858
-3.55771	0.427883	-4.00582	0.745315	-4.04111	0.576563
-3.85673	0.552233	-3.96208	0.371913	-4.27206	0.479317
-2.95999	0.356516	-3.27722	0.44987	-4.09687	0.685723
-3.76634	0.424684	-2.73427	0.482775	-4.20716	0.7339
-3.35917	0.394024	-3.90752	0.565135	-4.23698	0.678643
-4.10202	0.370959	-3.84486	0.675637	-4.28254	0.703627
-4.14139	0.340907	-4.09767	0.685098	-3.8265	0.505703
-3.81693	0.400162	-3.9387	0.530583	-4.08741	0.715181
-4.1676	0.51938	-3.46385	0.434222	-3.84602	0.714678
-4.00547	0.418282	-3.2324	0.475017	-2.74844	0.713028
-4.32631	0.50344	-4.07208	0.523309	-4.0155	0.795424
-3.9588	0.346625	-3.15639	0.499782	-4.02801	0.437454
-4.05716	0.409519	-3.37354	0.450302	-3.82515	0.662788
-4.2829	0.387456	-2.77181	0.414935	-3.89047	0.681457
-4.03914	0.340586	-3.91405	0.463523	-4.09478	0.56613
-3.85936	0.424191	-3.87234	0.481817	-4.11854	0.634794
-4.05909	0.412659	-4.12425	0.520389	-4.04673	0.699627
-4.03189	0.450165	-3.27361	0.35915	-4.11656	0.690473
-3.98121	0.390728	-3.81243	0.539847	-3.57179	0.528008
-4.15111	0.473646	-3.84462	0.534581	-3.61561	0.74283
-4.02459	0.38593	-3.48796	0.405909	-4.32173	0.710303
-3.96239	0.402925	-3.20253	0.512758	-4.03486	0.4519
-3.53634	0.420494	-4.00871	0.392895	-3.83558	0.518145
-4.15628	0.368621	-3.87908	0.454542	-4.17926	0.637792
-4.22383	0.403839	-3.92006	0.464668	-2.84758	0.630977
-3.9068	0.355616	-3.67621	0.350765	-3.99528	0.577455
-3.71363	0.421858	-4.11778	0.718824	-4.08192	0.638449
-3.55178	0.407324	-3.42728	0.307461	-4.00587	0.471067
-4.09226	0.413545	-3.96779	0.47708	-3.31358	0.449212
-3.78446	0.535031	-3.71993	0.439415	-3.9359	0.70623
-4.23351	0.37952	-3.96798	0.710132	-4.10998	0.696509
-4.07956	0.475748	-3.92187	0.469096	-3.93452	0.457476
-4.27942	0.403919	-3.1506	0.417251	-4.12383	0.780425
-4.14055	0.349171	-3.5022	0.426041	-3.82673	0.431483
-3.89674	0.445036	-3.33302	0.510362	-3.82582	0.469493
-3.74484	0.425671	-3.47109	0.476035	-4.1356	0.709514
-4.03685	0.418101	-3.74618	0.506777	-3.6682	0.438677
-3.90712	0.387057	-3.5036	0.433313	-4.14985	0.767816
-3.99601	0.361496	-3.85146	0.437587	-4.29949	0.484855
-3.86581	0.483259	-3.8642	0.481344	-4.019	0.425314
-4.10436	0.531776	-3.94902	0.403275	-4.01025	0.679045
-3.76042	0.413377	-3.79855	0.455117	-4.13507	0.648918
-3.87647	0.404061	-4.01504	0.563475	-3.26976	0.787771
-3.98467	0.450492	-3.4657	0.382392	-4.11423	0.414394
-4.16345	0.359356	-2.86435	0.457179	-4.00729	0.399456
-3.90595	0.477999	-3.68731	0.583837	-4.18297	0.588976
-4.01151	0.370352	-4.25293	0.509056	-4.17122	0.482879
-3.96122	0.444541	-3.84774	0.505843	-4.06586	0.536067
-4.04047	0.328839	-3.76313	0.502377	-4.18181	0.728369
-4.29322	0.391462	-4.02976	0.421159	-4.22795	0.64371
-3.73375	0.384394	-3.57669	0.377485	-4.17205	0.438409
-4.07568	0.440194	-3.7285	0.454029	-4.1377	0.438471
[truncated: 880 more rows]

## Sheet: S4C
p53 0uM +5uM ConA	FOXO1 0uM +5uM ConA	p53 20uM+5uM ConA	FOXO1 20uM+5uM ConA	p53 40uM +5uM ConA	FOXO1 40uM +5uM ConA
-4.09636	0.491736	-4.03914	0.540083	-3.26625	0.626427
-4.13642	0.555016	-3.55402	0.706777	-4.16825	0.624488
-3.78586	0.583057	-2.25807	0.623145	-4.22686	0.716881
-4.11884	0.448004	-3.69485	0.628807	-3.35201	0.667988
-4.33282	0.485733	-4.0551	0.620367	-3.63962	0.669882
-4.14834	0.420239	-3.68672	0.494639	-4.17359	0.568794
-4.21243	0.469809	-4.00949	0.612803	-3.4087	0.638814
-3.96947	0.460526	-3.85573	0.625175	-3.91517	0.510633
-3.761	0.55767	-3.84447	0.592063	-3.97774	0.565738
-3.81455	0.45129	-3.92008	0.585616	-3.57726	0.587068
-4.33362	0.498097	-3.63624	0.558025	-2.58341	0.566386
-4.12837	0.469116	-3.83207	0.526577	-4.22351	0.538234
-4.03063	0.424577	-3.99817	0.566097	-4.19046	0.576862
-4.20208	0.465751	-3.83796	0.548857	-4.18943	0.696389
-4.20878	0.545279	-3.62301	0.550728	-4.11104	0.580752
-4.09507	0.484062	-3.62639	0.555558	-3.99178	0.589045
-4.12823	0.412957	-3.73446	0.584472	-3.99355	0.546779
-4.13394	0.432775	-3.8976	0.618456	-3.92696	0.483428
-4.07431	0.377354	-3.93506	0.623356	-3.74	0.645053
-4.15246	0.422813	-3.67995	0.44354	-3.37085	0.578723
-4.29739	0.476793	-3.96645	0.471187	-3.12008	0.549946
-4.18118	0.46719	-3.90863	0.444964	-4.1084	0.628989
-4.25211	0.504692	-3.95225	0.644687	-3.40052	0.586282
-3.89086	0.454311	-3.96947	0.612466	-4.15579	0.565851
-4.33872	0.391041	-3.80314	0.542924	-4.06655	0.585908
-4.09782	0.438948	-3.74577	0.582711	-3.90815	0.585487
-4.20687	0.482834	-3.96419	0.616314	-4.21222	0.615511
-4.12078	0.491477	-3.91321	0.645216	-4.05677	0.59944
-3.80156	0.491193	-3.79227	0.589772	-4.21854	0.582168
-4.07587	0.518827	-3.61613	0.550004	-4.0734	0.558357
-3.79193	0.524874	-3.02632	0.612991	-3.82851	0.600976
-3.48893	0.532373	-3.74734	0.629127	-4.21048	0.60033
-3.97857	0.457514	-3.84196	0.5426	-4.17473	0.523619
-4.15509	0.54152	-3.91855	0.688019	-3.7132	0.599246
-4.06664	0.398617	-3.80911	0.606852	-4.04118	0.671612
-4.12155	0.40755	-3.08062	0.56212	-4.10604	0.62245
-4.23046	0.517978	-3.90642	0.615494	-4.16588	0.647251
-4.05042	0.463147	-3.8246	0.574018	-4.17381	0.565553
-3.85751	0.637708	-3.86014	0.58564	-4.07008	0.54752
-4.08431	0.51205	-3.71736	0.591226	-4.079	0.602711
-3.34231	0.418455	-3.92246	0.611979	-4.2419	0.585049
-4.06502	0.447556	-3.83305	0.640478	-4.1104	0.595976
-4.07306	0.569107	-3.86932	0.5703	-3.70827	0.620613
-3.10521	0.473462	-3.94228	0.640325	-3.4566	0.592631
-4.10238	0.558272	-3.92102	0.62768	-4.13608	0.535299
-3.63684	0.433681	-3.88388	0.552432	-4.16088	0.638633
-4.12786	0.423018	-3.95677	0.608509	-4.06932	0.55944
-4.05356	0.671277	-3.91775	0.582462	-4.13168	0.566482
-3.99178	0.477785	-3.75176	0.593742	-3.85258	0.549164
-4.13305	0.47833	-3.85627	0.635589	-4.17949	0.543697
-3.85407	0.356183	-3.89314	0.631765	-4.01944	0.571875
-3.99683	0.47234	-3.93481	0.580932	-4.07129	0.634248
-3.99511	0.390543	-4.02024	0.587347	-3.99823	0.593949
-3.95994	0.545532	-3.79805	0.640056	-3.91561	0.570629
-3.98043	0.402299	-3.83591	0.52484	-4.09311	0.574773
-3.91829	0.446968	-3.64992	0.535337	-3.38764	0.57686
-4.04445	0.450293	-3.69303	0.601812	-3.97461	0.458539
-3.91571	0.506999	-3.92686	0.59498	-3.8559	0.563862
-4.18562	0.522261	-3.78942	0.515635	-3.99985	0.675303
-3.77662	0.422389	-3.92268	0.604264	-3.61453	0.552588
-3.97612	0.382196	-3.5675	0.614565	-3.84806	0.539095
-4.20071	0.534559	-3.80299	0.637382	-4.12279	0.542056
-3.93346	0.408173	-3.91569	0.692685	-4.20278	0.592439
-4.07574	0.41808	-3.39289	0.605934	-3.97613	0.539648
-4.01241	0.4545	-3.8758	0.606675	-3.71135	0.59601
-3.98501	0.47195	-3.77971	0.631264	-4.15039	0.574382
-3.71405	0.465271	-3.85549	0.650184	-4.04201	0.569107
-3.61931	0.455067	-4.09854	0.526973	-4.01134	0.551315
-3.89414	0.644652	-3.8392	0.616187	-3.79743	0.612115
-4.14162	0.429867	-3.61228	0.56313	-4.08193	0.601543
-3.57034	0.548108	-3.63544	0.625576	-3.84956	0.595011
-4.17973	0.529971	-2.95963	0.544666	-3.96883	0.580202
-4.11755	0.529757	-3.80591	0.605099	-4.14459	0.612768
-3.08854	0.375161	-3.95965	0.616375	-4.06535	0.590603
-4.18927	0.459101	-3.40606	0.606944	-3.30819	0.626806
-4.1099	0.462777	-3.796	0.536922	-3.97756	0.584472
-4.09151	0.519256	-3.8668	0.564394	-3.80976	0.56321
-3.75685	0.433133	-3.69767	0.569916	-4.19039	0.549589
-3.69098	0.418048	-3.89426	0.616321	-3.80741	0.569072
-4.08951	0.551212	-3.58986	0.657501	-3.71046	0.571508
-4.03115	0.465603	-3.69329	0.607249	-3.91812	0.584807
-3.14167	0.419495	-3.81287	0.615332	-4.22148	0.501704
-3.84116	0.417549	-3.70364	0.568728	-3.68129	0.709403
-4.16638	0.465589	-3.80179	0.562512	-4.18775	0.604861
-4.01022	0.593784	-4.04917	0.578475	-3.82178	0.585195
-3.6583	0.395088	-3.76741	0.568833	-4.11749	0.591147
-4.11064	0.477712	-3.92393	0.651345	-3.66265	0.567708
-3.79884	0.54722	-3.65474	0.570381	-4.10021	0.597982
-3.84778	0.383266	-3.84421	0.592276	-4.0401	0.604567
-4.05372	0.432344	-3.78482	0.604121	-4.12837	0.601211
-4.13717	0.336605	-3.88293	0.639573	-4.19671	0.62553
-3.72249	0.443271	-3.91227	0.632353	-4.08269	0.605032
-3.14799	0.394976	-3.82382	0.56394	-3.48973	0.603465
-3.00197	0.398981	-3.81949	0.67406	-3.51648	0.457865
-4.141	0.588313	-3.73533	0.501589	-3.55785	0.618095
-4.13209	0.472995	-3.98557	0.56519	-3.82889	0.53782
-4.06769	0.467609	-3.85222	0.487732	-3.53684	0.586098
-3.92618	0.476805	-3.89937	0.573782	-3.89915	0.56845
-4.00041	0.44791	-3.85387	0.600504	-4.19115	0.624484
-4.02891	0.530581	-3.96508	0.568372	-4.00074	0.60554
-4.07196	0.299937	-3.91936	0.625371	-4.17493	0.626479
-3.83216	0.522915	-3.7533	0.493344	-4.15864	0.590299
-3.65688	0.40364	-3.76822	0.532024	-4.16831	0.63469
-3.84428	0.445425	-4.0021	0.632619	-3.98052	0.588444
-3.96843	0.417913	-3.66973	0.642298	-3.98321	0.592001
-4.06284	0.437198	-4.01035	0.614503	-4.04432	0.581558
-4.05195	0.348716	-4.0241	0.564291	-4.16073	0.580891
-3.82854	0.301383	-3.65122	0.630132	-3.79969	0.553904
-3.83344	0.375922	-3.994	0.545597	-4.12483	0.591102
-3.94712	0.443909	-3.80563	0.528447	-4.0733	0.566541
-3.65154	0.449252	-2.65853	0.572259	-4.19237	0.553425
-3.7976	0.324693	-4.00303	0.569437	-3.99732	0.591253
-4.23156	0.480566	-3.68222	0.579523	-3.7188	0.562281
-4.13805	0.461552	-3.91491	0.608731	-4.126	0.568109
-3.75946	0.488173	-3.89107	0.566466	-3.18589	0.534537
-3.96905	0.24886	-2.82109	0.581186	-4.00762	0.608494
-4.09828	0.375836	-4.02541	0.625246	-3.96684	0.585716
-3.38738	0.325457	-3.97022	0.552237	-4.00443	0.570534
-4.11556	0.431879	-4.00431	0.627415	-3.90606	0.581321
-4.12385	0.466401	-3.74912	0.533712	-4.18325	0.589125
-3.45893	0.209092	-3.71659	0.607493	-4.10443	0.678192
-3.55193	0.419241	-3.65609	0.560037	-4.17624	0.57116
-3.93279	0.250303	-3.92977	0.596253	-3.88316	0.544772
-4.07278	0.450877	-3.46949	0.624133	-4.10053	0.664813
-3.53925	0.384033	-3.86501	0.609791	-4.11526	0.59528
-3.67329	0.460936	-3.93934	0.594361	-4.03742	0.562703
-4.19807	0.543735	-3.99554	0.615712	-3.89487	0.648645
-4.06445	0.375549	-3.81066	0.585943	-3.86424	0.568792
-3.88507	0.444191	-3.97754	0.553722	-4.07589	0.610457
-4.04121	0.546103	-3.90606	0.618176	-4.10092	0.567152
-4.14955	0.471283	-3.49546	0.616714	-4.24626	0.537631
-3.93877	0.362442	-3.85432	0.622746	-4.11072	0.566394
-4.02826	0.356572	-3.81076	0.601327	-4.04589	0.550738
-4.10362	0.364596	-3.8917	0.57072	-4.07285	0.542611
-4.04639	0.663774	-3.92301	0.549676	-4.0738	0.599508
-4.06343	0.400416	-3.95533	0.510778	-3.63481	0.57332
-4.09851	0.490048	-3.97867	0.568173	-4.0908	0.552046
-3.78665	0.405327	-3.61891	0.653191	-4.15786	0.698942
-4.18458	0.336107	-3.74885	0.609272	-4.05259	0.541257
-3.82219	0.360382	-3.70983	0.561223	-4.15888	0.566168
-4.1091	0.384217	-3.86493	0.584275	-3.73557	0.579177
-3.67848	0.373891	-3.27248	0.614377	-4.11381	0.546172
-3.70659	0.425998	-3.87284	0.588073	-4.10059	0.596324
-3.94793	0.409942	-3.78556	0.541369	-3.42694	0.628108
-4.06284	0.447309	-3.79954	0.585808	-3.85647	0.64357
-4.02672	0.586762	-4.037	0.59462	-3.77284	0.597558
-3.80929	0.282169	-3.63822	0.565403	-3.80751	0.594677
-3.9656	0.46077	-3.86352	0.586863	-4.11462	0.589471
-4.01804	0.346187	-3.71875	0.610319	-4.13861	0.571955
-4.02042	0.505186	-3.87991	0.674824	-3.93652	0.648508
-3.86327	0.343767	-3.99096	0.606621	-3.99997	0.601742
-4.07087	0.390198	-3.94133	0.599751	-4.19345	0.619764
-3.91194	0.444685	-3.74618	0.569435	-4.10207	0.57988
-3.98085	0.436702	-3.75016	0.547944	-4.01718	0.637583
-3.94917	0.354669	-3.78175	0.574627	-3.99914	0.662147
-3.94503	0.426674	-3.43645	0.611695	-3.98887	0.623382
-3.93306	0.355553	-3.94818	0.593887	-3.62077	0.537193
-4.08156	0.363335	-3.50817	0.621992	-4.17195	0.601082
-4.07697	0.344483	-3.44512	0.571503	-4.14874	0.607021
-4.00996	0.33293	-3.966	0.582612	-4.05224	0.546135
-3.72903	0.431213	-3.66225	0.532562	-3.91147	0.594954
-3.98445	0.30739	-4.04718	0.635907	-3.93068	0.566839
-3.90382	0.280237	-3.99594	0.641514	-4.11553	0.566964
-4.15703	0.454149	-3.98431	0.594718	-4.26693	0.543856
-3.85829	0.420478	-3.97434	0.59551	-4.01009	0.562207
-4.04792	0.418376	-3.99535	0.555108	-4.01278	0.642085
-3.51914	0.374503	-3.86797	0.582281	-4.00222	0.624237
-4.03499	0.42776	-3.9909	0.63667	-4.03915	0.597337
-3.7992	0.554596	-3.34175	0.671725	-4.17564	0.647123
-4.00801	0.332242	-3.9339	0.619485	-4.01314	0.600241
-3.88869	0.315799	-3.95789	0.593673	-4.10908	0.573361
-4.1493	0.388607	-3.88391	0.573798	-4.07365	0.550858
-3.99134	0.436783	-3.93313	0.625756	-4.09002	0.625485
-3.39783	0.400887	-3.33352	0.587804	-4.15614	0.566226
-4.16878	0.434602	-4.01299	0.574864	-4.11757	0.514065
-4.00736	0.308692	-3.91116	0.618743	-4.02698	0.615359
-3.87724	0.265639	-3.89272	0.634851	-3.96493	0.540545
-3.96919	0.138921	-3.98124	0.627444	-4.10581	0.637905
-4.1412	0.408045	-3.99138	0.557093	-4.17041	0.627659
-3.80826	0.481193	-3.6822	0.59915	-4.05183	0.576808
-4.0832	0.394718	-3.98688	0.667536	-3.81907	0.531303
-4.20239	0.527505	-3.99974	0.568747	-3.75521	0.562607
-3.88238	0.3114	-4.03301	0.60402	-4.21307	0.508356
-4.08303	0.43063	-4.01494	0.57955	-3.84675	0.518366
-4.14697	0.557587	-3.94223	0.636566	-4.12845	0.553505
-4.01685	0.332459	-3.97094	0.608432	-4.11246	0.572509
-3.84279	0.193674	-3.88102	0.660142	-4.14697	0.60399
-3.9271	0.169186	-3.76785	0.565816	-3.3317	0.525892
-4.0488	0.407582	-4.06604	0.610828	-3.89558	0.640193
-3.90548	0.486444	-3.85393	0.614529	-4.13141	0.612692
-3.79815	0.461758	-3.9141	0.587965	-3.98221	0.556783
-3.98443	0.422297	-4.03955	0.546349	-3.28725	0.584297
-4.20332	0.321018	-3.92918	0.610886	-4.09618	0.6057
-4.07428	0.345627	-3.99677	0.492628	-3.39561	0.602803
-4.0201	0.395702	-4.02029	0.635659	-4.04563	0.537375
-4.15021	0.325349	-3.32972	0.61548	-4.04586	0.590169
-3.78191	0.427412	-4.09858	0.649174	-4.07932	0.647794
-3.80986	0.408283	-4.02878	0.517169	-4.11483	0.507381
-3.90643	0.161439	-3.97554	0.637912	-3.86641	0.598983
-3.31308	0.304941	-3.7354	0.602071	-3.79709	0.559261
-3.77857	0.460603	-3.95177	0.635541	-3.99341	0.520207
-4.039	0.41697	-4.05299	0.501109	-3.94866	0.525216
-4.25178	0.3784	-4.00075	0.623954	-3.87125	0.608794
-4.07282	0.394801	-3.96551	0.592625	-3.95761	0.530723
-4.12798	0.473571	-3.69416	0.617035	-4.13954	0.550175
-3.76503	0.323315	-3.2561	0.604349	-4.12241	0.512198
-4.11782	0.390277	-4.09977	0.582961	-4.17009	0.614486
-4.06142	0.405694	-3.89711	0.630475	-4.11396	0.588476
-4.18681	0.409195	-4.08135	0.684629	-4.12217	0.569932
-3.72255	0.439876	-3.97234	0.62379	-3.9	0.602557
-3.85048	0.387487	-3.72937	0.564542	-4.19907	0.615319
-3.90163	0.394057	-3.70208	0.669921	-4.148	0.643317
-3.81011	0.367694	-3.59985	0.565947	-4.11597	0.605342
-3.93209	0.260251	-3.90239	0.575456	-4.14445	0.612519
-3.89979	0.390677	-3.9852	0.624729	-4.19812	0.566644
-4.14554	0.422099	-3.92094	0.591643	-4.26678	0.667687
-4.03829	0.363615	-3.38279	0.59016	-4.25357	0.641538
-4.08341	0.623063	-3.98963	0.596702	-4.00998	0.627151
-3.89979	0.585243	-3.80889	0.543578	-3.97495	0.604915
-4.2209	0.365053	-3.90827	0.565951	-4.065	0.618376
-4.10608	0.431179	-3.89721	0.575113	-3.87358	0.596267
-3.74287	0.695635	-3.93535	0.605957	-3.35757	0.495521
-3.90377	0.36612	-4.0155	0.605575	-4.0384	0.601516
-3.94473	0.468786	-3.66192	0.583409	-4.24399	0.697172
-4.17724	0.436941	-3.95294	0.560158	-3.40903	0.511123
-4.08805	0.397963	-3.81162	0.635704	-4.15871	0.606533
-4.09554	0.485063	-3.98433	0.596981	-4.18663	0.639693
-3.98013	0.452304	-3.92269	0.616376	-4.17841	0.558501
-3.98367	0.414393	-3.87237	0.599998	-3.93747	0.606757
-4.08973	0.533593	-3.93301	0.570627	-4.27819	0.571841
-3.65588	0.521869	-4.00689	0.527076	-4.01481	0.571921
-3.98365	0.397998	-4.06934	0.597725	-4.12038	0.566734
-4.15251	0.525668	-3.9381	0.606709	-4.21068	0.64999
-3.95652	0.132804	-3.78252	0.63517	-4.13517	0.610808
-3.5785	0.433447	-3.56116	0.606366	-4.21012	0.554564
-4.08304	0.387986	-3.81289	0.534763	-4.31322	0.568233
-4.09563	0.452605	-3.73907	0.582519	-4.03174	0.567148
-4.13928	0.314227	-3.80803	0.646477	-4.10742	0.684441
-4.13402	0.199579	-3.86487	0.531854	-3.9537	0.531127
-3.85157	0.551746	-3.56683	0.651696	-4.15213	0.569197
-3.89129	0.349417	-4.06578	0.681128	-4.18897	0.583176
-3.76892	0.495549	-3.82578	0.584759	-4.14829	0.627479
-4.10524	0.333796	-3.87241	0.61736	-3.96627	0.456172
-3.88101	0.595782	-2.91956	0.576332	-4.18837	0.634104
-3.55761	0.309521	-3.89017	0.646831	-4.30795	0.608143
-3.56013	0.447017	-4.07101	0.628714	-4.11158	0.564901
-4.06616	0.394335	-3.83759	0.606791	-3.90779	0.622249
-3.82348	0.453767	-3.73458	0.635507	-4.18827	0.632223
-3.65362	0.406189	-3.72202	0.58613	-3.97785	0.603297
-3.87374	0.440057	-3.58963	0.610865	-4.06549	0.591898
-4.06974	0.363817	-3.73578	0.494503	-4.17161	0.513387
-4.05478	0.522568	-3.83063	0.634114	-4.06111	0.604576
-4.00788	0.3829	-3.85992	0.59875	-4.0325	0.647398
-3.63127	0.369028	-3.79197	0.569653	-4.0848	0.571652
-3.82385	0.222522	-3.69706	0.654113	-3.88685	0.53558
-4.16896	0.318206	-3.8028	0.615222	-4.22372	0.591173
-4.1585	0.353392	-3.93181	0.598538	-4.03863	0.56998
-3.61106	0.450718	-3.75924	0.648491	-4.08205	0.51534
-4.04571	0.402113	-3.63352	0.582364	-3.97951	0.645578
-3.80108	0.520116	-3.64603	0.571365	-4.07225	0.548917
-4.01499	0.448831	-2.75974	0.505507	-4.1478	0.577294
-3.81417	0.400654	-3.8409	0.627151	-3.91078	0.572625
-3.78195	0.411849	-3.73565	0.624428	-3.59474	0.593051
-3.99985	0.40622	-3.63695	0.655344	-3.9464	0.592674
-3.75447	0.38906	-2.83717	0.648047	-4.26075	0.625114
-3.97878	0.376948	-3.86273	0.654027	-4.27217	0.621472
-4.24137	0.415949	-3.84506	0.657687	-4.12994	0.600868
-4.11777	0.47509	-3.63553	0.534656	-3.9671	0.625141
-4.01015	0.418273	-3.87276	0.584028	-4.334	0.563168
-4.11437	0.397685	-3.8829	0.608913	-3.88135	0.587607
-4.07208	0.415293	-3.52371	0.622019	-4.18015	0.643954
-3.92628	0.352652	-3.78612	0.576033	-4.23614	0.603198
-3.7488	0.355873	-3.8661	0.663683	-4.19884	0.604005
-4.36742	0.454465	-3.84065	0.5934	-4.04108	0.603376
-4.13944	0.484928	-3.76984	0.488179	-4.29297	0.616357
-4.17202	0.251012	-3.71804	0.498645	-3.60094	0.588359
-3.85561	0.226096	-3.72609	0.590845	-4.10709	0.575899
-4.0188	0.331065	-3.76387	0.645782	-4.05057	0.590016
-3.47327	0.44764	-3.86085	0.639354	-4.1708	0.545645
-4.19837	0.350819	-3.87952	0.636265	-4.20335	0.61673
-3.7226	0.461729	-3.817	0.613259	-4.19167	0.642572
-4.07017	0.427447	-3.45355	0.634594	-4.10571	0.52631
-4.29606	0.475425	-3.89062	0.631102	-4.23995	0.604346
-3.95577	0.418142	-3.86368	0.595701	-3.74026	0.572018
-3.92176	0.53035	-3.87602	0.676947	-4.26693	0.621161
-3.94453	0.516282	-3.95926	0.557642	-4.02229	0.564433
-4.12809	0.442041	-3.72677	0.683303	-4.19751	0.51715
-4.1346	0.398384	-3.43152	0.609086	-4.0098	0.616472
-3.45038	0.460228	-3.79621	0.650017	-4.1809	0.639192
-4.1974	0.333846	-3.86818	0.681891	-4.07707	0.655489
-4.02247	0.347553	-3.92467	0.664283	-4.25607	0.664295
-4.16973	0.426543	-3.89109	0.578684	-3.80541	0.538049
-4.18257	0.380299	-3.93806	0.680802	-4.09714	0.615713
-4.11942	0.404299	-3.8851	0.6829	-3.98138	0.557764
-4.17747	0.414963	-3.82704	0.660393	-4.13714	0.514725
-3.6134	0.411651	-3.74417	0.563589	-4.12104	0.599993
-3.75775	0.512893	-3.06348	0.572881	-3.96092	0.579015
-3.74081	0.38926	-3.65949	0.615182	-3.69484	0.600977
-4.18664	0.367304	-3.80492	0.606447	-4.19082	0.593442
-4.02117	0.454215	-3.80323	0.633653	-4.03591	0.599157
-3.76892	0.327054	-3.55808	0.549561	-4.30263	0.623799
-3.98431	0.454184	-3.9289	0.657332	-4.08679	0.522488
-4.09937	0.467805	-3.95235	0.635778	-4.24972	0.520716
-4.09783	0.42329	-3.87104	0.597228	-3.78975	0.609965
-4.10132	0.449084	-3.90553	0.653377	-3.91749	0.568276
-3.95432	0.554992	-4.0269	0.624244	-4.10165	0.584056
-4.22256	0.327605	-3.95932	0.687711	-3.81795	0.530754
-4.02545	0.42433	-3.92492	0.634492	-4.17995	0.598056
-3.76973	0.449021	-3.93106	0.658154	-2.98622	0.611407
-3.84279	0.442232	-3.91654	0.602904	-4.16068	0.573635
-3.90817	0.354164	-3.87958	0.660586	-4.27232	0.596306
-3.77541	0.593689	-3.99631	0.64312	-3.94599	0.573867
-3.98206	0.332094	-3.86266	0.614918	-3.6476	0.625456
-3.87863	0.356347	-3.84937	0.627703	-4.2097	0.56191
-4.0648	0.387592	-3.74319	0.635193	-3.50119	0.603763
-3.87143	0.365784	-3.87836	0.645519	-4.22236	0.592985
-4.01852	0.430242	-3.81227	0.586068	-4.28596	0.588162
-3.70911	0.440674	-2.45328	0.589357	-4.01171	0.578513
-4.18824	0.316041	-3.87978	0.63769	-4.21794	0.591213
-3.92144	0.452239	-3.56667	0.57661	-3.77469	0.600727
-3.96102	0.584391	-3.9027	0.647793	-4.23855	0.64774
-3.84249	0.421067	-3.66569	0.580715	-3.32356	0.640237
-3.80651	0.379043	-3.91693	0.573903	-4.03014	0.611119
-3.93768	0.42843	-3.09892	0.653213	-4.076	0.645723
-3.82179	0.455602	-3.91077	0.611284	-3.95392	0.605576
-4.24086	0.377345	-3.75656	0.604349	-4.04445	0.63536
-4.20603	0.374112	-3.92371	0.643824	-4.0047	0.615344
-3.88387	0.323172	-3.79414	0.63189	-4.00515	0.62371
-4.19587	0.410807	-3.90423	0.587273	-3.4159	0.618905
-3.44072	0.349346	-3.65905	0.624586	-3.90944	0.578958
-3.89673	0.412229	-3.50862	0.629707	-4.03642	0.603492
-3.76925	0.36186	-3.81111	0.42196	-4.15539	0.55666
-3.83329	0.389466	-3.76747	0.61804	-4.23751	0.689022
-3.63894	0.398926	-3.17511	0.592748	-3.9303	0.567312
-4.10801	0.339189	-3.86511	0.539356	-4.05906	0.55726
-3.91245	0.370837	-4.06364	0.642673	-4.10214	0.666415
-3.54529	0.406422	-3.76158	0.637836	-4.21333	0.587461
-3.99841	0.407803	-3.82215	0.632493	-4.18086	0.539471
-3.95141	0.380984	-3.81903	0.545607	-3.63655	0.588762
-3.93354	0.3972	-3.85351	0.630607	-3.95665	0.610485
-3.89197	0.484276	-3.87229	0.62067	-4.13292	0.604172
-3.73982	0.410677	-3.80459	0.598483	-4.12074	0.494467
-3.23554	0.344212	-3.91275	0.573585	-4.19462	0.642362
-3.93038	0.55382	-3.69743	0.587242	-4.10554	0.676659
-3.52897	0.39661	-3.67477	0.61062	-4.18355	0.643321
-3.90745	0.373789	-3.09229	0.594296	-3.91866	0.588966
-4.14925	0.386132	-3.68909	0.491672	-4.0676	0.635547
-4.15678	0.30107	-2.89082	0.667004	-4.0421	0.586745
-3.91658	0.432207	-3.84901	0.591856	-4.21072	0.525179
-4.13206	0.39643	-3.00941	0.560626	-4.15009	0.549789
-4.07326	0.358889	-3.73429	0.637715	-3.67693	0.654914
-4.09399	0.401912	-2.56765	0.564687	-4.07216	0.561862
-3.71798	0.368341	-3.50085	0.682462	-4.05066	0.60245
-3.88526	0.422229	-3.65917	0.547055	-3.93491	0.542867
-3.87571	0.364936	-3.94797	0.635432	-3.96963	0.621355
-3.81552	0.337464	-3.75084	0.542786	-3.98737	0.621624
-3.27618	0.37208	-3.16408	0.594062	-3.74336	0.64229
-4.07759	0.386116	-3.93296	0.597052	-4.06386	0.622815
-4.00399	0.43274	-3.92439	0.646033	-3.37089	0.613114
-4.19759	0.325936	-3.64874	0.59754	-4.05654	0.658137
-4.17518	0.305886	-3.70233	0.628245	-4.14224	0.57181
-3.56762	0.388407	-3.73525	0.628399	-4.12665	0.662765
-3.67038	0.397905	-3.82025	0.596581	-4.06228	0.557316
-4.02392	0.41645	-3.55053	0.629664	-4.12482	0.581802
-3.95177	0.395883	-3.70667	0.602574	-4.00492	0.539045
-3.9731	0.359409	-3.92275	0.568769	-4.03317	0.572737
-3.67483	0.361122	-3.72372	0.579269	-4.09973	0.582139
-4.10456	0.314926	-3.87441	0.620665	-3.60286	0.600076
-4.03961	0.383983	-3.93841	0.646045	-3.61907	0.61272
-3.99932	0.457613	-3.83167	0.642401	-4.13388	0.598238
-4.10546	0.388716	-3.9652	0.602502	-3.80126	0.646492
-3.89479	0.37984	-3.86707	0.619987	-3.59314	0.60857
-4.12573	0.311629	-3.81085	0.614225	-3.94979	0.578036
-3.84582	0.406458	-3.77449	0.561837	-4.11521	0.580093
-4.07085	0.331987	-3.86565	0.593905	-4.08278	0.553581
-3.91031	0.430386	-3.61661	0.541671	-3.74268	0.554404
-4.13384	0.395167	-3.38959	0.60643	-3.99851	0.625968
-4.06927	0.460623	-3.87472	0.602407	-4.09409	0.539726
-3.50177	0.390641	-3.69063	0.560189	-3.85743	0.586695
-3.97191	0.466958	-3.54899	0.663462	-4.01435	0.60952
-3.63759	0.365096	-3.85565	0.658968	-4.02346	0.550591
-4.21357	0.399285	-3.75375	0.574832	-4.1034	0.582385
-3.78682	0.359803	-3.47261	0.577487	-4.09791	0.571896
-4.05294	0.395588	-3.80249	0.576216	-4.17218	0.559696
-3.98958	0.414652	-4.04616	0.629863	-4.1319	0.58586
-3.63387	0.385117	-3.79642	0.587822	-3.70618	0.608644
-3.58959	0.333336	-3.92752	0.591334	-3.93632	0.615294
-3.83449	0.430288	-3.93191	0.59149	-3.69568	0.644585
-4.15244	0.409574	-3.96536	0.650377	-4.21099	0.582583
-4.05004	0.444661	-3.86127	0.587045	-4.0253	0.611088
-3.68488	0.535851	-3.89381	0.627313	-4.03442	0.572839
-3.80636	0.426145	-4.02383	0.580661	-4.10404	0.592408
-3.86016	0.397741	-3.85478	0.567957	-4.06412	0.545929
-4.10311	0.34556	-3.83573	0.563574	-3.15504	0.627422
-4.23113	0.337982	-2.92262	0.566591	-4.02862	0.59669
-4.15934	0.382316	-3.69751	0.63834	-4.08006	0.553287
-4.21335	0.360049	-3.91948	0.599142	-3.95166	0.520989
-4.06484	0.456133	-3.86035	0.544016	-4.12617	0.606544
-3.82639	0.371926	-3.97336	0.549418	-3.6871	0.529292
-4.29606	0.416041	-3.88486	0.553073	-4.108	0.624299
-3.83011	0.477143	-3.73217	0.627486	-4.04165	0.525454
-4.12791	0.424404	-3.93051	0.555305	-3.85117	0.592311
-3.96329	0.471703	-2.84063	0.573861	-3.75969	0.525417
-4.10468	0.355695	-3.99979	0.617511	-4.05256	0.633371
-4.14491	0.398216	-3.85436	0.597516	-4.04518	0.56093
-4.05625	0.585993	-3.97639	0.553125	-4.23615	0.579894
-4.02675	0.357606	-3.8992	0.641018	-3.9594	0.504126
-3.53813	0.439715	-3.81028	0.572242	-3.73846	0.556137
-4.01936	0.426084	-3.88585	0.642483	-3.92861	0.636226
-3.9578	0.362396	-3.7855	0.59462	-3.71291	0.610268
-4.16046	0.431796	-3.9249	0.574915	-4.08915	0.475331
-3.72725	0.349733	-3.79526	0.668168	-3.8973	0.631419
-4.08898	0.28737	-3.95348	0.583481	-4.19915	0.534577
-4.18794	0.459756	-3.95217	0.603981	-4.09221	0.574204
-3.83358	0.384794	-3.93974	0.607101	-4.20337	0.641677
-3.937	0.390738	-3.81675	0.605515	-4.21658	0.542978
-4.06666	0.390487	-3.93901	0.564551	-4.0133	0.59716
-3.52564	0.394648	-3.9297	0.567439	-4.10478	0.590875
-3.78044	0.592627	-3.93908	0.565779	-4.11782	0.56627
-3.58719	0.420012	-4.02901	0.57443	-3.92999	0.693041
-3.8843	0.417866	-3.25897	0.588278	-3.91016	0.609547
-4.02333	0.364905	-3.66942	0.595691	-4.06673	0.609675
-3.95072	0.432912	-3.88345	0.641195	-4.17507	0.616812
-4.0297	0.520734	-3.73815	0.640357	-4.05128	0.596748
-4.29542	0.308449	-3.98398	0.576712	-3.68629	0.608695
-4.03356	0.597712	-4.00101	0.618384	-4.13442	0.657869
-4.05591	0.380222	-3.94608	0.662827	-4.26192	0.576769
-4.15917	0.460979	-3.80873	0.537314	-4.19019	0.565969
-4.11568	0.393703	-3.82113	0.641401	-3.83448	0.583987
-3.94485	0.341243	-4.04951	0.656045	-4.05673	0.544718
-3.71438	0.347052	-3.80135	0.601858	-4.04099	0.654795
-3.66954	0.314623	-3.69543	0.575621	-4.2482	0.607117
-3.94611	0.346586	-3.52455	0.59354	-3.97675	0.59631
-4.13538	0.414305	-3.73546	0.583802	-3.88545	0.571202
-3.97946	0.34338	-3.93779	0.570431	-3.93297	0.587811
-4.15656	0.363128	-3.70683	0.587382	-4.06847	0.598936
-3.93232	0.367854	-3.94639	0.624674	-4.19325	0.629822
-3.4367	0.302715	-3.93441	0.66254	-4.25005	0.560557
-3.85215	0.447618	-3.83186	0.602042	-4.16271	0.545494
-3.89054	0.545574	-3.81697	0.591274	-3.73279	0.568606
-3.36376	0.423548	-3.79464	0.616049	-4.16452	0.597134
-4.03684	0.378282	-4.06143	0.656779	-3.96129	0.484051
-4.08359	0.398945	-3.92752	0.612499	-3.96246	0.630795
-3.9532	0.307605	-4.04639	0.565108	-3.95396	0.587606
-4.21237	0.38463	-3.12155	0.585354	-3.98497	0.575173
-3.92375	0.321907	-4.01681	0.624787	-4.01919	0.562058
-4.17058	0.379891	-3.8861	0.592777	-3.66715	0.577015
-3.69965	0.349144	-3.62826	0.584287	-4.07477	0.66454
-4.08298	0.449023	-3.98485	0.577832	-4.1448	0.616626
-4.03369	0.363225	-3.4932	0.605207	-4.05686	0.567893
-4.00433	0.395253	-3.96351	0.576955	-4.12811	0.57992
-3.12313	0.413041	-3.99035	0.610264	-3.88769	0.570218
-4.16695	0.346699	-3.94113	0.577864	-4.01886	0.559135
-4.00442	0.575495	-3.80776	0.640967	-4.15624	0.611166
-3.93639	0.423598	-4.02037	0.645109	-4.09602	0.579959
-3.99436	0.32521	-3.99905	0.627077	-4.23935	0.515769
-4.0888	0.359115	-4.01598	0.642264	-4.11256	0.595593
-4.15453	0.356596	-3.91649	0.601128	-3.9127	0.589449
-4.01935	0.317975	-4.00878	0.579181	-4.1496	0.580351
-4.03988	0.427441	-3.98786	0.59166	-4.10133	0.602753
-4.1714	0.391832	-3.87242	0.615588	-3.93157	0.610938
-4.13957	0.410558	-3.95615	0.502326	-4.04266	0.580762
-3.55926	0.368217	-4.03202	0.627544	-3.1114	0.602159
-4.20418	0.319568	-3.91873	0.54156	-3.89765	0.626236
-3.98958	0.417211	-3.83191	0.591747	-4.21562	0.551661
-3.63884	0.448285	-3.71321	0.547625	-3.92972	0.554549
-3.91395	0.41032	-3.72482	0.594478	-4.17992	0.63518
-4.07443	0.346194	-4.06741	0.594824	-4.08129	0.584887
-4.0756	0.420846	-4.07473	0.57808	-4.22828	0.548446
-4.08052	0.357416	-2.94898	0.587678	-3.92679	0.588567
-4.11013	0.408464	-4.03302	0.697726	-3.90609	0.570282
-3.88046	0.390746	-3.79048	0.57381	-3.96076	0.615331
-4.00452	0.374976	-4.13458	0.611259	-3.81373	0.691704
-3.77652	0.545348	-4.02125	0.547963	-3.51185	0.590732
-3.97091	0.288414	-4.00268	0.604551	-3.9934	0.62974
-3.69052	0.404358	-3.85578	0.642405	-3.62325	0.673172
-3.57396	0.36887	-3.8356	0.58301	-4.19478	0.633221
-3.8047	0.401401	-4.10865	0.552328	-3.29243	0.544601
-4.29254	0.350911	-3.83843	0.661461	-4.09485	0.615343
-3.7033	0.530269	-3.85085	0.588296	-4.0495	0.58952
-4.20983	0.402349	-3.80951	0.491184	-3.55618	0.578773
-3.75211	0.378107	-3.50264	0.592267	-4.1296	0.63591
-4.23556	0.377106	-3.79333	0.521369	-3.57612	0.626225
-4.18636	0.273046	-4.07023	0.622505	-3.97365	0.578128
-4.06734	0.287199	-3.78597	0.611876	-4.02118	0.618297
-4.04985	0.445077	-4.06283	0.658926	-4.06791	0.569422
-4.16298	0.40454	-3.1582	0.633296	-4.03149	0.679961
-4.07465	0.368654	-3.84782	0.624564	-3.92428	0.61887
-3.92276	0.406833	-4.08148	0.593801	-4.05465	0.575748
-4.06274	0.355331	-4.04768	0.592264	-4.13448	0.58847
-4.13077	0.40023	-3.50341	0.54946	-4.1622	0.53654
-3.99961	0.366855	-3.62234	0.607691	-3.91534	0.592009
-4.08225	0.425292	-3.95061	0.621459	-4.08302	0.620525
-3.74632	0.348413	-3.86756	0.59499	-4.11752	0.638506
-3.87904	0.391482	-3.47996	0.54652	-3.95075	0.636222
-4.11367	0.358132	-3.97003	0.538962	-4.15259	0.609826
-4.1816	0.352945	-4.00385	0.58449	-3.94615	0.585608
-3.99733	0.368462	-3.03769	0.51945	-3.95163	0.61965
-3.54152	0.317132	-3.99581	0.65589	-4.02769	0.659131
-4.01578	0.45265	-3.5488	0.637821	-4.0148	0.578156
-3.90334	0.414186	-2.91669	0.579119	-3.85395	0.61343
-3.13174	0.372424	-3.98828	0.612554	-4.08629	0.661316
-3.67094	0.562554	-3.91679	0.599271	-3.7967	0.557871
-3.73696	0.367457	-3.82406	0.589888	-4.10089	0.556864
-3.8252	0.480041	-3.97063	0.652592	-3.98146	0.645401
-3.53633	0.518386	-3.99954	0.624098	-4.1111	0.606036
-4.14302	0.456595	-3.89223	0.609073	-3.69008	0.628815
-3.67828	0.317014	-3.8859	0.57878	-3.9876	0.543261
-4.21243	0.431207	-3.70555	0.53765	-4.07171	0.658307
-3.56745	0.468196	-4.0257	0.600368	-4.04604	0.593955
-4.04633	0.393615	-4.02497	0.623951	-4.03136	0.605357
-3.83973	0.419731	-3.98711	0.587994	-4.21153	0.566435
-4.27034	0.420721	-3.78768	0.564944	-4.19043	0.593228
-4.27454	0.357594	-3.83965	0.559604	-4.04412	0.587821
-4.19997	0.387684	-3.96646	0.644616	-3.78296	0.633188
-3.48456	0.392602	-3.84938	0.611286	-3.77494	0.556488
-4.09224	0.460467	-3.86889	0.584348	-3.75727	0.603815
-4.15232	0.391287	-4.0182	0.630018	-4.02573	0.585862
-3.53054	0.57242	-3.76762	0.55626	-4.04017	0.607708
-4.04598	0.397162	-4.02223	0.60546	-4.2008	0.555317
-3.65116	0.368978	-3.81021	0.632891	-4.17028	0.578449
-4.10399	0.270998	-3.91865	0.587368	-4.17725	0.685067
-3.94908	0.393289	-3.80932	0.574709	-4.03137	0.558718
-3.98616	0.417177	-3.8668	0.579451	-4.09819	0.662247
-4.17684	0.403743	-3.85702	0.5729	-4.24161	0.613397
-3.8768	0.445325	-4.02157	0.579779	-4.02846	0.603482
-4.2207	0.525987	-3.88846	0.621264	-4.12671	0.628741
-3.89373	0.400975	-3.85879	0.586475	-3.98156	0.614928
-4.29743	0.357253	-3.95415	0.541797	-4.14526	0.630494
-3.64793	0.398916	-3.90705	0.593668	-4.14199	0.534407
-4.16272	0.371714	-3.86805	0.573928	-4.16912	0.612177
-4.14356	0.522165	-3.91995	0.634222	-4.07623	0.566221
-4.07264	0.466938	-3.5023	0.631825	-3.82493	0.580688
-4.11384	0.423481	-3.79445	0.534973	-4.03305	0.596066
-4.12862	0.468253	-3.8881	0.579441	-4.08416	0.631272
-3.52423	0.500508	-3.73706	0.59097	-4.22791	0.597036
-4.10145	0.520111	-3.98424	0.611686	-4.18366	0.524747
-3.78926	0.407629	-3.97507	0.579861	-4.17084	0.568021
-3.84906	0.419174	-3.96496	0.618357	-4.12274	0.563507
-4.05316	0.47928	-3.87853	0.618275	-3.96771	0.650765
-3.90112	0.576026	-3.74199	0.608981	-4.24762	0.693398
-3.30947	0.387547	-3.96473	0.602109	-3.9898	0.649293
-4.13816	0.453967	-3.78568	0.662881	-4.21527	0.576149
-3.99351	0.407717	-3.69087	0.61809	-4.21166	0.564456
-3.9648	0.59651	-3.94796	0.652778	-4.25121	0.575657
-3.89441	0.434497	-3.78137	0.566141	-4.24594	0.639201
-3.78854	0.502024	-2.99884	0.620137	-4.15329	0.577525
-3.75202	0.439203	-3.85059	0.624332	-4.23077	0.645817
-4.02366	0.507704	-3.66948	0.630711	-4.2768	0.574479
-4.15972	0.417799	-3.55714	0.597541	-4.02662	0.614038
-4.14488	0.417557	-3.40259	0.66667	-4.18664	0.622714
-4.13207	0.368379	-3.9051	0.68433	-4.17469	0.59432
-4.03458	0.38943	-3.85423	0.589498	-4.08575	0.547061
-4.22409	0.435408	-3.84922	0.592104	-4.17869	0.619413
-4.14021	0.41792	-3.86859	0.606987	-3.91214	0.616149
-3.35348	0.475532	-3.81249	0.568011	-4.19783	0.5462
-4.11609	0.366975	-3.94142	0.585969	-4.22022	0.589183
-4.24918	0.441828	-3.84314	0.680324	-4.20968	0.612941
-4.23932	0.491293	-3.77862	0.639936	-4.15202	0.638458
-3.97222	0.360525	-3.54231	0.612592	-4.15191	0.556078
-3.9725	0.400221	-3.79089	0.654239	-4.23488	0.614703
-4.0474	0.429748	-3.65005	0.622671	-4.29703	0.549471
-4.16691	0.522425	-3.93036	0.624028	-4.19687	0.572446
-4.21874	0.416955	-3.8159	0.640559	-4.19077	0.597884
-4.10298	0.389266	-3.82581	0.636441	-3.78115	0.628282
-3.78565	0.468461	-3.96168	0.654348	-4.05118	0.619418
-3.30156	0.428876	-3.86874	0.641506	-4.25002	0.576038
-3.6886	0.443315	-3.82236	0.580217	-4.1024	0.594949
-3.94992	0.449261	-3.69779	0.573501	-4.19287	0.577207
-3.90722	0.3935	-3.68124	0.761759	-4.01147	0.621304
-3.79229	0.489093	-3.86072	0.623663	-4.20943	0.576892
-3.85116	0.415816	-3.87308	0.671068	-4.215	0.587304
-3.80408	0.434931	-3.79955	0.662199	-3.97384	0.618825
-4.02745	0.415071	-3.80331	0.634999	-3.87078	0.629245
-3.85655	0.478722	-3.81434	0.56701	-3.74408	0.58388
-4.11422	0.437663	-3.9567	0.575416	-4.1747	0.64688
-4.0695	0.492262	-3.93148	0.590012	-4.22819	0.604737
-3.77113	0.418246	-3.878	0.678038	-4.22071	0.600535
-4.26147	0.511457	-2.69594	0.5152	-4.10089	0.5472
-3.93524	0.473528	-3.73238	0.610069	-4.22252	0.68663
-4.12657	0.426357	-3.86214	0.645315	-4.08286	0.612792
-4.04694	0.457426	-3.87752	0.570981	-4.11413	0.540415
-4.23955	0.407956	-3.75748	0.576733	-4.05327	0.57964
-3.73255	0.482626	-3.45126	0.604388	-4.21873	0.650208
-4.10933	0.482831	-3.83197	0.647021	-4.14793	0.57935
-3.80487	0.410313	-3.6193	0.545301	-4.14517	0.616207
-3.92055	0.480505	-3.73736	0.526143	-4.12618	0.633357
-4.11727	0.544886	-3.64497	0.560068	-4.3331	0.592887
-3.97314	0.472657	-3.91705	0.58874	-4.06081	0.653874
-4.18945	0.461552	-3.60655	0.57345	-4.07241	0.52394
-3.82931	0.459497	-3.72943	0.611316	-3.70172	0.590451
-4.21598	0.456952	-3.36239	0.590669	-4.16126	0.572618
-4.15215	0.393148	-3.81357	0.602775	-4.0533	0.546711
-4.18472	0.369588	-3.72466	0.575678	-4.11585	0.542519
-4.02543	0.468613	-3.79174	0.599049	-3.94041	0.597895
-2.66184	0.438189	-3.85935	0.594953	-3.69896	0.534775
-4.13565	0.428017	-4.01774	0.650261	-4.19193	0.639512
-4.17653	0.410786	-3.87378	0.622366	-3.96382	0.652305
-4.14788	0.439754	-3.86082	0.574386	-4.02737	0.629609
-4.17726	0.426485	-3.77471	0.577948	-4.14153	0.640675
-3.97056	0.385797	-3.83344	0.581725	-4.1825	0.57146
-4.09936	0.449647	-4.04083	0.600617	-3.90693	0.628533
-4.15129	0.424869	-3.91488	0.588153	-4.22014	0.55117
-4.0859	0.411047	-3.71863	0.551499	-4.09736	0.613375
-3.76103	0.471332	-3.72034	0.654186	-4.11218	0.604053
-4.23531	0.518274	-3.96846	0.674213	-4.27056	0.554678
-3.79328	0.460215	-3.82994	0.710318	-4.03668	0.559502
-4.11975	0.423405	-3.79902	0.557556	-4.21688	0.650716
-3.88884	0.40289	-3.89131	0.69438	-4.09295	0.583614
-4.22738	0.533355	-3.70206	0.605921	-4.1447	0.642197
-4.21631	0.490928	-3.82818	0.512449	-4.11029	0.60342
-4.0702	0.454279	-4.06592	0.581718	-4.07611	0.485192
-3.88465	0.418613	-3.87793	0.532933	-3.52299	0.615789
-3.76639	0.549923	-3.81478	0.584281	-3.80828	0.622173
-4.31358	0.444523	-3.99954	0.640006	-3.643	0.604862
-4.08543	0.41167	-3.44645	0.611766	-4.26412	0.623022
-4.04231	0.323228	-3.45639	0.569805	-3.72719	0.595535
-4.11216	0.420325	-3.67291	0.635216	-4.05901	0.620626
-3.73404	0.449053	-3.67296	0.613595	-4.23542	0.646757
-3.41157	0.42849	-3.93444	0.633177	-4.03065	0.569218
-4.19783	0.471565	-3.45081	0.638787	-4.13547	0.481633
-4.0401	0.435863	-3.90849	0.668605	-4.08413	0.532182
-4.08395	0.352181	-3.77634	0.666362	-4.20276	0.628898
-4.10285	0.447729	-3.82911	0.538137	-3.77356	0.603844
-3.4386	0.436245	-3.85397	0.693867	-4.00562	0.593786
-3.76796	0.419074	-3.85457	0.593923	-4.19785	0.660348
-3.96732	0.432606	-2.77977	0.498978	-4.12174	0.59475
-4.01216	0.414897	-3.66083	0.524814	-4.18143	0.675415
-4.07052	0.567022	-3.79932	0.642415	-4.07349	0.569999
-3.39128	0.403969	-3.7445	0.570884	-4.29534	0.635985
-4.16984	0.491718	-3.91389	0.543767	-3.9176	0.526827
-3.86718	0.419286	-3.89602	0.583581	-3.97275	0.688134
-3.40543	0.420163	-3.62117	0.6386	-4.27162	0.639398
-4.10191	0.421766	-3.84469	0.593179	-4.08239	0.68837
-4.051	0.400632	-3.79105	0.620624	-4.09755	0.616636
-4.02978	0.336769	-3.84037	0.603222	-4.12324	0.557524
-4.17383	0.540853	-3.87089	0.634599	-4.15215	0.597635
-4.04758	0.435736	-3.90242	0.646976	-4.08066	0.610227
-3.71977	0.428255	-3.63901	0.717588	-3.84076	0.597587
-4.13117	0.504742	-3.79773	0.541454	-3.79521	0.554512
-4.00784	0.446562	-3.99622	0.603615	-4.00067	0.670056
-3.85281	0.387628	-3.83979	0.602794	-4.01254	0.627922
-3.36983	0.429811	-3.75542	0.659706	-4.03759	0.611073
-3.92566	0.353558	-3.94625	0.591326	-3.98128	0.640712
-3.80882	0.603768	-3.71499	0.578179	-3.81616	0.611873
-4.05945	0.406224	-3.88377	0.621563	-4.20243	0.703614
-4.00858	0.374721	-3.83237	0.587657	-4.14936	0.568359
-3.94803	0.401537	-3.66021	0.695002	-4.08548	0.522708
-3.94996	0.459341	-3.96531	0.624108	-4.11388	0.628189
-4.19471	0.404201	-3.8398	0.605491	-4.11799	0.491728
-4.16244	0.512476	-3.63053	0.578073	-4.24745	0.69111
-3.98594	0.408511	-3.95293	0.594939	-4.2241	0.630338
-3.86257	0.419309	-3.84087	0.646161	-4.05643	0.643969
-4.07948	0.434348	-4.02725	0.655213	-4.22412	0.548787
-3.91484	0.424967	-3.43004	0.644115	-4.12647	0.607438
-3.06264	0.457137	-3.43677	0.621671	-4.12371	0.592584
-4.02151	0.424191	-3.59738	0.635699	-4.22448	0.590024
-4.11332	0.477792	-3.8099	0.600035	-4.15326	0.677785
-4.15764	0.543289	-3.7118	0.621067	-3.94879	0.620456
-3.83782	0.397694	-3.80031	0.597207	-4.07405	0.610668
-4.0627	0.506804	-3.47077	0.636634	-4.16672	0.535083
-3.3469	0.369609	-3.95253	0.609219	-4.05724	0.589247
-3.77797	0.612618	-3.78768	0.493632	-4.10109	0.649838
-4.11944	0.400045	-3.8273	0.585404	-3.87583	0.580169
-3.87359	0.411755	-3.15603	0.621558	-3.76479	0.690252
-4.01429	0.424161	-3.82051	0.636025	-4.13906	0.534253
-3.87509	0.451985	-2.93088	0.640943	-3.56921	0.686602
-4.10678	0.459322	-3.4713	0.638988	-4.18799	0.571438
-3.43895	0.43305	-4.01685	0.485991	-4.09594	0.628463
-3.98243	0.400673	-3.80635	0.54889	-4.24923	0.647572
-4.16817	0.3552	-3.90084	0.525417	-4.03654	0.520605
-4.03923	0.42083	-3.86106	0.624288	-4.14285	0.531597
-3.87794	0.401699	-3.9231	0.614813	-4.14829	0.658767
-4.05994	0.41485	-3.88979	0.708624	-4.09776	0.586085
-4.12574	0.406743	-3.33982	0.649484	-3.41063	0.503587
-3.9299	0.369642	-3.78182	0.606166	-4.11399	0.540463
-4.03496	0.38508	-3.46248	0.476929	-3.66273	0.667186
-4.16501	0.46316	-3.84805	0.57567	-3.99101	0.601554
-4.1424	0.383824	-3.88233	0.614023	-3.83551	0.6115
-3.87673	0.463912	-3.79222	0.647447	-3.99831	0.549664
-3.9419	0.365188	-3.6867	0.638122	-4.16548	0.555409
-3.71008	0.421227	-2.13444	0.549701	-3.64039	0.561443
-4.05064	0.424794	-3.70858	0.611375	-4.16651	0.683402
-3.93506	0.394947	-3.65551	0.574692	-4.04085	0.633222
-4.03065	0.403638	-3.96091	0.612599	-3.99639	0.551252
-3.82376	0.40253	-3.09396	0.59794	-3.88603	0.579816
-3.92978	0.431588	-3.73519	0.60464	-3.91076	0.533238
-4.2145	0.368475	-4.08528	0.540198	-2.63016	0.640613
-3.76697	0.449201	-3.91532	0.588052	-4.03019	0.600268
-3.95292	0.492215	-3.66933	0.604996	-3.78106	0.639124
-3.83002	0.327492	-3.37996	0.602422	-4.04269	0.716007
-4.07924	0.406763	-3.93547	0.590995	-4.12594	0.553373
-3.89801	0.387026	-3.87842	0.578039	-3.54915	0.585078
-4.24098	0.670985	-4.01752	0.610874	-4.13033	0.555162
-3.99126	0.419051	-3.83779	0.565698	-3.98835	0.610058
-4.04266	0.42471	-3.97917	0.59258	-4.10465	0.70695
-3.62789	0.389765	-3.81767	0.543798	-3.88436	0.722591
-3.91467	0.49871	-3.5245	0.585619	-3.84514	0.629981
-3.69411	0.420546	-3.80935	0.557896	-3.87087	0.612479
-4.05512	0.477482	-3.9422	0.533927	-3.81292	0.598064
-3.6061	0.352623	-3.72851	0.601433	-3.97446	0.591741
-3.97994	0.464944	-3.97109	0.554843	-4.03204	0.677254
-4.13481	0.498146	-3.72543	0.654826	-3.86927	0.559007
-3.63643	0.412735	-3.79077	0.608284	-4.13108	0.563396
-3.76062	0.581087	-3.80374	0.537589	-3.51342	0.618643
-3.70569	0.394843	-3.8664	0.573085	-3.89632	0.635332
-4.03064	0.39187	-3.4064	0.598689	-3.19634	0.63189
-3.99069	0.371788	-3.74916	0.520418	-3.88166	0.571407
-4.16849	0.4403	-3.77772	0.549186	-3.98485	0.586509
-4.09533	0.358849	-3.6061	0.602173	-3.96828	0.573026
-3.97816	0.338	-3.80442	0.548477	-3.97074	0.647547
-4.004	0.404599	-3.84994	0.537688	-3.96759	0.627649
-3.87677	0.426261	-3.86561	0.623303	-3.47957	0.613968
-3.94642	0.349449	-3.80589	0.543451	-3.64756	0.605221
-4.01789	0.472817	-3.97495	0.561822	-3.94382	0.606372
-3.93695	0.436272	-3.74725	0.566132	-4.04732	0.666328
-4.16666	0.489894	-3.71735	0.574469	-4.02621	0.552614
-3.86065	0.496464	-3.79958	0.552867	-3.83097	0.598806
-3.93416	0.399189	-4.01974	0.548562	-3.46609	0.70803
-4.10043	0.455326	-3.98557	0.643253	-3.64355	0.526347
-4.06446	0.409083	-3.2293	0.593082	-4.23536	0.589423
-3.89281	0.405197	-3.84016	0.558064	-3.43265	0.511432
-4.26055	0.408458	-4.01914	0.593237	-3.73109	0.601913
-3.58635	0.378295	-4.08071	0.560988	-3.9388	0.575442
-3.67531	0.426069	-3.8559	0.555654	-4.04463	0.686657
-3.99807	0.41704	-3.81181	0.588563	-4.04965	0.589091
-4.04665	0.380981	-3.85659	0.591423	-3.97051	0.549964
-4.19131	0.458563	-3.99395	0.539315	-3.99308	0.65475
-2.9922	0.450647	-3.8212	0.634288	-4.1316	0.504089
-4.19908	0.488464	-4.05427	0.594897	-4.12263	0.654073
-4.01069	0.39536	-3.95138	0.575483	-4.04084	0.601575
-3.99317	0.346019	-3.9987	0.520791	-4.07285	0.67696
-3.63083	0.371893	-3.97765	0.519391	-4.18039	0.614297
-4.02837	0.489864	-3.97324	0.612132	-4.01402	0.738588
-4.01727	0.394954	-3.98039	0.609483	-3.93442	0.662085
-3.93831	0.39908	-3.97667	0.58807	-3.95429	0.679771
-3.96887	0.393287	-3.95107	0.567591	-3.89693	0.561994
-2.93267	0.400893	-4.01323	0.578713	-4.03413	0.562943
-4.00097	0.432858	-3.87224	0.554926	-4.0022	0.663268
-3.80752	0.469076	-3.85964	0.5956	-3.94469	0.622296
-4.15045	0.42301	-4.01227	0.637632	-3.83982	0.568144
-4.02982	0.394539	-3.90878	0.581562	-4.04083	0.632668
-3.67849	0.412656	-3.75685	0.50105	-4.19112	0.603399
-4.1485	0.333058	-4.03783	0.5645	-3.82258	0.635321
-3.98919	0.470412	-4.04219	0.576676	-4.02424	0.583635
-4.00968	0.510648	-3.7368	0.592478	-3.98142	0.640763
-3.95228	0.502152	-3.77649	0.599003	-3.84862	0.620895
-2.92554	0.417507	-3.02202	0.572677	-3.99442	0.617815
-4.10833	0.467142	-3.96669	0.564038	-4.09495	0.613326
-3.93795	0.342075	-3.85432	0.614173	-3.75479	0.611292
-4.04397	0.361001	-3.83424	0.516096	-4.14922	0.561307
-3.92627	0.403674	-4.00795	0.606049	-3.91772	0.593832
-3.94524	0.487663	-3.80572	0.60424	-4.10356	0.657239
-4.00666	0.454007	-3.94282	0.582241	-4.12824	0.649775
-3.7083	0.556782	-3.76024	0.604996	-3.81649	0.68456
-4.07843	0.391967	-4.05198	0.601008	-3.8594	0.637403
-3.99077	0.499797	-3.94598	0.593968	-3.56748	0.622349
-4.14224	0.39689	-4.0154	0.633528	-4.08555	0.61603
-4.0583	0.480609	-3.76691	0.593804	-3.98935	0.649436
-3.8186	0.330502	-3.6213	0.571931	-4.01332	0.630558
-3.89881	0.394042	-3.83584	0.595813	-3.8812	0.584376
-4.33813	0.430171	-3.7905	0.601744	-3.8654	0.622048
-4.05133	0.519439	-3.69484	0.581037	-3.55956	0.654092
-3.94681	0.430938	-4.00908	0.599844	-4.18017	0.583014
-4.15272	0.369732	-4.02781	0.629749	-3.74866	0.669574
-4.07642	0.434998	-3.6661	0.577278	-3.9294	0.594131
-3.96965	0.435514	-3.58964	0.624497	-4.00155	0.640837
-3.67313	0.388444	-3.83324	0.591429	-3.8905	0.647399
-3.89393	0.424537	-3.83938	0.625382	-3.96214	0.667995
-3.94636	0.461396	-3.8617	0.584738	-4.10936	0.578991
-3.99208	0.408236	-3.93707	0.636129	-4.08582	0.609327
-3.60364	0.443958	-3.34149	0.548122	-4.05288	0.701197
-3.01228	0.37151	-3.5096	0.543815	-3.99792	0.653425
-3.94123	0.524562	-3.61594	0.71154	-4.25951	0.591933
-3.89511	0.482596	-3.9396	0.617514	-4.02474	0.673277
-3.91019	0.41607	-3.93539	0.59313	-4.14965	0.564161
-3.85466	0.386192	-3.53826	0.546571	-4.07787	0.621713
-3.88522	0.413115	-3.62041	0.613543	-3.79429	0.600122
-3.47309	0.398017	-3.99335	0.593849	-3.84603	0.626329
-4.00194	0.377543	-3.86844	0.605305	-4.07194	0.55971
-3.94389	0.419936	-4.04629	0.588609	-3.92444	0.507252
-3.71584	0.507382	-4.05623	0.663594	-3.9126	0.662762
-3.13169	0.341172	-3.89342	0.629631	-4.07842	0.627283
-3.68992	0.466096	-4.05049	0.613889	-4.13078	0.626627
-3.58315	0.35106	-3.9386	0.656637	-4.13877	0.609478
-3.76116	0.487702	-3.85986	0.55044	-3.9282	0.621743
-3.98138	0.366851	-3.78072	0.614993	-4.0563	0.620256
-3.91807	0.511861	-3.83413	0.600639	-3.76809	0.655969
-3.75847	0.403382	-3.76531	0.631427	-4.08732	0.658737
-3.27738	0.459634	-3.94164	0.585858	-3.84444	0.628679
-4.14783	0.507094	-3.83984	0.620951	-4.05539	0.601317
-3.75882	0.534268	-3.80918	0.628504	-4.03539	0.621732
-3.25105	0.436486	-3.8333	0.576751	-4.1469	0.583431
-3.84538	0.415194	-3.01099	0.636523	-3.96374	0.615648
-3.98193	0.563639	-3.90646	0.621365	-4.09184	0.635855
-3.56698	0.432373	-3.83962	0.574332	-4.11861	0.556292
-4.17757	0.394807	-3.89478	0.594081	-3.62248	0.644952
-4.06523	0.377248	-3.56221	0.619942	-3.7298	0.618661
-3.65222	0.5002	-3.6015	0.635363	-4.09682	0.604417
-3.86414	0.456322	-3.94704	0.573882	-3.92327	0.604327
-3.98199	0.348179	-3.72043	0.643234	-4.002	0.610494
-3.80462	0.405869	-3.92066	0.592738	-4.1725	0.565074
-4.22349	0.424814	-3.94396	0.602038	-4.1525	0.572759
-4.01239	0.399313	-3.9021	0.632591	-4.07553	0.507837
-3.88517	0.451739	-3.85075	0.550979	-4.0869	0.537198
-4.09242	0.431545	-3.8203	0.610036	-4.18832	0.569148
-3.60912	0.434363	-3.79875	0.657805	-3.04568	0.512084
-4.10273	0.398883	-4.01974	0.577718	-4.17514	0.664942
-3.83925	0.340843	-3.79953	0.520881	-4.01843	0.471455
-3.9959	0.472731	-3.92216	0.598382	-4.18636	0.585209
-4.01193	0.415441	-3.93691	0.679477	-4.04607	0.599799
-3.91162	0.370402	-4.03988	0.5377	-4.1934	0.573585
-3.9182	0.608446	-3.78367	0.580577	-4.2116	0.652166
-4.0882	0.384997	-3.75253	0.60032	-3.90423	0.542162
-4.0008	0.488934	-3.93765	0.526757	-4.12455	0.550629
-4.11657	0.524923	-3.84936	0.545814	-4.12823	0.588499
-3.8575	0.378229	-3.86518	0.668656	-4.21448	0.679516
-4.13385	0.377007	-3.94669	0.656358	-3.98943	0.569679
-3.71485	0.360293	-3.55753	0.59518	-3.99289	0.592986
-4.02522	0.413562	-3.8678	0.59475	-4.15824	0.580198
-4.18566	0.38983	-3.77584	0.612835	-4.07162	0.617345
-4.24852	0.470241	-3.9427	0.58694	-3.98297	0.588271
-3.94212	0.430626	-3.81603	0.60434	-4.19549	0.507359
-3.76791	0.500293	-3.79853	0.593185	-3.96717	0.522883
-4.04438	0.42588	-3.77266	0.673136	-4.003	0.609768
-3.81879	0.341147	-3.8328	0.63198	-4.12126	0.587333
-3.87709	0.40242	-3.73013	0.600432	-4.00249	0.543864
-4.19352	0.378847	-3.88198	0.629199	-4.04402	0.530071
-4.08143	0.415579	-3.74582	0.61283	-3.80766	0.606986
-3.7832	0.372204	-3.83965	0.537917	-3.90425	0.586139
-4.13605	0.637686	-3.74231	0.666335	-3.73281	0.539892
-4.13132	0.426545	-3.88107	0.631898	-3.83054	0.486793
-4.11853	0.427228	-3.84775	0.634105	-3.64392	0.583318
-4.18157	0.414281	-3.7777	0.595262	-4.15126	0.564847
-3.95955	0.359209	-3.85951	0.588004	-4.21649	0.630062
-3.16635	0.342083	-3.85391	0.563791	-4.08979	0.611044
-4.05593	0.450886	-3.44249	0.593091	-4.1053	0.623753
-3.95671	0.381297	-4.0349	0.559085	-4.16842	0.656851
-3.87648	0.379382	-3.30533	0.569747	-4.20787	0.593592
-4.14659	0.42558	-3.30269	0.599565	-4.14344	0.565032
-3.95729	0.396438	-3.72787	0.588292	-3.47879	0.563521
-3.99322	0.392333	-3.94077	0.597025	-4.2288	0.596088
-4.08105	0.379173	-4.02188	0.567399	-4.14313	0.596725
-4.10622	0.280053	-3.57121	0.662172	-3.65737	0.624505
-3.7748	0.449612	-3.96008	0.647551	-3.95857	0.57584
-3.84674	0.344578	-3.5773	0.589802	-3.83854	0.524798
-3.81415	0.510692	-3.59241	0.505841	-4.17988	0.543544
-4.01469	0.453292	-3.82657	0.620616	-4.18169	0.619005
-4.01345	0.425186	-3.90247	0.569819	-4.07667	0.537763
-4.17356	0.425433	-3.85059	0.596977	-4.22648	0.592961
-3.52367	0.374343	-3.77461	0.576038	-4.15233	0.505798
-3.23494	0.47705	-3.76577	0.574781	-3.98898	0.596244
-3.93618	0.455803	-3.83701	0.582352	-4.15304	0.580137
-3.47267	0.369469	-3.80495	0.596546	-4.14423	0.586441
-4.14447	0.455145	-3.81231	0.594077	-4.20817	0.575515
-3.89045	0.552122	-3.92622	0.576777	-4.20143	0.589821
-3.84828	0.551907	-3.32066	0.634117	-4.08875	0.615185
-3.707	0.358913	-3.4352	0.607903	-4.05952	0.590406
-4.07383	0.515905	-3.09941	0.490673	-4.17692	0.470846
-4.1609	0.45397	-3.86663	0.591957	-4.17516	0.573129
-4.06216	0.374702	-3.47495	0.557315	-4.19445	0.633719
-3.94573	0.384869	-3.9321	0.606741	-4.17013	0.586228
-3.8644	0.349336	-3.66409	0.576714	-4.25816	0.579125
-3.75303	0.49805	-4.00881	0.602111	-4.2492	0.660484
-3.78402	0.434305	-3.87632	0.606807	-4.17404	0.631698
-4.07758	0.379454	-3.88416	0.601937	-4.03728	0.618303
-4.00093	0.442645	-3.94207	0.586954	-4.0817	0.530879
-3.60805	0.360729	-3.68375	0.586422	-4.06747	0.60109
-3.70986	0.516264	-3.79751	0.542423	-4.16567	0.623672
-3.89328	0.364139	-3.81357	0.587601	-4.12802	0.556244
-3.34114	0.421427	-3.95505	0.621814	-4.24281	0.630727
-4.2169	0.364777	-3.93718	0.577908	-3.88268	0.604604
-3.75956	0.35248	-3.56962	0.642702	-4.07019	0.618339
-3.75186	0.385627	-3.97878	0.597074	-4.19719	0.561097
-4.2129	0.390436	-3.91607	0.622474	-4.17969	0.620344
-3.69315	0.562358	-3.97379	0.598354	-4.15384	0.573222
-4.08889	0.487063	-3.42844	0.670105	-4.14359	0.620725
-3.95431	0.516426	-3.78891	0.605923	-4.21033	0.630495
-3.77145	0.326549	-4.01967	0.599915	-3.7128	0.583305
-4.11497	0.554352	-3.88936	0.601657	-4.02739	0.599952
-3.84952	0.289798	-3.79838	0.603119	-4.28054	0.650245
-3.91411	0.308102	-3.72173	0.667637	-4.15925	0.642295
-4.27411	0.3876	-3.53251	0.603342	-4.22171	0.613887
-3.85559	0.436235	-3.72385	0.572727	-4.23357	0.613276
-3.73168	0.437987	-3.67222	0.614896	-4.12487	0.585014
-3.98846	0.401519	-3.94516	0.593327	-3.83262	0.572433
-4.15982	0.432961	-3.5479	0.541226	-3.72667	0.624462
-3.89512	0.380267	-3.78007	0.561803	-4.22467	0.572533
-4.14944	0.382309	-3.88568	0.567556	-4.24166	0.646404
-4.16878	0.343091	-3.95282	0.594989	-4.30149	0.629618
-4.20204	0.522875	-3.54217	0.569573	-4.21838	0.615156
-4.22778	0.365014	-4.0987	0.588531	-4.01103	0.588281
-3.58203	0.366202	-3.93473	0.605578	-3.91743	0.572451
-4.26933	0.276979	-4.01244	0.582739	-4.22105	0.652101
-4.03882	0.360703	-3.62923	0.574796	-4.19084	0.54655
-4.1937	0.396213	-4.1838	0.546345	-4.20177	0.646927
-4.20326	0.595901	-3.88391	0.57578	-4.28131	0.629513
-3.83787	0.37407	-4.07541	0.569137	-4.11108	0.600121
-4.15418	0.327692	-4.06575	0.597088	-4.10536	0.591997
-4.01125	0.366923	-3.77827	0.600531	-3.78599	0.556847
-4.14508	0.332607	-4.13088	0.543683	-4.21827	0.660294
-3.75459	0.374101	-3.9703	0.567566	-3.85158	0.559491
-4.10928	0.428782	-4.0772	0.614765	-4.05138	0.578375
-4.05346	0.364002	-4.14287	0.551911	-4.03001	0.581112
-4.02575	0.375007	-4.06257	0.575581	-4.23326	0.651504
-4.04634	0.348304	-4.08612	0.620938	-4.08865	0.615148
-4.02718	0.414043	-4.12232	0.588542	-3.73995	0.622376
-4.06026	0.588861	-4.09338	0.58538	-4.03144	0.627655
-4.19448	0.352434	-4.08199	0.680809	-3.9501	0.615411
-4.15363	0.527754	-4.04128	0.613552	-3.85366	0.560973
-4.04459	0.444117	-3.80885	0.556206	-4.01677	0.580927
-3.66322	0.424591	-4.06262	0.588258	-3.71602	0.569239
-3.90196	0.378513	-4.0704	0.573021	-3.98819	0.605855
-3.90331	0.361033	-4.08464	0.625988	-3.80442	0.619697
-4.18699	0.385632	-3.81649	0.655355	-4.10287	0.603343
-3.90385	0.363613	-3.78114	0.607309	-4.17621	0.612453
-4.16458	0.393181	-3.48632	0.576959	-4.10442	0.642014
-3.9727	0.386455	-3.98893	0.568312	-4.01237	0.58247
-4.22678	0.465391	-3.83975	0.606634	-4.04534	0.527285
-3.83589	0.585329	-4.11936	0.584277	-3.92954	0.598882
-4.11397	0.362621	-3.98414	0.568166	-4.24957	0.605539
-3.96431	0.390003	-3.72831	0.591494	-4.05971	0.570839
-4.13748	0.409284	-3.69097	0.629905	-4.24588	0.590227
-4.0825	0.41385	-4.0624	0.633541	-4.11476	0.6093
-4.14943	0.362059	-3.89354	0.571301	-4.23144	0.60708
-3.90478	0.40793	-3.95919	0.590795	-4.04831	0.581205
-4.10237	0.374646	-3.86338	0.565936	-3.55889	0.583515
-3.7279	0.432289	-3.87072	0.610944	-3.57075	0.648201
-4.08716	0.439164	-3.11278	0.610199	-3.66475	0.583383
-4.1856	0.399867	-3.84414	0.539977	-4.27475	0.589999
-4.15515	0.40224	-2.83921	0.586782	-3.93895	0.709189
-3.99217	0.442947	-3.97362	0.572043	-3.5226	0.674017
-4.08777	0.40934	-3.61843	0.558167	-4.16796	0.646269
-3.76826	0.372057	-4.05398	0.552763	-3.94359	0.578084
-3.88722	0.432529	-3.56003	0.623423	-3.9249	0.591944
-4.16298	0.331981	-3.87364	0.579993	-4.01712	0.591354
-3.87447	0.376585	-3.91156	0.599898	-4.01667	0.623349
-4.0086	0.354342	-3.74232	0.575102	-4.20079	0.613858
-4.17118	0.339812	-3.53894	0.62684	-4.0595	0.606976
-4.1701	0.541	-3.62241	0.649523	-3.86429	0.628815
-4.05632	0.375718	-3.90138	0.584259	-4.05707	0.530249
-4.15014	0.396031	-3.65447	0.616743	-4.20019	0.599387
-4.06999	0.464225	-3.89835	0.573517	-4.2902	0.626634
-4.19007	0.425742	-3.58683	0.638436	-3.78375	0.558589
-4.0196	0.401986	-3.81411	0.599268	-4.13077	0.579708
-4.2104	0.464874	-3.77241	0.620989	-4.07343	0.64352
-4.26196	0.255941	-3.91382	0.629726	-4.01115	0.598144
-3.90807	0.371722	-4.02205	0.627523	-4.16558	0.628833
-4.09122	0.332683	-3.96373	0.605638	-3.71255	0.570042
-3.53443	0.39089	-4.0258	0.577055	-4.0693	0.570513
-4.00891	0.382292	-3.67903	0.60204	-4.19291	0.605167
-4.10904	0.430072	-3.97866	0.583205	-3.98165	0.590976
-4.06806	0.367481	-3.47877	0.586598	-3.71802	0.535926
-3.70532	0.287213	-3.85059	0.643597	-4.11627	0.556606
-4.02891	0.353417	-4.05564	0.624922	-3.99067	0.600283
-4.2335	0.463739	-3.31905	0.601777	-4.21283	0.583004
-4.13143	0.210736	-3.34596	0.589982	-3.38115	0.589161
-4.19876	0.358664	-3.4378	0.625528	-4.07887	0.554925
-4.31141	0.458457	-3.91743	0.579547	-3.28214	0.66347
-3.59507	0.483185	-4.02742	0.624468	-4.09067	0.651983
-4.18117	0.466524	-3.98915	0.634466	-4.09537	0.597026
-3.87397	0.398664	-3.95504	0.633855	-3.99343	0.611287
-4.01864	0.379363	-3.16214	0.617689	-4.09864	0.622606
-4.02819	0.543038	-3.98068	0.647966	-4.06905	0.564171
-3.89317	0.365263	-3.89933	0.594093	-4.09715	0.598373
-4.12047	0.387563	-4.07567	0.58761	-4.11555	0.573246
-4.08376	0.399457	-3.93838	0.554256	-3.96644	0.648479
-3.61035	0.428403	-4.01274	0.597859	-4.0479	0.566375
-4.23094	0.475806	-3.71291	0.65968	-3.61452	0.550616
-4.07327	0.428311	-3.92726	0.55848	-3.85219	0.563144
-4.1551	0.349739	-3.69225	0.541283	-4.03169	0.600358
-4.07346	0.328029	-3.37112	0.551	-4.12871	0.587386
-4.32805	0.612301	-3.91637	0.547345	-4.25964	0.556153
-4.13056	0.404135	-3.73692	0.601078	-3.98836	0.502995
-4.0932	0.400116	-3.94892	0.617892	-4.00514	0.595435
-4.14849	0.585322	-3.70488	0.58898	-4.14991	0.645745
-3.99725	0.397838	-3.43847	0.617432	-4.11943	0.578093
-4.09243	0.413069	-3.66761	0.588221	-3.45489	0.527216
-3.64325	0.428064	-3.79085	0.549681	-3.78566	0.601298
-3.66312	0.430777	-3.90714	0.546558	-4.10335	0.578198
-4.11204	0.503579	-3.99321	0.625198	-4.15006	0.585402
-3.91449	0.420663	-2.57932	0.612147	-3.78867	0.558809
-4.10278	0.367642	-3.66222	0.579998	-3.91752	0.628228
-4.15664	0.424475	-3.50606	0.566317	-4.01419	0.673846
-4.23862	0.302625	-3.92044	0.629058	-4.01111	0.603638
-4.16513	0.366297	-3.90134	0.563106	-3.55838	0.63561
-4.19142	0.383718	-3.83072	0.551077	-4.12121	0.638409
-4.11877	0.408813	-3.97646	0.596385	-3.96498	0.605451
-4.06652	0.302873	-3.99891	0.56579	-4.08291	0.572274
-3.99778	0.393745	-3.87898	0.559971	-4.01967	0.581268
-4.09779	0.324958	-4.01691	0.559767	-3.83955	0.596851
-4.15695	0.387365	-3.16664	0.478209	-3.89559	0.507002
-4.21691	0.337424	-3.38367	0.548043	-4.11781	0.593325
-4.11753	0.493626	-3.55221	0.650731	-3.95791	0.568814
-3.51352	0.297307	-3.63433	0.602107	-3.8033	0.607038
-4.00473	0.294995	-4.06747	0.615549	-4.01851	0.590165
-3.8285	0.448057	-4.05158	0.516481	-4.15661	0.665826
-4.21026	0.346322	-3.97218	0.595893	-4.08825	0.61531
-4.08699	0.310253	-3.42674	0.51451	-4.17735	0.564184
-3.93867	0.359852	-3.77936	0.535751	-4.11656	0.598562
-4.09546	0.277036	-3.99787	0.605022	-4.05575	0.59033
-4.19403	0.369634	-3.87625	0.579064	-4.13882	0.606056
-4.02432	0.394105	-3.71632	0.577736	-3.75202	0.570942
-4.20368	0.423567	-3.81998	0.570555	-4.0019	0.559432
-4.10818	0.515611	-2.4074	0.57637	-4.01965	0.642755
-4.01193	0.337673	-3.49261	0.648313	-3.98559	0.654588
-4.2192	0.295612	-3.94584	0.570882	-4.12642	0.624501
-4.10306	0.38405	-3.80456	0.600927	-3.33382	0.655118
-4.01431	0.315767	-3.41577	0.543497	-3.9027	0.593936
-4.21748	0.401542	-3.77398	0.605265	-4.07395	0.601452
-4.10355	0.379416	-4.05848	0.588038	-3.23797	0.628279
-3.33099	0.29017	-4.03435	0.597608	-4.13407	0.525059
-3.78149	0.542781	-3.88268	0.612496	-4.0649	0.627378
-3.93322	0.309512	-3.899	0.574769	-3.85217	0.546335
-4.0743	0.465491	-3.85429	0.624997	-3.86255	0.556433
-3.85367	0.360876	-4.11347	0.602258	-4.12282	0.567125
-3.99668	0.282354			-3.81953	0.64386
-3.95221	0.538169			-3.94371	0.549022
-3.73469	0.444069			-4.16117	0.599438
-3.9343	0.401348			-4.15433	0.643635
-3.99153	0.476294			-4.20027	0.585297
-4.24512	0.468245			-4.23671	0.669474
-4.15613	0.332035			-4.06207	0.569893
-4.0715	0.35088			-4.13746	0.655805
-4.23697	0.335687			-4.14187	0.588662
-4.08641	0.293912			-4.05538	0.58208
-4.16739	0.4032			-3.74296	0.586416
-4.21162	0.377537			-3.89203	0.596497
-3.79573	0.384819			-4.06747	0.592935
-4.15283	0.435052			-4.14514	0.543066
-4.00722	0.387411			-4.17584	0.593132
-4.0265	0.349899			-4.17883	0.65652
-3.87688	0.531532			-3.71766	0.646696
-3.4665	0.367212			-4.06519	0.65417
-4.06504	0.434995			-4.09296	0.532737
-4.12815	0.41858			-3.97851	0.666086
-4.02879	0.186112			-4.1409	0.530008
-3.96707	0.389588			-4.00255	0.66119
-3.90028	0.440088			-4.23325	0.539643
-3.15136	0.42506			-4.27225	0.68154
-3.90022	0.270362			-4.03568	0.646022
-4.13089	0.357617			-4.29158	0.61069
-4.1712	0.384331			-4.13522	0.539747
-3.7757	0.458639			-4.00038	0.51763
-4.193	0.301512			-4.05676	0.590666
-4.15813	0.414322			-4.30363	0.593018
-4.23378	0.155243			-4.06856	0.602763
-4.23722	0.387236			-3.9559	0.620899
-4.04943	0.413515			-3.99945	0.561288
-3.9283	0.308558			-3.99415	0.637656
-4.14988	0.288744			-3.96266	0.550939
-4.08835	0.388869			-4.08766	0.561543
-3.76006	0.394253			-4.25025	0.628677
-4.08381	0.302263			-3.83528	0.591073
-4.00833	0.522954			-4.186	0.551794
-4.05629	0.356525			-4.17835	0.563436
-4.10352	0.434362			-4.10066	0.575948
-3.64655	0.372609			-4.21114	0.651987
-3.61123	0.400217			-3.92576	0.584934
-3.70571	0.375561			-4.07935	0.596477
-3.92846	0.430082			-4.0421	0.62163
-4.39619	0.413881			-4.23772	0.613426
-4.17847	0.332373			-4.09502	0.68416
-4.13387	0.402929			-4.14292	0.609071
-4.14196	0.46261			-3.85425	0.553527
-4.16356	0.307802			-3.96664	0.518503
-3.97252	0.431704			-3.75809	0.475343
-3.69375	0.372456			-4.18831	0.567147
-3.84951	0.425988			-4.31813	0.634092
-4.29917	0.330925			-4.0823	0.580656
-4.10162	0.318247			-4.2705	0.482373
-4.23949	0.160985			-4.11835	0.604909
-3.52717	0.363522			-4.16025	0.641349
-3.76218	0.486523			-3.97043	0.609954
-3.31583	0.45072			-4.18971	0.626262
-4.15375	0.418531			-4.13217	0.55253
-4.23447	0.311636			-4.15668	0.60494
-3.92906	0.403443			-4.04132	0.551614
-4.18537	0.376388			-4.16631	0.593444
-4.3332	0.184903			-4.17137	0.584832
-3.9997	0.375493			-4.1844	0.595548
-3.73362	0.225353			-4.0521	0.560415
-4.1967	0.259406			-4.20793	0.487741
-3.37908	0.346488			-3.97836	0.574915
-3.90438	0.454932			-4.06289	0.577448
-3.9692	0.409472			-3.93203	0.553444
-4.27207	0.362997			-3.4947	0.613264
-4.29702	0.192214			-4.27675	0.533169
-3.88699	0.4061			-3.87078	0.576199
-4.10512	0.405026			-4.31182	0.587148
-3.53997	0.405199			-3.29911	0.612149
-3.38956	0.399398			-3.93359	0.549086
-3.98905	0.506152			-4.16812	0.527364
-4.0196	0.445424			-3.9214	0.599603
-4.07761	0.39715			-3.60138	0.598609
-4.06217	0.389957			-3.70651	0.519988
-4.10066	0.390456			-4.04286	0.598428
-3.82091	0.377776			-3.90527	0.599189
-3.93821	0.440658			-4.30149	0.511003
-3.96169	0.367427			-4.32626	0.510299
-3.66453	0.218755			-3.80186	0.531858
-3.95312	0.358646			-3.93474	0.612646
-4.02313	0.383316			-4.26242	0.619612
-4.03598	0.568106			-3.65141	0.604451
-3.8808	0.465524			-4.27645	0.596562
-3.54085	0.570161			-3.75743	0.562867
-3.98195	0.38406			-4.05007	0.519494
-4.00861	0.441081			-3.41869	0.553782
-4.24869	0.250817			-3.24619	0.543768
-4.08584	0.384215			-4.18331	0.581095
-4.00404	0.396168			-4.11975	0.563358
-4.21681	0.287111			-4.22922	0.561377
-3.90724	0.359496			-4.1282	0.537393
-3.88415	0.466767			-3.9514	0.516329
-3.94797	0.337017			-3.83334	0.577471
-3.92647	0.373917			-4.27244	0.542438
-4.23775	0.476675			-4.19031	0.560585
-4.07945	0.428528			-4.29594	0.52447
-4.03162	0.420691			-4.17874	0.602407
-3.56532	0.381436			-4.25519	0.591363
-4.01873	0.36176			-4.13732	0.579879
-4.27069	0.34924			-4.15131	0.631419
-4.23159	0.286228			-4.1778	0.530939
-4.12856	0.548561			-4.01272	0.556254
-3.95485	0.480048			-4.10923	0.579382
-4.18389	0.39274			-4.07028	0.608315
-3.6225	0.323326			-3.79615	0.647823
-4.05778	0.5941			-3.96191	0.540602
-3.90429	0.375554			-4.09475	0.54572
-3.68124	0.408038			-4.13254	0.544713
-4.29347	0.43008			-3.97265	0.593295
-3.80439	0.387539			-4.1756	0.585604
-3.72614	0.411192			-4.01243	0.612459
-4.12082	0.566054			-4.08831	0.540137
-4.1717	0.394564			-4.12117	0.613447
-4.20045	0.370706			-3.46653	0.619142
-3.8189	0.324515			-4.03023	0.506437
-4.2578	0.487351			-4.18711	0.563963
-3.99756	0.440984			-4.21029	0.504764
-4.06459	0.378111			-4.04881	0.479171
-3.97474	0.445395			-4.11992	0.575674
-3.56032	0.489028			-4.00203	0.579448
-4.15395	0.543138			-4.14461	0.597065
-4.1029	0.410833			-4.2386	0.623122
-3.62942	0.418783			-4.23837	0.641612
-4.15552	0.397158			-4.27899	0.546577
-3.8175	0.39734			-3.99517	0.531654
-3.77705	0.395306			-4.22628	0.554635
-3.9992	0.435348			-4.06555	0.579725
-3.48419	0.594571			-4.24424	0.557916
-3.08872	0.432975			-4.16438	0.568365
-3.44409	0.441294			-4.34572	0.557176
-3.4547	0.452211			-4.22247	0.550516
-3.73296	0.44822			-4.03241	0.585142
-4.15132	0.569529			-4.19129	0.53702
-4.22562	0.360724			-4.14653	0.531739
-4.1386	0.41705			-3.84055	0.580059
-3.99683	0.429787			-4.05763	0.545255
-4.10919	0.460108			-4.16127	0.622807
-3.71081	0.415943			-4.11797	0.588184
-4.06191	0.387646			-4.16581	0.608515
-3.51574	0.451622			-3.90698	0.586503
-3.88118	0.389454			-4.17035	0.533552
-3.77359	0.469055			-3.99742	0.576694
-4.00129	0.560732			-4.1851	0.592556
-3.59327	0.426149			-4.07191	0.577174
-3.92284	0.377501			-4.20571	0.649202
-4.14642	0.456307			-4.05394	0.650331
-3.52831	0.485344			-4.16885	0.609521
-4.04035	0.34809			-4.07275	0.595417
-3.85618	0.447559			-4.33482	0.540998
-3.93612	0.397257			-3.99928	0.614932
-3.9044	0.42315			-4.01842	0.491072
-4.1821	0.567539			-3.32029	0.589371
-3.98998	0.604393			-4.06384	0.515835
-3.71089	0.459959			-4.25356	0.656774
-3.51815	0.345182			-4.03578	0.602603
-3.91516	0.378068			-3.52043	0.588382
-3.73821	0.492516			-4.15525	0.617044
-4.13034	0.339385			-3.97158	0.582947
-4.0089	0.415073			-4.23993	0.606003
-3.97396	0.479959			-4.16396	0.682535
-4.02395	0.395005			-4.12677	0.572932
-4.19702	0.496541			-3.41673	0.60798
-4.29608	0.474462			-4.27288	0.56418
-3.74568	0.386974			-3.94573	0.660591
-3.36012	0.339425			-4.25457	0.63169
-3.14443	0.379526			-4.19827	0.591166
-3.88093	0.425385			-4.10392	0.594022
-4.05107	0.348862			-4.20396	0.577665
-4.20466	0.478102			-4.13358	0.628042
-4.16039	0.438755			-4.1004	0.655237
-4.07268	0.318931			-4.23899	0.578711
-4.14192	0.471115			-4.25911	0.646975
-3.92171	0.424406			-3.7156	0.610764
-3.91624	0.385111			-4.28542	0.588628
-3.85756	0.441718			-4.11884	0.600565
-3.7513	0.439892			-4.22764	0.588782
-4.13142	0.477251			-3.85789	0.615249
-3.80733	0.459012			-4.05395	0.624102
-3.96688	0.41114			-4.10821	0.633046
-4.07608	0.393495			-3.57206	0.557419
-3.73147	0.458021			-3.76426	0.522488
-3.90601	0.395154			-4.07848	0.616763
-3.34123	0.399386			-4.12049	0.579247
-3.90131	0.406639			-4.0731	0.607371
-3.85618	0.719891			-4.18985	0.549623
-4.05652	0.356538			-3.74059	0.611713
-3.51198	0.355158			-4.0383	0.570707
-4.11467	0.406667			-4.02427	0.553393
-3.85924	0.376493			-3.86925	0.574912
-4.03142	0.389914			-3.97731	0.596013
-3.57117	0.466493			-4.19474	0.556641
-3.47361	0.396951			-4.14653	0.563821
-3.85554	0.392217			-3.78503	0.687122
-3.17531	0.447537			-3.95162	0.619488
-3.75102	0.36624			-3.8552	0.620661
-3.97239	0.424468			-4.10627	0.557521
-3.92313	0.430745			-4.04697	0.533586
-3.8532	0.380619			-3.68787	0.693529
-4.02931	0.431726			-3.81589	0.676024
-4.02339	0.40709			-4.08986	0.530217
-3.90786	0.422282			-4.06042	0.501312
-4.20232	0.456707			-3.97667	0.514833
-3.82095	0.411518			-3.93333	0.554805
-3.77088	0.397849			-4.00415	0.563242
-4.047	0.367695			-3.91781	0.541642
-3.34078	0.376837			-4.24538	0.634162
-3.88774	0.430465			-4.05961	0.537107
-3.64771	0.357949			-3.86822	0.502383
-4.09208	0.361476			-3.9635	0.602666
-3.44412	0.406062			-4.1499	0.619411
-4.01393	0.406016			-4.23591	0.631933
-4.10262	0.389731			-3.92206	0.549055
-4.12459	0.43892			-4.08993	0.647492
-3.93717	0.412996			-4.03789	0.492555
-3.72808	0.384945			-2.07604	0.496766
-3.95015	0.375613			-3.73345	0.586328
-3.92649	0.362168			-3.70336	0.592064
-4.01737	0.40853			-4.05493	0.620761
-3.87342	0.515223			-2.90181	0.630727
-4.07409	0.448503			-3.95081	0.589136
-4.2017	0.424256			-3.98738	0.541674
-3.96408	0.369784			-3.63901	0.547071
-3.80419	0.367362			-3.95245	0.702787
-3.97452	0.482519			-4.12243	0.677975
-3.59752	0.370913			-4.13607	0.541698
-3.30449	0.476695			-4.21268	0.639499
-3.79095	0.419053			-4.11239	0.531244
-3.41086	0.546455			-3.94008	0.681732
-4.01541	0.36481			-2.00603	0.544428
-3.97683	0.436387			-4.16521	0.595002
-3.87756	0.469767			-3.55537	0.575153
-4.06142	0.431053			-3.95118	0.572808
-3.78944	0.494058			-4.11895	0.560552
-4.11114	0.324255			-4.08589	0.505502
-3.42171	0.449476			-4.10084	0.501607
-3.43339	0.559934			-4.05804	0.639012
-3.74322	0.394979			-3.55512	0.617879
-3.85229	0.428055			-4.03819	0.651611
-3.90317	0.431561			-4.14439	0.585994
-4.04546	0.361158			-3.84379	0.585827
-4.02375	0.39793			-4.00348	0.587242
-4.12318	0.391149			-4.06401	0.561506
-4.07927	0.390541			-3.65093	0.629267
-4.0175	0.455987			-4.04243	0.572598
-3.75127	0.41875			-3.80649	0.618158
-3.75844	0.426994			-3.84017	0.609237
-3.54356	0.395477			-4.18811	0.553933
-4.09447	0.363314			-4.13015	0.58673
-3.87006	0.466407			-4.12543	0.595682
-3.84463	0.38923			-4.12249	0.582646
-4.04738	0.465043			-3.78766	0.612196
-3.58709	0.410534			-3.78173	0.594869
-4.15056	0.335853			-3.61866	0.666411
-3.57768	0.361891			-3.91822	0.580332
-3.19784	0.484039			-3.72141	0.600572
-3.93862	0.417449			-4.12122	0.526222
-4.14473	0.30577			-3.8169	0.599005
-4.00343	0.437845			-4.26709	0.502268
-2.95995	0.442645			-4.1632	0.49325
-3.84802	0.465211			-3.89537	0.638514
-3.8871	0.506772			-3.54688	0.565961
-3.86457	0.373325			-3.7023	0.569342
-3.87306	0.501712			-4.11414	0.52694
-4.05267	0.360822			-3.64798	0.471131
-3.99375	0.446878			-4.16096	0.575208
-3.55952	0.481057			-4.23041	0.527363
-3.77514	0.430382			-4.13874	0.631809
-3.8643	0.355436			-4.07967	0.590511
-3.6015	0.371131			-4.08482	0.668206
-3.91825	0.342066			-3.61117	0.597553
-4.15452	0.403981			-4.17568	0.611335
-4.02334	0.381735			-3.85518	0.662313
-4.1431	0.35218			-4.14831	0.619194
-4.08572	0.437527			-3.9773	0.588849
-4.20529	0.429316			-3.99321	0.614601
-3.87761	0.410209			-4.17734	0.531995
-3.76352	0.384402			-4.12386	0.610186
-3.95481	0.348178			-3.83547	0.588407
-3.98581	0.323577			-4.17832	0.584925
-3.65371	0.420355			-4.12406	0.59022
-4.03214	0.442822			-3.91883	0.573465
-4.07208	0.372576			-3.96227	0.588082
-3.61753	0.400886			-4.07785	0.554917
-4.23056	0.4045			-4.16152	0.577466
-3.45911	0.398115			-4.11446	0.57717
-3.45956	0.439153			-4.00961	0.529716
-3.94018	0.358027			-3.2392	0.621749
-3.70589	0.399104			-3.93016	0.598666
-3.75344	0.439862			-3.67221	0.539668
-3.8206	0.476217			-4.11188	0.613862
-4.00213	0.37956			-4.23143	0.607985
-3.42197	0.480497			-4.13439	0.564702
-3.85482	0.36898			-4.15098	0.587743
-3.86073	0.3621			-3.92377	0.578297
-4.06132	0.42488			-3.85729	0.563539
-3.92849	0.361113			-4.20713	0.595524
-3.9089	0.4902			-3.98378	0.583394
-4.01058	0.431909			-3.86546	0.587382
-4.03356	0.491224			-4.0905	0.533353
-3.91196	0.405282			-4.11081	0.617
-3.64082	0.426153			-4.24295	0.553253
-4.02472	0.409732			-3.98932	0.551156
-4.06047	0.419501			-4.01705	0.550722
-4.12939	0.310871			-3.83426	0.584124
-3.4608	0.380128			-4.21399	0.535823
-3.61398	0.467481			-4.1944	0.584103
-3.94121	0.450945			-4.00083	0.585114
-3.39525	0.355694			-3.40611	0.546872
-2.85499	0.590218			-3.71449	0.648498
-3.97626	0.545743			-4.18929	0.587746
-4.11606	0.494426			-4.11152	0.588363
-3.77042	0.400377			-3.76583	0.581579
-3.83443	0.385514			-4.19089	0.546733
-3.95124	0.340818			-3.63451	0.610682
-3.88284	0.390512			-4.08448	0.612808
-3.53533	0.392937			-4.02448	0.509785
-3.97393	0.593909			-3.31705	0.563034
-3.94071	0.386395			-4.07687	0.525544
-3.77017	0.370654			-4.25696	0.600544
-3.68954	0.497899			-4.03195	0.559764
-4.24612	0.330114			-4.15223	0.58479
-4.10103	0.590503			-3.44259	0.539095
-4.10459	0.379278			-3.89862	0.541429
-4.0036	0.480771			-4.23718	0.56334
-3.81343	0.559706			-4.03006	0.583375
-3.26674	0.387481			-3.90982	0.605974
-3.69371	0.43541			-4.17849	0.56885
-4.04033	0.508077			-4.29188	0.590213
-3.98641	0.411487			-4.00646	0.563505
-4.00077	0.375782			-4.10637	0.573901
-3.74859	0.416387			-4.0534	0.595126
-3.34938	0.36682			-4.16228	0.572132
-3.86765	0.41706			-4.17507	0.593791
-4.01134	0.368051			-3.96281	0.648959
-4.23561	0.304005			-4.19195	0.620483
-4.07434	0.471462			-4.21235	0.506475
-4.15099	0.468128			-4.23373	0.587108
-4.15579	0.512472			-4.31199	0.610089
-3.97697	0.3666			-3.98927	0.631099
-4.19582	0.429148			-4.21017	0.597701
-3.84251	0.361746			-4.27524	0.494864
-3.64133	0.362207			-4.24435	0.575467
-4.19742	0.422742			-4.21764	0.631332
-3.14973	0.433635			-4.12192	0.575917
-4.10527	0.414805			-4.13997	0.54045
-4.08461	0.441975			-2.78746	0.585142
-4.31279	0.249964			-4.23678	0.594362
-3.72224	0.296498			-4.22762	0.578424
-4.12867	0.428394			-4.1459	0.537511
-4.06587	0.41002
-4.01709	0.341962
-3.83587	0.627243
-3.99781	0.379312
-3.89047	0.382831
-4.02489	0.357395
-4.2261	0.28458
-3.41196	0.413634
-4.00534	0.391997
-4.08326	0.328647
-3.89583	0.388627
-4.20317	0.39997
-4.05546	0.31321
-4.08687	0.364788
-4.00212	0.506435
-4.07854	0.433753
-3.97128	0.399535
-4.17948	0.454275
-3.72037	0.511944
-3.97284	0.368024
-4.13569	0.359414
-4.02341	0.416288
-3.68745	0.533787
-3.97527	0.396547
-3.60255	0.384392
-3.61368	0.446763
-4.03165	0.391095
-4.11893	0.292097
-4.03825	0.353393
-4.25496	0.351337
-3.85337	0.393757
-3.24343	0.461711
-4.06612	0.48893
-4.28934	0.301396
-4.08652	0.362678
-3.85238	0.443505
-3.2401	0.392754
-3.4727	0.348203
-3.1743	0.368331
-3.8324	0.320537
-4.02612	0.32062
-2.87198	0.437457
-3.92447	0.343779
-4.05183	0.373162
-4.06565	0.327023
-3.97632	0.458877
-4.05538	0.42716
-4.05621	0.405759
-4.07301	0.404472
-3.76056	0.353727
-3.86836	0.333393
-4.11886	0.387542
-4.06644	0.399373
-4.00637	0.449594
-4.01499	0.307557
-3.89977	0.506244
-3.96919	0.460272
-3.88771	0.381398
-4.24844	0.368791
-3.81218	0.365941
-3.48962	0.55827
-4.00888	0.323811
-3.99947	0.387173
-3.95862	0.357631
-3.60252	0.310984
-3.78142	0.544689
-3.79976	0.443969
-4.03719	0.332951
-3.95982	0.395544
-4.00887	0.301554
-3.87807	0.575126
-4.0368	0.404107
-4.20425	0.394274
-3.99768	0.404657
-4.15958	0.309331
-3.99184	0.366813
-4.10568	0.340404
-4.16102	0.359746
-4.12833	0.327357
-3.99764	0.421824
-4.09846	0.418068
-4.07072	0.335171
-4.04686	0.344569
-3.93779	0.376634
-3.75223	0.515487
-3.95435	0.41564
-3.82402	0.663046
-4.04332	0.409774
-4.15809	0.366295
-3.89325	0.473607
-4.09835	0.399692
-3.76279	0.632496
-3.74661	0.432689
-4.14695	0.314233
-3.85096	0.427459
-4.09215	0.421462
-4.11422	0.313067
-3.98871	0.351554
-4.13324	0.386486
-4.07693	0.391525
-3.89497	0.356583
-3.99714	0.503338
-4.02579	0.33911
-4.15211	0.445462
-4.19185	0.386907
-3.98424	0.48821
-4.05498	0.445316
-4.27662	0.361449
-4.16834	0.381172
-4.08178	0.409115
-4.12799	0.344177
-4.06579	0.417623
-3.35866	0.371384
-3.916	0.373539
-4.05372	0.404909
-4.0435	0.372282
-4.2277	0.382808
-4.12683	0.440532
-4.13786	0.367982
-4.01996	0.411512
-3.90926	0.381074
-3.91681	0.349979
-4.10807	0.305189
-3.67098	0.351128
-4.10017	0.365349
-4.21801	0.462861
-3.31338	0.390482
-4.12503	0.392804
-3.85047	0.555858
-3.84018	0.39267
-3.75224	0.418183
-4.0056	0.390337
-4.11873	0.361955
-4.20847	0.350686
-3.70455	0.459727
-4.07136	0.357552
-3.88133	0.434476
-3.85194	0.475881
-4.12275	0.444614
-4.01738	0.45684
-3.09088	0.335408
-3.88558	0.371689
-3.26006	0.469012
-4.05814	0.41897
-3.89348	0.402653
-4.08321	0.504498
-4.0949	0.327171
-4.19252	0.431078
-4.04188	0.45692
-4.15669	0.418805
-4.03745	0.380846
-4.12137	0.417854
-4.09174	0.351352
-4.03108	0.418625
-3.98848	0.426021
-3.44412	0.475856
-3.98504	0.290802
-3.83587	0.357286
-3.42587	0.451162
-4.16714	0.39728
-4.07807	0.519717
-3.75141	0.548387
-4.02776	0.380758
-4.09702	0.391884
-3.63472	0.387189
-4.17361	0.362473
-3.88505	0.383428
-4.14053	0.47224
-4.24593	0.410619
-4.07962	0.423577
-3.19108	0.454753
-4.12436	0.4015
-3.69903	0.374016
-3.69043	0.421636
-4.12261	0.440747
-4.16571	0.385826
-3.70561	0.33068
-3.60641	0.451454
-4.21581	0.354585
-3.77332	0.566203
-3.97865	0.350306
-4.17283	0.598205
-4.21231	0.400663
-4.2241	0.315764
-4.16808	0.37099
-3.35105	0.406852
-4.25101	0.354842
-4.05928	0.380971
-3.98488	0.390975
-3.93433	0.341414
-4.33475	0.453392
-4.04472	0.421633
-4.29893	0.353644
-4.06535	0.439732
-3.16839	0.612625
-4.18285	0.402602
-4.03952	0.633502
-4.10064	0.485563
-4.19492	0.329632
-4.11064	0.356812
-4.20337	0.407919
-4.17435	0.366892
-4.15511	0.404538
-4.26433	0.400067
-4.12458	0.404868
-3.73343	0.37842
-4.18382	0.348235
-4.13664	0.370687
-4.04404	0.364163
-4.25691	0.390681
-4.02469	0.456698
-4.27467	0.416254
-4.16993	0.552325
-4.0227	0.377517
-4.0051	0.461043
-4.2648	0.435324
-4.16394	0.414096
-4.20948	0.421538
-4.0955	0.42654
-4.21909	0.369548
-4.14659	0.442191
-3.69229	0.347482
-4.14565	0.511113
-4.11954	0.464989
-3.96304	0.387845
-4.13718	0.420297
-3.87359	0.432557
-4.13239	0.432387
-3.91002	0.312203
-4.19914	0.192047
-4.11743	0.368804
-3.99412	0.361984
-4.21132	0.425186
-4.1878	0.393026
-3.0967	0.43597
-3.81096	0.350081
-4.00023	0.382939
-4.01895	0.449762
-3.92827	0.367555
-4.0647	0.454923
-3.93695	0.358417
-4.08564	0.478955
-4.07846	0.267883
-3.90385	0.352517
-4.15242	0.484143
-3.85759	0.421227
-4.10217	0.452094
-4.11371	0.32869
-3.93861	0.357519
-4.14346	0.322282
-4.04606	0.415525
-3.52758	0.612685
-3.17761	0.502924
-3.89605	0.534916
-4.00632	0.36104
-4.183	0.422134
-3.94942	0.386959
-3.9962	0.406342
-4.011	0.36123
-4.1335	0.405292
-3.76161	0.387309
-3.86701	0.362564
-4.18683	0.4351
-3.9324	0.299036
-4.17395	0.402966
-4.01577	0.323077
-3.9791	0.395316
-3.73329	0.396447
-3.98948	0.381646
-3.98401	0.490978
-3.73638	0.407753
-3.9477	0.28669
-4.01038	0.396081
-3.71337	0.414327
-4.03344	0.433566
-4.18113	0.414112
-4.0356	0.431047
-4.03162	0.374589
-4.12515	0.385663
-3.94339	0.428397
-4.12019	0.391661
-4.10691	0.407818
-3.94052	0.280923
-3.97496	0.392035
-3.94433	0.45501
-3.79073	0.38579
-3.92512	0.388484
-3.76656	0.439127
-3.47756	0.467831
-3.76335	0.422367
-4.15298	0.412178
-3.85447	0.478505
-4.03335	0.42167
-3.66452	0.482714
-4.02717	0.371764
-3.65227	0.394377
-3.91293	0.340462
-4.0948	0.413441
-4.22459	0.40397
-4.00879	0.369124
-3.81207	0.430462
-4.03058	0.370465
-4.09198	0.383438
-3.84801	0.335488
-3.90202	0.440432
-4.09546	0.381884
-3.46437	0.316327
-3.6637	0.546293
-3.9717	0.446161
-3.45493	0.446428
-4.08446	0.405368
-4.0549	0.461439
-3.82052	0.346842
-3.91082	0.410892
-3.96109	0.42381
-3.79342	0.372148
-4.10259	0.386634
-4.07013	0.440965
-4.0155	0.338745
-3.69307	0.335166
-3.83894	0.429149
-4.04362	0.38415
-3.89347	0.36388
-3.84487	0.366196
-3.42955	0.336906
-4.09813	0.449718
-4.08608	0.333853
-3.62485	0.432502
-3.83954	0.408211
-4.02833	0.401105
-3.90252	0.356984
-3.42271	0.373589
-4.04255	0.397828
-3.68043	0.390436
-4.11503	0.33167
-3.79843	0.40961
-3.95628	0.485927
-4.09216	0.327116
-3.80012	0.461357
-4.07192	0.383916
-3.91996	0.470911
-3.95393	0.47616
-4.06812	0.41875
-3.96957	0.403403
-3.90938	0.353264
-3.76807	0.466563
-4.04503	0.394305
-3.27191	0.39813
-4.08241	0.383261
-3.81128	0.550631
-4.0806	0.441976
-4.14499	0.449174
-3.84624	0.452858
-4.05603	0.415357
-3.73323	0.558393
-3.73587	0.513036
-4.00166	0.41678
-4.03508	0.475465
-3.93196	0.360327
-4.11229	0.407961
-3.95126	0.413491
-3.89818	0.442375
-3.8926	0.365201
-3.5224	0.513641
-3.72722	0.347382
-3.44361	0.384903
-3.88842	0.338927
-4.07526	0.40505
-3.83924	0.564505
-3.9673	0.382596
-3.57138	0.41891
-4.08483	0.382298
-4.3234	0.252036
-3.95038	0.405441
-3.97598	0.371536
-4.04279	0.417376
-3.77548	0.336769
-3.90547	0.397683
-3.41834	0.367633
-4.00766	0.362365
-3.92093	0.357202
-3.61295	0.477345
-3.66586	0.447643
-3.894	0.403468
-3.91578	0.352763
-3.86305	0.493463
-4.0342	0.395733
-4.04839	0.379585
-3.67539	0.427959
-3.95799	0.345071
-3.89592	0.435136
-2.73145	0.670306
-3.2994	0.385747
-3.79388	0.237738
-4.03641	0.398241
-3.95464	0.351323
-3.79444	0.324416
-3.91419	0.370395
-3.84742	0.372084
-4.02243	0.365854
-3.91718	0.449163
-3.8576	0.414802
-3.95059	0.399297
-4.22388	0.34421
-4.03305	0.373204
-3.91684	0.478969
-3.97426	0.337627
-4.08414	0.374772
-4.00982	0.433467
-3.87973	0.379062
-3.548	0.419182
-3.76256	0.403397
-3.67457	0.406673
-3.92562	0.358865
-4.14209	0.351066
-4.06809	0.344849
-4.29945	0.302681
-4.20274	0.577784
-3.66266	0.395714
-4.03124	0.359927
-4.17996	0.489142
-3.86153	0.399322
-3.69614	0.366839
-3.50088	0.467246
-3.848	0.414282
-3.78255	0.524883
-3.74634	0.464155
-4.09669	0.258315
-3.38281	0.39549
-3.33968	0.374083
-4.15375	0.391863
-3.96986	0.376615
-4.00416	0.347291
-3.97975	0.361048
-4.15296	0.442005
-3.44279	0.364723
-3.99543	0.386718
-4.12152	0.312044
-3.58393	0.439565
-4.1926	0.248868
-3.85744	0.453036
-3.95166	0.437363
-3.95833	0.390418
-3.94954	0.370533
-3.79586	0.427194
-3.95767	0.315695
-4.15563	0.418821
-3.85741	0.392553
-3.86846	0.429436
-4.12688	0.460361
-3.62728	0.378534
-3.80657	0.38248
-3.70995	0.608251
-3.94111	0.350614
-3.99815	0.429547
-4.10901	0.406312
-4.0588	0.350531
-3.76259	0.393487
-3.8005	0.360725
-3.83994	0.436976
-4.09152	0.32628
-3.80541	0.615705
-3.95238	0.408151
-4.14365	0.362279
-3.76902	0.381032
-4.12751	0.329482
-4.00865	0.289863
-4.03816	0.461901
-4.06875	0.32948
-3.93096	0.395473
-4.05976	0.342749
-3.60876	0.435318
-4.01264	0.393095
-3.81459	0.372758
-3.93301	0.427265
-4.1611	0.3244
-3.95262	0.418932
-4.1547	0.382327
-3.95132	0.32072
-4.01139	0.411034
-3.67509	0.389793
-4.10317	0.383914
-3.60181	0.411321
-3.94207	0.383293
-3.95433	0.378804
-4.0395	0.359182
-3.92838	0.451389
-4.08541	0.394914
-4.04308	0.414553
-4.09612	0.457932
-3.92803	0.376213
-3.97381	0.381203
-4.04028	0.402711
-3.93907	0.372838
-4.0148	0.385024
-3.96355	0.400396
-4.04182	0.416864
-3.94327	0.317891
-3.94433	0.483958
-3.80816	0.521628
-3.80134	0.507698
-4.07168	0.426225
-4.02412	0.411523
-3.94534	0.377776
-3.97251	0.399526
-4.13609	0.268022
-3.66145	0.406568
-3.77945	0.440878
-3.80544	0.554916
-3.94373	0.531698
-4.07493	0.403147
-3.66784	0.39688
-3.91485	0.457665
-3.9522	0.44923
-3.89723	0.439412
-3.68333	0.360712
-4.06927	0.391771
-4.04567	0.380945
-4.05461	0.369104
-4.1203	0.387819
-4.04595	0.368443
-4.0824	0.393099
-4.05794	0.406645
-3.72997	0.405768
-4.09857	0.339589
-3.86802	0.397272
-3.85432	0.351415
-3.90665	0.398544
-3.96543	0.422427
-3.77057	0.460563
-3.41037	0.429863
-4.00055	0.386683
-3.80799	0.434483
-4.09448	0.432219
-3.851	0.436559
-3.88753	0.460857
-4.05349	0.453765
-3.96955	0.369325
-3.94431	0.334478
-4.04096	0.413706
-3.84906	0.380103
-4.05552	0.412767
-3.5398	0.354647
-3.99274	0.380343
-3.98407	0.369927
-3.20723	0.374215
-4.0975	0.442414
-4.0035	0.386699
-3.34268	0.434901
-3.95143	0.376206
-3.70551	0.458514
-3.95681	0.395108
-3.73948	0.367124
-4.04624	0.372904
-4.09041	0.406544
-4.02136	0.455823
-3.23574	0.251092
-4.11453	0.42918
-3.95262	0.36632
-3.9225	0.408128
-4.09523	0.4431
-3.47468	0.473608
-3.36497	0.353523
-3.53859	0.35674
-3.58731	0.570914
-3.90298	0.405509
-4.13432	0.361806
-4.1367	0.409977
-3.92288	0.430776
-4.19586	0.369745
-3.87391	0.389197
-4.08204	0.514326
-3.73893	0.305491
-3.87406	0.424102
-4.00296	0.299287
-4.00512	0.427323
-3.84705	0.378149
-3.46317	0.37266
-4.19438	0.434929
-3.90552	0.440608
-4.10026	0.329819
-4.00792	0.386326
-3.37057	0.406713
-4.11776	0.363386
-4.15543	0.352749
-4.13536	0.412475
-3.90906	0.327048
-3.15413	0.424104
-4.12956	0.501279
-3.54137	0.367012
-3.90491	0.403283
-3.95489	0.395662
-4.01304	0.393783
-4.05182	0.361288
-3.95429	0.421435
-4.10558	0.38673
-3.7969	0.372881
-4.16405	0.330846
-4.10338	0.38252
-3.90754	0.41242
-4.03679	0.356978
-3.93391	0.414512
-3.7564	0.634113
-4.22845	0.397273
-4.06169	0.271464
-4.0256	0.330049
-3.89582	0.413613
-3.79429	0.30225
-4.04393	0.426727
-4.01769	0.458417
-3.78172	0.594825
-3.81288	0.416255
-4.12987	0.278228
-4.05028	0.403931
-3.99023	0.301053
-3.94267	0.447483
-3.9478	0.380643
-4.25758	0.337255
-3.60485	0.406223
-4.1765	0.298507
-4.05706	0.380483
-3.40474	0.338605
-3.92403	0.349506
-4.1189	0.390935
-4.042	0.339731
-3.70891	0.347861
-3.32364	0.441601
-3.5571	0.362669
[truncated: 853 more rows]

## Sheet: S4D
p53 0uM +10uM ConA	FOXO1 0uM +10uM ConA	p53 20uM+10uM ConA	FOXO1 20uM+10uM ConA	p53 40uM +10uM ConA	FOXO1 40uM +10uM ConA
-4.41551	0.476598	-4.36398	0.628758	-4.21197	0.693221
-4.48444	0.572828	-4.35798	0.537779	-4.22615	0.569885
-4.26145	0.583603	-4.39526	0.530457	-4.4144	0.616536
-4.47171	0.485994	-4.27196	0.554482	-4.41216	0.577405
-4.36654	0.500042	-4.3409	0.629347	-4.34298	0.584275
-4.4252	0.554488	-4.25323	0.488094	-4.25886	0.501099
-4.47244	0.607665	-3.77374	0.557852	-4.35186	0.638118
-4.44754	0.55025	-4.20724	0.551286	-4.3142	0.54458
-4.40871	0.539171	-4.10985	0.5591	-4.42804	0.580463
-4.44918	0.618225	-4.33611	0.571903	-4.45202	0.601683
-4.09511	0.569344	-4.23229	0.558137	-4.31677	0.391745
-4.37326	0.56455	-3.90084	0.574151	-4.09279	0.598607
-4.23619	0.647588	-4.1474	0.580696	-4.22482	0.479964
-4.34624	0.558505	-4.45741	0.574396	-4.40612	0.510504
-4.23344	0.599364	-4.15073	0.631158	-4.08925	0.595481
-4.11188	0.574864	-4.40268	0.571841	-4.13342	0.576431
-4.16163	0.575483	-4.40027	0.539634	-4.42667	0.575809
-4.3141	0.588185	-3.97161	0.556566	-4.34272	0.551447
-4.23638	0.55032	-4.37045	0.579769	-4.21699	0.534486
-4.01176	0.534654	-4.38547	0.617233	-4.38672	0.609883
-4.14438	0.517495	-4.22735	0.559276	-4.41613	0.542156
-4.07069	0.539809	-4.04145	0.561451	-3.01049	0.511383
-3.97828	0.569492	-3.97612	0.578875	-4.38578	0.607265
-4.33844	0.566131	-4.194	0.60272	-4.40346	0.45107
-4.21503	0.522437	-4.1149	0.620029	-4.13087	0.582173
-4.18774	0.565119	-4.42179	0.600578	-3.58346	0.538933
-4.31962	0.566649	-3.73532	0.536934	-4.42829	0.512618
-3.99735	0.591005	-3.92014	0.601406	-3.54225	0.561768
-4.15063	0.576301	-4.34792	0.548983	-3.9383	0.649119
-4.03942	0.586703	-3.45954	0.599554	-4.37483	0.573978
-4.08507	0.561993	-3.89944	0.530109	-3.45938	0.629512
-3.99028	0.536382	-4.2619	0.654233	-3.72373	0.578107
-4.17877	0.536027	-4.1483	0.599034	-4.36223	0.564645
-3.67948	0.637941	-4.17969	0.538639	-4.43154	0.476691
-4.00858	0.536017	-4.34574	0.578196	-3.8375	0.558542
-4.13812	0.574591	-4.25382	0.602024	-3.66782	0.564034
-3.97418	0.595916	-4.30596	0.569608	-4.11116	0.601149
-4.22792	0.577406	-4.03333	0.547125	-1.99693	0.497979
-4.13819	0.557752	-4.15426	0.576371	-4.23804	0.565264
-3.79514	0.618135	-4.10584	0.58449	-4.3066	0.609327
-4.0725	0.600751	-4.00602	0.507361	-1.94559	0.539734
-4.04235	0.533517	-3.57226	0.56293	-4.15563	0.533428
-3.93534	0.571533	-3.89636	0.592199	-4.14706	0.487608
-4.29718	0.600762	-4.21532	0.601472	-4.36887	0.594048
-4.01781	0.494605	-4.12505	0.539083	-3.95478	0.498097
-4.31398	0.583413	-4.42222	0.615751	-3.78174	0.563017
-2.13588	0.538349	-4.41368	0.547692	-4.21262	0.555435
-3.11504	0.626971	-4.11885	0.586667	-4.2468	0.581962
-3.87673	0.537325	-3.99545	0.60597	-4.21047	0.585847
-3.10334	0.623845	-4.29063	0.55513	-3.96191	0.608072
-3.89447	0.583898	-4.1413	0.561134	-4.11001	0.527886
-3.54465	0.535726	-3.98482	0.609546	-4.23556	0.500362
-3.89785	0.503774	-4.04825	0.608957	-3.95537	0.581866
-4.02861	0.643223	-3.79371	0.541196	-4.35606	0.639678
-3.97832	0.524141	-3.65132	0.534435	-4.03216	0.628658
-3.72937	0.571368	-3.95276	0.665769	-4.11637	0.656783
-4.09286	0.605751	-3.65636	0.563549	-3.98895	0.63668
-4.07697	0.605945	-4.26692	0.591112	-3.91186	0.553596
-4.18986	0.583457	-2.31209	0.673829	-4.18713	0.630269
-4.06277	0.559977	-4.02636	0.678195	-3.73219	0.622889
-4.07415	0.548982	-4.1538	0.628013	-4.24063	0.538348
-3.95278	0.630333	-3.89555	0.578355	-4.04609	0.561433
-4.05176	0.549196	-4.20832	0.566191	-4.12636	0.62898
-4.07389	0.596089	-4.22976	0.647601	-3.96137	0.576948
-4.15311	0.622214	-4.16136	0.531739	-3.98433	0.613737
-4.26731	0.591979	-4.2408	0.639798	-3.71285	0.537148
-4.15883	0.557857	-4.0005	0.559769	-3.86149	0.567399
-3.85207	0.565052	-4.14857	0.526195	-4.36788	0.533259
-4.13606	0.573825	-4.18137	0.459539	-4.28027	0.570225
-4.12808	0.551087	-3.76892	0.651443	-4.13008	0.517398
-3.98725	0.605086	-4.14456	0.562089	-2.99058	0.562572
-4.14876	0.670031	-4.1901	0.461567	-4.16428	0.609359
-4.15762	0.52695	-3.8686	0.570838	-3.7799	0.52333
-3.88127	0.566294	-4.13839	0.640218	-3.9274	0.583662
-4.05416	0.571874	-2.88062	0.676655	-4.13385	0.607989
-4.10017	0.63298	-4.13286	0.634849	-2.43736	0.516453
-4.18527	0.56273	-4.01278	0.631957	-3.88674	0.575969
-3.9938	0.603442	-4.15104	0.631138	-3.97893	0.679758
-2.76755	0.587941	-3.86571	0.609966	-3.55757	0.541468
-4.29276	0.59344	-4.14369	0.556823	-4.26164	0.55995
-4.2317	0.562366	-3.83647	0.652873	-4.09659	0.523652
-4.0017	0.596361	-4.18369	0.564719	-4.14714	0.670252
-3.8516	0.546356	-3.96901	0.584117	-4.02736	0.569716
-3.96176	0.50509	-3.70124	0.621073	-4.10401	0.583204
-3.33502	0.609763	-3.81416	0.576981	-3.85088	0.55472
-3.97711	0.605098	-4.02612	0.612418	-3.62486	0.56773
-4.12763	0.606906	-4.00886	0.615029	-3.97445	0.596501
-4.07035	0.610847	-4.02054	0.60895	-4.3701	0.57143
-3.80341	0.62911	-3.6037	0.62661	-4.08378	0.582545
-3.99245	0.582879	-3.97826	0.631994	-4.02666	0.498314
-4.17324	0.648344	-4.07221	0.685262	-3.10957	0.610001
-4.08255	0.609912	-3.54483	0.586358	-3.63914	0.591079
-3.73586	0.554687	-3.9192	0.559162	-4.25684	0.571301
-3.67102	0.576483	-3.73799	0.675026	-4.03577	0.644444
-4.19732	0.622523	-4.18604	0.571669	-3.22313	0.575631
-4.02656	0.596664	-4.18283	0.568749	-4.13095	0.577778
-4.16345	0.608008	-4.27385	0.56551	-3.99588	0.637836
-3.91825	0.563484	-3.91752	0.606586	-3.70823	0.611886
-4.21526	0.640555	-4.00665	0.686191	-3.8994	0.577926
-4.023	0.599957	-3.9456	0.565331	-3.88668	0.580175
-4.24348	0.572211	-3.95912	0.684483	-4.09658	0.623683
-4.11799	0.635381	-4.14802	0.634207	-4.06008	0.630674
-4.02933	0.566924	-3.98634	0.613444	-4.12157	0.578074
-4.18605	0.661434	-4.01489	0.598081	-4.19909	0.526137
-4.14811	0.627634	-4.03267	0.544622	-3.97532	0.548595
-4.12356	0.625338	-4.10149	0.64828	-4.04301	0.629614
-4.02626	0.624507	-3.99782	0.646243	-4.06838	0.575616
-4.12126	0.647513	-3.94939	0.594022	-3.69406	0.561201
-3.87858	0.584623	-4.20755	0.639351	-3.85664	0.554534
-4.27627	0.588771	-3.60472	0.678252	-3.94191	0.539469
-4.18039	0.53493	-3.96216	0.609569	-3.82591	0.571599
-4.08946	0.589934	-3.82957	0.639368	-3.98946	0.607249
-4.13532	0.554162	-3.91559	0.569967	-4.2154	0.59682
-3.93974	0.563226	-4.11299	0.548616	-4.00855	0.625989
-4.21651	0.5749	-4.27889	0.608773	-4.10704	0.583019
-3.96161	0.593347	-3.96033	0.609356	-3.18362	0.56859
-3.60247	0.60587	-4.12256	0.581132	-4.18042	0.56068
-4.16705	0.617517	-4.21246	0.609976	-4.10231	0.594917
-1.68229	0.543737	-4.05806	0.632829	-4.2137	0.619666
-3.9444	0.514507	-3.82268	0.572887	-3.9262	0.512478
-4.16248	0.613016	-4.02199	0.619889	-3.43999	0.550665
-4.02519	0.532391	-4.12052	0.677283	-4.0359	0.635345
-4.03682	0.658215	-4.09293	0.638755	-3.71427	0.563708
-4.11013	0.660148	-3.75984	0.534265	-3.42047	0.586849
-4.12675	0.585657	-3.52592	0.565147	-3.86526	0.660304
-3.87104	0.592928	-3.61525	0.663805	-3.73832	0.594808
-4.0709	0.543855	-4.16687	0.609305	-3.98953	0.572062
-4.15447	0.593593	-4.01347	0.600617	-4.2107	0.587422
-3.87155	0.61049	-3.77245	0.531164	-4.07677	0.525795
-4.10835	0.632525	-3.78148	0.626465	-4.0722	0.621267
-4.01161	0.590591	-3.98938	0.629162	-3.90839	0.603558
-3.89155	0.588408	-3.9218	0.593818	-4.07115	0.582189
-4.07596	0.571505	-3.46479	0.629888	-3.85619	0.653699
-4.06802	0.556317	-4.04596	0.553247	-4.08726	0.564907
-3.88214	0.620362	-4.13065	0.62837	-4.39311	0.549656
-2.71809	0.605729	-3.63049	0.535227	-4.02847	0.629762
-4.17439	0.556591	-4.10951	0.621581	-3.83858	0.54403
-4.08475	0.627041	-4.16028	0.638745	-4.05529	0.573262
-4.09064	0.566143	-3.89767	0.630715	-3.96266	0.564608
-3.82157	0.589748	-3.92516	0.63754	-3.99806	0.588937
-3.93339	0.532612	-3.81913	0.694219	-4.01096	0.622157
-3.9441	0.535048	-4.08949	0.572775	-4.1059	0.557212
-3.68859	0.569675	-4.23179	0.579168	-4.00214	0.516292
-4.13339	0.547093	-4.04505	0.656541	-4.00147	0.583695
-4.22662	0.627394	-4.10368	0.615059	-4.03959	0.591288
-4.06946	0.574526	-4.24922	0.608016	-2.70037	0.546646
-3.87162	0.540007	-4.06192	0.524089	-4.08062	0.581306
-4.12507	0.578924	-3.95998	0.598403	-3.865	0.556421
-4.01692	0.59462	-3.94431	0.686971	-4.0627	0.567782
-4.16472	0.518525	-3.82112	0.565416	-3.97031	0.562855
-4.04812	0.55846	-4.16067	0.663096	-4.05534	0.628716
-3.79504	0.550299	-4.13654	0.622778	-3.84513	0.633701
-4.1384	0.530261	-3.91766	0.649381	-4.04645	0.620396
-4.04872	0.46503	-4.13733	0.608875	-4.12196	0.603792
-4.19782	0.492144	-3.67459	0.684413	-3.89115	0.503818
-4.08831	0.612707	-3.83019	0.612963	-3.92559	0.523365
-4.04426	0.560952	-3.88181	0.654149	-3.94071	0.578728
-4.1127	0.625824	-4.11414	0.537942	-3.89615	0.625634
-4.20103	0.615213	-3.87535	0.643361	-4.02364	0.589839
-3.94506	0.628355	-4.11181	0.611531	-3.10528	0.638974
-4.10981	0.529646	-3.90549	0.512674	-4.02576	0.516975
-3.92923	0.539021	-3.9263	0.665432	-3.05967	0.634267
-4.11215	0.593756	-3.73178	0.642296	-3.90285	0.5696
-4.0316	0.608353	-4.25455	0.613304	-3.88972	0.572939
-3.96433	0.631293	-4.16368	0.565033	-3.81226	0.642577
-4.24102	0.567309	-4.01675	0.626751	-3.90339	0.592863
-4.0531	0.577523	-4.0868	0.550317	-4.04744	0.581137
-4.12607	0.508679	-3.91494	0.652588	-4.03904	0.577362
-4.10898	0.555731	-4.19154	0.509965	-4.02309	0.578905
-4.22916	0.583714	-3.84865	0.613868	-4.0758	0.608202
-4.1093	0.539832	-4.12104	0.638885	-3.79988	0.575757
-4.17753	0.581992	-3.95583	0.618543	-3.91794	0.605497
-4.1232	0.570965	-4.01893	0.531036	-3.88868	0.553949
-3.77972	0.610905	-4.07952	0.610748	-4.01457	0.543302
-3.91496	0.647424	-4.12339	0.686882	-4.20492	0.698343
-3.97748	0.561111	-3.81705	0.689597	-4.01331	0.544131
-4.05003	0.532361	-3.87116	0.602587	-3.92627	0.547201
-4.07643	0.577116	-3.98949	0.607394	-4.04832	0.579983
-4.25457	0.620678	-4.10289	0.599685	-4.00728	0.605681
-4.11902	0.654166	-3.77208	0.613778	-4.15728	0.623811
-4.14774	0.507835	-3.8129	0.640701	-3.98024	0.654956
-4.02598	0.594251	-4.06912	0.653864	-4.09984	0.551649
-4.1884	0.635195	-3.51678	0.584905	-3.4384	0.641709
-4.00528	0.495636	-4.16346	0.530146	-3.95465	0.586517
-4.17969	0.603682	-4.08743	0.599562	-4.07273	0.550063
-3.8137	0.598745	-4.1294	0.632899	-3.93006	0.643518
-4.13262	0.619607	-3.68263	0.525148	-3.7986	0.573065
-4.30196	0.552492	-2.71001	0.60374	-1.65361	0.548907
-4.13838	0.618696	-4.29753	0.58654	-3.96299	0.576206
-4.08516	0.602294	-4.09863	0.622825	-3.648	0.590646
-4.0793	0.585744	-4.04279	0.663918	-3.89767	0.626349
-4.05713	0.552156	-3.75107	0.575931	-4.10566	0.60811
-3.91421	0.617515	-4.05907	0.628783	-3.8514	0.535922
-4.305	0.66123	-3.94936	0.630501	-3.89739	0.610288
-3.98258	0.624356	-3.70538	0.597411	-4.23314	0.661461
-4.16535	0.658294	-4.25638	0.617972	-3.99171	0.553993
-4.02251	0.50173	-3.98379	0.629209	-4.00623	0.681704
-4.27839	0.546577	-4.03864	0.616818	-3.98185	0.572056
-3.96311	0.597143	-4.19662	0.616628	-3.91559	0.648581
-4.09897	0.628102	-3.95491	0.576052	-3.93585	0.657585
-2.93502	0.516575	-3.96222	0.630725	-4.27882	0.577728
-4.10373	0.647289	-4.13577	0.567534	-3.51583	0.553663
-4.02102	0.55703	-4.11615	0.661027	-4.02239	0.61062
-3.92178	0.651716	-4.0663	0.594526	-4.15211	0.503069
-4.12475	0.615332	-4.19088	0.601689	-4.04063	0.559591
-4.04755	0.585681	-4.0608	0.664272	-4.09943	0.565952
-3.85782	0.66401	-3.86309	0.63717	-3.52476	0.590887
-4.15931	0.54096	-4.25092	0.642997	-3.40128	0.600128
-3.97535	0.533057	-4.14475	0.608432	-3.86377	0.535542
-3.94242	0.539422	-3.94718	0.617037	-3.66733	0.586622
-3.96709	0.54385	-4.01982	0.652393	-3.18453	0.593836
-4.13528	0.662769	-4.13282	0.619084	-3.87517	0.631516
-3.99265	0.596943	-4.13162	0.637545	-3.94828	0.577309
-4.12815	0.56602	-3.86459	0.611449	-3.82465	0.598684
-3.57269	0.515707	-3.7722	0.625159	-4.23176	0.576832
-3.93723	0.628074	-4.05399	0.538939	-3.86755	0.670574
-4.17764	0.585891	-4.04285	0.548589	-4.07417	0.637084
-4.06736	0.63512	-3.91193	0.679979	-3.72739	0.552035
-4.14126	0.70648	-3.59329	0.56898	-3.92223	0.577021
-4.22894	0.645258	-3.91755	0.601424	-4.0571	0.566611
-4.10881	0.555683	-3.98548	0.628948	-3.99777	0.569326
-2.7404	0.530976	-3.74813	0.597984	-4.29301	0.534819
-3.65198	0.556446	-3.8807	0.581805	-3.52009	0.556162
-3.80304	0.56763	-3.99459	0.621665	-3.89342	0.524535
-4.07313	0.616517	-3.72158	0.559233	-3.87202	0.605362
-3.59993	0.475425	-4.03132	0.602725	-3.87699	0.656384
-2.93331	0.607714	-4.05524	0.516446	-3.91806	0.572021
-3.91017	0.623429	-4.09268	0.58717	-4.1981	0.609678
-4.12022	0.684405	-3.95888	0.607148	-3.92976	0.620413
-4.04485	0.633101	-3.80421	0.593342	-4.0628	0.632023
-3.64861	0.570244	-3.94073	0.609877	-3.85401	0.672846
-4.12572	0.619427	-4.14441	0.634736	-3.67275	0.610222
-3.42497	0.525481	-3.84075	0.577683	-3.55529	0.543047
-3.58236	0.54658	-3.91557	0.515047	-3.91353	0.593248
-3.97854	0.6044	-4.00481	0.634856	-4.13945	0.508801
-4.2808	0.603211	-4.10063	0.622012	-3.70405	0.564411
-3.96418	0.55142	-3.94899	0.571569	-3.63655	0.601215
-3.58701	0.604489	-4.11499	0.658384	-3.8676	0.579285
-4.00473	0.587928	-4.03983	0.546699	-4.1198	0.563167
-4.00399	0.576728	-3.93275	0.591514	-3.94204	0.51392
-3.98464	0.627844	-4.03946	0.577452	-3.23474	0.618957
-4.06588	0.638946	-4.18737	0.605704	-4.00957	0.620333
-3.84704	0.704759	-3.49784	0.549561	-3.85711	0.518778
-3.12344	0.603323	-3.99068	0.561423	-3.80518	0.655494
-3.99136	0.617816	-4.14408	0.643442	-3.93795	0.55208
-3.16427	0.603016	-3.96328	0.650658	-3.65445	0.629998
-3.93781	0.558367	-3.95796	0.62568	-3.87381	0.622916
-3.8987	0.578509	-3.01226	0.619996	-4.02617	0.625558
-4.06195	0.597504	-3.93555	0.581037	-3.89825	0.624397
-3.02392	0.543324	-3.52132	0.564751	-4.09418	0.617576
-3.80017	0.565197	-4.05598	0.643572	-4.08616	0.618929
-3.74064	0.566354	-3.94976	0.566913	-3.58773	0.569874
-4.0037	0.582316	-3.89694	0.59101	-4.19237	0.48813
-3.81693	0.622993	-4.14955	0.624711	-3.98146	0.624395
-3.86957	0.567092	-4.21818	0.674844	-3.75377	0.614926
-4.05137	0.577123	-4.09004	0.572546	-3.99324	0.640504
-2.50625	0.673648	-3.76797	0.580235	-3.58304	0.557449
-4.07236	0.655467	-3.90627	0.604297	-3.95824	0.584608
-3.71315	0.571697	-4.06004	0.586544	-4.07825	0.629378
-3.77682	0.54597	-3.95855	0.585806	-4.14064	0.684193
-3.93819	0.521238	-3.95981	0.607167	-3.99275	0.605664
-3.72713	0.554367	-4.09924	0.582311	-4.1811	0.615107
-3.92064	0.483686	-3.76929	0.597919	-4.10456	0.611726
-4.26097	0.586924	-3.91001	0.575945	-3.99501	0.457299
-3.96212	0.662676	-4.04812	0.608628	-4.18336	0.698743
-3.63003	0.585008	-4.11104	0.625712	-3.31938	0.562447
-4.10447	0.659455	-4.20135	0.583314	-3.9113	0.523743
-3.86188	0.614261	-4.14911	0.578027	-4.06183	0.686918
-4.13938	0.525096	-4.04631	0.632462	-3.91511	0.631426
-4.04856	0.529515	-3.63668	0.548809	-4.17161	0.634167
-3.76483	0.58015	-3.42007	0.563023	-3.54247	0.578384
-3.99396	0.606777	-3.77284	0.657864	-3.79298	0.577227
-3.9972	0.510101	-3.92725	0.547658	-4.16288	0.709447
-4.026	0.598708	-3.94951	0.608078	-3.95489	0.541573
-4.04352	0.626164	-4.08514	0.646463	-3.88313	0.611885
-4.04201	0.622236	-4.0889	0.615142	-3.96132	0.676769
-4.13957	0.632949	-3.89195	0.626096	-3.54771	0.545516
-3.89098	0.608342	-4.17837	0.582934	-3.61284	0.546964
-3.91713	0.58593	-3.93586	0.669129	-3.71113	0.493634
-3.58478	0.552261	-4.04926	0.584095	-4.06713	0.531883
-2.5446	0.615023	-3.80817	0.58672	-4.04944	0.640416
-3.89676	0.569373	-3.90945	0.633002	-4.0427	0.546015
-4.14617	0.526007	-4.12031	0.635889	-3.83008	0.539309
-4.02233	0.576271	-4.08357	0.65491	-3.52747	0.618936
-4.05008	0.604539	-3.63625	0.572783	-4.09961	0.600687
-3.83096	0.622693	-4.16677	0.591776	-3.85445	0.535732
-4.19033	0.585003	-3.9963	0.579236	-3.81272	0.543492
-3.86203	0.489478	-4.08681	0.629122	-3.99858	0.644534
-4.04106	0.658836	-4.12499	0.537604	-4.00594	0.592316
-3.6399	0.592062	-4.14418	0.581383	-3.12038	0.530797
-4.05115	0.572098	-3.90299	0.594664	-3.05303	0.560988
-3.9499	0.641434	-3.75304	0.530756	-3.89491	0.651107
-3.92787	0.573693	-4.12994	0.587601	-4.08006	0.639629
-4.23007	0.665521	-3.96479	0.612417	-4.12218	0.497141
-3.98703	0.601156	-4.06373	0.61963	-3.98282	0.546658
-4.07415	0.532481	-4.15806	0.687707	-3.91228	0.655663
-3.27501	0.553093	-3.93999	0.569825	-3.97	0.560521
-3.902	0.580964	-3.65736	0.549607	-4.0222	0.578681
-4.04434	0.571318	-3.26648	0.577764	-3.9502	0.579382
-4.01393	0.621348	-2.68713	0.563499	-2.67696	0.591511
-4.00533	0.584125	-3.61252	0.566956	-3.91132	0.571643
-4.19257	0.577094	-3.94355	0.63109	-3.42752	0.640438
-3.94593	0.524244	-3.6358	0.646379	-4.14853	0.578582
-3.92663	0.618472	-3.83937	0.612744	-4.21673	0.838087
-3.96533	0.532406	-4.10695	0.560491	-3.25986	0.672338
-4.09633	0.562244	-4.1152	0.542894	-3.37723	0.571338
-4.15642	0.578205	-3.81038	0.61805	-3.9653	0.613552
-3.98132	0.687146	-4.13819	0.548374	-3.96006	0.627788
-3.53972	0.523329	-3.80679	0.600875	-3.69495	0.53868
-3.50146	0.58607	-4.1955	0.61188	-3.98949	0.625004
-4.18399	0.567022	-3.67363	0.417125	-3.72903	0.578737
-4.01496	0.512998	-3.85241	0.622408	-4.0619	0.612582
-3.75151	0.622873	-4.18672	0.603294	-4.11902	0.623271
-3.82167	0.605561	-3.85009	0.528637	-4.14961	0.578537
-3.89158	0.636049	-3.86212	0.600902	-4.13936	0.617584
-3.74158	0.581671	-4.12078	0.651694	-3.92449	0.556353
-4.02427	0.637012	-4.00155	0.577716	-4.04893	0.617942
-3.88257	0.505299	-4.08951	0.639408	-3.91824	0.610405
-4.08519	0.595905	-3.79053	0.555334	-3.68474	0.588937
-3.29256	0.55879	-3.85927	0.589841	-4.03616	0.655292
-3.88659	0.532529	-3.79964	0.616123	-3.89679	0.62365
-4.00378	0.658329	-3.46351	0.605576	-3.29685	0.692862
-4.04184	0.582923	-3.0695	0.659625	-4.00395	0.523175
-3.97293	0.561083	-3.81964	0.596671	-3.18564	0.604078
-4.1184	0.553421	-2.84746	0.572504	-4.06627	0.619144
-3.92753	0.620761	-3.96797	0.597315	-3.78241	0.542938
-3.46549	0.715638	-4.09125	0.614481	-3.9238	0.530915
-4.08025	0.664998	-4.17679	0.610088	-3.40103	0.596911
-3.91845	0.580382	-3.54201	0.545785	-4.00612	0.584278
-4.00175	0.651357	-3.8417	0.543021	-3.84402	0.541963
-4.08343	0.606033	-3.84648	0.549572	-4.17335	0.590854
-3.86803	0.550772	-3.9641	0.619099	-3.86424	0.611952
-4.02421	0.580288	-3.93368	0.520057	-4.08271	0.66574
-4.18018	0.618473	-4.03183	0.573403	-4.02807	0.60122
-3.91304	0.60418	-4.03353	0.604641	-3.78402	0.639297
-4.1161	0.604008	-3.79307	0.606856	-3.76193	0.566598
-4.0995	0.715492	-3.70781	0.555171	-4.03614	0.610349
-3.95176	0.555371	-3.8619	0.586055	-3.85998	0.609314
-4.09906	0.644497	-3.93264	0.549955	-3.88781	0.547291
-4.25508	0.626376	-3.87656	0.529522	-3.94522	0.596676
-4.01489	0.618117	-3.93973	0.653379	-4.13932	0.628315
-4.04869	0.607152	-4.08889	0.567002	-3.79865	0.657245
-4.2068	0.593284	-3.53122	0.55557	-4.12771	0.598948
-4.13839	0.506185	-4.13623	0.62529	-3.85997	0.590439
-4.02851	0.536848	-3.76989	0.54208	-3.98816	0.585814
-4.2711	0.602087	-3.81214	0.495609	-3.54144	0.577294
-4.16376	0.576732	-4.01803	0.617969	-4.11693	0.609956
-4.05488	0.625292	-3.66178	0.602262	-4.01133	0.605052
-3.83651	0.615574	-4.00736	0.586664	-2.57201	0.594429
-4.32999	0.607515	-4.02678	0.648731	-3.84107	0.464225
-4.19539	0.68333	-4.02212	0.584016	-3.73907	0.544573
-3.99993	0.576276	-3.99319	0.568315	-4.02798	0.560983
-4.19411	0.643986	-4.10915	0.638182	-4.15025	0.576415
-4.06351	0.590974	-4.13297	0.754819	-3.93064	0.529891
-3.84161	0.501083	-4.10308	0.535382	-4.0067	0.661485
-4.10489	0.589634	-3.44571	0.555413	-3.59763	0.521549
-4.10226	0.582275	-3.93309	0.666493	-4.07656	0.584001
-4.28574	0.681272	-3.94182	0.663278	-2.32009	0.595385
-4.06105	0.619369	-4.07303	0.565661	-4.07477	0.557198
-4.09175	0.624515	-4.17509	0.621189	-4.00073	0.528
-4.05377	0.601075	-3.52405	0.577519	-4.18803	0.601235
-4.14263	0.598207	-3.81554	0.609385	-3.98151	0.567499
-4.00154	0.628279	-3.9218	0.628977	-3.82215	0.623113
-4.18437	0.542263	-3.71549	0.551103	-4.04929	0.620097
-4.25966	0.473381	-3.87119	0.6305	-3.87227	0.583339
-4.2357	0.508056	-4.13631	0.632153	-3.94367	0.566886
-3.6123	0.576912	-3.9133	0.586135	-4.12527	0.533806
-4.32505	0.570696	-3.85576	0.52193	-3.9068	0.588635
-3.26687	0.531902	-4.00316	0.573637	-3.99717	0.491964
-4.25368	0.624653	-3.82687	0.60316	-3.99659	0.620475
-4.21734	0.57977	-3.91695	0.540239	-4.00012	0.586861
-3.94701	0.521661	-3.80456	0.650046	-3.70039	0.633996
-4.05785	0.556446	-3.77036	0.624751	-4.09113	0.600705
-4.19753	0.537847	-3.65319	0.621042	-4.0141	0.511511
-4.16657	0.581302	-3.99395	0.632354	-3.86953	0.542378
-4.11024	0.572105	-3.93651	0.510409	-4.01994	0.512522
-3.92754	0.578756	-4.14283	0.626954	-3.90886	0.592858
-3.76579	0.467539	-3.97425	0.636131	-4.03862	0.581461
-4.23611	0.587356	-3.96378	0.608621	-4.12526	0.559862
-3.85417	0.539919	-3.71964	0.572183	-3.91044	0.636879
-3.99054	0.582942	-4.1145	0.61554	-3.82461	0.577401
-4.19915	0.55965	-3.66653	0.549909	-4.11013	0.551771
-4.24405	0.5186	-4.01667	0.543096	-3.72905	0.531804
-4.01951	0.533025	-3.98861	0.676318	-3.90639	0.61908
-3.9216	0.550932	-4.03513	0.674501	-4.03589	0.647288
-3.91303	0.54719	-4.09945	0.596851	-3.97468	0.67736
-3.94154	0.556259	-4.11602	0.451543	-3.9865	0.601548
-3.82769	0.541712	-3.96876	0.61404	-4.19333	0.693969
-3.97076	0.561214	-4.10288	0.512924	-3.98775	0.611506
-4.08859	0.594222	-4.22732	0.557819	-3.82672	0.583586
-4.09098	0.622704	-4.15039	0.661943	-3.88689	0.513161
-3.89293	0.60283	-3.97447	0.564787	-3.97163	0.643721
-3.96638	0.577298	-3.66504	0.618674	-4.06504	0.611876
-4.09091	0.551408	-3.83021	0.641668	-3.95617	0.605254
-4.20578	0.607649	-4.05749	0.593373	-4.0493	0.563904
-4.43261	0.581918	-3.72829	0.505796	-4.07066	0.616748
-3.89155	0.619755	-4.05184	0.529211	-3.88524	0.56199
-3.84851	0.541611	-3.37947	0.575672	-4.05656	0.670657
-4.1458	0.643366	-3.82317	0.58698	-3.75424	0.651735
-3.87679	0.512274	-4.09837	0.578468	-4.14519	0.622068
-4.12214	0.605929	-3.91536	0.563013	-4.037	0.616665
-3.80743	0.642559	-4.1749	0.576979	-3.76293	0.562358
-3.97856	0.568949	-4.08798	0.538233	-3.73689	0.570399
-3.99347	0.589079	-3.71736	0.524195	-3.92144	0.535839
-4.1205	0.590281	-3.63563	0.622438	-3.89714	0.544801
-3.96658	0.574202	-3.84513	0.647627	-4.05044	0.654702
-3.91109	0.561271	-3.10325	0.58548	-3.82562	0.572499
-3.80086	0.55065	-4.0007	0.576082	-3.60803	0.54664
-4.01583	0.543598	-4.08657	0.610293	-3.64315	0.621588
-4.04229	0.516705	-3.79907	0.495762	-3.98908	0.549307
-3.76703	0.56674	-3.97058	0.611349	-4.20716	0.595233
-4.03744	0.472334	-3.57963	0.564439	-4.0421	0.60618
-4.05487	0.587746	-3.82241	0.603122	-3.78316	0.557253
-4.15674	0.645399	-3.80448	0.605672	-3.96856	0.630363
-3.90114	0.528266	-3.90503	0.554309	-4.02505	0.563758
-3.88224	0.54721	-4.22993	0.618823	-4.01661	0.622483
-4.17154	0.551583	-3.46077	0.5803	-3.15687	0.597554
-4.25979	0.568796	-4.05875	0.557603	-4.09849	0.60526
-3.90414	0.514769	-4.03346	0.642834	-3.96741	0.553447
-4.06571	0.61726	-3.75405	0.642408	-4.15127	0.577433
-3.90452	0.551871	-3.85619	0.576046	-3.88671	0.552838
-4.10186	0.595838	-4.15212	0.629087	-3.96361	0.598245
-4.17393	0.659895	-1.86557	0.546632	-3.8158	0.646564
-4.22254	0.580745	-3.91105	0.606773	-4.02437	0.608636
-3.81988	0.523399	-4.11932	0.618114	-4.03605	0.567124
-3.89251	0.578512	-4.03359	0.657034	-4.08718	0.592677
-3.99257	0.617866	-1.4436	0.628376	-4.01827	0.514763
-3.8936	0.582864	-4.07243	0.60667	-4.08838	0.59109
-4.14628	0.578825	-4.12458	0.570041	-3.52524	0.58525
-4.08339	0.567449	-3.82606	0.586096	-3.92349	0.621285
-3.78669	0.592893	-4.11499	0.644525	-3.95593	0.500295
-3.8975	0.49444	-3.84977	0.574884	-4.22965	0.610873
-3.98316	0.582545	-4.03731	0.55089	-4.09097	0.687427
-3.99642	0.580349	-3.96704	0.611471	-3.84372	0.57557
-3.84749	0.558657	-3.85123	0.670028	-3.83605	0.564503
-4.03665	0.549834	-4.06903	0.615121	-3.03318	0.619593
-3.21741	0.567648	-4.07408	0.625127	-4.00409	0.586284
-3.7653	0.571714	-3.89496	0.570541	-3.44981	0.59154
-4.08012	0.563693	-3.93542	0.557993	-3.90686	0.582049
-3.96065	0.632107	-3.89767	0.5484	-3.85889	0.599308
-3.89135	0.57689	-4.20365	0.568138	-4.06204	0.554924
-3.52904	0.571584	-4.10589	0.647531	-4.18903	0.597907
-4.04416	0.59625	-2.90563	0.582837	-4.03393	0.564015
-3.98285	0.579708	-4.08501	0.58077	-3.89248	0.644711
-3.83349	0.528014	-4.06498	0.640333	-3.89787	0.601373
-3.90046	0.624617	-3.95561	0.476941	-4.24792	0.535947
-4.17107	0.629204	-4.23049	0.615486	-3.37578	0.63305
-4.02012	0.53166	-4.06738	0.499366	-3.91547	0.559031
-4.13811	0.556622	-4.06399	0.627485	-4.02938	0.588899
-4.25387	0.602752	-3.94047	0.559371	-3.93213	0.571968
-3.16398	0.591159	-3.98924	0.66537	-4.02688	0.587799
-3.97557	0.587335	-4.08695	0.609968	-3.8545	0.661903
-3.98285	0.622763	-3.86489	0.605452	-3.85842	0.625392
-3.98507	0.6695	-4.20979	0.549434	-4.06089	0.557926
-3.92497	0.536915	-3.79881	0.512314	-3.928	0.674184
-4.13218	0.637794	-4.05018	0.648046	-4.06275	0.556111
-4.03624	0.580158	-4.18359	0.592005	-3.93764	0.580878
-3.89249	0.56706	-3.84744	0.549523	-3.77848	0.519159
-3.95938	0.631819	-4.0883	0.610136	-3.93406	0.603074
-4.24298	0.626674	-3.87422	0.570229	-3.99334	0.586522
-4.0844	0.525421	-1.79733	0.614593	-4.22255	0.74997
-3.73129	0.542782	-3.83274	0.585375	-4.03872	0.551719
-4.23721	0.618183	-4.17399	0.630609	-4.1936	0.577953
-4.03138	0.567602	-3.94738	0.502742	-4.10307	0.516894
-3.99207	0.632146	-3.90853	0.597514	-4.16646	0.585275
-4.09902	0.54173	-3.9358	0.588547	-4.17921	0.574231
-4.1392	0.561558	-4.21919	0.618113	-4.07281	0.630582
-3.92342	0.547993	-3.70311	0.592117	-4.20282	0.664934
-4.02772	0.585664	-3.96265	0.620084	-4.04217	0.57383
-3.97474	0.586745	-3.49879	0.649837	-4.06381	0.609283
-3.9082	0.564682	-4.08578	0.690282	-4.00943	0.577915
-4.16929	0.623196	-3.98866	0.609243	-3.70347	0.560523
-4.27523	0.623846	-3.91542	0.587939	-3.92942	0.600561
-4.10038	0.536444	-3.75893	0.594123	-3.74043	0.675821
-4.22137	0.636946	-4.06033	0.636047	-4.1309	0.648665
-4.13855	0.57899	-3.93937	0.488223	-3.94057	0.661562
-4.1266	0.559574	-4.06995	0.540344	-4.12468	0.535559
-3.90149	0.614346	-4.04957	0.531133	-4.23725	0.621758
-3.82412	0.539774	-4.01735	0.575362	-4.26768	0.548994
-4.03625	0.656784	-3.79868	0.5917	-3.27752	0.622397
-4.00865	0.541436	-4.02686	0.565902	-4.06003	0.636941
-3.84687	0.561317	-3.9779	0.601812	-3.99221	0.406208
-3.92131	0.588007	-3.88937	0.582502	-3.99582	0.557202
-4.10286	0.556257	-0.831503	0.597209	-3.72949	0.603881
-4.04029	0.549824	-3.50316	0.575167	-4.03687	0.628081
-3.84889	0.551776	-4.10965	0.58044	-3.97998	0.593352
-4.1271	0.568081	-3.67514	0.609555	-3.99064	0.540585
-4.12168	0.671971	-3.87547	0.614826	-3.97408	0.585148
-3.41175	0.593603	-4.10616	0.604692	-4.07085	0.615982
-4.07003	0.622933	-4.04689	0.627987	-3.57259	0.5182
-3.76446	0.61577	-3.65054	0.571828	-3.74501	0.689284
-3.83622	0.611132	-3.94484	0.581714	-4.03353	0.600719
-3.96107	0.580172	-4.17165	0.612672	-3.99818	0.64188
-3.99976	0.420423	-3.59967	0.55872	-4.18115	0.631886
-4.02652	0.556479	-3.78216	0.57708	-4.11631	0.579938
-4.03298	0.581486	-3.99968	0.525444	-3.86648	0.610133
-4.15882	0.569869	-3.96519	0.630094	-3.38505	0.586669
-4.00122	0.616941	-4.05538	0.587593	-4.01363	0.633873
-4.16724	0.646112	-3.92856	0.629147	-3.47664	0.498371
-3.98794	0.546007	-4.04833	0.6164	-3.39409	0.630449
-4.18446	0.589026	-3.94521	0.572321	-3.98523	0.545164
-3.93413	0.51106	-4.09525	0.596265	-3.76964	0.599325
-4.15064	0.541421	-3.93835	0.660847	-3.89431	0.588063
-4.23115	0.662553	-4.06183	0.613485	-4.21387	0.562444
-3.91391	0.622706	-3.94262	0.697786	-4.20949	0.492506
-4.28063	0.491219	-3.96387	0.602042	-4.15832	0.548027
-3.89907	0.566178	-4.11832	0.638388	-3.64084	0.51839
-4.07782	0.607128	-4.03199	0.590801	-4.0478	0.615658
-4.10001	0.56626	-3.80904	0.548345	-4.10872	0.503395
-4.13589	0.612361	-3.96739	0.521706	-4.21679	0.639665
-3.86713	0.592754	-3.9821	0.538328	-3.93425	0.567657
-3.84568	0.623546	-3.68024	0.64319	-4.16996	0.583222
-4.09358	0.542692	-3.89535	0.553094	-3.914	0.591795
-3.70661	0.588	-3.90358	0.600955	-4.02558	0.57276
-4.02986	0.570929	-4.14549	0.596941	-4.07675	0.600728
-3.58181	0.563065	-3.92406	0.611998	-3.80769	0.630027
-3.91648	0.575206	-3.96283	0.524743	-3.96464	0.556225
-4.22084	0.57622	-3.93172	0.609818	-4.01952	0.549062
-3.7008	0.569776	-3.78381	0.578491	-4.0286	0.629547
-4.00305	0.613228	-3.90201	0.551744	-4.10308	0.597354
-3.40822	0.651679	-4.06575	0.569752	-3.83598	0.582623
-3.57106	0.53527	-3.89789	0.578683	-3.93754	0.537658
-4.09593	0.56454	-3.79593	0.537829	-4.21605	0.643828
-3.99996	0.568632	-3.43619	0.573576	-4.06958	0.576928
-4.0923	0.645772	-3.91382	0.582518	-3.86904	0.503107
-4.20513	0.602492	-3.92089	0.58002	-4.12323	0.556509
-4.01113	0.589365	-3.77621	0.569874	-3.99834	0.524351
-4.16736	0.580063	-3.98863	0.552027	-4.03458	0.585738
-3.95251	0.585283	-4.10126	0.561205	-3.52583	0.501625
-4.02924	0.564771	-3.97878	0.578269	-2.62997	0.565002
-4.17255	0.593012	-4.10481	0.545611	-3.94926	0.601367
-3.92709	0.603782	-3.6911	0.565695	-4.1876	0.561646
-3.97553	0.555143	-4.0824	0.567075	-4.02446	0.640529
-4.04104	0.575985	-4.20687	0.625809	-3.65461	0.573329
-3.90214	0.615008	-3.18866	0.508456	-4.01279	0.579429
-3.95922	0.57885	-3.83803	0.534838	-3.7826	0.657545
-4.11507	0.594358	-4.11813	0.608301	-3.74869	0.573096
-3.94545	0.607696	-3.95583	0.593039	-4.045	0.516701
-4.15865	0.579261	-3.91342	0.526546	-4.23981	0.594265
-3.76212	0.529193	-4.206	0.61939	-4.07938	0.566754
-4.13077	0.585345	-3.78772	0.53648	-3.73128	0.550177
-4.06305	0.566796	-3.6396	0.525746	-3.87638	0.590227
-4.07084	0.568396	-4.04275	0.550738	-3.9964	0.528092
-3.99619	0.617268	-3.80299	0.498034	-3.99708	0.590958
-3.73212	0.5838	-4.02626	0.635433	-4.18996	0.610383
-3.9084	0.559869	-4.07301	0.63394	-3.80694	0.506467
-4.17723	0.635263	-4.1302	0.603488	-2.93319	0.601703
-4.05206	0.570794	-4.01763	0.604344	-3.86003	0.577458
-4.12664	0.623199	-3.7924	0.585056	-3.46929	0.571093
-3.79732	0.591922	-3.76937	0.620039	-4.11582	0.538056
-4.11333	0.632407	-4.07243	0.657213	-4.03596	0.511894
-4.11124	0.59627	-4.18116	0.616991	-4.02284	0.598447
-4.04463	0.553622	-3.78841	0.560854	-4.14561	0.569076
-4.13066	0.560815	-3.87517	0.639328	-3.77342	0.517327
-4.10804	0.624192	-3.90876	0.552703	-4.04062	0.59107
-3.66372	0.554808	-3.95428	0.56482	-3.96459	0.563975
-4.11515	0.659107	-3.95222	0.569427	-3.9207	0.524555
-4.08998	0.604265	-4.12591	0.616439	-3.7923	0.532968
-4.0654	0.591671	-4.02474	0.633523	-4.07022	0.467603
-3.7666	0.589117	-3.65159	0.557932	-3.89342	0.553966
-4.13034	0.624361	-4.10608	0.5449	-3.83811	0.547628
-4.04731	0.606872	-3.54063	0.575956	-4.09296	0.616279
-4.091	0.530731	-3.94827	0.613692	-3.89994	0.626668
-4.1756	0.562313	-3.99666	0.568025	-3.93155	0.663067
-4.10973	0.61927	-3.77562	0.626171	-4.1283	0.616357
-4.13506	0.599768	-4.0279	0.584585	-3.73197	0.552941
-4.13195	0.601065	-3.9643	0.564811	-4.19526	0.65641
-3.88173	0.582564	-4.00352	0.580147	-4.18254	0.669394
-3.88321	0.576987	-3.75129	0.625584	-3.84816	0.540652
-3.82535	0.575189	-3.34979	0.617876	-3.71716	0.614007
-3.85388	0.499143	-3.95568	0.563991	-3.996	0.576515
-4.10443	0.634305	-3.74387	0.607874	-4.25107	0.607717
-4.17966	0.588438	-3.8196	0.601915	-3.98515	0.657996
-4.06408	0.683694	-3.6975	0.551129	-4.05466	0.522893
-4.06754	0.550388	-4.13442	0.562197	-3.99793	0.569939
-3.8108	0.621145	-4.09525	0.609803	-3.94417	0.646915
-4.07138	0.603927	-3.95337	0.549369	-3.76935	0.546597
-4.20527	0.52717	-4.08797	0.601272	-3.92402	0.547092
-3.98684	0.595433	-3.99531	0.614544	-4.13297	0.524691
-4.18273	0.585695	-4.08031	0.604961	-4.1086	0.594614
-3.84452	0.594744	-3.79041	0.550093	-3.96688	0.613269
-4.06505	0.577279	-4.19499	0.610562	-3.94988	0.619214
-4.05963	0.604427	-3.62187	0.567345	-3.97936	0.62507
-3.86983	0.535514	-3.63489	0.55488	-3.97152	0.625973
-3.99204	0.569393	-4.02106	0.593297	-3.99285	0.600345
-4.10759	0.621777	-3.97352	0.580521	-4.06707	0.610483
-3.78644	0.594142	-3.37073	0.584493	-3.94084	0.648911
-4.03048	0.525891	-4.14445	0.548446	-4.17539	0.633885
-4.0397	0.54961	-3.91343	0.612474	-3.88611	0.545163
-3.80371	0.551971	-3.99433	0.571846	-3.92326	0.602828
-3.98754	0.600688	-4.03587	0.555542	-4.1981	0.657127
-3.9915	0.588305	-3.50091	0.570192	-4.03988	0.508663
-3.91239	0.589696	-3.96041	0.568878	-4.02231	0.543525
-4.06682	0.622646	-4.12684	0.535359	-4.16562	0.724048
-3.88545	0.618063	-3.94812	0.619901	-4.15296	0.615557
-4.12573	0.578729	-3.84979	0.632863	-3.61439	0.597288
-3.67789	0.635754	-3.86175	0.564708	-3.58977	0.621163
-3.92181	0.571412	-3.87205	0.610559	-3.51679	0.628808
-4.10202	0.605205	-3.58562	0.572262	-4.17307	0.610103
-2.77344	0.565868	-3.91895	0.522314	-3.93606	0.649828
-3.99374	0.699711	-3.86229	0.613094	-4.02906	0.728013
-3.77066	0.640917	-4.08739	0.660451	-3.81509	0.534832
-3.99383	0.587431	-3.92035	0.61141	-3.8995	0.594401
-3.96811	0.539338	-3.92064	0.565971	-3.86883	0.614861
-4.07899	0.55714	-4.00015	0.635227	-4.11206	0.58744
-4.06536	0.620274	-3.44434	0.53049	-3.99744	0.509981
-4.05015	0.633756	-4.08424	0.561702	-3.90569	0.565465
-3.64556	0.629498	-3.66037	0.583164	-4.06454	0.614653
-4.04866	0.610096	-3.92957	0.612529	-4.31404	0.567588
-3.86826	0.620709	-4.09355	0.619123	-3.83528	0.626291
-3.53908	0.548351	-4.00802	0.590461	-4.11455	0.641406
-3.58405	0.635672	-4.0322	0.661921	-4.03066	0.478893
-3.91885	0.588382	-4.03565	0.485564	-4.165	0.671256
-3.74776	0.560429	-3.90791	0.514951	-3.25542	0.692006
-4.07378	0.616543	-4.03696	0.553489	-4.22169	0.576793
-4.1407	0.630783	-4.06412	0.64086	-4.11474	0.588781
-3.80647	0.53647	-3.48872	0.629547	-3.95416	0.625157
-4.19301	0.60674	-3.76224	0.55263	-4.10159	0.545426
-4.28472	0.634784	-3.7818	0.584024	-3.89687	0.593731
-4.10565	0.619264	-3.55336	0.502744	-4.04622	0.561175
-3.98776	0.577537	-3.99283	0.534894	-3.6231	0.547786
-4.16152	0.723066	-3.74966	0.634263	-3.99076	0.557114
-4.20942	0.647089	-3.89461	0.602286	-4.1004	0.625797
-3.65814	0.545375	-4.0564	0.559882	-4.11941	0.663399
-3.5412	0.568338	-3.83885	0.557537	-4.10288	0.681216
-3.99657	0.605794	-3.91699	0.619396	-3.47903	0.545852
-4.16567	0.615855	-4.00065	0.624252	-3.78382	0.612994
-3.91226	0.521132	-3.96522	0.569372	-3.83399	0.583227
-3.89499	0.590544	-3.75945	0.523667	-4.00066	0.463444
-4.06003	0.589336	-3.80682	0.473056	-3.96505	0.632123
-3.8603	0.573256	-3.78235	0.629094	-3.82367	0.633143
-3.98084	0.593072	-3.98687	0.555846	-3.96472	0.596393
-3.97297	0.543946	-3.9414	0.610957	-4.02469	0.543968
-3.36451	0.550778	-4.02982	0.614362	-3.89605	0.538268
-3.12958	0.617534	-4.02271	0.587514	-4.02845	0.537865
-4.04047	0.571036	-3.60515	0.580839	-4.06839	0.489383
-3.72064	0.578851	-4.07386	0.591841	-2.65879	0.67446
-3.74538	0.591198	-4.18028	0.66934	-4.06724	0.582532
-4.05544	0.579903	-4.05475	0.636585	-4.05765	0.586326
-3.98898	0.63427	-3.99704	0.622036	-2.81827	0.576517
-4.06031	0.619664	-3.83135	0.572075	-4.15705	0.57409
-3.80525	0.563221	-3.05352	0.523609	-3.02181	0.531153
-3.8837	0.590497	-3.90685	0.562364	-4.08629	0.594053
-3.7387	0.603336	-3.84266	0.529315	-4.02585	0.626043
-3.79597	0.626856	-4.01781	0.542044	-3.79929	0.546611
-3.72847	0.582734	-3.7381	0.523432	-3.43089	0.544021
-4.07771	0.599697	-1.84447	0.543726	-4.17779	0.577013
-3.74035	0.566935	-3.82941	0.532691	-3.8313	0.618005
-3.89377	0.558366	-3.96078	0.622106	-3.97498	0.599947
-3.89599	0.593988	-3.79999	0.529033	-3.82579	0.637921
-3.70065	0.554454	-4.08409	0.544373	-4.13022	0.655644
-4.07487	0.653441	-4.02415	0.554484	-4.04935	0.648172
-4.18889	0.579313	-4.01542	0.606042	-4.02072	0.632742
-4.01216	0.558773	-3.97951	0.604138	-4.12965	0.633395
-3.94836	0.662666	-3.77837	0.607217	-3.95672	0.564109
-4.02183	0.476816	-3.80691	0.590145	-3.98521	0.672481
-4.02819	0.564836	-3.87981	0.635969	-3.73117	0.620522
-4.16259	0.624515	-4.06959	0.598949	-4.10053	0.63758
-4.01159	0.529126	-4.07542	0.595107	-4.17978	0.624357
-4.00572	0.583014	-4.18583	0.582504	-4.04225	0.552942
-4.09607	0.576269	-3.86763	0.522303	-3.8753	0.642793
-3.50962	0.502327	-3.92258	0.628787	-4.15672	0.557684
-4.03396	0.596425	-3.88699	0.607121	-4.03461	0.58479
-3.40373	0.508534	-4.0285	0.621264	-4.00981	0.583147
-3.85363	0.557902	-3.77065	0.551098	-4.01023	0.579319
-3.91641	0.565562	-4.13757	0.582216	-3.99531	0.591752
-4.12502	0.515535	-4.10696	0.621667	-3.99038	0.537276
-3.81687	0.570582	-3.99712	0.594893	-4.00017	0.6476
-3.8509	0.608084	-3.9648	0.586437	-3.71849	0.588112
-3.93924	0.677309	-4.02599	0.596056	-3.80327	0.533808
-4.06996	0.571126	-4.10579	0.675004	-3.98105	0.585461
-3.94888	0.53175	-4.11523	0.601493	-4.15312	0.615669
-3.66056	0.52497	-4.15714	0.615773	-4.11578	0.703024
-3.19121	0.526151	-3.84798	0.563105	-3.9348	0.65137
-3.87774	0.539791	-4.13326	0.608765	-3.99554	0.677713
-3.32479	0.499001	-4.144	0.623901	-3.99616	0.600518
-4.19597	0.590484	-4.08478	0.59975	-4.12864	0.685856
-3.9926	0.50463	-4.09409	0.614714	-4.01673	0.619787
-3.39041	0.532955	-4.09762	0.605295	-3.93152	0.625954
-3.82471	0.516542	-4.20596	0.691054	-4.04144	0.564538
-4.11845	0.579954	-4.19758	0.616121	-3.74317	0.542583
-4.25647	0.655517	-4.00583	0.550245	-3.96289	0.619287
-3.91857	0.57961	-4.22845	0.608661	-4.20335	0.629277
-4.3026	0.645091	-4.18641	0.619929	-4.00723	0.588555
-3.88749	0.598262	-4.04637	0.521851	-3.96716	0.54287
-3.80443	0.610542	-4.10456	0.667936	-4.07003	0.591656
-4.01986	0.575526	-4.15654	0.627168	-3.49121	0.55241
-3.76802	0.55618	-4.21721	0.588625	-4.04169	0.57082
-3.4115	0.478684	-4.00728	0.617891	-4.15252	0.647921
-3.87811	0.441872	-4.10229	0.573644	-4.06366	0.622105
-3.94528	0.495307	-3.99318	0.548844	-4.00041	0.606258
-2.97633	0.563724	-4.11098	0.65194	-4.024	0.530619
-3.96878	0.660328	-4.10683	0.665503	-4.219	0.604239
-3.80143	0.551474	-4.13345	0.495916	-4.16966	0.563669
-3.8184	0.602228	-3.89506	0.688905	-4.06522	0.571879
-3.7405	0.536921	-4.15627	0.61559	-3.79864	0.645774
-4.08685	0.517588	-4.26626	0.645756	-3.17889	0.542964
-3.9672	0.617969	-4.18481	0.633136	-4.09696	0.621547
-4.10968	0.653686	-3.98957	0.711489	-3.39347	0.590438
-4.16872	0.614009	-3.90973	0.567883	-4.12826	0.658891
-3.78679	0.542548	-4.16488	0.607711	-4.13205	0.597693
-3.99929	0.57133	-4.12216	0.551554	-3.99932	0.607667
-3.8027	0.583832	-4.07373	0.656987	-3.82007	0.55592
-3.98353	0.598708	-4.22356	0.630965	-3.88388	0.560086
-3.93321	0.468985	-4.22791	0.592144	-4.02726	0.651996
-3.72784	0.543936	-4.10674	0.619904	-3.74914	0.580681
-4.01819	0.526749	-3.74141	0.538998	-3.97343	0.622152
-3.88902	0.655003	-3.28094	0.562425	-4.11693	0.517974
-4.00064	0.555227	-4.12795	0.548782	-3.91719	0.541611
-3.77853	0.692316	-4.09337	0.626835	-4.02129	0.596644
-3.82238	0.571885	-4.27683	0.630699	-4.11908	0.641186
-3.45223	0.526186	-4.07825	0.539263	-3.87766	0.587461
-4.23939	0.564654	-3.82063	0.542243	-3.99858	0.616431
-4.10681	0.617453	-4.1657	0.55029	-4.00474	0.618843
-4.025	0.511481	-4.27916	0.594773	-3.79014	0.571324
-4.03771	0.581665	-4.12369	0.518649	-4.08387	0.611432
-4.21086	0.611339	-3.90257	0.57161	-4.12047	0.569759
-3.89135	0.588355	-3.98386	0.622203	-4.04603	0.593377
-4.04428	0.590028	-4.00591	0.571167	-3.76531	0.568177
-3.94646	0.598281	-4.21196	0.579842	-3.92454	0.550188
-3.88831	0.600882	-4.18847	0.665119	-3.93348	0.58204
-3.50705	0.609303	-3.97903	0.557563	-3.96149	0.55713
-3.90075	0.458614	-4.15743	0.547955	-4.05026	0.662501
-3.88143	0.627459	-3.73479	0.577539	-3.76904	0.624635
-3.94346	0.667979	-3.95813	0.538559	-3.99538	0.619787
-3.24197	0.513389	-4.15419	0.636415	-3.87684	0.656092
-3.8982	0.587291	-4.07612	0.605215	-3.73464	0.627242
-3.89273	0.5709	-4.19657	0.544949	-3.78582	0.577294
-4.24515	0.553421	-3.99485	0.64202	-3.52597	0.653846
-2.99346	0.530891	-3.34043	0.555873	-3.62721	0.637556
-3.88144	0.570762	-4.15166	0.56395	-3.96141	0.655536
-3.96411	0.580474	-3.02803	0.567811	-3.97803	0.610771
-4.13579	0.614279	-3.99882	0.627034	-3.90679	0.606785
-3.83785	0.571451	-3.91085	0.536847	-3.82816	0.630804
-3.98824	0.559533	-3.87582	0.567178	-3.72993	0.614189
-4.05301	0.636854	-3.96876	0.617823	-3.96065	0.62049
-3.84934	0.586136	-4.03134	0.560495	-4.13089	0.433375
-3.46049	0.512198	-3.75658	0.517276	-3.53298	0.68131
-3.50026	0.644617	-4.12839	0.581424	-2.79667	0.58501
-4.00876	0.569548	-4.0513	0.580592	-3.78811	0.636968
-3.90614	0.587321	-3.98518	0.638293	-4.04658	0.618407
-3.93581	0.692033	-4.00515	0.662216	-3.8797	0.613583
-3.95625	0.593203	-4.00346	0.59656	-3.95216	0.50436
-3.85355	0.534422	-3.80429	0.518293	-3.32817	0.565262
-3.95314	0.581819	-3.9694	0.599515	-4.12138	0.665217
-3.82164	0.573525	-4.14111	0.449978	-4.14319	0.50976
-3.99658	0.610372	-4.05856	0.627973	-3.09446	0.52973
-3.94048	0.584259	-3.69206	0.611117	-4.08475	0.554848
-3.84983	0.576201	-3.89803	0.567545	-3.85541	0.541564
-4.06432	0.551968	-3.92851	0.671777	-4.00102	0.57952
-4.13971	0.668306	-4.03764	0.543322	-4.17496	0.524466
-4.12371	0.609892	-3.48377	0.617731	-3.98727	0.520495
-3.90992	0.547199	-4.02062	0.563997	-3.89113	0.538055
-4.07236	0.612657	-3.92291	0.604929	-4.02605	0.53024
-3.42097	0.519618	-4.05476	0.534137	-3.94558	0.546022
-3.86745	0.599911	-3.6923	0.584379	-3.86979	0.586702
-4.0959	0.550602	-4.08234	0.551474	-3.8108	0.452252
-4.0296	0.595734	-3.76964	0.595441	-4.21035	0.594423
-3.89008	0.651025	-3.7334	0.575151	-4.00668	0.57439
-3.86617	0.615337	-3.74258	0.587116	-4.00085	0.557689
-3.81331	0.618582	-3.84017	0.566538	-3.71306	0.693093
-4.03452	0.605684	-3.8793	0.576887	-3.63956	0.644778
-4.12017	0.565106	-3.95175	0.693967	-4.14573	0.574072
-4.14566	0.640532	-3.85081	0.487781	-4.07396	0.514589
-4.14995	0.606501	-3.8038	0.6456	-4.17541	0.599027
-3.94643	0.600076	-3.93312	0.547103	-4.08431	0.531606
-4.15915	0.55201	-4.00953	0.618406	-3.97168	0.638485
-4.06392	0.558099	-3.90147	0.555993	-3.67519	0.546331
-3.9825	0.426713	-3.87509	0.617162	-4.21812	0.589116
-4.10715	0.630585	-3.68647	0.646416	-4.07863	0.623562
-4.16068	0.57561	-3.72102	0.581839	-3.92537	0.628527
-4.15325	0.614793	-3.83847	0.583653	-4.07441	0.654232
-4.08421	0.61013	-3.96638	0.583307	-3.96645	0.582682
-4.09307	0.628961	-3.65167	0.648042	-3.09389	0.559673
-4.08771	0.586304	-3.90533	0.604743	-4.03675	0.645598
-3.91065	0.600822	-3.50613	0.575593	-4.13442	0.530838
-4.10884	0.576147	-4.15804	0.603678	-3.30951	0.492458
-4.08804	0.6069	-3.84523	0.596129	-4.1641	0.653094
-3.88061	0.55216	-4.03921	0.575315	-3.80427	0.563213
-3.86798	0.650555	-4.1017	0.61862	-3.98141	0.555677
-3.52746	0.614919	-3.94933	0.616321	-4.03972	0.607911
-4.13613	0.618787	-4.07499	0.596072	-3.72558	0.561251
-3.94765	0.605555	-3.36179	0.570709	-4.02815	0.590753
-4.14498	0.617884	-3.87532	0.594324	-4.09531	0.550464
-4.41499	0.622323	-3.21524	0.616704	-4.05111	0.580065
-4.28748	0.599339	-3.90519	0.553461	-3.79554	0.632637
-4.13107	0.577993	-3.85967	0.666898	-4.08686	0.571901
-4.18346	0.528883	-3.59429	0.524743	-3.85375	0.551068
-4.03533	0.649291	-3.91643	0.639195	-4.03296	0.579457
-4.16498	0.545645	-3.6805	0.642275	-3.83948	0.537416
-4.13808	0.560629	-3.9	0.565012	-3.57089	0.600807
-3.89504	0.651784	-3.39278	0.580905	-4.0681	0.555272
-4.25001	0.587651	-3.9302	0.596424	-3.97292	0.585229
-3.51178	0.559906	-3.99617	0.606635	-4.14492	0.576193
-4.08343	0.596906	-4.15818	0.676113	-3.84434	0.622932
-3.99095	0.62131	-4.13437	0.547412	-2.58093	0.620673
-4.28363	0.578992	-4.04304	0.612558	-3.7558	0.551891
-3.8942	0.576865	-3.94653	0.59293	-3.82617	0.64319
-4.15556	0.38652	-4.07895	0.607544	-3.84792	0.540896
-4.3211	0.570616	-4.16907	0.608144	-3.71395	0.616644
-4.05341	0.550544	-4.02111	0.630437	-4.05994	0.534046
-4.08759	0.581648	-3.5986	0.577709	-3.60053	0.596548
-4.09071	0.652153	-4.02587	0.575555	-4.17104	0.594518
-4.12352	0.564097	-3.59743	0.577155	-3.92664	0.599427
-4.16793	0.526385	-4.04697	0.571226	-4.18687	0.607044
-3.97889	0.605061	-3.99002	0.568467	-4.02136	0.6038
-4.03802	0.574141	-3.92088	0.57539	-4.1123	0.663553
-2.7265	0.664448	-4.11777	0.612426	-4.03888	0.584997
-4.18727	0.631303	-3.87462	0.601701	-4.02023	0.504945
-4.16342	0.612816	-4.14677	0.574981	-3.93466	0.604515
-3.62212	0.657239	-3.97419	0.565382	-3.94796	0.561039
-3.32885	0.62344	-4.12273	0.633002	-3.93651	0.626643
-4.29279	0.551606	-3.97177	0.586737	-3.89142	0.703284
-3.95996	0.541781	-3.97913	0.561903	-4.0826	0.643771
-4.19212	0.592262	-4.00367	0.618493	-3.69488	0.57282
-4.28541	0.583726	-3.87832	0.621745	-3.93935	0.549809
-4.12888	0.502995	-4.16412	0.564018	-3.7749	0.631352
-4.0497	0.58967	-4.13417	0.627352	-3.62544	0.632029
-3.63203	0.715673	-3.97078	0.644692	-3.96454	0.569626
-4.07439	0.634367	-3.99231	0.621777	-3.68329	0.631141
-4.21302	0.536746	-3.94431	0.640586	-3.92492	0.575218
-4.28982	0.577634	-3.77252	0.580529	-4.09791	0.496712
-3.71549	0.602919	-3.89297	0.596807	-3.89637	0.626021
-4.03386	0.537923	-3.53943	0.514577	-4.07314	0.576656
-4.09613	0.556575	-3.87373	0.59354	-4.1727	0.575679
-4.14053	0.558277	-3.88084	0.579496	-3.83149	0.515341
-4.24891	0.57904	-4.19926	0.551654	-4.03774	0.543783
-4.12834	0.529736	-4.03975	0.527193	-4.00398	0.541597
-4.12191	0.544227	-3.94266	0.647251	-4.00412	0.687815
-4.27827	0.56849	-3.76246	0.564593	-3.99833	0.588743
-4.10836	0.616541	-3.57915	0.57872	-3.82542	0.583398
-4.1822	0.52618	-3.96633	0.568261	-3.08529	0.600223
-4.19753	0.558586	-3.90128	0.605084	-4.11693	0.543971
-4.26858	0.537868	-4.0818	0.610552	-4.09309	0.533693
-4.27667	0.542449	-3.62237	0.586013	-4.149	0.590513
-4.12941	0.568533	-3.97756	0.57252	-4.07116	0.571309
-4.26053	0.587333	-4.20712	0.579802	-3.9263	0.601422
-4.21621	0.556848	-3.8242	0.54684	-4.05686	0.551645
-2.50837	0.49453	-3.89528	0.624814	-3.96759	0.555716
-1.98098	0.537123	-3.93739	0.602416	-4.09025	0.658434
-4.29009	0.550558	-3.97538	0.590682	-4.1181	0.603908
-4.323	0.522901	-3.81289	0.568916	-3.76821	0.550343
-4.26025	0.539161	-3.91297	0.601758	-3.48792	0.52404
-4.15396	0.565075	-3.82785	0.575756	-4.00361	0.593719
-3.93297	0.619155	-3.90612	0.56447	-3.70838	0.531719
-4.26878	0.562004	-3.79376	0.570517	-3.96929	0.545878
-4.17725	0.569682	-4.05187	0.558022	-3.93733	0.481084
-4.08301	0.496368	-4.16162	0.553411	-4.1183	0.562312
-3.92702	0.647203	-4.20343	0.56056	-4.06932	0.535068
-4.25115	0.556665	-3.97238	0.605447	-4.06938	0.597998
-4.01487	0.607365	-4.04903	0.611858	-4.06712	0.617186
-4.23316	0.573146	-4.12442	0.568767	-3.95507	0.612906
-4.29499	0.508963	-4.02916	0.601704	-3.98211	0.553459
-4.20735	0.602197	-3.80183	0.564911	-4.02985	0.405483
-4.21496	0.548798	-3.82722	0.597296	-3.98161	0.619332
-4.30464	0.542983	-3.71285	0.601423	-3.86198	0.600604
-3.23284	0.770602	-3.19819	0.655483	-3.97841	0.551303
-4.06111	0.60164	-3.64131	0.587883	-4.07362	0.591968
-4.0153	0.511824	-4.16434	0.658431	-4.10951	0.628601
-4.24894	0.62348	-3.81617	0.621519	-4.04275	0.596439
-2.75626	0.501855	-4.00398	0.63577	-3.93436	0.548817
-4.2005	0.601425	-4.00892	0.723205	-3.79999	0.585092
-4.10294	0.503558	-3.97979	0.59563	-4.02352	0.601837
-4.21886	0.546546	-4.09207	0.665254	-3.92523	0.49858
-4.16093	0.641336	-4.23494	0.636896	-3.61725	0.545173
-4.13636	0.587297	-4.10421	0.622933	-4.10526	0.524683
-4.15614	0.536506	-4.03578	0.544402	-3.96795	0.562363
-4.26677	0.621006	-3.70846	0.593678	-3.20394	0.54697
-4.11025	0.557444	-3.82306	0.499183	-3.9761	0.615228
-4.04104	0.623803	-3.94181	0.598646	-3.41264	0.61409
-3.93329	0.528287	-3.98133	0.590919	-3.94532	0.540224
-3.90901	0.563012	-3.8959	0.598111	-3.96429	0.502366
-4.03328	0.46207	-4.16408	0.561508	-3.90543	0.548993
-4.0307	0.568494	-3.76699	0.530313	-4.14439	0.620013
-4.124	0.570939	-3.73852	0.583671	-3.90727	0.58658
-4.22783	0.571949	-3.71146	0.594806	-3.98998	0.535803
-4.13451	0.498384	-3.26926	0.586625	-3.71869	0.536402
-4.06461	0.574445	-3.75174	0.575165	-3.74271	0.568356
-4.05585	0.544603	-4.07747	0.668503	-3.86453	0.516068
-4.03617	0.63748	-3.75731	0.58322	-4.03464	0.560365
-3.93271	0.529416	-3.93819	0.611776	-3.92413	0.510481
-4.2876	0.519869	-3.98759	0.637148	-4.04393	0.565503
-4.13402	0.561243	-4.01625	0.615791	-3.97888	0.54244
-3.81215	0.574111	-4.09466	0.591065	-3.01591	0.59073
-4.01228	0.576835	-3.83724	0.606948	-4.16265	0.577335
-4.1536	0.571259	-3.94648	0.607539	-3.93272	0.560055
-3.58665	0.544976	-3.95016	0.633037	-3.95497	0.564761
-4.13777	0.595527	-3.86504	0.60983	-3.83058	0.638237
-3.96321	0.563283	-3.21498	0.551722	-3.72154	0.56586
-4.23822	0.626082	-3.90649	0.555662	-4.10324	0.586498
-4.07571	0.614123	-3.98704	0.620131	-3.94965	0.562343
-4.21694	0.629745	-3.64208	0.578088	-4.00296	0.545948
-4.11858	0.630479	-3.83021	0.642379	-3.73264	0.612816
-4.11237	0.561045	-3.71291	0.538522	-3.89099	0.583533
-3.98909	0.554647	-3.56326	0.56523	-3.7266	0.538663
-4.04868	0.534216	-3.93756	0.645858	-3.73527	0.576203
-3.9153	0.468246	-3.96828	0.682378	-3.92792	0.563747
-4.0668	0.580132	-3.91216	0.576546	-3.89196	0.559286
-4.17592	0.525208	-4.15397	0.566758	-4.11404	0.528132
-4.00833	0.538566	-3.9334	0.55461	-4.07391	0.619561
-3.98011	0.539111	-3.94334	0.632167	-4.02056	0.666894
-4.1403	0.527267	-3.92622	0.58087	-3.7627	0.427994
-4.05071	0.697181	-3.94475	0.558057	-2.91168	0.621711
-4.01948	0.512346	-3.55558	0.613777	-4.00427	0.622354
-4.12057	0.626736	-3.86717	0.58726	-3.90298	0.589792
-4.23238	0.561681	-3.64417	0.597169	-3.96368	0.642244
-3.95147	0.532784	-3.61883	0.573755	-4.0801	0.653768
-3.91806	0.615681	-4.11489	0.597653	-3.9395	0.59079
-4.03641	0.596155	-3.98039	0.577509	-4.09418	0.567303
-4.0442	0.560063	-3.73613	0.57031	-4.02752	0.586666
-4.02532	0.632272	-3.92182	0.664079	-3.89979	0.502099
-3.93816	0.471929	-3.74456	0.562481	-4.11627	0.616097
-3.97961	0.53346	-3.59365	0.539406	-4.01485	0.53813
-4.051	0.583712	-4.10237	0.514619	-4.01538	0.558742
-3.98275	0.559568	-3.68453	0.608416	-4.04463	0.603241
-4.04875	0.599694	-4.24544	0.63228	-4.03188	0.555265
-4.19533	0.588449	-4.00238	0.558663	-3.92905	0.544663
-4.22668	0.597046	-3.82082	0.598709	-3.98109	0.531333
-3.93145	0.526534	-3.55262	0.59562	-3.06477	0.621513
-4.02833	0.503913	-4.05223	0.513405	-3.70383	0.482348
-3.79419	0.585988	-4.08488	0.574576	-3.98518	0.508274
-3.99343	0.569252	-4.02558	0.599218	-3.98307	0.580766
-4.04977	0.58454	-3.81513	0.619656	-4.0797	0.574468
-4.04856	0.620653	-3.35705	0.543727	-3.84902	0.500682
-4.04772	0.64623	-3.99397	0.580406	-3.50928	0.586522
-3.92055	0.535101	-3.96234	0.573728	-4.00618	0.614298
-3.66153	0.555502	-3.99774	0.690135	-3.63748	0.613779
-4.03916	0.642338	-3.89908	0.576796	-4.07364	0.558815
-4.11146	0.67861	-3.46348	0.532509	-4.09904	0.581296
-3.99312	0.55144	-3.1333	0.563518	-4.14827	0.515968
-3.83745	0.616104	-3.86292	0.614224	-3.73674	0.618512
-4.1029	0.625941	-4.2032	0.474176	-4.16313	0.598231
-4.00654	0.600715	-3.99994	0.594734	-3.24794	0.566391
-3.97428	0.61067	-4.1728	0.617364	-3.70295	0.60082
-3.90551	0.605408	-3.77441	0.629033	-3.89713	0.610857
-4.17614	0.640398	-3.85883	0.547672	-4.09347	0.585216
-4.07715	0.584745	-4.10712	0.570104	-4.15129	0.478889
-4.07768	0.640592	-4.15835	0.629671	-4.25487	0.561118
-4.04571	0.630668	-3.63595	0.522289	-3.90979	0.665841
-3.95405	0.60182	-3.70995	0.599526	-4.03169	0.553982
-4.04711	0.561351	-3.6536	0.600616	-4.05682	0.652748
-4.05329	0.609373	-3.98162	0.566559	-4.18087	0.58906
-3.92828	0.590007	-4.16895	0.55348	-3.6677	0.660318
-3.75499	0.542983	-4.06364	0.63889	-3.96589	0.574655
-4.32712	0.504231	-3.66226	0.592267	-4.06038	0.562036
-4.06882	0.694598	-4.11287	0.633217	-4.0677	0.533874
-4.04673	0.552422	-4.03398	0.582475	-3.95253	0.420009
-3.75643	0.534237	-3.95841	0.581693	-3.75496	0.63896
-4.08697	0.603717	-4.11457	0.543014	-3.86058	0.576858
-3.84628	0.51188	-3.38913	0.558337	-4.05372	0.489905
-4.10475	0.551027	-3.98332	0.630336	-4.15143	0.587882
-4.02564	0.597911	-3.89004	0.577588	-3.83161	0.523928
-4.03384	0.547978	-3.87035	0.576799	-3.72315	0.628325
-4.07512	0.601541	-3.73755	0.598617	-3.91289	0.529519
-4.00896	0.678074	-3.01186	0.543586	-3.9744	0.566334
-3.97333	0.581158	-3.84825	0.664623	-4.26374	0.612366
-3.78657	0.618153	-2.75621	0.631084	-3.89316	0.66213
-3.67467	0.613059	-3.89692	0.696713	-4.1318	0.705832
-4.12437	0.580114	-3.97488	0.594086	-4.1456	0.574502
-4.01558	0.639667	-4.16268	0.656575	-3.37931	0.597287
-4.18689	0.602002	-4.18065	0.637218	-3.86723	0.575327
-3.90475	0.682505	-4.0044	0.576512	-3.96761	0.624417
-4.06859	0.553975	-3.83598	0.592464	-4.01088	0.615182
-3.63813	0.617314	-3.93909	0.622451	-4.16487	0.562293
-4.0403	0.613119	-4.06532	0.613374	-4.07988	0.607447
-3.95837	0.591716	-4.20108	0.642291	-4.06171	0.677927
-3.74074	0.590998	-4.18438	0.636189	-4.01348	0.665071
-3.9683	0.634553	-3.87922	0.711002	-4.10225	0.560507
-3.90129	0.589212	-4.14201	0.615112	-3.99256	0.584324
-4.08547	0.614875	-3.91423	0.638996	-3.823	0.569853
-4.18341	0.485336	-3.85408	0.594969	-4.12606	0.521341
-3.96003	0.518012	-3.90353	0.535706	-3.94543	0.555945
-3.74579	0.628242	-3.87849	0.655583	-3.71202	0.521592
-4.14143	0.636873	-4.09729	0.562662	-4.11443	0.584567
-3.97601	0.668265	-4.1928	0.59835	-4.03746	0.643241
-4.13885	0.581402	-4.06288	0.618959	-4.35744	0.577936
-3.47061	0.597357	-3.80578	0.565123	-4.10258	0.646003
-3.76567	0.651179	-4.14373	0.629772	-4.02561	0.513561
-4.08728	0.634767	-3.74853	0.498697	-4.16968	0.615626
-4.14707	0.596724	-3.78665	0.572545	-4.19227	0.617215
-3.86711	0.543421	-4.02128	0.52703	-4.1859	0.591693
-3.83666	0.585853	-3.85904	0.588066	-4.1682	0.58244
-3.80736	0.486139	-4.06441	0.578765	-3.96791	0.6043
-4.14469	0.532765	-4.15159	0.576609	-4.03367	0.596993
-3.99748	0.674311	-3.87597	0.550967	-4.00365	0.524981
-3.7525	0.591195	-4.03098	0.625681	-4.23683	0.609092
-4.07943	0.599243	-3.86092	0.623762	-4.22672	0.62376
-4.21845	0.606928	-4.17628	0.653007	-4.36746	0.579138
-3.77258	0.544426	-3.91709	0.648421	-4.07946	0.608514
-3.82394	0.605802	-3.9177	0.559135	-4.17758	0.661104
-3.98556	0.597961	-4.00641	0.66261	-2.17558	0.531858
-3.95033	0.61757	-4.01378	0.595075	-4.20981	0.597413
-3.68799	0.595752	-3.88889	0.663287	-4.07822	0.551745
-3.98028	0.651363	-3.40403	0.625724	-4.11422	0.593107
-3.6976	0.600584	-3.75745	0.654895	-4.1087	0.530445
-4.00116	0.608627	-4.20762	0.644813	-3.60223	0.572711
-3.95675	0.577463	-3.85422	0.626846	-4.16643	0.457307
-3.82015	0.563388	-3.99363	0.56717	-4.23716	0.589055
-4.14185	0.632945	-4.0186	0.526697	-3.67855	0.644437
-3.44325	0.567333	-3.96889	0.606322	-4.00495	0.572286
-4.12778	0.517875	-3.76432	0.602132	-4.23312	0.50496
-3.66035	0.580018	-3.53102	0.521728	-3.51732	0.523362
-4.04409	0.587437	-3.89608	0.570632	-4.24706	0.564737
-4.21314	0.584082	-4.10089	0.594389	-4.09805	0.550544
-3.88564	0.555267	-4.05875	0.614391	-4.16739	0.467024
-4.11152	0.685034	-4.07743	0.61501	-4.17026	0.606554
-3.92325	0.563584	-4.05709	0.600342	-4.15816	0.544272
-3.94885	0.626567	-4.09481	0.57118	-4.05973	0.564159
-3.88992	0.598991	-3.74727	0.605991	-4.34394	0.620466
-4.15884	0.598263	-3.81536	0.551614	-4.14362	0.579648
-4.02764	0.653209	-3.97945	0.561396	-2.959	0.548829
-4.17936	0.593722	-3.87981	0.486053	-4.1624	0.598157
-4.12743	0.510593	-3.66212	0.5708	-4.20837	0.536743
-4.11383	0.606029	-3.80286	0.605131	-4.15833	0.553964
-3.82897	0.544165	-3.81729	0.526982	-4.20509	0.421592
-3.95999	0.534429	-4.04227	0.594659	-3.23264	0.570515
-4.05919	0.532561	-4.00597	0.611623	-4.25304	0.514214
-3.82113	0.61979	-4.1618	0.599236	-4.21223	0.563872
-4.07306	0.630958	-3.13808	0.584679	-4.27984	0.580248
-4.05239	0.583904	-4.16976	0.618245	-4.19014	0.596001
-4.03433	0.586565	-4.04499	0.609288	-4.07076	0.527772
-4.23818	0.659709	-4.14319	0.625628	-4.2822	0.570306
-4.13278	0.560056	-3.63646	0.627328	-3.8239	0.595125
-4.05768	0.640436	-3.74683	0.713838	-2.84705	0.567271
-4.10414	0.561378	-3.92238	0.535032	-4.0537	0.620836
-3.52645	0.579528	-3.82905	0.540796	-3.38034	0.533337
-3.84666	0.574087	-4.0635	0.567311	-4.17615	0.541291
-4.0394	0.635955	-3.89316	0.64359	-4.30859	0.575298
-3.75525	0.587485	-3.50443	0.57844	-3.95359	0.592373
-4.16265	0.599246	-4.08811	0.634315	-4.15566	0.549772
-4.0107	0.522433	-3.93715	0.52238	-3.72358	0.542381
-4.08105	0.579828	-3.79884	0.644402	-4.09787	0.574506
-4.00416	0.57966	-4.03359	0.551714	-3.98543	0.588951
-3.92119	0.581514	-3.97604	0.589082	-4.28589	0.582666
-3.96984	0.582481	-4.11302	0.412893	-4.06808	0.553792
-4.1284	0.510552	-4.12986	0.580608	-4.20781	0.583386
-4.10697	0.691635	-4.1703	0.648176	-4.30476	0.547864
-3.84303	0.5344	-3.89551	0.605202	-4.01338	0.604254
-3.88382	0.596702	-3.87587	0.527209	-4.29522	0.528011
-3.87014	0.71092	-4.10769	0.596014	-4.25385	0.58348
-4.17156	0.602065	-3.86996	0.567099	-4.18578	0.631382
-4.06898	0.642589	-4.10294	0.556011	-4.07629	0.599692
-3.74252	0.644566	-3.96027	0.621505	-3.67055	0.601709
-4.15873	0.568303	-3.66629	0.599502	-4.10354	0.537774
-4.26986	0.632613	-3.9575	0.565706	-4.18041	0.534668
-3.9689	0.594672	-3.42234	0.58704	-4.1963	0.509733
-4.17269	0.61809	-3.71112	0.642432	-3.87674	0.556368
-4.05292	0.576365	-4.17363	0.625852	-4.25521	0.539254
-4.05992	0.55572	-4.08027	0.639642	-4.21708	0.448468
-4.09282	0.591467	-3.95722	0.478242	-3.75817	0.556166
-3.98507	0.611694	-3.97837	0.527992	-4.1432	0.54021
-4.08017	0.536324	-3.17686	0.582995	-3.82883	0.548891
-4.09694	0.671908	-3.821	0.613442	-4.1111	0.683062
-4.08904	0.686899	-3.84243	0.569237	-4.02865	0.569073
-4.12229	0.63245	-3.98208	0.630736	-4.28654	0.472614
-4.02078	0.56992	-4.21189	0.648531	-4.15194	0.569245
-3.78656	0.493892	-4.16865	0.587195	-4.22573	0.604638
-2.94981	0.605506	-4.11294	0.58106	-2.57096	0.568599
-3.89367	0.575325	-3.94619	0.595877	-4.09023	0.551152
-3.98822	0.55084	-4.0571	0.543602	-4.15727	0.512098
-3.98027	0.632266	-3.77834	0.609047	-4.23307	0.690727
-3.90685	0.648964	-4.16855	0.62656	-4.10846	0.577459
-3.98119	0.532029	-3.90656	0.640736	-3.90188	0.558861
-4.07032	0.657718	-4.18186	0.590684	-4.28117	0.508958
-3.95072	0.58297	-4.26248	0.671838	-4.13752	0.601892
-4.13813	0.558801	-3.87337	0.486596	-3.15653	0.601686
-3.87862	0.645489	-3.74306	0.58099	-3.89359	0.463831
-4.00683	0.648437	-4.0792	0.638137	-1.78417	0.612057
-3.97117	0.613541	-4.11567	0.590685	-4.27268	0.510026
-3.94209	0.713404	-3.80524	0.600093	-4.11278	0.614678
-3.78012	0.576532	-3.73345	0.543767	-4.13854	0.578417
-3.84463	0.565994	-3.91425	0.605154	-4.16752	0.58615
-4.05	0.667945	-4.19846	0.642908	-3.9914	0.540293
-4.07614	0.55173	-3.81086	0.592459	-4.15312	0.582979
-4.1252	0.534702	-3.94994	0.617083	-4.15673	0.646568
-4.07279	0.546176	-4.05038	0.575882	-3.91078	0.560178
-3.91041	0.592652	-3.74995	0.641365	-4.04048	0.560492
-4.03106	0.548793	-4.08639	0.559158	-3.9124	0.535916
-3.97202	0.626916	-3.88446	0.571122	-4.22297	0.497926
-3.95998	0.571551	-3.80383	0.541063	-4.10984	0.565239
-4.17875	0.640077	-4.14879	0.630477	-3.97212	0.583962
-3.89981	0.547633	-4.03956	0.484483	-4.11839	0.580313
-3.9881	0.61973	-3.76676	0.552321	-4.08254	0.623894
-3.93382	0.593105	-3.84332	0.606843	-4.07831	0.614177
-4.00247	0.600263	-3.95411	0.624261	-4.13457	0.589234
-4.24396	0.589422	-3.72469	0.548974	-3.99429	0.590353
-4.06073	0.652815	-3.84722	0.488293	-3.87255	0.556864
-3.95439	0.707812	-3.96667	0.578647	-4.1425	0.532098
-4.13147	0.56097	-4.00321	0.559727	-4.11472	0.55403
-4.12039	0.616427	-4.21409	0.606321	-3.82265	0.598413
-4.01127	0.627108	-3.85943	0.595159	-4.1389	0.565029
-3.91608	0.585562	-3.08668	0.633358	-4.2247	0.563972
-3.95076	0.545798	-3.9211	0.546463	-4.10798	0.609047
-3.93471	0.622259	-3.93359	0.675239	-4.06473	0.560447
-4.0372	0.551215	-3.98483	0.569286	-4.05598	0.536593
-3.96156	0.529052	-3.73481	0.609762	-4.14686	0.48119
-4.17533	0.529212	-3.69077	0.592389	-4.14415	0.685511
-4.12476	0.63176	-4.11698	0.4674	-3.95416	0.534671
-3.89671	0.582874	-3.96165	0.579309	-4.19374	0.503224
-3.90217	0.484129	-3.95853	0.615118	-4.17935	0.527481
-4.22708	0.646009	-4.1719	0.660253	-4.06674	0.522936
-3.95466	0.632221	-3.90237	0.560195	-4.13858	0.594833
-4.03486	0.694108	-3.84066	0.629782	-4.1414	0.606908
-3.6788	0.647129	-3.88186	0.598982	-4.12452	0.576711
-3.90161	0.657132	-3.78782	0.551738	-3.76567	0.587205
-3.4249	0.611396	-4.14095	0.538703	-4.12986	0.608074
-4.01824	0.688691	-3.85279	0.606898	-3.89528	0.591914
-3.79405	0.584814	-3.80971	0.647373	-4.02115	0.583284
-4.11953	0.609253	-3.74188	0.571863	-3.72227	0.554504
-4.05986	0.614845	-2.94728	0.575297	-3.9204	0.648817
-3.96783	0.626193	-4.02845	0.573622	-3.77653	0.609548
-3.6208	0.661573	-4.19476	0.704358	-3.82802	0.569535
-3.96602	0.616767	-3.90948	0.619401	-4.15157	0.547945
-4.01453	0.727006	-3.96105	0.614296	-3.94042	0.540143
-3.98855	0.605717	-4.13835	0.620632	-4.0967	0.528185
-4.08261	0.604372	-4.18262	0.536169	-3.90707	0.547454
-3.97032	0.655834	-2.98217	0.603211	-4.18323	0.564125
-4.13294	0.688205	-4.029	0.542874	-4.15226	0.508607
-3.70779	0.676552	-4.15965	0.634939	-4.01699	0.498601
-3.02765	0.626697	-4.00067	0.68341	-4.16959	0.470909
-3.94682	0.518552	-3.91256	0.572104	-3.86458	0.591684
-2.90068	0.629647	-4.02711	0.673047	-4.22482	0.557179
-3.97272	0.587937	-3.86143	0.58037	-4.18265	0.556382
-3.75572	0.561826	-3.85145	0.644864	-4.15314	0.544083
-3.95152	0.634347	-3.77137	0.545914	-4.13422	0.559173
-3.95725	0.625673	-1.61341	0.6084	-4.09176	0.544634
-3.96077	0.556764	-3.92136	0.613534	-3.93002	0.609562
-3.99512	0.581081	-4.0695	0.57813	-3.85914	0.696429
-4.08317	0.520587	-3.97917	0.648889	-4.01813	0.569793
-3.94374	0.535359	-4.19188	0.577026	-4.25227	0.605183
-4.07763	0.604109	-4.03206	0.557691	-3.62257	0.532664
-3.68397	0.548833	-4.13897	0.598163	-3.96976	0.539169
-3.86416	0.602978	-4.03998	0.564645	-4.15741	0.616204
-3.83006	0.557957	-4.14063	0.55943	-3.80504	0.562942
-3.99296	0.603872	-4.1987	0.637758	-3.92211	0.634137
-4.11961	0.651886	-3.78114	0.555213	-4.19238	0.585352
-4.09937	0.516744	-4.01295	0.620317	-4.09206	0.577771
-4.02599	0.629248	-3.98324	0.582219	-3.92893	0.531577
-3.91536	0.590073	-3.94019	0.618906	-4.15234	0.4879
-4.07729	0.589529	-4.00851	0.619225	-4.10512	0.495455
-3.72183	0.597621	-3.99136	0.590181	-3.95065	0.595095
-4.08706	0.580565	-4.14285	0.56366	-3.85914	0.548863
-4.00149	0.578578	-4.24848	0.621216	-3.77924	0.575789
-3.93954	0.595818	-3.35892	0.593047	-4.13957	0.633999
-4.0116	0.595208	-3.93317	0.53672	-3.942	0.611305
-4.09389	0.575858	-3.95187	0.582722	-4.06305	0.568417
-3.39926	0.575908	-3.40154	0.538622	-4.08153	0.557256
-4.07739	0.547523	-4.16719	0.572091	-3.85169	0.663504
-3.96487	0.609334	-4.07207	0.570677	-4.23369	0.534555
-3.87143	0.563273	-3.94238	0.608062	-4.29057	0.590015
-3.96812	0.647504	-3.76256	0.593112	-3.76786	0.646084
-3.92909	0.493737	-4.00519	0.600311	-3.92843	0.572863
-3.97351	0.619642	-3.89458	0.586199	-3.59411	0.502368
-3.94757	0.571831	-4.04309	0.641938	-4.20317	0.538066
-4.00636	0.544174	-3.89887	0.616748	-3.93952	0.614126
-3.96738	0.551181	-3.85214	0.610261	-4.11692	0.640019
-3.81338	0.592391	-4.087	0.578781	-3.79372	0.552512
-3.99971	0.648831	-3.99326	0.598256	-4.0576	0.65597
-4.03201	0.71837	-3.99585	0.648993	-4.15385	0.507065
-3.35019	0.574818	-3.61137	0.618209	-3.90109	0.59399
-3.94824	0.585296	-3.88746	0.542779	-3.85636	0.571192
-3.92375	0.555016	-3.9534	0.606353	-4.20907	0.560441
-3.96591	0.552443	-3.65839	0.590379	-4.21538	0.690115
-3.65922	0.587953	-3.97838	0.569363	-3.61355	0.572371
-4.13739	0.614223	-4.04592	0.594588	-3.96735	0.651886
-4.02649	0.586227	-4.00312	0.673538	-4.36929	0.553495
-3.78061	0.594627	-4.13115	0.625326	-3.94042	0.630284
-3.79697	0.56201	-4.06861	0.519686	-3.86803	0.590632
-3.96187	0.575136	-3.78778	0.590613	-3.74668	0.571471
-4.01243	0.569899	-3.94164	0.548285	-4.14622	0.610175
-4.05944	0.592103	-3.25529	0.677242	-4.09129	0.540472
-3.81053	0.571726	-3.51578	0.520789	-4.19654	0.569525
-3.97939	0.504299	-4.0889	0.684982	-3.71448	0.580429
-4.00102	0.533018	-3.91574	0.584333	-4.1407	0.597088
-3.98767	0.565915	-4.07611	0.612088	-3.89596	0.61514
-3.86991	0.58251	-3.78319	0.621914	-3.90806	0.673109
-4.11894	0.580265	-3.88226	0.608564	-4.05241	0.671682
-3.57705	0.535071	-3.83861	0.636473	-4.25435	0.581128
-4.03892	0.634549	-3.99127	0.59668	-3.1305	0.476021
-3.89803	0.590778	-4.06242	0.605447	-4.21128	0.569174
-4.0865	0.618479	-4.07852	0.514047	-4.14735	0.570079
-3.83143	0.451548	-3.92721	0.609997	-3.65495	0.554499
-4.10624	0.607294	-3.93351	0.610313	-4.284	0.535002
-4.06139	0.556077	-4.12855	0.520754	-4.03662	0.543439
-3.94471	0.60987	-3.9947	0.548228	-3.74481	0.604878
-3.69377	0.576992	-3.8369	0.610419	-3.99314	0.582653
-3.97759	0.58262	-3.82912	0.523219	-3.52413	0.603929
-4.03856	0.61316	-3.92075	0.590356	-3.8401	0.507109
-3.97177	0.590811	-4.07985	0.638121	-3.81522	0.505688
-3.9004	0.600529	-3.81741	0.596085	-3.95673	0.598823
-3.95437	0.526057	-4.12316	0.581748	-3.69109	0.589924
-3.82601	0.584133	-4.1701	0.62916	-3.99405	0.531039
-3.97779	0.565436	-3.95034	0.647345	-4.05466	0.593602
-3.97052	0.615412	-3.80047	0.634304	-4.28817	0.514322
-4.01258	0.620245	-4.1865	0.622534	-4.09343	0.540686
-4.00837	0.663287	-3.79235	0.668596	-3.6337	0.541088
-4.14811	0.607676	-3.91869	0.593526	-4.12233	0.608708
-3.9128	0.543066	-3.85005	0.633795	-4.02856	0.573444
-4.22027	0.588865	-2.68507	0.591192	-4.02589	0.537608
-4.11147	0.597729	-4.10374	0.642035	-3.97829	0.539922
-3.97967	0.581831	-3.60091	0.643157	-3.67304	0.557517
-3.98222	0.521133	-3.4716	0.653497	-4.12162	0.61137
-3.95494	0.548876	-4.0246	0.552475	-3.82176	0.648778
-3.97615	0.593902	-4.03355	0.61034	-3.61711	0.484469
-3.94524	0.641963	-3.67707	0.614357	-4.08235	0.68367
-4.09656	0.573917	-4.0265	0.592862	-4.13607	0.589
-3.95057	0.579785	-4.06678	0.614916	-4.06303	0.545216
-3.78509	0.735467	-4.11291	0.594713	-4.05788	0.577632
-3.98624	0.574088	-4.10833	0.619212	-3.78841	0.553172
-3.84659	0.551188	-3.70965	0.553666	-3.97174	0.474535
-3.89684	0.65711	-4.00588	0.508184	-3.99913	0.56024
-4.06241	0.597685	-3.90205	0.646727	-4.05275	0.522676
-3.98353	0.541649	-2.43371	0.607283	-3.99109	0.550573
-3.9537	0.509163	-3.12793	0.563461	-4.04045	0.617896
-3.81554	0.532614	-4.07093	0.668163	-3.91336	0.566415
-3.81167	0.573109	-3.29427	0.63973	-3.80497	0.59779
-2.83367	0.575134	-3.87963	0.634561	-3.6497	0.53598
-3.86049	0.612845	-4.03432	0.590808	-3.87702	0.503155
-3.93804	0.569369	-4.09286	0.564705	-4.23584	0.522821
-3.77463	0.566778	-3.98848	0.643604	-3.58783	0.684376
-3.58102	0.607142	-4.01779	0.628174	-3.89352	0.55382
-4.02527	0.575921	-3.82828	0.588676	-3.90332	0.577089
-4.12616	0.65734	-4.12933	0.472638	-3.91489	0.618553
-3.85985	0.61629	-3.90026	0.56252	-2.55565	0.631674
-3.96945	0.621416	-3.93706	0.559668	-4.00796	0.582402
-3.93462	0.635707	-3.97663	0.556482	-4.13569	0.565682
-4.03313	0.582503	-4.08283	0.660984	-4.07555	0.612791
-3.85813	0.567278	-4.02576	0.574314	-4.05054	0.589507
-3.9713	0.617137	-4.01794	0.545173	-3.80321	0.616817
-4.12857	0.624887	-4.07549	0.597429	-3.89789	0.592745
-3.22877	0.61803	-4.11715	0.571776	-3.77558	0.520224
-4.26749	0.573785	-4.1871	0.563192	-3.97769	0.544943
-4.23649	0.602034	-3.79944	0.555635	-3.86757	0.510889
-4.03593	0.531959	-4.01796	0.592707	-3.82463	0.589717
-4.04778	0.580319	-4.00003	0.587003	-3.82812	0.506257
-3.92263	0.584739	-3.65512	0.579691	-4.0604	0.526253
-3.99989	0.620381	-3.98603	0.598423	-4.14551	0.578378
-4.18115	0.61786	-3.99687	0.581444	-4.11091	0.638349
-4.12594	0.511395	-3.83925	0.609237	-2.84113	0.563921
-3.99026	0.560809	-3.97294	0.629653	-3.87093	0.510157
-3.8414	0.53153	-3.55799	0.648148	-4.03735	0.590529
-4.07066	0.583764	-4.09104	0.574838	-3.73781	0.636627
-4.04432	0.576557	-4.03216	0.439581	-4.03953	0.482268
-3.39307	0.636831	-4.17449	0.601396	-3.97004	0.497906
-4.07721	0.616917	-3.86081	0.547048	-3.64088	0.579797
-3.95089	0.562052	-3.87145	0.6706	-3.17625	0.646113
-4.2882	0.6246	-3.96918	0.618764	-4.09647	0.616684
-3.42501	0.64973	-3.72653	0.580937	-4.15758	0.47699
-3.95674	0.633455	-4.23366	0.477491	-4.09649	0.558249
-4.26351	0.585853	-3.92701	0.529309	-4.05831	0.524106
-3.95997	0.534701	-4.04358	0.552966	-3.93659	0.543065
-4.37845	0.625344	-3.77332	0.605556	-3.96612	0.50389
-4.15	0.515855	-4.09059	0.625002	-3.88093	0.584497
-4.24065	0.599029	-3.95064	0.521673	-4.0598	0.606876
-3.87186	0.566495	-4.05185	0.575046	-3.9033	0.609083
-4.00207	0.555785	-4.08863	0.566824	-4.08796	0.525135
-4.2229	0.591633	-3.87759	0.560029	-3.79109	0.55605
-4.25564	0.588249	-4.11588	0.541587	-3.99085	0.533189
-4.25255	0.593712	-3.8818	0.629935	-3.60154	0.54209
-3.99672	0.562441	-4.12341	0.591285	-4.12111	0.506089
-4.14894	0.608946	-4.08136	0.600678	-3.56272	0.617593
-3.91801	0.649878	-3.85568	0.521569	-4.06194	0.594303
-3.58636	0.575821	-4.07606	0.624979	-4.05304	0.493923
-4.3578	0.53133	-3.74578	0.570859	-3.72734	0.610296
-4.39011	0.613939	-3.89422	0.614949	-3.96935	0.565373
-4.28249	0.587416	-3.98666	0.555909	-3.4533	0.579549
-4.26105	0.586995	-3.86845	0.530242	-4.16426	0.545137
-4.22657	0.590559	-3.82057	0.558501	-3.95115	0.560105
-4.35195	0.555389	-3.97298	0.691461	-4.16824	0.593157
-4.26413	0.600061	-3.90892	0.576878	-4.21836	0.532796
-4.17619	0.599985	-3.35562	0.615623	-3.2253	0.593837
-4.3462	0.591622	-3.61241	0.619692	-3.89927	0.480345
-4.37148	0.580354	-4.10765	0.596445	-4.08047	0.580477
-4.16739	0.532545	-3.04593	0.582213	-3.75979	0.567782
-4.17573	0.616611	-3.96827	0.55648	-3.92896	0.643697
-4.1049	0.498412	-4.13275	0.608157	-4.05274	0.606866
-4.09814	0.615198	-3.95183	0.625943	-3.87516	0.63043
-4.10303	0.524427	-3.9291	0.524074	-3.80647	0.548679
-4.27294	0.622783	-3.92681	0.598306	-4.06108	0.548537
-4.13104	0.519455	-3.80602	0.521238	-4.0109	0.590889
-4.10822	0.582564	-3.87808	0.637613	-3.81793	0.564439
-3.87191	0.600832	-3.72607	0.534869	-4.13187	0.517819
-4.03316	0.575027	-3.48268	0.585952	-4.20416	0.550767
-3.6142	0.530141	-3.9462	0.634553	-3.31705	0.652096
-3.7996	0.494805	-3.86997	0.596172	-4.14388	0.565106
-4.04303	0.554405	-4.1623	0.581509	-3.77519	0.564155
-4.10543	0.564225	-4.09305	0.60935	-3.97859	0.525564
-4.04414	0.55123	-3.77814	0.589876	-3.78945	0.599993
-4.2299	0.611965	-3.86421	0.630069	-4.28319	0.578344
-4.26061	0.539987	-4.00882	0.598829	-3.23845	0.593824
-4.03138	0.556309	-3.86349	0.61834	-4.16913	0.626266
-4.00438	0.573679	-3.95059	0.536878	-3.07787	0.584865
-4.11869	0.615929	-3.82361	0.558451	-3.2648	0.593287
-4.10992	0.613895	-4.05942	0.566045	-3.65215	0.383084
-4.3046	0.593326	-3.87439	0.608424	-3.35954	0.534427
-3.9851	0.591976	-2.88333	0.53693	-4.30052	0.572895
-4.20459	0.595016	-3.87269	0.548774	-4.16742	0.508201
-4.17391	0.561894	-4.15022	0.550059	-4.12445	0.502165
-3.99992	0.517071	-4.13733	0.562855	-3.86069	0.649363
-4.12164	0.590349	-3.89433	0.667505	-3.6538	0.572527
-3.92097	0.595892	-3.6098	0.493693	-3.98737	0.51166
-4.03031	0.566527	-3.83496	0.548696	-3.34794	0.641736
-3.91706	0.602443	-3.92383	0.51209	-3.74314	0.604092
-4.23496	0.452014	-3.95029	0.593171	-3.98973	0.580108
-4.04903	0.557659	-4.26636	0.582919	-3.73536	0.446018
-3.99387	0.639711	-3.79508	0.560423	-4.11676	0.568054
-4.00809	0.601207	-3.73804	0.564075	-3.79186	0.519691
-4.1236	0.52779	-3.82189	0.55305	-3.82593	0.552966
-3.93379	0.583912	-3.57702	0.552685	-3.38272	0.509941
-4.00079	0.61701	-3.74924	0.598667	-3.49053	0.537974
-3.87271	0.535336	-4.20341	0.594038	-2.85502	0.552558
-3.87427	0.566125	-3.87678	0.557086	-4.12049	0.583862
-3.97515	0.676403	-3.96218	0.561058	-4.01863	0.593916
-3.70549	0.639346	-3.83333	0.560449	-3.77551	0.669006
-3.91858	0.634013	-3.81441	0.573517	-3.88829	0.587293
-3.30286	0.521594	-4.21391	0.537962	-3.93527	0.558167
-4.09912	0.591129	-3.8982	0.593674	-4.02809	0.65063
-4.00045	0.566188	-3.88224	0.659501	-3.9083	0.537253
-4.14758	0.562431	-3.85065	0.603158	-2.96851	0.511049
-3.99433	0.555612	-3.91604	0.622412	-4.09196	0.507656
-4.03886	0.556315	-3.96555	0.600015	-3.85683	0.541275
-3.95695	0.610375	-3.33312	0.551927	-3.95479	0.563954
-3.80779	0.574953	-4.10214	0.588051	-4.12512	0.595947
-3.96434	0.458628	-4.01596	0.559778	-4.02345	0.662599
-3.87662	0.564612	-3.90448	0.593162	-4.12372	0.516596
-4.13542	0.538438	-3.86743	0.545023	-4.23605	0.531216
-4.0506	0.589694	-3.61967	0.635552	-3.90192	0.589989
-4.08446	0.486758	-3.86944	0.60484	-4.08805	0.630124
-3.27246	0.647295	-4.07668	0.627181	-3.92199	0.500697
-4.01051	0.618409	-4.02428	0.660596	-3.84727	0.627549
-3.96541	0.623599	-3.73912	0.523844	-3.94322	0.637937
-4.03023	0.656941	-3.45193	0.551355	-4.01456	0.589143
-4.08731	0.65364	-3.92676	0.515981	-4.19699	0.594137
-4.17321	0.632944	-4.0988	0.585322	-4.16307	0.527901
-3.84015	0.568816	-3.82245	0.49339	-3.82905	0.518566
-4.18795	0.564211	-3.83349	0.512458	-4.16409	0.650923
-4.16931	0.509235	-3.97528	0.59554	-4.16173	0.585272
-4.10717	0.406283	-4.09221	0.560257	-4.22689	0.584199
-3.04529	0.598242	-3.15914	0.575393	-3.76946	0.618449
-4.13258	0.570823	-4.10572	0.580537	-3.71174	0.608261
-4.08235	0.596316	-4.02393	0.628671	-4.12379	0.526573
-4.15569	0.639096	-4.09985	0.57271	-3.95746	0.618706
-4.17456	0.510095	-3.71148	0.5906	-3.96015	0.596998
-4.26241	0.541812	-3.23403	0.579866	-4.05895	0.51211
-3.98427	0.550535	-4.04175	0.570141	-4.11121	0.656787
-4.11919	0.562096	-3.89142	0.570686	-4.01473	0.68181
-4.04928	0.549726	-3.97197	0.60006	-4.03886	0.58251
-4.26717	0.569797	-3.76233	0.648881	-3.5734	0.509518
-3.72899	0.687158	-3.84254	0.574146	-4.1166	0.552369
-3.89806	0.514372	-3.9928	0.57497	-3.68491	0.567965
-3.98982	0.626442	-3.98928	0.548973	-3.92397	0.521136
-4.03894	0.577557	-3.76574	0.626238	-3.93948	0.601397
-3.92233	0.588176	-4.03202	0.605433	-3.60266	0.581312
-3.56377	0.501507	-4.04512	0.582949	-4.11875	0.590535
-4.19046	0.575921	-3.84974	0.527371	-3.914	0.726479
-4.02739	0.387991	-4.01	0.582817	-4.11825	0.574696
-3.94077	0.553603	-3.66526	0.556505	-3.67338	0.492542
-3.97468	0.608684	-3.7414	0.55766	-4.07919	0.56094
-4.16685	0.628885	-4.21632	0.579868	-4.15245	0.514152
-3.96724	0.591987	-3.96899	0.675458	-4.07019	0.565059
-4.03397	0.654618	-3.92534	0.603387	-4.0947	0.611706
-3.90432	0.50357	-4.03406	0.561884	-3.80142	0.504889
-3.39911	0.572837	-3.83745	0.56717	-3.51211	0.623239
-3.66592	0.617324	-3.88647	0.627793	-3.91709	0.436114
-4.01768	0.576489	-3.926	0.581848	-3.97668	0.685791
-3.93917	0.588436	-3.90796	0.604193	-4.05246	0.551169
-3.98656	0.561853	-3.69522	0.579846	-3.65357	0.697214
-4.13909	0.545524	-3.75199	0.640875	-4.11718	0.554501
-3.96025	0.624035	-3.96458	0.567927	-4.16631	0.5089
-4.09821	0.543408	-3.9689	0.612295	-3.21352	0.648732
-3.94646	0.655086	-4.13257	0.565707	-4.29192	0.545993
-2.57252	0.542726	-4.05122	0.581555	-1.77078	0.480337
-4.16538	0.596667	-4.07279	0.589604	-4.07176	0.47953
-4.03827	0.578673	-4.06939	0.586311	-4.08584	0.600881
-4.12074	0.568536	-3.72909	0.548958	-4.19453	0.579109
-3.90364	0.55895	-3.9861	0.563943	-4.04221	0.575919
-4.13656	0.565998	-3.9751	0.565771	-3.79412	0.534131
-4.03369	0.587932	-4.15212	0.555418	-4.07053	0.576072
-4.00446	0.540558	-3.97131	0.602461	-3.94319	0.635734
-4.25722	0.605143	-4.07857	0.601242	-4.03538	0.487986
-4.15092	0.596781	-3.87871	0.581205	-3.72877	0.566802
-4.21753	0.636962	-3.99579	0.61088	-3.96153	0.628594
-4.1899	0.633232	-4.07006	0.598123	-4.12982	0.535495
-4.26439	0.629722	-3.60838	0.535219	-4.0947	0.52942
-3.99384	0.552663	-3.87013	0.559048	-3.92445	0.645239
-4.07041	0.537321	-3.87675	0.583588	-4.0254	0.526759
-3.84417	0.587569	-4.09533	0.613034	-4.04925	0.576823
-4.11168	0.626489	-3.99609	0.550025	-4.1061	0.561708
-4.31036	0.645541	-3.87871	0.560193	-3.94265	0.623846
-4.13829	0.597565	-4.03105	0.650488	-4.00084	0.630435
-3.97781	0.558375	-3.92337	0.599725	-4.05857	0.543261
-4.14621	0.616463	-3.87343	0.595802	-3.57989	0.546417
-3.9986	0.543493	-3.97554	0.598748	-4.0638	0.589084
-4.31503	0.608645	-4.05903	0.595213	-4.0801	0.547231
-4.136	0.650913	-3.77406	0.522775	-3.98367	0.527053
-4.22898	0.583119	-3.96322	0.586344	-3.86885	0.498441
-3.97283	0.50936	-3.87844	0.527354	-3.9418	0.612119
-4.14852	0.537553	-4.07736	0.568231	-4.03175	0.603689
-4.08799	0.629725	-4.04901	0.580607	-3.5898	0.640566
-3.80815	0.545469	-3.81073	0.57383	-3.97885	0.536151
-3.91553	0.602583	-3.90125	0.577138	-3.96953	0.527328
-4.11477	0.551174	-3.82786	0.519236	-3.84085	0.629034
-4.15662	0.648471	-4.01995	0.602953	-4.11763	0.490769
-4.01233	0.566928	-4.11075	0.574953	-4.00603	0.768587
-3.27647	0.567819	-3.98742	0.54801	-3.92175	0.659443
-4.15577	0.529637	-4.16345	0.610121	-4.16203	0.535281
-4.24786	0.584441	-3.90707	0.617736	-4.31851	0.489743
-4.00678	0.600635	-4.18803	0.547991	-4.04504	0.699523
-3.24089	0.562554	-3.91424	0.569039	-3.94888	0.641223
-4.1147	0.55889	-3.97311	0.548141	-4.13206	0.713145
-4.05141	0.538315	-3.02456	0.522928	-3.32753	0.642264
-3.91586	0.535631	-3.835	0.587489	-3.89622	0.549359
-3.90615	0.634456	-4.05483	0.49425	-4.0448	0.540307
-4.16156	0.584961	-3.91684	0.581399	-4.05577	0.505768
-4.19647	0.521047	-3.93687	0.610804	-3.90446	0.615259
-3.99194	0.606391	-3.88937	0.589722	-2.26758	0.587852
-4.17719	0.567152	-3.91287	0.563396	-3.51285	0.632226
-4.12551	0.538691	-4.08396	0.602688	-3.85821	0.566064
-4.138	0.603729	-4.06582	0.525712	-3.89239	0.509106
-2.62417	0.568026	-4.08669	0.606204	-4.12224	0.606436
-4.18713	0.620554	-4.02649	0.585593	-4.11845	0.507502
-4.13647	0.582502	-2.41071	0.574744	-3.08735	0.473966
-3.99418	0.559294	-3.90335	0.555439	-4.04622	0.534463
-4.10458	0.538125	-3.92677	0.640242	-3.72155	0.525531
-4.11357	0.554168	-4.08273	0.530557	-3.92409	0.610536
-3.80929	0.613817	-3.94716	0.607553	-4.09212	0.642335
-4.24986	0.600097	-4.13698	0.592803	-3.39279	0.474346
-4.23988	0.596444	-4.01697	0.507387	-4.0775	0.477848
-4.15443	0.62713	-4.0758	0.561922	-4.06862	0.634078
-3.6794	0.628313	-4.01913	0.646836	-3.91832	0.493729
-3.79073	0.654257	-3.93894	0.517001	-3.59138	0.57075
-4.13403	0.594354	-3.89222	0.56136	-4.01957	0.605955
-3.98542	0.532393	-3.91008	0.639356	-3.88593	0.668999
-4.18762	0.595133	-4.02269	0.537005	-3.97751	0.501735
-4.22459	0.59214	-4.30804	0.578472	-3.98879	0.707085
-4.06172	0.537499	-4.02823	0.560399	-3.91476	0.603878
-3.87504	0.578292	-4.10568	0.537821	-1.21459	0.529954
-4.1818	0.584357	-4.18744	0.586556	-4.04221	0.505013
-4.03485	0.641332	-4.24689	0.618755	-3.9048	0.511417
-4.12311	0.628937	-4.02303	0.578501	-3.88048	0.585108
-3.83028	0.589856	-3.72365	0.58308	-3.98175	0.667334
-4.07452	0.549814	-4.03833	0.598308	-3.78463	0.584086
-4.10093	0.56303	-4.16487	0.57842	-3.94134	0.601207
-3.69686	0.526499	-3.75564	0.544499	-3.97958	0.690637
-4.06643	0.554912	-3.9291	0.592387	-3.88307	0.636256
-4.14512	0.558116	-4.18017	0.634389	-3.87247	0.544388
-4.1093	0.606672	-3.43357	0.547173	-4.1885	0.615907
-4.10643	0.570697	-4.01429	0.617626	-3.94147	0.564927
-4.20338	0.60546	-4.0117	0.57302	-3.8192	0.669809
-3.97623	0.592635	-4.13398	0.585023	-4.16278	0.53299
-3.15339	0.553024	-4.03555	0.469936	-4.17374	0.553897
-4.1823	0.5477	-4.04461	0.605302	-3.76208	0.552394
-4.15313	0.652197	-4.2471	0.616414	-4.10797	0.628378
-3.93312	0.575591	-4.13781	0.60156	-4.23619	0.595923
-3.9544	0.549209	-4.26651	0.615528	-4.18739	0.50213
-4.16845	0.521723	-3.84897	0.570708	-3.96616	0.54928
-3.25604	0.540728	-4.2247	0.664024	-3.84788	0.583009
-4.00331	0.570574	-4.22881	0.579541	-4.00059	0.605918
-3.94949	0.584158	-3.69915	0.533094	-3.93766	0.528354
-4.16029	0.569027	-4.09246	0.567361	-3.92733	0.510325
-3.90407	0.598043	-3.85192	0.584202	-4.02851	0.517493
-3.94892	0.607699	-4.16547	0.541719	-3.87805	0.549267
-4.18289	0.48085	-4.2407	0.566156	-3.93411	0.532236
-4.17548	0.600962	-4.05378	0.573755	-4.1458	0.548527
-2.97501	0.547435	-3.86669	0.55471	-4.02611	0.555264
-4.16339	0.62135	-4.01723	0.576264	-3.70104	0.637045
-4.0504	0.618189	-4.05842	0.585098	-3.84458	0.646348
-3.9488	0.581402	-4.12628	0.591114	-4.04712	0.547678
-4.0624	0.537005	-4.18686	0.600224	-3.88422	0.656073
-4.04136	0.585814	-4.06201	0.554909	-4.18999	0.637696
-4.09714	0.579694	-3.99484	0.551123	-4.13719	0.501937
-4.0569	0.573166	-4.18127	0.654024	-3.93276	0.645336
-4.14587	0.611251	-4.16928	0.650734	-4.20909	0.639763
-3.96176	0.525105	-3.89055	0.549821	-4.19175	0.634229
-4.12426	0.639359	-3.88729	0.514209	-4.15346	0.540155
-3.84698	0.570031	-3.87424	0.63331	-3.99811	0.537552
-4.04274	0.609367	-4.16436	0.586723	-3.84561	0.553783
-4.04366	0.564983	-4.17313	0.529788	-4.19448	0.502618
-4.11607	0.569108	-4.02748	0.634852	-3.91969	0.616473
-3.8958	0.557593	-4.19871	0.468939	-3.87421	0.507389
-4.04595	0.667458	-3.92262	0.547563	-3.99269	0.497967
-4.03306	0.62145	-4.01392	0.527742	-3.85306	0.503994
-3.7921	0.554167	-4.18584	0.590146	-3.85465	0.536678
-3.67344	0.586359	-4.22805	0.591946	-3.99815	0.535981
-2.57902	0.611317	-4.11991	0.597027	-3.93498	0.489745
-3.91895	0.596647	-3.95057	0.629219	-3.65148	0.591177
-4.07576	0.58809	-4.00677	0.572212	-3.88223	0.495204
-3.91567	0.615644	-3.84471	0.545438	-3.99686	0.650085
-3.69133	0.559486	-3.95126	0.61423	-3.89972	0.596819
-4.12071	0.590896	-3.98314	0.367739	-4.15727	0.562969
-4.052	0.609957	-3.87228	0.550521	-4.04939	0.580354
-3.9201	0.59665	-4.00347	0.615202	-3.91395	0.534515
-4.09259	0.581702	-3.9681	0.687703	-4.00353	0.580838
-4.10598	0.537904	-3.99921	0.562145	-4.02873	0.607869
-3.96496	0.563182	-3.96096	0.601241	-3.94496	0.495589
-3.9445	0.593912	-3.7719	0.602664	-4.0749	0.513497
-3.9944	0.558345	-3.82485	0.55123	-3.84999	0.581029
-3.87609	0.575885	-3.94732	0.582811	-3.99616	0.556469
-4.09144	0.566152	-3.81719	0.585537	-4.18032	0.499659
-4.09433	0.617682	-3.90893	0.575789	-4.00562	0.550506
-3.93871	0.579326	-3.89349	0.599274	-3.72926	0.634495
-2.48914	0.684438	-4.08088	0.601097	-4.05683	0.626544
-3.47351	0.540828	-3.82393	0.579951	-3.87917	0.660154
-3.95547	0.546991	-3.9705	0.618212	-3.30742	0.546749
-4.14966	0.600875	-3.72507	0.512041	-3.95098	0.563596
-3.89272	0.558361	-3.86244	0.60777	-3.75502	0.615497
-4.16349	0.537854	-3.96202	0.527783	-4.05162	0.550336
-3.97966	0.5568	-4.05017	0.62146	-3.73188	0.551394
-3.94354	0.575631	-4.04623	0.565153	-3.96592	0.546809
-3.9671	0.610902	-4.08246	0.598731	-3.98477	0.651783
-3.74609	0.588267	-3.95912	0.596565	-4.13098	0.428846
-4.16491	0.560104	-3.61086	0.642801	-3.65267	0.56972
-3.85287	0.55393	-4.07958	0.552716	-3.75832	0.566503
-3.63525	0.55115	-4.03083	0.59366	-3.1799	0.580737
-3.03652	0.580209	-3.62336	0.521268	-3.76468	0.578686
-3.76729	0.627901	-3.08487	0.52237	-4.05239	0.57299
-3.71044	0.603197	-3.98846	0.650608	-3.97557	0.661876
-3.63185	0.535599	-4.18511	0.60511	-4.17548	0.508066
-4.0566	0.508967	-3.87727	0.645796	-3.87786	0.514726
-3.82191	0.615573	-3.99377	0.667586	-3.98101	0.563339
-4.02103	0.562006	-4.13325	0.604274	-3.92022	0.52393
-4.10681	0.611291	-4.11493	0.646689	-4.09954	0.541484
-3.95312	0.591867	-3.89258	0.580812	-3.6966	0.596063
-3.86127	0.491034	-4.10668	0.577215	-4.07229	0.623203
-4.03153	0.551601	-3.90295	0.633994	-3.9366	0.53089
-3.97386	0.541146	-4.18316	0.605619	-3.83918	0.560966
-4.14861	0.626232	-4.07067	0.667559	-3.40681	0.576222
-3.89749	0.608351	-4.00291	0.6476	-4.01996	0.604005
-4.03083	0.566675	-3.86113	0.629134	-3.79475	0.527414
-4.09325	0.566198	-4.10573	0.600034	-3.99375	0.551631
-3.97907	0.52274	-3.12067	0.584987	-3.96708	0.680886
-4.01269	0.589124	-3.64136	0.604118	-4.08145	0.667526
-4.094	0.605841	-4.13274	0.623802	-4.01624	0.578789
-4.05311	0.615471	-4.18597	0.633701	-3.91531	0.681497
-4.1105	0.594635	-3.98548	0.61367	-4.16213	0.653615
-3.05072	0.540638	-3.73533	0.601293	-4.11945	0.620168
-3.82806	0.508853	-4.123	0.58156	-3.99835	0.551759
-3.93817	0.648488	-4.02729	0.511463	-4.16806	0.509408
-3.84231	0.535624	-4.12605	0.569842	-4.10946	0.675189
-3.91973	0.54401	-4.13225	0.546072	-3.53741	0.538549
-3.87448	0.522212	-3.99293	0.557767	-4.07453	0.567566
-3.87924	0.536886	-3.97	0.526331	-3.59159	0.528192
-3.97745	0.595346	-3.75404	0.621427	-4.09597	0.610162
-3.78974	0.509342	-4.05977	0.64097	-3.90817	0.670768
-3.90574	0.616729	-3.76402	0.579974	-4.09641	0.576012
-3.81003	0.608696	-4.151	0.639712	-3.98487	0.496344
-4.01979	0.598938	-3.77431	0.607176	-3.93191	0.611935
-3.9895	0.509653	-3.84551	0.566509	-3.57824	0.562628
-4.08449	0.587822	-4.12397	0.62406	-3.99347	0.622166
-4.18169	0.64692	-3.44299	0.485396	-4.09031	0.575612
-2.30819	0.593167	-3.768	0.587685	-3.95174	0.605271
-3.95452	0.625975	-4.09336	0.585006	-3.87961	0.529111
-3.54131	0.558509	-3.99621	0.588393	-4.10276	0.555556
-2.33192	0.540754	-3.82089	0.532071	-4.06033	0.628919
-4.02859	0.567568	-3.94382	0.597196	-4.04727	0.484094
-4.17733	0.554825	-3.19036	0.543716	-4.01003	0.695887
-3.92691	0.540603	-3.9884	0.582324	-3.78302	0.645735
-4.12677	0.588704	-3.85148	0.630319	-4.00789	0.611502
-4.25341	0.610966	-3.95328	0.617784	-4.09683	0.497584
-3.97636	0.630275	-3.87771	0.615947	-4.10965	0.463842
-3.87015	0.604256	-3.89722	0.616744	-3.97103	0.618405
-4.18866	0.569852	-3.83923	0.605187	-4.06705	0.614158
-4.06381	0.697628	-4.28808	0.608356	-3.99281	0.622123
-4.19452	0.598357	-3.76693	0.570005	-4.16205	0.584249
-4.21329	0.581119	-3.36056	0.659768	-3.99423	0.56685
-4.21384	0.615334	-4.11735	0.617526	-3.87382	0.505004
-4.07504	0.556073	-3.88655	0.611917	-4.16903	0.594664
-3.73617	0.604244	-3.93652	0.506858	-3.18911	0.648075
-4.28926	0.630813	-3.82858	0.467747	-4.03839	0.552515
-4.32188	0.623536	-4.24786	0.648011	-4.03139	0.52406
-4.27577	0.584632	-4.0128	0.617768	-4.08817	0.710973
-4.21242	0.603966	-3.55356	0.552217	-3.81672	0.682792
-4.22834	0.603689	-3.95612	0.675351	-4.00135	0.517323
-4.0998	0.474787	-3.50478	0.624293	-3.95496	0.575594
-4.37597	0.53924	-3.95952	0.532601	-3.94408	0.51103
-4.27021	0.647026	-3.96415	0.60029	-4.17184	0.527005
-4.23635	0.547957	-3.87976	0.587588	-4.01514	0.515432
-4.30077	0.611382	-3.36868	0.603704	-4.00324	0.546532
-4.20269	0.580486	-3.94653	0.578353	-3.87707	0.623679
-4.12341	0.595075	-4.08851	0.594525	-3.93741	0.545892
-4.1267	0.591337	-4.03855	0.637591	-2.08361	0.597082
-4.1593	0.52174	-3.93627	0.622758	-4.0912	0.670178
-4.24873	0.575625	-4.1343	0.612105	-3.7453	0.545311
-4.40722	0.567569	-4.23466	0.63206	-3.94693	0.507678
-4.29399	0.582206	-3.86906	0.54864	-3.88972	0.609063
-3.80608	0.587164	-3.95105	0.528214	-4.02614	0.538491
-4.4146	0.645983	-4.10073	0.583371	-3.99295	0.554706
-4.3278	0.552082	-3.82663	0.533336	-3.93883	0.498289
-4.36561	0.615767	-3.92785	0.570748	-3.95965	0.682069
-4.29003	0.589393	-3.76843	0.549401	-3.87125	0.49469
-4.45996	0.595674	-4.01164	0.610978	-3.8823	0.547601
-4.1741	0.551847	-3.39053	0.579506	-3.71751	0.538824
-4.27636	0.598899	-4.0428	0.507307	-4.17045	0.674433
-4.18572	0.496799	-4.13558	0.573422	-4.18522	0.580366
-4.32903	0.619975	-4.02141	0.607817	-4.13733	0.59986
-3.76256	0.565162	-4.02119	0.66768	-3.991	0.51501
-4.19169	0.54521	-3.99133	0.649617	-3.92493	0.521657
-4.10293	0.583929	-3.81058	0.554398	-3.95697	0.539434
-4.20863	0.590317	-4.03236	0.598895	-4.00855	0.576319
-4.31384	0.576201	-3.77878	0.601097	-3.9721	0.736933
-4.28846	0.549743	-3.92095	0.641075	-3.91531	0.508131
-4.26895	0.542808	-3.8162	0.689072	-3.99779	0.532655
-4.12262	0.568054	-3.99824	0.588142	-3.91488	0.614509
-4.12178	0.546496	-4.14417	0.604936	-4.049	0.621908
-4.22439	0.597491	-3.92985	0.576178	-4.02812	0.505791
-4.37438	0.554767	-3.92527	0.636846	-3.90477	0.682165
-4.33569	0.606982	-3.92323	0.581414	-4.01803	0.65402
-4.25167	0.573953	-3.99327	0.547718	-4.17764	0.569743
-4.27782	0.612967	-3.96289	0.501972	-4.07813	0.608266
-3.93474	0.555176	-3.67283	0.519925	-3.55017	0.608667
-4.13894	0.550392	-4.0124	0.588539	-3.94197	0.477081
-4.0575	0.577712	-4.10961	0.563788	-4.03331	0.512405
-4.42154	0.580371	-4.02617	0.556699	-4.23494	0.616006
-4.18409	0.56496	-3.94847	0.648978	-3.94417	0.486788
-4.3053	0.588744	-3.8906	0.583288	-4.09245	0.59305
-4.31998	0.602716	-3.90308	0.632711	-4.08219	0.573138
-4.32025	0.661124	-3.87016	0.557225	-4.06919	0.576595
-3.89893	0.589396	-3.89011	0.628629	-3.9216	0.531463
-4.17819	0.50125	-3.90454	0.622781	-4.16663	0.559838
-3.92078	0.605127	-4.02299	0.493116	-3.95354	0.56855
-4.26649	0.634891	-3.97324	0.563501	-3.81843	0.566709
-3.95972	0.555084	-3.92739	0.61497	-4.03876	0.642781
-4.06334	0.649751	-4.02978	0.633977	-3.99698	0.45411
-4.06423	0.622995	-4.10436	0.567589	-4.06567	0.567129
-3.93817	0.586049	-4.07515	0.593353	-4.02804	0.411979
-4.31657	0.55213	-3.6523	0.516023	-4.09942	0.601419
-4.08507	0.577775	-4.01739	0.544822	-4.08514	0.594885
-4.0922	0.57819	-3.94812	0.574649	-4.05363	0.556734
-4.25943	0.544247	-3.78623	0.654	-3.66982	0.625619
-4.27538	0.560337	-3.87245	0.622701	-4.03297	0.542996
-3.89405	0.614369	-1.42513	0.514054	-2.78345	0.595586
-4.02673	0.615749	-4.11054	0.608744	-3.96756	0.532886
-4.12045	0.556113	-3.72428	0.536594	-3.98991	0.46584
-4.10047	0.382314	-3.97881	0.58942	-3.90685	0.617649
-4.23052	0.52857	-4.03148	0.610297	-4.03055	0.492462
-3.83405	0.511876	-3.98563	0.578258	-3.86294	0.448133
-4.12173	0.490181	-3.00071	0.680932	-3.72608	0.678759
-4.24758	0.61836	-4.08969	0.625061	-3.83822	0.450597
-4.26338	0.617202	-4.07082	0.541456	-4.07029	0.659523
-3.82278	0.57315	-3.75999	0.574474	-4.10982	0.484932
-3.93715	0.603555	-4.0531	0.377566	-3.93982	0.501186
-4.11533	0.594058	-4.00978	0.572722	-4.16646	0.568207
-4.27051	0.638947	-4.06825	0.592223	-3.83675	0.528171
-3.19602	0.612863	-3.8686	0.593734	-3.82302	0.61623
-4.26841	0.607393	-4.16989	0.608136	-3.87527	0.498471
-4.20913	0.566498	-4.04207	0.569694	-3.90592	0.451494
-4.24264	0.555593	-3.98922	0.545172	-3.97265	0.533478
-4.06895	0.602078	-3.69338	0.540623	-4.09071	0.586012
-4.34896	0.628013	-3.72971	0.640303	-3.98912	0.555827
-4.25599	0.622045	-3.60501	0.606164	-3.9364	0.528898
-4.15975	0.584618	-3.69944	0.453488	-4.07165	0.488141
-3.80248	0.586357	-3.77011	0.530274	-3.66034	0.649919
-4.08437	0.609427	-3.63145	0.577643	-2.85972	0.548853
-4.23221	0.577425	-3.97532	0.59987	-4.03295	0.649422
-4.07171	0.476776	-3.98508	0.586891	-4.04538	0.607878
-3.86042	0.497121	-3.56514	0.613831	-3.96099	0.574264
-4.16788	0.631198	-3.59046	0.621421	-4.2033	0.567875
-3.93888	0.487309	-4.20571	0.538034	-3.97994	0.464585
-3.69461	0.536494	-4.0257	0.602536	-4.033	0.422674
-4.24882	0.511188	-3.97323	0.626	-3.58393	0.549486
-3.97273	0.599595	-3.46551	0.615353	-4.03244	0.534995
-3.64716	0.579533	-3.88966	0.622369	-4.06968	0.594834
-3.54771	0.508815	-3.9243	0.561205	-4.05414	0.564807
-3.6912	0.516222	-4.11709	0.582049	-3.79984	0.715312
-4.19924	0.609688	-3.99422	0.596739	-3.98032	0.57344
-3.43497	0.638017	-4.07786	0.553545	-3.75038	0.621426
-3.80438	0.573758	-4.01293	0.628981	-4.04437	0.508013
-4.10053	0.641979	-3.66533	0.651779	-4.04621	0.536669
-3.8645	0.506498	-4.08814	0.644794	-4.08804	0.63343
-3.83532	0.574026	-4.02735	0.552061	-3.94244	0.637926
-4.06238	0.517508	-3.36232	0.575882	-3.88992	0.621615
-4.32072	0.56611	-3.98747	0.449521	-4.15689	0.538389
-3.88164	0.653822	-4.01673	0.544461	-3.96193	0.515024
-3.88388	0.483299	-4.07342	0.594106	-3.9055	0.490471
-4.27354	0.55267	-4.12632	0.602704	-3.72572	0.511243
-4.29635	0.562315	-4.10741	0.665648	-3.89763	0.694303
-4.08019	0.617041	-4.09828	0.589257	-4.12863	0.587366
-4.2192	0.654193	-3.80526	0.567233	-3.9926	0.520595
-4.03591	0.62663	-4.04571	0.575814	-4.00933	0.57377
-3.58322	0.591505	-3.29793	0.615053	-3.96172	0.5243
-4.18094	0.555619	-3.60965	0.61161	-3.97179	0.640682
-4.26728	0.538608	-3.79845	0.614621	-3.91966	0.668415
-4.16306	0.558481	-4.07829	0.6163	-3.81689	0.55331
-4.08391	0.624133	-4.14268	0.585484	-3.31749	0.485995
-3.94078	0.652156	-3.94881	0.60414	-4.06143	0.49271
-4.03632	0.462137	-3.95082	0.501491	-4.14575	0.62085
-4.22619	0.557051	-3.85992	0.600739	-4.10445	0.600348
-4.11422	0.520112	-3.54306	0.537641	-4.07991	0.424461
-3.85326	0.548973	-4.01224	0.626269	-4.06298	0.564678
-3.7881	0.55647	-4.1278	0.57524	-4.07691	0.629893
-4.31017	0.582046	-3.92263	0.658889	-4.01089	0.562186
-4.10264	0.640019	-3.27645	0.610541	-3.96841	0.486565
-4.1607	0.567531	-3.14314	0.591131	-3.85156	0.516496
-4.01124	0.580643	-3.94494	0.594158	-3.96093	0.44623
-3.95184	0.665586	-4.14349	0.61677	-3.85958	0.571177
-4.04421	0.600531	-4.04246	0.558054	-3.79928	0.628149
-3.8382	0.56503	-3.65968	0.540639	-4.06706	0.490295
-4.25271	0.596397	-3.81064	0.562813	-4.12245	0.738439
-4.11729	0.5832	-3.44168	0.638098	-2.55642	0.575983
-4.23969	0.597485	-3.68303	0.59679	-3.94835	0.654544
-3.69522	0.596428	-4.02763	0.662592	-4.18574	0.567676
-3.98754	0.600127	-4.05864	0.612829	-3.92728	0.483598
-4.15112	0.692672	-3.98452	0.601117	-4.06711	0.559966
-4.15243	0.589784	-3.28948	0.662066	-3.83515	0.612133
-3.188	0.576455	-2.89172	0.63161	-3.96519	0.584324
-4.0057	0.500331	-3.79199	0.588767	-3.99818	0.511615
-3.76647	0.567711	-4.08641	0.59525	-3.90194	0.438061
-4.23523	0.587468	-3.37565	0.631166	-4.03815	0.573633
-4.16723	0.520302	-4.12566	0.617926	-4.06286	0.535917
-4.22169	0.583515	-3.1458	0.532865	-3.79276	0.550316
-4.01882	0.590111	-3.99128	0.582146	-4.08298	0.625669
-4.05875	0.615519	-3.79449	0.545729	-3.68516	0.618409
-4.08071	0.549428	-4.0996	0.53948	-4.04606	0.556988
-4.2607	0.613946	-3.64303	0.659923	-4.04584	0.577661
-3.95076	0.565154	-3.96689	0.600493	-4.07191	0.540204
-4.0849	0.51626	-4.18357	0.595948	-3.80759	0.51049
-2.9281	0.640552	-4.12183	0.604477	-3.30368	0.444016
-3.48803	0.613178	-4.17301	0.546836	-4.04977	0.486407
-4.22689	0.5727	-3.71673	0.638176	-3.98806	0.618351
-4.1221	0.619365	-4.09091	0.619276	-4.10945	0.605404
-3.82005	0.574741	-3.87632	0.610169	-3.82444	0.534109
-3.12648	0.572205	-4.02152	0.540765	-3.98446	0.484281
-3.31511	0.568686	-4.02277	0.60557	-3.78524	0.761846
-3.84205	0.608932	-3.38254	0.570847	-3.88887	0.701489
-3.5316	0.577407	-2.78123	0.559276	-3.65817	0.643598
-4.08654	0.534765	-3.99684	0.599887	-4.17029	0.603382
-4.10945	0.527446	-3.56837	0.60208	-4.0553	0.541013
-4.01064	0.576644	-4.02718	0.551284	-3.65261	0.612079
-3.67844	0.576215	-4.11206	0.509681	-3.9363	0.549859
-3.7894	0.577758	-4.03771	0.623555	-4.04632	0.551938
-4.11383	0.593369	-3.00638	0.626219	-3.82468	0.526596
-4.23694	0.597308	-3.90042	0.645983	-3.93527	0.646206
-4.10014	0.526422	-4.02355	0.596614	-4.05734	0.581819
-4.04919	0.568465	-3.88588	0.565046	-3.68277	0.592535
-4.0034	0.611941	-3.72957	0.598293	-4.01149	0.592514
-4.00792	0.646422	-4.12659	0.594812	-3.99113	0.494891
-3.78078	0.530771	-4.02823	0.568796	-3.76475	0.705442
-3.77882	0.561842	-3.98485	0.597527	-3.78403	0.594825
-3.77524	0.573084	-4.03228	0.63371	-3.90154	0.604795
-4.22668	0.65394	-4.1406	0.574324	-4.06385	0.589516
-4.03076	0.596765	-3.86453	0.68026	-3.76802	0.746879
-4.07844	0.584952	-3.89556	0.582085	-3.54778	0.619487
-4.02238	0.547579	-4.12305	0.595547	-3.71468	0.501334
-4.08837	0.573468	-3.00983	0.571969	-4.04483	0.552937
-4.04247	0.554154	-4.18217	0.53058	-3.77431	0.701838
-4.18468	0.559332	-4.0239	0.632565	-3.93356	0.648892
-3.89524	0.620242	-3.93148	0.539276	-4.01316	0.604792
-4.22887	0.686717	-4.21575	0.558867	-3.8736	0.53461
-4.11076	0.548418	-4.02856	0.585663	-4.07878	0.606968
-4.10959	0.562798	-4.00722	0.564206	-3.94461	0.623205
-4.02446	0.596401	-4.07347	0.671386	-2.90918	0.631933
-4.00623	0.530902	-3.89081	0.504095	-3.96692	0.546352
-4.01409	0.497625	-3.96894	0.592093	-3.99373	0.55652
-3.95039	0.559595	-3.88993	0.621201	-3.79628	0.512021
-4.06646	0.641302	-3.98026	0.564314	-3.92781	0.512008
-3.94881	0.60491	-3.62201	0.585478	-3.87976	0.499446
-4.06431	0.571688	-4.00088	0.606864	-4.02199	0.582106
-4.25763	0.560057	-4.00837	0.535664	-3.98743	0.524555
-3.81663	0.605806	-3.77404	0.542626	-4.06575	0.518599
-4.19715	0.584204	-4.13613	0.53948	-4.00361	0.538306
-3.75005	0.498829	-3.85951	0.608789	-4.02183	0.548847
-4.11971	0.567414	-2.99832	0.537817	-3.85393	0.680127
-4.07213	0.584918	-4.01532	0.589726	-3.71386	0.629677
-4.09534	0.542026	-3.78632	0.570388	-3.72496	0.699361
-4.17475	0.551757	-3.99141	0.662993	-3.97979	0.586849
-4.01995	0.606463	-3.89296	0.545466	-4.09751	0.523364
-3.98187	0.569881	-3.94047	0.58255	-3.99446	0.529838
-4.13276	0.54956	-3.80077	0.622105	-4.01996	0.455758
-4.00098	0.587565	-3.87837	0.602591	-3.96316	0.553047
-3.95976	0.590965	-4.0478	0.569129	-3.02397	0.548026
-3.99871	0.535132	-3.86129	0.588023	-3.81281	0.562852
-3.97238	0.587565	-4.11707	0.648114	-3.96909	0.535338
-4.09259	0.543987	-4.01964	0.530906	-3.97227	0.592777
-4.10241	0.572404	-3.85765	0.606934	-4.03299	0.642596
-4.08721	0.545982	-4.10611	0.641741	-3.90345	0.583495
-4.17461	0.631925	-3.42009	0.646869	-4.03727	0.582333
-3.84455	0.576539	-3.9532	0.602714	-3.65971	0.585006
-4.19489	0.583774	-3.83453	0.656292	-3.3594	0.576067
-4.28058	0.577896	-3.91493	0.632352	-3.70471	0.655384
-4.04628	0.594001	-3.68921	0.564483	-4.04798	0.615146
-4.13414	0.586566	-4.24578	0.544056	-4.0683	0.523553
-3.99041	0.589635	-4.07438	0.622977	-4.03041	0.532243
-4.10413	0.578071	-3.8196	0.583743	-4.00689	0.59905
-3.74043	0.527351	-3.95544	0.575422	-4.01955	0.581592
-4.04316	0.551537	-3.96188	0.533252	-3.71896	0.631496
-4.16927	0.619392	-4.19161	0.616596	-4.00589	0.526928
-4.27072	0.690246	-4.02865	0.608156	-3.8474	0.624072
-4.16808	0.612656	-3.80504	0.582557	-3.93821	0.578412
-4.05267	0.57704	-4.13186	0.59511	-3.19634	0.597747
-4.15536	0.580142	-4.12447	0.548034	-3.83555	0.507972
-3.97075	0.524056	-4.05696	0.651957	-4.01985	0.561615
-4.10197	0.614308	-4.20144	0.523408	-3.82545	0.549799
-4.29887	0.565615	-3.94118	0.554917	-4.22202	0.59409
-4.00247	0.566724	-4.15325	0.570539	-3.98536	0.618843
-3.98491	0.593112	-3.40612	0.589062	-4.12983	0.527544
-4.18172	0.572981	-4.07581	0.63923	-3.93808	0.605976
-3.89649	0.618188	-3.6228	0.659039	-3.81454	0.588625
-3.92335	0.580107	-3.75339	0.539596	-3.82906	0.570193
-4.02966	0.651361	-3.95517	0.600367	-1.70948	0.603216
-3.82508	0.551175	-3.3914	0.578451	-3.79864	0.553393
-3.79496	0.618336	-3.62767	0.576026	-3.98353	0.522186
-4.02546	0.60265	-4.09838	0.548795	-3.97228	0.432216
-4.04862	0.578662	-4.12369	0.632633	-3.94758	0.615628
-4.0297	0.618686	-4.12568	0.571645	-3.94031	0.511719
-4.20709	0.612191	-2.32935	0.563234	-1.40738	0.652558
-4.17239	0.607171	-4.11195	0.612061	-3.82665	0.661386
-3.99905	0.586409	-4.14838	0.530599	-4.03288	0.483218
-3.97394	0.599342	-4.04619	0.59862	-3.9274	0.466091
-4.21384	0.548061	-3.82964	0.629176	-3.94633	0.565516
-3.79699	0.61891	-3.90856	0.588529	-3.84412	0.557446
-3.996	0.597201	-4.04361	0.496436	-4.00756	0.55101
-3.98817	0.559273	-4.0454	0.595281	-4.06751	0.552382
-4.13744	0.567182	-4.05784	0.575437	-4.06779	0.584118
-4.04797	0.581196	-4.09497	0.619292	-4.08015	0.562695
-3.96919	0.54212	-4.12904	0.627479	-4.05343	0.523299
-3.06757	0.571024	-4.10278	0.602562	-3.91073	0.622153
-4.09749	0.593554	-3.92927	0.59043	-3.59604	0.610791
-4.17575	0.635916	-3.92378	0.502219	-4.06881	0.521153
-3.86291	0.652144	-3.96103	0.564874	-3.91579	0.517807
-4.00838	0.634182	-3.85627	0.650804	-3.92339	0.582055
-4.13343	0.617603	-3.98542	0.757871	-3.92659	0.606368
-3.97704	0.584862	-3.86662	0.595032	-3.98606	0.566715
-4.00298	0.549717	-4.01209	0.622039	-3.57504	0.549248
-3.98573	0.62371	-3.32933	0.529874	-3.85793	0.698781
-4.04473	0.601799	-4.18947	0.627361	-4.06262	0.657942
-4.20391	0.643538	-3.82991	0.544156	-4.01564	0.57747
-3.96963	0.56556	-3.80527	0.561611	-3.85579	0.694422
-3.95481	0.575346	-4.12429	0.652502	-3.40031	0.521085
-3.89434	0.550306	-3.9966	0.602324	-3.83702	0.629866
-4.08992	0.565927	-3.67808	0.605131	-4.02854	0.592807
-3.89621	0.599258	-3.90899	0.61831	-3.84942	0.544355
-4.06397	0.591269	-3.99418	0.629634	-3.56766	0.563691
-3.9975	0.532948	-3.90505	0.582225	-3.77835	0.608297
-4.09076	0.542976	-3.5689	0.554147	-3.99236	0.635612
-3.6259	0.576123	-3.97809	0.566714	-4.01003	0.47267
-3.93823	0.578335	-3.99593	0.546544	-4.00553	0.531886
-2.07916	0.596965	-3.73876	0.597771	-4.09518	0.618661
-4.15207	0.569482	-3.80483	0.683816	-3.81309	0.559108
-1.82955	0.59585	-4.18758	0.60172	-4.04193	0.555434
-4.15002	0.528259	-3.36164	0.601133	-4.03122	0.609277
-3.90716	0.577352	-3.92313	0.546303	-3.9578	0.575415
-4.1984	0.580812	-4.05685	0.546376	-3.92118	0.470692
-3.92901	0.579708	-3.91487	0.577993	-3.82488	0.569508
-3.88357	0.550459	-4.10883	0.633823	-3.97098	0.538907
-3.91715	0.497102	-4.16591	0.646188	-2.73357	0.513278
-4.17693	0.583335	-4.08959	0.69944	-3.98693	0.555939
-4.0886	0.619283	-3.81758	0.524514	-3.89044	0.562164
-4.1005	0.607887	-3.86879	0.633162	-3.99025	0.564814
-3.97605	0.603328	-4.04584	0.61656	-4.00008	0.512096
-3.90473	0.552238	-4.05889	0.583492	-3.88961	0.552145
-4.03101	0.579673	-4.16198	0.573871	-3.79591	0.66914
-3.88494	0.546918	-4.11439	0.561412	-3.67872	0.619971
-4.13508	0.544472	-3.959	0.636192	-4.15824	0.590014
-3.90114	0.554516	-4.13295	0.595398	-4.07889	0.489278
-4.00549	0.600338	-3.96077	0.577489	-3.24836	0.606148
-4.06411	0.582009	-3.70061	0.580756	-3.40121	0.618401
-4.16019	0.601018	-4.16603	0.603245	-3.63127	0.571362
-4.07075	0.549421	-3.91534	0.677768	-3.94095	0.537529
-3.97025	0.610721	-4.10266	0.583625	-3.4317	0.655953
-3.92188	0.588268	-3.5957	0.618116	-4.0024	0.638075
-4.03936	0.523252	-4.05445	0.632604	-4.01374	0.587055
-4.06241	0.451041	-3.83342	0.597934	-3.86846	0.616378
-3.99451	0.599063	-4.01313	0.705737	-3.83046	0.516094
-3.81154	0.595468	-4.14788	0.633616	-4.17767	0.506412
-3.90188	0.503442	-3.93222	0.561224	-3.64839	0.640669
-3.92744	0.543473	-3.8954	0.600631	-3.98724	0.593717
-3.98449	0.55578	-3.98415	0.649123	-3.30033	0.504042
-4.19461	0.605424	-3.77915	0.593182	-3.75042	0.556966
-3.85373	0.544043	-3.99163	0.553166	-4.01287	0.654951
-4.19471	0.610928	-3.98994	0.590864	-3.7927	0.571443
-3.78661	0.575176	-4.10955	0.637154	-3.99791	0.558771
-4.1856	0.50486	-3.95088	0.60107	-3.97418	0.604203
-4.21814	0.61488	-3.96184	0.606416	-3.76729	0.612346
-4.11182	0.595521	-4.15706	0.604559	-3.92481	0.533078
-4.09443	0.588192	-3.66106	0.558517	-4.05776	0.555493
-4.05567	0.584735	-4.04529	0.594077	-3.97711	0.548815
-4.16226	0.586613	-4.00344	0.573399	-3.72188	0.486212
-3.96915	0.55491	-3.86499	0.639866	-3.9226	0.564287
-4.0764	0.596742	-3.63	0.608457	-3.64463	0.611345
-4.08607	0.613641	-3.92539	0.558667	-4.16013	0.556328
-4.05488	0.565647	-4.06007	0.599846	-3.964	0.689405
-4.01948	0.570651	-4.01464	0.627464	-4.10248	0.522244
-4.16676	0.587961	-3.93492	0.577171	-3.99333	0.559964
-4.12933	0.628643	-3.43323	0.480421	-4.00621	0.593853
-4.11794	0.56111	-3.9279	0.532454	-3.93525	0.550555
-4.05203	0.610304	-3.87731	0.615185	-3.87046	0.478739
-4.16146	0.611133	-3.68569	0.593611	-4.02516	0.546702
-4.03957	0.60746	-3.58851	0.615175	-3.55796	0.603352
-4.19769	0.635251	-4.15481	0.59498	-4.14461	0.551778
-4.15104	0.538198	-4.16425	0.526902	-3.94017	0.616632
-3.85387	0.540243	-3.78662	0.521371	-4.01714	0.584743
-4.10906	0.618685	-4.0516	0.628259	-3.64407	0.594689
-4.33332	0.548215	-3.65176	0.567686	-4.12991	0.622038
-4.07091	0.555951	-3.56173	0.557422	-3.8286	0.574635
-4.1524	0.558895	-3.75435	0.592973	-3.92505	0.62706
-4.11703	0.586183	-3.79015	0.636993	-3.92799	0.629953
-4.03961	0.584017	-4.04868	0.609421	-4.08057	0.557847
-4.15821	0.557446	-3.74765	0.567989	-4.10159	0.444954
-4.18226	0.56051	-2.66479	0.566049	-4.07261	0.633634
-4.05349	0.591609	-3.39047	0.630279	-3.78106	0.581723
-4.20002	0.635643	-4.14097	0.591321	-3.50974	0.606198
-4.22916	0.574207	-3.97869	0.609878	-2.42303	0.609105
-4.06501	0.597526	-3.94546	0.530216	-4.10874	0.627719
-4.14758	0.519091	-3.94305	0.58703	-3.21423	0.569691
-4.0361	0.674241	-3.6736	0.588564	-4.12255	0.564891
-4.10412	0.569884	-4.07461	0.562651	-3.87069	0.613975
-4.02677	0.673736	-3.70422	0.587874	-4.09451	0.528554
-4.02215	0.551496	-4.06944	0.623092	-4.26865	0.672434
-4.2197	0.578807	-3.70907	0.579195	-4.17848	0.494952
-4.12652	0.508582	-4.0205	0.64191	-4.10046	0.582182
-4.19391	0.583613	-3.25251	0.619499	-4.13294	0.666232
-3.96628	0.627072	-4.06845	0.646469	-1.94232	0.568301
-4.12092	0.613846	-3.98137	0.584913	-3.15249	0.632472
-4.0701	0.571367	-3.57226	0.599018	-4.03961	0.569793
-4.11709	0.596377	-4.06044	0.553033	-4.14051	0.506244
-4.09589	0.532018	-3.84988	0.609784	-3.21213	0.703679
-3.98614	0.595176	-3.83976	0.497727	-4.09677	0.625558
-4.21509	0.583073	-3.87078	0.613088	-4.03118	0.586598
-4.18962	0.568131	-3.83237	0.642911	-4.15954	0.519609
-4.06643	0.615005	-4.01664	0.65033	-3.94522	0.500153
-4.1844	0.584137	-4.088	0.58867	-4.18105	0.500401
-3.84633	0.575187	-3.55535	0.614317	-3.7689	0.529309
-4.21041	0.589009	-3.21958	0.608063	-4.01474	0.56703
-4.03023	0.599413	-3.77362	0.645462	-4.02801	0.597743
-3.95964	0.578366	-3.97543	0.607794	-3.9084	0.65107
-4.00155	0.555244	-4.08199	0.530426	-4.1271	0.542469
-4.03119	0.600355	-4.11905	0.554172	-3.86794	0.612702
-3.90896	0.544838	-3.92511	0.567722	-4.10058	0.64313
-4.15464	0.601587	-2.49174	0.598547	-4.08125	0.647915
-4.20888	0.557152	-3.9465	0.587193	-4.00688	0.648022
-4.10091	0.598033	-3.90151	0.578374	-4.1488	0.616629
[truncated: 2,513 more rows]

## Sheet: S4E
p53 0uM	FOXO1 0uM	p53 80uM	FOXO1 80uM	p53 100uM	FOXO1 100uM
[truncated: 3,760 more rows]

[truncated: 7 more sheets: S4F, S4G, S4h, S4I, S4j, S4L, S4N]
