# Supplementary material for: Temporal coordination of the transcription factor response to H2O2 stress
Source: Nat Commun. 2024 Apr 23;15:3440. doi: 10.1038/s41467-024-47837-w (PMC11039679; doi:10.1038/s41467-024-47837-w)
Supplement: Supplementary file 9 — Source Data [file 41467_2024_47837_MOESM9_ESM.zip › SourceData/Source Data Supp Figure 5.xlsx]

## Sheet: Data Explanation
S5A	Each Row is an individual cell and the columns indicate whether Foxo1 or p53 was measured, the concentration of H2O2 and if the data is from the SRXN1 KD cell line. Foxo1 data is the Fraction of Foxo1 signal in the nucleus. P53 data is the natural log of the nuclear intensity
S5B_FOXO1_50uM	Cells were treated with 50 uM H2O2. Each row contains the intensity FOXO1-mVenus in the nucleus for a single-cell every 20 minutes for 24 hours. The first column indicates the cell ID. All subsequent columns correspond to successive 20-minute timepoints with 73 total timepoints. NaN values indicate that we were unable to properly measure the fraction of FOXO1 in the nucleus for this cell at that …
S5B_p53_50uM	Cells were treated with 50 uM H2O2. Each row contains the intensity of p53-mCherry in the nucleus for a single-cell every 20 minutes for 24 hours. The first column indicates the cell ID. All subsequent columns correspond to successive 20-minute timepoints with 73 total timepoints. NaN values indicate that we were unable to properly measure the fraction of FOXO1 in the nucleus for this cell at tha…
S5B_FOXO1_50uM_20uMJ14	Cells were treated with 50 uM H2O2 + 20 uM J14 (SRXN1 inhibitor). Each row contains the intensity FOXO1-mVenus in the nucleus for a single-cell every 20 minutes for 24 hours. The first column indicates the cell ID. All subsequent columns correspond to successive 20-minute timepoints with 73 total timepoints. NaN values indicate that we were unable to properly measure the fraction of FOXO1 in the …
S5B_p53_50uM_20uMJ14	Cells were treated with 50 uM H2O2 + 20 uM J14 (SRXN1 inhibitor). Each row contains the intensity of p53-mCherry in the nucleus for a single-cell every 20 minutes for 24 hours. The first column indicates the cell ID. All subsequent columns correspond to successive 20-minute timepoints with 73 total timepoints. NaN values indicate that we were unable to properly measure the fraction of FOXO1 in th…
S5C,D	SRXN1 immunofluorescence data. Each Row is an individual cell and the columns indicate SRXN1 KD or Overexpression status. SRXN1 data is the mean intensity.
S5F	Each Row is an individual cell and the columns indicate whether Foxo1 or p53 was measured, the concentration of H2O2 and if the data is from the SRXN1 OE cell line and if it was treated with J14. Foxo1 data is the Fraction of Foxo1 signal in the nucleus. P53 data is the natural log of the nuclear intensity

## Sheet: S5A
p53 0uM	FOXO1 0uM	p53 20uM	FOXO1 20uM	p53 40uM	FOXO1 40uM	p53 0uM SRXN1 KD	FOXO1 0uM SRXN1 KD	p53 20uM SRXN1 KD	FOXO1 20uM SRXN1 KD	p53 40uM SRXN1 KD	FOXO1 40uM SRXN1 KD
-2.03899	0.191586	-2.6172	0.538897	-1.97322	0.491144	-2.46975	0.500921	-1.977	0.402777	-2.17701	0.76025
-1.89255	0.515949	-1.74545	0.519268	-2.28439	0.579417	-1.58451	0.47442	-1.91121	0.472003	-1.57178	0.821249
-2.14866	0.286293	-1.99524	0.47306	-2.02522	0.503276	-2.32185	0.447665	-2.01025	0.434408	-2.31518	0.738362
-2.16105	0.406052	-1.55026	0.591991	-1.96369	0.517808	-2.48206	0.405234	-1.85656	0.445908	-2.54534	0.692473
-2.313	0.316845	-1.62038	0.456387	-2.01632	0.487992	-2.42285	0.434443	-1.58687	0.429724	-2.67417	0.811779
-2.36483	0.100768	-2.29251	0.554715	-2.17138	0.162113	-2.19889	0.38266	-1.80835	0.45424	-2.17201	0.502546
-2.26413	0.207861	-1.76544	0.425764	-1.78958	0.476532	-2.55909	0.483979	-1.71468	0.217861	-2.11069	0.392952
-2.28015	0.374482	-2.10276	0.475284	-1.95075	0.422912	-2.45398	0.403073	-2.51604	0.437675	-1.79326	0.346657
-2.33403	0.346691	-2.17317	0.428683	-2.04403	0.642773	-1.40728	0.413244	-2.10105	0.505364	-1.93977	0.665866
-1.90783	0.35796	-1.10906	0.481138	-1.86713	0.433996	-1.97674	0.418094	-1.50457	0.15545	-2.62081	0.585787
-2.46124	0.444854	-1.73565	0.420128	-1.5665	0.377142	-2.11337	0.480582	-1.68268	0.419356	-1.87177	0.377696
-2.38272	0.439829	-1.85839	0.40747	-2.13763	0.506358	-1.99888	0.388888	-2.57238	0.274111	-2.48272	0.832274
-2.09337	0.196361	-2.16961	0.415053	-1.73138	0.337207	-2.64645	0.511983	-2.10925	0.479688	-1.29859	0.456703
-2.60555	0.382443	-1.8225	0.479826	-2.40593	0.646462	-2.47847	0.438518	-2.22555	0.785422	-2.68952	0.760393
-2.16847	0.459752	-1.78685	0.405684	-2.2989	0.420909	-2.39448	0.577224	-1.91844	0.445715	-1.49342	0.368944
-2.29155	0.123843	-2.41456	0.390282	-2.69175	0.680425	-2.18847	0.459522	-1.45076	0.398106	-2.44953	0.752028
-2.32613	0.355214	-1.81018	0.386601	-1.95834	0.393694	-2.05985	0.501188	-2.6621	0.377337	-2.75865	0.715681
-2.67248	0.492953	-2.25646	0.425922	-2.47621	0.664115	-2.02755	0.47595	-1.41626	0.317362	-2.42752	0.758523
-2.6988	0.391893	-1.87465	0.348976	-2.30413	0.460375	-2.13413	0.400959	-2.37429	0.443708	-2.57848	0.778482
-2.1124	0.126678	-1.82604	0.438237	-2.5407	0.686605	-2.67343	0.408078	-2.53402	0.451698	-2.51935	0.709458
-2.3364	0.414773	-1.71977	0.424291	-1.86853	0.463565	-2.19294	0.383187	-1.50213	0.295056	-1.3291	0.39288
-2.25301	0.436741	-1.67677	0.414768	-1.69098	0.434119	-2.04534	0.515201	-2.77637	0.458906	-2.25095	0.76727
-2.1985	0.370507	-1.83211	0.487761	-2.46045	0.748394	-1.98735	0.560588	-1.69671	0.518038	-2.48767	0.60684
-2.30977	0.0972938	-1.87953	0.453951	-2.80759	0.627614	-2.58961	0.432942	-2.03637	0.387978	-2.40271	0.669907
-2.43802	0.413854	-2.0466	0.428002	-2.02692	0.355582	-1.94445	0.544369	-2.3627	0.417164	-2.40109	0.714262
-2.14246	0.424963	-2.26901	0.458939	-1.81672	0.38746	-2.40562	0.566956	-2.46665	0.775803	-2.61106	0.770332
-2.12046	0.0875671	-2.01064	0.535111	-1.49262	0.443968	-1.8813	0.544259	-1.96694	0.359342	-2.05449	0.577415
-2.26944	0.28252	-2.51939	0.737929	-2.54038	0.764264	-2.63581	0.510584	-2.41001	0.593172	-1.98706	0.749234
-2.31155	0.332407	-2.68116	0.739537	-2.45732	0.715966	-1.70607	0.487704	-1.66857	0.325337	-2.65467	0.69406
-2.03338	0.499761	-2.87034	0.702911	-2.19327	0.635298	-2.62618	0.477688	-1.41264	0.388598	-1.93791	0.675101
-2.45904	0.329563	-1.55414	0.423027	-2.76761	0.755988	-2.21827	0.390901	-1.79977	0.41637	-1.9017	0.529537
-2.37117	0.415282	-2.4719	0.412304	-2.77716	0.633924	-2.32138	0.458167	-1.30685	0.39281	-2.36911	0.726254
-2.3719	0.419476	-1.6956	0.495472	-2.4979	0.657167	-2.27683	0.371372	-1.63065	0.464474	-2.3794	0.709059
-2.41895	0.287157	-2.21095	0.421793	-2.40151	0.515756	-2.54224	0.379383	-1.34356	0.392006	-1.68177	0.671636
-1.76734	0.4537	-1.63799	0.427541	-2.87294	0.668005	-2.19668	0.413946	-2.23763	0.615916	-2.66104	0.82848
-2.26943	0.48051	-1.51146	0.47731	-2.8352	0.67735	-1.85432	0.515764	-2.09942	0.406479	-1.79911	0.686526
-2.37446	0.390731	-1.74568	0.448897	-2.42335	0.668419	-2.24347	0.456488	-2.20539	0.496812	-1.63138	0.373503
-2.22144	0.373137	-1.55817	0.42825	-2.65681	0.681984	-1.89568	0.51715	-1.55386	0.421907	-2.5999	0.726097
-2.21171	0.470373	-2.27078	0.675102	-1.54694	0.466664	-2.21386	0.406057	-2.23141	0.498819	-2.36432	0.379211
-2.10246	0.420072	-1.95646	0.437697	-2.11859	0.721043	-2.39462	0.502249	-1.67813	0.459169	-2.36991	0.732099
-2.20115	0.462532	-1.58922	0.417129	-2.75063	0.671025	-2.42875	0.517294	-1.22326	0.457559	-2.71082	0.724648
-2.23033	0.269575	-1.9526	0.470448	-2.64226	0.729333	-2.61012	0.378755	-2.38083	0.410557	-2.2308	0.417085
-2.64136	0.46415	-2.57009	0.768659	-2.26135	0.763146	-2.41209	0.450053	-2.22569	0.446345	-2.25331	0.476153
-2.2443	0.441383	-1.88426	0.436942	-2.68264	0.660807	-2.33938	0.555683	-1.71687	0.463185	-2.34247	0.404884
-2.1604	0.455083	-1.78812	0.573224	-2.51466	0.702307	-2.20252	0.454491	-2.16394	0.402445	-2.39631	0.410363
-2.15895	0.450378	-2.19271	0.457037	-2.61738	0.591658	-2.22798	0.535387	-1.86646	0.445908	-1.44603	0.436613
-2.34577	0.418176	-2.20446	0.414062	-2.75883	0.726092	-2.34738	0.503982	-1.30424	0.431956	-1.61397	0.398924
-2.03181	0.283487	-1.05979	0.413261	-2.68189	0.647158	-2.32561	0.490107	-1.78336	0.420547	-2.09504	0.632632
-2.43747	0.39146	-2.29231	0.762012	-2.46811	0.690742	-2.24905	0.424172	-2.29116	0.42078	-2.48453	0.609653
-2.0224	0.574369	-1.30405	0.451389	-2.24022	0.661741	-2.25614	0.456377	-2.21269	0.482451	-2.26753	0.727505
-2.55668	0.526445	-1.80666	0.448077	-2.89967	0.669345	-2.44869	0.463627	-2.02323	0.42583	-2.65535	0.642656
-2.26423	0.392635	-1.47768	0.433553	-1.57638	0.645695	-2.29939	0.493645	-1.87631	0.478195	-1.5486	0.386141
-2.12357	0.526432	-2.23406	0.653919	-2.49605	0.65268	-2.26976	0.499749	-2.28863	0.518483	-1.7269	0.369667
-2.04716	0.412212	-1.90867	0.443526	-2.2637	0.440763	-2.18832	0.430914	-1.39818	0.452436	-1.83039	0.557276
-2.19154	0.171852	-2.05828	0.480891	-2.45574	0.73942	-2.30091	0.512277	-2.24382	0.474369	-2.44553	0.726016
-1.98649	0.463628	-1.56822	0.470997	-2.4724	0.717069	-2.47776	0.48815	-1.93302	0.428566	-2.6009	0.654524
-2.05192	0.392091	-1.96549	0.418229	-2.1155	0.637583	-2.36035	0.491957	-2.38427	0.418844	-2.52734	0.734076
-2.52205	0.466198	-1.93082	0.424555	-2.85879	0.632072	-1.95189	0.421359	-2.71275	0.417744	-2.29925	0.718117
-2.10517	0.261008	-2.24395	0.385358	-2.72865	0.675393	-2.27063	0.5466	-1.85733	0.590248	-2.47724	0.641151
-2.22312	0.344294	-1.55099	0.460838	-2.04657	0.67603	-2.24398	0.427408	-1.37391	0.404742	-2.24972	0.741519
-1.94631	0.469912	-1.8802	0.484676	-2.32076	0.707375	-1.87582	0.49125	-2.50951	0.773838	-2.28031	0.730247
-1.85308	0.466818	-1.87424	0.443269	-2.49798	0.633085	-2.40606	0.449988	-2.58586	0.414285	-0.995781	0.458937
-1.71625	0.426123	-1.99274	0.458288	-2.71504	0.702039	-2.33581	0.416469	-2.71401	0.712448	-2.68424	0.610391
-2.36957	0.464506	-1.0441	0.453859	-2.36342	0.730213	-2.16276	0.507893	-1.16417	0.426223	-2.67444	0.576896
-2.44357	0.410081	-1.88813	0.406163	-1.95991	0.432151	-2.1963	0.428181	-2.68388	0.733235	-1.97505	0.41199
-2.00255	0.420551	-2.29181	0.420784	-2.84878	0.627821	-2.0544	0.507435	-0.352046	0.496283	-2.50571	0.638409
-2.42391	0.378002	-2.0424	0.465975	-2.16342	0.559551	-2.43063	0.383689	-2.63015	0.691237	-2.11464	0.718625
-2.51225	0.395446	-1.84566	0.455503	-2.0576	0.440224	-2.16391	0.417504	-2.62166	0.747278	-1.59142	0.471946
-1.77912	0.431326	-1.71178	0.405801	-2.0246	0.703516	-2.32621	0.44198	-2.56401	0.726186	-2.34938	0.693944
-1.9545	0.509907	-1.74879	0.435216	-2.34348	0.489494	-1.67984	0.556846	-1.7524	0.403235	-2.47532	0.709903
-2.16587	0.400351	-1.93017	0.401391	-2.62404	0.675015	-2.24741	0.524223	-1.496	0.485395	-1.90734	0.662317
-2.28582	0.501257	-1.95381	0.384051	-2.25895	0.554179	-2.12561	0.473128	-2.7402	0.700606	-2.3451	0.61685
-2.00362	0.497197	-2.03465	0.504019	-2.02591	0.678077	-1.76287	0.552957	-1.213	0.577973	-1.37712	0.730321
-1.93751	0.348534	-2.16733	0.397112	-2.17714	0.456237	-2.15128	0.514383	-2.68801	0.70604	-2.02797	0.636933
-2.26879	0.429641	-1.85337	0.44863	-2.36194	0.670507	-1.54397	0.420602	-2.50274	0.55738	-2.69431	0.676446
-2.03853	0.439874	-2.47478	0.371557	-2.13971	0.429181	-2.08731	0.550313	-2.78245	0.683588	-2.0724	0.69071
-1.99583	0.573489	-1.85851	0.432207	-1.96061	0.689476	-2.213	0.429304	-0.246455	0.429822	-2.60654	0.666246
-2.31048	0.539554	-1.89566	0.447301	-2.43054	0.591726	-1.93195	0.471704	-1.92745	0.448001	-2.54832	0.667184
-2.20588	0.50532	-1.1674	0.434203	-2.16144	0.628505	-1.83234	0.396092	-2.43447	0.442677	-2.08009	0.485696
-2.34499	0.450478	-1.97662	0.429702	-2.26222	0.68291	-1.27541	0.450027	-2.7672	0.674996	-1.82093	0.413171
-2.55815	0.382851	-2.0471	0.432003	-2.60819	0.6998	-2.21595	0.484826	-2.48672	0.51429	-2.53801	0.738694
-2.49766	0.367398	-1.52135	0.416233	-2.17757	0.658424	-2.47715	0.422008	-2.47319	0.55565	-2.47196	0.692905
-1.94856	0.446606	-2.33276	0.408392	-1.94159	0.475182	-2.35795	0.400777	-1.97882	0.467157	-2.30924	0.625701
-2.36276	0.501843	-2.19704	0.401762	-2.339	0.640204	-1.6211	0.530952	-2.08049	0.413323	-2.3903	0.702425
-2.29616	0.435143	-2.07008	0.478946	-2.43355	0.629966	-2.01443	0.434408	-1.86984	0.446305	-1.4687	0.455079
-1.94585	0.394412	-1.32337	0.444062	-2.42595	0.6678	-2.05634	0.53019	-2.68435	0.716838	-2.71015	0.676733
-1.85135	0.699965	-2.12262	0.584299	-2.18297	0.56367	-2.25146	0.428882	-2.35713	0.468354	-1.48068	0.45909
-2.26601	0.40923	-1.96516	0.426548	-2.56933	0.55369	-1.75432	0.450339	-2.49895	0.476867	-1.38462	0.469557
-1.67701	0.521742	-1.40475	0.419656	-2.45617	0.699662	-2.1837	0.436388	-2.40636	0.565196	-2.50127	0.660833
-2.44054	0.416972	-1.81739	0.420728	-2.06131	0.506296	-1.98761	0.439388	-2.52633	0.45779	-1.86253	0.62699
-2.04874	0.47871	-1.85912	0.433011	-2.38457	0.705218	-2.21943	0.42031	-1.99753	0.436503	-2.02736	0.633198
-2.01686	0.388099	-1.11874	0.426185	-1.99832	0.444827	-2.45832	0.441217	-2.38946	0.482455	-2.55747	0.551599
-2.24657	0.413198	-1.58848	0.461232	-2.78646	0.596816	-1.26232	0.457944	-2.53781	0.56871	-2.19318	0.6955
-2.21486	0.415386	-1.25748	0.437011	-1.9334	0.471803	-1.96087	0.471515	-2.12694	0.470941	-1.95759	0.644959
-2.4656	0.44391	-2.27492	0.473005	-2.38381	0.63941	-2.09558	0.478977	-2.48938	0.445906	-2.21841	0.479671
-2.58682	0.426221	-2.47235	0.70917	-2.01317	0.44831	-1.95705	0.469491	-2.53375	0.688572	-1.8162	0.753245
-2.22609	0.396103	-1.93715	0.405733	-2.23761	0.410558	-1.41439	0.455516	-2.10522	0.465131	-2.67881	0.50934
-2.44791	0.45391	-1.38932	0.380707	-2.34768	0.606354	-1.61195	0.449453	-1.77886	0.484507	-1.56514	0.738834
-2.06073	0.46972	-1.57118	0.568194	-2.21105	0.604741	-2.27436	0.518958	-1.43376	0.466158	-2.1369	0.653289
-2.38267	0.409383	-1.38525	0.39963	-2.29641	0.44323	-1.53786	0.506495	-2.16644	0.446163	-2.16352	0.761142
-2.6379	0.453509	-1.53632	0.381876	-2.65433	0.664121	-2.36579	0.425598	-2.07768	0.454516	-2.27061	0.622734
-2.3416	0.398453	-1.24736	0.422678	-2.09839	0.374061	-0.475256	0.450689	-2.46187	0.626698	-2.00715	0.391001
-2.22469	0.508653	-2.51412	0.746255	-2.50384	0.738287	-1.76698	0.555813	-2.38154	0.427243	-2.13026	0.645843
-2.24263	0.448695	-1.86929	0.431148	-2.39577	0.640715	-1.99985	0.436666	-2.03431	0.442001	-2.12793	0.670116
-2.42279	0.382845	-1.79635	0.412075	-2.68208	0.678882	-2.02371	0.500631	-2.59366	0.557251	-1.84063	0.738218
-2.46335	0.449836	-1.65186	0.437854	-1.88314	0.418967	-2.46082	0.497817	-1.89469	0.501197	-2.50646	0.727384
-2.46394	0.425828	-1.35345	0.412841	-2.52588	0.589999	-2.70904	0.480028	-2.29416	0.471275	-2.18799	0.552168
-1.56639	0.550551	-1.7698	0.476371	-1.52361	0.365179	-2.55067	0.438641	-2.82909	0.710827	-2.41145	0.723097
-2.4811	0.424668	-2.47247	0.686629	-2.19579	0.392898	-2.55819	0.421086	-2.33658	0.727317	-1.92805	0.661922
-1.85338	0.36998	-1.62269	0.486238	-2.53116	0.411922	-2.59709	0.437307	-2.27959	0.466003	-2.14729	0.662934
-2.02551	0.412804	-2.38945	0.518189	-2.55113	0.714413	-2.33078	0.45302	-2.14309	0.486085	-2.15152	0.618422
-2.49231	0.432019	-1.76838	0.518989	-1.88781	0.42105	-2.43171	0.449428	-2.45613	0.686206	-2.66594	0.732607
-2.27281	0.398613	-2.70477	0.467993	-1.52363	0.384052	-2.5869	0.465439	-1.93209	0.473696	-2.64046	0.590498
-2.06679	0.426066	-1.84716	0.438349	-1.63453	0.399864	-2.30922	0.484625	-2.08418	0.457213	-2.41999	0.465021
-2.03548	0.372342	-1.64966	0.469496	-2.21907	0.682431	-2.32524	0.471108	-2.23747	0.464092	-2.13903	0.577444
-1.52754	0.380518	-1.4075	0.463912	-2.51102	0.725662	-2.38495	0.47847	-2.44409	0.616269	-2.06033	0.76678
-2.31244	0.398534	-2.25011	0.47612	-2.07089	0.296814	-2.17642	0.42397	-2.29164	0.427115	-2.71046	0.718757
-2.43301	0.361558	-1.68403	0.428892	-2.04242	0.662387	-2.56384	0.519096	-2.50159	0.623354	-2.0775	0.825634
-2.35383	0.474327	-2.52904	0.408381	-2.55939	0.670005	-2.24653	0.369661	-2.4208	0.661665	-2.45487	0.71935
-2.61365	0.392031	-2.50646	0.663402	-1.7534	0.422348	-2.4681	0.434051	-2.27826	0.429181	-2.43731	0.686024
-2.46562	0.474395	-2.15843	0.440716	-2.27927	0.373465	-2.57254	0.443772	-2.39392	0.372295	-2.58881	0.627801
-2.13611	0.425408	-2.51934	0.449337	-2.19955	0.518203	-2.11477	0.52362	-2.55992	0.626919	-1.29771	0.495286
-2.41711	0.363754	-2.07503	0.403204	-1.87037	0.37547	-2.42817	0.423438	-2.68499	0.430149	-2.71389	0.670825
-2.31895	0.429385	-2.48842	0.394882	-2.13873	0.344626	-2.3203	0.455745	-2.3725	0.437738	-2.53459	0.618839
-1.66701	0.403779	-2.73451	0.562446	-2.28333	0.48823	-2.44564	0.44521	-2.61182	0.563954	-1.95123	0.769233
-2.13766	0.442111	-2.42355	0.432488	-1.56921	0.418916	-2.54999	0.524151	-2.46004	0.484493	-2.65265	0.754681
-2.22635	0.465854	-2.64203	0.635844	-1.92467	0.441985	-2.45523	0.417183	-1.85463	0.468332	-2.17745	0.758199
-2.0894	0.440247	-2.15758	0.387025	-1.96696	0.360066	-1.83172	0.462295	-2.54357	0.492596	-2.50451	0.596877
-2.31055	0.388018	-2.71215	0.684553	-2.06773	0.628993	-2.38219	0.508258	-2.42358	0.639126	-2.69926	0.731331
-2.50594	0.394119	-2.03072	0.440282	-1.47958	0.754788	-2.40527	0.467189	-2.12685	0.473766	-0.354577	0.490543
-1.98401	0.460524	-1.85148	0.406569	-1.74396	0.404502	-2.1039	0.491237	-2.657	0.655417	-2.4177	0.707649
-2.1224	0.428679	-2.49885	0.412819	-2.04732	0.759748	-2.5817	0.499058	-2.44287	0.682113	-2.43791	0.636623
-2.56689	0.43714	-1.9784	0.468834	-2.02066	0.334832	-2.5272	0.522391	-2.51524	0.62142	-2.47997	0.730744
-2.40917	0.418537	-2.6118	0.402343	-1.80679	0.779506	-2.52007	0.49784	-2.50062	0.650819	-2.54115	0.691668
-1.81118	0.45718	-2.69241	0.630611	-2.08941	0.6917	-2.51325	0.524249	-2.64192	0.671769	-2.52181	0.711567
-2.21515	0.431899	-2.6508	0.448036	-1.55046	0.425315	-2.58441	0.451844	-1.00611	0.505092	-2.51276	0.700466
-2.15812	0.442338	-2.71741	0.467063	-1.69465	0.418334	-2.43031	0.48414	-2.6853	0.454514	-2.46268	0.62626
-2.29184	0.458562	-2.1763	0.445496	-1.72694	0.345394	-2.33554	0.446171	-2.59258	0.667516	-2.62548	0.644173
-2.05551	0.460501	-2.43329	0.385795	-2.2804	0.5968	-1.85877	0.522258	-1.94763	0.437753	-2.59217	0.675221
-2.5685	0.404098	-2.26171	0.384133	-2.01174	0.496536	-2.30028	0.435603	-2.39277	0.656304	-2.0906	0.666623
-2.34767	0.429686	-2.46782	0.625615	-2.09803	0.748198	-2.13647	0.383807	-2.69904	0.466972	-2.39773	0.719002
-1.82343	0.448635	-2.37824	0.492946	-2.29269	0.407724	-2.56037	0.566984	-1.76019	0.558751	-2.57431	0.689494
-2.34319	0.398498	-2.68957	0.546701	-2.32031	0.600985	-2.40689	0.570835	-2.51668	0.592412	-2.43511	0.631655
-2.53208	0.411907	-2.42098	0.499372	-1.5346	0.584684	-2.52568	0.453267	-2.07051	0.483485	-2.42613	0.723764
-2.42822	0.419321	-2.74751	0.658268	-1.9911	0.471137	-1.8504	0.475719	-1.78426	0.521947	-2.6892	0.666859
-2.00186	0.381496	-2.15606	0.468552	-2.39495	0.721545	-2.68963	0.407255	-1.95263	0.425832	-2.15335	0.754267
-2.46621	0.372932	-3.10956	0.627724	-2.542	0.406894	-1.83621	0.480627	-1.72213	0.441747	-2.01795	0.436117
-2.12494	0.435257	-1.68794	0.579337	-2.25967	0.472599	-2.11246	0.508237	-2.63223	0.686871	-1.88299	0.418591
-1.8482	0.457193	-1.4422	0.447062	-1.93386	0.374806	-1.99526	0.399353	-2.7667	0.699599	-2.28474	0.645632
-2.31465	0.414318	-1.80698	0.447687	-1.74198	0.42842	-2.42714	0.421206	-1.72872	0.471806	-2.32861	0.654256
-1.9794	0.517072	-2.37868	0.600067	-2.66614	0.666511	-2.69926	0.331243	-1.78728	0.508211	-2.4249	0.705222
-2.55749	0.407332	-2.89353	0.640815	-2.20143	0.259245	-2.69859	0.305293	-1.82388	0.47451	-1.75571	0.496825
-2.4271	0.393258	-1.65548	0.562664	-2.39542	0.449214	-2.16148	0.438811	-1.83562	0.454451	-0.169564	0.435528
-2.41691	0.44521	-2.63756	0.568838	-2.49357	0.72641	-2.27553	0.433414	-1.87676	0.539409	-2.38097	0.628572
-2.41609	0.445374	-2.91048	0.646363	-2.45143	0.317724	-2.3371	0.402717	-2.74976	0.686661	-2.33459	0.684497
-2.47985	0.41952	-2.67219	0.499048	-2.45429	0.720923	-2.18552	0.410249	-1.93931	0.418545	-2.57027	0.669472
-2.24824	0.438432	-1.99208	0.463352	-1.75623	0.428761	-2.24402	0.384373	-2.56766	0.547743	-2.47827	0.713595
-2.41323	0.426574	-2.45291	0.501588	-2.62477	0.630066	-2.51794	0.390041	-2.42898	0.664846	-2.53822	0.677761
-2.26106	0.392373	-2.9858	0.716646	-2.1002	0.466826	-2.39169	0.388553	-2.15851	0.580508	-2.58738	0.621043
-2.53735	0.43007	-1.66005	0.450983	-2.47667	0.580427	-2.13957	0.402088	-2.99448	0.513447	-2.35627	0.818357
-2.5557	0.443788	-1.18873	0.431842	-2.34136	0.690234	-1.66802	0.550569	-2.49677	0.636467	-2.67613	0.681969
-2.50075	0.393011	-1.29056	0.434301	-1.6941	0.412862	-2.34201	0.502623	-2.3921	0.556037	-2.59461	0.66912
-2.6097	0.407785	-2.69754	0.7064	-2.07412	0.430245	-2.30129	0.426865	-2.59287	0.597745	-2.5986	0.824177
-2.31988	0.416622	-2.11722	0.437945	-2.15759	0.374508	-1.90268	0.458581	-2.55355	0.56047	-2.68994	0.650298
-2.46008	0.358848	-1.98372	0.459782	-2.58424	0.62202	-2.34101	0.361441	-2.44733	0.595466	-2.07751	0.480183
-2.58301	0.422641	-2.09309	0.422095	-1.99183	0.458732	-1.85205	0.4245	-2.19935	0.437883	-2.60531	0.634511
-2.73918	0.399206	-2.43041	0.719011	-2.14011	0.389973	-2.25647	0.43433	-2.78386	0.600586	-2.01081	0.418309
-2.25551	0.400259	-1.27019	0.44194	-1.90606	0.47988	-2.21159	0.393391	-1.86483	0.450412	-0.330577	0.444041
-2.31975	0.377153	-2.59374	0.359824	-1.87087	0.388565	-2.19332	0.449229	-2.38424	0.68089	-1.92863	0.420254
-2.51544	0.408931	-2.12483	0.448081	-1.74591	0.415265	-2.3165	0.450735	-2.04629	0.429046	-2.34151	0.711796
-2.21869	0.422935	-1.24473	0.442838	-2.29328	0.427682	-2.22894	0.308226	-2.31813	0.410228	-2.21207	0.418375
-2.32565	0.441655	-2.7204	0.661108	-1.84227	0.424543	-1.99519	0.479535	-3.03821	0.733928	-2.3028	0.414175
-2.79417	0.438991	-2.41565	0.398861	-2.18626	0.357977	-2.28724	0.377164	-2.92164	0.787079	-2.38212	0.609746
-2.5198	0.384472	-2.48824	0.420231	-1.69867	0.494016	-2.37415	0.22716	-2.1761	0.42375	-2.58116	0.63606
-2.05353	0.397503	-1.51864	0.455747	-2.79034	0.643137	-2.3355	0.424286	-1.81003	0.421112	-2.29666	0.696464
-2.37815	0.372447	-2.40595	0.40484	-1.36804	0.432993	-2.36534	0.301082	-2.33836	0.643288	-2.67269	0.682266
-1.87533	0.373712	-2.3427	0.398201	-2.49424	0.420067	-2.50111	0.426194	-2.32029	0.382334	-2.30782	0.688248
-2.37308	0.396926	-2.1346	0.731248	-2.00439	0.413303	-2.21787	0.392363	-1.88906	0.416618	-2.63048	0.715929
-2.10059	0.439697	-2.56595	0.743584	-2.76241	0.646693	-2.38363	0.400326	-2.47898	0.708871	-2.37202	0.560226
-1.67981	0.417007	-2.64881	0.421822	-2.80323	0.598495	-2.2816	0.528275	-2.39248	0.532094	-2.75997	0.664776
-2.30413	0.445886	-2.32742	0.691172	-2.67492	0.351702	-2.57522	0.278263	-2.44323	0.674182	-2.63047	0.776876
-2.36349	0.445455	-2.75287	0.407189	-1.5909	0.378276	-2.60299	0.184183	-2.32037	0.590459	-1.72986	0.570261
-2.49172	0.421281	-1.90145	0.418501	-2.70043	0.544549	-2.21848	0.464789	-1.98696	0.659299	-0.540688	0.454862
-2.02739	0.452876	-1.96317	0.42162	-2.45724	0.398378	-2.1497	0.391616	-1.71332	0.411716	-2.34155	0.678022
-2.48709	0.380634	-1.4334	0.431033	-1.81851	0.495683	-2.49943	0.385896	-2.39801	0.473498	-1.33198	0.769832
-2.30922	0.48499	-1.88821	0.404077	-1.38646	0.356563	-1.11339	0.407015	-2.30047	0.707771	-2.53286	0.714682
-2.50203	0.396428	-1.89663	0.409052	-2.07222	0.444895	-1.8575	0.479725	-2.35641	0.745182	-2.61332	0.806996
-2.41402	0.426154	-1.58762	0.557227	-2.09359	0.647846	-2.20162	0.453793	-2.69875	0.679001	-1.65416	0.753892
-2.14824	0.426269	-1.5482	0.416593	-2.62872	0.517644	-2.35084	0.42168	-2.39744	0.719095	-2.25639	0.458989
-2.44502	0.398841	-1.89946	0.397994	-3.00743	0.647	-2.31893	0.344535	-2.02127	0.640585	-2.45467	0.787932
-2.09115	0.387075	-2.54709	0.370378	-2.71221	0.7367	-2.4603	0.258473	-2.39343	0.711381	-1.79655	0.500218
-2.42672	0.444629	-1.72232	0.35438	-1.4392	0.371282	-2.11215	0.486467	-2.22759	0.625551	-2.2498	0.716194
-2.49825	0.388249	-1.7499	0.401109	-2.08567	0.620975	-2.39202	0.398084	-2.1189	0.399361	-1.1545	0.719538
-1.80058	0.464778	-2.70993	0.394861	-2.77402	0.607681	-2.19747	0.444091	-2.35078	0.490141	-1.92856	0.750932
-2.37987	0.416965	-1.81094	0.437384	-2.73407	0.722735	-2.3884	0.268249	-2.65816	0.713444	-2.32527	0.738786
-2.29467	0.486885	-2.67657	0.404823	-2.51807	0.668588	-2.06711	0.45622	-2.42943	0.364203	-2.14602	0.632802
-2.41551	0.446466	-2.49273	0.410299	-2.09726	0.591201	-2.31157	0.400128	-1.91027	0.430078	-2.44899	0.735971
-2.13699	0.501311	-2.23283	0.3921	-2.27638	0.438043	-2.27583	0.342925	-2.62773	0.660578	-2.50115	0.696839
-2.15711	0.408079	-2.06941	0.4099	-2.08277	0.482603	-2.08359	0.48192	-2.67363	0.731329	-2.6581	0.759479
-2.26575	0.426029	-1.6597	0.402804	-1.66697	0.407575	-1.91643	0.475293	-1.83301	0.405418	-2.33786	0.721815
-2.41863	0.457488	-2.39351	0.36019	-1.90726	0.431567	-2.07721	0.51335	-2.3427	0.420339	-2.20528	0.716408
-2.01163	0.49443	-1.219	0.398723	-1.39847	0.421098	-2.32756	0.365169	-1.88801	0.529196	-2.65491	0.736419
-2.3543	0.423205	-1.91647	0.420627	-1.7856	0.417051	-2.39527	0.301611	-2.00135	0.397153	-2.12483	0.453894
-2.44511	0.392299	-2.2447	0.395555	-1.42258	0.376225	-1.93923	0.535905	-2.41956	0.390808	-2.33098	0.720991
-2.57295	0.411975	-1.99278	0.362441	-2.35343	0.406663	-2.33149	0.36566	-2.28811	0.452992	-2.59288	0.673843
-2.31489	0.516312	-1.71775	0.392568	-2.36148	0.388867	-1.63453	0.387869	-2.64087	0.365393	-2.5344	0.70391
-2.59019	0.430657	-1.89736	0.503249	-1.93914	0.479318	-1.79417	0.397508	-2.55091	0.43746	-2.86684	0.744621
-2.4715	0.427397	-0.900355	0.420638	-1.6515	0.437798	-2.19586	0.422357	-2.03587	0.725042	-2.57726	0.697975
-2.61216	0.402384	-2.37977	0.421264	-2.34777	0.440695	-2.48241	0.354099	-1.84907	0.422409	-1.98072	0.4613
-2.53074	0.446027	-1.69995	0.466192	-1.46884	0.390873	-1.83443	0.308266	-2.34096	0.736492	-2.60136	0.668671
-2.36194	0.404989	-1.76028	0.442116	-2.75282	0.729191	-2.2013	0.317264	-2.12645	0.465333	-2.55925	0.693139
-2.46734	0.407768	-1.31824	0.509909	-1.9549	0.380697	-2.0969	0.410612	-1.81127	0.513178	-2.5001	0.748547
-2.59285	0.361409	-2.47976	0.404884	-2.04671	0.474118	-2.11582	0.504621	-2.79647	0.662203	-2.46335	0.784467
-2.57907	0.446966	-1.49058	0.361231	-2.1095	0.467448	-2.41103	0.451976	-2.70446	0.682081	-2.71047	0.736148
-2.46778	0.426556	-1.16971	0.517529	-1.93749	0.480605	-1.92495	0.364002	-2.59491	0.697579	-2.72889	0.684528
-2.48285	0.415232	-1.4079	0.392256	-2.0595	0.474199	-2.22309	0.313237	-2.18731	0.665292	-2.13723	0.451727
-2.64023	0.452158	-1.9995	0.426439	-2.81245	0.66256	-2.44793	0.338069	-1.719	0.448335	-1.91094	0.75571
-1.59447	0.44334	-2.4154	0.428895	-2.38044	0.414742	-2.52053	0.334441	-2.12472	0.427381	-1.96271	0.459948
-2.40175	0.385898	-0.972374	0.399779	-1.7305	0.426258	-2.41651	0.441103	-1.8122	0.420608	-2.48346	0.683949
-2.59548	0.560434	-2.22301	0.279228	-2.58747	0.376238	-2.16828	0.423924	-2.08767	0.447748	-1.98659	0.744487
-2.70968	0.407988	-2.28151	0.380535	-1.53876	0.435279	-2.08913	0.430288	-2.0723	0.471704	-2.59391	0.715754
-2.63686	0.495666	-1.99562	0.504633	-2.31109	0.39806	-2.14857	0.436687	-2.19482	0.394342	-2.14515	0.49106
-2.50053	0.494977	-2.50458	0.269329	-2.52327	0.381951	-1.17698	0.440214	-2.04641	0.59421	-2.46084	0.765471
-2.76322	0.441853	-2.114	0.446434	-1.84109	0.527432	-2.17686	0.499283	-1.78493	0.410581	-2.57838	0.694509
-2.57801	0.463722	-1.38685	0.438464	-2.09233	0.441211	-2.48334	0.408919	-2.40183	0.429907	-1.99295	0.685086
-2.43836	0.472076	-2.46807	0.296464	-2.70334	0.647542	-1.64031	0.481363	-2.37974	0.420269	-2.02121	0.764582
-2.50319	0.452588	-1.50398	0.444769	-2.62978	0.707809	-2.23552	0.366194	-1.42023	0.423546	-2.34398	0.715049
-2.41845	0.446597	-2.30998	0.240089	-2.71269	0.729927	-2.25186	0.435974	-0.244637	0.378853	-2.51226	0.777475
-2.59961	0.416607	-1.54825	0.466452	-1.90163	0.516853	-2.36807	0.411966	-2.47545	0.380982	-1.9738	0.749314
-1.71755	0.466568	-2.58899	0.397611	-2.26062	0.392303	-2.04229	0.394834	-1.71825	0.413639	-0.158635	0.499229
-2.35805	0.424771	-1.3452	0.382897	-1.62836	0.460062	-2.3962	0.424768	-2.52193	0.37591	-2.46755	0.752843
-2.41459	0.39676	-2.2488	0.379301	-2.548	0.580994	-2.23629	0.453361	-0.336047	0.392096	-2.5287	0.74978
-2.61596	0.446739	-2.34212	0.369258	-2.78107	0.698912	-2.26999	0.418501	-2.69687	0.628266	-2.55274	0.804982
-2.56513	0.479369	-2.3597	0.403919	-2.61224	0.62878	-1.8275	0.436178	-1.86027	0.380341	-2.52437	0.711575
-2.05996	0.413477	-2.39456	0.331454	-2.78341	0.599801	-1.38746	0.462282	-1.98554	0.552573	-2.60794	0.703645
-2.50054	0.510002	-1.64667	0.437662	-2.36093	0.477082	-2.17698	0.520208	-2.10526	0.409515	-2.23681	0.720224
-2.52323	0.421024	-2.23948	0.425846	-3.32556	0.426622	-2.20166	0.485706	-2.38358	0.40944	-1.94923	0.72234
-1.5162	0.45901	-1.67242	0.3803	-2.70508	0.697961	-2.14477	0.437583	-2.49442	0.612761	-2.43575	0.761776
-2.36415	0.37683	-1.32479	0.40375	-2.66388	0.433106	-1.96138	0.421486	-1.79758	0.443047	-2.60995	0.662763
-2.09316	0.497111	-2.27913	0.206058	-2.25748	0.497911	-2.50452	0.40454	-1.94859	0.472542	-0.0655352	0.478392
-2.71102	0.491499	-1.88799	0.453419	-1.99268	0.520515	-2.30098	0.430858	-2.41374	0.437278	-2.36415	0.7652
-2.52512	0.412592	-1.52628	0.49059	-2.7965	0.615616	-2.20294	0.5294	-2.28237	0.441658	-2.22218	0.691089
-2.51215	0.460326	-1.68281	0.437879	-2.56811	0.61918	-2.51998	0.355265	-2.65351	0.616812	-1.55554	0.732716
-2.57476	0.466345	-2.21543	0.329736	-2.58886	0.689105	-1.55357	0.430623	-2.18133	0.530373	-1.93452	0.447594
-2.65405	0.415303	-1.73576	0.387752	-3.32999	0.422334	-2.28866	0.532627	-1.78495	0.497318	-2.54733	0.742795
-1.85042	0.525063	-1.81697	0.454903	-2.47767	0.456713	-2.10933	0.462132	-2.7086	0.661584	-2.66103	0.755727
-2.14939	0.403338	-2.33853	0.316432	-2.25927	0.431247	-2.14653	0.458858	-2.75869	0.647964	-2.51324	0.717915
-2.60757	0.38614	-1.78342	0.266266	-2.58513	0.453323	-1.96666	0.453429	-2.48169	0.46273	-1.59061	0.698804
-2.70685	0.447331	-1.51383	0.378087	-2.2444	0.649877	-2.02152	0.521111	-2.06568	0.48486	-2.39032	0.7981
-2.65879	0.462133	-1.6649	0.426073	-2.55569	0.650895	-2.28309	0.400926	-2.1452	0.527795	-2.57947	0.772159
-2.74237	0.414943	-1.36673	0.362489	-2.50085	0.477734	-2.12832	0.422834	-2.54026	0.635078	-2.62181	0.641665
-2.57595	0.427591	-1.87957	0.499227	-2.59266	0.70883	-1.92087	0.521713	-2.15402	0.575757	-1.91284	0.626377
-2.46227	0.420002	-1.24889	0.36255	-1.77734	0.590668	-2.31913	0.368139	-2.75653	0.636492	-1.95612	0.682801
-2.60474	0.383183	-2.09865	0.159474	-1.72119	0.401619	-2.3737	0.514718	-2.67474	0.635044	-2.23002	0.645545
-2.66885	0.496734	-1.73904	0.400594	-2.29302	0.454685	-1.8915	0.474371	-2.87026	0.603682	-2.57127	0.770386
-2.58922	0.438686	-2.23324	0.420752	-2.28691	0.687735	-2.18057	0.461479	-2.60833	0.579779	-2.54004	0.679683
-2.0945	0.549043	-1.79023	0.479974	-2.92965	0.703352	-2.06433	0.494616	-2.37011	0.633343	-2.84757	0.748709
-2.2324	0.481823	-1.70375	0.352871	-2.64387	0.646161	-2.6436	0.429088	-2.43298	0.716661	-2.69478	0.699484
-2.53868	0.469422	-1.83146	0.382172	-2.09518	0.519434	-1.90868	0.575952	-1.83565	0.517206	-2.6971	0.704738
-2.53322	0.464432	-1.87072	0.352996	-2.81508	0.644382	-2.22788	0.390667	-2.73651	0.575644	-2.39183	0.713591
-2.45	0.3759	-2.44865	0.355427	-2.55317	0.444271	-2.29534	0.452124	-2.49363	0.569458	-2.74426	0.739645
-2.76167	0.408628	-1.55206	0.391752	-2.28308	0.672241	-2.27896	0.48835	-2.94577	0.630332	-2.61384	0.681075
-2.67072	0.430525	-2.01499	0.428917	-2.39635	0.720061	-2.25168	0.426873	-2.50273	0.635696	-2.43986	0.733673
-2.58708	0.526936	-2.00469	0.449923	-2.5288	0.753272	-1.93165	0.511908	-2.05751	0.499606	-2.46519	0.660469
-2.39191	0.416125	-1.9042	0.290231	-2.65989	0.645822	-2.31656	0.448794	-2.47012	0.697789	-2.74321	0.721768
-2.3923	0.48315	-1.92468	0.489716	-1.63614	0.503848	-2.32194	0.550294	-2.37034	0.696573	-1.92596	0.577117
-2.65545	0.36099	-1.66786	0.412967	-1.89614	0.49248	-2.49597	0.370043	-2.40959	0.39232	-2.47123	0.706738
-2.67967	0.444306	-2.07435	0.417967	-2.78017	0.753699	-2.07465	0.444711	-2.21978	0.631292	-1.84519	0.425344
-2.91641	0.452613	-1.89535	0.449958	-2.37901	0.490014	-2.49373	0.397836	-2.28368	0.494317	-2.81117	0.652482
-2.53926	0.453807	-2.3038	0.396183	-1.99362	0.507916	-2.12137	0.460786	-2.34593	0.683014	-2.9054	0.710378
-2.66012	0.502655	-2.09132	0.408287	-2.6972	0.570656	-1.89373	0.458352	-2.72644	0.60365	-2.60455	0.631643
-2.21292	0.555578	-2.43258	0.420379	-1.7754	0.472372	-2.47346	0.43932	-2.75147	0.712981	-2.50494	0.700891
-2.20871	0.42069	-2.47864	0.512547	-1.8689	0.415485	-2.32618	0.466287	-2.53541	0.67574	-2.42513	0.447047
-2.26171	0.508048	-1.97272	0.417573	-2.39264	0.559563	-2.55784	0.480223	-2.23379	0.448147	-2.6933	0.770944
-2.62183	0.416076	-1.47771	0.43445	-1.90716	0.394529	-2.50906	0.461603	-1.6409	0.424988	-2.24902	0.663709
-2.76738	0.45274	-2.50405	0.385777	-2.30074	0.423226	-2.09749	0.441936	-1.68581	0.443158	-2.10146	0.62847
-2.44487	0.471353	-2.16711	0.443089	-2.1973	0.456505	-2.47155	0.44916	-2.88043	0.713039	-2.71985	0.685468
-2.45179	0.558571	-1.88461	0.40618	-2.67738	0.455283	-2.1226	0.415942	-2.34791	0.705064	-2.14191	0.690861
-2.38582	0.42783	-1.44951	0.612389	-1.77689	0.499187	-2.29092	0.406362	-1.82644	0.474951	-1.9459	0.412983
-2.52144	0.461118	-1.64988	0.415892	-1.8691	0.443773	-2.24052	0.510215	-1.75276	0.443549	-2.48704	0.724629
-2.37618	0.41234	-2.41648	0.510174	-1.9657	0.438413	-2.40772	0.407625	-2.15373	0.496204	-2.55404	0.753477
-2.19263	0.444738	-2.61759	0.611702	-2.48924	0.500337	-2.21054	0.56168	-1.7001	0.488266	-2.66064	0.776615
-2.47902	0.493378	-1.65279	0.401697	-2.58079	0.727937	-2.41589	0.466192	-2.74355	0.536879	-2.64245	0.726439
-2.29303	0.413486	-2.55908	0.391643	-1.46632	0.417331	-2.36637	0.423756	-2.56853	0.637098	-2.63612	0.678106
-2.4453	0.476948	-2.24994	0.415323	-2.27225	0.670154	-2.5103	0.424697	-2.00762	0.418797	-2.02115	0.39639
-2.61621	0.473799	-1.44928	0.472416	-2.11717	0.482596	-2.40938	0.489547	-2.5577	0.65202	-2.35778	0.786527
-2.17254	0.410575	-1.7325	0.416831	-1.65075	0.429114	-1.82064	0.438078	-2.48739	0.694418	-2.66147	0.730772
-2.47465	0.385949	-1.55654	0.426017	-1.65147	0.527898	-2.04306	0.491743	-2.38446	0.425983	-2.57493	0.710929
-2.27995	0.337537	-2.15879	0.412219	-2.59059	0.670413	-1.6509	0.514595	-2.43044	0.437243	-2.44995	0.703469
-2.56294	0.450093	-2.23077	0.430415	-2.44877	0.611638	-2.39294	0.426153	-2.32278	0.472051	-2.91843	0.687983
-2.12097	0.53556	-1.59039	0.470678	-1.96262	0.45144	-2.31614	0.434712	-2.58388	0.690975	-2.53669	0.764188
-2.43647	0.399797	-1.68529	0.407814	-1.0811	0.413086	-2.42034	0.402705	-2.83739	0.633281	-2.65032	0.716086
-2.26304	0.50112	-2.55362	0.452196	-1.62289	0.491022	-2.46586	0.449866	-2.28412	0.520774	-2.04155	0.768288
-2.09405	0.31991	-1.59964	0.391479	-2.29115	0.787675	-2.42731	0.426777	-2.6402	0.637049	-2.62286	0.739981
-2.57145	0.457745	-1.14613	0.436614	-1.5683	0.425061	-2.39627	0.465982	-2.52153	0.444197	-2.35407	0.698477
-2.42676	0.448682	-2.75608	0.40291	-2.60389	0.491553	-2.40579	0.407006	-1.78056	0.645438	-2.65689	0.75067
-1.72605	0.327026	-2.29332	0.444992	-2.91981	0.491604	-2.47928	0.478263	-2.39209	0.493683	-2.4707	0.651031
-2.41438	0.374363	-2.06257	0.474111	-2.54994	0.664105	-2.34205	0.489756	-2.11955	0.496596	-2.43483	0.723939
-2.12571	0.562335	-2.04846	0.422933	-1.58203	0.456778	-2.01037	0.457171	-2.70854	0.447513	-2.6466	0.691129
-2.41296	0.425372	-2.44569	0.402432	-2.6798	0.764316	-2.29804	0.427773	-1.34601	0.680618	-1.64366	0.638519
-2.4071	0.403241	-1.46928	0.430225	-1.53081	0.427406	-2.22718	0.425942	-2.07743	0.455216	-1.98091	0.42844
-2.28745	0.395246	-2.64131	0.414423	-2.37736	0.778825	-1.88132	0.511986	-2.22766	0.496622	-2.57171	0.722231
-2.28105	0.470658	-1.9039	0.413321	-2.68358	0.552687	-2.09973	0.418195	-2.70838	0.659716	-1.40794	0.570622
-2.41625	0.398298	-1.37034	0.417098	-2.07446	0.49525	-2.06926	0.434733	-2.4445	0.427032	-2.15244	0.611872
-2.14388	0.438468	-2.20803	0.398233	-2.61581	0.658041	-2.20212	0.487422	-2.38014	0.428997	-2.58276	0.721694
-2.09816	0.491945	-1.59068	0.480339	-1.9697	0.439999	-2.09485	0.479179	-2.00854	0.406845	-2.3396	0.683166
-2.14551	0.468862	-2.57753	0.391938	-1.61749	0.454694	-2.17884	0.51673	-1.69875	0.45448	-2.54131	0.694301
-2.41988	0.375743	-2.57867	0.406611	-1.58798	0.469269	-2.53772	0.493001	-2.02011	0.464864	-1.81499	0.399502
-2.10055	0.370928	-2.86359	0.788889	-2.45609	0.802239	-2.1986	0.510516	-2.00263	0.42503	-2.57685	0.700628
-2.50252	0.411077	-2.19734	0.509514	-1.55463	0.425226	-2.58415	0.509877	-2.53267	0.612988	-2.80355	0.686418
-2.3092	0.358302	-1.77403	0.393294	-2.68632	0.755917	-2.32179	0.457165	-2.51525	0.420452	-2.71006	0.717144
-2.38802	0.383603	-2.49777	0.394841	-1.43967	0.501557	-2.36745	0.461837	-2.08709	0.428536	-2.37972	0.695219
-2.57826	0.423758	-1.90794	0.348754	-1.53891	0.443901	-2.03426	0.513922	-1.89402	0.489504	-2.63822	0.69136
-1.94431	0.429507	-1.60319	0.402516	-2.27688	0.712111	-2.51483	0.492031	-1.9507	0.676442	-1.8995	0.761175
-2.24085	0.466533	-2.9079	0.699914	-1.9825	0.743801	-2.34283	0.453199	-2.21027	0.547278	-2.14179	0.404122
-1.9557	0.329256	-2.63174	0.418305	-1.88	0.434259	-2.24496	0.485616	-2.47079	0.643617	-2.55445	0.510518
-2.34224	0.380342	-2.13897	0.495631	-2.53302	0.648366	-2.16585	0.485985	-2.32007	0.676484	-2.02075	0.426526
-2.41126	0.408614	-2.20318	0.440214	-1.65938	0.454463	-2.28197	0.415947	-2.29409	0.685966	-1.88265	0.405188
-2.58563	0.395749	-2.47248	0.456854	-1.54575	0.5265	-1.74119	0.419035	-2.52673	0.702522	-2.52964	0.696326
-2.32876	0.459336	-2.54209	0.364876	-1.69128	0.437466	-2.23007	0.521347	-1.56701	0.4745	-2.39643	0.682764
-2.38079	0.44194	-2.3409	0.403785	-2.12358	0.75578	-2.72072	0.446075	-1.52171	0.433277	-2.15522	0.39711
-1.98659	0.271301	-2.05697	0.508607	-2.28422	0.784546	-2.27416	0.39742	-1.93295	0.414969	-2.65165	0.672647
-2.36938	0.295308	-2.59948	0.378163	-2.48497	0.759628	-2.51516	0.449622	-2.3288	0.549059	-2.57984	0.648283
-2.43001	0.408144	-2.24503	0.41499	-2.25311	0.767949	-1.53539	0.44484	-2.61945	0.628152	-2.38603	0.420057
-2.4565	0.438569	-2.76516	0.367488	-2.44034	0.682527	-2.2922	0.455909	-2.29965	0.38443	-1.85428	0.470155
-2.06537	0.436315	-2.03237	0.599507	-2.47215	0.494952	-1.88574	0.526176	-1.56837	0.570799	-1.66965	0.492897
-2.35898	0.39485	-2.42824	0.419078	-1.59338	0.447455	-2.46865	0.467903	-2.38024	0.698847	-2.50182	0.7001
-1.55127	0.365245	-2.6119	0.357993	-1.83419	0.720589	-2.17487	0.46887	-2.58707	0.630586	-2.76824	0.777231
-2.43404	0.48253	-2.49111	0.44456	-1.70199	0.436924	-2.20423	0.47813	-1.43798	0.473072	-2.33916	0.752584
-2.68587	0.534491	-2.39492	0.442959	-2.30239	0.752202	-2.32478	0.426125	-2.65637	0.443963	-2.65476	0.729492
-2.17416	0.451643	-2.43222	0.362767	-2.33047	0.543596	-2.31083	0.446672	-1.48776	0.587279	-2.68051	0.704342
-2.21525	0.437585	-1.88862	0.545601	-1.84886	0.44151	-2.44419	0.42187	-2.58349	0.419561	-0.0398377	0.494419
-2.33256	0.414524	-1.47337	0.499621	-1.96279	0.436245	-2.3597	0.533047	-1.84261	0.435374	-2.6008	0.716551
-2.50128	0.57272	-1.78638	0.400753	-2.17622	0.391732	-2.35703	0.457472	-2.42068	0.729076	-2.58091	0.640615
-2.59035	0.2773	-1.66895	0.403506	-1.77087	0.474319	-2.24191	0.448537	-2.10156	0.607649	-2.52147	0.683654
-2.54202	0.404829	-1.98036	0.420531	-1.86344	0.459659	-1.62404	0.462442	-2.56727	0.668676	-2.46487	0.708222
-2.19241	0.453418	-2.15412	0.432103	-2.63149	0.662414	-2.61664	0.45071	-1.53572	0.456875	-2.38793	0.739399
-2.39765	0.42166	-1.37538	0.499472	-2.43253	0.520497	-2.28583	0.454742	-2.59794	0.74611	-2.399	0.644823
-2.23322	0.52496	-1.55302	0.407606	-1.59066	0.461651	-2.45658	0.452455	-0.962673	0.462481	-2.3589	0.746327
-2.62133	0.22647	-1.52451	0.404248	-2.04975	0.459783	-2.29517	0.472781	-2.50673	0.67925	-2.64489	0.72364
-1.94589	0.598667	-1.92626	0.510108	-1.48902	0.430765	-1.93173	0.443865	-2.43403	0.606215	-2.6511	0.730196
-2.41503	0.448323	-2.30988	0.430531	-2.00981	0.430333	-2.39037	0.479607	-2.40064	0.664635	-2.42054	0.713354
-2.51092	0.220229	-2.44942	0.384648	-1.61054	0.414462	-2.37648	0.478158	-1.8103	0.454511	-2.5271	0.680715
-2.51512	0.44114	-2.46566	0.685036	-2.22705	0.627762	-2.22887	0.457407	-2.31274	0.417081	-2.81697	0.663465
-2.44754	0.494245	-2.07427	0.568861	-1.86748	0.405244	-2.57619	0.401924	-2.07849	0.435988	-2.62857	0.721103
-2.49626	0.337677	-2.07991	0.424213	-2.47593	0.701738	-2.47456	0.449873	-2.31497	0.695578	-2.89742	0.672139
-2.27732	0.403586	-2.21193	0.47114	-2.51445	0.593212	-2.50289	0.384837	-2.06038	0.591085	-2.39865	0.746602
-2.55672	0.246392	-1.60083	0.440579	-1.6389	0.473683	-2.55223	0.458517	-2.43502	0.483456	-2.50978	0.678268
-2.37572	0.377063	-2.13248	0.464383	-2.31862	0.451693	-2.34735	0.446193	-2.40568	0.445924	-2.8543	0.701442
-2.561	0.279626	-2.34871	0.513741	-2.20904	0.444506	-1.57293	0.329718	-2.57972	0.439839	-2.73956	0.649101
-2.23106	0.43743	-1.94294	0.413869	-2.44931	0.779764	-2.16373	0.505779	-2.15726	0.485891	-2.67082	0.751047
-2.56277	0.419448	-2.73935	0.509761	-2.08868	0.375601	-2.28207	0.409729	-1.49623	0.418114	-2.86721	0.699955
-1.94163	0.337769	-2.46909	0.412933	-2.32679	0.447257	-2.69157	0.438109	-1.86252	0.520772	-2.85597	0.66169
-2.49217	0.348497	-2.10176	0.419558	-1.49357	0.404616	-2.46408	0.472324	-2.61277	0.58717	-2.46444	0.467594
-2.39677	0.407024	-1.72969	0.397776	-2.35476	0.416756	-1.56358	0.482409	-1.60558	0.598045	-2.62574	0.729631
-2.29098	0.385017	-2.75481	0.444164	-2.00693	0.433973	-2.53842	0.468233	-2.51844	0.697146	-2.56678	0.734205
-2.16392	0.425084	-2.02834	0.473865	-2.07801	0.403867	-2.40394	0.48961	-2.31374	0.456846	-2.50429	0.748546
-2.52348	0.4523	-2.93165	0.693632	-2.46437	0.711518	-2.24493	0.55427	-1.6888	0.503559	-2.45723	0.459677
-1.46603	0.344788	-2.08454	0.410519	-1.87752	0.429096	-2.30992	0.488942	-2.47089	0.476657	-2.81271	0.707997
-2.23816	0.407629	-1.54582	0.404631	-2.74402	0.663561	-2.29088	0.455692	-1.73688	0.451639	-1.90719	0.676372
-2.18311	0.375826	-1.93815	0.487693	-1.77772	0.504855	-2.51262	0.44258	-1.78361	0.416969	-2.64335	0.665597
-2.02197	0.411115	-2.71328	0.406691	-2.44932	0.545849	-1.6132	0.447561	-2.75772	0.677449	-2.5867	0.429242
-2.2144	0.423005	-1.7071	0.406944	-2.22899	0.436371	-2.35916	0.479467	-2.70405	0.69121	-2.4958	0.718818
-2.26581	0.288091	-2.68197	0.350655	-2.11989	0.459855	-2.50087	0.42818	-2.4602	0.518478	-2.64904	0.675546
-2.27891	0.443007	-1.99413	0.42853	-2.75793	0.652851	-2.39726	0.518786	-2.41395	0.711925	-2.53575	0.699528
-2.33848	0.372804	-1.59032	0.486317	-2.15635	0.735495	-2.25047	0.438569	-1.95115	0.419702	-2.68808	0.705347
-1.90154	0.404984	-1.69861	0.297535	-2.37555	0.53878	-2.16844	0.426079	-2.45822	0.451576	-2.48206	0.741489
-2.18878	0.426578	-1.66954	0.457688	-2.07445	0.416823	-2.54914	0.440482	-2.77309	0.601753	-2.16253	0.663755
-2.15221	0.544719	-1.93547	0.214456	-2.67156	0.635236	-2.84416	0.465911	-2.68065	0.743181	-2.85943	0.726247
-1.90587	0.309391	-2.14881	0.418202	-2.24724	0.447261	-2.44141	0.469019	-2.78294	0.690399	-2.75819	0.70384
-2.44707	0.35305	-2.35207	0.367062	-2.22398	0.486998	-2.29607	0.417918	-2.4719	0.459342	-2.8593	0.709691
-2.1521	0.304838	-2.60354	0.220076	-1.92976	0.446269	-2.56714	0.532749	-2.55008	0.736129	-2.40869	0.649677
-2.31941	0.457173	-2.18226	0.624567	-2.47375	0.374366	-2.63432	0.450717	-2.31314	0.441731	-2.37964	0.462187
-2.28873	0.519014	-1.2505	0.443483	-2.11798	0.428049	-2.57092	0.495092	-2.33394	0.635373	-2.91678	0.690409
-2.24486	0.335644	-1.80169	0.50026	-2.3503	0.473015	-2.60166	0.48094	-2.11673	0.635034	-2.48778	0.693891
-2.37848	0.399978	-1.82975	0.26368	-2.46619	0.696835	-2.64222	0.520203	-2.59508	0.680566	-2.80523	0.724682
-2.37046	0.508401	-1.93739	0.423469	-2.62775	0.43769	-2.27425	0.444458	-1.80855	0.451947	-2.6561	0.690713
-2.18525	0.393667	-1.94035	0.425643	-2.11654	0.425566	-2.19872	0.502344	-2.45794	0.723798	-2.58237	0.727727
-2.4417	0.433729	-2.082	0.448035	-2.53848	0.604114	-2.24295	0.483508	-0.727989	0.573986	-1.98075	0.590117
-1.429	0.33197	-1.70194	0.343917	-1.56634	0.398031	-2.38501	0.497916	-2.47767	0.470268	-2.26043	0.614838
-2.21334	0.518949	-1.95124	0.416498	-2.38884	0.710354	-2.59131	0.44604	-2.45646	0.666397	-2.79864	0.724529
-2.45864	0.402742	-1.86956	0.426892	-2.559	0.758361	-2.12643	0.503134	-2.41607	0.506643	-2.71408	0.693306
-1.59584	0.307127	-1.98611	0.382246	-1.94208	0.404504	-2.34782	0.467424	-2.05942	0.476791	-2.85192	0.710771
-1.4852	0.383426	-1.64693	0.344232	-1.99631	0.460953	-2.64996	0.441635	-2.40641	0.440118	-2.78543	0.722729
-2.1426	0.387746	-1.53609	0.376634	-1.75461	0.409289	-2.21304	0.53897	-2.19567	0.708432	-2.94941	0.644849
-2.19995	0.51031	-1.62338	0.392439	-2.30882	0.454675	-2.48923	0.52462	-2.61506	0.71608	-1.74943	0.4658
-2.43964	0.452854	-2.25964	0.264728	-2.37744	0.657486	-2.69656	0.473659	-2.56913	0.704686	-2.77483	0.684546
-2.23198	0.384512	-2.28791	0.408788	-2.11748	0.680863	-2.47524	0.485459	-2.61864	0.68885	-2.80716	0.744693
-1.93685	0.390232	-1.66634	0.447387	-2.40588	0.414276	-2.17243	0.509433	-2.69106	0.605104	-2.62111	0.70715
-2.57254	0.401521	-1.7124	0.382384	-2.78388	0.617535	-2.54571	0.522491	-2.69395	0.715806	-2.75193	0.726185
-2.41452	0.213887	-2.28178	0.4341	-1.89748	0.394855	-2.30474	0.562868	-0.592886	0.574932	-2.81108	0.654883
-2.48191	0.150993	-1.52663	0.501386	-1.70101	0.522498	-2.37726	0.586536	-2.7167	0.615171	-2.75445	0.653864
-1.98626	0.426817	-2.08985	0.454112	-1.69855	0.432699	-2.2626	0.495949	-2.08701	0.500941	-0.817143	0.587401
-2.31934	0.410879	-2.77535	0.687894	-2.04433	0.406858	-2.28201	0.537707	-2.30945	0.656768	-1.51197	0.731795
-2.70213	0.428161	-2.36697	0.428729	-2.41856	0.687188	-2.29155	0.476059	-2.11516	0.451546	-2.38494	0.599242
-2.47604	0.395926	-1.81319	0.417844	-1.91264	0.389666	-2.85175	0.520979	-2.28086	0.732876	-1.65905	0.621841
-2.41613	0.422078	-1.95977	0.375848	-1.64612	0.465233	-2.27329	0.461169	-2.6709	0.718699	-2.65442	0.690102
-2.5743	0.401204	-2.60353	0.408653	-2.49151	0.659411	-2.70383	0.496233	-1.90632	0.655804	-2.58186	0.758316
-2.55558	0.517764	-2.22827	0.38653	-1.67931	0.457383	-2.65524	0.462404	-1.85835	0.712206	-2.1851	0.59822
-2.64084	0.349839	-2.37	0.593549	-1.72597	0.410153	-2.62884	0.520408	-2.27818	0.457376	-2.54368	0.702833
-1.83956	0.475214	-2.19887	0.494187	-2.42986	0.691228	-2.11783	0.43446	-1.66074	0.472979	-2.95842	0.639121
-2.51846	0.489495	-1.77639	0.435286	-2.60638	0.560743	-2.71358	0.474737	-2.74138	0.626987	-2.3476	0.570456
-2.32805	0.382051	-1.96571	0.420065	-1.7375	0.679588	-2.30077	0.524173	-1.76535	0.443611	-2.76681	0.677834
-2.36624	0.335951	-2.14626	0.147314	-1.69183	0.410303	-2.4401	0.498361	-2.17677	0.64984	-2.79962	0.694263
-2.29397	0.393704	-1.9124	0.462758	-2.18254	0.740024	-2.04675	0.529879	-2.55799	0.705901	-2.69854	0.695064
-2.60247	0.362475	-1.63829	0.424523	-2.27169	0.361766	-2.80823	0.485131	-1.82366	0.440638	-2.27743	0.738973
-1.91502	0.581011	-1.92995	0.385607	-2.41988	0.755213	-2.42772	0.508601	-2.53148	0.668384	-2.71428	0.619122
-2.63654	0.396681	-2.58566	0.402438	-1.66766	0.400475	-2.51719	0.497887	-1.82339	0.48366	-2.95693	0.587475
-2.45794	0.373832	-2.48147	0.508653	-2.5295	0.741499	-1.55899	0.482539	-2.56173	0.692325	-2.61259	0.697256
-2.36814	0.313324	-2.20183	0.415263	-2.21002	0.422874	-2.37995	0.541047	-2.51439	0.635294	-2.76182	0.741654
-2.17348	0.426841	-2.48441	0.659331	-2.54657	0.382184	-2.56544	0.521617	-1.43013	0.597174	-2.49958	0.490898
-2.1889	0.418605	-1.98123	0.231406	-2.28455	0.734168	-2.59787	0.468933	-2.59886	0.497991	-2.87221	0.673635
-2.43251	0.41178	-1.9236	0.468341	-2.46331	0.643124	-2.45862	0.475099	-1.95862	0.49799	-2.71252	0.711172
-2.62602	0.165896	-2.47353	0.716953	-2.58599	0.708193	-2.54767	0.485589	-2.76009	0.430604	-1.71147	0.770555
-2.33819	0.376138	-2.19915	0.374679	-2.38194	0.720865	-2.0969	0.523402	-1.68038	0.428409	-2.70969	0.722322
-0.910137	0.470182	-1.87091	0.408701	-2.29646	0.694411	-1.13575	0.426302	-2.14179	0.603316	-2.86071	0.719012
-1.91509	0.474309	-2.11999	0.452131	-1.7225	0.386887	-2.75583	0.477531	-2.06018	0.485435	-2.36614	0.719389
-2.49482	0.463977	-2.08444	0.417608	-2.32046	0.719379	-2.69267	0.47865	-2.40143	0.674847	-2.85942	0.764216
-2.33623	0.466193	-1.81873	0.424458	-2.29173	0.768468	-2.3819	0.527697	-2.28162	0.692534	-2.09341	0.672935
-2.55832	0.497003	-1.94891	0.422434	-2.43623	0.454259	-2.34335	0.446327	-2.08565	0.461449	-2.50786	0.706564
-2.44535	0.421346	-1.83236	0.485464	-2.06801	0.415668	-2.24431	0.492895	-2.1074	0.530977	-2.52554	0.730657
-2.12957	0.428202	-2.16926	0.412957	-2.23714	0.462612	-2.3041	0.475744	-1.86732	0.420052	-2.56441	0.65865
-2.13934	0.377368	-1.99601	0.441367	-2.16841	0.646886	-2.39154	0.586872	-1.52107	0.455657	-2.86697	0.772048
-2.50711	0.434517	-1.72347	0.317424	-2.63827	0.68843	-2.43576	0.488701	-2.23997	0.458311	-2.50191	0.715139
-1.52708	0.303526	-2.32793	0.423464	-2.52934	0.696294	-2.23932	0.483408	-2.09561	0.477373	-2.92005	0.771526
-1.87738	0.431669	-2.21368	0.455979	-2.22348	0.717389	-2.35922	0.431843	-2.78301	0.450055	-2.36833	0.753957
-2.2138	0.369613	-1.71579	0.450397	-2.4677	0.704572	-2.47881	0.435548	-1.43868	0.436464	-2.64103	0.731074
-2.15026	0.391693	-1.87543	0.40989	-2.86711	0.679748	-1.7169	0.513178	-2.29486	0.451389	-2.72165	0.651582
-2.42145	0.373269	-2.49524	0.380795	-2.20943	0.42143	-1.91233	0.469379	-1.80729	0.455501	-2.85123	0.764544
-2.31071	0.403239	-2.07612	0.458977	-1.93057	0.673116	-2.28877	0.365271	-2.55961	0.456773	-2.22263	0.720483
-2.33196	0.450395	-1.60751	0.442614	-2.86121	0.692617	-2.52588	0.387073	-1.96535	0.535425	-2.41126	0.745002
-2.43819	0.51843	-2.31553	0.415569	-2.23054	0.441404	-2.29365	0.494076	-2.26768	0.517393	-1.70967	0.429619
-2.3327	0.391207	-2.29551	0.503295	-1.70012	0.457362	-2.3292	0.425239	-2.67248	0.599585	-2.40511	0.712376
-1.9686	0.477114	-2.21011	0.430985	-2.91559	0.683862	-2.40582	0.380045	-1.92789	0.463665	-2.42374	0.758953
-2.13903	0.45092	-2.453	0.562456	-2.73023	0.676649	-2.54651	0.408061	-2.08384	0.443714	-2.32572	0.447445
-1.95894	0.224894	-2.26204	0.416027	-2.60887	0.453092	-2.20237	0.512027	-2.33081	0.644038	-2.58615	0.742048
-2.33618	0.485446	-2.66194	0.697394	-1.79392	0.43007	-2.36012	0.445617	-2.54398	0.510828	-2.48445	0.761189
-2.52698	0.48683	-1.90977	0.138931	-1.39944	0.429337	-2.35104	0.418851	-2.31998	0.756025	-2.26328	0.724754
-1.98784	0.5162	-2.48738	0.475164	-2.71076	0.714937	-2.22512	0.489895	-2.0225	0.479147	-2.447	0.719338
-2.21541	0.446502	-1.78315	0.385558	-2.32055	0.459563	-2.31385	0.43191	-2.72213	0.660161	-2.42119	0.782472
-2.21644	0.429945	-2.23741	0.440378	-2.27653	0.448438	-0.891152	0.559322	-2.1867	0.499817	-2.41298	0.73833
-2.24562	0.422852	-1.57318	0.442786	-2.57469	0.661668	-2.29687	0.397811	-1.74164	0.481413	-2.42691	0.754959
-2.52277	0.463066	-1.99761	0.429351	-1.91275	0.455969	-2.44129	0.383667	-2.20688	0.468671	-2.32106	0.724847
-2.55698	0.210882	-2.27558	0.4207	-2.78075	0.706229	-2.26746	0.424291	-2.04265	0.553793	-2.36754	0.751984
-2.41733	0.199821	-2.28023	0.480471	-1.92067	0.475684	-1.49179	0.481006	-2.30837	0.628298	-2.86777	0.752945
-2.68301	0.151617	-2.31735	0.384367	-2.79852	0.753507	-2.21434	0.539112	-2.66811	0.515687	-0.924558	0.45756
-2.20019	0.371788	-1.76373	0.408621	-2.80617	0.72522	-2.64552	0.39071	-2.07152	0.455569	-2.41981	0.673561
-2.62452	0.407205	-1.83316	0.442483	-2.8929	0.661334	-2.41468	0.372373	-2.51547	0.498182	-1.99183	0.685308
-2.51804	0.441626	-2.58666	0.432157	-2.5078	0.643287	-2.16486	0.481897	-2.69632	0.529627	-2.46567	0.731781
-2.2314	0.364028	-1.92174	0.480659	-2.78945	0.614385	-2.75793	0.444041	-1.60796	0.434847	-2.57682	0.795743
-2.13474	0.468286	-1.52358	0.357599	-2.75427	0.717743	-2.28178	0.396808	-2.6383	0.49846	-2.58273	0.650856
-2.53504	0.367923	-1.86353	0.267999	-2.9753	0.785305	-2.64613	0.496647	-2.54158	0.512082	-2.32896	0.674496
-2.2229	0.461998	-2.14104	0.5651	-2.74963	0.761611	-2.13743	0.399511	-2.61561	0.539855	-2.40923	0.649426
-2.23906	0.477793	-2.55294	0.650509	-2.76931	0.720034	-2.53504	0.402191	-2.14258	0.784208	-2.34083	0.794551
-2.61312	0.428989	-1.4943	0.381788	-2.77527	0.719567	-2.19468	0.412212	-2.16815	0.607469	-2.53537	0.779995
-2.52535	0.472291	-2.01212	0.426832	-2.94166	0.717256	-2.54619	0.365831	-2.13986	0.484382	-2.60643	0.404432
-2.03319	0.529967	-2.27333	0.470539	-2.87607	0.684034	-2.58409	0.40409	-2.84781	0.694421	-2.57275	0.664573
-2.60392	0.375078	-1.53623	0.405348	-2.87282	0.662199	-2.02248	0.437978	-1.50428	0.47631	-2.44934	0.588709
-1.45795	0.46222	-2.11786	0.176548	-2.78219	0.765773	-2.70762	0.464423	-2.55425	0.631185	-2.55368	0.652933
-2.58985	0.386176	-2.87967	0.792755	-1.94813	0.537547	-1.85108	0.511044	-2.74198	0.696572	-2.38069	0.681142
-2.51025	0.390572	-2.24309	0.399022	-2.01035	0.690051	-2.10656	0.416774	-1.76055	0.534967	-2.22561	0.678832
-2.43426	0.208466	-2.11891	0.193488	-2.96309	0.707001	-2.30507	0.492951	-2.88355	0.665842	-2.57766	0.780626
-2.48164	0.416238	-1.52259	0.419648	-2.87428	0.677965	-2.22228	0.425027	-2.14374	0.405074	-2.4171	0.635025
-2.34866	0.291025	-2.27916	0.51119	-1.94315	0.615113	-2.29903	0.383931	-1.88084	0.440937	-2.1623	0.632722
-2.43279	0.354747	-2.28638	0.42332	-2.95539	0.730239	-2.48286	0.400666	-1.34993	0.474123	-1.91258	0.582345
-2.17909	0.462123	-2.48409	0.403389	-2.91654	0.730194	-2.16611	0.457033	-1.74523	0.440213	-2.08873	0.716631
-2.29957	0.411467	-1.72463	0.328504	-2.47437	0.630455	-2.40237	0.445419	-1.43679	0.445028	-2.5469	0.558609
-2.43745	0.510987	-1.73296	0.686448	-2.57213	0.645607	-1.76949	0.453018	-2.76069	0.595832	-2.20556	0.787255
-1.92813	0.438732	-2.0394	0.40144	-1.91977	0.726348	-2.05812	0.462701	-2.71035	0.61451	-2.39961	0.704242
-2.32875	0.407512	-2.2913	0.379982	-1.69959	0.425037	-2.23504	0.393331	-2.18896	0.461811	-2.60511	0.61312
-2.15358	0.521853	-2.98927	0.799413	-1.55334	0.430419	-1.78528	0.437878	-2.36908	0.607711	-2.77901	0.756214
-2.26902	0.406083	-2.32392	0.364408	-2.89973	0.7341	-1.98262	0.412697	-2.79502	0.639688	-2.1127	0.680822
-2.30577	0.417286	-1.62251	0.428627	-1.58933	0.423544	-1.97746	0.534319	-2.023	0.485636	-2.21309	0.574666
-2.43741	0.471365	-2.58715	0.39827	-1.97291	0.417632	-2.4877	0.383934	-2.1791	0.499374	-2.23315	0.74339
-2.55527	0.392104	-1.65609	0.427794	-2.45029	0.564937	-2.24392	0.572594	-2.05546	0.434738	-1.87749	0.713807
-2.5871	0.418245	-1.50441	0.366228	-2.58777	0.672538	-1.82809	0.519311	-1.60276	0.417694	-2.40446	0.590997
-2.45598	0.437467	-1.95802	0.24973	-1.93043	0.447864	-2.43403	0.448749	-2.61527	0.579389	-2.63029	0.575945
-2.24473	0.305762	-2.18635	0.251312	-1.48363	0.418101	-2.31942	0.437771	-1.53735	0.454448	-1.61192	0.496027
-2.17099	0.423024	-2.68249	0.32951	-1.97316	0.432479	-2.68781	0.573404	-2.66955	0.565211	-2.38139	0.63522
-2.19437	0.28974	-1.57006	0.565588	-1.94251	0.460256	-1.74499	0.457168	-1.32947	0.456713	-2.45091	0.69296
-2.42117	0.373361	-1.64497	0.385651	-2.27107	0.443157	-2.17701	0.457734	-2.50979	0.601267	-2.66839	0.626208
-2.63099	0.401275	-1.27273	0.397302	-2.50698	0.725488	-2.2758	0.395256	-2.14989	0.437452	-2.42931	0.627857
-2.13777	0.382647	-1.64086	0.422398	-2.17717	0.566375	-2.48862	0.4949	-2.50034	0.447619	-2.45194	0.693022
-2.59885	0.429601	-1.74376	0.271085	-1.9396	0.451531	-2.52325	0.468591	-2.32846	0.423338	-2.70062	0.702701
-2.16717	0.413342	-2.25039	0.407737	-2.79076	0.73139	-2.2816	0.452244	-2.09123	0.553031	-2.07146	0.592725
-2.12305	0.419473	-1.92741	0.433143	-2.56717	0.770957	-2.4825	0.448359	-2.19925	0.36272	-2.37098	0.694646
-2.58229	0.404704	-2.70317	0.372529	-2.00522	0.45634	-2.82378	0.439654	-2.47587	0.604744	-2.31901	0.685909
-2.63782	0.450341	-2.40836	0.46322	-1.79956	0.478293	-2.48009	0.474291	-1.41817	0.211786	-1.82988	0.58928
-2.15907	0.448181	-2.43872	0.400194	-2.27053	0.434786	-2.41928	0.441746	-2.09194	0.554231	-2.09808	0.689014
-2.11026	0.409735	-2.13934	0.332543	-1.70843	0.353072	-2.38879	0.407618	-2.27632	0.632501	-2.4836	0.742329
-2.29474	0.448123	-2.02004	0.505638	-2.30475	0.778021	-2.43236	0.469865	-1.87808	0.386365	-2.58244	0.721703
-2.3197	0.466962	-1.71731	0.298069	-2.76442	0.596635	-2.37452	0.388132	-2.24595	0.194864	-2.60001	0.738523
-2.67399	0.500767	-1.53323	0.466984	-2.51268	0.72794	-1.61939	0.539136	-2.44911	0.725251	-2.51966	0.74779
-2.50397	0.404656	-2.0191	0.330448	-0.94541	0.42504	-2.27565	0.493983	-2.57479	0.605371	-2.08083	0.468057
-2.15196	0.442247	-2.36844	0.379038	-1.71642	0.444708	-2.69569	0.487196	-2.25083	0.592068	-2.28089	0.706956
-2.81339	0.446768	-2.23041	0.441898	-1.50232	0.402569	-2.32151	0.44536	-1.9717	0.470868	-2.58435	0.671615
-2.41751	0.415628	-1.60586	0.428278	-1.93659	0.401398	-2.5165	0.439754	-2.40432	0.213283	-2.29873	0.7664
-2.65717	0.430061	-2.44401	0.732115	-2.37921	0.734443	-2.35091	0.36061	-2.00719	0.516939	-2.58749	0.721086
-2.34168	0.415521	-2.70731	0.749633	-2.6405	0.540251	-2.77232	0.423445	-1.40212	0.624264	-2.30456	0.746516
-2.26156	0.425796	-1.69522	0.421147	-0.902274	0.413445	-2.33654	0.47464	-2.32412	0.427357	-2.45966	0.742423
-2.05129	0.454028	-2.319	0.400685	-1.98601	0.408121	-2.06426	0.437741	-1.21405	0.532962	-2.42079	0.732242
-2.21446	0.448581	-2.36603	0.589703	-2.83597	0.705406	-2.40737	0.472777	-0.0464414	0.43182	-2.64822	0.390167
-2.5827	0.424034	-1.70999	0.418257	-2.76013	0.791983	-2.31083	0.494109	-1.91968	0.449929	-2.91453	0.750794
-2.10861	0.482673	-2.08951	0.472348	-2.15664	0.616644	-1.6932	0.537919	-2.13905	0.368959	-2.39333	0.75758
-2.38929	0.475169	-1.88676	0.469196	-2.75362	0.793918	-2.55173	0.3808	-1.8734	0.55998	-2.30946	0.568472
-2.21673	0.46818	-1.58225	0.501451	-1.98485	0.426001	-2.53481	0.372873	-2.35769	0.556089	-2.51809	0.550213
-1.97462	0.493117	-2.07708	0.470472	-2.42295	0.72576	-2.34079	0.465557	-1.43047	0.419623	-2.50068	0.739879
-2.22383	0.428689	-2.52307	0.638927	-1.79689	0.39342	-2.34762	0.337206	-1.99735	0.457931	-2.94554	0.773041
-2.33264	0.427194	-2.00359	0.400393	-2.2249	0.643918	-2.71132	0.486643	-2.01314	0.445708	-2.59903	0.70959
-1.95507	0.448964	-2.02055	0.427641	-2.65506	0.640946	-2.07577	0.462085	-2.03177	0.417146	-2.5286	0.698472
-1.97521	0.411353	-2.35238	0.549032	-1.66934	0.411114	-2.64684	0.509211	-1.60919	0.358074	-2.46875	0.779917
-2.287	0.41063	-1.74261	0.367476	-2.72658	0.775759	-2.27099	0.434843	-2.20303	0.409051	-2.69287	0.750851
-2.18522	0.456635	-1.72027	0.417911	-2.53986	0.635346	-2.50217	0.47671	-2.01099	0.494658	-2.95482	0.724111
-2.24487	0.476045	-2.23087	0.480355	-2.56394	0.632337	-2.66609	0.457074	-1.74574	0.423438	-2.43224	0.70065
-2.12583	0.450778	-1.80342	0.276537	-2.06026	0.225577	-2.48442	0.475556	-0.968672	0.450119	-2.49646	0.728809
-1.96685	0.43918	-2.08516	0.434224	-2.4852	0.60008	-2.48767	0.457273	-2.43074	0.437049	-2.60807	0.745966
-2.49329	0.443737	-1.31109	0.45961	-2.0528	0.777378	-2.57319	0.345867	-1.82692	0.345141	-2.79095	0.780737
-2.36663	0.495324	-2.17497	0.396332	-2.65857	0.750729	-2.22736	0.394206	-2.16101	0.487893	-2.83937	0.76556
-2.35188	0.577235	-2.12342	0.424134	-1.7221	0.451854	-2.76424	0.502399	-2.19625	0.417038	-1.98519	0.413198
-2.02332	0.416092	-2.01421	0.437405	-2.2854	0.378371	-2.41973	0.476113	-1.89143	0.479589	-2.70121	0.769054
-2.07982	0.426127	-2.30305	0.421095	-2.66553	0.716068	-2.37113	0.440878	-2.36726	0.459539	-0.790436	0.433487
-2.222	0.469016	-1.63804	0.384627	-1.90935	0.301666	-2.18318	0.503319	-1.44171	0.464831	-3.00953	0.742735
-2.53636	0.369978	-1.79804	0.410281	-2.33661	0.433313	-2.3251	0.375456	-1.66872	0.368779	-0.908439	0.40452
-1.99557	0.448323	-2.14868	0.399177	-1.62518	0.641143	-2.35972	0.498548	-1.83294	0.412332	-1.31092	0.561064
-2.1662	0.412665	-1.61756	0.394735	-1.83773	0.384448	-1.92632	0.533914	-1.42316	0.416311	-2.59714	0.703326
-2.45709	0.412861	-1.91209	0.417756	-1.63242	0.439435	-2.61296	0.493508	-2.22599	0.41013	-2.83159	0.757822
-2.79577	0.386176	-2.635	0.42322	-2.52288	0.770821	-2.22868	0.441733	-1.72402	0.364929	-1.79908	0.424665
-2.22686	0.530395	-1.703	0.439358	-2.4758	0.666908	-2.37413	0.470523	-1.56245	0.453193	-2.1513	0.755778
-2.49658	0.371719	-1.58794	0.382489	-2.40498	0.774082	-2.53365	0.258591	-1.57565	0.438594	-2.65095	0.679531
-1.65463	0.466056	-1.72669	0.414818	-2.46738	0.72992	-2.49952	0.43234	-2.26643	0.630867	-2.65012	0.702187
-2.43641	0.442552	-1.83649	0.445703	-1.84534	0.421304	-1.95291	0.503716	-1.69056	0.450686	-2.50616	0.782518
-2.41649	0.432205	-2.32497	0.429553	-2.03923	0.355918	-2.53363	0.49128	-1.47082	0.443975	-2.62805	0.721564
-2.04095	0.540503	-1.24919	0.453947	-1.35283	0.391904	-2.83066	0.470751	-2.0916	0.491969	-2.70415	0.742842
-2.31684	0.398933	-1.59836	0.420003	-2.65622	0.742756	-2.51531	0.457127	-1.89875	0.564695	-2.60303	0.673152
-2.51432	0.417829	-2.17518	0.438722	-2.36948	0.824801	-2.35861	0.397871	-2.24031	0.607041	-1.22106	0.563024
-2.64182	0.410668	-2.19635	0.527863	-2.55634	0.736555	-2.41656	0.472571	-1.95572	0.502516	-2.44254	0.671345
-2.15978	0.529975	-2.00961	0.406957	-1.52588	0.353621	-2.59353	0.425379	-2.11366	0.441491	-2.80634	0.707389
-2.69749	0.36151	-1.83375	0.452536	-2.16828	0.671498	-2.09385	0.585474	-1.73074	0.427007	-2.54595	0.623191
-2.48691	0.420196	-1.9116	0.356902	-2.67465	0.696164	-2.57466	0.458986	-1.74234	0.502827	-2.17004	0.473631
-2.40749	0.435063	-1.92189	0.42914	-1.99346	0.434451	-2.30932	0.469414	-1.92356	0.389862	-2.45162	0.618296
-2.70548	0.470174	-1.97378	0.417016	-1.99975	0.668496	-2.35797	0.436247	-1.86673	0.574278	-2.33364	0.594013
-2.28648	0.542023	-2.60988	0.488598	-1.3712	0.44367	-2.2731	0.46855	-1.82705	0.403907	-2.56946	0.67785
-2.38364	0.444491	-2.55962	0.399746	-2.65414	0.76962	-2.66881	0.396443	-2.02867	0.406214	-2.84691	0.679289
-2.72298	0.347157	-2.19441	0.39763	-2.86896	0.747893	-2.34257	0.400399	-2.52729	0.427573	-2.81061	0.643471
-2.20716	0.457059	-1.76131	0.47001	-2.57767	0.711545	-2.33826	0.448785	-1.71076	0.447418	-1.73878	0.449693
-2.243	0.517503	-1.51443	0.410523	-1.37393	0.48706	-2.45418	0.480123	-2.38382	0.422413	-2.67852	0.655339
-2.40826	0.473078	-2.09624	0.393571	-1.68015	0.172826	-2.63165	0.446472	-1.74115	0.425298	-1.9998	0.388659
-2.51099	0.438177	-1.37622	0.40991	-2.45682	0.599424	-2.35171	0.435503	-2.13719	0.384845	-2.16976	0.516557
-1.96506	0.466581	-2.16228	0.446533	-2.17257	0.427949	-2.23427	0.426272	-1.8233	0.349515	-1.57829	0.382106
-2.6678	0.421906	-1.77483	0.444463	-2.13411	0.589765	-2.32399	0.402224	-2.0281	0.412209	-2.54848	0.663635
-2.57926	0.428703	-1.509	0.393703	-2.51526	0.700256	-2.32756	0.451022	-2.46148	0.664859	-2.68667	0.679244
-2.52259	0.456376	-1.89146	0.429782	-2.06143	0.438606	-2.41067	0.410773	-2.37695	0.430764	-2.01512	0.645723
-2.48332	0.419368	-2.05376	0.412869	-2.60112	0.748281	-1.9489	0.35115	-1.88105	0.409916	-2.85444	0.664343
-2.63699	0.451299	-1.69677	0.437436	-1.85041	0.160981	-3.09762	0.495446	-2.38621	0.444137	-2.47266	0.691755
-2.14996	0.44761	-1.52069	0.418651	-1.56666	0.411858	-2.34957	0.37551	-1.70319	0.454361	-2.62647	0.629455
-2.47482	0.461942	-1.17333	0.415018	-1.91901	0.396953	-2.19514	0.424842	-1.99631	0.422557	-2.75367	0.691648
-2.2643	0.443373	-2.04428	0.450266	-1.56726	0.414664	-2.24275	0.432645	-2.30167	0.735191	-2.75702	0.643279
-2.50624	0.444151	-1.99077	0.435829	-1.7204	0.297075	-2.40043	0.398825	-2.63838	0.617144	-2.06926	0.446343
-2.53119	0.398853	-1.77386	0.464045	-1.86114	0.556546	-1.85772	0.414507	-2.28032	0.398974	-1.54191	0.410321
-2.31916	0.464694	-1.66931	0.415766	-2.53273	0.743003	-2.0407	0.43866	-2.55845	0.745365	-2.62518	0.673599
-2.61773	0.354916	-1.79284	0.41134	-2.12795	0.372925	-2.08566	0.411564	-2.77884	0.449936	-2.8875	0.674495
-1.95645	0.542897	-2.07733	0.443785	-2.38194	0.433887	-1.98301	0.460676	-2.00803	0.417654	-2.4637	0.642557
-2.57812	0.445943	-2.08402	0.445477	-1.70915	0.456162	-2.08687	0.538222	-2.24182	0.43361	-1.92791	0.446941
-2.41378	0.492087	-1.6121	0.4311	-1.88811	0.593566	-1.98731	0.397013	-2.45715	0.420333	-2.47475	0.706958
-2.72351	0.407329	-1.50703	0.404854	-2.48475	0.701667	-2.39705	0.352984	-2.04555	0.429476	-2.67848	0.690198
-2.74576	0.433684	-1.51382	0.379935	-2.5145	0.655185	-2.27687	0.428232	-2.15866	0.502271	-2.75522	0.67447
-2.57962	0.445294	-2.18837	0.540967	-1.80613	0.309353	-1.92276	0.424404	-1.73569	0.425018	-2.12483	0.463707
-2.74059	0.403403	-2.15044	0.403931	-1.77326	0.39182	-1.98976	0.589146	-1.72654	0.498415	-2.81811	0.674354
-2.17159	0.489465	-1.26799	0.423612	-1.57451	0.391754	-2.15098	0.462175	-2.46535	0.523199	-2.78929	0.6425
-2.36183	0.460276	-1.67054	0.452617	-1.94548	0.375402	-2.20579	0.438496	-2.63673	0.659605	-2.92673	0.633953
-2.43333	0.512495	-2.49762	0.621756	-1.38771	0.587254	-2.38512	0.465983	-2.69396	0.651242	-2.4791	0.693327
-2.5448	0.437629	-1.82032	0.41311	-1.28207	0.482249	-2.38816	0.43807	-2.41553	0.385133	-2.53378	0.654733
-2.19088	0.505227	-1.70447	0.444541	-2.77687	0.755272	-2.13645	0.46241	-1.63175	0.461791	-2.42012	0.681392
-2.78585	0.312737	-1.45482	0.391183	-1.49176	0.420485	-2.37281	0.441031	-1.81524	0.477243	-2.52258	0.671643
-2.70491	0.434297	-1.85557	0.426266	-2.70501	0.721802	-2.13667	0.42551	-1.9993	0.408011	-2.60786	0.598544
-2.34117	0.449047	-2.43788	0.43199	-1.69275	0.465392	-2.12454	0.421646	-2.28787	0.394931	-2.85431	0.612936
-2.42779	0.446903	-2.54862	0.554095	-1.45638	0.713132	-1.86121	0.579736	-1.58016	0.411235	-2.36625	0.655508
-2.60348	0.454159	-2.29537	0.484454	-2.22402	0.518542	-2.15245	0.479583	-2.48316	0.453791	-2.52917	0.515083
-2.52785	0.447409	-1.8895	0.421979	-1.97438	0.498918	-2.41559	0.48385	-2.17859	0.383076	-2.43447	0.704878
-2.46341	0.419619	-1.87326	0.452903	-2.14109	0.336783	-2.2001	0.405149	-2.63617	0.664287	-2.65673	0.618901
-2.4699	0.534828	-2.17657	0.412115	-1.46014	0.46949	-2.41007	0.515992	-2.49478	0.742902	-2.92466	0.669018
-2.38614	0.432548	-2.64224	0.436305	-2.0641	0.63032	-2.58102	0.459501	-2.67271	0.454253	-2.1362	0.465795
-2.41542	0.423982	-1.91944	0.391728	-1.22793	0.439855	-2.25271	0.409616	-2.24759	0.487408	-2.34704	0.724429
-2.13824	0.469712	-1.81687	0.466832	-1.42561	0.326174	-2.25894	0.449865	-2.57015	0.582974	-2.52225	0.423078
-2.72214	0.448552	-1.78195	0.318636	-1.54399	0.312127	-2.35763	0.377667	-2.77005	0.634592	-2.44164	0.702375
-2.20077	0.480816	-1.83331	0.409279	-1.65506	0.393782	-1.77661	0.483345	-1.76578	0.463076	-2.76291	0.674299
-2.83602	0.287393	-1.93226	0.448895	-1.80713	0.41988	-2.39233	0.409704	-2.42945	0.684361	-2.88921	0.605078
-2.73023	0.433731	-2.03604	0.352217	-2.44438	0.337305	-2.07978	0.44253	-2.35532	0.442124	-3.12225	0.57291
-2.51576	0.397373	-1.7224	0.381803	-2.21075	0.500598	-2.15899	0.428313	-2.6317	0.717025	-2.52235	0.625116
-2.69419	0.446046	-1.48544	0.367872	-1.78215	0.513929	-2.3753	0.418536	-2.43412	0.722819	-2.90853	0.605406
-2.76292	0.520596	-1.71789	0.357966	-2.23435	0.404655	-2.04915	0.437241	-2.25404	0.681246	-2.9027	0.609274
-2.40869	0.442951	-1.76538	0.428811	-2.07936	0.348287	-2.32324	0.443981	-1.60091	0.616005	-1.99765	0.487251
-2.41067	0.471215	-2.21626	0.464281	-2.1632	0.447719	-2.5142	0.383198	-2.26684	0.429347	-2.90174	0.624831
-2.80549	0.471057	-1.44139	0.422804	-2.28834	0.618912	-2.36878	0.393024	-2.57896	0.669405	-2.3153	0.450633
-2.50276	0.536338	-1.80471	0.345402	-1.62794	0.398771	-2.47331	0.413	-1.72492	0.462345	-2.66564	0.684394
-2.61414	0.444587	-1.69202	0.432456	-1.66061	0.373404	-2.44379	0.435371	-2.78875	0.622818	-2.65416	0.722509
-2.59132	0.413889	-1.58389	0.447912	-2.06861	0.711804	-1.70219	0.394334	-2.62574	0.599323	-2.23606	0.471759
-2.54269	0.461055	-2.30052	0.466507	-2.46271	0.792557	-2.38694	0.41143	-1.8746	0.427262	-1.6981	0.438776
-2.71534	0.344366	-2.2678	0.418296	-2.36018	0.526528	-2.11268	0.41632	-2.77019	0.626996	-2.24958	0.72437
-2.50943	0.435619	-2.27228	0.356278	-1.99138	0.422098	-2.2178	0.388066	-2.77652	0.680884	-2.91664	0.667003
-2.39916	0.477159	-2.60391	0.385772	-1.85111	0.437944	-2.07233	0.415912	-2.28193	0.409648	-2.27461	0.416971
-2.42156	0.405647	-2.01637	0.374009	-2.64656	0.682591	-2.19149	0.448986	-2.72196	0.642202	-2.88158	0.60518
-2.62512	0.368577	-2.69948	0.680395	-2.01497	0.512972	-2.41287	0.406628	-2.09155	0.425435	-1.66757	0.453607
-2.19192	0.434419	-1.7735	0.199005	-1.97886	0.579657	-2.29878	0.366625	-1.77687	0.456672	-2.3953	0.475645
-2.53217	0.396968	-1.44494	0.396253	-1.65907	0.296098	-1.81622	0.470374	-1.57213	0.414996	-2.90435	0.702942
-2.50853	0.438635	-1.87478	0.586401	-1.47823	0.448905	-2.50766	0.384703	-2.78998	0.685755	-2.42241	0.650411
-2.83942	0.4646	-2.55699	0.424258	-1.66169	0.428953	-1.91883	0.472895	-2.77457	0.617342	-2.97674	0.626598
-2.60546	0.4049	-1.90192	0.439239	-2.16707	0.735976	-2.33418	0.405098	-2.76884	0.401867	-3.15772	0.644729
-1.79808	0.487612	-1.73066	0.388831	-2.62732	0.764811	-2.41905	0.418054	-2.4411	0.595804	-2.89988	0.692286
-2.38302	0.441063	-2.52312	0.390778	-1.38339	0.435315	-2.47385	0.370392	-1.59335	0.486982	-3.0551	0.572222
-2.45819	0.475014	-2.5773	0.688574	-2.33941	0.655189	-2.2989	0.42109	-1.34977	0.401924	-2.17411	0.664727
-2.64035	0.424364	-1.46052	0.344706	-2.52192	0.665625	-2.38092	0.36678	-2.33603	0.416967	-2.70997	0.709369
-1.80208	0.442402	-2.2739	0.409065	-2.7325	0.711153	-2.12513	0.418218	-1.42074	0.462948	-2.29707	0.444414
-2.45547	0.417502	-2.04309	0.216442	-2.4599	0.651712	-2.02948	0.42342	-2.22907	0.425457	-2.8863	0.654802
-2.4342	0.47838	-1.73229	0.352863	-1.62217	0.495591	-2.18026	0.473292	-1.5879	0.464699	-2.25575	0.646327
-2.55464	0.415766	-1.54945	0.526562	-2.29481	0.396173	-2.21251	0.391532	-1.58778	0.418242	-2.87163	0.574805
-2.17261	0.455513	-1.94166	0.344963	-2.0516	0.412146	-2.26149	0.421188	-2.49415	0.623995	-2.16071	0.711036
-2.53717	0.452541	-1.66948	0.37991	-1.788	0.484393	-2.25291	0.393523	-1.8042	0.463174	-2.30349	0.443191
-2.02524	0.524835	-2.05557	0.400017	-2.36658	0.74344	-2.15158	0.404165	-2.70742	0.660799	-2.15269	0.67705
-2.39702	0.397464	-1.1908	0.435474	-0.992632	0.431733	-2.25813	0.415598	-2.43037	0.655478	-1.85633	0.447553
-2.31477	0.454422	-1.893	0.448764	-2.11589	0.387516	-2.29885	0.412547	-1.53497	0.451128	-2.97791	0.716929
-2.62074	0.47803	-1.42949	0.500241	-2.40729	0.588851	-1.82045	0.44739	-2.15451	0.439312	-2.25078	0.429095
-2.6512	0.551449	-2.35027	0.356015	-2.47253	0.667583	-2.19425	0.434545	-2.15795	0.45681	-2.24882	0.43468
-2.60646	0.43193	-1.76489	0.423425	-1.95704	0.346364	-1.87295	0.550112	-2.25118	0.405585	-2.2902	0.430354
-2.16739	0.466312	-2.16763	0.415822	-1.96337	0.440044	-2.1006	0.533026	-2.49172	0.760719	-2.5206	0.682615
-2.46346	0.485133	-1.71834	0.260599	-1.50374	0.451081	-2.36287	0.466921	-1.72096	0.438948	-2.93135	0.656494
-2.31435	0.426393	-2.0022	0.439335	-1.47207	0.427708	-2.41868	0.402448	-1.79231	0.474768	-2.28118	0.745394
-2.59899	0.474975	-1.52443	0.329638	-2.22514	0.606812	-2.07825	0.42292	-1.86785	0.425323	-2.52409	0.744224
-2.22294	0.617862	-2.00945	0.461915	-1.3468	0.478984	-2.30524	0.485112	-1.14407	0.467698	-2.55873	0.622262
-2.58446	0.392301	-2.50253	0.479332	-2.65612	0.703743	-2.23395	0.454926	-1.78688	0.447842	-2.84389	0.738248
-2.63074	0.400285	-1.67234	0.428277	-1.41147	0.359515	-0.1363	0.409371	-2.37449	0.524259	-2.20696	0.453649
-2.44179	0.427427	-1.65985	0.425354	-2.41823	0.519417	-0.680965	0.430796	-2.5491	0.663001	-1.98453	0.41536
-2.05987	0.418143	-1.92529	0.429621	-2.37963	0.635902	-2.4147	0.410337	-2.34106	0.482176	-2.35925	0.655212
-2.5297	0.538329	-1.79549	0.318421	-1.6046	0.364381	-2.50208	0.434189	-2.05272	0.406725	-2.36773	0.423882
-2.46321	0.444109	-1.70864	0.404219	-2.51419	0.714239	-1.88121	0.388295	-2.22929	0.475397	-2.86626	0.694531
-2.5997	0.46456	-2.17201	0.385005	-1.64414	0.47828	-1.74225	0.376223	-2.36875	0.397054	-2.28784	0.433785
-2.54831	0.434498	-1.83302	0.238984	-2.28412	0.411384	-2.06095	0.380287	-2.52418	0.702839	-1.8763	0.67071
-2.58904	0.437826	-2.53761	0.440689	-1.20203	0.267935	-2.36285	0.503079	-2.52557	0.613726	-2.13555	0.448086
-2.02372	0.440036	-1.66061	0.478291	-1.86808	0.389047	-2.3506	0.468796	-2.08029	0.455113	-2.53617	0.685116
-1.91567	0.427125	-2.29357	0.408789	-2.7354	0.699291	-2.41287	0.461628	-2.28588	0.537444	-2.26999	0.747969
-2.39033	0.451099	-2.22426	0.305537	-2.96493	0.518593	-2.49035	0.575239	-1.72676	0.556796	-0.565623	0.568195
-2.60789	0.404594	-2.50089	0.436243	-2.58651	0.75319	-2.45141	0.420863	-2.70998	0.48504	-2.05527	0.682784
-2.51065	0.390862	-1.61137	0.421601	-2.12352	0.700041	-2.71589	0.421771	-1.72052	0.41551	-2.74954	0.745341
-2.54558	0.435826	-1.92693	0.419321	-2.26523	0.687736	-2.43449	0.449459	-2.24415	0.479485	-2.47931	0.629356
-1.93345	0.491272	-2.51649	0.466049	-2.59125	0.779502	-2.06394	0.415475	-1.52739	0.397438	-2.74697	0.578777
-2.14804	0.466341	-1.99567	0.598579	-2.62813	0.433901	-2.52575	0.374528	-0.0171645	0.55558	-2.49918	0.417243
-2.41395	0.444126	-2.52179	0.374701	-1.3461	0.722817	-1.78059	0.475537	-2.06331	0.466928	-1.96875	0.423107
-2.37871	0.450082	-1.74988	0.387272	-2.50931	0.617122	-2.79479	0.423408	-2.6565	0.436493	-2.49604	0.713927
-2.26484	0.533345	-2.48704	0.42578	-1.88425	0.631649	-2.53994	0.381212	-2.60041	0.714813	-2.50904	0.640864
-2.50567	0.427332	-2.05971	0.23848	-2.58304	0.758133	-1.55498	0.430486	-1.626	0.474249	-1.42675	0.396737
-2.52772	0.452574	-1.85729	0.440066	-2.63228	0.704463	-2.09523	0.395436	-2.08092	0.471234	-2.72634	0.733951
-2.59373	0.365747	-2.14883	0.505444	-1.20046	0.738747	-2.22094	0.463964	-1.01321	0.490954	-2.45032	0.601896
-2.4	0.443289	-1.72642	0.414219	-1.77347	0.433514	-2.63356	0.422615	-1.48068	0.507472	-2.27953	0.674042
-2.58194	0.506803	-1.85516	0.431567	-2.50484	0.732757	-1.94254	0.432691	-1.57943	0.419411	-2.33035	0.330799
-1.87096	0.407591	-2.01452	0.428585	-1.97089	0.454723	-1.96166	0.434441	-2.05293	0.429058	-1.42581	0.452201
-2.00387	0.387773	-1.76894	0.389376	-1.40413	0.46121	-2.40685	0.449882	-2.54268	0.714074	-2.60585	0.631478
-2.57078	0.344442	-2.34723	0.507172	-1.55739	0.461057	-2.66488	0.539879	-1.82304	0.391137	-1.87819	0.375353
-2.3068	0.403546	-2.10557	0.443624	-1.83899	0.749377	-2.48535	0.430871	-2.14975	0.432078	-1.88486	0.414227
-2.12098	0.446627	-2.49339	0.447158	-2.09061	0.666309	-2.30079	0.356767	-1.9312	0.526718	-1.93765	0.769505
-3.07302	0.492735	-1.88954	0.398819	-2.47323	0.810472	-1.76522	0.483776	-1.93685	0.442554	-2.30932	0.685299
-2.46722	0.339934	-2.36146	0.405535	-2.62176	0.702405	-0.327872	0.449015	-1.73905	0.433295	-2.71429	0.589597
-2.5388	0.392175	-2.64919	0.376455	-1.82733	0.268946	-2.08771	0.410031	-2.13837	0.431202	-2.18654	0.735667
-1.96787	0.444573	-2.49869	0.463798	-2.7075	0.74214	-2.67452	0.430968	-2.18952	0.414392	-2.69041	0.674054
-2.17654	0.394708	-2.57988	0.358369	-2.06843	0.419016	-1.96767	0.424059	-2.50584	0.522523	-2.63975	0.696016
-2.64607	0.402393	-2.45084	0.709771	-1.20054	0.739441	-2.15599	0.424074	-1.52169	0.431916	-2.41725	0.735122
-2.51509	0.461506	-1.92733	0.40015	-1.70473	0.343353	-2.81318	0.445419	-1.71644	0.47118	-2.57359	0.632501
-2.56304	0.412777	-2.62412	0.377578	-2.3159	0.659667	-2.39708	0.441568	-2.50273	0.464955	-2.45427	0.73503
-1.86164	0.400783	-1.57316	0.360108	-2.63151	0.707734	-2.23755	0.450601	-2.54359	0.610293	-2.23748	0.731496
-2.3625	0.362015	-2.67463	0.43055	-2.2961	0.67428	-2.07982	0.532221	-2.57759	0.466435	-2.56086	0.622117
-2.22869	0.436378	-1.78358	0.490379	-2.79915	0.69257	-2.41162	0.454545	-1.49888	0.480784	-2.1886	0.678247
-2.40026	0.370126	-1.90112	0.450754	-2.47483	0.702366	-2.53319	0.438612	-1.76671	0.459367	-2.50426	0.400402
-2.72921	0.368475	-1.90101	0.427864	-1.64168	0.464926	-2.37151	0.368629	-2.20105	0.434696	-2.1531	0.669992
-2.46265	0.408935	-1.55743	0.410103	-1.82404	0.523467	-2.68632	0.438296	-2.41079	0.453647	-2.55216	0.614983
-1.97186	0.360862	-1.61037	0.436923	-2.27145	0.737406	-1.93316	0.427358	-2.89529	0.691352	-2.42844	0.672214
-2.36073	0.474444	-2.4368	0.414141	-2.48835	0.362862	-2.00351	0.487292	-2.04445	0.486729	-2.60694	0.671868
-2.0056	0.46643	-2.16334	0.287917	-1.75038	0.410549	-2.37938	0.442676	-2.26349	0.400391	-1.91215	0.709471
-2.59825	0.404879	-2.18477	0.266709	-1.44134	0.548577	-2.48304	0.463296	-2.07138	0.745219	-2.67846	0.653731
-2.43034	0.396683	-2.48037	0.522531	-1.90204	0.435213	-2.50276	0.396848	-2.06185	0.432952	-2.48504	0.722309
-2.2383	0.448522	-1.96819	0.475762	-2.62686	0.675473	-2.27789	0.377072	-2.7826	0.623541	-2.11405	0.714483
-2.43902	0.412899	-2.65528	0.396197	-2.48455	0.393454	-2.45353	0.414314	-2.79039	0.487445	-2.28709	0.408798
-2.42156	0.40632	-2.02512	0.382836	-2.71227	0.62618	-1.70383	0.483849	-2.54642	0.426451	-2.16836	0.561586
-2.40604	0.402796	-2.562	0.372795	-2.54119	0.701431	-2.72965	0.435885	-2.8083	0.507015	-2.73253	0.657894
-2.66067	0.504266	-2.37329	0.428045	-2.40016	0.63477	-1.89023	0.451118	-1.98347	0.492997	-1.94217	0.712382
-2.59188	0.410128	-2.37859	0.418406	-2.71065	0.763272	-2.63834	0.399285	-2.64651	0.419866	-2.33947	0.635349
-2.44132	0.410451	-2.00515	0.452349	-1.51339	0.381777	-2.00838	0.451955	-1.84633	0.484697	-2.70909	0.678576
-2.26712	0.414463	-2.10463	0.405453	-2.31536	0.304329	-2.20295	0.436053	-2.26861	0.424429	-2.31922	0.648058
-1.75872	0.470665	-1.79974	0.418602	-2.35031	0.777209	-2.84115	0.362563	-2.67541	0.477824	-1.77502	0.442124
-2.63131	0.521498	-1.92461	0.431917	-1.58415	0.550759	-2.07557	0.350003	-1.93447	0.472982	-2.22733	0.575305
-2.41666	0.391855	-2.26902	0.410382	-1.89818	0.36215	-2.77087	0.459277	-2.61146	0.734569	-2.66305	0.777816
-2.42712	0.448564	-2.12839	0.550904	-2.50374	0.777619	-2.45532	0.478076	-2.23012	0.554406	-2.34218	0.449979
-2.39807	0.453231	-1.66142	0.335745	-1.94837	0.452183	-2.67309	0.46356	-2.38275	0.401884	-2.08888	0.696401
-2.30424	0.428963	-2.12342	0.483645	-2.6006	0.699543	-1.7817	0.465937	-2.75852	0.584956	-2.47656	0.71108
-2.63486	0.36094	-1.85849	0.448925	-2.00986	0.723848	-2.66554	0.485874	-2.24898	0.36243	-2.61822	0.784333
-2.17944	0.442642	-1.83386	0.400835	-1.57143	0.443422	-2.47491	0.487518	-1.58291	0.420046	-1.96025	0.499338
-2.71978	0.379181	-1.70914	0.459007	-2.82151	0.700794	-1.83105	0.423913	-2.08157	0.444814	-1.93565	0.483093
-1.92521	0.510268	-2.23856	0.135264	-2.52213	0.792397	-2.51471	0.45294	-2.63766	0.574109	-2.42344	0.436985
-2.27442	0.437057	-2.52189	0.407672	-2.62887	0.773954	-2.47075	0.392859	-2.56639	0.561441	-2.52053	0.551342
-2.36766	0.397749	-2.02663	0.48079	-2.62963	0.0681253	-2.05778	0.486616	-2.43728	0.511598	-2.20369	0.603692
-2.36979	0.397558	-2.12185	0.411766	-2.58963	0.708132	-2.19274	0.436528	-2.78295	0.663443	-1.65253	0.379218
-2.36475	0.394753	-1.90283	0.420378	-2.38816	0.61369	-2.49338	0.406568	-2.37327	0.445846	-2.55083	0.632414
-2.39396	0.389913	-1.40229	0.51718	-2.39929	0.647957	-2.15756	0.517751	-1.80475	0.496533	-2.5748	0.694697
-2.37299	0.369977	-1.92539	0.416961	-2.42486	0.711453	-2.32832	0.471373	-2.42476	0.561846	-2.34855	0.563602
-2.24087	0.382235	-2.06543	0.272971	-1.85215	0.734683	-2.20969	0.454081	-2.98874	0.595403	-2.55842	0.691814
-2.24126	0.445938	-2.1547	0.0906299	-2.34255	0.310859	-2.48554	0.501718	-2.75613	0.591285	-2.80265	0.781543
-2.57625	0.389325	-2.47319	0.442285	-1.82568	0.402879	-1.80176	0.385676	-1.90429	0.419522	-2.74713	0.79177
-2.44397	0.385428	-1.51869	0.380568	-2.21051	0.704393	-2.42679	0.429151	-3.06828	0.628115	-1.72978	0.520405
-2.4498	0.423741	-2.2552	0.488927	-2.19481	0.425589	-2.65395	0.493004	-2.61208	0.587523	-2.30834	0.781641
-2.51541	0.45148	-2.39247	0.686215	-2.34661	0.400464	-2.43478	0.372752	-2.74503	0.624011	-2.29377	0.688016
-2.36705	0.422548	-1.59164	0.480031	-2.54962	0.723395	-2.13183	0.457964	-1.74888	0.555534	-1.16208	0.50602
-2.37519	0.451909	-2.46848	0.339331	-1.20161	0.49386	-2.24516	0.479788	-1.51345	0.494556	-1.84518	0.457115
-2.19255	0.588902	-2.12365	0.455221	-1.5965	0.377964	-2.34223	0.46255	-1.89412	0.474837	-2.43584	0.671441
-2.38866	0.434628	-2.19702	0.419787	-2.34732	0.77681	-2.02589	0.428287	-2.11035	0.450935	-1.71639	0.514221
-2.56186	0.442402	-2.13827	0.395697	-2.48887	0.555351	-2.41981	0.422517	-2.27772	0.465138	-2.86613	0.751813
-2.16303	0.424445	-1.6136	0.274999	-2.13927	0.467697	-2.49205	0.389885	-2.73742	0.650367	-2.19043	0.677306
-1.99217	0.384153	-2.27324	0.426658	-2.23636	0.794715	-2.4251	0.449931	-2.13057	0.44164	-1.86982	0.757515
-1.41877	0.3993	-2.42678	0.404108	-2.75623	0.625346	-2.53716	0.444171	-2.50259	0.60663	-1.45117	0.397471
-2.09304	0.40937	-1.24283	0.46168	-2.60502	0.692487	-2.40268	0.468191	-2.00166	0.460541	-1.1511	0.416919
-1.82659	0.486909	-2.13363	0.429207	-1.80694	0.69858	-2.60124	0.446261	-2.55318	0.559854	-1.39122	0.454931
-1.99414	0.404395	-1.25018	0.441736	-2.69991	0.654293	-2.57217	0.468844	-2.6577	0.699323	-1.2991	0.423295
-1.71036	0.409054	-1.47149	0.416751	-1.3898	0.506634	-1.53978	0.555426	-2.40803	0.473438	-2.51483	0.69443
-2.439	0.427053	-2.20589	0.423406	-1.52244	0.330156	-2.75079	0.509427	-2.0155	0.425107	-1.30438	0.422117
-2.29841	0.482776	-2.35785	0.0631636	-1.64175	0.484668	-2.37953	0.421755	-2.85285	0.663359	-1.73966	0.73947
-2.02109	0.483208	-2.14911	0.490779	-2.0917	0.345473	-2.6333	0.470366	-1.96539	0.482405	-2.62985	0.671922
-2.00324	0.422861	-2.51151	0.223224	-2.15322	0.137112	-2.28261	0.514759	-2.64993	0.513938	-1.94421	0.343335
-1.86166	0.428739	-1.52381	0.466867	-2.81088	0.591205	-2.37256	0.436028	-1.8525	0.477936	-1.25396	0.424233
-2.33622	0.579803	-2.46327	0.294132	-1.96005	0.352133	-2.59711	0.369707	-1.50705	0.439732	-3.03766	0.669878
-2.60242	0.379372	-2.25377	0.445629	-1.86243	0.46557	-2.37026	0.471385	-1.77784	0.435744	-2.55787	0.655763
-2.16831	0.49381	-1.55797	0.324967	-2.51423	0.700804	-1.85017	0.482289	-2.89674	0.721601	-2.46379	0.62723
-2.63379	0.38429	-2.61713	0.239897	-1.91597	0.505491	-2.45391	0.471068	-2.58191	0.522911	-2.40372	0.702389
-2.17655	0.571015	-1.80965	0.365958	-1.54712	0.374956	-2.25372	0.471342	-2.36408	0.442671	-2.41508	0.34018
-2.27984	0.478154	-1.67979	0.437612	-2.50458	0.785962	-2.36769	0.582467	-2.63736	0.719822	-2.32397	0.617965
-2.20129	0.52569	-2.30452	0.40285	-1.59799	0.418364	-2.46069	0.520863	-2.53063	0.619826	-2.64169	0.685782
-2.24188	0.425908	-1.3188	0.425958	-1.47826	0.41874	-1.70619	0.476961	-2.0814	0.509537	-2.13697	0.680052
-2.03849	0.441036	-1.79625	0.478221	-1.58159	0.545144	-1.73127	0.377008	-1.754	0.443601	-2.27034	0.679864
-1.88604	0.449035	-2.33652	0.113727	-2.54924	0.540198	-2.3328	0.48271	-2.32716	0.409637	-2.46952	0.658655
-2.25304	0.405748	-1.56889	0.394928	-1.94899	0.307241	-1.96309	0.476853	-2.08077	0.457553	-2.62456	0.68186
-2.36978	0.432767	-2.37026	0.240549	-1.67787	0.365861	-2.55985	0.418353	-1.9634	0.447626	-3.12543	0.713846
-2.47914	0.452016	-2.42015	0.195619	-1.98772	0.709999	-2.51089	0.525191	-1.66064	0.495175	-3.03955	0.714483
-2.73512	0.458876	-1.60356	0.36179	-1.89381	0.723797	-2.32276	0.523538	-2.316	0.509669	-2.58133	0.697301
-2.06363	0.465036	-1.8668	0.417592	-2.06746	0.426477	-2.14796	0.4589	-2.21985	0.485967	-2.45328	0.685488
-2.63343	0.47614	-2.01628	0.403458	-2.68091	0.652878	-1.95268	0.547569	-2.80414	0.712235	-2.70068	0.661575
-2.35186	0.463748	-2.30105	0.30858	-2.38923	0.727515	-2.2818	0.461113	-2.6107	0.514497	-1.64684	0.5202
-2.13926	0.431878	-1.75347	0.309174	-2.6338	0.831595	-2.4323	0.477911	-2.45886	0.441882	-2.05482	0.464771
-2.20588	0.488286	-1.82914	0.418168	-2.61422	0.699506	-2.68701	0.619745	-1.54683	0.421627	-2.22829	0.699985
-2.4796	0.432555	-1.87814	0.378689	-2.41435	0.607813	-2.4103	0.540057	-2.73601	0.713648	-1.90244	0.591142
-2.59906	0.464453	-1.65676	0.161533	-2.55338	0.652831	-2.38079	0.385356	-2.66561	0.439875	-2.49379	0.509458
-2.562	0.452682	-1.92656	0.34075	-1.52469	0.532961	-2.59927	0.499935	-2.47079	0.417998	-2.01142	0.483848
-2.7149	0.435356	-2.35134	0.199189	-1.73693	0.232372	-2.20475	0.510556	-1.84333	0.464525	-2.46848	0.58782
-2.62525	0.420967	-2.10475	0.392401	-2.59751	0.64922	-2.68253	0.497473	-2.07099	0.525394	-2.00951	0.739462
-2.28583	0.437702	-1.82084	0.516026	-2.29384	0.766891	-2.02241	0.4308	-2.68938	0.749581	-2.62125	0.687035
-2.85608	0.45695	-2.07764	0.460169	-1.85826	0.116796	-2.47201	0.466825	-2.46339	0.379143	-2.37022	0.648615
-2.58253	0.446926	-2.52891	0.141309	-1.56042	0.356035	-2.46101	0.486036	-2.59763	0.408399	-2.23514	0.671883
-1.85949	0.417664	-1.97696	0.367359	-1.59885	0.456059	-2.52796	0.509263	-2.0475	0.444701	-1.77338	0.667904
-2.3831	0.469478	-1.71752	0.442499	-2.01415	0.670691	-1.77397	0.473528	-2.36147	0.285449	-2.5346	0.692956
-2.25095	0.425668	-2.24499	0.362457	-1.95858	0.41255	-2.54547	0.538316	-2.33951	0.417227	-2.891	0.673117
-2.53874	0.474366	-2.4065	0.279326	-2.34373	0.720036	-2.63937	0.482042	-2.26802	0.398535	-2.27799	0.711616
-2.56579	0.466425	-1.96302	0.0426823	-2.67472	0.732081	-1.96593	0.511101	-2.75367	0.552585	-2.27703	0.667239
-1.40215	0.501521	-2.2257	0.318129	-2.00924	0.443007	-2.39111	0.533424	-2.14348	0.426021	-2.25617	0.632413
-2.39881	0.477288	-2.43046	0.445159	-2.53497	0.651081	-2.56755	0.433361	-2.71826	0.597069	-2.76868	0.689612
-2.45513	0.476685	-2.08165	0.434244	-2.58677	0.589493	-2.61437	0.448613	-2.33688	0.487016	-2.51718	0.700003
-2.4002	0.463714	-2.01659	0.436062	-1.65836	0.393318	-2.77192	0.453881	-1.68094	0.484444	-2.55445	0.775842
-2.41301	0.411343	-2.34723	0.465747	-2.17635	0.45713	-1.8595	0.541363	-2.45196	0.417062	-2.51675	0.663779
-2.02545	0.479745	-2.3057	0.382626	-2.33203	0.643292	-1.80134	0.476017	-2.21028	0.245353	-2.89195	0.646048
-2.30884	0.427032	-1.85139	0.381743	-2.34509	0.423095	-2.28128	0.468316	-2.16141	0.421484	-2.62781	0.737534
-2.64617	0.461946	-2.4388	0.34064	-2.48514	0.676146	-2.31557	0.558455	-2.65425	0.417624	-2.53358	0.63662
-2.6436	0.456959	-1.56081	0.430321	-1.74613	0.410104	-2.49977	0.364485	-1.13434	0.446144	-2.20317	0.71471
-2.50788	0.475241	-1.65365	0.34703	-1.68707	0.392129	-2.61209	0.418812	-2.03486	0.486932	-2.54477	0.744792
-2.44966	0.415142	-2.44881	0.264413	-2.26791	0.348098	-2.04221	0.512293	-1.98366	0.410732	-2.16813	0.677312
-2.40491	0.448358	-2.48319	0.166663	-1.87416	0.360522	-2.26365	0.471551	-2.08329	0.338726	-2.59408	0.629209
-1.7111	0.46119	-2.14954	0.416547	-1.60058	0.4173	-2.46558	0.494559	-2.26317	0.41782	-2.71021	0.662201
-2.49874	0.469166	-1.78877	0.438932	-1.95581	0.235773	-1.79303	0.565471	-1.84405	0.417664	-2.61225	0.710592
-2.13071	0.415913	-1.68822	0.437766	-1.94892	0.0985683	-1.99539	0.52295	-0.152149	0.495785	-2.74012	0.677089
-1.54834	0.429945	-2.31917	0.107716	-2.04197	0.429494	-2.23806	0.508449	-1.37594	0.518319	-1.8253	0.556562
-2.60529	0.49401	-2.16303	0.419297	-2.6251	0.816523	-2.25537	0.422893	-1.71632	0.450801	-2.42303	0.621911
-2.3961	0.439117	-2.24223	0.4427	-1.7031	0.394159	-2.36456	0.549534	-1.87419	0.429229	-2.49464	0.707099
-2.29212	0.443697	-1.85571	0.413134	-2.44245	0.565402	-2.48233	0.443983	-1.85073	0.523981	-2.62046	0.61244
-2.51913	0.410352	-1.88397	0.381283	-2.02224	0.367135	-2.63219	0.50417	-2.31758	0.421698	-2.70569	0.715896
-1.84989	0.418551	-2.44684	0.368668	-2.53693	0.702923	-2.27025	0.412053	-2.60649	0.716302	-2.62844	0.626723
-2.50799	0.458402	-2.09621	0.433911	-2.15774	0.764971	-2.46103	0.415364	-1.6128	0.462774	-2.18842	0.575151
-2.35037	0.419504	-2.19168	0.402239	-2.70758	0.669749	-2.16345	0.459338	-2.52931	0.406916	-2.42121	0.79268
-2.18139	0.405069	-1.68492	0.510216	-1.65815	0.42592	-2.49247	0.34829	-1.85551	0.343682	-2.29171	0.661518
-2.4576	0.39629	-2.30474	0.398565	-2.1676	0.379066	-2.26051	0.577317	-2.34004	0.38722	-2.50792	0.701206
-2.43693	0.497558	-2.20684	0.421213	-2.38829	0.590728	-2.28666	0.424027	-2.56717	0.718254	-2.59115	0.695584
-2.56452	0.472586	-1.96151	0.46652	-1.97666	0.375948	-2.01019	0.473816	-2.46253	0.408988	-2.22595	0.697257
-2.51568	0.468702	-0.521934	0.443916	-2.32896	0.568664	-2.33423	0.351941	-2.40737	0.51952	-2.38811	0.61388
-2.77019	0.466466	-2.28819	0.390806	-1.60821	0.385272	-2.41255	0.524875	-2.56817	0.543079	-2.33326	0.650655
-2.13327	0.432939	-1.85271	0.349881	-1.0471	0.436684	-2.17509	0.437639	-1.93897	0.361077	-2.33922	0.675798
-2.20728	0.483083	-2.08555	0.390688	-1.68397	0.277985	-2.57842	0.272405	-2.06611	0.455958	-2.8006	0.675418
-2.75514	0.381384	-2.16106	0.408155	-2.40803	0.681807	-2.54757	0.370229	-2.00109	0.437968	-2.02177	0.654263
-2.37822	0.390883	-1.62547	0.408676	-2.32019	0.506332	-2.29709	0.519882	-0.930795	0.607921	-2.55564	0.744022
-2.00738	0.438854	-2.07666	0.311476	-1.31817	0.433692	-2.37641	0.378666	-1.77425	0.362334	-1.49642	0.596802
-2.31015	0.435695	-2.19469	0.379714	-1.72751	0.459476	-1.69542	0.438369	-1.8367	0.296573	-2.3708	0.698381
-2.13289	0.51838	-2.37611	0.435214	-1.71317	0.26862	-2.09135	0.536805	-1.33709	0.4129	-2.53214	0.737658
-2.40708	0.424779	-1.83622	0.442445	-2.03449	0.432278	-2.22358	0.518637	-1.91615	0.58832	-2.27045	0.552245
-2.17723	0.399982	-1.80773	0.355761	-1.64937	0.393146	-1.99907	0.444445	-2.58357	0.423739	-2.74178	0.704803
-2.5224	0.406541	-2.29673	0.356958	-1.90313	0.440787	-2.05947	0.473393	-1.58201	0.419447	-2.4862	0.702132
-2.42021	0.421574	-2.38388	0.351255	-2.11888	0.357226	-1.33012	0.457249	-2.02622	0.473561	-2.69734	0.725924
-1.86109	0.434157	-2.21762	0.34064	-2.63499	0.480428	-2.22496	0.411518	-1.69783	0.431537	-2.79482	0.651438
-1.99013	0.558019	-1.24118	0.386439	-1.39815	0.418119	-2.2824	0.396931	-2.1883	0.636659	-2.16833	0.724851
-1.91229	0.413538	-1.97125	0.384903	-1.47393	0.456265	-2.19933	0.436305	-1.63657	0.402946	-2.87058	0.666412
-2.31587	0.359292	-2.22673	0.633294	-2.1707	0.218136	-2.50431	0.309301	-1.83019	0.456942	-2.27525	0.673929
-2.391	0.419158	-1.89992	0.43696	-2.17036	0.718428	-2.36158	0.39907	-2.02541	0.4186	-2.7711	0.577438
-1.87173	0.520034	-2.21321	0.346448	-2.44616	0.62686	-2.6481	0.303764	-0.727295	0.393713	-2.74743	0.688042
-2.2109	0.38069	-1.52493	0.389787	-2.26636	0.627834	-2.44083	0.356427	-1.95431	0.415342	-2.92327	0.741057
-1.66087	0.38126	-2.16956	0.187463	-1.83068	0.217815	-2.22023	0.484291	-1.72033	0.397295	-2.33902	0.697764
-2.52835	0.357809	-1.72212	0.360799	-1.45962	0.356394	-2.2897	0.488903	-1.30218	0.405535	-2.84468	0.742383
-1.80422	0.407412	-2.3268	0.370078	-1.87946	0.388985	-1.39194	0.445637	-1.40847	0.413134	-2.65297	0.704866
-2.13226	0.48741	-1.25953	0.475015	-2.17714	0.578846	-2.7206	0.377973	-2.36542	0.791901	-2.44813	0.692941
-1.86016	0.381808	-2.35719	0.269229	-2.17684	0.337803	-1.98623	0.425126	-1.44399	0.34184	-2.6404	0.734443
-2.01833	0.485466	-2.2109	0.415351	-2.00508	0.386174	-1.8544	0.54959	-2.49191	0.501238	-2.75248	0.743072
-2.13686	0.398863	-2.14812	0.253906	-2.15055	0.392766	-2.19651	0.425661	-1.93955	0.316996	-2.80167	0.724495
-2.2756	0.428536	-0.306919	0.462249	-1.56738	0.395459	-2.29783	0.391552	-0.42512	0.364914	-2.66958	0.726247
-2.30743	0.405051	-2.10703	0.340923	-1.39052	0.420525	-2.6863	0.356834	-2.31909	0.713457	-2.43382	0.614271
-2.18528	0.400564	-2.20419	0.488617	-1.91915	0.398288	-2.27361	0.456528	-1.61013	0.318453	-2.46433	0.699599
-1.90381	0.41233	-2.34792	0.420926	-1.81826	0.33484	-1.93002	0.50181	-2.46424	0.126459	-2.47943	0.716187
-2.1429	0.433974	-1.55131	0.48106	-2.66865	0.767876	-2.26993	0.431831	-2.37082	0.428347	-2.62218	0.764171
-2.35766	0.420478	-1.52216	0.415389	-1.96715	0.336926	-1.95105	0.411947	-1.95039	0.248915	-2.55395	0.667881
-1.80556	0.385678	-2.01849	0.411767	-2.02881	0.398224	-2.49766	0.415722	-1.25468	0.531204	-2.70256	0.69124
-1.25449	0.519245	-1.83825	0.39465	-1.74007	0.448801	-2.12595	0.462476	-2.10179	0.453643	-2.51795	0.646946
-2.40796	0.409127	-1.63293	0.366487	-1.94832	0.421356	-2.20165	0.402939	-1.48259	0.438033	-2.83469	0.685713
-2.10886	0.37999	-1.22138	0.379072	-2.41846	0.453928	-2.61898	0.408465	-2.81368	0.469509	-2.47514	0.640708
-2.35752	0.4809	-2.36216	0.267032	-2.23105	0.355477	-2.01119	0.461209	-2.01045	0.283258	-2.20773	0.638288
-2.34979	0.410126	-2.36426	0.256687	-1.7156	0.448948	-2.21797	0.451183	-2.2162	0.455955	-2.19101	0.549537
-2.13725	0.432227	-2.17834	0.681916	-1.44286	0.400276	-2.30029	0.489063	-1.85681	0.427962	-2.07245	0.314923
-2.37788	0.417317	-2.22697	0.146078	-2.24454	0.457309	-2.28242	0.381898	-1.74428	0.464476	-2.59548	0.456687
-2.5077	0.414305	-2.2181	0.417935	-2.10488	0.459426	-1.54648	0.556591	-1.41662	0.422956	-2.73229	0.687002
-1.90491	0.392667	-1.53365	0.390519	-2.41466	0.70789	-2.30801	0.401616	-2.07323	0.388367	-2.74561	0.742944
-2.07179	0.42725	-2.41976	0.0767204	-1.44845	0.375789	-2.46979	0.427925	-2.34388	0.699638	-2.4804	0.438387
-1.90609	0.379105	-2.02835	0.199266	-2.24438	0.599908	-2.68511	0.401007	-1.79435	0.430764	-2.61721	0.778641
-2.09034	0.407517	-2.05295	0.361529	-2.3244	0.454209	-1.81858	0.610897	-1.24342	0.469654	-2.5881	0.715417
-2.52135	0.413919	-2.33446	0.406443	-2.19164	0.42969	-2.32444	0.439619	-2.24233	0.328111	-2.75714	0.685445
-2.41818	0.388913	-1.57573	0.428241	-2.84716	0.664987	-1.4997	0.522933	-1.94039	0.383029	-2.67726	0.709635
-2.4647	0.431542	-1.37698	0.435849	-2.2619	0.40646	-2.34474	0.463961	-1.80349	0.371652	-1.91844	0.396644
-2.35348	0.409196	-2.25779	0.389108	-1.84725	0.433054	-2.58797	0.393573	-0.140701	0.453328	-2.87763	0.763055
-2.45455	0.410613	-1.94734	0.270575	-2.51225	0.726576	-2.22939	0.394783	-1.78471	0.441459	-2.6884	0.648404
-2.23402	0.422874	-2.192	0.436453	-2.50907	0.719927	-2.24457	0.439195	-1.85378	0.436233	-2.49914	0.669405
-2.46511	0.39493	-2.40721	0.403188	-1.85774	0.355986	-1.96954	0.444649	-1.82704	0.394794	-2.45738	0.696312
-2.28153	0.490876	-2.22487	0.348301	-1.62523	0.430281	-2.23918	0.394035	-2.14289	0.476999	-2.02919	0.593842
-1.94529	0.565832	-1.84118	0.445458	-2.35263	0.43866	-2.39465	0.386818	-2.57113	0.585174	-2.65723	0.701214
-2.19172	0.389153	-1.70497	0.307158	-1.45117	0.388544	-2.40146	0.404213	-1.83119	0.453637	-2.41587	0.711994
-2.37569	0.374874	-2.0962	0.457442	-1.62548	0.326784	-1.75526	0.50265	-1.52477	0.412339	-2.48033	0.624622
-2.4757	0.506745	-1.5483	0.391541	-2.80733	0.595181	-2.42342	0.441619	-1.82933	0.384288	-2.66598	0.700975
-2.65131	0.457735	-1.83026	0.22752	-2.70033	0.675197	-2.2461	0.36994	-1.69411	0.494358	-2.3321	0.701794
-2.31702	0.451588	-1.96116	0.401085	-1.99115	0.277702	-1.41142	0.435407	-1.06703	0.435372	-1.41065	0.685573
-2.1484	0.385025	-2.42668	0.3066	-1.87896	0.421863	-2.26039	0.407678	-1.96765	0.433581	-2.61187	0.746194
-2.3266	0.421872	-1.24423	0.373058	-1.75247	0.413773	-2.24208	0.41012	-2.41209	0.609151	-2.73143	0.697143
-2.31764	0.460273	-2.50264	0.362484	-2.26907	0.362863	-1.77536	0.410034	-2.65127	0.646687	-2.41418	0.500681
-2.26936	0.406747	-2.1423	0.404517	-2.1531	0.289083	-2.69444	0.392927	-1.82544	0.319343	-2.69593	0.753251
-1.44373	0.489933	-2.37828	0.429428	-2.14231	0.361752	-1.83759	0.505314	-1.19381	0.451344	-2.27307	0.686451
-2.82509	0.399698	-2.04459	0.305761	-1.67454	0.37221	-2.33006	0.395901	-2.52583	0.36929	-2.59828	0.6786
-2.81073	0.461357	-2.33979	0.358089	-2.67687	0.696415	-2.07318	0.406477	-1.6396	0.452131	-2.62145	0.689742
-2.24863	0.411086	-1.71938	0.400956	-1.65852	0.366566	-2.43065	0.273538	-1.57783	0.406449	-2.65344	0.699306
-2.53189	0.432674	-2.24818	0.360347	-2.54849	0.444852	-1.97777	0.423189	-1.84387	0.430399	-2.2532	0.666269
-2.41112	0.385852	-1.71511	0.471086	-2.1359	0.740988	-2.3638	0.453049	-1.77255	0.417807	-2.64881	0.63019
-2.91914	0.450344	-1.88553	0.514425	-1.50965	0.363304	-2.1796	0.308631	-1.71388	0.466649	-1.95356	0.418473
-2.52602	0.407771	-2.4253	0.0986489	-2.43706	0.731409	-2.11065	0.415989	-1.42109	0.402	-2.57033	0.681863
-2.19288	0.490906	-1.78956	0.398229	-2.52581	0.733417	-0.28228	0.531799	-2.04214	0.46938	-2.09572	0.411602
-2.27146	0.442838	-2.21262	0.412335	-1.71882	0.344207	-2.21877	0.41724	-2.4853	0.418966	-2.62493	0.648072
-2.49426	0.358164	-2.40392	0.365326	-2.7004	0.724929	-1.91894	0.383606	-2.26971	0.436805	-2.38929	0.690725
-1.62448	0.506746	-2.40443	0.403816	-1.73625	0.402976	-2.51069	0.405131	-1.97567	0.412279	-1.55653	0.429287
-2.21103	0.528019	-1.85031	0.321016	-2.68983	0.629664	-2.14376	0.380347	-2.39541	0.693902	-1.80153	0.585979
-1.99336	0.472048	-1.66175	0.475881	-1.96199	0.797079	-2.3635	0.409283	-2.35287	0.329535	-2.81217	0.706934
-2.5782	0.544466	-1.17653	0.411936	-1.85526	0.148842	-2.469	0.366837	-2.56345	0.478449	-2.49971	0.717441
-2.49244	0.438544	-1.38066	0.386678	-1.57241	0.287196	-2.21363	0.401053	-1.81584	0.415121	-1.89914	0.401143
-2.29754	0.439399	-1.26394	0.317576	-2.75362	0.71013	-1.91425	0.564756	-2.03923	0.380414	-2.40979	0.713961
-2.3272	0.403205	-2.48599	0.441531	-2.81467	0.720444	-2.28218	0.420728	-2.17844	0.602773	-2.40183	0.598647
-2.59637	0.392248	-2.17612	0.508413	-1.59088	0.451388	-2.27172	0.431113	-1.99631	0.334874	-2.68318	0.658647
-2.46099	0.416786	-2.22306	0.430126	-1.87709	0.279736	-1.98334	0.412058	-2.01504	0.412837	-2.71319	0.721247
-2.40428	0.434937	-2.16888	0.46502	-2.79224	0.67437	-2.05352	0.420986	-2.82982	0.440128	-2.67614	0.622352
-2.51904	0.415679	-1.6263	0.37413	-2.08111	0.18147	-2.11517	0.465448	-2.49755	0.470744	-2.50573	0.7071
-2.59074	0.46103	-2.45347	0.788702	-1.73496	0.372923	-2.2936	0.439029	-2.31789	0.405208	-2.6624	0.685404
-2.05056	0.386858	-0.841173	0.509453	-2.76534	0.655436	-2.21976	0.411889	-1.52094	0.408341	-2.63411	0.721836
-2.63263	0.511996	-1.58257	0.38897	-2.57268	0.688263	-2.25388	0.422086	-1.72766	0.417068	-2.62439	0.736266
-2.44404	0.443461	-2.24034	0.435813	-1.96209	0.450193	-1.41916	0.463478	-2.1727	0.450004	-2.88728	0.671025
-2.41008	0.447267	-1.49826	0.465177	-1.839	0.25136	-2.25111	0.398603	-1.61101	0.445213	-2.91009	0.679462
-2.64915	0.37213	-0.821903	0.470594	-1.50342	0.168479	-2.60342	0.363623	-1.88283	0.454543	-2.12966	0.456707
-2.12554	0.478323	-1.50498	0.3412	-2.71552	0.673625	-1.88049	0.521216	-1.73721	0.44511	-2.59734	0.710437
-2.46764	0.399502	-2.07828	0.458919	-2.09986	0.403199	-2.32999	0.430456	-0.193614	0.488469	-2.30994	0.560617
-2.64374	0.475482	-1.671	0.445923	-2.11638	0.226923	-2.28555	0.417142	-1.60472	0.418741	-2.02535	0.491257
-2.21487	0.449137	-1.50434	0.435907	-1.99867	0.419471	-2.31149	0.408601	-2.63631	0.510793	-2.60724	0.696656
-2.09245	0.393693	-2.1569	0.456577	-1.86159	0.548677	-2.42856	0.234743	-2.6685	0.388333	-2.48664	0.738937
-2.11174	0.424166	-1.54698	0.442381	-2.27187	0.732973	-1.66398	0.394788	-2.45007	0.476972	-2.88554	0.76638
-2.82165	0.401998	-2.01561	0.526176	-1.83742	0.077157	-2.00556	0.414397	-2.73288	0.388216	-2.61348	0.736423
-2.47551	0.437568	-1.74175	0.277532	-2.00413	0.108852	-2.37571	0.32959	-2.6329	0.450252	-2.86347	0.730334
-2.7117	0.400249	-2.68235	0.190381	-2.40665	0.736949	-1.88706	0.482561	-2.15374	0.5001	-2.6245	0.68713
-2.31737	0.449219	-2.13308	0.360487	-2.14078	0.402717	-1.68359	0.462352	-1.68546	0.335099	-2.92107	0.702836
-1.99316	0.515525	-1.99692	0.3917	-1.93789	0.403654	-1.92403	0.431393	-2.52137	0.428595	-2.56891	0.735024
-1.96621	0.452265	-1.58979	0.416331	-1.66771	0.431803	-1.57761	0.378521	-2.19654	0.689974	-2.59538	0.708059
-2.32049	0.428594	-1.56222	0.478883	-2.09211	0.504725	-2.38313	0.437354	-2.3592	0.351941	-2.04229	0.443605
-2.60953	0.433493	-1.71716	0.416939	-2.26885	0.284828	-2.26188	0.463458	-1.36077	0.410236	-2.54372	0.631111
-2.46425	0.471465	-2.00321	0.4079	-2.66378	0.721475	-2.20946	0.379602	-2.2212	0.428343	-2.67544	0.766231
-2.3988	0.550946	-2.44462	0.347281	-2.24356	0.43813	-2.25215	0.438458	-1.72212	0.441413	-2.52614	0.592364
-2.44465	0.453999	-1.58172	0.373709	-2.28744	0.389658	-2.32161	0.40481	-2.31378	0.409054	-1.44467	0.449043
-2.63891	0.276454	-1.63381	0.400079	-2.59094	0.724779	-2.00159	0.426897	-1.51372	0.349073	-2.22543	0.725826
-1.66184	0.367312	-1.69394	0.46636	-2.0473	0.445612	-2.24263	0.423244	-2.57628	0.467531	-2.3785	0.7238
-2.31739	0.426994	-1.95815	0.442054	-1.88162	0.41235	-2.34174	0.404331	-1.15668	0.380129	-2.5843	0.774841
-2.41549	0.415378	-2.41385	0.309056	-1.67845	0.413764	-2.33505	0.443037	-1.22126	0.430087	-2.49617	0.690793
-2.5882	0.407978	-2.4347	0.399689	-2.4157	0.726341	-1.87485	0.415139	-2.40806	0.566254	-2.64873	0.677356
-2.02058	0.417383	-2.28701	0.712996	-1.78049	0.375378	-2.38833	0.391631	-1.79697	0.440837	-2.64703	0.760987
-2.17749	0.544659	-2.51864	0.284414	-1.84307	0.309268	-1.83421	0.419173	-1.6414	0.426949	-2.82365	0.724707
-2.30574	0.384455	-1.59031	0.411808	-2.02605	0.461775	-2.32016	0.394308	-2.25783	0.366817	-1.85262	0.646136
-2.38497	0.437361	-1.51168	0.402342	-2.20004	0.420965	-1.57798	0.594224	-1.92981	0.32669	-2.51586	0.717861
-1.60183	0.50954	-2.04669	0.46715	-1.37677	0.398229	-2.18478	0.421047	-2.3239	0.574754	-2.17471	0.620903
-2.42068	0.519218	-1.77116	0.418348	-2.77446	0.549467	-2.12102	0.374818	-2.72805	0.470937	-2.58832	0.710048
-2.25132	0.500702	-1.25768	0.465108	-2.01748	0.57537	-2.57078	0.485646	-2.32469	0.332672	-1.68634	0.431295
-1.81301	0.447182	-1.74795	0.224783	-2.6377	0.709512	-2.52677	0.34949	-1.68719	0.412413	-2.76398	0.697787
-2.34207	0.432688	-1.69076	0.428443	-1.57675	0.424357	-2.35355	0.372862	-2.01781	0.504841	-2.50948	0.711268
-2.4567	0.458614	-2.54489	0.140019	-1.97474	0.404271	-2.27427	0.365539	-1.68191	0.404846	-2.53468	0.706178
-2.83899	0.158496	-1.62384	0.370253	-2.63541	0.809513	-2.36216	0.451849	-2.69856	0.555636	-2.76474	0.748027
-2.23771	0.509635	-1.62741	0.384571	-1.89349	0.173116	-1.96354	0.426663	-2.14453	0.440619	-2.59032	0.705299
-2.27441	0.432362	-1.84444	0.382195	-2.68316	0.570499	-2.07897	0.401863	-1.95376	0.445588	-2.6157	0.668601
-2.51212	0.467114	-2.20916	0.422879	-2.10538	0.582448	-2.22355	0.428497	-1.97773	0.445205	-2.40325	0.692958
-2.3534	0.517347	-1.60332	0.315524	-1.94703	0.389451	-2.14814	0.397102	-2.69439	0.422659	-2.44416	0.71233
-1.81952	0.395174	-2.20378	0.453569	-2.7855	0.703592	-2.10103	0.336079	-1.62101	0.463218	-1.04857	0.520507
-2.53122	0.517596	-2.19034	0.383239	-2.68604	0.677155	-2.31409	0.424036	-1.52524	0.459045	-2.65798	0.649097
-1.96446	0.511881	-1.1917	0.394811	-2.97058	0.7731	-2.47164	0.385289	-2.38314	0.703299	-2.39396	0.708081
-2.46286	0.413745	-2.25611	0.415348	-1.84189	0.458909	-1.88017	0.556654	-2.43455	0.722794	-2.398	0.648624
-2.74312	0.428694	-1.59358	0.400052	-2.20669	0.368948	-2.49484	0.349919	-2.51261	0.700104	-2.53847	0.759626
-2.27351	0.488672	-2.60035	0.759121	-2.11285	0.388818	-2.37175	0.33045	-2.2497	0.732947	-2.75699	0.751508
-1.99498	0.498118	-2.67164	0.705781	-1.81866	0.361403	-2.31904	0.375022	-1.74583	0.49662	-1.97975	0.708707
-2.01253	0.463639	-1.27477	0.412701	-2.64383	0.774092	-2.3075	0.376155	-1.50422	0.446885	-2.70745	0.730116
-2.65863	0.445173	-1.60625	0.379334	-2.05442	0.379033	-2.37732	0.423383	-1.50295	0.442993	-2.53025	0.692775
-2.57888	0.431633	-2.33538	0.610465	-2.61568	0.368084	-2.62593	0.463837	-2.19707	0.43863	-1.18759	0.536555
-2.95398	0.33024	-2.64014	0.156828	-1.65544	0.446368	-2.27515	0.419198	-1.4673	0.375996	-2.36297	0.666199
-2.49818	0.429215	-1.64218	0.43676	-1.89065	0.483746	-2.30275	0.342528	-1.64098	0.469444	-1.54361	0.468777
-2.39658	0.381262	-1.35386	0.43705	-1.69833	0.402646	-2.11154	0.378689	-1.71976	0.462946	-2.57729	0.68455
-2.52622	0.399324	-1.62844	0.404955	-2.6921	0.722685	-2.55322	0.451174	-1.39359	0.454229	-2.28462	0.718007
-2.47311	0.48733	-2.09926	0.435455	-2.57927	0.658638	-2.2908	0.415055	-1.40928	0.440854	-2.69125	0.738088
-2.5168	0.465932	-1.46745	0.404539	-2.4223	0.513888	-2.21159	0.424193	-2.52877	0.54058	-1.98256	0.681728
-2.64367	0.508959	-1.7928	0.437284	-2.76691	0.663498	-1.8567	0.561782	-1.24419	0.479452	-2.14103	0.652532
-2.50603	0.386206	-1.81384	0.393871	-1.8635	0.370897	-2.17983	0.40218	-2.37064	0.383917	-2.62877	0.65223
-2.65634	0.468503	-1.8296	0.395839	-1.60323	0.427521	-2.38924	0.471041	-2.11076	0.421703	-2.47562	0.702891
-2.69209	0.414748	-2.28891	0.41686	-1.75986	0.486702	-2.29079	0.395961	-1.35632	0.452387	-2.364	0.638242
-2.74713	0.426608	-2.34431	0.573192	-2.63437	0.725489	-2.29751	0.348958	-1.74841	0.416089	-2.29068	0.443634
-3.01126	0.487978	-1.38544	0.448655	-2.68071	0.71922	-0.955672	0.422153	-2.17009	0.481379	-2.20674	0.74974
-2.76758	0.394828	-1.50377	0.383197	-2.23166	0.391003	-2.25303	0.402784	-2.75812	0.462973	-1.72908	0.422712
-1.85474	0.470638	-2.28759	0.430685	-1.79862	0.395975	-2.21073	0.430608	-1.94176	0.402174	-2.61188	0.646614
-2.23425	0.488271	-2.44075	0.771089	-2.31528	0.389086	-1.96796	0.457603	-1.85987	0.446989	-2.68058	0.582824
-2.35685	0.365541	-2.40252	0.763501	-1.53412	0.409324	-2.6684	0.408859	-1.38896	0.454496	-1.91198	0.568439
-2.45244	0.413147	-1.44438	0.422869	-2.17975	0.217898	-2.17752	0.484631	-2.43149	0.687947	-1.13493	0.451458
-2.65471	0.450472	-1.37512	0.379109	-2.0685	0.264627	-2.31141	0.318943	-2.66163	0.718833	-2.54829	0.682624
-2.29139	0.42115	-2.01727	0.421955	-2.14244	0.397683	-2.32928	0.326038	-1.568	0.420219	-2.22769	0.640216
-2.73882	0.441875	-1.28826	0.415477	-1.71243	0.120311	-2.32199	0.405571	-1.88648	0.480128	-2.49091	0.694364
-2.36695	0.421644	-2.00574	0.396617	-1.65894	0.088946	-0.626598	0.444066	-2.54161	0.53761	-2.69217	0.562692
-2.1942	0.441617	-1.7708	0.387257	-2.1916	0.406721	-2.52308	0.362429	-2.67995	0.566083	-1.73668	0.662876
-2.56584	0.386784	-1.53621	0.400861	-2.53087	0.653816	-1.77997	0.343529	-2.0723	0.444717	-2.36872	0.592218
-2.36136	0.474538	-1.57407	0.427052	-1.8215	0.426757	-2.24407	0.396527	-2.10495	0.469032	-1.1979	0.383825
-2.34741	0.399183	-2.0818	0.391473	-2.6233	0.717301	-2.41438	0.343113	-1.24977	0.448509	-2.32652	0.721264
-2.31781	0.444651	-1.62778	0.422913	-2.78492	0.702074	-1.99632	0.522414	-2.19462	0.46943	-2.31105	0.685127
-2.68794	0.488468	-1.46779	0.356975	-2.66461	0.661292	-2.36938	0.42733	-2.03433	0.412762	-2.5114	0.718361
-2.36281	0.431032	-2.34381	0.406746	-1.28963	0.438109	-2.42989	0.314465	-1.67394	0.434501	-2.74784	0.693596
-2.67317	0.447317	-1.47638	0.406822	-1.73407	0.393801	-2.40001	0.319292	-1.75509	0.40973	-2.35473	0.677333
-2.12949	0.460775	-2.01758	0.421602	-2.31964	0.418957	-2.26159	0.372391	-2.18582	0.437558	-2.23648	0.672601
-2.30823	0.472627	-1.88254	0.457936	-1.55097	0.396634	-2.25515	0.372487	-1.5231	0.487773	-0.901225	0.42137
-2.27001	0.45682	-1.47307	0.490388	-2.39244	0.377033	-2.28682	0.463569	-2.45313	0.7244	-2.28089	0.660267
-2.7567	0.465822	-1.7352	0.33902	-2.90109	0.742834	-2.48837	0.397436	-2.3297	0.51118	-1.64931	0.436161
-2.71423	0.474361	-1.71757	0.430078	-1.81466	0.366833	-2.27959	0.495492	-1.63859	0.442573	-1.54397	0.482458
-2.72806	0.44442	-1.84054	0.441341	-1.76924	0.424772	-2.31237	0.39097	-2.16895	0.440002	-2.47548	0.629562
-2.07683	0.53957	-1.72661	0.463082	-2.75089	0.690818	-1.80215	0.593228	-1.45086	0.406692	-2.55609	0.609045
-2.77758	0.425326	-2.61045	0.371798	-1.78787	0.426736	-2.21612	0.438131	-1.65344	0.445336	-2.36742	0.677032
-2.82785	0.418571	-2.60671	0.36571	-2.58785	0.802521	-0.234237	0.565136	-2.29949	0.494725	-2.19474	0.480457
-2.52984	0.499834	-2.07511	0.450648	-2.64682	0.637614	-2.26448	0.502525	-2.79095	0.588647	-1.72193	0.503353
-2.43957	0.463137	-2.30215	0.40887	-2.46818	0.708658	-1.8238	0.48826	-2.07174	0.477616	-2.69239	0.656287
-2.72071	0.520818	-1.6891	0.430568	-2.33333	0.703528	-1.96684	0.513038	-2.44677	0.562044	-2.29278	0.707607
-2.43904	0.485673	-2.60191	0.42703	-1.95335	0.439161	-2.15163	0.467881	-1.26355	0.438911	-2.31004	0.587053
-2.55192	0.484942	-2.40479	0.432863	-2.83485	0.681154	-1.68636	0.462757	-2.83489	0.649015	-2.16992	0.777219
-2.79725	0.445755	-1.48533	0.454391	-2.02418	0.347739	-0.379131	0.440267	-2.12577	0.396949	-2.64589	0.730877
-2.53547	0.3757	-2.52081	0.392055	-2.30132	0.412889	-2.32978	0.395166	-1.83263	0.377606	-1.9915	0.756442
-2.49494	0.441181	-1.43395	0.406361	-1.88189	0.329877	-1.8841	0.518461	-2.60837	0.590085	-2.80804	0.549485
-2.71261	0.488294	-1.53095	0.43889	-2.591	0.775433	-2.10132	0.504804	-1.99146	0.472402	-2.67256	0.582275
-2.71262	0.515284	-2.43532	0.377839	-2.2615	0.698696	-2.04111	0.423279	-1.81045	0.466831	-2.3563	0.776539
-2.56114	0.453361	-1.97218	0.424839	-2.50123	0.663347	-2.15021	0.452655	-1.94639	0.477424	-2.49026	0.690513
-2.87402	0.416435	-2.54523	0.403017	-2.79025	0.744928	-2.36122	0.440257	-2.8274	0.554768	-1.79231	0.458227
-2.53203	0.38843	-1.48139	0.447082	-1.97372	0.390679	-2.56701	0.494567	-2.51033	0.612907	-2.24453	0.734483
-2.4674	0.428951	-1.4363	0.444763	-1.91446	0.429679	-2.53285	0.427798	-2.27402	0.705591	-2.42694	0.68698
-2.29575	0.420003	-1.5103	0.387087	-2.58829	0.591896	-2.22753	0.40965	-2.79499	0.653325	-1.94215	0.673736
-2.75202	0.380638	-1.38606	0.432466	-2.39661	0.704994	-2.3454	0.389177	-1.9857	0.493419	-2.35206	0.72792
-2.62819	0.409238	-1.68339	0.480923	-2.51143	0.740343	-0.151069	0.477057	-2.79884	0.675515	-2.53227	0.742219
-2.25529	0.437482	-1.80575	0.368471	-2.09954	0.697665	-2.42144	0.4303	-2.71438	0.752712	-1.8276	0.648196
-2.47871	0.463405	-1.35881	0.386696	-2.50574	0.815026	-2.01268	0.491871	-2.4373	0.433792	-2.22764	0.535404
-2.42515	0.397772	-1.80001	0.436525	-2.4936	0.790685	-2.26999	0.427495	-2.62607	0.387712	-2.47102	0.462272
-2.78113	0.447942	-1.46698	0.460633	-1.93515	0.384038	-2.43398	0.436292	-2.44941	0.737701	-2.63473	0.546492
-2.56094	0.433715	-1.42554	0.402127	-2.05118	0.483416	-2.28187	0.403039	-1.79918	0.427123	-2.47302	0.718124
-2.03032	0.457537	-2.21183	0.523779	-2.70805	0.615771	-2.4292	0.43463	-2.68798	0.564095	-2.62696	0.505214
-2.42845	0.517686	-2.63498	0.387245	-1.94013	0.248522	-2.25594	0.497923	-2.07288	0.508545	-1.62033	0.560946
-2.6958	0.402788	-1.51462	0.446643	-1.4529	0.474851	-1.93067	0.513683	-2.1205	0.367563	-2.41437	0.80537
-2.82761	0.404514	-1.288	0.414274	-2.63196	0.700415	-2.1861	0.444328	-2.44806	0.689884	-2.43003	0.688884
-2.40456	0.424054	-2.43132	0.484869	-2.06783	0.415014	-2.21041	0.394421	-2.02549	0.450942	-1.66895	0.478222
-2.33747	0.423254	-1.73272	0.477333	-2.1122	0.411939	-2.37374	0.432071	-2.53186	0.763639	-1.71356	0.652463
-2.32497	0.433425	-1.81895	0.448693	-1.99099	0.432575	-2.27984	0.528019	-2.85317	0.589974	-2.45893	0.74004
-2.31957	0.411982	-2.05709	0.432239	-2.67354	0.647884	-2.1177	0.481746	-1.44586	0.404521	-2.19785	0.66144
-2.44805	0.432848	-2.45198	0.39904	-2.07251	0.54384	-2.46566	0.4863	-2.5585	0.700866	-2.56252	0.608601
-2.59312	0.450141	-1.54297	0.389584	-2.87076	0.770294	-2.48138	0.474218	-2.90218	0.677738	-1.11925	0.460857
-2.62837	0.475926	-1.68216	0.366636	-1.84328	0.394595	-2.26488	0.384426	-2.03272	0.423058	-2.62289	0.669111
-2.12183	0.459725	-1.77866	0.418042	-2.6568	0.731147	-2.33385	0.398969	-2.30673	0.440799	-1.82982	0.400783
-2.72824	0.584065	-1.93604	0.484756	-1.58838	0.451735	-1.42141	0.396297	-2.73007	0.678051	-1.83624	0.446647
-2.39459	0.434409	-1.84599	0.427066	-1.69399	0.105855	-2.39736	0.457766	-2.51316	0.372448	-2.30551	0.524755
-1.97824	0.441555	-2.16445	0.531366	-1.5276	0.757916	-2.3859	0.339643	-2.93958	0.680445	-1.30607	0.385006
-2.47857	0.394301	-2.14354	0.432083	-1.95478	0.787637	-2.40398	0.388282	-0.121273	0.450958	-2.57174	0.7765
-2.06048	0.452564	-2.00467	0.447345	-2.12463	0.386868	-2.10495	0.467624	-1.59576	0.453315	-2.53624	0.680324
-2.63218	0.41624	-1.26764	0.467862	-2.68749	0.674133	-2.46299	0.406485	-2.60452	0.678143	-1.63513	0.389082
-2.56518	0.44958	-2.61785	0.44128	-2.49729	0.757371	-2.21808	0.437954	-2.36147	0.641351	-2.44812	0.705479
-2.60632	0.455448	-1.55259	0.434775	-1.46857	0.296169	-2.23631	0.429089	-1.83078	0.49332	-2.23402	0.777347
-1.88088	0.456275	-1.83418	0.463195	-1.97301	0.515273	-2.2924	0.425055	-2.39549	0.627362	-2.69446	0.616697
-2.10297	0.529376	-2.05285	0.405371	-2.18879	0.316995	-1.46402	0.395238	-2.27928	0.457162	-2.41345	0.696182
-2.30707	0.443156	-1.33528	0.401776	-2.43489	0.772476	-2.03456	0.394526	-2.61758	0.591726	-2.29373	0.733797
-2.43822	0.55653	-2.18687	0.392156	-1.79467	0.497943	-2.13497	0.492981	-2.48092	0.504145	-2.69035	0.663154
-1.77582	0.369598	-2.36615	0.393367	-2.23893	0.627953	-2.47892	0.422401	-2.45015	0.637582	-2.04595	0.657642
-2.27586	0.457536	-0.834554	0.443571	-2.06775	0.271379	-2.53431	0.418933	-2.0058	0.504105	-2.64707	0.685728
-2.41995	0.441328	-1.37378	0.440823	-2.36545	0.390549	-2.59404	0.427245	-3.04406	0.649624	-2.62568	0.648506
-2.37996	0.454841	-2.46302	0.427082	-1.94069	0.47816	-2.53948	0.423495	-2.58721	0.441911	-2.52316	0.715793
-1.64558	0.410121	-1.36722	0.440594	-1.97146	0.815483	-2.15451	0.531119	-2.24195	0.648406	-2.07634	0.72978
-2.26836	0.421499	-2.26768	0.447241	-2.31827	0.428202	-2.33409	0.459689	-2.57972	0.408812	-2.58792	0.659957
-2.21151	0.432039	-2.36235	0.410067	-2.19066	0.376592	-2.55576	0.388772	-2.72326	0.406518	-2.60326	0.642358
-2.42919	0.441565	-1.47092	0.445397	-1.70138	0.373786	-2.26479	0.434537	-2.39057	0.504606	-2.28238	0.460968
-2.54728	0.479128	-1.23295	0.470727	-1.94263	0.668318	-2.44288	0.453452	-2.53694	0.625634	-2.56278	0.742785
-2.47097	0.437048	-2.51133	0.547217	-2.05004	0.384851	-2.27799	0.43502	-2.75939	0.560717	-2.50896	0.725445
-2.39836	0.423449	-2.58564	0.383781	-2.14463	0.442262	-0.321639	0.442108	-2.30518	0.432514	-1.45841	0.435501
-2.04558	0.384809	-1.70474	0.428637	-1.63783	0.31924	-1.56675	0.34687	-2.60276	0.40541	-2.40398	0.68515
-2.05788	0.4573	-2.09313	0.393141	-2.34024	0.409074	-1.34301	0.40079	-2.46021	0.469506	-2.57002	0.630915
-2.15689	0.462765	-2.78619	0.724594	-2.38276	0.662033	-2.47045	0.415325	-2.41712	0.467245	-2.71045	0.446139
-2.28894	0.372944	-2.30625	0.39487	-1.73805	0.305777	-2.35057	0.424904	-2.58881	0.554866	-2.65593	0.669547
-2.24426	0.441377	-1.6222	0.421821	-1.45935	0.378137	-2.49719	0.433602	-2.46736	0.469534	-2.6188	0.765107
-2.53418	0.485753	-2.43903	0.448262	-1.7966	0.41847	-2.12206	0.587272	-2.19728	0.418923	-2.08176	0.441382
-2.43161	0.408913	-2.14067	0.479578	-1.67514	0.139842	-1.23286	0.46797	-1.45988	0.442758	-2.42823	0.716675
-1.63449	0.427062	-2.04171	0.455519	-2.29123	0.440261	-2.34067	0.427203	-1.77787	0.361901	-2.47036	0.650838
-1.55572	0.385746	-1.33265	0.365414	-1.5637	0.311498	-2.40106	0.442224	-2.64265	0.683086	-2.32633	0.756
-2.4847	0.439583	-1.46874	0.431981	-2.38382	0.707983	-2.32773	0.522293	-2.08581	0.536846	-1.75423	0.662898
-2.12309	0.490275	-2.09581	0.425101	-1.67017	0.486042	-2.38588	0.48755	-2.53711	0.443593	-2.38574	0.686644
-2.2838	0.433605	-1.92195	0.405675	-1.23438	0.395996	-2.48743	0.348449	-2.24721	0.440724	-2.42981	0.675064
-2.26673	0.417391	-1.93251	0.411194	-1.71609	0.404536	-2.29383	0.397433	-2.29455	0.446039	-2.61943	0.664128
-2.25483	0.423329	-1.86035	0.405274	-2.0106	0.477243	-2.48819	0.541449	-2.08588	0.186933	-1.33601	0.548661
-2.22619	0.416355	-2.01467	0.39813	-1.66837	0.34291	-2.41934	0.424898	-2.86012	0.677823	-1.72706	0.61162
-2.02415	0.425684	-2.54981	0.417224	-2.08208	0.334471	-2.39674	0.472491	-2.09113	0.36678	-2.4041	0.720159
-2.12934	0.447803	-1.55153	0.482722	-2.06813	0.373066	-2.37284	0.434455	-2.65974	0.389816	-2.38221	0.682188
-2.62961	0.435114	-2.45994	0.591349	-1.72274	0.368105	-2.40774	0.370609	-2.3163	0.43059	-1.33207	0.555388
-2.50318	0.421395	-2.39471	0.42539	-2.5374	0.710837	-2.25091	0.406283	-2.75801	0.67819	-1.57325	0.419364
-2.22755	0.423774	-1.51407	0.440936	-1.7196	0.42805	-2.28635	0.427102	-1.28128	0.454446	-2.6344	0.598447
-2.61041	0.369117	-1.83766	0.46521	-1.47996	0.489885	-1.74084	0.487701	-2.57691	0.622954	-2.46325	0.609313
-2.2191	0.477389	-2.20951	0.384921	-1.48448	0.388169	-2.25189	0.592189	-2.82019	0.659805	-1.84102	0.357304
-2.31777	0.410807	-2.2394	0.394265	-1.62682	0.386863	-2.49453	0.468216	-2.16078	0.535391	-2.62675	0.629947
-1.80558	0.435941	-2.30054	0.400356	-1.61721	0.422418	-2.44293	0.438303	-1.92781	0.406072	-2.03807	0.404094
-2.27851	0.462361	-1.82425	0.462191	-1.74638	0.417129	-2.07363	0.465527	-2.59109	0.449342	-2.38136	0.711969
-2.21852	0.407702	-2.18738	0.391204	-2.373	0.592406	-2.49615	0.467402	-2.6076	0.422545	-2.63625	0.740682
-2.02122	0.418784	-2.83528	0.759308	-1.78322	0.450821	-2.13976	0.51838	-1.43341	0.429734	-2.1165	0.379377
-1.31719	0.446717	-1.63965	0.378734	-2.1472	0.68554	-2.6476	0.353988	-1.40314	0.47964	-1.50162	0.585296
-2.26713	0.419165	-1.90623	0.470855	-1.54184	0.420661	-2.38363	0.454783	-1.67512	0.438701	-2.43621	0.666773
-2.3041	0.371584	-2.25148	0.44738	-2.42945	0.582766	-2.51903	0.441973	-1.77659	0.340622	-2.31003	0.773814
-2.34722	0.434394	-1.41568	0.540498	-1.661	0.445457	-2.44852	0.422167	-1.52184	0.367249	-2.66945	0.702284
-1.87104	0.452238	-1.66969	0.41447	-1.92248	0.43457	-2.28327	0.372971	-1.96899	0.31312	-0.0647818	0.414881
-2.39388	0.41014	-1.40439	0.41161	-2.60858	0.73556	-2.13764	0.475382	-1.46427	0.4418	-2.61252	0.670796
-2.12905	0.439792	-1.66478	0.455823	-1.84921	0.385757	-2.06347	0.412689	-1.77657	0.394449	-2.66303	0.682787
-2.21286	0.440605	-1.55189	0.386597	-2.04767	0.45315	-2.2818	0.531787	-2.69226	0.345048	-1.58228	0.401305
-2.53686	0.456279	-1.63497	0.521795	-2.59804	0.713541	-2.63112	0.498491	-2.57375	0.4494	-2.41343	0.664472
-2.28195	0.382584	-1.88582	0.407778	-1.61726	0.438448	-2.26842	0.505707	-2.2934	0.26428	-0.307482	0.495718
-2.41087	0.415127	-2.55192	0.438897	-2.10452	0.516461	-2.28763	0.444257	-2.6551	0.465276	-2.62313	0.694476
-2.25856	0.4866	-2.54179	0.494141	-2.13882	0.410717	-2.07552	0.46375	-1.81467	0.476044	-2.76123	0.683653
-2.2628	0.452561	-2.11274	0.420749	-2.30025	0.635924	-2.93277	0.477324	-2.10626	0.510411	-2.10128	0.700875
-2.13782	0.479226	-1.40136	0.427909	-2.20925	0.304483	-2.60233	0.53804	-2.78087	0.675069	-0.863254	0.390296
-2.2714	0.416696	-2.50041	0.730306	-1.64575	0.332774	-2.37722	0.426417	-2.75818	0.673527	-2.59838	0.741443
-2.126	0.437207	-1.57519	0.419277	-1.66814	0.323383	-2.53148	0.373255	-2.60927	0.708358	-2.47994	0.582572
-2.29687	0.493988	-1.88244	0.411919	-2.7773	0.7577	-2.45862	0.392872	-2.92353	0.70577	-2.16655	0.431623
-2.29954	0.449392	-2.23064	0.362001	-1.53494	0.293843	-2.49831	0.450362	-0.586304	0.5	-2.71933	0.694554
-2.45729	0.420127	-2.07342	0.410282	-2.09089	0.340289	-2.82356	0.467788	-2.75561	0.633154	-1.67358	0.460672
-2.5295	0.434619	-2.33506	0.46437	-2.03802	0.623939	-2.44496	0.436918	-1.18916	0.388254	-2.41123	0.708746
-2.30031	0.467077	-2.40054	0.440889	-1.98608	0.349497	-2.40338	0.491596	-2.70853	0.433255	-1.44757	0.536258
-2.37425	0.446219	-2.38641	0.647	-2.21415	0.722049	-2.429	0.455047	-1.93599	0.466485	-1.54063	0.732594
-2.55901	0.421333	-1.88236	0.409012	-2.08943	0.384682	-2.34806	0.504808	-2.64628	0.433471	-2.82087	0.59308
-2.65569	0.395431	-2.02857	0.539802	-1.92466	0.419371	-2.068	0.446868	-2.21786	0.253009	-2.66125	0.689703
-2.12874	0.471831	-1.23499	0.398684	-2.13097	0.478343	-2.37804	0.533711	-1.75047	0.465325	-2.81969	0.711924
-2.34616	0.424136	-2.2253	0.464919	-1.664	0.484956	-2.70281	0.380507	-1.63688	0.457605	-2.52412	0.669864
-2.23014	0.430243	-2.17951	0.375221	-2.11227	0.362891	-2.23475	0.449459	-2.69752	0.645051	-2.37573	0.705115
-2.20862	0.441707	-2.15219	0.423981	-1.54227	0.417977	-2.40608	0.479069	-2.62667	0.460624	-0.47489	0.429738
-2.14468	0.426006	-2.07491	0.472572	-1.73625	0.504277	-2.60641	0.406236	-2.81084	0.64699	-0.903294	0.496163
-2.20894	0.412275	-1.57869	0.465651	-2.35918	0.55825	-2.31808	0.484168	-1.80704	0.469192	-2.46297	0.66484
-1.75555	0.477898	-1.88689	0.391676	-1.89649	0.423239	-2.32166	0.511072	-1.5661	0.570589	-2.4527	0.769277
-2.12007	0.519234	-1.51311	0.411456	-1.65829	0.223566	-1.97541	0.477735	-1.99714	0.447365	-1.40739	0.427364
-2.29914	0.409765	-1.84474	0.441426	-2.25256	0.662564	-2.38368	0.462462	-1.88731	0.346919	-2.47221	0.674869
-2.44045	0.416016	-2.54493	0.394643	-1.80476	0.566642	-2.45878	0.391481	-1.81758	0.493757	-2.568	0.642526
-2.372	0.40386	-2.12583	0.382983	-1.82777	0.44422	-2.16873	0.480998	-2.5626	0.452302	-2.46811	0.725869
-2.18788	0.383758	-2.25372	0.389052	-2.12387	0.213125	-2.28673	0.458462	-2.61788	0.689912	-2.33904	0.703029
-2.24315	0.390829	-2.44637	0.461033	-2.16959	0.407893	-2.35437	0.484986	-2.24736	0.438687	-2.35484	0.511824
-1.46684	0.426491	-2.23036	0.448316	-1.54423	0.420002	-2.36398	0.554026	-1.60073	0.496553	-2.4935	0.694855
-2.47117	0.418615	-2.1584	0.374515	-1.42326	0.286765	-2.6308	0.353781	-2.07528	0.442736	-2.62651	0.636244
-2.18486	0.416696	-1.48108	0.420145	-2.02002	0.357163	-2.53335	0.40458	-2.72595	0.501765	-2.36898	0.672627
-2.07048	0.414695	-2.53576	0.384471	-1.6727	0.498527	-2.11605	0.467148	-2.52909	0.511257	-2.29118	0.673124
-2.35522	0.401058	-1.49113	0.381187	-2.30077	0.134632	-2.37868	0.430457	-2.54581	0.363525	-2.41582	0.714615
-2.55427	0.435573	-2.48504	0.441853	-2.19707	0.462044	-2.2922	0.480265	-1.82927	0.457989	-2.2837	0.44037
-2.24009	0.398367	-2.41011	0.394881	-1.94766	0.429763	-2.35038	0.441526	-2.00387	0.480687	-2.51576	0.627868
-1.98394	0.422985	-2.2863	0.405675	-2.6111	0.467837	-2.56331	0.446496	-2.77419	0.601292	-2.81059	0.614171
-2.14375	0.53216	-1.85162	0.479625	-1.75868	0.433766	-2.45554	0.444452	-2.74042	0.684608	-2.69184	0.736986
-2.09167	0.435005	-2.13243	0.400068	-1.31648	0.401549	-2.35181	0.439429	-2.24775	0.401767	-1.32138	0.496214
-2.21926	0.424675	-2.49152	0.423461	-2.38015	0.664913	-2.54826	0.439432	-2.17751	0.506295	-1.41928	0.437906
-2.38091	0.431679	-2.36297	0.402044	-1.37194	0.474741	-2.60574	0.500514	-1.88343	0.437801	-2.32113	0.686171
-2.46108	0.396588	-2.149	0.410754	-2.41257	0.447897	-2.00576	0.643295	-2.04729	0.57346	-2.386	0.660304
-1.8171	0.41295	-2.10308	0.372991	-2.10633	0.688219	-2.45594	0.42281	-2.63401	0.687608	-2.66034	0.608885
-2.24117	0.404254	-2.46236	0.403008	-1.1957	0.447643	-2.44605	0.415601	-2.64023	0.487879	-2.5842	0.666459
-1.94451	0.408209	-2.27507	0.460631	-1.46867	0.50896	-2.48355	0.487591	-2.50105	0.685873	-2.61082	0.653719
-2.2829	0.36879	-1.80183	0.352579	-1.75766	0.621577	-2.32581	0.481707	-2.82406	0.423152	-2.30707	0.400515
-2.23127	0.437016	-2.29152	0.416989	-2.73533	0.685106	-2.34642	0.452338	-1.68877	0.425312	-2.38733	0.699117
-2.27212	0.531281	-1.80143	0.436612	-2.14238	0.41905	-2.53843	0.439279	-2.22211	0.299963	-2.56178	0.656349
-1.9709	0.427368	-2.44393	0.403282	-2.11121	0.434456	-2.66147	0.357414	-2.67061	0.724502	-2.54896	0.787612
-2.26302	0.416214	-2.28481	0.422026	-1.79251	0.389382	-2.60623	0.573348	-1.30907	0.465873	-2.5456	0.584579
-2.16356	0.461523	-2.40965	0.374995	-2.18674	0.426104	-2.65447	0.46209	-2.57974	0.424786	-2.72147	0.669874
-2.16459	0.513845	-1.98856	0.394046	-1.60879	0.522916	-2.51089	0.490243	-1.86234	0.493024	-2.65731	0.663925
-2.19637	0.420547	-2.41583	0.389312	-2.13375	0.456532	-2.40018	0.48809	-2.48458	0.724763	-2.22388	0.740523
-2.35874	0.441581	-2.31035	0.412583	-2.1765	0.427645	-2.50752	0.452507	-2.53954	0.648614	-2.72628	0.574243
-2.35463	0.445298	-1.91415	0.470425	-2.64328	0.439516	-2.61313	0.42822	-2.84565	0.448848	-2.38444	0.7235
-2.31954	0.484326	-2.36441	0.354435	-1.6656	0.445036	-2.37947	0.480282	-1.18257	0.459057	-2.66674	0.597085
-2.23995	0.407164	-1.19988	0.44928	-2.14915	0.44163	-2.55696	0.466577	-2.83125	0.705935	-1.99087	0.495044
-2.34277	0.401024	-2.17519	0.360861	-2.56239	0.611056	-0.590997	0.529217	-2.64949	0.462832	-2.39803	0.720663
-2.10681	0.389187	-2.49222	0.342927	-2.57871	0.561328	-2.03942	0.570866	-2.77471	0.727401	-2.68808	0.745955
-1.95785	0.405792	-1.86663	0.432065	-2.57905	0.586219	-2.25209	0.468949	-2.3617	0.560269	-2.45377	0.526814
-2.36088	0.462082	-2.3929	0.372718	-2.16855	0.393129	-2.70838	0.442739	-2.47421	0.435109	-2.32985	0.650067
-2.1645	0.449123	-1.78416	0.419886	-2.3864	0.471609	-2.42002	0.492795	-2.57916	0.162609	-2.72829	0.553103
-2.47044	0.469887	-1.40268	0.456246	-1.87755	0.456438	-2.57852	0.389356	-3.0579	0.383814	-2.27002	0.460018
-2.22461	0.432622	-1.1736	0.444974	-2.39543	0.425108	-2.37472	0.476672	-2.62799	0.384674	-2.56308	0.712801
-2.46877	0.387392	-2.00926	0.442051	-2.1765	0.778788	-2.64682	0.451721	-2.66009	0.439694	-1.67641	0.40377
-2.51468	0.394446	-1.92496	0.429351	-2.34709	0.700421	-2.52687	0.481416	-2.62375	0.754956	-2.47317	0.715797
-2.39102	0.398674	-2.28289	0.444984	-1.96862	0.392663	-2.09863	0.498942	-2.90019	0.628429	-2.67456	0.647404
-2.47507	0.514729	-1.8873	0.427947	-2.10561	0.330926	-2.46557	0.423372	-2.8104	0.415655	-2.14534	0.421029
-2.13982	0.39821	-1.91636	0.441102	-1.4754	0.226196	-1.8874	0.597779	-2.58609	0.439372	-2.54246	0.610483
-2.38734	0.50881	-2.08139	0.518574	-2.19877	0.701709	-2.5601	0.465021	-2.42845	0.48569	-2.44068	0.439011
-2.21257	0.436181	-1.50326	0.422523	-1.33361	0.418504	-2.35332	0.462078	-2.26277	0.460003	-2.75076	0.638603
-2.61463	0.400765	-2.7476	0.345152	-2.51967	0.400139	-2.80843	0.455123	-2.47976	0.429172	-1.75841	0.434314
-2.35433	0.437625	-2.49282	0.468805	-2.40599	0.64943	-2.69284	0.457242	-2.80234	0.663498	-2.46815	0.720321
-2.53081	0.41514	-1.96316	0.458639	-2.41935	0.277802	-2.52676	0.507772	-2.26607	0.436758	-1.5582	0.486289
-2.21352	0.439213	-2.01457	0.391776	-1.71324	0.442588	-2.76794	0.484462	-2.34526	0.47062	-2.38712	0.649202
-2.3403	0.418934	-1.79488	0.478498	-1.34067	0.443963	-2.44247	0.541754	-2.57538	0.440871	-0.955767	0.464612
-2.48198	0.371812	-1.39848	0.455837	-1.92976	0.394952	-2.68131	0.592861	-1.80196	0.392791	-2.72187	0.677732
-2.10332	0.475173	-2.28496	0.453214	-2.20284	0.507643			-2.64131	0.442524	-2.33149	0.68461
-2.40864	0.450939	-1.66129	0.429483	-2.76855	0.707208			-2.54554	0.436826	-2.539	0.733958
-2.35059	0.349283	-1.55506	0.433302	-1.71507	0.431295			-2.44999	0.495246	-2.4902	0.779616
-2.45364	0.399025	-2.03743	0.185683	-1.99789	0.414649			-2.22731	0.213979	-1.69143	0.407431
-2.23683	0.48637	-1.85869	0.394364	-1.38203	0.387179			-2.98796	0.685966	-2.72438	0.62505
-1.22456	0.402736	-2.11638	0.220981	-1.6327	0.335726			-2.72581	0.379728	-2.28411	0.623047
-2.26446	0.435852	-1.884	0.409689	-2.66949	0.693411			-2.33382	0.717425	-2.59136	0.688005
-2.40131	0.355664	-2.39113	0.410854	-1.83454	0.451076			-2.44366	0.409316	-2.64451	0.584365
-2.37653	0.38215	-2.02018	0.396851	-2.4886	0.623076			-2.87681	0.453562	-2.5391	0.615508
-2.2833	0.390601	-2.45959	0.78202	-1.61503	0.416454			-2.47464	0.408379	-1.85942	0.414913
-2.24712	0.402885	-2.12605	0.424228	-1.89687	0.450664			-1.97917	0.533328	-1.87282	0.353989
-1.52798	0.417509	-1.79695	0.543089	-2.15603	0.440106			-2.56246	0.38923	-2.21617	0.700561
-2.50741	0.589208	-2.03056	0.468503	-1.29997	0.463576			-2.30737	0.425261	-2.37648	0.63912
-2.32679	0.438454	-1.8855	0.409457	-2.59001	0.718302			-2.60653	0.736586	-1.94776	0.571145
-2.3369	0.427152	-2.61502	0.467753	-1.64407	0.151512			-1.94297	0.546505	-2.62396	0.624333
-2.4611	0.441898	-2.25956	0.387118	-1.88674	0.469864			-1.96046	0.484136	-2.07346	0.464309
-2.65311	0.49528	-1.64729	0.466537	-2.09667	0.332247			-2.65723	0.678906	-1.81599	0.53708
-2.46258	0.428008	-1.87749	0.250143	-1.9062	0.317757			-2.86972	0.624097	-2.75139	0.720744
-2.55224	0.424348	-1.27338	0.413291	-1.34972	0.444842			-2.69211	0.507005	-2.67096	0.65002
-2.58419	0.465177	-2.3592	0.406298	-1.81455	0.417969			-1.99477	0.475452	-2.06047	0.581421
-2.11073	0.470321	-2.14305	0.392383	-2.10461	0.560173			-1.9797	0.461512	-2.75229	0.606252
-2.1286	0.435154	-2.0891	0.385807	-2.34976	0.656596			-2.68348	0.707091	-1.38645	0.401072
-2.28986	0.433853	-1.98582	0.432229	-1.47243	0.208616			-3.00333	0.623754	-2.38112	0.396055
-2.42299	0.42077	-2.50861	0.408082	-1.45917	0.548076			-1.65695	0.536799	-2.68207	0.57138
-2.41397	0.441919	-2.40461	0.396295	-1.83995	0.481601			-2.81192	0.654378	-2.54509	0.556817
-2.02896	0.452703	-2.43697	0.40993	-1.51608	0.377365			-2.68818	0.700708	-2.71312	0.623485
-1.89528	0.361307	-2.06907	0.29497	-2.38121	0.64618					-2.39374	0.727687
-2.54474	0.425434	-1.62278	0.466746	-1.90193	0.405233					-2.68315	0.615184
-2.46104	0.438771	-2.29912	0.383368	-1.59727	0.575994					-2.65923	0.600336
-2.11418	0.420878	-1.31791	0.437658	-2.02515	0.636143					-2.687	0.754459
-1.93612	0.547239	-2.05048	0.405972	-1.53258	0.115648					-1.60216	0.443317
-1.78573	0.540907	-2.61876	0.282092	-2.81327	0.740594					-2.52659	0.444876
-2.50237	0.453364	-2.61638	0.220181	-2.24806	0.165587					-1.52801	0.538949
-2.37733	0.406776	-2.31525	0.395113	-1.80421	0.512229					-1.4558	0.412136
-2.49431	0.429842	-2.35135	0.42873	-2.14826	0.597213					-2.45013	0.421118
-1.17304	0.40229	-1.77138	0.396955	-2.63402	0.773307					-2.55396	0.624397
-2.26111	0.463186	-1.98977	0.474824	-1.84935	0.414743					-1.54764	0.423355
-2.43092	0.380322	-2.39691	0.441793	-1.65474	0.33061					-2.70865	0.610812
-2.23848	0.432233	-2.0665	0.456377	-1.70435	0.401738					-2.59986	0.63679
-2.34469	0.408205	-1.60613	0.362759	-1.45891	0.46975					-2.47588	0.717057
-2.45678	0.459153	-2.45856	0.480069	-1.41319	0.263655					-0.899513	0.430988
-1.99822	0.416829	-1.83236	0.453578	-1.60047	0.270386					-2.7419	0.703769
-2.22868	0.367345	-2.03992	0.380804	-2.44335	0.448239					-2.78396	0.642931
-2.61768	0.503679	-2.51002	0.372585	-2.38433	0.710888					-2.73619	0.640951
-2.39628	0.44283	-1.73006	0.390249	-1.69128	0.413912					-2.7186	0.734532
-2.40467	0.439562	-2.32246	0.421373	-1.71744	0.399002					-2.6201	0.582632
-2.0119	0.45771	-2.44564	0.325827	-1.33463	0.461124					-2.53366	0.642995
-1.89333	0.556748	-1.63982	0.391981	-2.27718	0.406129					-0.904159	0.44859
-2.29205	0.400054	-2.20382	0.459034	-1.78201	0.399943					-2.60302	0.612799
-2.01424	0.55485	-1.6037	0.401613	-2.21408	0.587271					-2.39139	0.557912
-2.56514	0.413056	-2.55961	0.461843	-2.29417	0.767397					-1.39162	0.439459
-1.85934	0.514673	-1.70452	0.398148	-1.53618	0.0997528					-2.64119	0.677835
-2.31862	0.385007	-2.1596	0.399057	-1.58224	0.339811					-2.69084	0.596305
-2.47987	0.357127	-2.10177	0.380938	-2.07575	0.382582					-2.81751	0.760897
-1.73241	0.650217	-1.37333	0.45059	-1.87811	0.418081					-2.64122	0.662687
-2.42225	0.442341	-2.03525	0.495873	-2.75359	0.756714					-1.63257	0.46173
-2.29047	0.437752	-1.98894	0.398348	-2.47205	0.639441					-2.61835	0.625864
-1.93292	0.518995	-1.84997	0.193332	-1.667	0.482038					-0.393697	0.473698
-2.74677	0.433619	-1.77135	0.488718	-1.75221	0.437394					-1.87808	0.457527
-0.890125	0.501475	-1.66964	0.479502	-1.7092	0.461252					-2.49527	0.667114
-2.01079	0.47579	-2.57349	0.27853	-2.52976	0.779325					-2.55777	0.675454
-2.17311	0.410999	-1.96357	0.406475	-1.51314	0.407844					-2.58187	0.764456
-2.04124	0.458768	-2.48604	0.226739	-2.40995	0.695337					-2.69858	0.579426
-2.41709	0.448859	-2.02604	0.431269	-2.42521	0.669492					-2.5389	0.717868
-2.65285	0.411734	-2.49906	0.426336	-2.21047	0.762735					-0.849816	0.4293
-2.10122	0.375698	-1.56935	0.469191	-2.63273	0.697536					-2.65464	0.702007
-2.37213	0.386207	-2.37301	0.339681	-2.18042	0.54078					-2.54122	0.729512
-2.25056	0.398429	-2.45809	0.407347	-2.40042	0.757352					-2.7255	0.49843
-1.98227	0.556294	-1.5777	0.439057	-2.31387	0.377937					-1.8294	0.490364
-2.38814	0.521109	-1.8205	0.311399	-0.102733	0.470715					-1.19179	0.444561
-2.70352	0.495828	-1.76605	0.435923	-2.1244	0.3908					-2.384	0.406019
-2.46647	0.4148	-2.20559	0.210105	-1.11591	0.525967					-2.40643	0.713019
-2.47705	0.441201	-1.25584	0.417607	-2.05267	0.587301					-2.29093	0.440419
-2.63676	0.424372	-1.78484	0.463982	-2.16796	0.614923					-2.57765	0.71381
-2.53847	0.454454	-1.64455	0.419324	-2.3412	0.726365					-2.75571	0.728692
-2.87273	0.476925	-1.70787	0.202191	-1.46889	0.276556					-1.56899	0.405899
-2.84673	0.443973	-1.67139	0.364227	-1.98402	0.304176					-2.47081	0.593135
-2.47776	0.482151	-1.84159	0.313085	-1.18158	0.50531					-2.30352	0.529471
-2.20439	0.423442	-1.80366	0.389066	-1.97355	0.443902					-2.68501	0.584441
-2.56869	0.410546	-1.61218	0.390581	-2.69454	0.64691					-1.75658	0.403394
-2.49055	0.432922	-1.84213	0.422151	-2.23654	0.730866					-2.43974	0.57555
-2.41093	0.440954	-2.46185	0.501305	-2.63924	0.629812					-2.48283	0.39958
-2.79215	0.484398	-1.73515	0.338541	-1.94184	0.322196					-2.5902	0.613562
-2.41511	0.417558	-1.72323	0.0706649	-1.81097	0.45166					-2.79427	0.695501
-2.82612	0.416218	-1.44841	0.40763	-1.0976	0.472383					-2.35228	0.384608
-2.58102	0.466498	-1.59837	0.453842	-1.31748	0.378596					-2.40242	0.358948
-2.46198	0.449706	-1.60657	0.449489	-2.50695	0.393571					-1.75318	0.490236
-2.56905	0.440412	-2.10052	0.44452	-1.78932	0.335671					-2.10112	0.460913
-2.59483	0.418843	-1.50863	0.437315	-1.62011	0.352434					-1.37221	0.422351
-2.48422	0.427365	-1.25281	0.389158	-1.79948	0.316523					-2.53555	0.569145
-2.64265	0.488742	-2.13044	0.448379	-1.60724	0.448651					-1.40197	0.543725
-2.38457	0.48565	-1.58237	0.110004	-2.45788	0.688317					-2.46326	0.657832
-2.07485	0.424486	-1.48133	0.288375	-1.18707	0.478743					-1.80007	0.416223
-2.59506	0.331872	-2.08257	0.398479	-1.72298	0.216743					-2.47986	0.616835
-2.71534	0.476026	-2.39896	0.419378	-2.32855	0.307551					-1.55219	0.546676
-2.65086	0.470384	-2.44624	0.456401	-1.48814	0.35357					-2.42575	0.381095
-2.59164	0.422992	-1.54468	0.255797	-1.78104	0.410527					-2.74793	0.6387
-2.55581	0.444858	-2.5991	0.437036	-2.10164	0.430507					-2.38937	0.417595
-2.38332	0.425563	-2.27175	0.459382	-1.55115	0.36361					-0.958535	0.703962
-2.73905	0.46527	-2.44213	0.492396	-2.6747	0.818305					-2.06396	0.473
-2.61403	0.430417	-1.77032	0.427416	-2.01851	0.396149					-2.42081	0.649735
-1.71373	0.451213	-2.46963	0.422232	-2.17091	0.399812					-2.69177	0.444127
-2.36331	0.434059	-1.91174	0.0914465	-2.78406	0.745648					-2.52241	0.625205
-2.56342	0.433621	-1.94984	0.0971768	-1.92598	0.349992					-2.54613	0.695151
-2.57372	0.475476	-1.91927	0.446484	-1.65396	0.387326					-2.33935	0.690275
-2.47602	0.449289	-1.73109	0.457814	-1.62371	0.385755					-2.28295	0.365205
-2.4861	0.407113	-1.64237	0.405901	-1.47218	0.423571					-2.01897	0.426235
-2.48902	0.507198	-1.77919	0.21104	-1.68102	0.420437					-2.85673	0.658428
-2.50138	0.447721	-2.40508	0.433737	-1.39083	0.345109					-1.51627	0.433231
-2.37694	0.430506	-1.54831	0.327472	-1.69665	0.250639					-2.52205	0.73107
-2.52097	0.445038	-2.41083	0.468227	-1.7409	0.405821					-0.0820598	0.448121
-2.32953	0.454902	-1.38787	0.175795	-2.40207	0.555948					-2.16669	0.443858
-2.48739	0.424868	-2.48311	0.346532	-1.95722	0.452391					-2.29737	0.634835
-2.18967	0.447961	-1.74921	0.352093	-1.57368	0.358127					-2.67915	0.374682
-2.54254	0.414573	-1.62781	0.206072	-2.49648	0.731414					-2.08767	0.421962
-2.39819	0.429912	-1.25816	0.417024	-1.75626	0.364251					-2.36848	0.444162
-2.25608	0.451644	-1.7461	0.41922	-1.5201	0.343236					-2.64565	0.530293
-2.718	0.457636	-2.29692	0.400342	-2.51881	0.5258					-1.993	0.5115
-2.69579	0.46828	-1.93997	0.408069	-2.04828	0.549083					-2.44215	0.733887
-2.03691	0.454391	-1.90967	0.440915	-1.61713	0.404536					-1.85874	0.440234
-2.65596	0.462764	-2.64721	0.35831	-1.69193	0.330429					-1.82576	0.36505
-2.36943	0.488848	-1.76662	0.30708	-2.65199	0.771995					-2.1879	0.543972
-2.75447	0.441771	-1.54074	0.447295	-2.64511	0.839642					-2.08357	0.459221
-2.50634	0.459076	-1.66597	0.407514	-2.44626	0.595522					-2.80384	0.711431
-2.74888	0.470348	-1.70218	0.421448	-2.35702	0.537123					-2.3131	0.53276
-2.53743	0.456176	-2.24842	0.358047	-2.64925	0.70338					-1.79893	0.46667
-2.69712	0.452752	-1.61336	0.431634	-2.08878	0.377883					-2.42921	0.728835
-2.5269	0.409716	-1.66878	0.380542	-1.53898	0.442569					-2.29258	0.415593
-2.29967	0.480165	-1.55015	0.396805	-2.15945	0.61843					-1.76286	0.460655
-2.19853	0.438969	-1.18687	0.463988	-2.30797	0.405997					-2.41405	0.698659
-2.50946	0.411214	-2.49356	0.432779	-2.11889	0.157775					-2.51035	0.384602
-2.44568	0.473019	-2.03305	0.114332	-1.19578	0.381701					-0.325206	0.422361
-2.52224	0.477504	-2.41684	0.369416	-2.65812	0.767159					-2.75079	0.66453
-2.66473	0.370601	-2.52976	0.202056	-1.58763	0.28556					-2.62598	0.722501
-2.26395	0.444426	-2.38658	0.435448	-1.59862	0.333728					-1.81662	0.420023
-0.895268	0.463679	-1.95592	0.437301	-1.65104	0.333933					-1.59857	0.458989
-2.55408	0.412978	-2.53364	0.435137	-2.13842	0.456013					-2.46322	0.39706
-2.37986	0.458111	-1.49952	0.385026	-1.70125	0.431828					-2.11341	0.422901
-2.56865	0.385107	-2.45308	0.409264	-1.68508	0.275461					-2.74049	0.585957
-2.37459	0.459762	-2.62764	0.474838	-2.44295	0.413476					-2.59274	0.643748
-2.26779	0.511971	-1.72051	0.488646	-1.24692	0.411724					-2.5303	0.605569
-2.527	0.407722	-2.78312	0.431952	-1.79829	0.438226					-2.38825	0.610902
-2.3546	0.445563	-1.89514	0.446429	-1.70268	0.419996					-2.57871	0.515142
-2.38616	0.454765	-1.67873	0.26016	-2.63776	0.740503					-2.60433	0.66866
-2.47675	0.491422	-0.775935	0.436011	-1.54056	0.244273					-2.47661	0.821263
-2.39811	0.509747	-1.77346	0.531343	-1.35617	0.382047					-2.63889	0.726661
-2.39388	0.527848	-2.39602	0.757567	-1.71803	0.402934					-2.75976	0.662028
-2.40159	0.403595	-2.27331	0.318165	-1.87038	0.306623					-1.9371	0.517094
-2.36996	0.432601	-1.58822	0.501314	-2.3996	0.395376					-2.55655	0.705
-2.36521	0.501523	-1.82231	0.497143	-2.23455	0.497718					-2.50157	0.727988
-2.44574	0.476544	-1.8352	0.418844	-2.10313	0.446091					-2.62238	0.819485
-2.22111	0.431837	-0.594505	0.45023	-2.32279	0.117671					-2.84232	0.704086
-2.65364	0.413326	-1.4028	0.315131	-1.76845	0.39565					-2.65433	0.682669
-2.68506	0.368058	-2.45124	0.23821	-2.2196	0.375939					-2.67635	0.661263
-2.25472	0.378483	-1.9266	0.436485	-1.98066	0.426125					-2.73131	0.684057
-2.2024	0.490029	-1.65858	0.352069	-2.35581	0.475645					-2.79463	0.737166
-2.47244	0.449336	-2.01335	0.192754	-1.53302	0.355243					-2.03475	0.362944
-2.58278	0.538905	-2.40426	0.270052	-1.77253	0.399972					-2.66318	0.748393
-2.66283	0.464805	-1.36067	0.453243	-2.10039	0.681108					-2.11716	0.421125
-2.91147	0.441698	-1.46139	0.250031	-2.31846	0.4735					-2.43639	0.749221
-2.39823	0.56874	-2.54467	0.406382	-2.04275	0.359792					-2.70779	0.733507
-2.45367	0.524036	-2.28889	0.226344	-2.80852	0.721887					-2.60606	0.72953
-2.68173	0.476397	-1.93699	0.527649	-2.04795	0.248498					-2.05682	0.468664
-2.69122	0.437984	-2.04803	0.259925	-2.47237	0.414502					-2.51969	0.779367
-2.58812	0.43071	-2.08382	0.371472	-2.41173	0.764824					-2.51072	0.726881
-2.14274	0.439591	-1.46794	0.385994	-1.52691	0.0868088					-2.87266	0.723881
-2.24461	0.485732	-1.41567	0.480966	-1.53698	0.486402					-2.67832	0.671535
-2.34235	0.389838	-1.84861	0.117797	-2.25303	0.435172					-2.77487	0.739937
-2.02653	0.464895	-1.68491	0.448105	-2.1374	0.326317					-2.56695	0.613603
-2.60528	0.466648	-1.33277	0.365777	-2.55346	0.713135					-2.75288	0.727008
-2.64729	0.404941	-1.65023	0.0840145	-2.57518	0.674611					-0.605301	0.462296
-2.54051	0.456993	-2.03178	0.0566348	-1.58855	0.142492					-2.78435	0.749642
-2.15295	0.427936	-2.34165	0.133566	-1.8261	0.480044					-2.83537	0.683274
-2.32943	0.424257	-2.4267	0.129708	-1.5865	0.383002					-2.8357	0.707871
-2.7217	0.451527	-1.51888	0.440659	-1.9399	0.234827					-2.49371	0.75312
-2.33141	0.48902	-2.58102	0.232445	-2.0304	0.700851					-2.05036	0.306926
-2.44879	0.374296	-1.37854	0.359997	-2.00421	0.376294					-2.67176	0.698933
-2.749	0.421094	-1.31177	0.0706535	-1.81644	0.432334					-2.70562	0.685013
-2.44003	0.413441	-1.89786	0.428146	-1.52435	0.333701					-2.4994	0.459984
-2.76696	0.428454	-2.4779	0.30886	-2.04544	0.409055					-3.12281	0.5851
-2.60996	0.473017	-1.8135	0.221057	-2.69661	0.798712					-2.72373	0.616582
-2.72653	0.469417	-2.48578	0.214524	-1.83792	0.424233					-2.72546	0.724417
-2.91694	0.473709	-2.68705	0.394774	-2.14269	0.38787					-2.42763	0.754739
-2.6713	0.434004	-1.9195	0.337655	-2.28163	0.534311					-2.60484	0.691352
-2.58994	0.422135	-2.38639	0.416421	-1.57649	0.12232					-2.88894	0.668838
-2.38779	0.471035	-1.56664	0.414259	-2.18564	0.743905					-2.61779	0.656292
-2.20622	0.439368	-2.50673	0.424819	-2.74881	0.6956					-2.63627	0.661407
-2.04458	0.424658	-2.04944	0.437968	-2.58334	0.633535
-2.40062	0.404179	-2.1966	0.0644959	-2.15757	0.442966
-2.20242	0.533123	-2.47648	0.258976	-1.85835	0.484515
-2.86137	0.450481	-2.09975	0.41849	-1.17201	0.464508
-2.68619	0.369776	-1.42135	0.434835	-1.81883	0.485477
-2.89328	0.409826	-2.24526	0.329994	-2.10491	0.494834
-2.46226	0.435098	-2.48571	0.264772	-2.06861	0.431657
-2.07377	0.431147	-2.37721	0.204413	-2.51147	0.748193
-2.76226	0.443958	-2.76638	0.658213	-2.7738	0.616972
-2.20231	0.429051	-2.13851	0.2987	-1.69775	0.475243
-2.62924	0.411632	-1.71324	0.360191	-1.82457	0.119137
-2.84838	0.453934	-1.87555	0.478904	-1.47198	0.445197
-2.57035	0.427388	-2.20955	0.555233	-2.87937	0.746014
-2.89306	0.506969	-1.58393	0.215258	-1.87968	0.100065
-2.76569	0.421748	-1.58276	0.206137	-2.83337	0.550253
-2.65344	0.564712	-1.93936	0.451484	-2.56893	0.468993
-2.86045	0.3812	-2.53506	0.156735	-2.03182	0.423257
-2.45443	0.490447	-1.39155	0.310922	-1.89242	0.456666
-2.87642	0.466123	-1.71819	0.397015	-2.3553	0.436048
-2.81384	0.481902	-2.41009	0.39692	-2.42	0.305282
-2.3715	0.408663	-2.21255	0.431243	-1.91119	0.105566
-2.46897	0.41563	-1.6904	0.344001	-1.98517	0.359822
-2.81138	0.501624	-1.23385	0.218063	-1.25424	0.23999
-2.81583	0.381509	-1.56542	0.417999	-2.14007	0.290479
-2.24592	0.547571	-1.05623	0.334109	-1.64841	0.302486
-2.76961	0.501482	-2.15855	0.305873	-2.80939	0.765248
-2.64386	0.434607	-2.14906	0.519687	-2.32391	0.376702
-2.74415	0.467081	-1.76958	0.408039	-2.36814	0.462458
-2.86362	0.485929	-1.25971	0.464392	-1.67272	0.439714
-2.33761	0.528282	-2.23189	0.431907	-1.69537	0.212003
-2.2649	0.42352	-1.60387	0.412895	-2.06963	0.368945
-2.4819	0.395289	-1.71208	0.389242	-1.344	0.315156
-2.06652	0.478608	-1.57422	0.451061	-2.59832	0.33991
-2.7004	0.280087	-2.24146	0.405571	-2.11991	0.25575
		-1.84297	0.419214	-2.47376	0.653092
		-1.54243	0.382887	-1.26309	0.45611
		-2.41007	0.305115	-2.2253	0.411447
		-2.21357	0.329004	-2.26972	0.376858
		-1.31451	0.251922	-2.12159	0.386695
		-2.03386	0.507372	-1.95465	0.400612
		-2.4261	0.195726	-1.08439	0.40959
		-2.47123	0.105721	-1.90692	0.394925
		-1.53145	0.359212	-2.28649	0.455419
		-2.1357	0.387173	-2.66459	0.367536
		-1.54994	0.121472	-1.93092	0.483943
		-1.96469	0.383552	-2.33047	0.51964
		-1.43672	0.428947	-2.34327	0.416266
		-2.1816	0.313032	-2.65374	0.406629
		-2.40402	0.319044	-1.99825	0.515248
		-2.22183	0.446191	-2.52463	0.541979
		-1.49884	0.423995	-2.06148	0.420414
		-1.25454	0.414099	-2.79463	0.599909
		-1.5196	0.258614	-1.9102	0.39956
		-2.00192	0.410229	-1.44723	0.521254
		-1.53766	0.20215	-1.9677	0.427208
		-2.29878	0.411886	-2.53215	0.411079
		-2.36159	0.229413	-2.12139	0.50678
		-1.72118	0.407813	-2.14341	0.482782
		-2.3478	0.0849447	-2.61041	0.738202
		-2.25018	0.403823	-2.50468	0.362588
		-2.08008	0.217533	-2.58487	0.695521
		-2.41742	0.17591	-2.20197	0.4383
		-2.44749	0.419655	-2.73671	0.406994
		-2.41232	0.387606	-1.96907	0.49138
		-1.6675	0.279617	-2.46507	0.447134
		-1.69896	0.14301	-2.88283	0.703595
		-1.46031	0.43771	-2.43046	0.673602
		-1.59509	0.427173	-2.28246	0.750995
		-1.0479	0.182526	-2.31047	0.68109
		-2.16984	0.31625	-2.19711	0.408524
		-1.84743	0.386208	-1.88005	0.40929
		-1.63424	0.242589	-2.10956	0.433132
		-1.32097	0.421406	-2.01356	0.597588
		-2.27795	0.117266	-2.73956	0.683777
		-1.84052	0.411715	-2.39655	0.683968
		-1.87833	0.426371	-2.38006	0.78438
		-1.93624	0.516741	-1.77764	0.431716
		-1.6431	0.431966	-2.18995	0.390413
		-2.26595	0.415473	-2.42645	0.562832
		-2.36051	0.299361	-2.22155	0.461206
		-2.11488	0.115787	-2.42491	0.361115
		-2.23395	0.186106	-1.86869	0.46012
		-1.66482	0.130996	-2.37517	0.737627
		-2.39755	0.341629	-1.95656	0.54504
		-2.0826	0.220489	-2.79244	0.773297
		-1.62343	0.403896	-2.38219	0.46324
		-2.01427	0.409353	-2.44623	0.775941
		-2.45623	0.434675	-1.71806	0.424738
		-2.7306	0.246115	-1.97209	0.550032
		-1.51446	0.272378	-2.17442	0.640372
		-1.64769	0.0776772	-2.16537	0.376437
		-1.84046	0.40432	-2.37933	0.806132
		-1.43822	0.398494	-1.72021	0.433316
		-1.61594	0.307864	-1.93464	0.421828
		-2.17736	0.315745	-2.48546	0.334959
		-2.27668	0.377281	-2.70417	0.771877
		-2.15031	0.42437	-1.79798	0.796437
		-1.82227	0.020759	-1.85291	0.439343
		-1.70249	0.341608	-2.4383	0.665642
		-2.24198	0.312087	-1.68039	0.441751
		-1.95463	0.412561	-2.27044	0.736346
		-2.53288	0.390841	-1.86208	0.410035
		-1.61471	0.394197	-2.00504	0.387328
		-1.67698	0.205592	-2.22158	0.817085
		-1.93509	0.393879	-2.39738	0.665511
		-1.36498	0.524815	-1.82906	0.550166
		-1.39395	0.484331	-2.07527	0.465596
		-1.55029	0.377505	-2.64681	0.785689
		-2.29371	0.447151	-2.06012	0.529686
		-1.74193	0.417396	-2.20012	0.383449
		-1.54813	0.272474	-2.42638	0.808211
		-2.25601	0.511624	-2.13077	0.448011
		-2.13851	0.409154	-1.91211	0.442452
		-2.03987	0.424205	-1.31126	0.456705
		-2.19046	0.353089	-2.13906	0.43061
		-1.90207	0.425756	-1.32265	0.474153
		-1.67705	0.352904	-1.48692	0.455942
		-1.70012	0.34678	-2.39911	0.753954
		-1.59119	0.449419	-2.0594	0.446768
		-1.39128	0.210333	-2.31658	0.309847
		-2.34457	0.267024	-2.39394	0.388689
		-2.71391	0.490549	-2.29929	0.542031
		-2.27236	0.355813	-2.70945	0.794776
		-2.71663	0.69252	-2.02469	0.432825
		-1.78442	0.515291	-1.96946	0.444842
		-1.78724	0.180339	-1.89801	0.470596
		-1.45062	0.332976	-2.02119	0.460331
		-2.40614	0.366131	-2.42236	0.469002
		-2.56156	0.393595	-1.56878	0.4148
		-2.5674	0.385093	-1.70902	0.362763
		-1.7156	0.287852	-1.76135	0.784847
		-1.52345	0.392597	-2.00311	0.733387
		-1.66076	0.426674	-2.78165	0.666479
		-2.29549	0.429493	-2.83511	0.728337
		-2.09062	0.376641	-2.42221	0.78503
		-1.85535	0.22448	-1.42967	0.425601
		-1.57887	0.405152	-1.67137	0.398666
		-2.03815	0.350676	-2.03764	0.467518
		-2.12128	0.310418	-2.00504	0.461662
		-1.60876	0.371017	-2.14248	0.397713
		-2.34286	0.415582	-1.8163	0.466373
		-1.41147	0.138319	-2.56244	0.730995
		-2.3219	0.377323	-1.83518	0.509396
		-1.74513	0.385982	-2.5067	0.726942
		-1.87767	0.430646	-2.40412	0.791666
		-1.88072	0.212526	-1.54647	0.43963
		-2.11708	0.621931	-2.13924	0.302935
		-2.406	0.29442	-2.24357	0.738421
		-1.79478	0.453913	-1.37702	0.390144
		-2.36329	0.404075	-2.09431	0.45923
		-1.27355	0.412086	-2.24373	0.710109
		-1.45245	0.327437	-2.14253	0.460593
		-1.20947	0.355228	-2.52613	0.685467
		-1.64789	0.430346	-1.84052	0.416217
		-2.47556	0.452331	-2.20469	0.486861
		-2.32578	0.0776315	-2.29324	0.52989
		-2.63884	0.173203	-1.92143	0.653815
		-1.4923	0.192439	-2.71501	0.703856
		-2.12649	0.0856688	-2.02493	0.403511
		-2.54939	0.42315	-1.66434	0.353352
		-2.39356	0.080831	-2.51988	0.548385
		-1.8731	0.383275	-1.97192	0.616976
		-1.11566	0.409718	-2.00955	0.369978
		-2.10651	0.419621	-1.12522	0.448511
		-2.42655	0.385113	-1.40742	0.497936
		-2.3792	0.481879	-1.96836	0.360662
		-2.18882	0.270892	-1.79235	0.38289
		-2.45986	0.252266	-2.53304	0.729881
		-2.14449	0.515686	-2.23237	0.734579
		-1.47658	0.43338	-1.6805	0.401329
		-1.87179	0.427017	-2.41466	0.690562
		-2.07899	0.30814	-1.63054	0.397384
		-2.23145	0.461175	-1.81455	0.459424
		-1.65915	0.373681	-2.58814	0.753716
		-2.19854	0.419787	-2.45855	0.323569
		-1.42035	0.189306	-1.91244	0.31858
		-2.68634	0.0835166	-1.83726	0.548477
		-1.92317	0.457494	-1.97537	0.48849
		-2.37899	0.369917	-2.43036	0.351412
		-1.9692	0.361939	-1.4816	0.582127
		-1.62032	0.396541	-1.72473	0.426025
		-1.97279	0.414382	-1.99799	0.526682
		-1.97733	0.449547	-2.60274	0.677014
		-1.6349	0.141983	-1.54689	0.380698
		-1.79968	0.397827	-2.09145	0.411386
		-1.40726	0.408677	-2.13707	0.435916
		-2.00188	0.435381	-1.74447	0.433972
		-1.85809	0.394972	-1.99576	0.395866
		-2.10396	0.419348	-1.52313	0.434195
		-2.39085	0.188257	-2.20517	0.747028
		-1.64361	0.406731	-1.30917	0.425381
		-1.71382	0.296924	-1.77181	0.385468
		-2.08933	0.440221	-1.95504	0.377454
		-2.40692	0.397452	-2.21242	0.408
		-2.23018	0.419626	-2.2013	0.401943
		-1.93165	0.450723	-1.74842	0.414487
		-2.47563	0.36312	-1.76958	0.600224
		-1.45152	0.40329	-1.60386	0.435658
		-1.56253	0.404922	-2.31232	0.686934
		-2.03351	0.443607	-1.55481	0.421408
		-1.86053	0.354037	-2.53677	0.368719
		-2.30555	0.268819	-1.85882	0.399279
		-2.26983	0.592633	-2.54513	0.712807
		-2.18621	0.428417	-1.95218	0.460174
		-2.52386	0.726464	-2.75641	0.738664
		-2.16863	0.348744	-2.00294	0.402022
		-2.40674	0.388656	-2.59479	0.769324
		-2.2786	0.544423	-2.2126	0.396691
		-1.9101	0.410169	-1.54886	0.529042
		-2.48796	0.148587	-2.38158	0.409687
		-1.99492	0.394874	-1.46773	0.406818
		-1.5312	0.427516	-1.56716	0.4101
		-1.40691	0.447479	-1.6079	0.393541
		-2.1573	0.471269	-1.98052	0.431908
		-2.51454	0.367511	-2.72551	0.719503
		-1.96233	0.426417	-2.21544	0.59532
		-1.93142	0.139001	-2.54423	0.469924
		-1.66856	0.418099	-1.97431	0.312308
		-2.1789	0.441051	-2.1273	0.566544
		-1.94475	0.425759	-2.36212	0.410544
		-2.39416	0.408631	-2.06375	0.435995
		-2.11682	0.423529	-2.1817	0.493139
		-1.3907	0.437229	-1.96488	0.414397
		-2.39607	0.368681	-1.91053	0.504804
		-1.77178	0.436301	-1.68145	0.39027
		-2.22085	0.433364	-2.34267	0.750729
		-2.334	0.39246	-2.4304	0.731347
		-2.01778	0.373513	-1.61671	0.299465
		-1.86216	0.368291	-1.59737	0.408478
		-2.09675	0.460212	-1.88094	0.333908
		-2.29361	0.346975	-2.67261	0.682629
		-1.60723	0.437849	-2.55828	0.66502
		-1.54907	0.456605	-2.32535	0.741174
		-2.32048	0.234069	-2.19381	0.673999
		-2.49613	0.712999	-1.28752	0.370442
		-1.94412	0.428809	-2.22692	0.49474
		-1.67459	0.469821	-2.20143	0.348162
		-1.95695	0.431598	-2.27584	0.712535
		-2.66808	0.239054	-2.46676	0.764396
		-1.98675	0.412025	-2.54494	0.677289
		-2.52919	0.39363	-1.64749	0.367994
		-1.91688	0.499551	-2.39606	0.631086
		-1.39825	0.414494	-1.76465	0.23838
		-1.93246	0.175325	-1.55176	0.40869
		-2.28902	0.413812	-2.31659	0.711404
		-2.23017	0.367822	-1.44265	0.415614
		-2.42214	0.389822	-2.10127	0.689522
		-1.71997	0.41026	-1.21048	0.437271
		-1.5853	0.345084	-1.43278	0.450628
		-2.01076	0.419767	-2.42933	0.560347
		-2.18904	0.433346	-2.47413	0.6423
		-2.15857	0.431271	-2.2959	0.380144
		-2.34852	0.373406	-2.3438	0.734709
		-2.50267	0.347649	-2.4032	0.711103
		-1.01041	0.262375	-1.90606	0.422317
		-1.69703	0.447259	-1.3944	0.365728
		-1.7521	0.443131	-1.49538	0.434037
		-1.8816	0.446949	-1.33588	0.393474
		-2.23196	0.413027	-2.73676	0.64765
		-2.23596	0.387668	-2.19528	0.802026
		-1.58521	0.405156	-1.95637	0.475959
		-1.43741	0.475895	-2.32492	0.445087
		-1.73988	0.353093	-2.50652	0.672668
		-1.57143	0.412734	-1.19421	0.412575
		-2.45939	0.388381	-1.64014	0.350773
		-1.98291	0.39572	-2.6139	0.643834
		-1.88873	0.404827	-1.82774	0.509541
		-1.71029	0.197867	-1.90118	0.400882
		-2.00915	0.363074	-1.80985	0.336759
		-2.28103	0.379193	-1.71335	0.445049
		-1.87939	0.385766	-1.82773	0.414499
		-1.99422	0.361041	-1.57168	0.36184
		-2.18172	0.393233	-1.79807	0.37697
		-1.56051	0.48537	-2.19986	0.477168
		-2.75172	0.373113	-1.91845	0.407826
		-2.40856	0.209201	-2.20843	0.678823
		-2.37099	0.371219	-1.72584	0.406412
		-2.20842	0.230112	-1.67992	0.466626
		-2.31373	0.415833	-1.4083	0.425615
		-1.77633	0.42225	-2.32738	0.461589
		-2.36371	0.364047	-1.79168	0.445004
		-1.88819	0.405389	-2.10732	0.435873
		-1.56395	0.585034	-2.78825	0.47867
		-1.69624	0.463798	-2.41977	0.647519
		-1.25738	0.415954	-1.98517	0.536785
		-2.08737	0.55903	-2.9132	0.658632
		-2.5299	0.414213	-1.73293	0.359384
		-2.27572	0.402513	-2.28643	0.716736
		-1.59916	0.370428	-2.5435	0.380433
		-2.04167	0.427679	-1.68013	0.443557
		-1.70942	0.43487	-2.56183	0.646844
		-2.2417	0.305438	-2.70211	0.719682
		-1.8143	0.454037	-1.93363	0.240744
		-1.85724	0.471594	-2.60278	0.678524
		-0.16894	0.450124	-1.84794	0.395185
		-1.41254	0.395396	-2.02491	0.464467
		-2.26655	0.167186	-1.87592	0.468804
		-2.3047	0.375041	-1.69259	0.454413
		-1.52025	0.422703	-1.31534	0.397272
		-2.49439	0.38453	-2.56236	0.74096
		-2.08588	0.185221	-1.78346	0.420356
		-1.21492	0.464375	-1.77188	0.45243
		-2.40695	0.442424	-1.22359	0.443362
		-2.21023	0.348354	-2.5281	0.717437
		-2.0752	0.397418	-2.42559	0.59478
		-1.54723	0.329257	-1.99173	0.390233
		-1.50049	0.413693	-2.93195	0.813744
		-1.37239	0.429692	-2.19314	0.440008
		-1.6951	0.458689	-2.20348	0.631564
		-2.47395	0.468882	-1.9618	0.370754
		-1.97999	0.428207	-1.50257	0.403614
		-2.35329	0.438466	-1.8689	0.355826
		-2.10933	0.233222	-1.60971	0.401083
		-2.26388	0.303983	-1.81134	0.371386
		-1.44569	0.421041	-2.29013	0.352577
		-1.51325	0.511219	-2.32764	0.710836
		-1.05272	0.37937	-1.93733	0.403874
		-2.29248	0.440061	-2.65913	0.616069
		-1.95975	0.468977	-1.87246	0.45526
		-1.47269	0.477086	-1.88063	0.544077
		-2.20533	0.430714	-2.12851	0.440029
		-2.71066	0.754732	-1.89565	0.442706
		-1.31998	0.407616	-2.59605	0.663253
		-1.61101	0.478672	-1.37465	0.504887
		-1.90956	0.416323	-1.41041	0.339272
		-0.854503	0.43548	-1.61879	0.374761
		-1.69322	0.395623	-1.83514	0.445011
		-2.06543	0.363379	-1.60398	0.432385
		-1.94885	0.376062	-2.30453	0.529924
		-2.14101	0.380578	-1.77594	0.413634
		-2.36339	0.421026	-2.21109	0.498935
		-2.07713	0.404378	-1.91004	0.417153
		-1.95567	0.473072	-2.37608	0.415451
		-2.29141	0.405286	-1.84898	0.399027
		-2.516	0.359322	-1.77691	0.472038
		-2.60768	0.441348	-2.13594	0.430232
		-2.3541	0.434594	-1.79159	0.381981
		-2.15003	0.172759	-1.9318	0.412017
		-2.36248	0.427612	-1.65932	0.357385
		-2.41589	0.401935	-1.70718	0.502328
		-0.897945	0.280285	-2.60832	0.477059
		-2.39024	0.423215	-1.9245	0.407508
		-2.00119	0.389654	-2.52695	0.658159
		-1.99054	0.407812	-2.08132	0.439582
		-1.91966	0.430437	-1.76993	0.400862
		-1.84319	0.407352	-1.69812	0.475705
		-2.51145	0.410907	-2.07121	0.394691
		-1.95401	0.393192	-2.16067	0.368191
		-2.41002	0.41235	-2.64025	0.584477
		-2.13537	0.444237	-2.33443	0.42451
		-2.09639	0.434446	-1.70785	0.470835
		-2.45152	0.381329	-2.31601	0.393649
		-2.08559	0.404923	-2.30672	0.666724
		-1.65163	0.415764	-2.49116	0.487072
		-1.54793	0.38124	-1.82642	0.3449
		-1.88269	0.446465	-1.98229	0.391317
		-2.19765	0.415038	-2.1233	0.581572
		-1.8826	0.465424	-1.69933	0.433574
		-1.6624	0.397444	-2.80313	0.775903
		-1.81236	0.431161	-2.19407	0.43703
		-1.93536	0.454103	-1.80798	0.396888
		-1.61154	0.428951	-2.66274	0.588609
		-2.0999	0.33939	-1.19384	0.761036
		-2.58255	0.413432	-2.3733	0.695716
		-1.45009	0.242001	-2.03863	0.398183
		-2.37147	0.461403	-1.61769	0.437083
		-1.55066	0.241756	-2.00967	0.483005
		-1.4761	0.433659	-1.50188	0.382812
		-1.49559	0.400918	-2.11436	0.381374
		-2.07467	0.383042	-2.15432	0.375729
		-2.11613	0.408201	-0.704626	0.730117
		-1.64586	0.388813	-2.16596	0.44306
		-2.29459	0.384599	-2.38283	0.456799
		-2.21855	0.432152	-2.33958	0.718041
		-1.83473	0.407808	-2.07298	0.464974
		-1.78857	0.393459	-2.54192	0.481421
		-1.62857	0.373981	-1.78359	0.436652
		-2.15749	0.401771	-2.59776	0.761501
		-2.34188	0.420823	-2.10677	0.374173
		-1.4536	0.365723	-1.44244	0.410905
		-1.85321	0.406192	-2.13125	0.679208
		-1.6829	0.40265	-2.1154	0.633415
		-2.11155	0.329336	-1.73561	0.423497
		-1.753	0.415981	-2.31592	0.717813
		-1.81342	0.133983	-2.33989	0.443252
		-1.3791	0.379955	-2.25083	0.434676
		-1.99492	0.36554	-1.17123	0.453844
		-1.95201	0.368905	-2.48773	0.686197
		-2.32163	0.412041	-1.90105	0.425011
		-2.03939	0.132266	-2.7822	0.756611
		-1.21909	0.410367	-2.06107	0.37379
		-1.961	0.315853	-2.47847	0.695329
		-1.79691	0.423964	-2.04998	0.55373
		-2.3433	0.410309	-1.54729	0.465432
		-2.86032	0.505086	-1.98995	0.371751
		-2.26175	0.282235	-2.32004	0.688477
		-2.14356	0.418262	-1.54008	0.408027
		-1.64685	0.376027	-2.60603	0.599645
		-2.07053	0.306443	-1.68406	0.419526
		-2.28508	0.4099	-2.08915	0.400166
		-1.7135	0.140472	-2.29045	0.440151
		-2.42805	0.300432	-2.85307	0.591507
		-1.87521	0.0338283	-2.34399	0.637833
		-2.27695	0.33752	-2.21872	0.372941
		-1.75109	0.486939	-2.46533	0.644015
		-1.91406	0.165493	-2.13625	0.446665
		-2.55494	0.372527	-2.6417	0.597131
		-1.63271	0.0595381	-1.43225	0.443348
		-1.28345	0.427272	-2.83743	0.716131
		-2.7918	0.344064	-2.23517	0.639139
		-1.47409	0.362518	-2.76143	0.716029
		-2.47321	0.0978649	-2.63355	0.572818
		-1.57067	0.405587	-2.3569	0.384445
		-1.61587	0.416887	-1.84739	0.556089
		-2.32988	0.0902641	-2.09181	0.444589
		-1.84718	0.308819	-2.6864	0.692014
		-2.38363	0.0725631	-2.73627	0.709318
		-2.52325	0.380971	-2.72166	0.77037
		-2.38175	0.358075	-2.26034	0.705268
		-2.40272	0.416224	-2.05077	0.39313
		-2.73581	0.282225	-2.23611	0.487064
		-1.83183	0.402116	-1.97942	0.410263
		-2.09854	0.235243	-2.03244	0.465191
		-2.1648	0.430112	-1.84656	0.413461
		-2.43582	0.408839	-1.8388	0.438066
		-2.18088	0.41666	-2.31699	0.569278
		-2.67824	0.332224	-2.43369	0.712034
		-2.5376	0.337666	-2.74167	0.714474
		-2.84268	0.282054	-2.96116	0.699323
		-1.6369	0.052652	-2.86076	0.800949
		-1.61168	0.38697	-2.67671	0.69898
		-2.48023	0.0518991	-2.67785	0.701939
		-1.78414	0.14493	-1.36029	0.546612
		-2.36425	0.0711094	-2.69494	0.697226
		-1.6316	0.0873266	-2.57295	0.752115
		-2.79117	0.364052	-2.82935	0.788632
		-1.929	0.382785	-2.77744	0.68614
		-1.91688	0.228266	-1.75083	0.433002
		-1.9402	0.458117	-2.84306	0.787368
		-2.24712	0.415764	-2.1361	0.297466
		-1.82456	0.463408	-2.65983	0.785428
		-2.55219	0.303954	-2.26163	0.39483
		-2.11337	0.426782	-2.54216	0.586561
		-2.05933	0.476773	-2.32575	0.577952
		-2.61656	0.382273	-2.13235	0.790246
		-2.373	0.400419	-2.54545	0.665341
		-2.37116	0.117201	-2.78692	0.636063
		-2.19216	0.40739	-2.91071	0.68999
		-1.87297	0.355476	-1.99152	0.442111
		-2.58412	0.366106	-2.47578	0.578488
		-2.28021	0.388771	-2.67321	0.793895
		-1.98383	0.378302	-2.7771	0.746287
		-2.43339	0.17118	-2.4028	0.699356
		-2.12671	0.405174	-2.76313	0.734773
		-2.25409	0.307939	-1.86574	0.42976
		-1.65305	0.429299	-2.88796	0.76856
		-1.75021	0.482988	-1.96537	0.524567
		-1.77589	0.0991645	-1.81448	0.397814
		-1.61465	0.530101	-2.11791	0.70659
		-2.62783	0.479722	-2.72358	0.749572
		-1.39531	0.435764	-2.55109	0.754175
		-1.58697	0.316739	-2.57522	0.832519
		-2.14334	0.256763	-2.37463	0.68483
		-2.59949	0.395889	-1.5441	0.372892
		-1.66181	0.488439	-2.83797	0.801414
		-2.468	0.357159	-1.97733	0.387421
		-2.31823	0.148792	-2.21517	0.429402
		-2.56465	0.431702	-2.84705	0.759035
		-1.78261	0.345637	-0.702864	0.468074
		-1.91895	0.338177	-2.73218	0.667664
		-1.73199	0.229093	-2.78226	0.691422
		-2.43712	0.46363	-2.85372	0.816473
		-1.91901	0.44729	-2.90848	0.863665
		-2.14398	0.498985	-2.95295	0.762058
		-1.85868	0.41109	-2.63116	0.690278
		-2.53298	0.386618	-1.43395	0.470721
		-2.80853	0.37369	-2.63753	0.773871
		-1.74324	0.395567	-2.75147	0.708959
		-1.66389	0.532185	-1.79641	0.420495
		-2.01504	0.412912	-2.70887	0.791767
		-1.71321	0.445062	-2.85268	0.696824
		-1.83213	0.156406	-2.52216	0.703173
		-2.31029	0.154467	-2.84341	0.729133
		-1.88494	0.239899	-2.38492	0.781523
		-1.94518	0.421912	-2.34002	0.655474
		-2.23114	0.169689	-1.77602	0.368261
		-1.9617	0.437966	-2.54335	0.712472
		-2.51484	0.418517	-1.76319	0.388835
		-2.16632	0.358402	-2.00642	0.535077
		-1.67796	0.209999	-2.4961	0.694997
		-1.89515	0.203583	-1.42976	0.446833
		-2.46562	0.383193	-2.83002	0.741486
		-2.37338	0.454167	-2.75748	0.67011
		-1.41308	0.403225	-2.71857	0.671871
		-2.65896	0.466973	-2.62679	0.719361
		-1.73601	0.383578	-2.21058	0.294901
		-2.52662	0.449876	-1.8293	0.525079
		-1.41629	0.251659	-2.8202	0.736984
		-2.54562	0.297803	-1.40007	0.401487
		-1.60742	0.312985	-1.75629	0.411679
		-1.67161	0.255557	-2.71284	0.740059
		-2.39701	0.0524799	-2.09621	0.404805
		-2.48477	0.419734	-1.92908	0.353215
		-1.72715	0.332649	-2.01934	0.422369
		-2.82361	0.265765	-2.09034	0.571639
		-1.73166	0.385984	-2.17921	0.393634
		-2.78511	0.446028	-2.16061	0.511951
		-1.859	0.347676	-2.46252	0.739184
		-2.34737	0.424523	-1.96279	0.379989
		-2.40433	0.17943	-1.921	0.377201
		-1.87856	0.493515	-2.32088	0.449298
		-1.69547	0.42176	-2.04633	0.332681
		-1.89184	0.0881911	-2.61103	0.781273
		-1.75046	0.379992	-1.9219	0.370794
		-2.68154	0.40991	-1.84359	0.41961
		-1.73315	0.373712	-2.69499	0.75666
		-2.05757	0.315627	-1.53279	0.370485
		-1.56128	0.361905	-1.64295	0.44251
		-1.58409	0.293412	-1.96181	0.763763
		-1.85098	0.271965	-2.70093	0.707394
		-2.66907	0.398523	-1.50833	0.368983
		-2.10968	0.165787	-2.93256	0.687166
		-1.96727	0.392414	-2.77426	0.616276
		-1.871	0.233279	-1.69702	0.426387
		-1.77415	0.268363	-2.02488	0.41171
		-2.03131	0.437031	-2.8313	0.715278
		-1.6193	0.384509	-2.84984	0.659341
		-2.36916	0.384617	-1.68015	0.419723
		-1.70778	0.324743	-1.62706	0.402173
		-1.77562	0.411173	-1.99939	0.699678
		-2.63118	0.411025	-2.92894	0.767148
		-1.82129	0.139072	-2.61146	0.725629
		-1.47747	0.285682	-2.70353	0.747636
		-2.25433	0.377926	-1.87067	0.424436
		-1.77926	0.260188	-1.69139	0.379303
		-1.97875	0.414438	-2.90099	0.702494
		-2.90331	0.531369	-2.79681	0.612982
		-2.75524	0.378825	-2.35871	0.292287
		-2.77727	0.525189	-2.69331	0.783587
		-2.12205	0.453283	-2.97865	0.711991
		-2.55587	0.374843	-2.30495	0.616365
		-2.58775	0.236708	-2.03017	0.4477
		-1.99081	0.325241	-2.55431	0.404659
		-2.10733	0.37778	-2.15313	0.747622
		-2.47746	0.395415	-2.67243	0.724728
		-2.27469	0.366093	-1.89706	0.363905
		-1.77711	0.369914	-2.46625	0.741377
		-2.69356	0.408816	-2.07852	0.442498
		-2.76685	0.385061	-3.05059	0.638549
		-1.76075	0.375016	-2.08704	0.427137
		-1.53548	0.340766	-2.49578	0.702007
		-2.76901	0.497074	-2.39562	0.51458
		-2.52084	0.438861	-2.29552	0.381536
		-1.81837	0.446126	-2.41855	0.732216
		-2.42952	0.569276	-2.41761	0.413753
		-1.7024	0.4371	-1.50969	0.341811
		-1.42517	0.502723	-1.78966	0.408298
				-2.39091	0.387801
				-2.47857	0.403316
				-2.12749	0.668543
				-3.03046	0.633762
				-2.59879	0.708536
				-3.02094	0.78398
				-2.84877	0.713535
				-2.76573	0.714475
				-2.33615	0.437728
				-2.10475	0.468247
				-2.41738	0.592545
				-2.94564	0.782243
				-1.98405	0.405601
				-2.93026	0.656882
				-2.70342	0.716548
				-1.7139	0.433433
				-2.2328	0.414669
				-2.2656	0.398884
				-2.69241	0.764122
				-2.76676	0.706348
				-2.71419	0.735344
				-2.95317	0.610843
				-1.82609	0.452803
				-2.53049	0.717164
				-2.8613	0.667654
				-2.46465	0.382459
				-2.64078	0.739008
				-2.27572	0.393307
				-3.08811	0.639859
				-2.0825	0.446101
				-2.23016	0.672904
				-2.91045	0.676958
				-2.30641	0.719811
				-2.31051	0.268115
				-1.8407	0.40972
				-1.71071	0.411667
				-1.88408	0.456166
				-2.84798	0.753885
				-2.27892	0.395407
				-2.2946	0.714004
				-2.84425	0.740841
				-2.49613	0.362135
				-2.16933	0.446068
				-2.79831	0.689413
				-2.49593	0.319773
				-1.96488	0.459853
				-2.17433	0.479686
				-2.52201	0.735685
				-2.47721	0.390048
				-1.59147	0.540923
				-2.22575	0.218964
				-1.736	0.425854
				-2.40756	0.381838
				-2.80798	0.738797
				-2.89893	0.803678
				-2.87417	0.747077
				-2.5839	0.707887
				-2.30077	0.609052
				-2.6251	0.612643
				-3.00481	0.65128
				-2.72263	0.644813
				-2.7733	0.630457
				-2.35056	0.436008
				-2.45049	0.778957

## Sheet: S5B_FOXO1_50uM
Cell ID
1	3.55401	9.6974	3.72376	3.1358	13.4828	7.19962	5.63226	7.13041	6.42324	6.76542	6.91626	5.65603	6.86417	5.42616	20.1025	5.75568	6.98942	5.45389	5.12764	6.76994	15.3331	8.48405	17.6753	7.0253	9.05589	8.10731	7.92166	23.0793	30.665	14.3909	16.2068	21.5173	34.0854	25.9847	31.5073	29.8459	31.4732	36.9775	32.8975	32.5997	37.8304	26.0901	27.7116	28.3407	10.6964	7.88106	7.8801	7.4409	8.56131
2	3.73194	21.5529	9.46315	6.41589	20.0806	10.4958	57.6221	76.5486	76.1448	68.6415	70.0403	75.725	77.5397	76.8351	80.0947	80.7514	82.6869	88.7925	89.2241	101.9	96.5047	88.9027	86.9719	93.5952	88.3957	82.8619	86.2537	85.8755	77.8209	77.2477	73.5876	50.4454	42.9035	71.1338	38.6939	26.5922	7.2247	7.8363	9.46191	11.0822	9.84884	7.61245	8.984	12.5934	8.55282	6.38846	7.70027	9.38171	14.3368
3	5.73916	26.2811	20.1011	23.4122	28.7912	17.4188	84.3865	101.073	110.201	101.761	19.1525	13.1677	15.642	14.1718	11.9947	10.9838	18.8385	10.2471	10.101	7.91084	7.08114	8.89269	5.57563	10.7374	9.05632	11.2692	8.71041	8.1028	5.74995	7.16313	6.49962	5.18681	7.31416	4.9187	5.13108	6.82044	5.18437	4.39777	5.93346	5.28096	10.1842	8.09533	10.0023	10.066	6.40878	4.29593	4.3672	5.90545	9.96365
4	9.42597	16.0442	10.426	10.8671	26.636	17.005	55.8165	100.906	103.136	106.035	108.749	117.015	114.686	26.5174	19.269	19.5556	16.8509	10.6324	7.80526	4.83322	7.74385	21.7046	22.6533	20.0072	19.5972	21.843	32.9481	29.861	30.0941	32.4354	22.2356	49.4934	27.7927	18.5896	27.5094	42.6061	23.0656	42.673	50.2593	31.6862	34.4096	24.716	42.6125	23.3237	28.7766	22.8188	39.5767	38.699	29.4718
5	10.3994	23.8698	14.1306	31.5838	62.4764	22.4233	73.0592	105.094	100.085	26.6874	10.9675	15.9341	15.3955	10.8444	7.80273	5.75163	10.7479	3.46399	6.0051	4.51537	4.70304	3.71681	2.95507	3.76382	4.2166	8.92447	5.9552	5.85675	7.19164	7.84448	6.53856	4.55832	3.62034	4.24566	3.59754	3.70905	5.87121	5.92995	4.74485	4.16909	5.89981	6.49907	7.195	6.57374	4.97194	4.22364	5.63741	4.97827	6.34232
6	11.4006	14.6981	12.7219	11.6279	18.6583	14.0598	19.3348	73.3688	93.6409	96.6053	91.0208	82.9699	79.047	29.6096	13.7017	16.2012	14.8918	15.6935	18.7498	18.4017	19.6161	18.7505	17.0664	14.9728	17.2279	12.6544	13.5669	16.9583	17.3479	15.491	14.928	15.4831	17.7365	14.2082	15.4322	13.2108	14.845	13.5951	16.056	14.3093	12.3395	14.463	14.3924	13.6945	12.6608	14.7996	15.0142	15.4708	15.572
7	12.0083	19.9381	25.8669	15.2458	23.5338	24.4979	27.509	32.364	33.3195	33.3787	30.883	30.141	29.9402	31.4941	35.4867	35.7412	35.9029	41.4477	43.1404	43.5535	45.3911	41.3209	38.4517	42.5537	45.9753	47.0905	73.6106	100.065	94.3583	NaN	NaN	NaN	NaN	NaN	NaN	NaN	NaN	NaN	NaN	NaN	NaN	NaN	NaN	NaN	NaN	NaN	NaN	NaN	NaN
8	12.2306	15.7006	14.4288	8.27341	12.0707	9.74693	10.2317	43.0163	63.6749	41.9878	11.9894	11.2852	9.21941	13.0041	13.9091	13.9847	12.7927	11.8456	12.9544	12.0773	12.2769	12.6638	12.3802	13.023	14.9714	13.059	14.0445	14.5568	12.9749	13.0137	10.3691	12.5061	11.9602	11.5085	12.9338	11.4888	13.5485	10.886	10.6375	11.4664	12.533	11.4557	12.5449	11.9244	10.9693	10.8595	11.1179	10.4974	11.3143
9	12.9612	20.067	12.1174	13.6831	15.0378	9.72052	9.86297	14.5925	16.3386	18.0794	23.1347	19.607	21.3824	18.1995	17.6318	16.7909	17.9898	14.4386	16.0703	15.7688	16.8146	19.8321	19.3348	16.8637	18.0317	21.257	24.446	34.3686	28.6826	14.8648	13.0812	12.4244	15.5115	14.7483	16.5521	13.736	11.2961	19.8764	10.097	14.0402	23.778	23.0154	24.1907	24.8521	12.447	27.4769	45.2644	52.3779	74.4069
10	14.1837	14.5111	19.2632	49.3255	20.205	13.4482	41.6798	73.2412	80.8576	86.161	91.1351	113.461	99.0802	99.5725	91.4852	86.3531	68.8549	84.8637	27.4748	44.6829	30.665	29.0613	28.4743	34.3633	39.4042	28.5618	26.9856	31.7978	29.9075	31.8907	42.906	66.1887	13.1358	9.29547	13.6959	13.3321	11.0129	13.4225	16.9176	14.2999	23.0471	21.3211	39.8815	32.3108	31.2723	28.3693	28.1492	23.2936	26.1491
11	14.6665	78.5063	35.6087	22.8371	33.7563	28.3041	64.9525	93.4042	99.0704	99.4167	45.6292	22.3358	17.7404	15.3098	10.0999	5.09754	6.24206	4.59771	4.8387	4.00667	2.6152	2.0735	2.4942	2.70269	3.17256	4.35829	4.97646	4.43826	3.27604	2.72911	1.98821	2.85715	2.83397	4.44968	2.62208	3.38931	3.04315	3.20651	2.66813	2.94144	2.58412	3.23358	2.97979	4.20075	3.07694	2.69936	3.09233	2.50291	3.33484
12	15.343	21.1357	7.14384	34.4054	52.3126	37.8956	39.9036	30.5985	77.7416	73.0378	26.331	74.0978	69.2982	64.2835	47.8199	35.9883	35.8303	31.0239	30.1543	37.0977	49.4013	42.9529	62.3502	51.9147	54.1558	42.8881	44.7321	63.9205	55.5189	44.5933	28.5175	36.9723	35.9017	36.1552	30.7724	20.3713	23.0105	36.2212	28.5166	26.7679	28.8307	25.4439	25.0901	21.3205	8.7005	12.1716	7.97801	11.3938	14.9929
13	15.4662	43.8888	14.5133	13.9548	38.7553	18.3318	59.386	81.0231	77.6335	11.589	8.66122	10.0841	10.9917	12.4463	13.9729	45.1372	8.95954	45.6876	43.5108	43.3891	42.1018	33.8841	44.7832	49.5742	57.397	51.4343	49.1786	50.3515	15.9065	25.5093	9.50889	13.3849	9.06342	11.2458	8.69582	4.83549	12.3927	6.36182	5.47583	4.86152	7.45502	5.25197	5.78408	5.08041	5.86197	5.56433	5.79248	8.34689	7.51793
14	15.5667	62.9585	31.9908	21.4853	80.939	68.8919	75.8697	110.782	118.416	117.633	76.169	20.3088	24.5099	20.748	16.7563	15.0484	6.63254	7.37671	6.60367	5.86498	6.94711	4.5546	19.3331	37.5226	106.464	116.117	89.2987	52.0615	20.3383	26.9673	17.4839	25.9981	20.4104	22.4735	18.7016	17.4687	21.1963	17.3546	23.7409	22.091	26.6641	19.6672	28.1171	17.6601	19.8661	9.20932	7.87203	7.09935	9.21099
15	15.6342	42.753	21.3611	36.3493	62.4396	29.0586	57.23	64.58	74.4133	65.1731	11.4252	15.7539	15.5173	12.6852	8.32391	6.63831	16.9543	11.3168	12.4437	16.9005	9.218	9.38891	7.73974	4.98507	9.84599	10.544	11.014	7.8056	7.89457	4.25281	7.74272	10.1181	9.70813	11.9377	12.7699	6.82711	12.1489	8.78703	10.0455	11.3773	8.66651	15.6155	12.742	16.0995	11.352	6.74921	4.21352	11.9469	15.066
16	16.5196	46.8818	15.0955	14.7358	20.4916	22.2964	20.7659	18.2662	15.435	14.5061	14.1777	20.2647	17.0592	12.6673	16.0414	16.0656	15.265	17.4052	18.5318	17.566	18.7532	20.0393	18.913	20.0419	19.4526	19.9029	24.2256	24.2892	27.8582	29.5169	30.2878	32.8402	35.6934	37.8235	40.0711	38.6569	36.7817	40.6789	33.7426	27.4831	20.5316	19.947	21.9124	20.4216	20.9667	15.8166	15.3823	18.7531	12.2832
17	16.5215	25.8267	44.9967	50.4	31.5302	39.2179	24.7187	47.1769	89.5497	98.0783	97.457	68.1312	32.0824	21.4977	23.5333	27.3072	19.6961	17.1845	16.3055	22.5452	20.6468	18.1689	17.4206	16.5892	16.8771	21.3986	17.673	16.8811	18.0757	20.3665	22.9897	20.879	24.0883	21.4608	22.4182	22.8374	21.4905	21.0206	22.3851	24.0709	25.6157	28.6126	28.2061	26.9927	27.7999	28.3033	29.9296	29.02	31.0538
18	16.9319	23.6629	14.4794	15.2722	30.668	17.0245	17.6296	23.1896	28.7695	24.2146	23.741	21.648	20.1647	19.9486	12.5509	11.5906	11.0094	9.54733	10.2074	13.3032	8.5575	9.96052	9.38336	7.69797	8.45715	6.18672	6.04675	7.01941	7.7616	8.01536	9.11914	8.96513	11.8214	12.5075	8.88445	9.04876	8.55615	8.61346	10.2306	8.12626	10.6816	8.58133	14.7602	15.3204	10.6663	14.8368	12.7618	11.342	8.75408
19	17.1161	25.8105	22.9533	31.6247	35.5122	28.524	55.4718	94.7977	70.3566	26.9917	20.7627	23.9039	20.4469	23.1096	18.3485	21.4759	21.9578	106.156	105.354	103.994	15.5963	80.821	16.8409	17.9437	17.6987	16.3943	21.427	25.5969	24.4527	22.7409	18.9371	21.4163	22.2102	20.6893	27.2788	21.3095	24.9306	19.3617	19.8757	20.1809	26.328	21.931	23.0253	21.7033	22.2233	27.7855	19.8422	18.7829	23.4299
20	17.2219	16.5176	11.0492	13.5509	15.2581	37.5064	39.6994	51.3043	63.1025	16.2118	19.1488	59.9134	57.6322	64.2832	16.3838	55.6078	56.0021	15.5049	17.4491	15.944	20.954	24.4133	26.1962	23.1774	25.1901	21.5871	25.0136	24.5679	29.4	27.1758	27.2693	24.2233	28.1816	27.4204	24.2375	22.0353	24.8068	17.9283	21.8913	21.8977	23.0191	19.3685	19.5471	17.0766	16.2787	16.4608	17.8111	15.6443	16.8996
21	19.2902	28.882	21.9932	29.5396	10.5362	53.464	93.0716	89.8575	41.6136	33.7453	34.7588	33.4515	25.5531	40.307	32.819	36.1533	33.9284	34.0458	28.7675	37.5089	39.5713	42.743	28.5976	25.7664	22.0201	14.1582	15.8712	20.6972	14.1447	16.9061	19.032	20.7337	22.774	19.7992	17.0822	23.6296	18.6204	21.1083	14.0281	31.6536	25.4656	15.573	18.1177	20.4903	22.7377	19.5741	20.6178	18.1954	14.7846
22	19.3143	14.6012	30.454	93.767	67.0756	80.9832	64.7749	76.4271	17.6753	53.0831	62.7485	54.2362	15.3886	15.8491	15.6518	17.9799	21.0651	14.4823	20.2274	23.4477	16.711	19.9656	17.5128	22.8237	22.6499	11.9732	19.7111	22.5421	19.2612	21.6853	13.3122	19.2926	23.925	19.811	6.69486	9.9786	12.9038	16.5729	11.7957	6.81828	27.2733	18.5634	8.10128	11.3717	8.91123	6.76816	7.41396	8.26646	7.74939
23	19.7667	34.7365	23.3036	30.9886	48.262	40.4253	62.0732	47.2358	52.5394	69.1062	60.9925	30.5572	27.5584	31.2505	18.1481	11.8503	12.3708	13.5644	26.3942	17.9448	18.11	8.49543	7.82722	8.11182	14.9366	22.0435	15.614	30.4545	17.701	16.6328	20.5691	12.4332	10.6566	14.1183	7.12324	8.06795	11.3183	14.6007	15.8898	12.366	13.4325	5.43225	8.65337	7.15565	6.18808	4.89372	4.87982	5.70309	4.70542
24	19.7763	28.76	27.0716	28.2219	31.2205	29.933	86.3686	110.155	15.4941	28.4241	24.6713	28.616	36.4928	36.9049	17.1105	21.7797	21.2093	46.9303	10.8862	9.41676	6.59459	10.8006	11.9204	10.9779	11.3247	34.121	37.075	9.50347	12.0144	30.0307	17.6218	6.32364	10.2533	11.2699	10.3119	10.8066	9.47519	9.40243	9.38258	9.05375	11.984	7.9444	9.53826	7.20553	7.77518	9.65811	7.42584	6.79619	7.35591
25	21.4825	53.0157	31.942	39.9171	68.6496	54.0603	48.5415	47.822	38.377	39.9596	34.0054	30.2591	37.627	24.7582	24.3232	24.5817	24.6947	13.7018	28.9952	17.8391	25.9853	24.243	23.0892	17.8185	17.6456	30.9486	21.2621	22.1377	27.0251	22.46	23.4011	25.089	22.8607	27.6721	27.5524	19.1821	19.0071	17.9782	19.1501	10.2325	12.8059	12.7636	12.4782	11.4371	14.8675	14.0874	15.6307	15.1155	13.1104
26	21.5557	30.1345	24.912	15.0125	31.0374	25.5569	43.9093	57.4355	68.6341	66.5192	62.2924	61.3956	63.0233	52.6634	34.7607	18.7898	27.481	33.5618	35.7388	36.9398	36.8718	28.5987	26.4344	25.7399	26.3177	25.6368	21.3341	20.182	15.1381	18.8296	18.9595	21.0177	18.4375	16.9607	13.8509	16.1664	15.6521	13.8391	12.5535	16.805	20.4465	18.2511	18.2216	21.7344	18.2333	21.8338	14.8613	16.468	11.9301
27	22.123	28.6858	22.3941	23.502	28.0397	22.224	26.8593	31.2394	29.1257	40.8833	21.8652	24.9209	38.5497	36.2583	40.8374	45.8104	45.5538	38.1201	37.5156	41.9874	34.591	33.1406	42.71	36.5204	43.6811	44.1098	48.5707	48.2414	57.4066	56.0663	63.8747	63.8822	66.5574	70.4284	87.4171	68.0563	75.2256	68.0186	62.9904	73.6711	73.8203	62.5083	62.2088	65.6803	68.0163	68.6564	62.7448	75.3652	71.6853
28	22.5141	42.3924	24.2122	47.6441	49.4248	55.4378	96.2393	106.198	114.139	117.243	116.764	110.665	117.126	112.124	117.702	110.224	111.81	110.037	86.4041	41.3681	30.5674	24.3802	21.1259	17.8444	18.8923	16.5875	21.0237	18.1459	20.4824	19.6109	18.1768	22.0983	24.7023	28.2487	22.1395	23.5727	20.878	29.45	25.7563	23.7993	27.9491	39.9896	28.8252	47.2459	40.608	32.6488	34.0205	36.0706	36.9954
29	22.9645	42.8891	22.6156	23.5783	35.4926	35.6257	21.4558	37.5937	40.0862	21.6151	19.4553	14.3566	13.3778	11.5888	7.61949	6.8509	15.0369	8.44622	10.4364	14.3848	8.28648	8.80453	9.34033	9.74579	9.06879	10.2476	11.2406	9.07039	11.7466	14.9208	15.8352	18.2334	16.2338	12.4031	13.7497	16.7164	15.4003	14.9151	12.0054	10.4543	15.6002	17.1626	11.4305	15.5228	11.8989	8.02665	6.6558	13.8365	16.8739
30	23.6636	44.0763	25.1534	17.6029	38.0811	18.1488	80.1417	114.769	98.4507	49.5719	25.5685	35.2297	31.5445	28.3743	24.1769	24.0278	18.0713	11.888	9.11582	10.9494	12.4669	19.3491	47.7391	42.5024	37.2724	33.7046	41.9981	60.3464	37.9624	87.9179	58.1635	48.8499	64.5586	69.5828	63.5058	59.7733	39.633	42.9181	40.1561	25.4971	30.0969	23.0892	23.062	30.8581	32.9733	15.6105	21.826	32.1904	20.7885
31	23.939	26.8153	31.0251	35.6212	55.2088	24.4121	49.3409	70.0032	86.3067	65.0001	18.4734	13.3946	14.4627	15.285	17.258	17.4293	16.5335	17.784	16.7967	18.6224	19.8052	18.2914	21.1174	18.2917	21.9809	21.1482	22.3761	36.2689	36.7801	32.8523	38.7844	40.3547	44.706	44.0262	49.6984	44.7743	49.3206	56.3214	45.8366	53.187	33.3567	37.7831	32.1629	35.3896	23.7856	19.8063	27.2427	32.251	32.0146
32	24.5234	31.7054	34.225	74.5855	47.9606	27.2307	68.8195	77.4184	78.4582	34.1762	35.9591	33.9165	64.2273	45.3027	37.2211	30.2315	19.0771	11.5394	23.8586	22.335	19.402	17.7805	19.9268	19.0471	19.0297	13.605	11.1204	6.68098	12.997	41.088	55.0487	75.099	70.2713	14.0504	18.4941	22.7437	20.9452	9.8623	16.7545	21.067	26.1519	12.1175	9.96732	11.9327	9.80824	8.62719	21.0644	26.8745	33.1879
33	24.7308	66.8705	23.3968	16.1409	40.9318	45.9815	81.3594	109.591	111.69	102.444	100.43	16.5566	21.0886	20.363	20.1797	99.7854	97.4956	107.078	100.528	91.1578	91.0269	91.5615	95.2129	88.5478	55.821	95.783	113.757	107.396	99.8457	64.1667	92.3431	88.439	97.0934	29.6882	34.8029	26.2822	16.7304	27.2414	89.2052	18.9863	17.6402	20.8406	75.5207	14.6257	75.2321	8.15843	7.75627	9.22654	12.2802
34	25.1278	51.8837	16.6066	48.5702	66.9151	20.5293	18.7472	20.881	18.7582	19.239	9.98235	95.0943	69.1781	60.4207	47.3322	13.8173	15.428	16.5719	10.8131	12.163	7.0983	13.4504	12.7798	5.89708	9.47594	12.5324	13.3837	9.37889	12.9019	11.7426	9.1847	8.48427	9.80682	10.7239	9.84145	8.17396	6.94324	9.16455	6.51302	4.34319	7.5696	4.97192	6.87211	5.69008	5.16739	10.1433	7.99234	8.27441	13.0409
35	25.2011	60.5107	51.2684	34.3687	36.3486	31.7013	44.8319	64.4278	63.8435	28.8668	25.7667	22.9653	23.2336	19.4585	26.5678	20.9214	29.57	16.7293	19.2046	10.0395	19.8608	16.2038	13.3201	17.3282	15.1837	15.9233	10.3021	14.5317	15.7861	45.1428	38.9902	33.9893	66.9316	58.0676	62.2601	39.2832	46.1951	39.1328	10.3857	5.82137	36.8593	36.9425	39.8151	42.9911	39.9446	34.8364	31.6598	35.2781	41.4445
36	25.2932	27.7144	23.7564	39.4456	29.8166	24.9764	43.5879	57.3693	68.992	66.7048	61.7461	60.7155	62.3424	29.2818	29.9808	25.7537	25.3463	36.3997	34.3326	35.7162	35.2918	33.5018	37.849	33.879	31.749	31.1388	29.6875	32.1682	37.692	39.9144	36.4438	34.7445	26.9758	25.9553	29.1976	27.7265	24.9432	24.9166	23.5823	23.5758	19.4706	16.6429	17.9403	22.1741	19.6464	21.0842	20.7122	20.4841	22.2482
37	25.8222	38.012	53.2122	63.0154	81.1634	52.3531	30.1608	36.5735	35.9973	23.6976	32.1864	33.2678	39.5675	31.3534	33.5481	22.4849	19.1529	16.4462	19.1043	20.1465	22.3564	19.7545	23.8189	18.5502	20.9646	20.7716	19.1013	22.3593	25.0337	22.8679	23.2082	21.3651	18.3016	19.6597	19.5879	22.7151	22.3681	19.8351	19.8577	21.0207	20.418	20.8439	18.7051	18.2988	16.4579	20.3604	15.0027	16.875	18.1323
38	26.1721	55.4672	41.5648	49.8151	70.6178	36.1665	35.0407	60.9435	48.3832	41.2258	46.2049	41.4844	46.6881	49.4225	50.0261	NaN	NaN	NaN	NaN	NaN	NaN	NaN	NaN	NaN	NaN	NaN	NaN	NaN	35.1103	10.736	16.7104	16.2291	11.9811	11.7084	20.4852	13.1134	13.7693	21.2897	21.5268	17.8886	21.9921	13.1989	8.73767	9.18766	8.97833	5.33513	4.82881	5.33822	5.42467
39	26.5941	37.9748	23.8526	28.7119	45.4626	30.5859	71.1397	78.0878	81.7892	82.7637	70.4399	18.48	17.2222	15.0433	10.9516	16.7383	13.5593	15.6663	16.3096	17.919	22.5907	18.9337	17.342	20.3544	14.5073	17.2401	19.988	13.3666	17.1734	20.2438	22.7507	14.5277	23.3586	38.4035	37.4356	49.2893	43.3951	46.6594	41.3854	49.4316	38.8198	39.5568	39.3778	39.6973	39.3471	24.952	34.9159	33.0266	38.5609
40	27.184	48.1659	43.0735	33.7762	54.567	40.2124	55.1572	97.792	91.8752	34.0565	36.2982	30.4018	25.3259	27.568	28.5103	23.9795	26.2477	21.2307	19.5019	16.818	10.0977	16.3197	17.0703	15.6274	14.4773	13.1542	23.1499	24.9956	20.574	20.3421	22.2301	31.1169	34.1775	28.7317	26.9842	30.6909	34.6591	36.3876	37.3117	30.0624	30.938	25.368	24.0902	18.8998	18.6912	8.91911	11.5446	17.2673	18.2873
41	28.5203	52.2882	25.403	12.4422	33.9602	35.5347	34.7842	41.637	41.8041	38.2831	37.6026	40.0858	40.6044	29.1267	30.8223	30.2274	27.2741	26.4617	26.0212	19.9597	26.1967	26.3219	30.5804	26.2954	23.461	17.5705	22.7166	25.3046	27.1441	25.088	16.8685	22.7297	20.4013	17.8656	23.5422	34.0751	39.7536	30.4631	30.2748	23.0903	34.3926	32.0481	30.8492	30.3151	24.5891	29.0706	30.7024	19.1229	19.3646
42	28.6661	31.9336	37.8582	45.8976	51.6662	77.1631	91.5631	NaN	NaN	NaN	NaN	NaN	NaN	NaN	NaN	NaN	NaN	NaN	NaN	NaN	NaN	NaN	NaN	NaN	NaN	NaN	NaN	NaN	NaN	NaN	NaN	NaN	NaN	NaN	NaN	NaN	NaN	NaN	NaN	NaN	NaN	NaN	NaN	NaN	NaN	NaN	NaN	NaN	NaN
43	29.1455	83.6945	76.4401	58.1212	83.1091	27.3489	53.6559	27.4109	29.5873	30.255	68.3964	28.1959	25.6128	24.3104	25.1591	25.1718	23.4524	31.4383	25.6512	25.3567	24.9768	25.3141	27.8228	28.5951	26.8764	27.5697	27.234	28.6813	28.3377	27.7862	28.0344	29.4261	28.649	28.2653	31.0848	77.8853	29.2784	75.059	75.7648	73.2827	74.304	74.0814	97.7547	72.8429	73.3684	67.5464	67.7418	69.3013	65.7463
44	29.4876	43.805	21.9094	23.4637	39.4612	19.1982	15.3127	14.0845	15.0839	14.8196	15.5254	17.4078	14.6137	19.7509	15.7538	18.0226	14.0258	12.5715	23.0368	21.2721	24.1821	27.4284	25.4536	20.6489	21.0629	20.8768	24.7547	29.3779	29.1892	25.1936	25.9516	26.568	24.8867	11.3393	23.8597	11.3603	23.8529	10.436	11.5206	12.0198	20.0019	19.829	12.7366	11.7856	7.58659	14.7749	16.0015	11.3423	9.32625
45	29.8501	42.3325	37.2878	37.547	66.6756	48.5191	62.7389	68.3628	67.6472	49.6463	38.0403	41.4011	34.08	37.8216	34.8829	38.1765	42.0528	46.4111	48.2164	50.8795	51.9133	55.489	53.6979	57.5886	47.1046	50.0825	57.8876	54.7857	40.3671	37.6355	31.2082	29.976	34.4707	32.6674	34.1112	31.1236	35.2743	33.6344	31.8945	32.9961	25.6926	26.4964	30.5666	22.7584	28.6227	37.0076	24.4089	30.4891	27.4201
46	29.8749	49.7685	33.2145	45.0664	69.5806	40.0682	58.7053	56.7225	48.3768	45.4887	39.4357	38.8963	38.1299	32.849	25.9254	27.3089	25.649	16.3398	22.6772	17.5817	7.14988	14.5651	16.7835	12.9481	11.704	17.0744	14.1118	17.8736	23.1125	25.0047	18.0431	21.8706	27.1091	27.473	25.9213	23.5204	18.1894	20.2153	19.531	15.6765	14.9694	14.4658	14.3253	12.4252	14.8619	17.3551	11.4259	10.1485	12.229
47	30.9037	62.7801	46.6284	55.1091	56.2849	48.9105	48.723	108.361	119.931	115.388	110.005	97.6508	94.1203	74.9277	70.7422	62.7591	67.907	72.1447	22.663	23.629	21.1733	20.6087	21.4127	18.4979	19.6301	16.9519	17.4195	20.4218	15.9592	16.1447	17.1233	21.1895	20.5009	22.4188	20.8801	18.3942	19.6359	20.9923	20.3123	20.3772	19.5659	16.5815	19.977	16.0866	15.9668	13.6286	13.0811	14.331	11.7361
48	30.973	39.3991	28.9451	17.7678	27.5995	17.5304	49.2256	77.3116	85.3532	24.0943	14.7878	15.0294	27.9379	12.0223	8.54066	11.2568	11.1706	22.7499	18.4778	7.61347	9.00018	7.45449	14.8156	13.2766	12.5172	10.725	12.9357	11.8723	15.9839	16.137	16.6616	11.7124	14.8004	15.6202	12.6695	14.9816	15.6774	16.6551	16.7535	18.0418	12.536	12.7022	14.677	12.7673	14.2197	14.1883	12.1517	16.0789	16.9063
49	31.2233	38.6136	26.8971	31.5485	34.8616	28.5287	29.3867	82.9231	19.7655	14.6517	15.6884	18.9624	19.4938	16.3082	19.7941	19.4312	17.7716	17.184	14.3945	15.4391	13.8723	10.1788	13.4215	13.7028	12.6027	25.8602	24.6374	12.5441	12.3591	12.7772	12.6595	9.17342	13.6461	11.3137	11.6998	15.5205	11.7571	12.9425	12.2706	12.2012	10.3179	13.1459	11.8961	23.7661	23.1122	30.3958	30.4182	28.7081	27.7553
50	31.9932	42.9752	30.7626	32.9808	41.0477	31.9659	27.6243	31.7467	33.9398	27.4128	29.1507	26.847	30.7868	29.9441	29.7555	31.9716	33.6532	29.5222	25.5081	21.442	17.0669	26.5111	22.4025	18.4574	19.9332	26.2452	21.8618	24.9332	25.5382	25.5032	28.365	27.2845	29.6407	30.4583	32.4124	30.83	22.952	22.1889	20.2891	14.602	12.3028	11.218	12.3571	13.4739	10.3094	9.60588	12.3789	13.3107	15.2132
51	33.4094	40.9659	35.704	27.1831	37.5914	40.5085	91.2535	40.7787	117.683	114.041	114.443	117.736	111.512	109.428	101.996	71.4891	101.177	30.0445	30.5242	24.9071	20.9879	17.1805	15.0122	25.6237	27.8755	19.3031	44.1419	9.80075	20.3828	18.984	38.3718	37.6188	28.2242	27.8067	40.6813	38.5314	27.424	23.6532	27.3062	23.1636	23.9123	13.0075	10.985	11.9593	14.2004	13.1335	17.9417	13.8994	20.6385
52	34.0942	43.3655	25.891	34.8974	38.0902	37.332	32.2991	59.2561	81.7982	69.0224	16.0938	19.3293	21.416	20.5428	26.5746	23.5107	24.8422	42.1072	39.3357	22.7133	19.5318	20.5027	22.3131	22.9663	21.4443	19.997	16.8207	17.8942	19.1593	20.2273	18.3942	16.6291	14.9612	16.7146	16.702	17.3118	16.7475	17.4404	16.1481	17.2048	16.6649	14.0256	14.1735	15.0782	16.6874	14.9139	15.3381	13.0217	13.757
53	34.6511	49.3388	44.1616	31.8895	68.6525	43.6326	50.9574	42.1879	43.9481	30.8656	23.6748	17.9501	20.5638	20.0132	67.3289	26.3125	27.5029	28.912	25.7667	25.9174	33.4276	60.0667	61.4583	41.8544	45.2753	38.4241	37.4453	35.8667	37.7334	23.533	19.8088	37.744	28.9322	34.0652	31.2541	21.7713	30.3334	27.8509	28.223	25.4407	32.4637	19.9345	20.7979	28.0737	21.5742	24.9693	28.4412	25.016	19.8216
54	34.8141	46.1284	37.8812	33.9114	10.3237	29.7048	36.4285	88.2809	104.22	98.6343	42.9378	37.888	34.9306	34.6066	31.6863	26.5888	25.2511	25.1638	27.8137	21.8838	24.5661	21.968	22.9201	28.8324	24.4672	24.1863	25.5903	25.76	20.4287	22.2896	23.6228	24.3963	23.0016	23.7729	21.718	25.2953	25.8757	22.3502	23.8325	27.4598	25.2639	26.5926	29.1617	33.1942	27.9877	28.1858	25.0212	25.887	26.6854
55	35.0688	46.9201	26.7749	31.7157	49.1537	45.1484	73.5164	78.9141	74.0419	71.9416	74.7612	79.2912	83.5792	92.2821	92.3535	89.59	88.7721	82.2499	52.1272	52.6692	39.7739	45.3399	42.6326	31.2409	37.791	63.0164	62.5277	61.9009	73.7288	45.2665	39.166	41.9978	49.272	59.0927	21.4163	18.7312	22.0434	17.0849	17.254	11.5463	14.0766	12.3882	13.8022	16.6691	13.9872	12.9127	19.3485	17.5843	24.0562
56	35.4544	35.5452	30.082	31.5281	28.1849	29.629	34.7501	48.9501	53.9403	58.89	61.836	44.1892	38.5446	36.4881	42.9467	34.5677	38.2612	39.6098	37.3612	36.2437	33.7557	42.2852	38.2817	35.9087	37.7052	46.6016	47.3788	55.3617	52.9063	59.029	61.9311	54.4949	50.5039	49.4171	45.2055	40.5302	37.9332	25.138	21.52	16.5173	22.094	21.0639	20.9566	24.362	16.292	20.4702	25.7804	18.5666	18.6505
57	36.1209	49.0024	34.5802	32.9052	51.8024	46.2684	45.2574	47.1291	35.9779	34.8321	39.7915	22.7501	24.7807	22.5191	17.3587	26.4239	24.9868	26.3593	27.3668	27.5884	30.8626	38.0501	25.2835	27.2412	26.3212	28.0519	37.3277	42.8811	43.4727	36.6785	25.5202	38.9062	31.3554	34.0865	30.8728	38.8107	31.9545	25.0627	33.0611	31.1518	19.8645	25.481	21.1706	27.6443	25.6604	25.118	24.3455	28.5133	25.6098
58	36.2132	68.906	44.2627	44.2648	89.6874	65.2021	90.1549	112.423	111.225	98.1295	101.609	115.831	110.268	60.2593	48.1871	54.2292	60.9587	59.1568	63.2572	57.0655	63.8911	44.0423	46.0019	27.7672	18.2108	15.4687	10.53	48.1625	50.3722	45.4897	5.87764	6.19538	5.72161	6.03586	5.17018	5.2119	5.4611	6.82297	4.81985	5.06158	4.43744	4.2778	6.80146	4.92391	12.4102	15.2896	57.8744	67.3318	23.323
59	36.2925	40.1714	20.8425	18.5973	25.6631	20.1389	24.9102	67.7541	77.472	76.868	32.8359	28.6847	38.057	40.7267	35.3431	31.8557	31.7391	33.5073	28.7004	33.702	33.5676	33.4294	36.3106	34.1861	35.112	37.8343	32.8251	33.1916	32.6491	29.4573	37.5404	32.8076	37.2991	29.3609	31.4013	35.2277	29.9798	25.8193	28.6884	27.4526	26.0714	26.0589	27.8976	27.5877	26.5751	24.2083	22.6949	21.6746	24.496
60	36.4494	100.388	98.6354	102.279	76.4245	67.7164	68.3951	32.302	57.2275	85.8551	65.003	91.764	75.2421	65.6005	40.8309	23.4947	20.5939	25.6707	24.1911	26.562	28.2687	45.6191	45.8575	30.3784	27.471	58.5552	47.8466	56.1663	44.4708	38.6114	42.0104	40.0572	35.0653	39.758	29.2923	37.3725	39.4333	36.8384	45.8549	27.8813	96.4459	82.4614	60.2947	74.8417	110.957	54.789	57.7296	55.2805	58.4257
61	36.4561	40.0607	34.5767	33.2579	52.8505	56.0067	57.6736	62.0087	61.5532	57.0327	55.3835	48.7776	52.3151	39.1424	42.8071	46.4712	33.5513	42.8257	37.6943	40.9961	34.1676	44.6444	31.6169	29.4622	28.2146	26.9059	31.3557	29.6136	42.541	32.8314	28.2869	45.0574	41.1072	38.1626	34.7711	33.2012	48.6427	35.5477	34.5293	41.2902	20.7416	44.5081	35.46	33.7203	42.2181	28.6255	24.8711	24.331	29.3534
62	36.9094	46.3754	37.2091	32.5237	51.074	45.8329	47.3622	51.5197	43.4158	40.3286	43.3554	24.408	20.1136	19.89	17.8363	21.9098	30.7794	30.8214	37.8714	33.7263	45.0786	36.7402	46.4413	46.1345	30.7605	20.7251	19.2714	18.7863	37.1605	34.8309	24.0796	24.4223	22.9448	31.0729	30.8055	16.3685	18.7437	18.8405	11.8188	16.4384	15.5218	13.9203	12.4003	14.0394	14.5444	11.7942	16.4251	18.4225	11.318
63	36.9225	53.1845	45.3845	33.0835	39.6999	30.6185	49.5055	67.3546	69.0541	76.6295	87.4989	81.6011	69.1303	66.9832	64.0276	58.985	53.4411	52.4378	48.6526	46.9483	41.962	29.8687	25.5945	23.9149	41.2483	31.208	28.8831	29.7749	41.7089	38.878	37.2064	27.1433	28.0259	27.3232	38.4869	20.7119	18.9152	19.6607	44.7886	18.0653	17.9858	21.2543	40.2674	42.5776	35.0207	17.4293	42.915	39.6901	34.5317
64	36.9763	50.9992	34.9321	38.3148	64.8136	26.0092	62.7557	84.5837	42.2069	11.0068	9.55886	5.55841	5.11862	3.63878	3.96214	7.1629	9.64049	12.3027	10.3432	11.214	12.3199	20.5274	18.0911	14.2477	21.3982	19.6217	18.6261	17.2007	19.7354	18.1016	13.7451	19.4429	21.5238	12.5258	14.1408	11.2204	17.811	20.023	17.3869	22.3809	16.1333	14.2882	19.6808	12.4161	18.5422	15.7348	50.444	9.58283	11.9602
65	37.6166	52.8761	38.5948	36.1209	51.261	44.6967	59.7336	68.9376	75.5427	70.9703	30.5041	39.3162	33.91	33.1541	25.4281	24.8822	24.4758	33.5278	29.0088	24.9836	29.4287	21.3778	27.9237	21.4166	19.8334	31.4671	29.0044	33.7523	23.1446	22.3185	31.0224	19.2543	25.7363	19.1496	20.3231	19.5741	20.1458	23.9426	25.5247	22.2243	18.8747	23.7785	24.8421	22.3937	22.2629	28.6598	24.8636	24.9645	26.7438
66	37.8404	33.5617	35.6986	30.2603	44.8788	32.0157	31.9516	32.0261	42.9522	24.9513	34.8634	37.1347	54.7636	66.3	29.0525	34.6649	51.5695	31.8947	33.634	37.9565	37.1797	26.3366	23.2863	22.9762	27.9764	22.5944	23.1344	22.2099	24.9722	24.2609	22.7701	24.5271	23.2645	23.6393	26.9106	30.7577	56.594	59.7785	29.4925	33.6866	32.5681	31.5768	28.8064	29.5313	30.5397	28.4721	26.0498	27.5593	28.2606
67	38.4814	53.0665	28.1575	36.3576	45.6131	32.4946	30.1745	28.352	42.1536	31.3928	32.0551	32.8454	31.6581	27.3731	25.7047	28.112	26.9079	29.9307	22.3852	29.531	31.2354	21.7524	41.3846	41.6673	35.7175	24.1607	34.8167	32.5794	24.2142	26.3902	27.1315	17.4855	19.0358	26.8561	28.2956	42.3451	42.2922	52.1794	49.9492	51.4368	43.5314	50.1285	45.5703	52.0196	37.0277	37.0786	31.9573	30.377	32.2202
68	38.6048	53.497	45.6396	19.4064	37.8637	31.3342	43.0717	68.7286	69.4303	51.859	54.3767	27.0867	69.9255	68.498	67.1446	59.0616	44.194	52.8948	48.3915	46.7771	35.946	28.9524	24.1902	22.0252	24.2997	30.1889	28.5548	28.7658	41.4875	41.95	43.943	39.826	53.7053	52.154	39.8965	60.722	47.3157	44.4816	43.8834	44.58	43.4	61.7384	44.3676	46.1346	58.8028	58.3892	58.263	15.9566	33.0514
69	38.7261	53.65	40.5918	41.9238	51.7056	46.1764	59.5837	68.5628	81.432	54.7046	39.3714	41.0314	36.1687	34.1258	27.6498	27.0517	26.8398	14.3328	10.737	10.2785	10.8075	8.13221	24.0816	21.4516	9.43085	7.14363	9.87114	9.32793	11.3408	9.8888	12.6039	7.16843	9.62764	8.05791	8.95159	11.4377	9.70914	9.91021	12.8794	18.6196	17.4285	19.1661	14.7653	13.8491	17.6003	18.7436	15.2317	15.1412	14.7949
70	40.3062	73.4016	51.7285	44.1156	46.4995	42.7213	88.2926	97.1008	89.7241	60.9101	64.2507	24.8652	20.9628	22.4599	17.8836	14.8698	19.1505	13.8885	14.5295	11.2168	12.9451	83.6778	55.9902	61	48.2476	61.0123	84.1659	56.3205	56.5008	65.3542	80.2094	74.9783	68.5065	58.0782	75.668	71.6031	74.5151	65.1808	78.4803	70.6194	76.5581	70.2966	53.9075	26.085	22.96	17.8899	14.3583	11.5898	16.1109
71	40.8932	49.6704	25.546	25.7972	49.1412	35.198	55.8216	65.9624	113.069	108.305	113.897	62.3948	64.9632	64.7325	63.5432	81.0759	32.1889	17.4946	25.714	19.4124	17.1281	24.4673	13.2547	30.6226	37.5668	62.8244	62.3919	61.1783	19.1589	18.1514	20.7072	10.8451	14.7942	13.9158	13.5745	12.3616	12.9702	16.0067	16.5944	10.9562	13.8933	12.9032	14.1426	15.8757	13.638	12.377	14.0369	17.2449	16.0535
72	41.1014	51.2857	43.8399	50.227	53.1719	45.931	59.7807	67.9099	77.3372	76.1437	33.2295	34.2249	38.0434	41.432	35.662	32.8208	32.3767	34.5864	33.7536	34.8354	34.3513	36.7158	37.8231	37.3138	36.7268	40.0273	40.0826	41.9482	41.7806	43.6737	45.7991	48.4649	50.0183	54.0137	48.3735	53.2012	50.0956	48.3906	51.7256	53.4411	52.5573	52.6091	56.4058	52.9345	57.7003	53.4679	52.998	52.6998	52.7773
73	42.3595	68.4482	35.7067	26.3958	44.6478	32.3611	31.5719	28.8124	33.514	32.0329	31.1703	91.1716	45.6731	37.6816	46.2729	54.9944	55.8699	34.2905	46.5482	57.1845	41.4042	39.0199	53.5933	66.3591	45.5432	88.7921	89.378	95.3139	71.661	52.2637	57.0448	55.4529	60.7769	59.1829	50.5524	48.0403	34.9395	47.3857	36.3186	34.9149	50.5328	33.6935	50.7072	33.2972	47.4686	38.3768	46.4833	66.4934	68.813
74	42.8731	52.7756	29.5571	27.32	40.337	29.5653	58.7935	95.6807	80.6929	76.3116	95.1766	26.7152	21.688	24.1512	19.6901	16.8989	17.0387	19.8478	16.1666	19.5261	28.6773	21.0104	20.9064	14.6955	21.7293	24.2911	26.7034	25.8763	18.7442	18.3033	19.3326	7.62388	19.1643	21.896	17.9254	24.6223	8.25669	9.81463	7.97653	12.6578	24.9484	6.70812	10.0722	6.86696	8.01125	8.72129	7.49714	10.0219	9.78692
75	42.9069	63.3128	35.5958	33.6502	73.2813	62.0004	92.9539	105.431	103.278	101.994	97.5868	99.2543	92.9152	89.0558	90.6708	90.2316	97.7944	110.366	106.766	113.952	108.72	95.7196	94.1093	96.9491	103.503	98.3297	109.035	97.0321	110.948	92.9781	98.1549	59.5821	61.2923	60.6315	59.4045	50.8653	47.3551	52.4809	48.4844	95.0765	53.4188	44.5692	49.5358	46.1987	50.344	48.9649	46.616	46.4408	48.2899
76	43.1915	57.9811	46.6492	38.108	60.313	43.7353	43.3644	38.9132	40.9	42.2453	41.7118	35.4958	33.1084	36.5607	35.9204	33.7848	31.6188	31.0295	30.6791	31.8287	31.1618	33.7502	33.6578	32.1389	32.5962	30.8425	32.2957	29.2469	25.8119	24.7882	32.6729	26.4953	29.1119	24.9673	26.9923	29.5153	27.1637	27.2205	32.7005	47.2891	52.2433	61.4868	50.1105	43.6455	26.9915	28.1284	30.4434	29.3234	29.1923
77	43.4603	70.0554	37.674	38.6612	86.2387	56.5913	78.1066	85.8739	67.4767	62.034	74.3184	108.341	65.3451	88.4326	67.3327	71.2059	57.5297	61.7694	60.4099	68.3778	73.1553	62.9443	49.7494	45.1569	56.9084	45.4262	41.0008	44.0672	38.7195	38.2967	24.1245	39.9933	26.2275	43.9877	32.5699	30.0356	45.0807	50.8051	45.4858	50.7633	55.1197	50.4327	69.8183	48.5233	31.2165	50.4265	40.3275	44.5335	54.3522
78	44.0548	61.1507	32.0038	30.1382	68.0957	72.0299	86.058	89.8191	104.801	111.41	112.579	107.09	96.4148	77.6792	67.2896	76.6998	95.6826	18.56	26.6527	24.8334	25.1699	24.9374	21.0077	15.3473	11.2642	11.0475	10.0475	8.3926	6.6833	9.91263	6.28955	9.0982	7.98841	12.392	18.1576	18.7064	19.9165	16.6761	17.7473	13.0261	17.7329	19.9516	18.1856	17.5645	17.1135	14.7858	19.6052	18.8164	20.5702
79	44.1761	54.8379	37.3759	37.0666	64.8326	44.5977	62.6234	80.6531	42.6692	21.8245	13.986	14.8762	16.5141	11.2525	7.80762	9.01415	15.403	24.9034	16.1573	15.14	26.5442	20.4389	18.4211	14.8389	21.4712	19.6332	18.2525	17.2361	19.5633	18.5672	13.7246	19.068	20.3174	16.6511	12.5348	12.5897	14.0034	20.2625	18.333	21.4653	14.6521	19.8769	17.9437	13.1433	9.45926	11.9323	10.1845	14.6317	11.5567
80	44.4541	64.7941	23.9395	31.6752	46.1861	26.8864	73.9642	78.757	92.7114	78.537	47.5214	36.2183	32.6952	11.1469	10.5254	13.575	12.8592	14.0875	15.78	16.1911	21.4871	14.513	21.8665	25.3921	20.054	26.6061	27.4233	23.4052	30.6969	30.7048	30.0688	25.715	27.2638	25.6146	29.1422	32.6716	32.0695	30.7022	29.1471	31.2467	25.866	28.2963	26.3286	23.1922	25.3403	28.7286	29.9274	25.851	26.6216
81	44.5623	41.2903	21.9927	38.0799	19.3188	15.8441	40.3415	76.0168	79.2871	83.1154	74.9886	8.55719	25.0507	24.4621	18.1102	18.3745	27.1769	17.0479	20.9581	12.2061	35.9187	34.3463	36.8786	35.3173	19.8404	30.7297	32.2276	31.9024	17.468	31.4201	45.9942	41.2795	28.9999	25.7292	46.7362	47.7037	52.9253	33.3161	26.4119	31.5251	34.5967	42.7907	49.4402	51.5594	39.8467	10.6048	48.9833	54.6975	45.6002
82	44.662	53.6956	34.7653	54.0857	61.5213	36.2567	24.2414	33.1686	17.7981	15.5384	18.6347	13.3372	14.5018	13.6691	14.6453	15.264	13.9091	13.578	14.8227	14.9884	18.4998	20.1026	13.0445	15.7003	17.2814	17.3999	19.4122	25.2745	32.6807	42.1952	46.9452	45.47	62.9642	47.106	50.5541	57.288	52.4245	54.3602	47.1275	36.2826	32.144	27.0248	26.1848	24.769	26.8701	25.4925	22.2335	16.0352	12.3622
83	46.3504	87.6094	90.8792	94.2293	91.8418	98.3886	101.428	107.668	103.639	99.2024	100.4	54.2196	27.8751	29.1273	29.8364	25.3368	24.7623	34.9898	34.4654	32.4354	34.9428	25.7633	23.0684	20.6406	21.1766	22.8956	20.4051	22.5026	15.2477	16.1525	16.7252	19.3567	17.1635	15.7403	12.6714	15.6385	12.3331	11.0681	11.0829	9.70629	8.89644	9.31796	9.00455	7.54759	7.84522	9.92944	8.18895	8.0826	11.582
84	46.4634	64.04	56.5976	51.5222	75.8994	61.4188	58.2441	54.8258	45.9924	42.7473	36.5875	40.2347	41.5038	36.759	24.6163	25.3435	24.762	18.1236	20.0886	14.2374	9.63139	17.1247	19.6957	15.5426	21.3695	31.3431	27.3082	22.1578	29.3318	26.62	26.5312	33.3422	27.697	31.1775	27.053	26.7734	24.3713	24.9054	23.8375	21.6102	23.1169	20.596	20.0136	27.8604	15.5654	16.0232	15.2521	17.1547	15.2304
85	48.3047	60.909	39.8613	20.8471	36.266	33.5378	28.2546	59.6985	78.4286	44.6052	15.0531	28.171	24.7142	22.1666	16.4226	22.1377	23.2787	25.6346	25.6291	21.6028	18.0769	18.2144	25.3213	32.5948	42.4471	38.322	32.9861	30.8356	22.2072	26.8551	33.3011	26.2374	28.2765	29.9158	33.1289	33.912	29.92	27.0448	26.6186	26.409	23.1511	27.3709	24.0489	20.7911	22.2341	19.6502	20.3078	19.3149	27.3913
86	49.2596	47.6734	44.5729	66.3979	NaN	NaN	NaN	NaN	NaN	NaN	NaN	NaN	NaN	NaN	NaN	NaN	NaN	NaN	NaN	NaN	NaN	NaN	NaN	NaN	NaN	NaN	NaN	NaN	NaN	NaN	NaN	NaN	NaN	NaN	NaN	NaN	NaN	NaN	NaN	NaN	NaN	NaN	NaN	NaN	NaN	NaN	NaN	NaN	NaN
87	49.8437	68.6874	42.9692	49.8501	42.2355	49.446	63.5429	71.756	80.6868	80.3169	76.8622	63.9711	77.801	72.784	76.2368	62.515	61.2575	62.9955	51.7431	58.2489	49.4935	40.6236	47.9723	51.0871	38.9124	41.2032	36.826	40.3361	20.3874	44.0682	43.0458	47.5386	53.0817	26.2851	27.9917	22.6811	29.9002	49.6261	28.3817	19.3306	13.6394	18.4418	16.3851	27.6471	27.703	20.44	20.4857	18.7729	14.1144
88	50.1186	99.314	115.354	72.7261	95.7382	62.077	91.9773	104.282	83.2683	68.1713	72.2091	70.9071	65.3212	59.3698	52.8101	45.3406	45.8446	38.2653	40.8009	36.1217	43.0323	41.4055	28.93	18.9769	31.3248	21.9205	24.637	21.3006	29.1822	27.9602	22.8306	18.2921	21.3013	26.964	25.9454	20.1643	18.7566	36.0684	19.1013	11.5644	14.0834	28.9984	43.4674	77.7144	16.8859	18.7107	21.9064	21.0403	26.3326
89	50.8117	113.873	83.2931	83.8758	105.529	84.1117	82.726	79.5477	66.3127	68.1529	63.9428	50.3938	59.4198	54.7728	63.6669	68.8446	75.4925	62.3641	67.8036	61.5191	61.0881	65.2337	68.2752	73.5919	69.2616	66.838	47.8451	53.9999	54.6994	52.5384	46.1829	57.4301	50.6083	56.8492	65.2069	65.2859	65.6714	65.8732	72.5604	63.7681	70.6357	67.8428	72.1353	62.9068	43.1015	57.8237	61.6148	55.9231	55.9622
90	50.9216	98.6071	46.4059	46.8781	91.0731	84.953	82.4073	100.079	117.008	117.794	111.466	86.908	110.715	110.624	106.76	94.6521	100.663	74.5662	36.6626	95.1399	37.8764	36.6982	30.9091	35.0304	23.454	21.9478	23.9409	30.2104	25.541	19.8212	22.5688	27.9271	20.3225	22.7134	15.4621	13.0536	7.82687	8.20002	7.64955	5.51684	6.87217	4.82544	3.89147	5.65325	4.16098	4.45516	4.49718	20.5882	19.3601
91	51.8624	44.5529	38.9802	33.4392	39.9304	37.0773	66.1929	69.2112	102.195	105.973	115.677	109.355	96.4148	78.1598	77.6547	78.39	61.2778	18.5271	26.5589	25.4488	22.1576	13.2606	17.1136	15.7372	18.7706	10.4391	9.53028	6.7011	3.82394	3.67459	4.19747	5.27076	4.41792	6.38303	10.7666	10.869	14.7777	12.1771	16.9323	14.7859	15.5742	15.5402	12.3562	12.3469	17.7213	17.1701	17.016	16.4963	26.8616
92	51.8963	84.0425	36.5104	65.708	90.0413	74.766	64.6335	60.5693	64.3605	67.8894	48.7415	59.4691	42.382	48.2641	42.591	42.6153	47.135	41.5733	42.4412	32.6229	32.8577	36.7271	38.2417	41.9415	35.8054	30.3474	44.7168	27.8459	24.9611	19.668	44.947	33.317	17.9041	25.6481	26.0149	28.366	23.8595	34.3805	33.4015	30.7983	30.5958	34.4644	30.987	20.805	21.6288	22.3917	20.8411	26.6059	24.8615
93	51.9303	93.9064	68.5237	73.2686	81.6393	93.4135	60.0654	89.7265	97.0809	107.421	100.299	78.6169	106.237	80.2362	72.5164	45.5774	73.6558	80.3361	105.399	96.0501	92.8035	88.6049	72.8467	71.3817	85.5336	55.287	56.732	47.1533	46.3407	32.8073	70.4299	58.162	60.6784	68.8201	47.5769	31.1658	45.2943	34.1679	57.1765	47.8239	71.864	56.5019	68.1019	46.4183	39.3107	33.2073	33.4097	38.5823	28.3108
94	52.4672	69.2599	44.7917	46.1715	57.446	45.4718	40.2941	91.3623	28.5278	36.556	31.6875	35.2874	39.4953	36.5613	27.4656	25.7814	24.6421	22.8203	22.6746	23.3661	24.6306	19.7409	20.5802	15.414	14.887	13.3575	14.5065	15.2696	13.8158	15.4486	14.5821	13.9887	7.38197	5.58943	3.68997	3.45386	3.3637	2.76157	4.18458	4.63739	6.0553	6.34712	6.40605	5.34615	5.24766	6.50176	6.65054	6.10494	4.04713
95	52.6829	83.6094	52.3467	20.3242	90.6847	51.3085	58.0455	56.0528	50.677	44.8162	42.3702	47.2508	47.4149	51.3362	53.5985	57.0153	52.1398	47.3939	61.379	59.3022	62.6627	62.185	50.9475	58.7677	46.8765	49.5606	58.3548	59.208	61.8794	72.3985	65.7712	61.1489	60.1663	64.5621	58.8981	58.9043	43.2823	41.039	42.7081	38.1171	33.2427	28.281	28.1273	44.7208	41.1352	35.0971	32.9802	31.654	37.1744
96	53.0334	85.7767	48.0107	81.7463	71.0201	48.2387	58.5443	60.4268	57.2533	NaN	NaN	NaN	NaN	NaN	NaN	NaN	NaN	NaN	NaN	NaN	NaN	NaN	NaN	NaN	43.7432	43.628	48.0376	64.9294	35.7275	38.2482	36.8858	26.201	29.7642	27.5412	19.2091	12.5581	17.64	22.4877	24.5705	3.27497	10.5378	20.5437	15.2011	32.0483	32.2983	18.1822	23.139	28.2618	37.0268
97	53.467	87.9313	57.2178	46.6408	72.6164	45.5213	36.6811	40.3003	49.4144	51.1096	62.4837	59.3094	63.8716	51.699	44.7325	44.9565	45.2643	36.3054	28.6447	33.3352	25.0429	29.7637	28.5027	21.5932	19.0241	14.4899	14.8875	27.5792	22.8415	23.6797	38.7533	35.3197	32.1156	32.0829	32.0347	31.7798	36.6998	24.8025	32.9459	22.0577	32.1552	28.437	25.5647	32.8325	37.6454	35.8503	40.2145	34.172	29.4295
98	53.7326	62.5382	70.6073	33.8951	38.8413	29.8892	86.3016	88.6308	82.7722	78.95	19.7993	21.1137	20.3839	17.9149	23.3734	15.4147	25.9693	24.9293	16.6415	74.9919	85.6094	77.3883	76.7063	74.3482	11.6079	11.446	54.5416	23.9306	22.158	61.7506	22.6377	63.1487	21.6355	48.3095	33.5999	48.6789	32.6947	33.4277	31.9811	36.8769	32.1383	47.2053	42.0432	38.8221	34.9281	34.5493	36.692	38.8552	36.7267
99	53.7913	83.1403	58.4262	69.7033	119.088	82.7001	78.5504	62.0043	65.5877	61.6025	57.2366	48.4302	46.2138	40.3603	38.2048	30.6956	38.7093	29.1274	31.4462	29.5252	25.3002	30.8808	23.4148	22.4091	35.9573	28.3542	40.1308	52.4008	42.944	59.9274	66.1317	54.9944	39.0516	43.2429	46.4512	64.0307	65.1705	65.1109	75.5075	63.5441	56.9569	39.3668	31.8468	36.1129	30.9678	33.544	22.3466	44.3538	25.1473
100	54.2144	78.8448	56.0436	42.1677	69.8117	69.3041	90.5288	113.016	103.683	75.1303	82.2947	49.2747	49.7776	50.1894	43.3078	36.809	41.9213	72.1576	47.7823	50.6671	39.5382	50.7108	39.5154	32.7576	28.7305	30.8941	32.7691	32.1249	25.6607	22.1752	20.5221	18.3159	23.7102	17.5051	14.2075	13.3785	12.5219	13.0014	11.0205	10.2324	11.8442	10.1449	7.96471	11.0229	14.0359	12.1133	8.0502	15.5501	15.1461
101	54.2386	76.4049	120.169	76.368	110.391	81.706	77.7511	64.6821	61.4412	59.2153	54.2349	46.7514	52.0654	37.2315	39.4063	33.4891	36.0766	27.5505	30.3359	28.7403	39.7634	38.2039	54.6886	36.3675	53.3166	46.0299	51.9683	52.7082	69.4544	67.6942	78.796	59.738	53.2478	46.47	33.6905	37.1852	38.762	36.6503	30.8476	25.8464	31.4418	36.895	32.7851	20.9014	20.3096	19.0054	24.23	21.0509	19.459
102	55.7985	25.2485	19.1396	31.3114	23.2287	21.2989	54.2607	60.6128	70.6035	112.795	18.8489	14.4987	106.359	104.677	111.704	101.206	104.909	81.2433	99.0257	100.879	35.0592	100.394	96.3491	33.4018	26.9533	39.4877	22.6934	18.882	31.5384	35.1478	17.2638	19.1108	23.5586	16.6069	13.3601	15.1758	18.5884	14.333	12.6611	16.0908	12.133	11.5764	11.6093	12.0194	11.583	13.5481	11.0159	11.5679	10.8493
103	57.0443	27.726	32.0788	24.7811	35.1722	43.1768	66.0334	65.6195	61.9221	54.7659	57.6523	49.7009	41.0771	40.5808	45.9198	35.4591	39.4487	40.3199	39.1926	41.8204	40.6703	45.816	41.3188	22.5084	21.2351	22.2267	21.8938	14.8559	16.1021	18.8586	17.0258	13.9505	10.1371	15.4159	12.4535	13.4855	11.3691	12.8562	9.6177	7.41494	15.3991	13.5281	18.5235	15.252	12.0787	12.3883	33.582	9.48043	15.2436
104	57.0851	55.0567	47.5944	69.0138	42.8861	48.1727	94.684	86.8703	80.1085	51.9865	27.927	14.6484	17.8762	21.2266	18.4879	23.9706	20.4616	21.8153	21.4688	20.0702	20.5225	16.2056	17.1607	18.094	14.5994	14.3639	18.7458	15.7593	16.6585	13.3084	12.0857	13.0156	11.9686	11.3351	14.6116	12.8935	14.1426	13.12	11.0001	11.6511	9.06214	8.2971	9.61348	9.35467	10.4915	10.7176	9.24206	9.06879	8.0315
105	57.1621	60.99	47.2506	38.8903	41.3424	40.8407	49.6297	44.6301	33.4795	32.1341	35.7787	40.3172	45.2619	55.9361	55.3736	50.4477	54.9637	50.4551	48.6012	53.7989	34.1464	40.2403	35.952	34.8539	49.3609	93.6025	104.015	92.3481	71.1441	32.3766	33.2448	36.9778	58.8175	74.7728	78.0822	61.4824	80.7144	74.3682	73.4532	54.4093	54.4337	60.2913	54.1793	53.0277	58.593	49.2079	46.684	41.7844	36.2636
106	57.2994	76.2851	53.7818	42.9065	81.7489	39.8295	41.4858	42.8257	51.3383	44.3715	42.3251	50.4455	74.4184	44.5682	50.7083	48.8762	59.4774	66.2149	47.604	54.8226	53.3048	44.7577	51.6641	51.6176	39.3239	42.7208	44.7568	36.2027	41.6349	47.0982	45.9854	51.4619	57.7279	64.3154	48.5159	64.7325	64.1841	54.5117	47.3441	59.0904	57.671	60.432	60.7536	58.3702	53.0268	58.6055	53.3585	67.5177	53.8126
107	57.5449	77.2208	51.525	43.2959	59.9345	40.1016	40.2973	40.872	48.4056	43.1125	40.3049	50.1108	51.6761	45.7155	50.6289	48.772	60.3586	66.2023	47.9408	52.9605	53.2622	43.8882	51.9252	51.8237	38.403	40.945	40.8848	36.0038	43.0695	46.1165	44.7074	51.4619	59.0049	67.4974	49.663	69.3369	65.9874	54.6558	46.8052	60.0287	58.3808	60.8338	60.8997	61.7744	55.1837	61.3062	54.3298	68.0334	56.4543
108	58.0341	39.5758	33.7812	20.5618	46.8435	29.8184	27.2567	25.9263	26.1793	35.6469	39.3676	35.0743	35.1463	65.4559	36.4847	65.9888	29.1881	24.9422	34.8655	39.3705	30.2944	29.1422	41.8011	37.0723	36.6471	51.9394	54.5203	47.228	42.6	50.9157	57.3469	55.3803	63.9549	58.2006	62.8533	55.0016	54.0396	55.3013	56.3945	58.1462	51.0824	53.0417	58.4222	57.2471	57.3085	69.0379	59.6628	57.0537	74.1898
109	58.8868	62.5178	40.7912	31.3723	27.8719	24.2424	22.8049	61.5899	101.916	106.905	43.4203	40.1382	37.9479	36.5582	33.3041	27.6634	27.6704	26.9051	33.7051	23.0844	24.265	22.7804	21.8811	18.2183	19.339	17.0147	20.8053	19.4262	28.5161	30.2027	29.6339	27.6704	28.1371	29.0959	31.134	21.184	17.1724	25.6862	25.4675	22.4158	28.2484	22.4743	30.1338	24.7364	30.0515	22.3138	25.5002	26.6962	27.6026
110	59.0156	83.8651	73.5473	64.1384	71.1595	56.8098	62.8011	54.7728	45.9267	50.796	50.3925	36.6197	40.869	33.4896	40.1605	33.1536	36.572	34.0615	18.9521	14.6771	20.1847	17.3598	16.7899	15.669	10.5352	10.7875	10.05	10.3123	5.89921	4.83214	5.99759	7.11632	6.96553	8.34842	7.17957	11.1185	14.2067	10.2366	14.5046	15.8256	10.7331	11.0845	43.83	8.30839	6.83089	10.9943	13.0867	9.91785	15.6257
111	59.0916	37.9409	40.9542	47.688	54.6653	16.5128	69.192	113.35	98.5336	60.9301	83.7865	14.3763	14.7308	13.3569	13.3769	17.07	25.9982	18.2942	21.0507	17.0544	24.4659	28.7998	28.0644	39.5984	32.0549	43.289	29.7895	34.2408	39.5819	60.3374	64.2186	62.5239	22.9251	33.6759	29.7064	55.4253	35.0696	55.3495	32.2485	35.6587	41.2285	38.3313	47.1291	53.5888	37.7215	73.4916	44.1894	44.0771	42.5187
112	61.2815	68.8964	56.5658	68.9731	67.3233	40.1221	45.6189	35.117	45.7626	45.7692	42.4641	35.901	30.0828	28.5823	28.7288	30.549	28.0595	26.9628	27.2629	24.5364	24.6601	26.9842	27.2718	30.1784	35.1498	33.8949	27.5632	33.5144	29.3171	27.8464	27.7	27.6929	32.4107	35.3876	28.7583	33.1578	33.5502	29.914	39.2045	49.8714	45.4944	42.945	84.4526	67.1069	61.2525	49.8737	50.0557	58.2262	58.4472
113	61.3078	63.551	64.6981	47.7824	56.1203	33.6292	21.1055	29.8384	72.6423	69.251	22.4833	76.0652	77.286	55.4506	75.2191	84.5812	36.5376	34.5455	37.3015	20.2753	15.3175	17.8042	24.1693	25.6235	20.5285	18.3306	17.7184	16.8397	23.7499	18.7415	14.7268	17.1377	12.5897	20.8776	5.15566	5.28531	2.96514	3.35678	4.43005	5.07656	12.9408	14.0965	48.6015	48.9674	44.4051	50.003	52.2886	55.2832	54.1649
114	63.9368	48.4599	29.347	34.0606	33.803	46.3692	58.275	60.729	81.9918	82.6088	82.3358	46.014	53.3512	68.1454	58.6327	43.4804	43.9049	37.9648	49.9175	57.7998	69.0949	73.5381	81.1141	58.8655	54.3777	27.2621	27.4668	33.0999	44.5913	21.7637	30.8592	25.6754	20.5365	22.379	11.7682	12.2986	14.7122	16.7259	14.7985	11.5161	20.4904	26.8965	22.9887	20	16.9373	23.3028	14.5675	21.1942	14.995
115	64.3672	128.953	57.1121	53.754	74.0289	48.6776	49.6833	42.5582	47.6381	37.8545	42.1239	42.2579	103.148	39.3851	34.5498	29.3513	16.877	29.1221	32.7705	23.8535	31.5913	9.87183	25.3572	33.4322	28.803	13.012	21.317	21.0932	13.127	7.22739	7.3207	8.92559	45.8255	12.6259	6.80732	8.6004	8.81406	7.50047	25.0529	24.0499	28.5811	23.6132	41.2428	17.4774	9.28169	10.3919	7.96565	93.2671	16.1961
116	65.5542	84.4553	66.0552	60.1878	70.5941	48.6665	94.6365	99.0787	93.2128	77.8466	46.5629	17.1433	19.86	13.9522	14.8011	17.298	16.7998	15.9929	17.2238	20.683	24.7357	17.1883	18.6385	25.3933	23.4695	34.5628	37.6987	31.6642	32.1181	34.6315	33.3766	32.7547	43.6279	41.8195	38.1884	49.6436	36.1258	46.6057	42.8613	47.2525	32.3042	43.316	38.894	23.6247	32.0663	30.0315	30.1684	27.904	27.0206
117	66.5736	92.897	20.6369	68.8966	69.3813	71.3365	75.4361	118.512	50.4683	47.7694	53.3906	26.6679	63.8766	62.0253	57.0638	32.7447	38.4247	37.8706	36.3976	44.6263	31.8221	57.5393	42.6798	28.8371	43.5436	43.835	33.565	35.9185	35.3768	20.5379	19.9079	31.1622	28.4527	32.9186	23.4116	25.0006	18.6013	21.7737	17.7451	37.1289	38.8298	37.853	44.1617	42.0805	38.8871	18.1186	35.3234	37.3131	42.425
118	68.9758	95.1589	54.8063	46.455	72.6118	66.4417	65.829	61.917	65.3184	68.8347	61.1772	69.5759	74.4208	67.8909	75.4103	80.6244	85.5668	59.3803	66.5297	84.1347	106.13	95.7098	94.1976	85.0785	69.6908	76.4559	80.7548	78.6201	81.8823	82.7464	89.2182	81.8233	95.1634	83.3687	91.4769	110.629	76.6743	78.1915	77.1027	73.1577	75.366	83.8256	85.4718	86.3108	84.4239	84.3351	79.752	80.1339	78.2673
119	70.3555	68.4819	80.3109	99.7028	80.754	91.5808	51.1419	50.0282	52.6823	51.1844	43.613	49.9309	35.7322	56.6047	66.2797	43.917	23.8984	33.1601	35.9035	35.8356	33.1378	33.1169	54.3466	47.8983	42.6034	22.761	38.2364	41.1984	25.7481	27.394	11.3722	29.8961	12.2149	11.1346	9.74544	9.96695	11.2075	8.67699	8.10489	7.09157	8.31704	8.43098	7.6869	5.37169	5.20872	4.06174	5.09177	6.2429	16.2317
120	70.7092	66.6209	56.4196	22.7466	82.7086	51.6556	69.3677	55.4885	64.7994	72.5014	74.4098	75.1573	67.8854	79.7848	69.8482	79.6884	81.3439	83.6667	90.3598	77.3646	83.7456	94.824	71.3454	103.952	91.5447	86.6947	95.0706	74.6208	82.3343	79.2114	74.6831	65.2445	85.4568	65.6994	85.8833	50.8353	78.3376	37.4421	62.7815	73.7866	68.8055	110.579	55.0659	39.3451	61.5158	59.4955	71.5779	60.6444	73.0719
121	71.5204	77.9129	63.1951	31.1157	64.6657	75.7495	24.6246	23.9225	19.5729	19.1398	20.5624	22.4612	18.3664	20.2496	19.9143	19.3275	16.4191	14.2337	16.1606	14.4236	12.9377	13.9972	12.8929	8.95663	10.7454	12.427	12.0155	14.2657	11.0659	12.326	13.5236	15.3334	14.3757	15.8862	14.0364	15.8433	13.5155	13.2185	14.5804	15.8611	18.4274	23.3843	15.0786	16.6496	23.655	24.0558	25.4022	12.1342	12.5388
122	71.6332	81.8176	80.3099	80.1337	79.2536	70.9397	65.3673	91.9208	95.9866	31.335	29.9169	29.7205	27.2528	37.4807	13.055	13.2056	30.9201	39.2402	47.6441	47.8032	45.2996	41.3888	51.1107	52.0475	27.3653	26.9893	27.7621	28.7241	60.4287	57.2372	63.0324	68.7332	68.909	70.8938	72.8587	73.1433	70.3961	66.6379	66.0047	63.4644	97.7573	70.0137	68.3944	58.8589	67.5029	66.2992	64.8751	66.915	62.7468
123	71.6843	135.981	61.5407	68.3361	146.135	73.6354	25.6215	27.7722	28.3854	30.6696	42.0178	40.868	41.8116	61.3503	50.4517	55.7936	61.1624	59.7578	57.691	65.707	61.7495	71.7323	69.3383	69.7469	70.5805	57.335	60.4312	54.8895	57.4004	62.2625	54.0731	54.3462	54.1514	65.2609	68.2882	85.0853	68.2896	64.2951	88.7349	91.1048	84.6137	56.0309	71.3073	54.768	56.5535	71.2327	60.4698	76.9057	61.322
124	71.9673	78.6404	60.9844	68.9784	64.7922	54.9759	46.075	36.3608	39.9652	43.0019	39.7866	36.8106	30.1507	29.4034	29.2247	26.5404	28.3278	31.0464	24.8498	22.2977	23.5603	22.4584	28.6608	34.0809	24.3571	26.9957	24.2215	24.8184	29.686	29.5711	29.3624	32.376	36.619	42.0323	36.4561	38.3824	42.2297	41.7198	79.8118	50.2538	51.0201	67.086	70.3205	69.144	66.4023	66.6565	71.3588	67.0576	68.3275
125	73.4905	79.6781	60.157	66.2567	64.5573	54.1956	45.4243	34.4727	39.5774	42.711	40.0436	37.0022	34.3255	29.446	29.7578	28.0035	28.7541	32.6006	26.3834	28.7439	25.2621	28.2436	29.9456	27.0625	16.1571	27.7185	25.6598	26.3236	30.8598	30.9304	30.5094	34.7465	37.0114	43.6002	37.04	38.5852	41.837	42.6117	79.3727	79.4124	70.0592	68.6064	70.5951	69.7057	66.9523	68.3047	67.4831	68.3962	67.8002
126	73.6735	54.929	62.6719	35.3753	65.2943	32.7001	98.9442	115.773	106.246	99.0292	34.1545	25.3843	22.6864	23.7119	20.0971	14.4907	21.3396	24.0989	26.7955	24.4752	28.804	81.0121	102.056	37.7618	53.2652	67.6612	41.8469	22.4165	11.5874	49.7008	23.0297	33.0588	45.4685	16.9515	40.6211	46.4107	78.2669	27.1225	77.4684	22.8423	38.9976	69.5528	37.33	63.5433	41.3985	53.9256	58.2217	47.4275	39.9782
127	74.7619	57.9928	47.961	47.6535	71.2683	43.3814	52.4252	50.5213	41.5858	37.2875	42.5111	41.87	41.3452	64.3543	63.9431	36.8692	41.0538	35.9943	34.2982	33.5894	38.8547	36.1184	34.4063	33.9839	35.5042	30.9137	31.063	41.7189	45.7552	45.4288	46.7755	44.7351	42.3961	40.5347	39.2664	44.9062	35.4992	37.091	36.6209	31.6936	30.4687	30.9822	30.4208	32.1322	32.8901	29.4803	32.9793	28.6432	30.188
128	76.0472	129.083	74.136	111.559	89.3407	37.0005	38.1131	47.2439	104.661	23.2957	23.9674	20.0602	30.3378	40.886	40.4938	43.5589	47.2733	59.456	50.9181	64.7813	59.858	69.643	66.2719	59.7902	60.059	64.9543	64.3363	70.278	64.1593	62.9494	95.6451	93.2359	73.9139	107.108	114.895	118.121	91.1774	70.474	94.456	66.9344	102.545	80.7462	68.6252	98.1636	81.6506	39.396	34.1254	39.3111	29.0329
129	94.1434	99.544	75.2626	94.7778	92.308	68.9064	74.5168	88.0021	75.9172	75.7356	65.0199	72.6416	66.0583	68.6253	62.4276	72.2106	70.698	37.6682	60.7335	91.689	61.6664	57.5998	52.0701	51.6536	7.98571	8.62409	7.60046	61.1598	84.0603	63.3837	84.7645	NaN	NaN	NaN	NaN	NaN	NaN	NaN	NaN	NaN	NaN	NaN	NaN	NaN	NaN	NaN	NaN	NaN	NaN
130	96.1313	131.92	58.0111	45.8046	74.0133	30.0275	33.2567	28.5915	59.3718	34.8787	21.9543	21.8496	23.2702	37.7465	34.2654	29.4303	16.2401	12.748	10.3951	24.1034	11.4744	5.62876	15.5001	21.2795	34.0573	43.381	39.7205	48.4355	37.0372	26.9945	27.9826	32.2339	20.6126	22.174	21.592	23.5463	25.135	27.4782	26.2155	18.4021	25.9046	11.1958	15.4387	11.6766	13.0208	9.23534	6.10153	7.19507	5.94637
131	96.8174	86.6203	78.561	72.7495	85.2509	60.4969	52.7392	60.7338	56.3633	53.1194	57.1099	60.2914	47.098	57.3065	54.3161	43.6923	39.3897	30.5436	31.0408	32.0036	21.8686	28.6911	30.0014	20.0689	23.6647	19.8303	24.5798	21.5412	23.6619	22.3853	17.1417	17.4737	13.1529	14.6922	13.7606	10.7466	15.5081	22.4484	24.4032	22.9283	25.4068	23.048	26.0836	24.8876	15.088	8.59327	7.67426	8.53863	9.55934
132	99.1506	82.7472	84.602	58.03	86.3825	57.1966	80.6475	78.7107	88.4311	53.5998	85.9025	92.7596	83.3376	81.1973	83.3375	88.4316	73.3451	69.0763	37.9241	23.8964	72.6959	70.8168	61.8382	57.888	36.7588	34.6209	28.8105	38.4374	17.183	22.5111	17.7597	13.3106	14.3994	12.1654	15.5455	12.9856	10.9633	6.676	19.1711	9.59539	17.7057	18.0322	18.1379	12.4696	14.3679	5.90693	11.8392	18.9976	18.0827
133	99.3522	112.265	96.229	54.2363	39.9804	48.6368	82.1569	99.2238	105.116	105.926	101.819	95.7399	99.7555	96.0347	97.9144	97.6573	99.1499	93.9661	95.4517	56.882	54.9575	30.9733	27.7547	29.1192	28.2919	42.3086	41.1305	37.4065	47.0744	50.017	34.471	36.7524	47.3402	42.1747	33.8893	30.1062	14.8567	12.5422	14.0831	13.933	18.5118	12.122	11.8402	33.2182	22.0013	29.6181	34.1057	35.009	30.6423
134	114.865	111.946	109.916	70.0629	116.326	108.895	85.314	84.9625	90.8457	79.5724	68.0364	79.8239	56.899	75.0877	62.8832	42.8178	64.2392	47.2646	43.8359	38.3378	39.6257	36.4717	38.4534	37.807	30.8461	28.7879	28.3676	34.669	32.9446	32.8982	34.4851	18.6337	30.1986	36.7218	32.7435	31.4427	32.5023	30.4708	30.8893	33.2862	28.4496	31.1496	25.7858	26.9547	22.5245	24.4682	24.8845	27.0019	27.3485
135	122.012	134.833	113.208	155.039	136.922	74.1048	79.2848	79.538	68.7063	70.7623	60.228	57.5056	63.8313	47.4125	53.6375	46.8304	49.7177	41.1807	40.7721	38.5265	46.0329	51.2569	57.7196	58.7334	61.3482	65.1438	71.0325	84.477	77.9656	89.8592	95.3122	99.8374	100.039	101.063	84.8575	108.144	100.94	107.471	105.753	96.487	91.7682	95.9818	79.0596	91.7251	81.0202	69.4663	68.7022	67.0429	66.793
136	137.013	109.13	148.225	93.8226	108.749	104.194	106.056	100.088	85.6184	70.4035	75.305	69.3016	64.8048	57.4299	61.986	69.7279	75.8995	71.9499	74.0921	76.5453	62.6001	73.5268	92.3709	88.0613	85.6434	89.9044	93.4238	83.502	80.9953	75.3377	69.4034	65.1003	72.2198	55.9316	50.1702	46.3783	43.0241	52.8379	42.5854	45.8747	48.9691	44.0776	34.6866	34.641	44.6203	20.4879	33.318	16.796	16.2385
137	139.288	156.567	83.9776	138.443	168.326	94.748	69.4352	73.8372	62.5244	48.2149	52.8729	50.5662	41.0801	56.4668	42.9875	54.5031	45.1017	50.0206	62.9097	59.8279	59.5862	53.5619	47.7813	55.4945	73.0503	55.7347	64.8423	56.2514	61.0629	62.8637	75.7049	63.3263	65.6478	64.1049	73.6318	73.6862	74.5011	94.1218	85.4968	77.8654	88.3463	81.5476	82.6342	77.6472	87.3008	83.9753	98.078	96.4427	105.785
138	560.763	362.928	277.59	221.091	152.171	49.7686	58.5742	103.173	33.4298	37.9437	39.048	22.1346	21.8383	30.7712	31.2769	29.1464	30.8445	37.3032	34.21	39.2771	41.0272	40.8916	44.0485	43.7716	45.5488	41.2105	48.1218	40.9324	44.7394	46.3786	47.595	47.1595	47.095	44.2177	48.7505	48.3265	46.8291	39.6851	42.4894	44.5316	41.187	45.115	39.5213	46.1836	41.7518	39.0966	37.4893	41.3411	36.1573
139	17.9616	58.1894	36.4451	43.3784	70.3388	76.7352	67.6542	139.511	82.7002	48.3878	25.9807	33.3722	26.0413	20.9282	11.4951	34.8746	39.4718	41.8336	38.6715	32.0613	27.2408	31.6583	35.2408	29.294	25.6485	23.7895	23.7514	24.075	25.6686	21.676	17.5429	11.6615	10.5309	11.4009	14.3395	8.47738	8.4377	7.58333	7.96679	5.42478	9.31416	7.36605	4.90738	9.83594	6.89952	9.3751	8.82973	23.0833	23.3079
140	26.9864	51.8483	20.8952	20.9389	59.0494	25.0055	31.2366	41.7709	42.3859	38.052	37.5178	53.6345	64.7427	29.1665	30.7525	29.0228	27.3299	25.6728	25.4625	22.0414	25.2547	24.4813	30.9151	26.5694	23.8662	11.9164	31.1965	23.3372	27.1305	34.9547	42.2851	30.162	40.4028	40.8135	25.6925	49.2425	38.1455	28.2082	42.1659	25.7122	21.8146	20.2191	26.8447	30.5021	20.3939	20.8469	17.93	20.6287	15.2245
141	27.931	41.0476	30.8333	34.5086	50.0252	23.2468	31.2811	17.7035	13.5552	15.6698	17.181	13.2501	18.4435	19.2384	18.4249	18.7917	16.7661	19.3607	18.2727	19.1593	17.1706	21.9378	20.8038	20.5359	23.5726	17.1038	19.1823	21.8448	30.1011	29.3195	32.5063	54.971	63.3453	61.669	61.1608	62.921	52.8705	66.1948	53.9545	43.0928	36.131	50.015	35.122	14.9301	19.0775	20.3139	16.2621	22.3444	20.6455
142	30.1574	93.5712	29.4133	39.2806	85.1345	67.9122	96.9111	144.995	102.059	82.3861	77.6132	38.0363	70.4095	39.1968	37.5117	35.5798	37.281	37.8904	63.3125	48.6999	69.1723	70.5956	75.6974	63.0463	41.934	35.4897	53.6179	77.3343	86.8092	45.2294	26.2856	19.0448	39.6151	60.4138	46.1682	33.0424	59.9673	59.406	43.0004	58.704	61.0094	32.8028	38.9701	51.4711	49.256	36.6543	40.1854	35.9239	36.4406
143	33.4531	49.8496	42.5549	38.4395	64.9638	54.3963	37.4626	42.3291	27.812	34.6924	36.2434	42.0838	24.2398	26.2098	19.6543	18.9178	20.0809	20.3572	21.855	26.2159	30.242	29.631	35.7243	40.026	39.7875	34.5009	37.1176	33.858	37.6519	37.7986	38.0026	41.1513	36.9909	34.0925	46.7684	35.6561	36.1406	36.8889	35.3811	33.1424	34.694	37.3043	31.0705	31.235	27.6755	48.6255	188.466	NaN	NaN
144	38.642	57.6716	40.5462	36.3624	44.3866	45.2661	40.3288	36.5678	34.0761	106.358	121.014	92.281	70.7877	57.9476	65.4109	89.7949	28.6997	18.4415	19.2488	20.995	32.5418	24.9435	38.0112	42.6244	31.3726	38.2811	32.8617	23.0347	27.409	40.0808	21.2807	44.1293	36.4482	35.6609	64.3602	46.0895	57.8025	54.2751	52.2449	43.939	55.5308	42.1033	68.6817	18.6453	25.1358	23.2931	22.1819	27.7714	42.3324
145	41.1039	75.4912	45.9614	48.5062	67.1198	35.0705	68.2976	102.942	26.6347	25.9445	115.297	113.043	99.1087	90.7562	82.177	77.0284	42.2779	70.4362	34.5127	34.5632	31.1116	35.6826	44.8771	34.1363	27.5351	34.2259	35.0151	41.3917	39.8579	40.0407	43.8745	48.8995	40.148	38.5772	56.273	62.3182	54.2889	48.5685	45.2232	40.2847	51.2112	51.1468	48.651	38.0674	35.2633	36.1714	50.9316	180.289	NaN
146	44.6261	98.578	95.3827	55.8194	93.9972	61.1397	92.2421	127.745	67.534	69.3366	71.762	67.137	62.2864	65.5435	52.1114	40.8703	39.7925	29.8384	26.8864	17.2791	21.1263	16.8913	15.1634	17.2391	19.4396	9.84702	11.3075	4.28448	9.16732	8.28542	14.2362	7.70319	9.15992	8.37454	10.8304	8.13065	6.9387	8.7536	8.39653	3.53407	6.381	4.94556	4.69032	5.06986	6.72732	5.89503	10.8753	8.85771	9.81861
147	48.455	107.674	131.062	111.554	146.835	65.4164	123.943	64.1093	107.709	59.0983	45.8445	39.9836	27.9141	28.325	30.8373	20.9043	19.0721	11.5868	57.6583	40.2469	46.5482	44.0363	15.9125	15.58	12.7249	10.5795	22.7205	14.7676	15.2157	6.12869	10.2397	9.57458	7.04406	5.5557	15.5749	19.3197	11.5835	18.6874	16.7885	26.2337	30.5273	19.7208	21.9925	20.43	24.533	29.9723	18.8327	13.4786	11.0166
148	58.942	152.158	78.3676	155.746	146.81	152.758	NaN	NaN	NaN	NaN	NaN	NaN	NaN	NaN	NaN	NaN	NaN	NaN	NaN	NaN	NaN	NaN	NaN	NaN	NaN	NaN	NaN	NaN	NaN	NaN	NaN	NaN	NaN	NaN	NaN	NaN	NaN	NaN	NaN	NaN	NaN	NaN	NaN	NaN	NaN	NaN	NaN	NaN	NaN
149	62.23	68.7116	71.7885	57.8388	48.798	50.8166	48.9368	50.1909	61.2894	12.8024	9.63879	73.8408	8.22806	34.8355	71.6572	71.5461	74.64	17.6589	8.83366	11.0254	49.7401	10.9695	54.9754	133.555	104.287	111.863	45.1608	62.1534	57.5791	54.3194	52.5199	45.7057	53.342	45.1221	51.4784	47.0415	42.3497	37.8495	47.8353	31.6273	35.5292	32.8573	30.9569	34.4336	34.2597	28.9523	29.4624	37.0705	24.2771
150	66.7685	89.7978	85.1234	77.4933	97.7569	69.8671	95.0055	117.226	135.592	49.5114	40.9044	35.0727	39.1301	29.0164	31.7328	25.3079	12.2935	26.1716	41.4063	31.6909	50.8386	40.9735	44.1176	55.1446	43.5206	45.3485	59.3193	52.5565	35.9271	41.1707	28.973	50.3534	46.4252	42.0494	37.6786	34.8575	39.897	40.1944	33.762	24.2393	26.4805	25.5453	27.9802	26.6185	21.34	17.3641	19.5743	21.5359	22.4758
151	74.2949	84.0324	54.8983	70.6757	96.5742	79.5237	68.9297	67.4049	64.415	80.8427	90.0899	68.1298	76.0507	69.5163	79.2655	66.7109	69.6249	52.6552	73.368	72.3554	126.758	74.6995	53.3269	54.1217	62.9814	59.5967	64.9696	60.0688	45.0994	54.4524	92.2789	67.2118	95.4193	100.805	108.05	90.5921	77.8286	72.486	61.1268	26.0883	23.4516	18.586	17.3008	19.628	21.1346	20.4775	18.9876	31.6112	19.78
152	74.3783	86.1894	84.2532	97.4634	109.017	120.358	105.383	111.988	111.871	102.797	93.0601	76.4642	49.6601	56.9998	58.4054	86.8464	69.4643	28.8386	36.2648	37.9221	26.822	26.2312	27.5526	30.8013	37.1649	26.8848	26.0394	30.4331	29.4592	30.5159	63.769	62.5527	96.7198	51.648	62.3883	90.1242	98.8477	86.1296	76.5445	64.8598	51.5868	46.7841	47.4216	52.045	41.4559	47.6222	49.5756	38.8544	41.5279
153	81.8066	39.7637	58.4248	52.3949	80.0448	73.8298	66.0909	91.6211	99.3351	19.2338	17.7589	33.1207	57.8781	85.7958	43.4861	55.3174	50.7728	49.91	44.5925	63.7234	75.9284	48.0639	57.1145	47.1441	47.2493	44.2562	86.4396	78.7437	94.2197	42.2138	50.324	63.7575	44.7116	62.5659	29.8127	77.202	71.6601	56.4984	72.3675	53.2122	108.538	14.3587	26.3637	81.5207	56.4348	111.844	92.065	99.0216	64.6354
154	84.2281	26.4574	106.198	58.6519	88.2681	68.9972	74.6027	112.444	123.372	46.0736	59.5803	57.4012	64.1772	64.5769	61.3051	68.7187	62.7662	68.4769	66.5512	68.2713	73.4684	70.8344	92.0583	90.6519	106.629	103.94	106.892	102.279	90.4516	49.6789	89.8012	80.2998	80.3979	85.1703	71.9604	68.4074	47.9402	66.8624	51.4119	64.5719	57.1901	48.4048	43.4075	45.8552	46.6926	45.7529	51.3832	40.8677	45.0512
155	94.2574	59.5551	40.2179	72.7746	55.9321	38.4228	101.541	113.786	123.693	25.0038	25.9595	38.8677	57.2677	50.4412	50.7459	46.7493	38.6249	45.6492	44.8901	35.7346	35.6504	35.3625	35.8753	39.4945	45.062	56.4526	34.3163	37.5283	51.7225	48.7479	28.4549	56.9079	67.0962	33.2818	63.2169	23.6751	23.3163	25.2514	27.7937	33.6587	31.2494	40.2189	27.4355	24.5418	30.127	21.9727	46.2205	20.7961	40.3817
156	104.66	85.2562	170.826	71.5964	135.717	123.264	107.057	108.898	107.211	98.8884	92.6747	73.2178	78.1777	44.9935	41.5237	47.3702	44.9387	41.4294	45.1421	54.61	50.8083	53.4606	62.0637	61.7393	58.1441	56.0601	60.1048	52.6447	54.6081	50.3785	57.4218	53.0964	58.3653	56.2205	51.5521	44.0125	47.7185	40.288	47.5407	39.1286	38.277	41.8136	32.7139	30.7322	29.7019	25.5863	26.4218	34.3449	24.3676
157	10.0928	12.6137	11.0367	12.5136	15.06	9.71799	10.5935	37.2351	17.885	10.105	9.5398	8.91825	12.2615	11.8419	12.6523	11.9024	11.0988	10.8012	12.593	12.9683	13.0911	11.2654	13.9585	11.6434	14.7563	11.9978	14.8412	12.4381	12.9039	13.1347	15.2105	14.0198	13.2644	12.5997	11.1651	14.7772	12.4156	11.2285	10.4852	9.1136	12.4732	14.052	10.9476	14.2698	11.2967	10.6583	11.2312	12.0939	11.1786
158	11.1394	14.1963	16.2125	14.8184	33.3582	27.8885	87.6223	99.6927	96.9215	92.0716	75.5516	17.9696	14.5534	18.7248	14.4716	10.2428	16.4474	11.1551	9.99162	6.56304	8.02822	15.9627	17.0638	20.1331	10.8796	20.3672	19.9585	15.2426	23.0527	29.5458	31.4734	33.5202	30.7184	41.9122	43.6186	51.6066	29.9566	45.3915	45.5351	56.694	64.7433	56.7133	68.3335	60.9183	65.1279	53.5297	53.0758	54.2817	60.773
159	11.9247	74.6684	29.7311	37.6931	52.5987	43.9354	107.248	101.883	87.4066	98.2008	114.412	125.283	106.885	103.518	97.3519	103.222	109.919	84.33	82.9531	94.5537	63.8563	49.2449	69.7048	63.7006	86.5837	93.8681	66.2677	51.029	28.7076	94.5667	106.077	125.109	18.117	16.0431	18.7517	100.315	10.0433	17.041	53.4993	48.4692	61.4155	65.4374	50.1588	57.0123	37.8354	25.5657	20.2961	33.9375	19.0411
160	14.7652	19.066	10.7165	14.2812	15.6591	16.8974	20.1611	54.3815	57.289	53.427	24.6847	26.4134	23.6947	22.9146	25.4396	25.2407	24.7259	27.0289	27.5677	26.3769	23.6916	26.9978	27.7322	28.924	25.7038	20.5137	24.8617	30.6921	15.2933	15.7164	22.9824	17.1032	16.8715	19.1334	16.1821	17.6558	20.7973	62.891	58.6517	24.8825	21.5286	57.3237	55.7191	24.8231	23.0744	21.1141	27.5414	91.0036	190.021
161	22.4368	45.9722	11.9454	10.9167	23.4079	20.5073	49.0262	67.3306	68.5191	13.9535	18.5293	20.9668	19.4216	12.3576	14.987	13.7973	15.8427	15.3961	16.4452	9.56766	27.6047	27.8995	28.5252	38.437	36.9093	15.5263	22.1716	25.877	27.6035	28.1908	17.4234	16.9486	13.2294	15.8458	17.4228	16.2397	14.5787	13.2767	13.6614	32.1957	21.8476	24.1646	21.4487	14.1347	15.316	12.7423	18.5009	19.4368	17.3728
162	22.5064	27.2381	26.2859	23.8925	26.3414	56.0797	32.4893	123.72	125.91	76.6366	64.2892	65.3856	63.018	34.0377	32.2329	32.8907	42.9049	49.7766	39.8451	39.6536	94.2061	94.4836	43.125	79.8364	71.15	60.9597	32.5359	29.9727	30.4365	28.2447	27.2737	28.6064	28.3691	27.8275	26.3779	29.2381	27.6278	28.7876	22.1449	20.4218	21.21	27.3464	28.9092	33.0406	32.6952	30.9839	22.6709	29.074	37.1385
163	22.9115	34.9508	27.821	30.7282	37.6175	21.5738	70.3498	86.5854	92.866	91.8698	70.1855	15.1754	27.2793	20.7994	10.2168	17.1479	11.3056	14.2417	15.5481	16.3267	20.7161	23.5742	21.1123	22.5649	32.1558	41.0193	48.3942	47.9269	42.1521	44.481	48.6141	47.1106	53.3962	49.0062	51.6198	62.8453	56.593	61.9196	48.9856	56.4282	47.9245	46.2793	49.0131	53.606	51.1932	50.4906	43.4629	37.7268	47.6897
164	24.653	40.522	30.5685	31.1444	49.4219	24.2889	50.7773	89.8139	96.1483	99.3511	108.516	107.526	106.831	105.86	30.8927	25.6313	19.4566	23.4598	22.7902	22.2945	22.7148	24.8847	21.6486	24.2671	20.0518	25.2733	19.2965	19.5692	25.1387	26.8279	18.7229	25.0559	20.5918	21.7801	20.4771	16.1923	22.4557	25.5811	16.3129	16.9236	22.5305	22.4857	21.6456	15.3531	17.1783	107.605	16.9669	15.5798	110.848
165	27.7435	37.9992	24.0879	16.7532	33.2153	23.1404	33.2306	20.3317	17.4986	30.2539	32.901	27.6396	30.4135	23.7882	22.2228	19.4623	18.5474	25.8372	22.3811	19.0063	15.377	23.8578	13.636	17.5069	19.8844	16.5391	21.693	22.1712	26.1239	23.7696	22.7512	18.5491	28.5313	23.2196	34.4877	27.7654	22.0289	33.799	20.7301	13.2212	18.5553	16.7357	19.1897	19.169	16.8038	11.508	15.0916	16.1671	14.4039
166	28.666	46.0286	47.5278	66.7687	47.612	63.1666	162.836	179.872	104.364	96.3546	114.632	89.771	32.2222	24.9297	39.8837	34.0566	28.5699	24.9789	18.0038	13.837	20.501	22.6559	21.8064	16.1526	18.6562	19.419	13.2943	13.6174	7.96945	20.4278	20.0302	23.108	19.5307	25.9431	20.7883	15.3522	20.6913	16.7049	19.465	39.0344	24.7419	27.9086	38.2992	28.5226	32.3185	30.9635	37.2069	44.3592	23.3004
167	28.7844	68.0679	22.8265	62.6312	86.0198	66.6663	97.4624	102.151	117.998	108.844	26.5939	36.8243	95.6648	87.7774	79.9364	74.6747	59.259	57.5916	76.0869	73.703	38.9474	74.8705	88.4483	76.8557	58.1021	28.332	35.1928	71.9759	63.8493	64.8221	58.742	57.3879	38.1883	48.615	28.7373	18.7391	29.3098	34.7725	34.7897	28.4859	31.56	35.8543	30.5268	30.0291	29.2365	38.7037	41.1358	36.7965	16.101
168	37.5974	50.242	31.4582	18.2516	44.2081	23.4357	68.1624	118.404	126.41	136.709	99.9614	88.6249	93.9375	98.348	97.6499	85.7996	53.1438	23.4041	23.8719	12.695	13.1634	33.4555	39.0297	70.5784	71.4164	37.6234	35.7026	30.1061	29.9161	31.8501	65.0665	68.7109	19.8713	21.1838	20.2449	85.2051	17.0088	21.9371	24.6526	26.1253	17.8674	17.1491	32.3527	72.4673	75.5414	73.9126	70.5289	66.8235	67.2488
169	42.9952	63.8778	49.4033	56.9265	92.4046	56.6418	127.281	140.48	106.7	108.989	112.265	106.738	96.6903	78.1172	66.7483	38.2799	35.8803	50.6444	51.2852	44.8347	38.6778	31.4852	23.6234	18.087	14.7104	13.2326	14.7818	13.5943	12.8033	12.5877	8.95484	12.3094	19.7278	16.8967	82.5345	23.1863	26.7081	32.8579	34.2602	37.6874	28.1319	42.5542	43.3034	45.3009	53.0786	40.1569	48.3985	50.734	37.3413
170	45.7665	84.0544	45.9617	31.211	50.1647	41.6432	77.0252	105.281	103.587	60.915	56.4109	59.9135	61.144	67.6025	69.799	45.8663	42.8639	8.49602	7.69043	5.80889	5.99557	7.35823	10.5187	12.7212	14.8091	23.5559	36.9606	37.1373	19.1176	16.3838	12.3156	17.68	12.6048	15.1032	13.8082	22.2537	36.5129	140.876	133.97	NaN	NaN	NaN	NaN	NaN	NaN	NaN	NaN	NaN	NaN
171	47.4111	84.6589	27.8979	61.8609	97.7905	69.4866	96.5355	134.354	137.672	48.8977	35.8311	35.3098	38.4205	26.1558	31.6032	24.9371	11.4458	17.7514	41.6419	32.1229	17.8414	15.9115	15.2367	11.1692	14.7866	17.7153	10.1004	15.1664	17.0356	16.6154	10.1762	13.8322	8.57962	8.59311	6.87854	8.65746	14.1611	11.0883	8.94132	7.05059	9.00983	12.5247	10.0236	8.53894	9.39143	11.1848	11.331	11.3369	11.4883
172	49.3391	55.002	42.4347	91.7274	105.055	103.547	90.7705	118.442	132.178	78.0513	89.501	25.9068	43.0506	35.7847	26.4688	14.9311	16.2181	30.3249	8.18715	4.36524	5.31925	3.15054	4.50487	3.50936	4.13003	3.90511	8.35675	8.88336	9.16098	5.61067	4.04881	5.05356	4.86871	10.455	7.71367	11.5093	11.4476	18.6254	13.912	18.6423	18.0777	30.8952	30.1687	42.1454	19.2825	21.8552	27.2611	37.7884	30.7463
173	49.9401	52.3708	36.4456	64.1283	79.761	89.8453	112.381	132.015	152.71	91.8783	77.0389	95.2352	83.9079	80.9032	76.2298	54.8546	11.8844	19.5688	25.3583	27.9771	22.5424	23.6878	31.8587	70.7695	16.6735	21.7916	18.4427	22.0099	20.6792	21.2352	27.2778	23.0126	29.4002	27.7133	29.7724	31.6517	44.3325	50.6933	NaN	NaN	NaN	NaN	NaN	NaN	NaN	NaN	NaN	NaN	NaN
174	57.0203	63.482	58.5283	61.6865	74.4999	61.5902	39.4665	106.915	133.902	136.735	105.232	39.2477	25.8554	28.1889	26.2841	24.0954	22.6435	23.8084	22.6132	22.3292	22.9944	22.3412	30.8366	28.8313	24.3337	24.4508	27.0752	26.8502	25.039	26.3167	23.2099	22.6839	23.1138	21.4009	19.443	28.9843	20.9711	21.6613	20.2571	18.9594	15.2991	16.53	16.5003	17.4643	18.2662	17.0677	14.5834	18.4339	15.2179
175	57.1721	107.04	81.3266	77.0436	99.8705	55.6824	116.764	159.89	166.736	42.2104	30.8612	44.498	38.2284	30.8509	31.9248	29.7677	27.3698	31.422	31.1967	33.7445	31.5222	38.3684	40.7806	37.1755	48.003	39.8018	49.6367	45.8637	47.7781	50.1143	56.0957	57.2043	69.2085	62.2187	65.9161	55.689	53.6573	45.2241	42.9756	51.2217	52.7859	57.5682	51.9889	53.8761	42.5966	50.9803	37.5131	46.0478	32.339
176	65.9661	79.6859	53.5764	41.6308	67.5093	106.462	110.367	122.109	124.277	119.479	117.959	106.904	97.8288	65.3107	70.0566	82.3384	65.1479	66.1578	62.2922	60.8529	54.8687	62.7193	80.8779	93.5122	76.8652	60.7087	65.4961	73.5995	63.6334	27.101	46.8591	69.1729	50.8107	69.7961	68.2847	60.4957	58.4835	56.0147	30.3313	24.3551	21.3475	21.7519	16.8253	27.5356	33.4813	25.9803	17.9993	22.6001	16.754
177	69.8328	104.699	175.422	153.312	160.574	55.7948	82.1385	128.299	141.802	62.2736	63.1215	76.5672	78.9581	45.2982	32.8865	37.8076	27.2117	27.3417	29.7137	29.5394	27.4246	24.3755	63.6087	56.0436	73.1044	50.066	56.5369	56.2936	56.1403	14.9412	72.4844	62.2789	87.6261	67.6701	64.8977	62.2996	56.7841	19.7683	17.8426	5.08976	54.2296	12.9644	60.0235	7.72946	9.58082	51.5091	17.2561	35.2947	64.8657
178	69.8523	68.6696	57.0817	45.2448	107.918	37.6281	103.973	118.7	128.746	124.307	15.8653	24.657	19.6119	18.0816	20.0339	10.2638	7.32678	4.23684	3.99822	4.64256	8.76073	5.65242	6.31054	3.48624	3.00745	3.5772	6.08251	4.82514	5.11158	5.5995	3.63594	8.01859	5.66719	7.84904	6.22553	6.79843	8.59706	11.0564	6.84644	6.34449	6.89911	5.52053	57.7564	60.1811	67.7483	55.794	46.1642	48.8208	11.642
179	70.4908	68.1335	62.7668	58.0425	71.5877	66.362	112.44	134.378	137.735	70.6768	35.3287	36.9008	28.7048	28.0176	34.3247	34.9858	40.3408	34.1626	31.1968	33.4225	32.9426	36.1596	33.7106	26.8668	28.083	31.3115	33.0207	30.5861	31.0807	45.9825	38.7367	30.9226	28.1528	30.463	50.1779	41.0552	29.7469	32.2921	40.4687	43.2011	31.2625	35.7017	45.2117	39.564	44.8555	40.8106	31.4782	42.746	42.8515
180	71.3077	175.432	152.798	137.386	151.805	88.7557	88.8846	125.274	91.9603	89.2184	89.269	73.6815	87.9989	80.9844	73.035	86.2418	78.5285	90.9002	87.6934	84.8753	93.3752	86.5072	93.8767	102.566	123.25	100.863	104.976	96.0142	83.5876	106.338	92.3294	84.2329	87.6052	67.3686	87.5744	77.1016	69.481	78.548	75.7259	64.3594	65.0704	53.7292	52.8738	38.5867	45.0527	52.7729	59.7766	75.4357	76.1596
181	74.7753	57.5714	54.3621	67.1149	68.1279	76.3266	64.1011	59.547	65.8798	69.8204	56.2282	55.8695	55.6917	38.2584	47.1377	43.7854	47.3877	49.4708	50.3912	61.1515	66.3716	67.3178	63.6662	57.5433	51.8703	53.2481	50.7772	60.8149	60.7821	68.4795	75.089	71.2549	73.6343	61.1412	64.4715	74.6063	72.6949	67.0222	73.5797	65.4655	62.1619	73.644	72.322	68.4628	69.4055	70.2736	73.2274	61.3056	62.4136
182	74.9709	113.699	60.2298	58.3564	90.4706	68.4733	97.4021	135.826	134.211	76.1871	88.9024	83.0345	77.2758	55.4162	45.9245	43.6949	38.6874	32.2075	44.9011	34.3499	34.0859	27.1754	19.2814	13.5182	20.3749	26.4935	18.7164	15.2379	18.5278	23.5337	23.4608	28.9214	35.4261	33.5203	34.1268	35.1128	38.4081	40.146	36.4587	44.3805	54.9055	46.013	51.1381	51.8422	48.4484	56.4186	62.6512	58.6758	65.8447
183	80.6553	95.9303	79.12	79.5716	85.5933	67.5041	88.8215	126.012	128.036	108.436	59.9561	52.0922	66.9371	46.5256	64.1396	55.8681	54.8592	53.9939	59.9463	53.8486	53.7176	51.8114	42.7742	52.9912	42.9739	46.7719	52.4723	58.5919	54.5851	51.3884	52.9906	55.3144	61.5871	77.9633	73.9735	85.1233	59.6492	56.8379	60.6143	57.418	51.1089	48.0013	46.3883	48.6193	45.2636	42.7469	38.2584	46.5608	44.8338
184	83.5382	93.8685	77.7707	72.056	99.1899	56.3859	102.712	154.798	160.51	46.0935	32.0229	45.0645	39.0449	39.7943	29.8681	28.7553	27.7447	28.8763	27.431	36.1225	34.8741	34.2285	38.1314	29.0062	31.5923	24.6863	33.6869	38.2463	46.4341	49.4385	53.8141	51.0172	54.6256	56.4163	51.0609	46.6071	43.303	47.5262	48.8569	39.2691	44.2071	46.2259	52.3421	40.2576	47.2781	36.7668	35.065	30.871	27.7498
185	100.42	124.57	110.433	95.8952	115.239	73.4078	67.9599	124.504	153.761	110.549	57.7623	50.7916	50.6643	58.8592	60.1692	68.9758	60.1615	66.0636	65.1844	67.6101	71.8532	70.0972	74.8198	71.2728	79.0207	64.6678	54.0019	47.5704	39.5086	52.582	46.5443	41.2805	58.9963	60.5917	57.2221	57.7467	47.7469	46.7754	47.2514	41.9969	45.5868	40.3217	37.8076	37.464	38.4351	36.6488	32.798	36.0491	29.9122
186	102.98	123.426	113.503	97.6353	106.982	76.2449	68.7267	123.267	143.331	107.858	58.2142	54.0192	54.8763	63.3225	62.1379	68.5262	62.2239	68.6033	66.9065	69.8743	76.7158	73.9686	78.167	73.3772	92.5549	72.6286	47.869	54.1912	66.5097	41.0921	61.5737	52.901	60.2374	78.9563	81.7618	78.2609	82.8722	74.2677	71.3351	62.2936	66.9227	78.0937	72.9654	77.306	81.9733	83.4388	71.6941	83.3947	100.742
187	110.035	140.372	123.954	126.569	150.793	124.509	126.072	114.513	112.308	109.48	108.052	99.7663	91.3276	89.355	72.2879	67.4865	49.7993	58.6158	41.0034	31.7096	38.5718	38.8269	54.9145	43.7286	39.5985	19.8504	33.5976	50.4424	33.1869	23.1442	25.9301	30.2703	26.4895	49.1746	30.1552	48.8936	60.4609	59.3146	55.0003	45.4407	54.4712	57.1922	71.2194	61.2208	84.1201	32.5241	69.731	69.0728	42.1987
188	117.4	145.287	82.9998	87.6041	206.716	103.685	118.358	172.182	116.575	105.925	114.733	109.519	100.526	105.808	102.645	109.42	101.081	116.645	118.545	107.503	107.919	115.974	103.29	122.572	119.342	111.322	111.061	90.6442	103.391	101.874	89.5349	85.6684	75.3894	73.7314	66.4737	66.077	61.4826	55.0673	64.806	52.6157	63.7655	63.6452	59.587	61.6595	48.331	47.9463	57.987	38.9062	46.4275
189	119.201	133.135	116.016	124.759	151.385	123.357	120.682	107.284	109.786	83.6405	88.8587	77.5713	86.506	81.9491	71.1511	68.9886	48.6952	37.1458	40.8887	31.1775	38.2338	38.0042	54.9428	32.3241	19.0287	16.5756	34.1228	39.3451	27.1478	25.3845	24.0316	27.9454	26.0379	23.2869	50.9841	23.8143	21.5828	21.9295	25.6444	36.3446	18.5753	14.0894	16.9303	19.708	22.8792	34.9712	35.1299	45.9776	66.5065
190	9.1464	16.8701	15.3008	23.8518	36.8003	20.3108	26.5111	36.1405	111.041	119.923	161.207	37.296	45.8262	39.3708	32.268	26.5711	37.6689	31.6887	129.296	118.301	122.543	102.701	97.1589	47.8354	33.7249	58.2141	43.7369	29.3556	26.5177	31.7354	24.2571	34.9489	27.9402	31.7559	37.931	39.9495	29.4225	46.6842	42.106	33.8455	37.6971	33.4685	44.2833	31.9711	32.0717	22.9261	26.0278	18.7576	22.9586
191	16.5142	58.8774	29.7768	38.0552	64.9873	59.2005	115.282	128.427	138.268	133.933	111.814	91.3558	86.7419	78.4424	87.4978	62.2388	65.4886	71.5484	63.7624	56.8081	60.9614	64.3585	65.1412	64.2299	59.3949	58.529	24.1789	29.8953	29.7132	31.9049	31.9563	33.735	35.7841	47.8418	30.4973	39.2351	43.2223	35.1446	43.0807	36.2591	42.4896	38.8771	37.8614	33.9182	33.3261	33.9651	46.9787	37.8986	77.8406
192	17.432	24.8526	22.4784	17.3518	31.7814	14.6754	22.777	92.4823	117.443	108.296	110.477	106.885	107.69	109.086	103.122	89.2663	160.648	101.727	104.364	108.299	89.216	88.7697	148.255	76.531	79.2306	82.9521	46.0361	16.4306	136.902	12.6492	13.7445	14.7174	16.2529	13.6393	13.4833	13.5791	14.4524	15.6481	13.3646	78.7899	87.1109	83.732	85.0034	96.2141	92.8952	75.9223	76.3377	68.266	70.3253
193	19.8876	55.4685	19.5092	22.2386	22.3189	28.5904	65.5733	58.7994	87.1889	96.9908	70.1713	82.4294	82.1142	56.7288	58.2275	64.7198	25.6964	27.4385	23.9042	26.2705	23.6013	27.2616	22.4274	25.1295	23.2518	22.6143	23.8909	23.9036	23.5705	23.8103	23.9475	22.769	28.6556	142.729	201.627	139.689	NaN	NaN	NaN	NaN	NaN	NaN	NaN	NaN	NaN	NaN	NaN	NaN	NaN
194	20.6289	86.9835	28.1989	51.3993	52.8427	79.8266	91.6252	145.546	151.616	140.049	44.4501	36.5164	43.6565	61.6591	76.7408	30.9867	73.6229	42.95	49.7766	55.069	81.3693	67.3595	44.6412	24.4631	23.9697	23.5975	20.8619	41.3513	47.6235	26.119	31.003	39.5926	32.1918	35.4591	32.2154	28.7806	26.6395	20.4366	20.7855	15.5899	15.4909	16.0341	12.2538	26.8312	17.8619	16.0819	14.9125	7.5072	8.54784
195	27.3258	46.9542	64.2443	29.328	66.8175	69.0975	77.0138	117.949	135.919	130.465	91.0817	127.545	23.7727	23.186	22.2284	36.0837	20.0465	24.0927	20.2497	33.4027	32.8641	40.4165	26.4724	20.8858	22.8278	26.4748	22.5845	20.2888	21.2566	24.423	19.6545	21.2433	22.2009	15.7482	14.9	16.8867	16.4199	13.6825	12.0163	16.6906	15.6618	17.422	16.5616	15.8243	14.5042	16.9239	15.6111	15.5935	13.5407
196	32.5675	42.5398	36.4478	29.3272	48.3328	35.755	46.6532	127.882	140.736	139.563	37.7743	49.1536	47.1969	47.6629	40.7786	41.4011	40.5278	44.314	39.9384	43.4656	37.9644	34.2908	38.3371	33.0498	31.9639	33.919	36.628	36.9646	24.3897	51.097	52.3146	45.9879	23.5404	20.8605	25.9571	24.1759	19.9166	22.6366	65.455	53.8173	48.254	15.2466	14.5312	10.4566	17.0637	14.9987	36.2801	34.8	9.40515
197	32.8156	52.3537	49.1044	44.273	60.6767	41.6272	136.859	123.174	112.295	72.4864	116.386	118.497	121.978	63.4367	63.4527	38.9456	33.6278	21.476	22.2609	20.8552	20.9905	23.197	24.267	23.5522	30.4652	24.215	32.5191	22.8831	18.1479	14.2953	14.3331	14.7453	13.797	14.8563	17.7983	15.7076	19.2281	21.4498	19.99	19.0366	20.1238	18.018	28.329	15.0712	33.345	16.4764	16.8357	15.6565	16.1525
198	37.1977	30.9395	88.0231	39.1066	116.055	56.04	87.5919	152.826	108.742	151.228	153.734	28.9678	49.9633	55.8353	42.7653	50.8078	53.5472	79.2249	63.6408	82.1849	101.725	98.986	56.6271	77.5704	60.0357	52.9577	47.1042	38.5163	42.0687	40.6743	31.907	29.8202	37.3878	30.6089	45.9072	45.638	45.7571	30.7737	45.4542	49.1664	33.6563	54.0045	45.3097	57.3234	42.5657	30.136	35.6023	41.4068	53.9126
199	45.8057	NaN	NaN	NaN	NaN	NaN	NaN	85.8942	84.132	81.8556	88.7043	88.573	129.389	88.6765	72.572	69.8635	71.8321	74.7499	76.5102	74.4535	62.8698	58.2015	47.3626	61.3967	50.917	45.2359	44.2092	75.3467	29.9177	101.899	33.4518	22.8214	16.893	16.3785	23.2923	34.7321	21.0771	32.7237	128.013	99.9999	95.7058	108.3	79.8003	63.9485	64.9257	137.514	62.7753	45.2534	53.4349
200	52.5077	98.8482	78.6371	81.6048	73.7378	74.3634	130.19	153.277	124.262	91.545	97.0382	98.5846	80.5078	85.5639	25.098	22.0455	24.6504	23.6756	103.273	96.6664	85.0997	26.585	23.1394	21.8277	33.3542	25.24	25.238	28.5411	41.2977	29.0737	37.0902	32.4981	42.6491	29.9592	41.3879	34.6455	33.2268	55.3591	52.8771	46.8111	41.0186	22.0325	20.051	26.0851	21.3781	17.9402	28.3352	26.884	30.1552
201	58.7637	96.7938	61.7169	56.4896	81.6525	57.9011	123.695	134.706	138.376	84.6957	37.2427	36.0264	40.5384	34.1268	35.3631	34.6414	30.2351	24.5608	18.18	15.838	23.8054	23.5387	19.1128	17.2494	16.2577	17.3765	14.7811	8.00718	12.2814	8.81544	13.535	16.9616	15.2102	14.3752	11.1734	8.77088	8.32188	7.20474	6.61782	9.27086	8.39892	10.4161	12.6745	13.2099	41.3271	42.0282	63.2661	61.778	74.2036
202	63.8784	76.389	56.3435	58.3452	70.9148	62.0043	116.728	129.349	56.9211	54.7543	61.3288	63.97	39.8327	34.5516	25.0409	23.9449	23.7724	18.2251	14.0776	20.753	22.9979	18.6467	19.9973	14.9036	12.0402	10.6866	10.8843	10.0502	9.09754	9.92489	14.3399	13.5323	14.4469	16.8627	16.8316	16.3447	17.3399	16.8343	13.7285	14.1938	13.502	13.2479	11.9761	11.1976	9.80463	10.8721	11.7774	14.7905	13.6618
203	66.78	105.68	93.0011	64.5318	103.994	82.6289	137.462	104.012	94.9724	135.827	122.206	102.245	105.624	96.4238	94.6569	93.31	65.9277	67.5923	69.0676	66.8138	50.2871	49.4788	57.7175	46.1721	42.5091	37.6278	7.46347	5.78339	26.2567	4.23241	4.47544	20.592	4.4014	5.16906	10.1559	19.499	16.6956	6.63574	7.37859	7.221	6.00034	5.12946	4.91662	5.61333	7.66795	4.35456	5.00293	5.11024	3.86076
204	69.9129	93.476	96.9679	80.2855	111.16	73.1392	148.223	188.068	136.331	78.6828	21.5914	51.8064	10.7315	9.38859	26.0913	28.8444	27.0929	34.1072	19.3138	20.3445	14.1259	15.692	17.0257	12.9382	15.4339	10.5645	7.9665	15.9407	11.7313	11.2197	10.7229	13.4477	13.3343	11.8633	13.1044	19.1522	13.8339	17.7711	19.2687	38.7246	21.0088	24.5404	20.7183	13.4502	7.35338	13.8837	18.2549	17.1513	13.8787
205	70.4617	99.9189	61.4894	55.9716	84.321	65.9191	112.239	132.089	142.587	120.029	37.3407	36.68	30.7152	30.466	38.9636	31.0921	29.5668	38.9704	35.4973	28.3919	20.3358	20.7754	23.3584	26.0268	21.4147	25.6513	34.7665	23.0077	24.8588	23.6279	24.9035	27.428	22.0903	22.1017	23.5302	20.4711	20.5887	12.9992	19.1757	19.373	18.1913	19.0254	21.5868	21.4669	15.945	18.5705	14.7393	9.67104	12.417
206	72.6785	85.941	43.5729	77.1731	104.731	91.6854	92.1954	103.27	86.3193	83.6003	74.1293	93.3042	104.091	110.702	234.379	117.968	92.601	101.811	115.933	124.594	107.956	106.016	106.875	94.2176	110.78	121.902	94.3687	115.527	85.5003	82.2359	100.908	99.5361	105.412	105.81	101.852	92.961	80.0718	90.7709	81.9233	70.074	63.1415	64.1382	61.8443	64.9583	84.8484	92.7962	55.8826	60.1288	64.8344
207	87.5401	163.57	129.807	112.471	139.679	101.621	68.6067	165.686	199.843	214.103	94.8694	23.4374	27.0887	33.039	42.2746	35.2167	35.8048	36.5262	42.5352	46.1797	38.3532	43.1957	54.0898	49.2993	64.829	68.4379	74.2492	75.2545	66.278	56.5671	69.8586	91.504	73.3023	65.8709	55.1762	65.9041	61.914	76.7928	89.6677	89.197	67.7086	63.666	78.1321	96.5532	83.7707	74.6088	83.5888	101.808	72.9173
208	118.732	134.647	103.151	118.463	115.408	80.42	128.219	126.824	131.132	57.3776	51.6208	57.8801	45.378	40.0275	36.0348	37.9794	27.9258	19.5602	13.9335	9.24005	11.28	8.4376	8.38822	7.07011	8.0009	9.52493	11.2906	9.8773	6.10086	6.49773	5.63777	6.1432	12.0592	11.3412	11.5192	8.56851	11.3176	8.83887	11.5632	9.85594	10.6878	9.39039	9.16372	9.38045	7.80474	5.49957	8.34801	14.6167	16.2401
209	124.398	131.448	78.7521	89.7928	116.693	78.6729	129.952	135.975	136.794	52.9679	47.0904	52.4879	43.1096	37.7619	30.588	29.8486	29.8021	22.8729	29.1049	29.8796	40.4066	29.3714	26.1538	34.0177	33.5947	34.1552	46.7068	52.8765	48.2852	51.462	47.1242	58.7533	37.4873	35.0137	30.4277	24.115	17.8029	23.7955	32.6928	28.5827	29.348	23.9816	28.2924	25.0433	20.2285	23.448	24.3713	20.6993	16.2401
210	NaN	NaN	NaN	NaN	NaN	NaN	NaN	NaN	150.147	153.077	112.326	88.1276	93.1942	94.7938	104.768	102.227	97.717	103.572	88.3777	93.0951	91.8719	101.676	106.983	112.419	67.9017	121.366	103.275	96.63	99.9442	97.8157	115.589	106.152	108.805	96.6828	96.0678	93.2129	106.089	96.176	70.8676	65.5744	74.998	65.718	68.3967	72.8091	32.1316	34.9282	60.5115	66.9536	58.4509
211	14.3763	31.0083	24.895	23.3567	58.7032	56.3279	91.2498	166.228	118.568	115.075	113.759	117.827	111.139	109.667	103.008	71.7058	100.603	157.182	142.491	136.741	106.16	30.0286	11.8301	17.0383	13.6975	13.9278	11.5926	7.85489	8.22008	6.92264	10.1393	12.824	9.0158	14.0689	14.887	11.5863	12.3943	15.4627	13.2175	12.0928	11.9162	5.77252	4.96175	6.54262	8.33974	12.6644	15.9424	11.2733	18.1686
212	16.0295	6.47871	22.0399	20.8079	18.7657	22.7555	55.9027	58.7914	56.1902	56.9727	58.646	64.022	61.1941	58.0277	55.4203	57.4981	52.5541	43.0958	26.8988	14.7265	14.8833	15.2222	16.0681	19.1327	16.9046	16.8872	16.8812	17.7576	14.9734	15.6707	18.1597	15.6538	16.9504	18.4611	19.5262	20.9789	23.2283	24.4553	32.5222	32.7255	52.3202	75.1538	83.9453	88.1904	98.5373	105.445	115.531	125.435	121.475
213	30.7032	57.3229	36.2669	35.1857	38.7468	60.5399	100.539	115.115	124.137	117.839	126.504	115.818	117.439	120.693	134.553	119.607	119.061	116.721	99.3514	103.527	94.1851	92.5814	92.6066	82.0439	90.6131	106.586	86.3653	79.0791	82.6112	81.4343	88.272	76.0315	75.1458	77.7084	78.2626	77.2206	72.5726	74.7622	67.6277	60.5135	77.9643	85.0513	92.2461	92.0987	82.9316	74.2041	80.3287	79.5322	80.0167
214	39.864	94.358	37.4763	44.4455	79.7959	47.8886	90.3675	143.468	167.136	153.605	132.311	95.6014	118.398	97.6276	88.0417	30.1323	28.4528	27.4908	23.043	18.5276	24.7117	21.922	20.0154	24.64	29.5003	23.5316	30.9585	21.6665	19.4619	17.7713	23.1129	23.489	25.1346	27.4546	25.2673	24.2025	24.8808	26.3711	24.9883	23.8152	30.1986	31.9017	30.3431	35.9118	32.349	32.3638	36.9396	34.5353	36.907
215	44.7929	93.107	85.2597	94.6043	71.1192	60.5214	114.651	154.589	160.619	155.897	144.842	114.513	40.3449	39.0404	37.8683	27.2764	26.8521	36.329	33.9575	44.2027	38.4209	33.3804	38.5386	33.9146	30.6423	37.5242	34.4544	41.8562	42.8522	34.6504	36.415	32.7451	38.1275	35.6936	44.213	44.4793	37.8016	41.4432	43.8561	41.2684	43.0246	32.435	35.2252	34.2221	36.1277	38.7026	27.3965	37.929	32.6663
216	48.8552	62.1448	47.9506	65.0043	71.0851	66.3514	131.069	185.912	204.861	187.317	31.4045	28.2344	18.2958	16.5659	17.3846	18.3152	19.905	24.5845	23.4194	26.937	31.6027	50.3224	44.6169	45.3168	50.8175	46.9952	53.1122	46.102	47.8098	49.5782	60.7194	59.435	64.8534	51.8586	49.2448	45.1685	42.7786	42.1062	51.093	31.4279	21.6326	23.6312	26.4764	23.3414	25.5667	16.3415	17.9231	18.9697	24.2057
217	49.1193	90.6735	81.6904	75.4929	77.5099	46.3237	69.8045	139.086	157.374	136.974	44.0795	47.2802	41.4111	38.6692	40.4785	25.9797	20.3115	21.5757	21.6038	17.9361	15.5433	18.4679	15.876	19.0022	17.3219	21.5149	22.1347	20.1806	15.7549	8.11155	13.6145	15.4214	18.6328	28.9883	20.2163	25.3711	11.6509	13.6941	13.3207	17.5581	13.8973	12.3768	12.7767	16.1102	13.1472	16.652	12.8302	16.1156	14.4503
218	50.3705	81.2142	43.5206	72.4646	75.0285	52.8956	102.204	145.387	148.198	152.782	127.709	38.3562	45.6459	52.7269	35.0584	31.9306	21.6945	24.0856	24.8337	21.455	15.3665	15.6525	14.1972	12.194	9.91914	6.76681	9.4715	7.74255	7.65153	10.1217	9.8205	13.142	20.2886	20.0541	25.5131	36.3799	46.2669	48.8896	62.5902	69.8491	66.8493	50.5271	50.795	78.7026	62.1551	50.9535	57.7608	59.7045	55.7854
219	52.7951	59.326	26.9494	49.0662	54.3223	26.1718	99.3383	125.59	127.414	126.434	116.969	109.921	106.283	72.3685	51.3892	39.9096	34.608	25.6669	26.9278	22.1325	27.7678	32.4147	27.9149	23.7634	20.6712	16.0796	15.5269	13.9357	12.8644	12.5405	12.4648	12.3029	13.4593	9.24823	13.2698	13.5604	13.5155	19.0006	16.9991	15.6005	14.5752	13.3332	10.9312	10.7429	11.7088	10.4344	9.88869	10.6345	12.1903
220	57.8905	55.0236	26.2148	47.9307	60.8047	46.3855	108.486	127.609	127.292	126.43	38.7149	34.9293	42.3479	65.6109	52.471	39.4946	12.8692	14.8377	16.2422	20.4297	22.2495	22.353	27.177	26.1498	25.9331	19.4114	19.0241	17.8324	17.3041	16.4667	18.6558	17.2314	20.0006	19.4831	20.321	16.4545	17.6576	29.1193	31.5394	26.0451	23.9852	26.6612	30.4847	26.8423	25.2155	25.4286	27.8322	23.6762	27.0423
221	60.1789	92.8843	128.787	38.3032	58.2545	73.6093	145.859	146.802	138.448	46.2001	71.0648	105.639	73.0041	49.5669	92.6703	65.7296	80.9926	62.1731	88.9397	31.7089	33.9061	24.5395	89.9558	123.911	29.0754	87.4749	90.4375	29.7955	47.5115	93.5548	61.9788	85.2661	26.0323	20.5179	21.9637	9.91885	19.6851	17.5264	17.1612	14.4688	18.7957	12.3965	14.7511	14.0502	18.0699	28.2082	34.5865	30.2135	26.8299
222	61.6228	62.0402	54.2955	22.284	46.8553	52.7114	121.162	116.531	154.562	118.042	123.187	146.001	93.966	78.2101	38.3747	28.1834	26.9939	24.0769	26.5575	19.4413	15.9183	19.7219	17.0183	15.7823	23.0567	14.307	31.4115	10.2263	11.7954	14.4264	11.588	12.4705	12.4561	11.4285	10.1678	10.3892	11.146	12.048	8.87604	8.27233	8.3788	7.74213	10.8529	11.0929	10.8093	11.4855	10.4898	8.76776	11.1738
223	66.2148	95.4807	79.3509	59.6068	100.456	69.9334	150.607	197.797	208.706	185.051	107.646	103.935	87.0974	77.9925	36.1795	32.0747	30.8739	29.6407	26.9242	26.6776	27.482	28.5423	25.2004	25.7786	26.6438	23.7423	26.7496	27.6621	32.3499	33.4417	30.2853	47.7894	26.4814	31.4551	27.8317	29.4488	24.9911	23.9871	23.6996	35.6227	36.2174	41.3012	18.6885	42.5572	52.6115	44.426	44.8373	42.0631	35.2473
224	68.389	31.8854	93.1391	75.836	125.489	101.727	154.375	165.649	168.212	146.585	53.6134	49.737	42.9191	28.9531	31.5899	38.6433	35.201	43.0184	39.7503	43.0882	42.1206	33.1812	21.2863	19.465	24.2774	30.0416	20.1875	20.4995	22.5261	19.9814	24.933	26.4619	16.8301	14.8023	25.3585	24.2542	25.1924	25.59	26.3631	22.6854	20.6568	19.9854	24.2514	26.0422	27.7687	27.3729	24.0715	20.2634	27.699
225	69.3748	112.212	94.7256	97.1831	177.776	65.0615	107.321	377.96	450.347	246.437	148.081	74.2393	83.8629	68.5048	62.0891	58.4446	64.6536	62.5366	68.0495	96.7597	62.7126	64.8549	78.1607	62.5881	68.9253	65.8862	84.9015	79.5824	66.8599	64.1665	51.2279	66.1665	81.4956	77.8477	82.9151	81.173	97.4429	94.1332	89.9349	72.8539	60.9241	50.8063	66.9172	64.3576	57.4084	85.5185	87.2982	63.8909	73.1501
226	70.0232	78.1599	67.2768	69.4288	93.5172	70.4541	100.336	129.81	130.187	153.299	122.159	47.4683	50.9133	35.6391	30.6699	55.7521	55.463	55.4213	60.2697	54.4251	54.2335	52.0656	45.2448	53.0093	62.9143	57.6008	58.7475	60.7188	57.5323	57.3766	47.5303	53.6125	51.6979	56.4894	62.3436	64.0424	63.258	65.7405	62.2623	61.1067	64.586	61.8775	60.6076	67.0859	68.0476	67.7265	60.6739	58.8275	68.46
227	73.6133	96.7118	65.3321	77.0263	68.5753	60.9856	40.9358	86.7715	130.289	148.442	135.707	122.882	110.009	86.8536	34.9268	14.1749	14.033	21.0291	25.4011	19.6242	14.0305	13.2495	23.0649	22.6404	25.859	13.672	11.744	11.5783	12.2986	14.0929	14.6336	16.6986	18.4365	24.8288	20.8988	22.8067	22.8107	24.875	28.479	31.953	34.7933	23.6717	30.3416	34.7079	34.6974	22.9823	22.5644	18.0551	24.4093
228	78.8674	115.05	91.1328	114.143	70.7352	93.5551	75.5013	129.096	170.645	168.416	46.1038	26.6305	25.6454	25.3856	25.8232	35.1186	43.9491	41.8551	42.7521	59.6156	56.725	57.5756	65.7014	61.973	69.7253	65.9157	67.1198	82.9062	77.8097	76.905	90.3162	84.0129	86.8383	93.9037	102.467	103.242	102.116	116.42	127.923	98.2104	114.248	103.984	96.3408	106.039	95.952	81.2587	56.1904	74.2952	61.506
229	82.2497	112.18	57.1199	63.7553	63.58	75.6606	142.573	144.162	116.468	135.505	47.2716	51.6512	53.8016	42.8496	48.9076	38.8949	35.7506	42.3661	48.5811	20.6295	44.4171	31.1717	33.2741	31.9761	43.3252	46.0057	38.6609	17.4051	36.1862	22.973	35.7789	24.7522	21.6477	29.1118	32.7688	25.2133	82.0569	25.1513	17.3475	24.0752	19.4344	19.0299	13.5442	19.1712	22.2404	17.5512	35.851	20.3939	33.021
230	94.1291	153.613	112.029	139.366	182.076	93.865	91.942	171.027	197.027	184.481	172.965	19.8478	29.0542	32.3538	40.0887	37.526	43.7153	47.6993	49.4365	57.2983	53.77	64.2492	60.0165	59.0484	62.2772	50.8332	55.1906	57.0139	51.3124	52.2098	46.9971	73.1802	66.1566	67.5548	83.5101	86.7376	86.9092	100.313	100.26	97.0125	97.6469	97.4443	99.7818	99.8719	99.5041	84.3262	91.4485	87.1522	87.7558
231	98.8184	101.554	52.445	54.681	65.8035	51.1127	61.831	122.161	161.586	125.37	132.907	119.951	117.929	100.872	82.0356	50.9896	47.9849	46.9774	47.0744	39.0544	30.6537	25.6901	23.088	23.1267	19.8014	18.1089	20.1098	23.4017	19.7812	21.0304	17.6597	20.3508	22.4077	20.6667	18.3279	19.6813	15.2496	15.0295	14.5686	17.9001	12.6649	12.928	15.0893	15.3417	15.8228	14.0966	16.1206	9.51166	10.1425
232	99.2372	101.136	54.3753	79.0627	65.145	51.1359	62.2654	117.37	151.049	125.687	133.595	120.229	118.352	100.101	81.1254	51.2457	47.9295	48.7164	48.8768	38.7686	25.4099	39.6438	117.063	111.988	110.279	32.341	23.6849	20.7798	12.9134	14.4614	13.8032	13.9668	15.7226	14.521	14.7585	23.7724	14.8628	20.5322	16.6085	12.7299	16.0584	15.4203	17.5506	18.1521	15.6011	14.8236	20.5359	12.6788	16.0091
233	9.21537	26.6542	22.5312	62.1909	46.4804	61.0377	114.355	131.817	128.651	127.484	125.191	124.125	117.789	68.6176	74.7306	56.0846	30.9192	18.575	15.0968	23.1374	13.6986	17.7984	13.1043	14.2923	15.712	13.4859	14.11	15.44	14.6266	12.8362	12.981	10.8806	14.9993	14.5497	11.5321	13.8798	11.2258	16.5458	14.7567	11.0339	10.3097	9.0341	9.17914	13.1313	12.5867	16.0201	15.9073	15.6559	14.8981
234	17.499	39.4531	24.1541	49.9734	52.1663	50.2739	103.199	117.643	144.271	121.938	126.3	45.0986	29.1289	22.7271	32.5576	23.5457	27.0861	24.8713	18.533	27.5917	19.3848	28.5078	27.3695	22.4116	27.1374	20.9725	18.0372	17.3511	19.159	16.5436	17.1125	21.5984	17.1427	169.876	17.0662	13.1678	178.619	16.5557	9.20571	12.8184	9.37252	7.42221	12.5111	9.1806	28.7766	22.6064	14.2135	15.8575	29.3346
235	24.0814	27.5588	28.3483	27.1959	52.6468	34.8495	92.418	137.796	133.363	123.898	109.604	83.2806	24.9804	26.6048	26.5292	23.8735	22.4412	26.759	23.9251	24.1744	22.194	26.7013	24.6293	24.1206	22.4969	24.725	25.7326	26.393	25.7192	28.8799	30.9103	37.1248	30.4324	29.408	39.1243	38.1193	28.9123	34.3043	31.6143	36.4277	36.7057	32.1668	29.9141	31.6165	29.7663	33.1074	28.8905	30.9548	31.0393
236	28.8916	39.6308	43.7022	35.6487	41.3055	35.3008	41.4258	99.9298	30.3402	19.0026	21.3086	21.4741	28.8109	22.5698	23.3714	16.4164	11.2226	11.2302	10.8258	11.9958	9.59356	7.34173	9.70294	8.60005	10.0905	9.73222	10.9357	12.7084	10.6485	10.9629	14.3665	13.2851	11.5512	10.894	12.8164	12.2176	11.9214	11.6001	14.8006	12.3607	18.1127	14.7213	12.5537	14.9061	17.9166	17.0559	18.3382	19.8776	17.83
237	54.7089	141.736	19.1213	68.6373	122.736	93.6743	156.323	187.358	189.709	187.534	131.164	54.9919	55.9975	42.2478	56.7519	33.9102	36.5606	37.9904	40.1986	39.0898	30.8083	38.3972	43.4944	39.0681	47.9653	56.315	75.0618	57.8323	46.7811	51.5418	33.56	55.7412	36.1333	39.9885	33.4381	44.8655	48.5892	55.032	62.5412	64.5647	46.3715	66.8089	60.3888	55.7517	64.7733	49.9264	62.7966	48.782	50.7349
238	86.9396	109.149	98.0436	102.464	124.191	95.0639	147.632	196.802	209.201	188.189	121.522	104.795	97.3963	63.4936	51.1436	45.5057	47.0324	58.7545	40.2766	47.4283	34.2978	36.2292	39.4575	55.2537	38.7442	43.9927	56.4695	59.7771	42.9742	57.3455	52.7277	58.6926	57.243	49.7247	45.9206	53.6172	44.2178	43.658	48.8308	43.1003	46.5563	48.2738	48.3558	48.7337	45.9575	44.4229	43.5985	40.7145	41.361
239	102.742	110.092	96.8186	86.854	124.288	74.1015	196.591	232.406	220.479	190.141	122.114	102.091	98.8907	63.0785	50.6296	45.3613	31.6195	27.3528	39.8616	41.2691	34.1209	36.8635	60.8511	62.2099	21.6003	24.4719	28.8622	29.8509	29.657	34.4584	32.9778	35.8645	35.5604	35.7801	32.1757	55.1662	26.5788	24.7448	25.7582	25.1579	31.3353	32.5669	31.625	47.8053	47.5976	43.1032	42.6942	39.247	25.7934
240	7.98734	26.4952	11.2006	17.1461	49.3303	24.9259	92.9579	159.064	113.659	41.5354	16.9016	69.7555	69.9523	36.6274	18.3997	37.3761	32.5246	33.5378	37.667	33.1849	40.8248	10.9662	13.7456	14.96	151.919	26.5267	23.3255	22.292	32.4019	140.859	136.092	127.022	50.6525	46.7137	112.123	106.681	32.8737	120.439	37.7426	119.922	22.5731	19.8353	25.1682	61.3896	80.2122	64.1968	65.9035	61.3939	84.9594
241	23.6725	30.2127	30.9481	34.7719	43.9092	35.682	118.794	147.516	138.625	136.578	148.546	140.917	128.397	63.6869	26.0625	21.3818	28.2203	27.6965	29.1462	26.511	23.3686	17.8636	13.2269	14.1769	13.4223	14.5572	12.5875	14.8414	15.4235	16.0402	19.6179	22.1911	28.5634	32.2678	39.1265	43.0911	42.1911	45.3132	44.123	30.1743	29.629	42.2163	40.3845	36.8595	37.0012	23.294	34.5921	31.9456	33.3342
242	35.0464	80.3773	54.9414	44.5435	107.936	68.0383	128.356	174.737	136.166	138.24	130.602	120.187	70.1092	56.2006	39.1284	47.8176	42.0585	63.048	48.1502	54.1871	45.4935	51.2472	47.4295	53.5757	49.4227	50.0578	58.1051	70.5702	59.5554	70.9025	75.4101	71.8105	61.4763	52.0037	64.6998	53.4614	56.3904	50.7917	45.6861	30.454	38.4337	37.5194	45.1072	43.6192	47.578	44.598	44.2359	39.8102	42.3961
243	38.9662	60.0647	39.7654	46.0728	57.5789	53.6888	47.5182	125.112	145.888	140.084	41.9714	31.8327	30.0481	28.937	19.5517	22.407	18.4041	14.1601	15.157	17.7063	23.1671	18.1744	13.2486	18.4146	17.9756	21.9179	20.1223	21.2265	24.6485	20.9284	19.1495	13.1197	22.4156	24.8629	23.3249	28.5211	26.4445	18.3264	24.2221	22.5973	21.896	25.9487	22.7223	26.1724	18.6526	20.2155	20.4824	13.3441	17.6106
244	46.1	62.3261	58.9368	98.1935	126.33	114.667	154.95	208.17	139.381	133.53	136.932	121.045	67.758	52.6408	36.5113	42.0834	37.9395	42.8218	44.8591	53.5166	44.4126	48.8006	47.479	52.6918	48.9737	49.1433	57.4558	69.7396	61.4204	70.9424	77.2583	73.4829	66.5276	59.2896	60.2496	64.8524	56.7488	57.6781	48.8854	31.1686	39.6693	44.1342	61.7629	56.1583	45.3359	43.0165	56.63	37.7855	38.116
245	51.7754	141.924	94.1728	107.919	133.092	106.747	150.82	122.92	121.26	90.5987	24.2958	49.0846	23.1787	22.9266	53.6739	50.7016	67.2664	68.9933	74.3255	81.0327	34.8398	31.3777	36.4394	47.8855	42.4101	39.2892	46.2839	84.9738	50.9938	56.4518	43.7155	62.8973	67.9664	65.4017	74.3717	66.0351	157.599	62.0142	50.8517	42.7289	52.4595	59.0383	74.602	79.0038	133.914	82.2142	65.5714	82.3542	87.2412
246	60.8083	93.5096	59.5094	64.4616	92.5818	48.6221	119.652	141.814	136.951	134.297	81.196	43.2061	61.9867	30.5771	37.6307	28.9515	37.5267	27.5265	10.7176	8.38649	35.0392	56.7708	59.0693	53.1331	72.6211	12.3038	17.6359	41.9282	49.0139	37.756	29.6191	47.4566	63.3732	52.4463	56.9955	35.49	45.862	56.0841	52.8517	46.5933	41.8834	48.9673	52.5716	59.4818	46.0837	46.1375	52.217	28.9521	26.1392
247	63.7415	44.2174	76.4331	65.3574	123.952	89.6411	185.075	233.18	230.217	134.007	119.427	135.695	118.777	107.075	89.3861	74.9976	30.4403	34.9559	28.8402	36.3556	32.7184	28.4902	28.3438	26.8693	27.4544	19.5144	24.6844	26.4641	30.7609	30.2307	39.7747	38.8013	42.8342	53.0458	136.679	68.3392	71.7215	64.1139	86.2982	72.0015	60.3961	74.1526	90.2872	89.058	78.7519	65.2553	49.0441	51.5114	39.5816
248	74.6392	77.1568	55.2059	70.1315	85.7683	68.7264	88.6045	125.721	123.168	66.6987	41.5067	41.2486	43.9518	37.171	39.9447	38.0905	35.8272	44.6492	30.0637	25.243	54.0043	52.0786	43.1616	36.9637	37.3505	54.7091	54.5083	60.51	56.4701	45.8609	54.936	51.7245	46.9224	40.714	53.2766	36.0347	34.7989	38.5361	35.0621	35.0661	38.0528	34.04	42.7269	42.2689	41.4298	40.5874	38.4643	58.4609	54.2315
249	92.511	108.785	111.444	71.2932	108.818	46.5954	29.7805	91.1591	141.824	160.912	160.361	152.713	141.808	128.389	104.706	57.5571	23.9646	17.8119	20.5902	27.1941	30.0137	34.6107	32.7746	30.2702	38.7999	38.2159	39.9584	36.4627	44.0462	52.2182	57.7036	48.5321	51.9415	81.9023	95.0866	87.5653	92.2305	60.2227	76.0139	85.0181	78.357	77.2261	90.9785	92.9426	73.781	79.2842	80.3517	66.1964	61.9038
250	100.505	96.8329	64.0897	50.3487	83.3796	48.9325	100.584	115.213	123.296	117.95	126.23	115.912	117.41	121.394	131.269	116.51	116.88	115.546	99.6489	103.829	94.8525	91.5481	90.3933	80.2415	90.4459	102.878	78.3795	77.5722	79.5324	78.3695	84.4275	74.0883	76.8097	79.5596	76.1567	81.1468	64.7288	71.107	60.0859	50.0906	70.5501	81.2978	85.5913	89.4898	71.9594	70.7702	77.0316	73.2265	73.6525
251	12.8971	44.0922	17.9125	48.9955	108.135	45.1073	50.7955	102.278	129.66	133.502	120.208	89.8016	40.5271	17.8846	10.3133	12.7884	17.9165	19.9055	19.3714	35.434	35.729	37.2861	38.4528	38.0235	45.914	51.9552	57.1483	63.707	67.9791	61.1999	57.2435	89.1229	79.0198	84.4176	67.2921	55.801	63.2365	56.9855	57.1691	44.9125	58.2744	74.163	65.491	60.0156	105.471	80.6316	65.5629	62.905	74.3556
252	42.4964	45.1909	51.4205	56.5431	86.5851	72.6923	141.677	156.808	149.177	123.569	92.6952	49.9372	40.1024	61.6864	71.6855	67.959	48.1201	40.7713	38.5795	40.0562	40.3861	43.0774	41.7163	35.1012	41.7195	50.6473	51.8951	52.964	51.5138	21.5336	21.4379	21.6522	15.1422	21.5278	20.0089	17.4703	22.7063	15.2208	21.4835	29.2669	22.8851	29.5955	40.6415	36.2227	38.2032	49.5163	168.714	137.465	212.33
253	45.0922	98.1492	37.6673	18.9604	94.1973	50.1309	54.9549	91.2014	39.3359	53.4328	55.0474	35.6855	155.378	26.3409	29.5321	59.1021	42.9825	42.3363	41.9251	31.4934	26.328	26.3324	35.5292	35.0422	45.6183	31.246	23.9446	19.8728	116.102	151.222	184.916	143.873	138.474	136.178	51.4915	115.408	32.9363	31.7969	33.408	22.1903	27.6241	37.3184	130.002	45.791	39.3768	34.925	25.2172	31.3413	36.3348
254	46.3198	79.6796	54.3406	63.8055	74.1425	33.5843	40.7918	87.3961	131.86	149.625	138.745	126.077	110.879	86.5319	67.446	22.0071	14.4376	13.1974	10.2475	9.66469	9.65943	11.3296	11.2657	13.1151	13.4892	9.42752	11.2613	11.951	10.8804	11.5778	13.1931	13.399	15.2457	15.921	18.466	16.9343	16.2437	19.5452	17.2081	13.6777	23.095	17.0267	18.66	17.7111	23.5548	18.0873	25.0942	26.2832	28.4048
255	47.6512	74.3986	54.6756	50.6696	67.0228	53.0594	111.072	130.43	134.687	125.396	174.206	155.104	157.911	146.888	24.3886	28.3069	39.0943	36.4204	29.9115	33.8052	34.1558	39.6317	39.2767	38.4047	37.1604	34.412	34.8997	38.4517	30.0948	34.1468	42.0623	53.7172	53.0558	61.8742	62.6163	59.9272	75.9405	74.6791	62.9048	90.1939	95.8166	93.7511	81.6728	68.8321	61.9664	66.0644	77.2876	69.9036	56.3451
256	52.4176	78.1953	33.02	41.5421	46.7641	47.8047	107.887	163.74	184.992	170.727	162.229	142.208	30.1081	31.1944	28.4001	27.2802	31.3559	29.7134	29.6589	28.3244	28.2671	35.8356	23.5446	59.3726	41.571	62.7115	56.7762	61.2447	51.8576	29.5961	37.8209	50.1811	61.4359	80.0162	114.349	39.7447	36.3174	59.6575	32.6704	36.8747	58.2361	51.2444	55.9595	46.5469	66.3212	84.8122	95.676	34.7581	45.6611
257	87.7383	119.436	103.544	116.817	152.846	112.782	177.971	202.71	196.216	186.918	190.882	202.582	184.688	41.2319	40.908	27.863	49.2641	53.2713	57.9868	58.689	55.6306	61.567	59.7234	56.2418	58.342	59.7086	68.4792	72.076	69.5135	64.2467	75.6172	77.5545	78.6489	67.1925	68.3284	76.1827	73.4044	75.2662	70.7959	63.4018	76.2354	82.9917	76.906	87.884	83.744	79.1988	73.4458	70.7579	60.6258
258	170.078	132.517	65.1853	61.0132	69.9175	75.2365	130.96	182.695	181.623	175.409	162.636	149.206	123.171	27.5016	60.1326	48.9328	49.9253	50.1883	47.0485	47.9908	42.4689	36.7284	45.3061	37.341	38.398	40.2947	46.5105	33.4295	29.1439	21.5762	24.5711	28.559	24.4813	22.0415	25.2803	27.8502	20.1559	20.6786	18.878	23.9363	16.8298	16.5004	12.6574	17.4797	12.2547	13.3383	10.5958	12.9093	16.6298
259	51.1868	85.9409	61.8396	59.8697	67.5609	44.0486	107.568	175.086	188.713	185.644	172.612	171.634	177.743	166.514	123.096	49.1012	59.4099	54.363	62.5032	45.3415	44.2812	44.2473	44.2149	37.3738	35.4805	34.6617	31.8256	30.9837	35.1466	32.7753	34.1195	37.7501	33.0206	35.0243	33.7085	35.7503	36.8929	41.3469	37.0176	41.6503	46.0796	46.1737	44.9923	42.5343	41.6888	43.9743	41.2815	42.805	44.2531
260	53.5614	89.5444	44.8463	51.4268	87.4446	60.8968	53.8037	75.148	74.3583	43.9033	52.7815	46.8112	39.1382	38.3696	34.4429	38.8994	41.196	44.4906	39.7659	39.711	57.9037	80.4268	88.0728	82.256	91.6395	90.6557	104.093	106.06	92.4468	67.9232	93.0077	118.395	104.331	102.617	137.32	82.147	140.272	86.4088	129.648	115.379	117.491	88.552	145.85	103.391	118.411	109.601	127.99	140.027	82.6352
261	56.1126	39.6384	41.0502	34.4783	133.367	54.6959	123.611	145.091	133.953	155.438	35.9725	33.4334	33.8411	37.7875	30.7845	32.0821	28.9751	28.0282	130.72	134.554	132.313	143.48	117.755	118.967	110.561	101.637	105.891	78.6832	40.2107	45.4399	42.6564	54.7612	9.41515	23.9865	18.2526	21.9328	18.1281	16.7575	22.0476	31.6424	31.1975	28.6826	43.3491	30.5381	21.6246	27.6158	20.5879	18.5946	11.7274
262	61.7305	107.994	103.366	102.89	121.179	80.2166	185.153	230.933	233.694	211.756	195.209	204.027	196.957	129.086	78.0448	31.8286	35.8766	44.668	49.9371	40.9162	28.9413	29.2413	37.2374	27.6283	32.8809	25.8337	33.7406	38.1349	33.3799	34.1699	39.4345	44.6178	43.0555	35.0273	36.114	32.7853	33.1207	39.0081	35.6496	43.8976	34.856	46.812	38.4939	40.9469	40.4971	31.2047	38.4318	34.0965	43.1304
263	67.991	132.465	52.28	48.924	77.9501	78.9484	149.897	192.882	196.406	190.937	184.167	182.745	179.638	163.406	56.4853	50.6527	52.2657	48.6559	45.9755	46.2957	29.1493	33.6296	40.6763	41.8466	41.0615	48.7696	49.529	40.1543	32.0077	21.3838	23.9514	30.714	24.3465	21.444	25.8921	28.3507	25.7801	23.9457	23.43	26.3269	21.5515	21.9152	19.2705	18.9234	17.3863	17.3248	20.0759	18.5056	16.9119
264	83.5712	99.8927	64.9836	59.9601	67.8455	51.337	44.9584	37.7847	146.663	154.522	154.935	149.886	137.06	136.55	119.211	113.311	109.713	108.547	111.805	112.837	25.003	27.8075	78.6773	37.1248	28.8525	19.3656	32.4003	52.693	20.9209	28.9622	16.911	19.8031	22.9185	27.9177	35.9877	45.4941	71.7895	72.6404	33.6261	34.8057	48.4882	33.4815	61.3588	74.465	45.5772	67.5766	67.1469	53.1129	59.9351
265	92.1592	108.996	77.618	98.0693	111.66	102.345	155.722	168.866	120.767	129.064	125.445	121.219	124.097	95.9652	94.99	82.1274	58.0317	78.1917	54.3531	51.2249	46.1768	45.9549	43.4	58.7508	65.2019	61.2887	101.741	62.5318	92.8205	34.116	49.6946	46.274	46.1437	42.9602	46.1616	44.0094	37.0723	41.9388	41.2913	48.845	46.2966	40.8391	44.2457	39.4464	39.6271	76.051	105.739	125.866	NaN
266	19.5363	111.665	65.9565	23.5077	67.779	103.053	169.48	155.973	131.86	147.705	146.212	144.53	136.847	128.373	126.419	82.1702	40.1899	40.2776	51.4067	33.0867	29.7004	19.996	32.587	34.6117	28.2257	31.9609	28.1979	20.5662	14.7698	21.5844	22.4996	32.3352	41.0234	30.5049	32.2977	29.2259	32.8319	23.7057	20.7349	16.945	35.0673	60.698	22.9054	36.3085	11.2753	17.5576	15.6991	18.6306	14.7425
267	33.0262	73.4047	82.7394	67.5237	126.427	101.93	135.785	188.931	250.738	220.727	136.446	128.645	148.595	134.662	120.405	101.064	66.4246	64.3101	58.1392	68.3778	50.3602	33.1215	31.0103	65.4496	54.7823	79.7276	54.9674	63.9136	38.8204	30.4531	42.2757	44.4164	41.9306	44.4369	39.9615	26.464	22.5863	21.2459	33.9107	34.947	3.68639	4.97926	29.5917	29.8858	54.9947	67.9461	57.0008	46.1267	42.8468
268	60.1657	142.04	130.115	111.324	114.258	122.446	137.625	152.445	163.636	199.559	203.867	201.179	203.003	186.066	75.556	83.3932	58.1736	52.328	53.0579	58.6506	59.6535	64.5909	79.8852	72.3399	79.6314	67.907	90.2753	86.1506	95.8071	77.2294	61.4121	101.637	79.9077	92.0456	93.8755	79.7642	82.013	91.4244	69.6109	73.2658	68.9869	48.8538	64.912	50.1769	58.9592	51.2568	61.9408	20.9136	20.6513
269	94.7698	151.513	113.329	126.583	157.164	97.172	82.9371	78.9022	110.431	128.097	140.363	128.951	136.929	119.849	110.119	100.537	107.699	99.5962	126.175	127.981	89.5037	86.7845	100.507	115.881	99.9799	107.342	90.178	89.2969	87.49	87.1606	99.209	95.1755	119.388	116.834	121.566	98.9545	128.165	80.2033	114.625	121.832	103.381	96.4186	73.8169	86.4526	92.1366	75.9489	69.6988	50.056	46.2427
270	48.9225	27.0165	50.7302	33.2619	42.2369	24.1498	35.9335	92.2113	107.253	107.301	113.95	121.319	121.432	112.889	107.813	152.609	139.612	130.336	102.416	80.5009	101.694	111.307	130.789	131.884	131.677	130.03	118.017	122.093	116.803	31.4769	114.293	28.739	114.771	18.1037	18.2174	21.3677	24.7144	21.2178	16.4351	16.0228	17.7207	18.4458	14.1174	14.0765	17.8556	15.3813	16.333	11.9684	13.0909
271	19.1101	29.6383	21.6585	11.5199	51.2758	31.5659	66.4991	120.245	126.515	125.883	128.671	126.061	133.348	147.314	156.378	159.517	154.446	140.497	107.15	110.824	106.265	98.2861	64.1165	35.8118	26.3209	58.1787	45.9206	13.7127	14.06	13.1336	14.6189	83.2206	81.7308	10.7664	10.1281	10.7203	15.7255	19.5742	15.9521	16.009	18.187	69.8811	18.3039	24.5929	26.7915	22.4107	19.49	17.6714	20.4177
272	36.6585	53.8228	70.6248	80.4004	55.625	31.1669	83.9632	105.5	139.816	36.551	31.1986	31.4708	38.8138	37.8784	20.9247	24.1508	23.4734	46.8654	68.9699	59.4828	33.5115	52.0509	38.534	52.9498	41.1634	35.0345	37.8625	61.7987	81.8769	30.2441	18.0431	67.0991	33.2146	87.2016	70.0438	72.2638	38.0428	24.7995	44.0595	27.6893	28.6311	29.2322	74.5225	36.3569	43.6017	61.6542	32.0638	39.227	41.3239
273	37.3942	102.979	33.692	50.9603	126.397	71.5507	147.337	165.102	160.68	151.608	145.154	146.466	145.123	136.448	124.957	46.3257	42.5436	34.3422	30.0753	30.3388	32.624	30.371	30.2774	24.1299	20.0782	19.1144	16.3284	13.1841	13.3516	15.6412	21.6345	18.1056	21.3386	17.2492	24.948	68.3386	72.7814	71.4848	63.5995	20.3531	23.5489	25.4155	72.8503	80.0321	35.7589	78.9985	81.7704	82.9938	89.0514
274	40.176	105.218	30.7991	46.4735	24.0178	29.9702	89.3112	132.137	144.652	147.731	143.114	162.665	159.387	158.32	169.845	172.933	168.862	137.31	86.8658	75.1218	71.3088	55.6874	59.0879	59.1568	40.6832	38.3466	31.3706	44.5337	36.6716	37.7751	35.3309	32.5807	27.0796	32.3606	32.0176	29.1665	29.0587	28.2231	33.1207	33.635	37.1654	47.6759	33.62	38.0575	35.262	40.0121	40.0895	37.5865	39.1721
275	45.7926	72.9492	58.4113	69.0406	98.8618	77.6921	73.5979	136.253	60.6629	66.1693	63.8203	67.8785	83.0519	83.7747	78.4139	80.0686	71.6886	68.8853	54.8173	60.2885	66.9249	75.3585	117.114	99.8209	107.785	146.109	131.501	140.637	139.482	122.55	126.908	119.227	74.4197	83.6144	89.3227	76.0654	58.4608	61.1245	59.819	81.4688	86.7473	88.4835	93.4976	123.69	96.8028	95.6254	142.17	154.673	80.3047
276	50.4174	121.987	71.083	30.7628	129.765	125.805	194.774	211.357	208.747	194.411	183.531	186.408	161.704	143.917	135.148	132.124	55.5921	42.3039	39.4484	43.9562	42.6829	33.1825	42.7401	38.4504	38.6512	43.6835	32.5247	28.5958	30.75	28.1373	33.273	28.8542	27.0914	27.4863	27.3278	31.2753	25.1547	29.33	30.0885	29.116	28.8612	26.8505	30.0767	29.7763	31.2487	25.6491	23.8049	18.5001	26.3074
277	54.1557	106.71	50.9635	52.6449	59.3221	41.9652	40.4497	37.9138	34.9704	46.9481	67.1802	81.7939	54.6807	72.1476	95.3297	27.5682	59.8654	59.9228	71.3843	39.8864	43.5964	67.0577	75.8963	70.1726	90.9292	75.7478	39.6948	65.6762	53.1463	48.0796	78.8414	80.4117	85.7172	109.283	74.659	76.9543	92.5863	61.9331	69.9108	63.1653	58.9271	54.7482	63.6285	52.683	49.1391	45.9968	52.1514	56.7914	54.5976
278	56.0863	80.1145	64.8115	65.7192	84.0063	53.6221	135.872	153.007	176.851	186.838	190.012	176.163	193.028	192.234	194.428	183.366	172.562	59.9339	53.8101	55.1808	60.1953	58.115	61.8343	43.7235	46.6878	46.4771	57.4032	72.5662	26.1954	26.4906	26.7506	24.8577	24.895	24.575	20.6222	22.8829	20.2954	24.5696	37.7498	33.1434	22.9744	16.4586	27.4966	31.0838	44.5866	42.632	46.5123	52.6759	45.1163
279	93.5962	149.805	115.513	126.143	153.64	105.433	98.7475	108.591	107.129	127.658	142.356	129.838	115.369	149.034	144.958	148.233	121.316	146.665	143.098	140.236	88.3027	90.4602	97.2664	112.743	98.2141	104.91	90.1114	86.104	83.4896	86.7733	34.4808	104.886	136.662	103.264	100.674	103.616	85.601	88.1535	101.617	101.552	78.1683	95.8314	71.0929	73.79	92.4435	78.3687	70.7667	56.4983	51.753
280	29.1441	28.642	28.2198	24.1226	41.1597	80.5041	138.244	106.44	156.025	154.242	151.566	145.54	99.6934	99.2585	90.0588	65.5719	16.6885	17.1715	130.766	124.879	108.054	117.923	135.596	132.112	106.176	114.819	119.951	134.711	131.894	150.864	15.8465	21.6525	22.1467	22.7074	22.4585	22.2967	17.3046	38.5664	30.3413	35.9134	30.4941	37.6174	50.7454	38.9363	52.5186	40.0481	59.2904	52.2878	56.0131
281	5.57705	21.1024	24.2114	16.3071	34.6542	23.7035	28.3023	35.8478	32.0109	33.3017	43.4279	161.454	165.008	149.897	135.562	131.998	146.47	119.528	130.86	35.7062	121.513	101.268	47.4657	39.4073	15.9359	22.4401	21.0434	16.0102	17.2778	39.0894	55.3926	50.0353	63.928	64.2727	40.0293	35.1454	32.8731	50.195	35.7274	34.2732	30.6333	24.6019	43.8532	128.943	128.201	57.5067	102.401	130.877	148.752
282	47.6089	80.3826	44.6785	49.2918	90.6873	53.1441	96.6873	138.156	132.007	162.277	110.683	134.751	86.3502	58.427	49.2464	45.7458	39.4237	40.6943	30.1113	28.3901	30.9293	34.9992	28.2579	26.5777	32.8015	30.0175	42.4073	37.0159	31.639	32.2637	19.0129	29.4574	27.2045	49.9493	33.519	34.0787	30.3625	40.5787	61.0455	56.0156	58.0232	59.6958	63.1252	61.5472	43.0681	57.4183	63.2449	51.8972	74.5237
283	50.1676	101.11	97.5128	158.114	160.025	170.033	165.39	166.483	170.2	159.834	165.855	160.124	159.193	159.664	155.288	147.528	98.3767	85.1556	70.9255	65.8414	54.8694	49.0928	41.3829	42.2939	50.8819	41.3715	37.1045	32.1096	43.2617	26.8059	48.921	48.9304	48.4761	46.3597	40.0295	44.3319	42.5094	56.8147	64.3857	42.8485	58.0984	28.7275	49.5095	97.852	194.818	197.577	NaN	NaN	NaN
284	8.12782	8.0687	29.9048	14.2389	49.0252	24.1891	105.418	107.685	119.733	41.5236	17.5513	9.20948	12.7255	24.5266	200.806	12.9466	19.5615	14.527	17.6224	11.4787	242.33	254.163	265.61	232.959	167.577	158.939	24.143	22.34	157.259	151.371	38.8798	219.057	39.5574	44.8799	35.7292	213.081	30.755	37.8079	34.6293	178.483	20.908	18.8927	19.3678	9.60709	10.4672	7.82636	12.055	11.4684	11.6324
285	27.2097	68.2846	32.4125	70.5806	89.0632	89.5068	87.5873	134.716	84.8196	84.506	82.7603	89.6407	94.6526	92.3991	80.634	82.7102	86.2985	89.5511	57.3317	70.6746	58.8542	74.3574	58.0915	34.7151	34.536	26.2502	95.4315	102.253	48.6208	50.4206	59.9778	50.9794	65.0706	48.6992	53.3952	46.4864	46.1408	50.6611	51.8296	45.1861	40.8386	67.931	73.0068	74.0177	74.4658	82.568	77.4242	72.9521	86.1255
286	74.4938	76.8949	55.2069	65.1614	85.6546	69.1898	88.6845	124.832	127.362	66.7273	44.6267	43.2378	53.3039	37.4189	51.7096	49.538	49.4707	46.6325	46.7783	26.5407	14.6533	15.2777	42.2253	37.3515	42.3433	14.0616	15.0496	18.4482	21.3306	22.0215	53.8191	49.2108	45.4997	39.5024	34.9633	34.9869	33.1898	35.5493	33.2413	32.8339	36.608	32.4226	42.1317	42.0387	41.3099	39.8993	38.1513	58.442	53.1102
287	40.9627	111.794	138.142	154.534	120.611	109.211	130.232	140.727	130.642	162.64	143.973	151.74	142.288	141.946	139.347	139.899	122.283	125.141	129.765	132.094	136.517	138.608	143.096	119.698	120.923	128.602	111.79	104.31	95.0431	89.4904	90.0898	90.1083	21.8936	41.3433	68.1478	79.4587	88.2727	67.7609	67.0264	89.0885	82.4019	84.5404	84.2315	78.3805	56.8882	28.7632	29.9603	32.9471	53.3029
288	51.3194	57.5743	65.5433	36.6091	94.9863	39.5706	123.581	187.409	196.713	207.359	211.878	194.935	198.353	191.931	191.874	191.064	194.558	130.314	79.3695	71.3993	53.5692	51.0221	43.7686	65.4145	69.6113	89.0363	90.4894	113.934	109.831	98.2324	133.416	103.256	97.8459	129.843	137.259	101.718	138.025	155.281	106.948	127.953	172.013	97.0346	95.1491	85.654	107.055	110.897	96.8704	101.773	110.299
289	93.8095	122.201	95.7428	92.8545	103.798	94.9519	188.61	141.235	251.423	239.453	221.36	127.449	80.1064	84.5033	191.254	178.102	167.638	166.63	112.541	121.288	111.779	110.635	97.8285	90.7214	95.7984	92.7782	90.2815	86.4517	91.4769	90.0326	91.0889	98.2255	92.5568	88.8892	92.3889	92.9133	101.335	87.7066	92.8892	100.244	102.467	107.543	101.275	94.2502	99.51	95.0802	81.5589	83.6928	70.4103
290	37.2005	83.5181	31.4353	34.0236	100.172	94.8032	212.893	265.253	290.142	276.945	252.463	252.417	244.394	230.387	229.099	218.77	221.626	236.918	228.441	218.658	202.025	195.42	176.88	173.493	192.952	171.569	75.1177	67.8222	54.544	50.6893	53.5693	43.8685	52.8922	48.5285	46.5995	50.9386	47.6496	42.2366	47.2612	38.2375	38.376	42.7021	42.026	58.1029	40.5632	40.7432	80.9879	52.516	177.78
291	47.2863	90.2964	78.3473	75.5424	85.3505	72.8818	139.09	154.999	145.773	126.708	92.3573	49.3334	48.6494	65.2124	72.2355	67.987	48.1201	38.1806	22.9377	30.8596	25.3237	30.9873	36.0732	42.5613	40.5409	24.2845	38.2194	52.7063	51.1493	21.0231	11.153	21.1328	14.7151	21.5202	19.5621	16.3525	5.46839	15.8896	8.55351	15.1558	23.9053	31.3699	34.0217	38.8856	37.1823	38.5549	26.5505	130.393	20.1197
292	12.213	29.6934	33.0956	13.091	54.5474	67.5335	118.014	143.895	143.34	144.841	135.796	148.586	134.485	220.773	220.104	115.747	170.146	104.652	92.4153	105.887	116.036	129.511	78.2207	51.2071	172.787	52.732	173.222	161.695	216.423	171.03	18.7636	187.316	232.455	177.376	17.0074	17.2267	15.3417	168.974	193.27	19.8699	15.3857	13.6172	24.8895	19.2665	23.4822	18.3056	224	24.6599	19.5963
293	42.1273	95.4933	68.3898	134.277	128.119	68.1231	195.615	223.638	229.624	169.569	234.811	226.659	226.856	157.32	191.193	176.307	69.0721	27.3499	25.1836	109.355	136.587	132.439	121.582	131.438	165.855	43.195	155.499	146.65	69.5578	157.168	105.642	86.8664	95.1936	185.044	96.0774	139.783	93.001	84.8883	90.6253	131.086	107.859	95.9697	116.212	68.5044	78.4295	94.0456	74.1712	67.4544	80.6664
294	8.85505	33.3822	25.1847	24.4392	39.8594	28.7457	89.4606	115.394	112.089	123.33	110.801	103.064	109.105	119.475	114.906	118.886	175.618	172.563	131.945	114.165	148.922	193.755	173.79	164.968	133.491	142.498	132.981	123.653	143.598	135.055	144.367	140.94	133.753	128.965	124.41	135.146	124.729	138.164	136.485	126.944	117.356	113.26	73.6234	64.2485	43.6506	70.4571	72.2547	64.9723	60.304
295	16.976	23.3599	22.8879	18.1211	81.5958	66.3586	96.191	162.93	180.315	127.902	169.421	136.208	157.475	139.483	121.127	125.172	131.211	96.0374	27.5605	32.8712	32.6006	24.196	31.8185	28.024	11.3757	20.6523	14.0601	18.5189	19.4401	19.1855	19.6411	23.8836	17.2634	18.6188	16.1807	22.1742	12.878	165.275	269.938	244.401	225.166	27.1011	81.2319	41.2153	70.9613	76.3753	109.354	68.5501	65.5501
296	66.0351	63.4686	60.3441	53.099	74.0899	61.9938	70.0833	109.708	105.095	104.173	101.183	100.346	94.5054	92.0207	56.6049	55.4441	72.2831	68.9234	64.3078	64.5214	67.2024	71.9437	95.8837	98.3932	105.006	71.676	80.2216	68.2681	47.9623	54.39	59.4768	58.7594	126.151	59.2751	48.4715	52.8553	54.8115	59.1703	58.0419	61.6679	61.4814	134.801	61.5918	136.196	51.4215	57.4318	141.026	132.568	128.252
297	95.9092	117.363	95.7391	93.64	120.176	88.5991	153.922	171.263	189.708	191.196	190.108	187.802	188.357	191.607	189.467	172.565	156.34	161.15	148.758	168.14	146.302	147.128	155.182	162.582	71.5218	77.0634	176.204	175.137	182.095	174.446	167.697	83.1106	83.0863	176.312	163.402	141.965	114.617	102.525	111.282	101.834	93.4345	66.6317	56.771	39.0142	36.3848	41.2236	39.0511	23.624	25.0983
298	77.7208	90.4493	106.854	95.2277	61.9115	138.222	145.069	149.51	94.1794	83.6779	90.7517	108.206	133.763	106.818	149.4	122.242	124.447	134.564	150.285	114.551	119.14	104.418	116.01	143.41	150.017	126.786	141.487	121.845	94.7647	122.513	102.55	77.1607	92.0737	112.113	102.643	108.254	85.3451	61.2041	70.6861	63.0095	58.7504	52.0029	60.2065	47.6722	46.4091	84.8729	57.3358	66.4755	97.0685
299	116.267	141.98	103.174	100.112	126.264	107.371	152.32	254	255.31	217.985	178.957	163.833	165.79	120.471	71.4166	70.7212	59.1063	55.5297	47.5287	51.0032	48.3194	44.038	43.2629	43.7326	38.5462	37.9752	24.4445	22.6436	18.7941	24.9514	32.5693	36.1226	36.823	37.6855	38.9899	41.812	40.7954	38.6395	47.1573	48.016	47.6369	47.6728	53.9458	51.5273	56.0884	56.4943	51.7651	55.9144	56.1021
300	38.6787	58.8546	50.755	109.919	153.378	140.192	134.217	131.394	121.941	157.117	128.489	117.07	127.135	133.271	122.304	135.661	134.071	130.035	140.176	132.54	126.366	147.329	154.619	152.705	164.309	150.729	165.799	150.323	158.657	161.035	175.198	170.246	173.484	173.419	172.144	168.673	166.73	169.643	182.954	163.404	149.22	93.0965	67.2446	50.1893	54.5921	53.6797	69.1269	62.1097	65.9221
301	64.7485	75.7649	66.2312	29.0023	85.2842	107.548	183.832	227.212	236.672	163.872	233.751	206.563	178.093	142.041	139.712	145.113	141.444	144.76	152.621	149.259	144.986	141.592	142.496	139.801	138.462	144.102	147.806	143.727	148.006	138.109	135.222	140.182	142.685	128.096	44.6491	50.5202	141.321	140.562	147.562	132.782	134.491	115.354	123.671	122.303	108.629	107.97	111.04	95.2324	99.6331
302	60.2362	123.767	81.9722	47.0739	94.3658	146.664	209.652	224.041	204.258	201.948	206.598	205.742	208.977	213.843	213.683	218.446	223.026	224.914	220.2	219.566	221.786	222.757	221.352	221.356	217.917	224.395	219.346	220.668	219.46	223.803	234.396	238.471	232.04	238.714	235.008	240.666	245.984	245.623	253.31	252.311	275.867	277.194	287.198	302.354	299.46	298.979	307.485	320.689	326.146
303	39.4215	57.6896	43.832	40.5533	76.536	57.7346	97.2628	130.978	166.37	166.959	156.752	119.04	118.701	125.637	128.276	126.733	127.212	128.328	136.064	154.257	145.283	178.291	127.244	146.794	143.869	141.247	132.979	135.063	135.308	140.603	184.04	185.438	152.367	155.283	159.428	141.629	135.325	124.891	132.953	132.401	134.969	123.812	127.699	127.877	160.325	156.446	157.842	152.415	123.584
304	91.2014	107.849	81.4054	51.1146	95.2946	80.4784	148.622	181.768	197.198	204.329	209.939	176.845	174.239	174.633	173.75	169.245	146.194	151.862	140.201	140.94	139.153	146.534	140.684	138.533	135.321	131.533	132.642	127.894	123.842	144.02	118.425	128.799	140.143	153.047	142.582	151.814	145.966	135.058	134.014	126.96	122.598	123.032	140.745	128.8	146.29	153.863	171.361	160.835	174.257
[truncated: 24 more columns]

## Sheet: S5B_p53_50uM
Cell ID
1	0.843949	1.67197	1.96178	4.24522	2.83439	0.697452	2.64013	5.99045	3.70382	2.55732	5.94904	3.06369	2.43312	2.32803	2.82484	NaN	NaN	NaN	NaN	NaN	NaN	NaN	NaN	NaN	NaN	NaN	NaN	NaN	36.5064	66.3599	89.7389	105.029	132.611	141.411	151.465	150.146	127.379	92.8917	50.1688	27.9522	13.2452	10.4682	8.41401	5.64331	5.90764	8.01592	8.97771	10.6911	11.3758
2	0.961783	1.21019	2.09236	2.67516	2.65924	1.92675	0.875796	1.19108	2.46178	2.29618	2.07006	3.63376	1.99363	4.74522	5.37261	3.91083	11.9363	13.5764	15.6019	11.1274	5.95223	6.71338	5.28025	6.35032	7.10828	4.73248	5.28981	6.78025	5.80892	3.08599	2.28981	3.2293	4.60828	2.94586	3.19108	3.05096	3.87898	5.18471	4.70382	3.66879	2.36943	1.40446	2.41401	2.61146	3.03503	2.04459	1.65924	1.93949	2.9586
3	1.18153	5.32484	3.99363	1.89809	2.47771	5.76752	9.96497	5.71975	6.13057	5.03503	9.92675	4.81529	11.9204	6.65924	12.1688	7.13376	5.69108	4.58917	4.78344	3.6051	9.75159	13.3185	8.71338	14.3758	16.707	24.7771	22.5159	8.71975	9.91401	11.2357	NaN	NaN	NaN	NaN	NaN	NaN	NaN	NaN	NaN	NaN	NaN	NaN	NaN	NaN	NaN	NaN	NaN	NaN	NaN
4	1.49045	1.77707	1.4586	2.87261	1.07643	5.82803	8.34395	9.30892	7.03185	8.21338	11.3917	10.6847	9.36624	9.92675	12.2516	7.09873	14.4236	24.1592	25.3121	42.5892	40.5987	46.3949	48.8376	65.6019	72.035	76.2293	76.7771	87.3917	94.242	84.1975	87.5796	79.3758	67.0064	51.8535	36.8153	23.8854	15.0669	9.57962	6.97134	9.65924	6.98089	5.87898	7.77707	5.89809	12.5478	9.91083	12.7739	18.2834	17.9331
5	1.99045	2.82803	1.75796	2.14013	2.42038	6.12102	5.28025	3.36306	7.06688	8.23248	11.7038	12.172	7.39172	7.1465	12.2357	10.7803	15.3503	13.4554	13.4968	10.1529	12.0828	7.49682	7.2293	6.25159	6.30892	5.13376	3.53503	7.0828	5.5414	8.86943	7.50637	10.2707	5.82166	4.21019	3.8121	3.15924	3.57325	6.59554	5.96178	6.67197	9.87898	9.59236	6.36624	11.9363	13.1656	5.45223	7.40446	6.39172	3.42357
6	2.02229	2.25478	3.90764	2.76752	5.81529	4.07962	6.6242	11.1656	11.7548	15.3439	15.8185	17.1561	15.2357	12.965	11.3758	10.3217	11.4586	11.4745	12.9777	18.1433	17.0414	19.9076	18.8185	25.6178	25.9427	23.4204	22.1465	21.6465	30.465	27.2548	31.5191	35.8854	40.1656	27.1624	9.9586	3.03822	3.05096	1.99682	2.56688	1.40446	0.630573	1.34395	1.21019	1.51592	3.04777	2.23567	2.42994	4.1051	3.65287
7	2.0828	3.01274	4.8949	2.08599	6.4172	4.5	7.75478	6.21975	7.81847	8.92357	12.2739	11.4268	12.7898	15.7516	25.9395	29.5955	33.3057	30.1975	28.8344	28.4045	16.242	8.70382	4.95223	7.72293	5.59554	3.57962	5.66879	7.35669	8.15605	9.58599	80.0637	73.0064	68.9427	43.3981	20.8854	14.0096	16.4299	16.5573	12.9936	7.77707	16.7166	6.04777	5.67197	5.67516	2.32166	6.29936	3.8949	5.36306	2.92357
8	2.33758	2.85032	1.4586	2.08599	5.37898	3.28025	2.69108	4.44904	4.17197	4.38535	2.49045	2.49682	3.27707	4.57325	4.68153	4.66242	3.33121	5.78981	9.66879	7.89172	12.2166	12.535	19.2229	23.2611	24.8025	31.7516	33.758	39.535	36.4841	34.2197	35.3694	33.4586	36.8439	34.5414	31.4299	32.4618	22.1624	14.6019	6.93631	5.92675	2.53185	2.89172	2.86624	3.36306	1.85669	3.70382	4.07325	3.85032	4.49045
9	2.46497	4.31529	4.3535	4.95223	5.8949	6.70701	6.42675	7.94586	6.71338	11.6847	13.3217	11.6051	12.2834	15.8758	20.2739	18.2006	22.3822	13.0637	6.50318	4.38217	4.10828	5	5.51274	4.98089	5.53503	4.40127	8.79936	9.79936	9.32484	10.8694	12.3854	4.71019	4.38535	5.25478	5.42038	4.21656	2.80255	7.32803	6.66242	11.0669	7.56688	12.7357	5.01911	4.02229	3.92357	1.75796	3.10191	4.24204	3.57006
10	2.5	2.70064	4.67834	2.90446	3.09236	1.49045	5.5828	2.36306	3.68471	3.19745	6.36306	7.52866	8.6879	5.42994	10.6656	10.7325	13.6401	11.1783	8.94268	13.3312	10.7325	8.0414	16.1465	17.2898	17.3854	17.2739	15.7771	18.4299	19.8089	16.6433	15.7038	19.3631	22.6465	23.7739	32.2739	20.3471	23.9108	20.7707	28.1975	23.0764	24.9522	16.8949	21.1529	18.2452	10.8089	15.551	11.6975	24.2707	19.8248
11	2.55096	2.5	1.08599	1.99045	1.48089	2.36624	2.48408	5.29618	3.17197	4.47134	4.18471	3.51592	2.67516	3.57962	2.43949	5.11783	2.21975	5.06369	3.84076	5.61146	2.99045	3.3535	6.20382	4.59873	4.03503	3.34395	4.3535	4.44586	6.78981	6.59554	3.76752	3.48726	4.18471	4.2293	6.76115	4.75796	4.28662	3.75159	3.5414	3.30892	4.66561	3.92994	13.3057	6.65924	13.0637	16.7166	26.5764	37.6911	45.5764
12	2.57006	1.9172	1.79299	2.78981	2.47452	1.42357	2.70701	2.57962	2.49682	3.57006	2.33439	1.84395	1.83439	3.94586	4.16242	6.68153	6.11465	6.25796	12.7166	9.58599	5.97452	5.97452	3.71338	2.94586	2.56051	2.53185	3.53503	4.63057	3.24522	3.34713	4.59236	5.05414	6.99045	10.9363	6.92994	6.88217	7.04459	4.24841	6.65287	7.7293	8.39172	5.57962	6.67197	6.74841	4.28025	3.41083	3.10191	6.92038	6.66879
13	2.57325	2.23885	1.85669	0.88535	0.996815	7.47452	4.65924	3.32484	5.91083	4.22293	6.14968	7.22611	7.66242	8.85669	17.2357	22.3153	28.1146	15.7261	15.3503	5.63057	4.89172	3.07006	1.58917	2.52548	1.74841	4.62739	4.7707	5.92357	7.07325	6.6879	5.63057	7.49045	6.20382	7.0828	4.24204	4.38854	2.70701	3.40446	4.54777	1.85032	2.35987	4	6.42038	3.0414	2.70701	2.85669	2.30573	2.10828	2.91401
14	2.65287	3.02866	2.10828	5.99045	5.52229	3.60828	4.5	4.80573	7.47771	10.7611	9.07643	19.2771	27.758	34.4777	39.2611	41.8153	29.5096	27.2834	28.8567	26.828	8.68471	18.914	17.6688	4.09873	2.0828	6.6465	4.02229	5.10191	6.40764	7.02866	11.6847	14.4331	19.5446	8.96497	11.4682	4.69745	3.32484	1.11146	1.15605	1.74841	2.54459	3.93312	4.27389	2.72611	5.44904	8.67834	2.56688	3.86306	1.18153
15	2.96178	4.50637	3.96497	3.39809	3.12102	3.65924	3.43631	2.55732	8.16879	5.43631	6.37261	8.39172	12.4618	16.2229	20.7261	18.9363	26.6529	28.0573	32.7325	40.1115	42.5924	49.9459	63.9013	63.3854	71.5955	72.0828	77.9873	80.5605	73.9236	62.9045	47.0605	30.0255	14.3567	5.29936	2.47134	3	4.16561	5.55096	4.73248	3.99682	4.90764	8.52866	8.26752	14.3726	20.5637	22.2357	26.328	28.6943	17.7197
16	2.97771	3.51274	4.40127	5.02229	4.1465	4.70701	8.73248	13.3312	14.9713	13.0127	14.8471	24.7229	29.242	27.1688	27.6051	23.8121	11.5573	5.65605	8.0414	3.77389	3.0828	4.47134	3.48726	2.15924	2.85987	3.38217	7.8949	7.31529	9.66879	14.2197	15.3312	11.9204	6.62739	2.71656	1.99045	5.16242	3.73567	3.62739	2.11146	3.62739	7.3535	8.95541	9.12102	9.70064	9.47452	7.75159	2.21975	3.33439	3.73567
17	3.0828	4.69745	2.71338	8.02866	5.83121	6.74841	9.02229	5.29618	4.05732	5.84395	6.8758	7.03822	8.98089	16.5064	15.4013	30.5541	31.9013	34.8949	35.7643	33.6338	27.3089	26.7197	18.0924	12.6306	10.3917	11.3471	11.7038	11.379	10.7866	12.1752	13.5796	16.6401	18.2006	13.3981	16.293	12.7484	7.60191	12.7357	2.84395	4.84076	3.10828	5.86943	3.50318	4.77707	4.46497	3.64968	6.02866	7.70064	7.00318
18	3.08917	0.859873	1.88854	4.0414	2.19427	4.40127	NaN	NaN	NaN	NaN	NaN	NaN	NaN	NaN	NaN	NaN	NaN	NaN	NaN	NaN	NaN	NaN	NaN	NaN	NaN	NaN	NaN	NaN	NaN	NaN	NaN	NaN	NaN	NaN	NaN	NaN	NaN	NaN	NaN	NaN	NaN	NaN	NaN	NaN	NaN	NaN	NaN	NaN	NaN
19	3.09236	2.74841	1.17516	3.61465	3.36624	2.21338	4.75159	2.84395	4.43312	4.54777	3.64968	5.12102	9.28662	10.758	11.3949	18.2293	22.0382	23.9713	18.0446	16.5701	10.0732	11.3217	8.61465	6.73248	8.25159	9.12102	7.23567	10.2548	7.14013	12.4459	12.8885	12.9427	9.36943	10.9936	6.77707	5.8535	2.24522	2.54777	1.32803	1.37261	1.72293	1.19745	3.8535	5.34076	1.79936	4.19745	2.05096	4.79618	4.33439
20	3.11465	4.85669	2.9586	3.82166	5.95541	4.40446	3.07325	5.97771	6.83121	9.55732	9.16561	14.9522	13.1051	18.0828	14.8694	8.78344	2.92357	5.00318	2.91401	3.1051	6.48408	2.4172	4.17197	4.86624	4.83121	7.81847	15	23.5892	20.5223	22.2038	15.4841	8.51592	4.28981	5.24204	8.99045	9.47452	6.19108	10.8025	7.48089	15.6051	14.1943	17.6115	16.6178	14.7707	10.3631	9.72293	6.73248	8.28025	1.96497
21	3.12102	2.98726	1.69427	0.968153	1.27707	1.74522	3.17834	3.90764	3.42038	2.09554	4.98408	6.3949	3.56051	8.62739	11.9713	10.8726	16.6847	6.24841	7.42038	4.30892	2.51592	1.3535	2.85987	3.4586	3.27707	1.59236	1.69745	2.5414	4.0414	4.7293	4.63057	5.06688	5.04777	2.83758	1.81529	1.69108	3.71338	3.44586	3.57006	2.09554	4.66879	5.71338	6.1879	7.29299	9.69427	6.23248	5.43949	4.17516	1.06369
22	3.22611	2.83439	3.43631	1.18471	3.23248	2.85669	2.5828	6.18153	2.87261	4.80255	5.8949	6.78662	7.64013	7.09873	13	6.06688	6.28344	1.30892	0.987261	3.77389	2.15287	1.1879	1.68153	2.98089	1.1879	5.00955	1.80255	4.26752	3.55414	5.05414	6.85987	5.1465	4.40127	5.84395	2.3949	1.65924	2.7707	3.70064	1.87261	1.96178	5.28981	7.28981	5.35669	8.83121	7.56688	6.76752	6.1242	3.60828	4.98726
23	3.28662	1.76115	2.06051	1.98726	1.10828	1.78025	6.45223	4.28025	3.93631	2.8121	3.34076	8.3535	6.75159	12.3089	12.9873	15.8599	15.3089	9.45223	6.58599	5.77389	2.90446	3.88535	3.60828	3.14013	3.88854	3.74204	4.99045	5.11783	8.92038	5.59554	8.90446	8.49682	6.51592	5.23248	4.25796	5.00318	3.78344	4.01274	4.02229	3.86624	4.10191	7.57325	7.18153	9.60191	5.79936	11.4363	9.6879	5.72611	5.64013
24	3.37261	4.04459	1.3121	3.43631	2.33439	6.82166	4.3535	4.91401	4.69745	7.44904	9.67197	14.586	24.1338	31.0796	34.2261	39.0764	33.9268	33.4204	37.2006	32.3535	32.4586	27.5032	20.8217	14.9076	9.96497	5.34076	2.96178	4.94904	5.43949	7.05414	7.84395	7.39809	10.2197	12.2197	14.9108	14.3854	14.1815	14	7.63057	7.54777	5.1465	6.2707	4.37898	7.3121	11.2675	9.03822	9.81529	12.2675	14.8121
25	3.37261	4.07962	1.88217	3.1465	2.01911	1.75796	2.56051	2.79936	3.74522	6.39809	4	3.99045	5.48089	8.21338	7.94586	14.9395	16.4777	18.2739	24.4013	36.0924	37.4363	41.7834	47.9745	62.1975	60.4299	57.1306	64.3471	69.8694	83.8439	69.5701	76.5	70.0414	67.2357	57.0955	48.8567	38.9618	25.3089	13.3344	4.44586	4.47771	5.39172	3.4586	3.05096	2.6051	2.76115	3.13376	2.49682	1.96815	4.78344
26	3.39172	4.57325	2.16561	5.17516	1.1465	3.30255	8.31529	8.8535	4.16242	9.66879	8.32803	8.56688	6.07962	9.92675	7.20382	7.62739	5.68471	6.86624	6.16561	9.3758	4.19745	5.33121	6.43312	6.11783	11.3758	18.0796	28.1815	35.5764	49.8981	66.7707	74.3503	76.1529	97.8885	107.525	104.5	111.22	113.385	143.041	140.879	138.487	146.089	145.627	141.404	151.697	153.92	140.379	134.65	141.64	135.162
27	3.42994	7.5	3.31529	1.59554	5.63057	4.9586	3.87898	6.63376	8.10828	8.85032	6.85669	14.0223	8.8949	7.51592	7.12739	11.9013	11.4682	18.8471	26.2229	28.2834	33.5382	42.9013	31.6688	25.4299	20.9904	20.7898	11.4713	13.5796	10.6975	12.9204	13.0828	7.78025	13.3248	13.2739	14.8121	17.0382	26.5828	26.9745	31.0669	24.965	12.1783	17.7739	17.2357	20.4682	11.0701	9.77389	12.0159	12.6369	8.31847
28	3.48408	4.93312	3.59873	4.23885	3.42675	6.46497	4.44586	5.04459	5.19108	4.71656	6.98408	7.70701	6.13694	12.0828	8.9586	10.2293	13.758	13.5669	11.1115	10.965	11.0255	4.70064	2.96815	3.51592	1.84076	2.66879	3.47771	1.3535	3.51592	3.11146	5.41083	4.52548	4.28981	4.65924	7.5828	7.6242	7.37898	6.67197	4.93312	3.6465	2.51592	2.1879	1.87898	1.17834	1.24841	2.68153	2.14331	2.07962	4.65605
29	3.50318	4.50318	4.8121	5.28025	4.35987	5.3758	4.3758	7.19427	5.94268	NaN	NaN	NaN	NaN	NaN	NaN	NaN	NaN	NaN	NaN	NaN	NaN	NaN	NaN	NaN	17.3599	15.6051	18.5	11.8089	11.1178	16.0669	13.7516	20.6624	16.7166	23.1815	17.4459	13.9522	18.6401	11.4013	6.44268	6.51274	4.47134	3.80573	6.11465	8.31847	5.53503	7.1465	6.98726	11.7229	12.9076
30	3.53822	12.551	7.73885	9.39809	7.74841	6.52229	6.09554	11.2389	16.4936	15.2866	14.8981	19.2006	23.1497	26.4268	31.3567	26.7038	16.2834	6.07006	5.44268	1.60191	2.78344	3.06369	3.99363	2.46815	2.31847	10.3854	9.94586	15.965	18.8822	28.3057	24.6656	22.1178	13.7166	11.7548	10.5541	6.35032	7.37898	6.49045	4.05732	2.41083	5.2293	6.07643	11.5732	8.25796	12.6656	4.49363	3.7293	4.13376	2.99045
31	3.57006	2.28981	10.3439	4.42357	2.65924	3.74522	6.3949	10.0287	13.707	14.465	13.0382	13.6242	15.4522	19.9745	26.6242	31.551	38.3439	33.0605	41.7229	44.1943	44.3535	49.5541	79.879	80.8089	84.1943	90.5318	81.2898	107.471	87.965	87.4809	74.5573	63.7261	62.3981	57.7739	45.379	38.0096	26.8408	21.449	16.1433	10.9713	12.6051	8.19108	9.01274	5.15924	7.80255	4.24204	3.85669	2.90127	5.17834
32	3.64013	3.95223	2.61465	2.17834	2.82484	3.65605	4.37898	4.00318	9.73567	5.21656	3.38217	6.56369	7.58917	6.68153	8.31529	11.4172	16.9268	15.3185	23.5159	25.4299	33.8503	55.6306	48.1019	53.2866	64.4076	68.0669	74.9873	81.1815	82	82.5064	96.0414	95.5796	90.3376	85.4904	77.4841	58.0318	51.3822	42.9045	21.8949	18.7898	11.6561	11.8662	12.3503	10.4427	5.33439	9.30892	10.8949	14.9904	19.5892
33	3.69427	7.46497	3.82803	5.80892	4.31529	5.06688	7.70701	12.2325	11.7803	13.5255	9.92357	16.6975	18.1178	29.4331	16.9076	23.5064	19.5732	12.7102	5.84713	5.34713	6.43949	6.51592	2.70064	3.5414	4.57962	8.70701	3.16879	4.28025	7.48408	3.56051	8.49682	18.8535	14.8822	16.6115	20.051	19.535	13.8089	5.63376	6.45223	4.05732	4.83439	6.65605	5.32166	4.67197	4.46497	8.55414	6.25796	13.4459	15.2229
34	3.78344	3.76752	1.88854	1.43312	4.00637	4.18471	9.23248	5.26752	5.07006	5.26115	5.88535	6.1051	6.6879	4.73248	5.76433	8.16242	6.28981	9.51274	8.77389	5.81529	9.20064	11.9777	14.8917	10.4968	4.92994	6.58917	4.80573	6.05732	7.93631	7.96497	7.68153	5.90127	7.98726	9.41401	9.24522	6.73567	11.8599	9.8535	3.83758	6.32166	6.85987	5.99045	6.1465	5.67197	5.55096	7.67834	5.02548	2.91083	5.26752
35	3.79618	4.13057	2.42357	3.3121	6.31529	3.87261	5.73567	2.75159	3.83121	5.88217	8.78662	10.3089	9.8121	10.4045	10.8949	15.8057	19.5255	22.758	30.8121	32.9713	34.0987	31.3854	25.3822	26.949	12.3471	5.2707	4.06369	2.46178	3.28344	2.55414	1.47134	2.67516	1.99363	3.76433	2.32166	3.21656	2.50637	5.8535	14.8217	21.5159	18.621	19.9236	21.0573	16.4873	13.0159	11.8694	5.20064	12.035	7.67834
36	3.88217	4.79299	6.50637	6.33758	1.75478	4.34395	7.46178	7.81529	12.9172	13.4459	18.6752	22.1975	30.0669	39.1497	48.6815	58.9236	62.949	73.3248	64.535	90.172	92.051	92.8662	97.9427	86.9713	65.9968	59.1879	61.0605	53.6688	36.1146	39.0637	35.1911	29.3312	37.8185	42.0318	33.3599	40.3758	42.9268	40.6847	48.2357	42.2707	41.7261	41.3185	39.0096	26.1338	29.0032	24.4809	24.8153	19.7962	15.5924
37	3.99045	7.71975	2.18471	1.64968	3.75159	4.71656	3.07643	4.86943	2.76752	3.30255	4.83439	3.34076	3.89809	5.69745	6.96497	6.33439	9.41401	6.79618	8.60828	12.0318	17.0605	24.7898	26.2357	29.9459	32.8662	43.914	42.2898	48.4268	50.5669	60.3408	76.3471	61.4586	72.3344	69.3949	72.5096	63.914	56.9268	55.1943	55.2006	46.1083	44.6497	37.5732	32.9968	17.7803	15.5446	14.828	13.2166	12.4936	10.086
38	4.00318	3.69427	3.39809	2.2293	1.19745	1.53185	2.08917	2.50637	4.55414	4.79936	8.67197	15.8854	12.9172	25.7197	37.1019	50.1051	62.7866	68.5764	78.5191	80.0828	98.3949	98.5541	103.621	103.404	121.115	131.277	139.14	134.822	143.038	140.796	147.971	154.662	162.599	161.608	165.025	155.64	154.561	151.952	147.854	149.07	142.096	140.178	132.889	120.411	116.774	122.01	120.831	117.662	116.089
39	4.10828	1.34395	3.37261	2.76115	3.15924	6.96815	9.99045	3.61783	7.44268	5.14013	4.01911	3.28662	7.9586	5.92038	8.35032	11.7707	10.3185	11.6911	13.8344	13.5127	25.5669	22.2134	27.0605	24.0191	24.6019	23.1306	20.4013	13.5955	16.7516	19.4682	13.7548	19.8344	22.1401	15.8662	18.828	17.3981	17.8694	20.6656	19.672	22.1815	22.965	18.1561	14.5382	13.9045	20.0127	11.9395	12.9013	13.9554	12.414
40	4.22293	6.96815	5.01274	5.0414	11.0764	8.74841	25.3376	27.7611	36.6146	45.7261	56.9268	76.5223	71.3503	51.4204	26.9682	17.0159	15.3376	12.7261	11.4331	16.7006	13.0478	12.1815	11.3248	11.6911	20.5987	23.1561	32.4268	29.0478	27.3535	16.0096	7.72293	9.90446	6.63694	9.49045	8.67197	12.2866	7.53185	9.29299	28.242	15.5732	84.9013	16.6656	110.828	40.2134	3.96815	5.71338	7.39809	5.47771	12.9013
41	4.24522	3.84076	10.1656	6.87261	1.81529	2.43631	4.92994	4.27389	6.05096	2.46497	4.90764	3.61465	6.73248	8.42357	14.8153	11.0223	9.70701	3.07006	1.62739	2.88217	3.29936	3.71975	2.99363	4.19108	2.5	3.3535	3.5414	6.49363	9.13376	6.57325	10.0637	7.43949	7.44268	5.16242	2.25159	1.81529	2.88854	3.00318	3.56369	3.62102	2.57643	4.07643	5.30892	3.64331	7.28981	9.8535	5.92675	7.76115	5.68471
42	4.27389	5.84713	6.59236	11.414	4.41401	7.6879	7.56369	5.55732	5.82484	6.82166	17.0892	13.1051	13.2261	7.79936	11.0796	10.5637	3.95223	1.82166	4.40127	2.90127	7.02548	3.36943	2.09873	3.82803	9.45541	5.35669	10.1465	11.9013	10.2803	8.41083	10.3089	10.8344	12.4363	15.0414	14.8057	15.7006	14.5446	21.8153	16.7675	14.3949	9.40446	14.8599	18.8758	13.3025	8.72293	6.10828	13.5701	13.0796	12.8185
43	4.29299	8.58917	4.8121	6.45223	8.92675	10.1274	11.5191	9.37898	13.9841	8.80255	14.4172	10.6338	10.4777	13.5478	13.7962	18.9172	18.3758	22.0955	23.5573	17.3185	14.6083	20.793	21.9076	24.3854	16.242	17.3217	10.2484	10.672	14.7006	12.1083	16.1433	15.3344	9.83439	8.92994	8.88535	11.9045	7.00637	12.2229	10.9363	10.8376	11.8822	9.30255	12.9268	16.5637	11.8535	14.4331	17.6656	10.465	7.62102
44	4.30573	3.5	1.16242	2.03503	6.01274	10.3981	10.9268	9.48726	9.02866	8.8949	10.2134	5.78981	7.87898	14.2357	14.2452	23.4873	26.2325	27.2834	25.6879	28.5	31.4299	28.7229	29.4904	26.9745	18.2866	15.3312	10.1879	10.2325	14.4713	8.93949	13.0127	10.4904	14.9936	18.7261	18.4459	19.7994	13.7389	14.5446	20.8153	11.6051	8.3535	4.40764	5.79618	7.32803	3.11465	5.56369	3.98726	5.64331	7.48408
45	4.35987	2.01911	2.64013	3.5	3.16242	2.40127	5.63057	5.76433	3.5828	7.05732	4.43631	2.19108	5.8758	4.36943	5.55096	2.42038	3.39172	5.84076	5.82803	12.9713	10.1592	16.3822	14.0159	22.2643	21.6274	24.0732	25.758	20.7261	16.3185	15.7707	16.7293	14.8981	9.78344	9.36943	8.24841	8.55414	4.91083	3.89172	3.69745	5.92038	7.65287	4.92038	7.46815	6.98726	6.20701	10.1815	4.78344	3.82803	4.49363
46	4.51911	6.60191	6.55096	5.62739	7.50955	8.8121	8.31847	11.0032	13.1178	11.2548	13.707	14.9299	14.3854	10.4395	10.3599	8.41083	16.1911	16.1115	17.5287	25.9745	25.8344	34.3694	43.4236	40.7962	42.1274	48.8344	54.3217	62.8949	58.121	61.4395	67.0669	75.8408	68.7611	68.465	77	81.4236	64.7261	77.258	70.3949	63.7994	63.9777	67.3344	59.6529	54.4204	56.7771	52.8089	49.2293	34.3121	46.5955
47	4.51911	1.50955	1.69427	2.8758	2.00318	3.46497	2.15924	6.17834	3.90446	6.49682	4.9172	4.28025	2.90446	7.34713	6.74841	10.8822	11.8599	21.1688	20.5541	22.0892	16.7516	23.6401	18.2197	11.3471	5.10828	2.02229	2.83439	1.50318	1.3949	0.949045	0.93949	2.28981	3.46497	3.05096	4.55096	6.44904	5.97452	6.6051	4.42038	6.46178	4.36624	3.98408	2.97771	2.25796	3.25478	4.5414	2.50955	2.02229	3.93312
48	4.53822	9.29618	10.1688	3.43312	11.828	7.98726	8.42038	19.0223	10.5064	21.2229	17.3248	23.0318	25.3408	28.2611	30.1497	21.2771	35.0096	6.42038	16.051	14.0223	11.0032	8.06688	6.70064	11.5541	12.4936	15.3439	21.8471	23.7675	16.3981	23.828	21.8662	13.6815	9.14331	5.08599	3.85669	4.11783	8.76433	12.4586	12.9108	13.9968	22.1592	25.551	22.051	13.6497	10.8471	10.0446	5.98408	7.59554	4.71975
49	4.56051	4.51274	5.93312	6.56688	10.6369	7.20064	11.535	7.21975	22.6592	7.63694	7.37261	11.9713	9.96815	9.34076	12.1529	12.3631	16.379	20.535	21.9427	20.2834	18.2102	21.8153	22.9873	20.2898	25.1465	21.8312	14.6847	23.535	27.8025	30.4936	31.4968	36.7834	32.5159	23.5987	28.4204	25.3503	26.551	21.2611	21.7866	21.3121	16.6783	20.7994	7.8758	5.12102	2.27389	2.19745	2.28344	2.26433	1.49363
50	4.5828	3.36306	2.39172	3.35669	1.67516	7.75478	4.10191	9.70064	5.01274	7.74204	6.23567	3.03822	5.78025	6.12102	7.76115	15.0159	10.449	12.3121	30.2038	20.9586	31.8885	26.6306	26.4841	20.3376	23.6178	40.4904	62.6146	55.5191	44.6051	40.7484	31.3662	46.1592	41.9586	43.5287	35.086	26.7611	22.4204	24.6529	15.4236	16.1051	10.1624	20.3185	11.4873	13.7866	18.3917	15.0987	15.3949	16.0096	23.1242
51	4.61783	4.97452	4.58917	3.56369	3.2707	4.03185	6.99682	6.05414	7.85669	10.5796	18.4841	14.914	23.3981	36.8822	39.121	54.5637	62.5446	49.7643	51.5573	57.2994	54.2994	49.1592	54.0414	47.3408	44.3344	46.2866	33.9395	31.1369	29.4204	21.0478	28.0478	23.6497	18.9268	17.4682	23.0573	26.3726	18.2134	21.3662	23.1274	26.6624	23.0573	16.9076	13.6783	15.1911	18.0223	10.5127	11.2516	8.82166	11.6592
52	4.67516	3.31529	2.21656	4.6465	6.79618	3.86306	4.99045	9.34076	7.17834	10.2197	8.48089	7.38217	7.53822	6.99363	7.1051	8.29618	9.11783	9.22611	9.56051	8.06688	5.51911	8.00637	25.0573	15.4682	31.2611	41.0127	36.8631	42.2134	60.6306	48.828	73.2357	89.7834	74.9618	58.7548	79.5701	93.9459	93.742	85.3121	101.707	91.7898	97.8535	91.9841	85.5955	75.8057	57.5764	37.7484	17.8949	13.5732	11.8439
53	4.68153	5.04459	2.87898	3.00318	32.1497	2.06051	3.15924	4.59554	7.56369	9.8758	11.6688	14.0255	8.47771	10.3248	14.3854	19.4904	23.1975	22.0064	23.2325	24.2611	25.4236	24.4331	31.8567	33.5223	31.707	35.3471	32.328	41.8217	43.3153	44.7134	46.5223	52.8025	54.3662	51.4108	55.8248	56.3439	61.293	62.465	73.6051	113.268	115.799	95.2229	83.2611	89.7994	87.7707	104.379	90.7516	92.6975	111.395
54	4.6879	4.63376	2.61465	4.6051	4.38217	3.26433	5.61465	8.11465	10.172	3.75478	7.97134	7.30892	8.31529	7.92994	11.0796	10.6146	14.1624	12.9968	11.586	16.7675	19.8822	20.5159	13.414	14.6115	14.9108	15.9045	7.93312	6.79936	11.0318	6.91401	5.93312	4.04777	5.76752	3.36943	5.48089	32.4968	5.03503	6.1879	4.74841	4.48408	7.66561	6.5414	7.43949	8.08917	5.54459	3.67197	4.86306	6.20064	5.86306
55	4.71975	3.9172	3.42994	2.96178	5.08599	5.4172	5.26752	6.85987	10.5127	14.4459	15.0382	19.328	21.5955	27.7962	29.293	33.4809	48.7962	48.1019	65.5924	69.1529	77.4331	82.9586	75.5032	76.2166	79.8567	80.0446	63.9076	58.3631	41.2898	22.5637	11.8057	8.99045	5.88854	6.87261	5.67516	8.22293	10.9299	12.4586	19.2102	43.9427	59.5955	97.2611	84.2038	37.8854	27.2707	34.3822	34.0828	25.7611	17.6433
56	4.83439	4.11146	6.32803	1.79618	3.80573	5.43631	4.41083	6.73248	8.71656	4.33439	9.82166	10.0446	8.26433	12.6592	10.5446	11.7675	22.3057	14.4713	16.4108	9.75796	8.58917	3.17516	2.08917	3.36624	4.82166	6.23567	11.4873	4.69427	8.59873	8.71975	16.1752	12.6019	12.8758	18.2898	14.2548	14.4204	10.5446	12.9204	11.3726	11.9682	5.98089	4.48408	4.49682	2.71338	3.77389	6.83758	4.01274	4.50955	3.32803
57	5.09873	6.14331	7.04459	4.51274	5.37261	4.32166	8.27389	7.88217	9.23248	16.1561	16.086	23.1815	25.3503	28.6975	41.8694	42.9904	51.5828	41.9108	36.1178	52.3344	35.7166	36.0605	28.9618	28.2866	27.5828	12.3726	13.5955	12.8662	11.9395	8.57006	11.8025	11.4682	22.3694	11.9522	4.80573	8.78344	10.3439	11.6274	15.5541	15.0446	16.6178	18.6338	9.72611	9.05414	4.73567	5.55096	3.20382	10.0032	10.2197
58	5.2707	5.8121	6.57325	6.1051	3.34395	2.7293	9.9586	11.3981	15.0414	11.1911	12.1433	8.55732	8.21975	6.80255	6.80573	8.40764	7.53822	5.28025	2.52548	8.37898	14.3471	16.793	16.293	23.1879	31.7548	33.3185	35.4936	49.8089	51.5955	58.0255	80.8917	70.8248	72.1624	74.1083	91.5764	83.9904	90.4395	87.8981	88.3439	78.9841	80.6274	65.0446	64.1847	67.6943	54.3917	61.6369	57.2038	52.9618	50.9682
59	5.35032	6.98089	3.59236	6.97134	7.81529	5.98726	13.7357	9.21019	6.40764	8.51911	6.46497	5.6879	4.80573	8.78981	4.70701	6.41401	11.3185	11.3057	11.1274	13.5669	13.8185	15.6019	18.3408	20.8567	17.7484	21.0828	18.4331	19.7166	24.0732	22.8344	20.4713	18.3631	23.3089	12.1146	14.9618	13.0573	9.6879	7.23567	7.83758	8.32484	9.98726	7.40764	4.67197	5.35987	9.67516	6.73567	5.76433	5.03503	2.92038
60	5.40127	6.07643	7.73567	5.96178	12.2166	5.4172	7.73567	10	11.0318	12.2166	11.8503	9.1242	15.6146	17.6943	24.1688	27.8822	26.7771	27.8408	33.3917	39.2707	43.3312	43.8121	60.965	54.6529	54.5064	57.7739	71.4873	60.2134	59.5669	53.6274	40.7102	30.3822	20.2675	14.5637	7.53822	11.3599	16.7516	17.3949	8.85987	15.8981	16.086	12.5159	13.9522	16.4618	14.4554	21.9268	28.4904	32.7102	35.3408
61	5.43312	3.30892	8.49682	11.3535	7.61783	8.23248	3.11783	8.39172	6.63694	7.56051	13.9777	10.6752	16.6306	28.0892	28.0191	16.551	30.707	31.051	24.4809	30.8854	30.0032	26.3344	19.9936	18.086	16.0828	15.1465	12.0892	18.7898	11.4108	14.6688	16.0764	12.5796	94.6115	42.0318	24.8599	19.914	16.4363	20.4682	17.7516	16.8376	15.242	14.9459	12.6338	6.71338	9.50637	8.01911	9.81529	9.91401	10.2166
62	5.46497	4.21019	3.37261	3.19745	5.94586	8.30892	14.5318	10.7134	5.85032	2.53185	2.28662	2.85032	4.4172	4.40764	6.7293	10.9713	10.051	10.9682	13.2261	18.6592	14.1497	14.6656	17.7197	10.3376	6.72293	5.01592	7.63057	5.45223	3.16561	5.03185	3.92357	6.02548	8.72611	9.03185	6.02866	9.69745	9.6879	7.44586	8.00318	8.6242	5.52229	7.05096	8.60191	5.22611	6.11146	2.83758	3.98089	0.888535	4.82484
63	5.56688	2.30892	2.03822	2.56688	1.43312	2.95541	3.61465	4.24522	4.99363	5.54777	4.58917	6.8535	7.39809	8.21019	10.4968	12.4108	12.328	15.5605	11.7325	18.4172	21.293	27.0255	29.8408	31.2707	37.2611	32.328	38.2293	37.3439	39.7452	35.4268	34.949	34.9968	40.4299	31.6752	30.3503	24.4968	21.2962	15.8822	17.4172	16.9045	10.9873	9.27389	7.39809	5.6465	7.78025	3.60828	5.13376	3.84076	3.64968
64	5.73567	8.89809	2.19108	2.96178	3.20382	3.0828	9.07962	12.6592	10.9395	12.7325	19.7994	18.586	18.4363	26.1656	29.8981	27.4554	28.8758	16.5255	18.7357	23.7803	35.9936	38.4268	44.3217	61.1783	50.9618	56.8567	62.2325	65.2229	72.4745	112.793	83.2452	70.0987	84.3344	67.7994	67.4841	70.1338	65.1975	61.6433	65.2229	58.2484	72.0223	60.7516	63.086	66.9236	64.0223	57.7229	51.5255	58.9873	55.0828
65	5.74841	6.94586	5.70064	5.51592	1.60191	2.69745	1.54459	5.61465	3.37261	2.67197	3.66879	8.14013	13.914	14.9777	9.6051	9.98408	8.73248	3.28981	3.69108	1.76115	2.85987	7.17834	2.60828	5.70382	6.60828	6.18153	5.18471	7.95541	10.7643	10.1274	5.69427	6.79936	3.1879	2.82166	3.3535	3.20701	4.41083	2.30255	3.92038	3.50955	4.97452	7.01274	8.53822	14.9682	14.9172	13.5446	18.3471	10.4395	27.1178
66	5.83758	5.80573	10.4936	3.67197	10.8567	8.6465	7.30573	14.0955	14.7325	11.2834	14.0064	14.6083	18.1433	29.5191	30.9618	36.2516	40.3025	31.4777	45.2452	40.1688	35.3599	22.4108	11.9713	10.0318	7.22293	8.10828	6.94904	9.00637	10.6083	9.19427	9.99045	18.6688	20.8471	22.5541	17.1847	12.8025	10.6561	5.44268	6.48408	7.76752	9.40127	14.7962	15.914	16.5382	19.6943	23.4554	15.1178	7.23248	6.5
67	5.88535	3.02866	2.43312	3.65287	2.78344	3.59554	3.59873	6.71656	11.4236	12.7771	14.8694	15.6943	21.9682	26.0255	25.242	29.0255	26.2484	28.4618	35.3917	24.1115	33.6561	25.4968	27.9904	25.3726	22.6879	27.0096	21.414	23.7675	8.94268	10.535	10.5191	4.22611	4.87898	2.43949	5.35987	5.71338	5.17834	4.34076	5.97771	5.45223	5.82166	1.21019	1.6051	1.50318	2.31529	1.75159	4.74204	3.31847	5.19745
68	5.88535	7.0828	9.36943	3.48408	5.40446	5.21656	12.7803	8.91401	11.051	8.14331	5.04459	9.14331	14.3089	11.6592	12.4076	11.9076	10.9427	11.6752	12.3376	11.7962	4.67516	3.12739	6.2293	11.5032	14.3057	19.6338	19.1274	21.3599	21.5541	24.8885	25.6146	29.1879	49.3854	47.0446	55.1115	58.5191	60.1433	73.1401	77.1242	80.6369	80.3089	81.9873	77.2102	70.2357	90.242	75.3217	79.707	75.3217	83.9363
69	5.95541	9.24841	4.01911	21.8981	10.0637	5.07643	2.5414	8.49682	8.86624	5.92357	10.6019	13.7803	11.8312	12.6115	9.88854	11.0541	17.4745	20.707	7.23567	7.47771	7.23885	5.33758	7.70382	6.7707	11.0605	13.172	16.2548	19.4968	24.7452	23.5032	30.3535	30.4713	28.8471	26.7038	22.1401	22.4809	24.4682	17.6624	19.0637	16.7834	14.4363	12.2962	12.2293	14.4841	15.7994	13.3057	10.0605	7.44586	5.87261
70	5.98408	2.02229	4.48408	2.74204	2.56369	4.87261	6.25159	6.90446	11.4299	11.4968	14.9682	11.5701	15.9045	12.3949	18.449	22.1592	27.4713	28.0764	28.2898	33.3185	36.6433	34.0796	12.9172	11.4299	7.49363	3.9172	2.17197	4.49363	4.07962	2.38217	1.66561	6.40764	6.25159	19.3981	10.6815	17.9554	18.8694	16.4299	13.8694	6.80892	5.2707	5.09554	4.66879	5.23248	2.96497	10.2707	7.29936	15.172	12.8758
71	6.02866	9.27707	5.60828	10.8153	9.4586	10.8312	11.8089	14.4586	11.0955	19.1752	17.7134	17.8822	14.6306	11.0223	12.9968	25.0318	20.5828	21.3057	29.2771	33.551	23.742	29.1529	18.4841	10.7484	8.24841	4.36624	5.24204	7.20701	4.12739	7.80892	5.84713	7.72611	10.2898	14.7389	11.5478	17.3185	20.293	24.4045	21.9427	23.172	18.4076	9.07006	12.2261	10.258	10.6975	6.69745	8	10.4809	5.09554
72	6.12102	5.90764	2.9172	8.29936	2.6051	5.62102	12.0701	5.06051	11.8344	10.4331	6.47452	7.82484	7.96497	7.55732	7.30573	15.3185	10.707	11.2452	8.80255	11.9427	15.3599	33.465	32.3025	32.3662	33.0446	34.121	27.5318	21.965	19.0796	16.8822	16.1592	8.39809	12.5096	10.6401	11.1561	9.19427	9.67834	8.38217	15.7962	9.15605	12.9427	12.0446	18.2484	9.89172	11.1178	12.9682	15.0064	7.28025	10.7675
73	6.14013	3.3949	2.53822	2.52866	43.2803	71.7357	56.2866	93.4554	49.8854	83.5637	87.2325	76.7739	57.8567	84.6019	93.7771	85.0191	87.4045	87.8726	93.7962	93.5764	112.054	122.404	118.029	137.863	123.732	102.366	122.433	125.096	116.799	116.099	107.15	90.258	61.2962	57.8854	45.0605	46.4299	56.1529	57.6561	54.9395	54.3185	39.4873	41.6083	42.9618	52.9968	66.5223	66.7739	66.4522	75.1561	68.207
74	6.23885	5.95223	4.35987	6.31847	4.69108	5.11465	13.8121	10.4713	13.7516	15.3599	11.1115	13.8822	21.7611	24.7994	43.242	55.6083	56.8089	48.4682	27.4268	17.0955	10.7516	6.78025	5.12739	5.05414	4.63694	3.74522	3.44904	7.39809	6.7707	8.54777	10.5127	2.34076	15.5096	36.9268	59.086	34.3631	30.8694	24.8631	8	6.8949	11.0541	12.5318	13.5446	17.0446	9.1465	10.8185	11.9045	6.9172	5.37261
75	6.28025	3.50637	5.0828	4.02229	7.88217	10.3248	13.6847	13.9745	16.2134	19.9904	19.0414	25.0478	22.6338	37.7739	39.8854	48.621	35.6497	29.9618	25.551	26.5541	24.0032	24.6529	20.1815	21.5287	25.121	24.5828	24.828	28.3822	22.0924	31.0127	27.8662	21.121	20.1592	12.6815	22.3567	7.57962	20.949	6.38854	18.4522	15.8631	21.8535	9.13694	5.45541	9.46497	10.7898	10.7325	8.54777	9.17197	10.1624
76	6.43949	6.03822	4.78662	7.07006	5.13694	5.23567	7.36624	13.949	9.65287	8.43949	8.43949	18.1815	19.4108	13.6879	15.2389	31.4299	39.8822	53.7962	45.7357	29.9522	32.0318	26.4427	18.379	11.3057	8.98726	5.30892	4.99363	4.97771	3.57643	2.74841	5.97452	5.96497	4.1465	5.58917	5.02548	4.99045	17.8981	12.8726	9.77707	8.49363	5.11783	7.42994	4.18153	2.78981	3.6879	2.67516	5.25159	3.04777	3.21975
77	6.45223	10.9586	10.6019	4.90127	10.8631	3.84395	3.93312	6.1879	13.6051	14.1752	15.2962	16.6051	12.707	13.3726	11.9172	17.6561	16.9554	12.1274	10.3217	7.67516	3.83121	2.00318	1.77389	3.8121	3.61783	3.44268	1.99045	5.12739	6.77389	8.32803	11.7197	7.29618	9.1465	4.93631	3.65287	3.24841	3.34713	1.18471	0.840764	0.261146	3.42038	2.52548	2.3121	1.67516	2.3949	2.41083	2.8121	3.36624	2.11465
78	6.61783	6.50637	7.26752	3.19427	5.0828	5.72293	8.60828	9.76752	5.35669	7.22611	4.49363	5.60828	7.84395	9.81847	7.48726	10.5892	10.8758	18.3662	15.9586	16.2739	19.7038	23.3217	20.465	22.2611	29.8312	19.4586	15.3376	10.2261	13.5	8.57962	7.57643	8.88854	5.70064	5.88535	5.89809	7.14013	5.12102	3.46815	5.89172	4.3758	4.35987	5.78025	5.5	2.37898	5.98089	3.34076	3.03185	4.35032	4.16242
79	6.72611	2.98726	5.27707	13.4745	2.00318	2.12739	5.7293	12.8917	29.8121	27.2357	18.0828	8.00318	8.4172	5.29618	6.07006	9.99363	13.2261	20.328	26.1242	29.742	34.414	33.4172	31.258	32.9331	40.551	43.8981	28.8981	19.6051	16.7006	10.8121	11.6401	10.2357	7.43312	6.81847	10.6401	10.379	11.8503	10.3885	14.8217	13.2261	7.35669	12.7389	15.0796	11.1242	6.21975	12.8758	7.55414	6.5828	7.64013
80	6.74522	10.2452	5.5828	3.97452	5.86624	9.66242	13.0828	14.9522	13.9841	16.4713	23.8089	22.3089	37.6497	46.5255	28.8185	24.6242	12.3822	5.92675	22.6051	7.17834	2.7707	6.12739	5.46815	4.63694	5.24841	13.5255	11.2611	12.7962	36.4204	41.0382	17.0414	50.0223	56.9172	136.771	97.6433	67.8822	62.6274	33.3917	8.32166	5.38217	22.3185	10.7038	9.32803	27.8312	61.9268	33.8248	32.2389	17.793	19.672
81	6.89172	2.3121	3.42994	33.5255	2.57006	1.87261	3.82166	4.64331	9.74522	8.59554	4.50955	4.02229	8.3121	12.6624	11.7516	10.5987	16.949	18.4427	27.9904	3.93312	57.328	25.0191	48.6624	63.1115	46.672	62.6338	59.0892	85.8344	45.7261	37.9841	35.8662	19.8153	7.55414	12.2261	22.2389	20.6815	17.9076	8.83439	10.2102	8.84395	9.82484	13.7548	10.5732	12.6242	9.03822	12.1338	12.4841	15.7994	15.4968
82	7.02866	13.2006	8.46178	4.36943	6.84395	5.67516	11.0637	11.3981	14.4268	18.207	24.8917	27.2516	18.1146	9.57962	3.73567	2.68471	3.92994	2.28662	3.44586	3.59236	4.63376	8.63057	10.9904	12.9968	8.54459	6.59554	3.51592	6.3535	2.0828	4.63694	2.85987	5.33758	4.82803	10.3503	9.42357	12.9586	8.99045	3.61783	6.60828	1.95223	0.993631	2.64968	1.0828	1.94586	2.48726	4.32803	7.6051	9.34713	8.18471
83	7.07643	2.85987	1.94904	5.85032	6.97771	7.76752	8.29936	9.75478	8.99045	11.0287	8.03822	10.3121	12.0287	14.7357	18.4045	20.5127	25.4777	17.5127	27.3312	27.5701	22.7229	17.4236	11.5987	5.14968	2.16561	5.90127	5.60191	4.20064	8.13057	3.67516	8.69745	9.47452	16.2611	18.0701	19.6497	22.8376	22.2452	10.2102	11.3408	9.21019	6.2707	6.97134	3.23567	3.40446	9.02548	8.34395	2.93312	0.366242	5.29299
84	7.20064	6.74204	4.66561	9.10191	7.49682	8.42038	12.6019	23.2739	22.051	10.7006	15.4873	13.7261	15.4586	17.0605	17.0541	21.2261	25.2707	24.242	23.3344	30.6752	29.1879	31.6783	39.0064	36.5637	33.2293	33.2643	44.0541	43.4299	39.5573	35.8312	27.4554	22.035	16.5446	17.3854	13.551	9.49045	16.4236	12.6401	21.2134	17.1656	25.1115	25.5382	20.3153	18.7739	14.5987	15.2261	13.8503	8.30255	10.8981
85	7.2707	9.47452	6.82803	6.02548	11.3694	10.2675	9.83758	9.35669	16.0828	15.2739	16.2452	22.9777	20.3599	24.8471	32.1561	30.0796	34.6083	37.0541	38.7006	50.949	50.793	55.9045	53.7962	48.5318	45.6783	41.4108	39.2357	31.8599	22.4554	16.7229	9	13.1338	9.85987	12.3376	7.42357	11.1879	14.1051	11.9045	14.6369	12.3471	15.9586	16.0414	14.121	17.9968	12.1178	12.7006	10.8535	7.73567	18.5605
86	7.29936	5.93949	8.21338	7.51274	11.5478	6.47771	8.16561	11.6783	18.2134	23.7707	19.9873	25.4427	23.3057	22.8981	24.6051	15.1306	17.8694	19.0064	17.449	12.7452	7.84713	5.55414	3.04459	1.87261	4.32484	2.21019	6.96178	3.21975	9.48408	7.38217	5.56369	12.3758	19.7261	17.5064	5.59236	6.9586	10.1433	4.51592	3.24522	2.93312	6.52866	3.29299	5.30255	10.672	7.71656	10.9841	10.0064	12.4013	12.2866
87	7.36624	2.79618	3.99682	4.23885	6.49045	5.36624	9.63057	7.42038	6.86624	9.0414	6.90127	4.73567	4.73248	3.73885	5.57962	4.8758	4.20382	6.49045	9.30573	3.97452	3.70064	5.4586	5.5828	6.76433	13.9936	16.7357	25.6306	35.6752	36.7229	46.9841	51.4522	51.0828	62.3217	74.672	78.672	78.7834	71.1847	83.621	83.3217	79.258	92.9745	83.621	89.9522	89.4363	82.6592	75.9172	86.2771	82.6433	85.1943
88	7.46815	3.61783	2.03822	NaN	NaN	NaN	NaN	NaN	NaN	NaN	NaN	NaN	NaN	NaN	NaN	NaN	NaN	NaN	NaN	NaN	NaN	NaN	NaN	NaN	NaN	NaN	NaN	NaN	NaN	NaN	NaN	NaN	NaN	NaN	NaN	NaN	NaN	NaN	NaN	NaN	NaN	NaN	NaN	NaN	NaN	NaN	NaN	NaN	NaN
89	7.50318	5.50637	1.93631	2.60828	2.9172	4.67197	2.55414	3.73567	3.8758	3.92038	1.53503	3.98726	3.2707	4.56369	4.99682	8.82484	9.44268	6.59236	7.89172	11.0159	8.49045	5.38854	4.64968	1.69427	2.20701	1.30892	3.70701	2.01592	2.18471	2.33439	4.01274	2.24522	2.72611	2.02548	4.2293	5.66242	3.33758	6.32803	3.60191	7.01274	3.99682	7.35669	4.16561	4.82166	3.52548	4.86943	5.04777	4.57325	4.73248
90	7.99682	9.26433	5.52866	3.65287	3.84395	5.64968	6.73567	7.82484	5.69745	8.28025	12.3248	12.5064	16.9554	17.6146	24.1847	25.3248	32.1338	43.3822	56.051	56.8949	67.9331	72.0828	78.172	68.965	68.6465	66.9299	58.5318	53.914	50.4682	38.8917	31.2484	26.7357	19.758	15.3057	15.5382	18.293	11.2898	15.672	13.3854	17.1497	13.4427	11.8248	15.2484	14.9682	12.879	8.8758	11.0382	10.8217	9.23248
91	8.28344	3.99682	6.75478	2.91083	8.34076	11.3503	8.21975	7.54777	12.5541	5.86624	8.79936	6.4586	6.83121	9.90127	12.0127	18.7293	17.1306	30.3599	26.8503	36.3917	40.9936	50.5478	51.1847	62.6306	65.9045	69.9618	75.1369	78.8758	85.7516	83.0796	79.9968	75.9076	75.1338	62.1592	49.1083	36.4777	29.4363	25.5287	20.1019	14.7357	9.65924	8.57006	8.66561	10.4045	10.8631	10.4363	9.92675	8.09236	11.8662
92	8.43949	10.8631	9.35032	11.2643	7.10191	12.9682	16.3981	22.4873	26.5414	41.9904	51.4299	51.9459	52.4236	42.9204	30.6656	16.9586	17.6497	12.4777	9.73885	6.42994	6.64331	6.64331	7.16561	12.7611	11.8089	18.2548	21.0223	24.2739	17.3662	7.40127	5.67197	5.57962	8.29936	9.93312	7.00955	12.7803	14.5637	24.5701	23.1306	19.9618	12.9108	3.98408	5.00318	4.80255	3.1465	4.19427	6.40127	9.26115	8.94586
93	8.50955	8.63694	8.97134	8.11783	5.57006	8.3758	9.36943	10.4363	9.66561	9.34713	10.1083	7.61783	7.20064	8.88535	5.97452	9.02548	6.70701	10.9745	8.54459	6.94586	5.62102	10.6051	8.27707	7.49045	11.0318	14.6242	20.3312	25.1083	26.1975	26.1783	37.1592	47.1465	38.6083	63.7038	79.8248	79.5191	70.2898	74.2898	74.6879	71.3376	70.3217	56.6815	78.1051	77.293	88.5446	86.7006	99.6783	93.0955	77.3854
94	8.77707	9.89809	3.46178	3.87898	4.87898	3.26115	4.14968	5.83758	8.50637	7.55414	10.8344	6.45223	4.53503	9.02548	7.29936	12.3949	11.4522	14.0318	17.8981	11.3248	11.1019	17.0382	16.9873	6.73248	4.23885	8.21338	4.21338	1.10191	5.80255	8.75478	6.46497	15.6879	14.5064	18.4586	14.6401	10.2707	12.914	7.46497	14.0796	2.22611	5.0414	6.83758	9.40764	14.3917	8.8121	15.551	15.879	10.2293	13.1051
95	9.11783	2.1465	4.70064	2.07962	4.63694	2.86943	3.53503	2.48089	8.19108	9.40764	3.58917	3.83758	6.1465	6.9586	5.55414	6.68471	14.0159	14.172	11.2611	12.8439	16.3631	4.65287	4.60191	6.51911	6.34395	3.86624	9.73248	10.6975	6.76752	5.03185	8.47134	6.57962	3.78344	3.85032	1.48408	3.06051	4.07325	0.974522	2.65287	4.79618	3.56688	8.82166	9.02866	5.52866	3.72293	3.44904	2.24204	3.35987	1.42038
96	9.37898	27.293	19.0032	15.0191	24.5573	7.14331	21.0223	18.8758	35.9936	37.5064	51.3344	49.3408	60.5318	42.4013	26.8248	13.7834	6.80892	4.12739	2.1242	3.50955	5.57643	6.42357	3.71975	4.20701	6.45541	15.7134	13.9299	7.60828	3.84395	7.14013	1.81529	3.2707	2.53185	3.43312	5.31529	6.86624	11.5318	12.9713	11.5637	11.1529	10.1592	7.97771	6.20701	3.5414	3.39172	9.70064	6.55414	10.551	12.0541
97	10.3854	2.2293	5.24841	6.50318	2.66242	4.50955	8.88535	10.9618	16.1529	17.5955	18.1115	24.828	14.0924	20.9045	15.2229	17.672	12.3758	13.1943	8.76752	6.49682	1.63376	6.8758	7.68471	18.949	27.3153	37.0096	33.5764	44.449	42.3312	52.8949	58.7102	72.7484	73.207	68.9204	82.9299	82.5764	79.6911	93.9108	101.494	105.334	124.783	120.5	124.717	101.793	80.2102	67.0032	55.3631	23.7484	16.4745
98	10.4427	4.3758	2.54459	6.90446	6.27707	2.65287	2.46815	2.9586	5.24522	5.80892	5.69745	5	5.94586	7.43949	4.67834	5.30573	10.5637	4.86943	6.34076	12.1943	9.22293	3.16879	1.9172	22.8025	24.7994	36.2389	40.0796	28.7994	8.82484	11.8758	6.80573	7.11465	5.03503	3.80892	4.48408	2.03185	6.92675	6.44268	5.20064	3.09236	3.47452	4.64331	7.01911	10.7516	6.69745	8.99363	8.38217	7.07962	3.52866
99	10.4873	7.8949	12.9395	6.56369	10.2643	9.95541	10.0541	8.99045	10.1433	19.6592	18.449	23.4076	21.2166	33.4076	37.6847	35.6051	38.8185	43.9841	51.793	51.7771	60.7197	67.293	38.5223	55.7675	57.0382	52.6624	63.3503	67.4268	66.293	65.4459	56.2261	63.6306	62.3949	69.7834	70.2261	63.8535	62.1561	49.7707	46.9809	35.5191	23.6465	22.9427	26.4904	10.7261	7.83758	5.92357	6.70701	7.30255	5.78025
100	10.551	5.99363	2.89172	3.55414	4.25159	5.9586	6.8949	9.16879	9.21975	8.87898	6.53503	11.0669	17.7834	21.3535	19.8599	30.4554	28.6401	39.9204	38.9841	43.5414	45.1561	45.0955	38.4713	33.1497	32.5541	24.1051	15.5828	15.8885	12.3248	11.4459	15.4745	15.5573	23.5796	17.4045	17.8217	12.9968	13.379	16.086	27.8822	32.1401	24.2357	25.3503	19.621	21.3822	13.9331	15.3153	14.6433	18.5478	20.9363
101	10.586	7.07643	3.6242	7.62739	6.86943	7.6051	8.07325	11.5955	20.8758	27.9873	21.9013	31.3089	31.051	44.0732	57.121	52.2771	55.5064	51.8153	54.9522	52.4745	49.3312	51.2834	50.2229	49.4682	44.1975	40.5287	37.3949	42.1592	35.9522	37.0191	40.086	43.6146	48.4108	46.9172	53.5191	56.9522	53.9873	50.8471	48.5191	56.8344	61.5032	61.5318	57.1879	55.4108	56.8121	49.0669	44.1815	49.0127	51.3471
102	10.9936	11.6783	4.38217	3.47452	10.8917	14.2102	3.7293	11.1051	17.7197	8.78981	15.5287	15.3344	17.4204	12.8981	14.6465	21.6433	19.035	36.2866	38.051	43.5541	27.3185	23.1879	17.4904	12.0924	6.38854	2.08917	5.02866	5.28981	8.38854	11.2452	9.7293	13.6497	16.8631	21.9809	9.31529	8.05732	10.5287	10.258	9.92357	10.3981	7.19108	11.2389	10.7962	13.5127	17.9331	11.4459	13.5828	14.1369	14.0796
103	11.5287	1.46815	8.19427	7.42675	16.3535	19.3344	24.7197	23.2197	27.3758	28.8089	29.1975	33.4841	36.6879	40.7102	37.9076	51.4554	57.6019	71.121	79.242	78.7803	92.0796	92.4873	78.2739	98.828	76.1656	60.8185	52.8121	40.1465	30.1306	32.1274	31.121	30.8981	29.5701	31.1146	32.7293	44.3885	44.328	52.4331	54.258	61.379	64.5669	66.7134	62.0892	64.6688	65.8089	61.4331	53.1879	51.2229	48.379
104	11.7325	12.793	9.91083	12.1051	9.58599	19.2325	17.9841	65.3726	59.7962	52.051	68.1306	38.8185	43.3248	52.4076	55.6242	61.965	73.6242	83.6274	95.1178	115.71	124.564	132.459	156.669	139.519	131.933	108.748	59.9395	21.258	16.3217	7.85987	7.97771	5.57006	5.32166	6.71656	6.63057	5.96497	4.83439	8.02548	6.28981	8.44586	11.0669	12.8758	12.9745	23.6083	20.7389	22.9299	17.5096	18.0828	9.01911
105	12.0478	18.1688	9.43949	14.3758	17.9936	16.6688	19.6083	25.1879	31.5446	29.3694	32.1083	36.0987	25.7675	23.3662	16.7707	14.2707	19.7389	19.6083	17.6624	10.3631	16.9936	16.1465	20.7866	23.7357	31.0064	21.949	22.586	20.0191	6.96497	12.6975	12.9427	9.71656	15.9841	21.6083	33.8885	40.3376	37.3758	34.2038	32.4713	22.6051	22.5191	19.1688	8.3121	11.3631	10.3567	17.1401	23.2452	28.4363	30.3535
106	12.4904	11.4172	2.84713	1.75478	4.33121	3.74522	5.66561	5.98726	4.85669	10.1306	7.5828	6.86943	6.28025	5.68153	8.81529	15.9682	11.6847	20.8599	23.1879	24.6688	31.7643	29.4554	26.9045	21.9331	16.551	10.0541	5.71019	6.30573	6.28344	7.03185	4.9586	7.49682	7.30892	4.95541	10.4586	11.1083	10.7611	11.9268	14.328	7.83758	4.43312	4.3121	3.32484	3.00637	4.33121	7.32803	3.17516	4.64013	6.17197
107	12.9459	10.0064	6.84713	3.97134	9.5414	5.40127	13.258	16.5159	21.2866	38.8854	38.172	34.8312	41.793	37.1401	22.0191	28.0924	36.1146	47.4013	45.3312	47.6815	57.5414	72.6815	74.8917	85.2166	81.5255	88.1178	79.4268	90.9554	98.7166	100.825	105.799	99.0732	105.462	99.4076	87.6656	82.3503	73.5987	73.6624	54.449	39.1656	32.4459	31.8471	27.9809	20.3217	9.27389	10.9363	9.41083	12.586	13.7166
108	13.0987	11.6401	9.7707	10.6783	19.7293	9.55732	15.0764	13.207	13.7516	12.5828	10.1879	15.1465	21.6146	26.4904	18.9713	33.3662	34.6752	38.3599	42.5828	45.8439	47.0191	38.7038	25.8694	23.758	11.2293	18.1943	14.1688	8.28344	10.8599	9.19108	19.1242	21.449	28.172	28.3662	29.4745	19.7516	27.3439	27.5127	20.0255	19.5159	19.7643	16.8121	11.5318	14.9873	8.83121	8.77389	9.29618	7.67197	10.4682
109	13.9745	14.9331	9.55732	7.82166	6.56688	6.89809	15.9268	16.6115	22.4363	15.9554	25.1083	19.6306	26.2962	28.586	30.8248	34.1592	38.6497	35.793	43.6656	43.2261	29.2102	28.2834	20.6624	15.7389	9.95541	12.0605	8.64331	9.84713	11.6975	14.2484	5.04777	12.7134	10.0446	16.9777	17.8408	19.8248	19.5127	11.2643	15.8567	9.67834	7.6242	5.0414	8.21338	8.38854	7.78344	4.30892	10.2197	10.1083	10.6592
110	14.051	15.3153	16.3025	10.5	10.2803	7.2293	10.4873	10.5605	11.4586	15.4586	16.4745	13.2611	20.0892	26.8854	35.0191	47.2102	56.7962	69.9936	72.1879	76.4904	81.8694	92.5796	79.0987	85.4522	87.2293	82	66.2357	57.3949	46.3981	28.0669	16.172	13.4809	22.7452	15.879	20.8121	18.6815	41.8153	35.0828	41.2293	35.1497	44.2898	54.9331	52.8917	55.4076	56.7548	48.0064	33.4013	32.707	22.5159
111	14.5064	16.4427	16.8185	5.94268	14.1847	23.4777	25.0732	27.2229	19.7994	15.586	31.0605	34.5191	26.3248	27.5478	34.742	29.449	54.8248	51.7516	61.2707	62.5318	74.965	59.1656	75.3471	30.3471	28.7739	25.1529	11.5637	3.99363	16.2229	11.2898	2.16879	7.90764	6	8.85669	10.6369	8.52548	15.2643	24.3631	23.5255	22.2771	19.0796	18.1242	12.8949	7.30892	12.8471	10.3662	11.1146	20.0732	14.3089
112	14.6592	5.57962	2.58917	17.9554	13.8408	12.3758	15.5223	10.1051	9.02229	14.7771	14.3885	8.22611	13.8217	22.0159	28.414	29.3981	39.242	32.5955	21.379	22.121	12.4108	10.293	12.051	12.8344	10.2102	18.9682	22.3567	21.8567	24.4522	21.6083	26.7389	11.8057	19.8758	14.7962	10.5287	7.35987	8.6242	10.6306	10.0064	9.57325	10.3535	20.7389	17.9809	15.5191	16.3248	15.3981	7.98408	10.207	11.9236
113	16.0414	9.80255	7.39809	5.80573	5.49363	3.17516	9.09554	17.5955	25.1815	16.1338	24.3217	16.8312	19.3981	28.0223	22.0318	20.9172	29.4968	29.5191	44.0828	51.9936	39.7803	18.9204	23.5637	26.3503	38.6497	32.7261	26.0382	22.5191	20.7134	19.6465	15.4268	18.4395	12.4013	14.2611	15.0573	14.3217	20.379	15.4268	21.8662	29.4427	27.414	20.6688	20.3599	13.7994	13.758	5.48726	5.18471	10.9108	5.61783
114	16.3694	7.20701	5.21975	5.36306	9.52548	9.32484	10.4459	10.7803	13.172	10.6592	8.64331	14.8758	13.5159	16.3567	16.8662	27.0796	25.6815	36.3312	39.7452	44.8057	37.9013	32.4841	34.742	31.258	24.2771	20.2229	20.0064	15.3471	14.0032	13.3217	10.1433	12.551	12.5255	15.0382	14.0828	8.74522	12.3185	11.0541	11.1083	6.02866	8.66879	13.0446	10.3599	6.6242	5.43949	5.6242	8.63376	11.2389	8.88217
115	17.2006	28.4745	27.5064	28.6497	21.0764	18	23.4045	28.3376	28.5605	27.2834	26.1975	24.9299	26.242	36.0096	43.6433	56.0732	62.7006	65.742	58.6497	67.0732	58.4618	66.4331	53.2261	35.7994	25.5414	26.6847	19.7771	14.8503	21.1019	17.9045	16.879	23.2739	23.8854	27.3471	35.9108	35.9554	31.1656	23.672	15.5223	8.56369	12.4936	11.9809	8.66561	10.9522	16.5541	21.242	24.5127	24.1401	27.4586
116	18.4236	13.8885	11.1083	6.55096	6.17197	8.94268	5.57006	7.56688	12.5446	7.32803	8.45541	13.5478	10.9236	17.2197	20.3248	22.3185	41.035	41.0605	51.2452	58.4873	49.6624	45.6624	40.0478	47.914	38.5287	40.7611	29.0414	20.2516	11.2325	5.90446	7.94904	5.0414	3.57006	6.53822	5.20701	4.64331	8.06051	15.5573	13.3631	19.707	22.0987	19.8694	16.7293	7.61783	6.04459	8.78344	7.29299	10.8854	8.53185
117	20.0159	9.63057	9.29299	5.78662	11.5828	12.4586	11.0127	15.3822	18.3376	17.6497	11.2452	37.5541	62.4268	68.9682	51.4236	56.4713	34.5764	61.7643	54.0764	56.3408	57.0478	50.5223	54.5541	43.0764	31.9204	20.9618	17.3248	11.5669	9.69108	8.25478	8.78344	7.46178	10.5924	9.14331	9.66242	7.20064	11.2516	12.7962	12.0255	8.36306	10.7866	8.32166	5.11146	7.5	10.9331	9.26115	3.98089	8.29936	9.07325
118	22.0541	15.2707	3.97134	5.78662	2.34395	4.4172	6.57643	7.73567	7.28981	12.449	9.45223	19.1146	19.0764	27.4331	34.7452	38.2548	44.707	52.0223	49.9299	59.4522	63.1019	62.0446	67.9108	70.3248	64.4395	61.9586	52.9045	59.086	59.2803	53.4777	39.6975	35.3726	23.9586	24.2134	20.9618	27.293	24.1879	26.5732	27.9395	30.2611	33.6433	27.1306	25.7166	25.9618	22.6656	20.6306	16.5701	17.8981	12.0096
119	22.6783	24.3312	25.1911	13.4586	11.3503	11.0701	12.0701	12.0287	19.6242	8.03185	12.3376	13.9682	11.9554	17.1688	16.5191	18.5	23.0064	24.8949	21.0255	16.0414	22.7038	7.45541	13.2962	3.85032	3.86306	1.82484	1.65287	3.36624	1.55414	3.39172	5.44268	5.94904	3.90764	5.29936	4.91083	12.1783	8.59554	9.06051	5.18153	7.82803	4.47452	7.45223	4.09236	6.10828	5.52229	4.22611	8.20382	9.8949	9.70382
120	24.2006	18.4236	13.4841	13.465	9.55096	7.61146	13.3949	7.53185	13.3408	14.6369	10.4522	9.09236	12.9427	20.8917	26.7516	28.8822	42.8153	43.9586	51.0669	52.3057	61.9108	69.6115	72.0573	76.379	82.5287	87.7771	86.7739	84.414	93.3312	89.7771	100.086	90.6561	83.4554	83.621	79.6975	94.4522	59.3121	51.2102	54.9076	42.2197	54.6369	47.2325	44.4427	33.0605	32.7675	25	24.3535	18.5669	19.2134
121	24.5478	12.5255	13.242	10.4618	13.9968	13.4076	7.2293	8.10191	8.49363	6.95541	6.19745	8.51274	11.5223	11.7452	14.9713	16.7803	11.7516	18.4713	14.9713	18.9108	17.9395	18.9809	12.0032	14.2357	8.94904	7.21975	6.16561	4.42357	3.53185	4.79618	4.82166	5.19427	5.84713	7.94586	9.11146	11.9841	7.42357	8.65605	4.27389	6.06369	6.24204	6.66561	5.19427	3.91401	3.43631	3.50955	3.84713	5.26433	5.86943
122	25.4745	11.5223	15.6242	7.04459	27.3567	17.1465	30.3408	28.5987	31.6688	43.9618	39.535	60.2834	51.0446	78.2006	86.7611	97.6592	123.608	137.691	146.041	156.615	165.768	145.968	174.71	153.554	153.503	148.111	107.146	158.952	172.245	145.949	225.299	230.057	205.51	132.605	207.557	219.274	299.022	249.121	232.035	269.35	263.729	291.863	305.124	325.268	323.248	329.433	317.108	332.812	316.207
123	26.4745	38.6592	33.965	24.0287	10.207	13.3408	14.1911	21.7166	21.4427	29.0955	43.8025	53.4459	60.5796	64.6688	73.2006	80.4172	81.3185	92.5987	67.7102	49.2357	44.2484	30.9204	17.1561	13.6306	6.98089	11.9427	17.2102	18.4363	15.258	6.78662	19.8885	38.8694	36.0669	44.1401	45.3025	40.6592	37.6752	38.1051	28.672	27.2803	28.2006	22.9236	16.8344	23.1146	21.3312	18.7707	21.8822	20.8025	22.3248
124	27.0064	23.1146	25.1847	24.1561	26.2516	24.1879	32.6274	33.5732	29.8662	27.3344	26.4363	29.5892	26.7898	25.8408	15.6019	7.05732	4.07643	3.72611	3.62102	4.3949	3.59873	6.92994	5.48089	6.32484	7.86624	7.50955	7.63057	6.55414	4.78981	3.76752	6.56051	6.83121	8.63057	8.86943	13.449	12.6529	8.33439	5.78981	5.28662	6.92994	6.51911	4.3535	5.49363	7.11783	2.69427	7.11465	8.88854	5.11146	7.14968
125	29.4395	20.3981	11.086	9.21656	13.051	10.1274	15.2452	27.7739	41.9459	36.2866	36.6401	53.6465	61.5318	69.2229	83.0828	100.016	107.417	132.904	121.803	136.038	144.901	145.885	138.038	167.917	159.204	159.045	172.669	164.258	195.72	221.363	218.325	188.713	175.427	107.025	226.838	127.513	255.908	293.449	284.169	225.389	259.825	240.64	308.713	193.277	189.268	217.596	298.764	281.264	234.691
126	33.1338	22.3344	25.3726	17.2707	5.29936	7.85669	12.1433	14.5732	14.6752	22.5764	20.2166	34.1401	36.5318	29.9395	39.1019	34.5732	42.3503	45.5669	49.7898	46.1146	52.758	45.1847	49.6656	51.7357	34.3981	27.7229	26.4873	13.7994	11.7452	9.81529	11.4268	10.2006	8.98726	11.949	13.7006	18.2038	14.7739	21.5701	29.8312	33.1051	26.5828	26.9936	34.293	35.7675	29.3854	30.4841	32.6847	25.7006	27.4841
127	41.0191	48	32.1879	24.4331	32.8726	35.9331	28.0637	33.8471	34.5892	35.0637	44.8917	42.9745	49.3185	49.7389	54.586	55.5382	40.914	55.7038	55.5159	44.5191	58.5828	58.8439	67.2866	76.0605	72.9841	82.4076	81.535	72.1019	79.8599	75.2261	80.0541	89.8471	85.4172	73.3917	73.0637	69.4395	66.6242	71.1911	76.621	71.9586	73.1274	68.4427	63.9968	67.2006	54.707	55.9777	50.4873	52.0764	49.6051
128	43.4904	22.8376	21.8185	13.3758	10.4331	16.9968	17.8599	16.1783	14.0191	18.2643	15.9459	19.5446	17.7197	20.551	22.1115	25.1433	38.7166	42.172	42.672	53.5255	52.9713	68.1051	67.6274	78.3217	79.5032	87.7803	90.8567	95.2611	91.2898	94.2452	100.713	98.2898	101.465	102.175	89.0732	89.3917	89.9204	87.965	85.5892	81.9076	71.5987	63.793	64.6624	59.414	60.6752	61.4172	57.5605	58.7229	63.7389
129	44.0318	66.1656	58.7548	38.0796	76.1433	50.4713	80.3758	120.013	120.236	120.943	135.22	147.713	138.965	151.363	137.459	123.401	114.439	110.873	99.9682	106.85	87.8631	76.4745	61.4299	55.1369	47.5382	31.2006	25.7898	27.7611	25.3312	32.5892	35.4682	46.8025	47.4363	44.0191	30.4554	26.4013	22.9777	22.0382	29.742	28.4936	41.7006	45.9841	54.4873	69.9586	53.0987	45.0637	37.9586	36.9299	29.4936
130	47.3217	36.4713	28.4268	33.3439	29.7548	13.6943	24.7134	37.7898	41.6656	44.3917	49.4777	50.172	42.2611	60.3662	71.1624	71.5446	81.793	73.379	60.5669	46.4554	39.4395	31.6688	23.6529	17.1529	16.5064	17.7739	19.3981	17.6178	20.4873	27.4204	37.6529	44.3981	47.5605	50.4076	38.465	36.0987	25.5159	15.7516	14.3344	11.3503	12.4522	14.3917	11.0318	15.2038	14.414	17.9873	17.2293	16.672	7.2707
131	50.7548	57.6561	70.6369	68.3408	77.7962	71.3981	66.2006	82.8758	75.9045	62.1815	66.0573	83.3822	75.4873	90.086	105.768	94.3217	113.137	133.067	138.758	139.659	144.573	149.723	152.217	143.72	133.653	117.602	91.5318	68.8089	54.914	32.0127	33.2484	28.0064	31.5924	33.8057	36.8949	27.5414	47.0127	57.3153	69.8662	65.8822	64.0255	55.5064	56.2707	46.949	40.1306	37.2866	34.8822	39.1115	42.8662
132	61.449	37.7102	45.2038	9.92357	6.10828	13.2643	31.7834	14.3662	13.3248	19.3185	21.3217	21.621	17.4045	25.758	33.1146	35.5637	21.9554	8.28981	8.07643	6.52866	5.10828	3.82803	4.32803	5.38535	10.2134	14.6306	10.8471	15.9745	15.3057	9.92994	14.8535	13.5605	9.71338	9.83758	7.31847	12.242	12.0701	6.75478	8.38535	9.39809	13.6783	8.72293	7.17197	8.12739	6.66561	6.39809	3.89172	4.60828	4.92994
133	79.914	71.6465	51.6529	58.7994	207.586	197.551	226.901	272.424	281.49	251.854	269.892	269.404	270.36	278.296	269.602	298.927	236.089	240.475	250.083	254.869	251.264	215.35	218.809	134.697	191.366	181.137	219.255	231.548	246.277	250.911	346.086	197.439	144.519	292.847	298.484	292.252	275.201	325.64	379.143	349.354	335.191	320.35	378.79	364.965	331.653	370.404	326.468	375.15	371.732
134	87.8822	118.322	117.363	85.9809	16.2707	15.6369	16.7006	10.8694	17.1783	16.2834	12.3758	16.8408	17.3344	16.9904	18.7834	34.4522	40.2102	34.672	39.0159	44.9682	54.8631	61.5637	64.5032	73.0032	80.6115	92.9713	91.8503	86.9395	84.379	97.3949	106.882	103.796	94.6338	104.904	96.5287	97.2516	88.1115	84.2166	79.8471	74.8885	67.121	54.8185	43.6338	37.1592	25.8376	15.8503	58.379	8.23248	12.2006
135	93.8917	65.4682	56.5032	45.0191	25.293	32.7675	43.465	48.6433	53.9618	44.2293	59.5924	67.8503	59.6592	72.4745	72.8949	75.4841	89.8758	99.0955	100.462	103.347	103.446	106.115	108.879	106.204	105.799	99.7357	87.5987	90.949	80.1752	76.172	68.0892	82.965	76.5478	74.7962	69.5541	66.4873	59.8121	67.9873	57.2293	58.4363	51.9713	48.6146	58.6465	55.0414	52.2038	45.6879	44.1083	41.4809	54.2834
136	126.586	125.901	91.4108	52.3217	83.9076	31.1497	27.3726	77.3217	76.0478	120.146	82.3726	103.876	119.624	86.4204	119.736	128.602	133.389	171.548	166.166	167.589	197.398	221.554	242.682	251.787	292.576	333.28	335.083	397.465	396.583	427.516	470.898	482.732	473.589	479.146	503.669	510.309	480.541	443.465	467.86	445.022	444.341	446.003	457.484	466.65	449.49	436.952	416.618	457.997	418.271
137	169.85	178.901	198.484	171.627	148.831	180.309	187.417	181.952	207.51	199.968	199.513	191.682	177.045	172.879	173.038	172.885	188.764	200.194	221.545	205.35	224.535	239.908	197.389	192.997	186.268	198.72	246.42	386.564	NaN	NaN	NaN	NaN	NaN	NaN	NaN	NaN	NaN	NaN	NaN	NaN	NaN	NaN	NaN	NaN	NaN	NaN	NaN	NaN	NaN
138	172.29	181.35	175.054	158.404	114.516	150.723	149.153	145.653	139.252	146.895	134.143	148.29	147.025	135.513	158.468	156.338	166.131	168.793	161.424	173.79	181.799	162.968	169.28	175.799	186.662	185.398	199.475	183.669	192.22	189.955	198.379	216.019	206.955	169.283	167.086	196.49	175.984	196.729	165.376	173.866	177.137	198.567	211.758	229.745	213.188	235.258	217.166	207.997	213.366
139	1.88854	2.55414	5.21019	6.1879	6.29936	NaN	NaN	NaN	NaN	NaN	NaN	NaN	NaN	NaN	NaN	NaN	NaN	NaN	NaN	NaN	NaN	NaN	NaN	NaN	NaN	NaN	NaN	NaN	NaN	NaN	NaN	NaN	NaN	NaN	NaN	NaN	NaN	NaN	NaN	NaN	NaN	NaN	NaN	NaN	NaN	NaN	NaN	NaN	NaN
140	2.44904	8.70064	2.74204	3.22293	4.26752	12.9713	13.758	20.793	16.0669	18.6815	15.5987	13.5669	16.035	27.1815	32.7516	29.2134	24.4586	18.9045	13.6019	12.2134	8.85032	9.34713	18.8153	13.2452	9.43631	5.21338	13.9108	18.6178	24.2516	20.7771	24.9554	8.13376	12.2134	13.8981	10.9586	14.0732	10.7611	10.0955	8.0414	13.8885	16.8949	11.2452	19.8822	17.4522	12.8217	15.758	20.3917	14.7006	11.242
141	3.28981	14.4236	1.71019	7.27707	9.85987	10.6592	17.5605	19.7611	15.242	9.75796	3.5828	4.25796	15.5127	21.5223	10.414	18.4013	21.551	14.8025	14.3057	21.6242	8.72611	8.06688	14.2834	9.60191	6.27389	6.28344	5.07006	12.0892	8.21019	12.7675	18.9013	25.1975	14.2866	15	20.0446	12.9618	12.4809	9.73567	14.4682	14.414	14.1592	9.20382	9.29618	11.8662	7.22611	8.05096	7.42357	7.62739	4.24522
142	4.11146	15.9554	2.97452	4.70701	1.37261	3.36943	3.85987	5.21338	3.23885	4	6.39809	6.69745	6.65287	10.2611	13.5096	13.5191	23.3535	21.328	26.5064	28.0605	36.3535	39.6592	47.793	47.707	55.0478	58.9204	52.6178	55.0955	59.3822	57.1624	48.9873	47.4586	31.8631	22.758	13.9045	7.13057	9.44904	10.7643	9.74841	19.0255	11.7866	26.9395	20.8025	12.5127	19.9682	9.83439	9.84395	6.05732	4
143	5.03503	6.65924	4.14013	2.68471	5.38854	7.53822	5.41401	13.1911	18.2516	23.2962	23.7548	21.8854	15.8025	7.70064	4.63057	4.57006	3.07962	2.39809	3.36306	4.86306	7.44268	5.75478	11.0987	13.5446	10.8344	8.3949	3.86943	4.43631	7.29618	6.52229	8.45223	9.18471	12.3599	13.3631	12.2675	5.87261	6.08599	3.23567	4.58599	3.60828	2.70701	3.19427	5.13694	10.4427	7.48726	1.64013	3.79936	2.92675	1.77707
144	6.53503	5.8758	6.86306	4.81529	9.14968	10.0382	11.207	16.1624	14.586	19.5924	19.6369	22.0096	21.0892	20.6306	29.8822	34.5478	28.879	33.2452	36.3917	39.3694	42.3471	36.8662	35.5318	36.6943	40.5127	31.5414	29.5892	25.5478	22.8854	16.0255	16.0541	24.2898	24.4873	25.2771	26.3631	28.4268	26.6465	28.9268	23.4427	21.9777	19.2834	17.5669	15.6019	18.1847	12.9586	11.7293	NaN	NaN	NaN
145	7.16242	12.6592	13.3025	2.44586	1.82166	16.7484	16.5096	14.0924	17.3567	11.8408	13.5924	22.0191	10.6783	13.5096	55.0318	17.7548	11.1688	7.22293	2.92357	4.89809	19.707	0.83121	14.9395	40.2771	27.0414	31.2325	16.8057	26.2452	33.7898	26.0318	34.8854	24.5701	23.328	18.3217	12.6146	11.3567	15.8949	14.8439	16.2866	10.9204	15.0573	19.449	24.3025	23.8854	35.2643	22.8408	18.7675	17.9586	7.39809
146	8.34395	5.52229	4.9586	8.40446	7.83758	7.70701	7.63376	5.89809	8.8758	10.258	7.66561	10.6943	11.7229	9.64968	19.8089	20.258	25.4172	28.6911	30.742	29.2516	40.586	46.379	40.7389	46.6401	38.1975	38.5732	34.6465	26.9331	23.4554	19.9586	19.449	21.3217	19.242	19.2516	11.5637	14.7994	12.1369	14.4841	13.2643	15.7389	15.3217	17.707	17.172	14.5732	13.7962	11.9045	7.56688	11.8535	11.9522
147	9.1879	7.12102	6.45541	4.01911	12.3822	12.7293	10.3439	12.3185	14.5764	17.1497	19.2611	22.965	29.6146	27.5573	39.9904	24.5892	9.93949	15.1911	7.00318	8.47771	9.38854	12.2866	16.0159	16.6051	24.0892	23.7834	21.7898	33.328	39.8185	39.121	29.1465	162.331	184.038	147.939	151.191	168.124	122.818	56.3217	174.061	156.599	147.213	115.124	101.987	81.4076	79.3599	63.8503	48.2134	34.1879	36.0573
148	12.621	2.23885	12.9395	13.5796	7.73567	9.5	12.8981	11.3089	7.12739	10.5541	14.758	11.5159	17.086	20.9395	21.9777	29.3185	30.2866	38.2771	44.0159	44.3599	57.3057	53.8567	59.8153	57.8631	61.2134	61.3217	55.3567	41.4236	35.8662	13.0573	16.9682	14.914	15.3503	14.4204	11.5701	11.6561	9.69427	12.707	15.5287	14.9204	13.1847	12.6688	16.3439	17.6401	13.121	9.76433	11.3408	11.2994	10.0096
149	12.7643	12.1274	9.31529	10.5032	13.2261	9.14013	16.6306	16.7134	20.1051	23.8408	23.0764	32.0478	29.6242	40.1847	43.8439	41.3344	46.1688	43.6592	49.5414	67.6178	58.4459	46.2389	48.1019	44.7643	49.535	43.4682	52.086	42.5255	50.8822	49.3599	46.8854	32.4777	29.7675	29.5892	29.551	22.5382	16.0924	18.3248	17.1274	22.9045	25.0159	21.242	27.6019	24.8567	24.5159	17.4936	8.52229	11.6592	3.21975
150	20.4904	18.2134	7.74522	6.21656	5.03822	4.37898	6.55096	14.0637	9.27707	12.293	35.6975	40.5478	36.8535	27.8694	38.8631	39.1592	39.8854	45.0892	47.8726	55.1146	39.1847	49.9586	41.9745	58.8949	54.9299	51.6497	42.2548	33.7102	24.9076	14.3694	15.2516	14.6051	15.3662	13.1401	15.6497	19.0669	18.2548	18.7197	17	25.3312	22.4522	29.6688	33.8025	23.707	31.879	24.1975	23.328	19.6529	25.6051
151	21.9395	11.3694	11.5127	12.3822	7.6465	11.5955	14.8758	16.5924	17.2484	11.4841	12.4236	14.2261	8.88854	15.1783	13.8631	16.2484	17.3217	21.5478	10.4076	28.0032	25.6497	32.4777	43.2038	49.8567	60.7739	62.5955	77.4108	82.1688	94.9809	109.194	115.92	116.115	134.207	135.656	156.427	127.048	141.72	123.936	124.443	113.459	91.2357	103.124	95.379	98.5191	90.1401	79.7166	101.389	122.025	71.672
152	28.4777	19.8312	9.58599	4.01274	7.09554	8.36306	13.7611	15.7548	21.2134	13.3854	9.26115	8.06051	20.2803	27.3312	34.6242	20.7994	28.2197	22.5159	33.9682	46.0223	57.8217	51.1943	43.3503	34.5127	29.9777	21.5637	7.57325	7.34395	9.6879	4.79618	7.90764	3.88854	8.1242	9.28025	13.0127	7.6879	13.0541	6.77707	11.0637	6.7707	3.88217	3.09873	2.97134	3.06688	3.10828	2.17834	4.08917	5.12102	3.91401
153	29.8217	13.4108	3.46815	6.78981	10.1688	7.90764	14.8217	15.4873	5.97771	10.0414	14.6847	23.0446	25.8217	33.6433	36.5318	39.7134	45.5924	51.758	42.9936	49.1178	45.9236	44.5892	64.5223	49.9013	35.8631	32.8471	27.7548	21.793	13.9777	7.83758	12.0605	9.35987	11.7548	6.45541	12.6879	9.36624	11.3057	13.4713	10.8121	4.70064	8.56369	11.6465	10.965	10.7548	11.8631	9.29936	8.01592	NaN	NaN
154	45.2102	58.6306	44.6115	73.4045	64.1911	58.0064	88.551	98.8057	90.5318	56.121	81.2898	84.4204	103.818	41.3344	86.5892	81.5318	77.7293	47.6083	44.5955	33.7611	32.7771	22.965	23.1465	27.0732	23.7197	25.2102	26.3503	25.1943	29.7389	27.1975	27.5764	24.879	18.0478	15.2038	21.1083	21.3726	15.9076	12.9522	17.2484	10.3025	21.8376	19.6529	32.9904	17.9299	7.76433	10.9108	13.086	9.95223	11.1943
155	49.5796	13.2739	30.5892	34.742	16.8376	9.67834	26.3025	38.9968	30.4873	17.1497	18.6688	25.9618	26.121	33.3662	29.2038	33.8217	42.6624	48.9013	47.5127	71.1401	66.7357	66.4777	72.3726	61.9045	44.9841	71.8121	46.0096	23.5701	16.7611	9.78344	8.70382	6.67197	6.96497	6.64013	3.29299	11.4809	10.6019	7.40764	16.4268	9.92357	21.1019	8.59236	16.5573	26.9809	20.414	20.1019	20.9236	21.4713	7.0414
156	60.6847	44.8471	10.6306	12.7994	15.4936	11.2516	9.56369	16.6592	22.379	29.8057	33.2834	41.7834	43.2452	41.2102	83.551	78.2675	54.2994	46.2484	43.4045	63.1624	57.3599	24.9936	44.3535	10.8949	17.7452	10.6083	12.0732	18.6815	25.9904	25.6752	34.7548	15.4713	11.1943	14.0127	33.3217	28.8917	34.0191	17.3025	23.172	17.2134	13.1401	13.1019	16.6975	18.4713	10.5924	11.3503	15.035	15.2484	15.5828
157	1.31529	1.44268	3.85669	1.75478	2.79299	1.83758	2.46178	2.5828	3.98089	3.09873	3.45223	3.09236	5.56369	5.91083	9.63694	11.1338	15.7134	11.9268	17.7771	20.8185	16.9682	18.5541	19.9841	13.2834	14.1847	15.4363	12.2006	12.6847	10.4204	8.61783	7.78344	5.51274	6.65605	3.57006	5.94904	3.53822	3.35987	4.52866	2.43949	4.5414	6.61146	3.92357	4.62739	4.75159	9.88854	7.83439	7.40446	10.4713	8.35987
158	1.52548	2.86943	1.57006	2.64968	1.86306	1.52866	1.68153	3.62102	3.93949	2.57962	5.22611	2.78344	5.19745	3.87261	4.55096	4.26115	4.87261	5.42994	3.3535	4.25159	9.87898	7.29936	11.2707	17.2643	20.7452	24.8312	26.3535	31.5064	42.4936	43.3503	41.5796	51.9045	56.3057	57.9682	63.0987	58.7038	58.5541	70.4459	58	62.9204	72.0573	63.3312	64.7898	69.1656	63.6592	55.3662	59.2452	61.1115	56.121
159	2.07006	1.90446	4.80255	5.52866	4.7707	5.32166	14.6624	4.26752	3.03185	2.74204	5.00955	5.74522	3.49045	6.48408	5.89809	6.71975	11.8822	11.5159	18.5573	19.1911	19.6115	19.1497	9.98408	8.21975	10.914	11.8917	13.914	7.11146	5.94586	6.02229	11.7866	9.70064	16.414	13.293	22.0701	20.8854	26.0446	19.0796	17.4427	12.4936	7.59236	7.79936	5.87898	4.09236	5.89809	7.84395	4.28344	5.48089	6.11783
160	2.74204	4.15287	4.56369	3.40446	4.93312	3.85032	5.84713	7.00318	4.96815	10.879	6.80892	10.3248	11.7134	14.9045	19.6943	21.9076	26.5191	35.3726	30.2166	31.0223	34.8057	36.1847	28.7102	28.4395	27.8089	24.1338	20.3121	22.2484	24.5	22.8885	25.9522	23.1401	19.3949	24.8089	22.8312	17.7261	12.5892	15.0127	19.6178	14.449	45.7038	15.7548	11.5796	13.2261	8.23885	11.8854	8.52548	13.6401	9.59873
161	3.54777	3	6.64968	3.74841	6.57006	3.8535	10.535	7.53185	11.7994	9.76115	49.4395	73.172	102.726	74.3344	23.3535	32.3153	56.3121	43.1497	9.67516	9.03503	4.42357	1.52229	3.01274	5.24204	6.42038	5.29936	10.2484	4.71338	7.16242	4.99045	5.71975	10.5955	6.8121	2.40127	5.74522	1.78662	4.48089	3.64013	3.33121	5.02548	9.1879	8.3121	9.38854	9.07006	6	4.22293	2.29618	2.48726	1.32803
162	3.99682	2.25478	1	1.81529	2.45541	1.51274	1.1879	2.75796	6.01911	6.28344	4.57325	9.05414	11.4427	7.30573	7.29299	14.758	15.1178	20.258	26.7643	33.2548	38.051	44.0223	51.1083	54.5828	52.1943	46.9236	51.2389	53.2962	65.1083	62.1815	74.1752	66.5605	63.8057	61.6115	47.6688	41.8981	35.4395	35.5828	24.6592	21.414	16.5892	15.1338	13.5096	7.72611	12.6911	14.9554	13.5	21.5223	56.8025
163	4.25478	11.5159	3.01274	1.62739	1.42357	7.28344	5.88217	5.1879	7.13057	3.83121	10.7038	11.0541	10.2994	10.8567	16.0892	22.5669	21.8726	27.2452	29.2707	29.7452	37.6656	42.0382	45.3535	42.051	34.0287	27.3217	19.5	18.1879	18.5255	15.5096	11.3439	12.7739	9.6242	10.6433	5.60191	10.7739	10.2643	11.9299	9.6465	8.39172	13.2357	8.15924	9.17834	7.77389	7.54459	6.95223	8.59236	8.1465	10.3726
164	4.3758	1.08599	1.57643	1.96815	2.78981	3.08599	7.14968	8.19108	9.72611	8.1242	6.87261	8.81529	10.5064	15.8439	25.172	21.5287	29.3503	36.3949	31.6688	29.3599	23.7834	15.0924	20.0414	18.6592	8.71975	5.3121	8.6051	5.69427	4	6.18153	4.86306	7.20701	5.85987	6.23885	9.42038	4.32484	4.4172	8.74522	8.03822	4.6242	2.57006	5.78662	5.53185	2.95223	6.72293	5.39809	3.91401	5.14968	3.03503
165	4.42675	3.98726	4.36624	4.41083	3.06688	3.79618	6.26433	6.7293	7.50955	4.27389	6.34076	6.5	3.97134	4.10191	10.6815	9.12102	17.5318	10.2834	16.6943	23.7293	33.3981	38.6911	34.4841	36.0796	43.3535	37.7325	26.1656	16.586	12.3376	13.2102	8.28344	7.39172	8.66561	3.83758	8.05096	9.7293	12.5191	8.95223	7.5	15.7898	17.9554	10.2134	17.4809	11.9204	9.99045	8.55414	8.57962	10.2134	8.88217
166	4.53503	5.72293	2.62739	3.52866	5.22293	6.46178	5.25159	4.15924	5.36306	8.37261	5.30255	11.0987	15.0637	19.4522	26.758	32.621	35.8567	56.3057	55.1306	49.0127	53.0796	49.3217	39.6752	40.3662	28.8025	20.6592	10.1624	5.69745	8.0414	7.37898	6.05096	4.80892	1.91401	6.88217	6.85669	8.59554	5.92038	8.52548	7.87898	13.7611	9.67197	8.93312	11.207	11.7739	8.0414	10.0701	7.29618	5.99682	8.25159
167	4.65287	11.7675	9.80255	12.8854	14.9841	18.242	21.6529	30.6656	36.8439	38.793	47.2197	50.1656	42.0414	40.1497	20.7038	18.1401	11.9809	13.0318	13.8408	19.8057	18.5669	22.2803	20.8025	24.3822	32.1656	37.8057	48.035	55.914	37.1369	22.6338	14.8885	17.7484	13.9268	13.0127	19.3662	18.4013	18.4299	24.6561	27.758	33.5	33.9936	22.121	11.8917	7.77389	4.07643	2.57962	6.11465	6.29618	11.2643
168	4.75796	7.2707	4.94268	7.30892	8.50637	11.5669	12.258	21.8439	16.0764	10.7707	8.61146	9.69745	13.9459	12.1943	16.7675	19.449	23.9331	40.8439	35.0414	36.2898	43.9299	43.2325	55.8217	73.8854	70.7229	55.6879	65.9076	67.2803	58.1783	68.4936	62.2293	51.2962	44.7866	41.4172	43.6815	42.3153	29.1624	39.3567	28.6688	35.4745	35.3567	33.4172	37.9268	34.879	28.6369	23.2898	22.8885	20.4204	18.6433
169	4.8535	7.5	12.1592	1.65287	5.19108	4.07643	12.8185	9.78981	8.89172	17.672	14.535	21.1465	19.9076	18.7229	24.9172	18.9745	23.8503	27.9554	20.4713	16.5191	14.7739	8.22611	4.60828	7.16242	5.75478	6.11465	8.21019	13.2357	8.45541	13.5191	15.7484	24.4299	22.9968	19.035	18.5541	15.4522	11.8949	14.9076	8.77707	5.79936	11.5701	12.4331	10.535	13.035	10.0287	12.0924	11.9809	10.2611	14.2643
170	5.17197	10.6879	9.83439	17.4395	15.7675	23.0191	30.3535	38.0191	39.0892	50.5541	44.172	55.7548	59.0478	53.3185	62.3694	76.4745	65.5541	64.8949	86.672	100.344	94.5541	95.293	113.096	111.016	110.615	125.363	137.08	119.758	130.65	142.529	157.64	140.36	147.758	134.268	144	143.096	145.484	144.726	132.637	144.761	152.869	168.943	182.194	191.111	216.041	217.389	232.866	222.35	208.207
171	5.95223	5.24522	7.2707	5.38217	7	6.78662	7.49682	16.8344	21.4076	26.5478	37.6115	41.1115	43.4331	32.5446	24.0637	12.1306	6.69745	4.99045	3.37898	4.52229	4.5828	7.82166	7.88535	5.87261	7.94904	10.4968	8.49682	10.8153	18.5255	16.2166	23.7038	9.43312	7.67197	5.53503	3.61465	4.71656	8.84076	9.39172	15.5892	15.9172	14.1338	14.5287	6.71338	3.98726	4.18471	3.57325	2.89172	5.5414	14.965
172	5.99682	2.70382	7.85987	5.44904	10.5064	12.4522	13.0255	18.2357	13.0478	14.8089	9.9586	14.2452	20.7484	18.293	25.0191	33.5955	33.6369	36.2293	30.7771	32.1338	20.0318	15.5955	10.0318	10.2994	13.0287	6.05414	7.91401	7.97452	7.82166	9.71338	12.3822	16.828	22.9395	25.5255	17.7229	12.1019	9.34395	7.84395	5.93312	7.6879	4.83439	5.49363	7.25478	7.65605	7.2707	8.32803	9.20064	17.9841	16.2516
173	6.41401	4.70064	3.30573	3.8949	4.21019	6.61783	10.2134	8.84713	7.6879	13.6975	9.78981	8.21019	10.449	8.96815	9.43312	7.17834	12.8312	8.31529	10.2834	15.7166	21.7389	20.7357	30.7994	32.9076	33.8089	44.5732	48.0828	48.4968	56.207	60.1369	63.3248	65.793	69.672	70.1783	58.6592	61.6146	63.6146	61.7675	63.0669	57.7293	42.3949	48.0287	43.0382	34.9331	31.7389	17.4076	13.2293	12.0764	9.39809
174	6.51274	14.2166	8.1879	5.18471	8.45223	9.70701	10.4363	14.7261	19.3217	14.7898	20.7994	21.5446	29.4904	32.7229	38.5669	32.6401	31.5255	29.2325	25.7548	24.4299	25.2325	24.4682	30.1656	27.1401	28.1178	25.7994	41.7166	70.1561	50.1847	52.8599	49.4554	89.3885	65.6306	36.4809	38.3408	107.099	133.783	165.338	219.15	223.494	235.736	217.089	214.287	153.908	68.2452	12.2006	6.77389	18.3503	9.9586
175	6.51592	6.22611	6.90127	7.79299	9.42675	10.8471	7.81529	10.3185	5.65924	7.50955	9.94268	10.5955	8.23885	7.27389	9.70382	7.5	5.76752	5.50318	7.41401	6.24522	7.02548	11.4904	12.9841	21.1178	31.7739	30.1497	43.0191	53.9586	52.1115	60.4618	55.7357	59.1083	58.1083	41.1656	39.7611	43.7994	43.9045	111.357	NaN	NaN	NaN	NaN	NaN	NaN	NaN	NaN	NaN	NaN	NaN
176	6.89809	5.2293	2.49363	3.20064	7.49682	5.59554	15.1656	12.2866	16.7675	9.21019	16.6369	9.4172	13.9076	12.121	18.2962	24.1051	25.0096	30.465	27.5892	30.4268	32.9363	33.2643	32.7261	33.8344	28.086	28.8248	20.9841	16.5414	11.3631	11.9427	17.5127	10.3312	7.63057	62.9554	10.2166	131.978	48.0892	31.3089	43.621	18.2197	7.61783	6.71975	10.5828	7.51911	5.51274	5.8121	6.69745	5.53503	5.28344
177	7.48089	5.29936	1.52548	1.99363	3.47771	9.15924	15.0223	14.8057	12.1401	11.2866	6.91401	4.15287	4.90446	9.51911	14.7516	13.5287	17.0828	18.2611	20.5955	26.5414	35.2803	45.9873	36.7389	43.3917	48.1911	49.1561	48.7866	50.2452	52.9873	47.4713	47.4713	35.8089	34.3376	27.2452	30.2452	19.9363	18.7484	10.7643	7.6242	5.16561	3.76752	4.30255	2.40446	4.71656	6.08599	6.38854	7.57643	7.08599	7.3758
178	7.62739	5.68471	4.86306	4.07643	5.54459	6.85032	4.65605	12.8217	16.0223	10.3758	16.3344	18.6943	18.2389	24.8312	25.7006	28.3312	20.7516	8.90446	10.3758	12.7357	5.44586	3.98408	3.69108	2.30892	4.28025	7.09236	5.29618	8.46815	11.7898	14	10.6338	18.2675	17.3885	10.5764	16.7261	12.828	12.449	13.1529	10.1274	12.7643	16.465	10.0064	15.5796	14.0478	16.6592	21.6274	15.3057	12.0096	19.0796
179	8.31529	18.0924	22.2803	13.9618	14.9586	9.31847	21.8726	34.6433	23.5382	25.0987	25.2548	21.7548	19.4618	41.9172	42.1274	39.6847	42.3599	49.8057	45.0701	44.0987	62.4904	41.828	33.4841	24.2134	31.9745	35.1115	35.5701	38.3726	27.1242	28.1975	14.6369	22.4682	40.6497	17.5414	28.5064	27.8312	20.7994	21.0796	22.0159	16.5318	22.914	20.9076	20.9013	14.379	11.7643	12.1083	8.51592	12.5382	27.0732
180	9.88854	4.14968	6.59873	7.42357	12.8408	8.1879	12.7452	15.0637	19.1083	16.7261	14.1656	10.2166	9.27707	6.19108	4.43949	4.38217	3.30892	8.65287	11.1592	14.6688	26.7771	22.914	30.5701	26.3471	33.4586	31.0605	30.6911	29.0064	25.7293	24.0924	18.8408	14.0318	8.99045	10.4395	20.5828	25.2102	35.6019	NaN	NaN	NaN	NaN	NaN	NaN	NaN	NaN	NaN	NaN	NaN	NaN
181	11.0732	7.83121	9.28662	5.79936	5.6242	6.62739	8.26433	6.5828	6.24204	10.2994	8.75478	16.4586	16.9108	24.1401	19.4172	24.914	22.7771	32.1433	34.2994	36.7006	34.3599	32.7739	31.8917	31.9268	33.9108	25.3631	21.9427	16.414	11.2293	9.32166	6.81529	6.34713	6.36624	7.96815	5.33439	7.45223	11.4268	7.3758	12.1847	9.42675	21.3885	30.7038	28.2994	14.6274	15.0414	15.3153	12.0255	9.89172	12.5605
182	11.2038	9.01592	11.4395	5.47452	8.61146	10.8535	12.0318	14.758	12.9586	17.1688	11.6783	10.0127	12.1975	16.5924	23.5127	25.5255	32.1115	41.3822	40.4904	45.2452	45.0605	45.3758	51.7834	43.586	43.6369	30.9745	18.7611	17.5032	11.9713	9.99682	10.8439	11.828	15.2866	10.3917	10.9172	12.1975	12.8153	17.0127	12.7707	16.1752	20.1369	22.1752	16.5541	18.5732	14.0414	17.535	18.3121	15.1975	12.7834
183	11.465	8.82166	9.6242	9.50637	7.10191	10.9236	12.2739	12.8217	12.2866	10.4904	18.6752	10.8185	8.29936	14.2707	19.4236	23.0127	28.0096	25.2548	32.4236	40.7866	40.2197	36.3854	41.2325	54.6911	72.707	51.7166	66.2006	67.4363	52.707	63.2006	49.1688	76.6115	68.5796	59.8153	67.3089	61.7866	67.8662	56.7325	55.7771	42.8599	40.5096	37.9618	36.2994	38.3535	44.6146	38.621	36.3503	40.5446	45.3217
184	11.6115	12.1051	7.22611	6.15287	10.9841	6.62102	10.1242	10.9108	10.1815	8.21338	15.6083	10.2866	16.4076	12.1879	9.37261	17.8758	23.1497	23.258	27.1401	25.8758	40.5032	47.7643	60.121	70.4904	69.2197	78.9395	80.0287	74.1847	86.6083	76.4013	87.4841	82.8662	86.4777	92.3248	90.2707	85.0127	83.5191	90.0478	76.551	94.5096	91.0096	88.9873	70.3694	78.672	80.9108	68.7166	60.7261	55.6815	56.2166
185	11.6178	10.5382	17.6242	6.70701	13.949	7.82484	11.0892	17.1815	9.40446	12.0255	11.5478	12.1338	12.8726	13.2389	16.6051	18.2707	18.2197	22.5096	24.8089	23.0541	23.5637	22.828	17.1083	19.6624	16.207	19.8854	18.035	14.5924	13.7197	16.0541	16.0255	11.051	13.9841	18.2739	13.621	21.4682	14.1561	16.3631	16.3662	13.9841	11.965	6.96815	7.50955	7.67197	8.23885	9.09554	11.3694	6.21656	7.33758
186	14.2739	33.5318	10.2484	10.5382	11.6529	10.9108	15.0828	24.3185	26.9363	31.258	27.4936	21.465	21.6146	27.4522	21.8439	16.6242	11.3312	20.9618	15.5892	14.293	20.6338	33.8408	18.7102	36.7834	38.7166	46.9076	67.0732	56.9936	72.1051	65.1306	67.2006	66.7197	68.4682	69.6338	66.2006	55.3217	46.5924	46.3408	38.707	35.8248	27.8662	25.9713	28.1943	16.1369	27.0382	17.8312	24.7771	27.0764	21.6178
187	23.5796	24.8694	5.73885	4.29618	7.95223	8.85669	7.19745	7.09236	9.84076	11.742	7.36624	9.73567	10.3376	7.97452	9.21656	12.2389	14.793	23.2006	34.2389	23.4968	27.9777	46.586	46.7771	51.2484	43.2611	48.6592	48.3567	43.8535	45.8726	38.6242	31.0764	35.586	26.9522	17.7643	13.6529	16.3885	6.88854	6.15605	7.51911	5.47771	5.38854	4.96497	2.50637	4.30573	4.95223	4.3758	1.97452	2.71019	3.02229
188	47.1592	26.6115	27.1178	25.2675	8.36943	16.207	28.4522	24.2898	31.1051	35.7962	39.5828	48.4873	55.5955	59.9713	63.3408	72.0605	75.2166	81.9554	86.3917	86.9904	78.7389	83.7675	65.5096	60.0446	67.4076	60.7452	55.1592	36.2038	40.5446	37.1688	36.3662	35.1592	34.2166	33.535	32.8758	22.879	29.6656	34.5287	18.7898	23.6115	21.2357	23.8312	28.9013	22.1656	29.0924	20.035	16.5191	17.4968	19.3854
189	546.984	567.752	596.325	662.041	430.857	548.955	627.892	518.726	500.911	519.182	540.344	489.516	601.513	608.325	627.513	605.876	670.844	699.516	634.478	600.325	638.506	617.803	619.003	609.462	602.573	609.959	600.15	585.933	582.096	593.449	574.252	585.64	567.739	527.389	513.831	497.615	474.449	446.51	414.322	392.143	380.201	383.643	383.92	404.045	389.898	385.376	374.889	389.49	458.618
190	1.63694	2.69427	2.16242	3.76115	6.54459	4.10191	7.65605	13.328	16.7866	23.2357	9.10191	8.64968	12.7102	15.3694	15.2261	18.5669	25.2994	35.2994	37.5032	23.8471	66.0892	56.2834	30.6051	34.5541	39.1083	29.535	15.5669	15.1051	12.5764	10.414	14.1274	13.1975	16.0414	18.2325	22.6433	27.1592	29.9745	33.328	34.9873	31.7325	28.0732	20.6815	23.2707	21.8631	13.9268	13.3344	15.3981	14.4904	20.7771
191	2.12739	1.93631	5.3949	6.64331	3.1242	9.76433	12.8917	11.8185	10.2994	11.1465	10.4299	9.26752	5.12739	5.56369	5.07643	7.92675	8.44904	9.08917	12.9363	17.121	19.2325	20.1401	26.242	32.4809	32.8089	29.5573	43.1592	38.0669	43.6497	40.9172	41.207	39.8917	38.9873	41.8822	37.6338	36.1274	34.8694	31.8185	24.3153	27.8694	30.0064	29.4331	27.4904	29.0796	28.0127	29.1656	23.0191	21.6561	14.9363
192	2.29618	1.75478	3.18153	3.80892	3.64968	6.65605	3.60191	3.59554	4.82166	5.33121	5.07643	3.66879	7.98408	3.21019	5.85987	4.88535	6.16879	6.87898	6.47771	15.0573	21.5159	22	22.7357	20.7006	15.2962	21.6401	11.5892	10.8599	8.67197	6.99045	4.76115	5.94268	7.16561	7.20382	5.40764	5.43631	7.43949	7.30573	10.4873	13.793	11.8439	16.8248	9.13057	11.9745	12.6178	11	10.5701	6.65924	7.14013
193	2.66242	4.30892	2.3949	1.68153	2.43949	4.07325	4.72611	3.14013	3.14968	3.23248	8.23567	4.82484	7.70701	4.53503	6.21338	4.98089	3.37261	5.70382	3.75796	5.12102	12.9554	15.6975	26.5573	39.0892	50.1369	52.9522	66.7866	75.9841	74.6943	81.6943	79.9013	91.4904	91.5127	107.611	101.334	93.6752	97.5541	92.5287	94.2962	85.2516	68.6146	59.2866	53.1752	34.9586	27.4841	14.6306	8.67197	8.2293	4.69427
194	4.29618	21.5191	6.56688	16.1242	5.73567	14.3822	18.6847	20.1338	24.6656	21.1401	27.6146	33.4427	37.6051	41.949	35.914	36.4172	32.3312	29.7006	17.535	17.1975	6.3121	5.14968	2.92038	2.52866	3.13376	3.46178	4.38217	5.31529	3.93312	6.71656	5.8758	5.44586	5.74841	4.17197	5.57006	3.3121	3.44586	4.49045	3.35032	7.07006	7.48408	3.66242	10.4299	6.14331	5.32166	2.8121	1.92038	2.03503	0.917197
195	4.88854	1.85987	5.03822	3.18153	7.88535	7.4172	12.672	12.0732	11.5669	13.2102	11.1369	11.3631	12.5064	17.0701	12.9172	19.0955	23.8025	35.9427	41.3854	39.7134	37.3344	34.2994	40.9554	33.9618	20.4936	24.9363	19.5382	18.0669	19.3439	16.8312	23.9936	22.4427	23.742	23.1146	19.9968	23.1019	19.6879	25.1752	18.8662	19.4331	18.7643	18.9236	17.2325	19.535	16.1274	17.8376	15.0987	13.4299	13.1465
196	5.65924	5.1465	5.19745	6.21338	12.5732	6.71338	14.7229	9.67834	16.3153	10.8567	7.07006	8.53822	3.68471	5.80892	13.8535	13.8949	20.4809	22.414	18.8185	24.207	16.8854	10.9936	9.21975	4.7293	5.46497	3.17516	2.93312	5.25796	4.01592	2.99363	3.55414	9.23567	10.2739	9.84395	10.8662	13.9395	18.9713	15.035	9.05732	8.29618	6.8949	3.73567	3.56369	1.73248	1.92994	3.45223	5.03185	4.1242	7.48726
197	5.67197	8.89172	3.51274	4.75796	7.99363	7.05096	7.20064	8.79618	6.83758	10.8726	5.00637	10.8217	7.70382	10.3408	15.7803	25.6019	27.3917	34.2452	27.621	32.3662	22.4108	15.6529	12.7006	8.29936	4.00318	5.6465	3.94904	5.01911	4.56369	3.71975	7.81847	7.23885	14.3089	12.586	15.414	16.5924	13.4204	13.6274	11.3631	7.25159	9.24204	8.3758	7.30892	9.67834	8.43631	6.80255	12.2134	12.9299	13.1465
198	5.69745	7.02548	6.23248	6.29299	3.61146	6.9172	8.36624	6.5828	7.69745	17.6688	21.0955	17.0223	22.6752	23.1847	29.0382	39.9045	48.9841	56.051	53.0924	66.8662	82.5287	106.484	103.045	116.424	114.586	146.201	175.252	136.318	149.376	129.271	119.153	109.201	90.2548	67.7357	53.4427	34.4427	20.8344	20.8694	14.4777	11.5446	15.9331	15.7866	23.1752	17.2325	31.6529	29.8089	33.5127	32.7803	31.4331
199	6.07006	3.20701	4.8949	9.13376	15.172	6.51911	9.09873	15.3599	14.0478	12.1497	9.1242	12.2834	9.34713	12.0541	16.0701	21.207	33.1943	32.0478	72.5478	78.7898	77.3917	81.8726	91.6783	94.4236	82.6369	88.3854	68.2643	61.8758	63.8153	65.586	54.6975	52.0605	47.7452	110.057	NaN	NaN	NaN	NaN	NaN	NaN	NaN	NaN	NaN	NaN	NaN	NaN	NaN	NaN	NaN
200	6.67516	5.27389	3.78981	2.48089	2.09554	3.5	4.64331	5.23248	8.42038	4.48089	7.38854	4.64331	5.14968	4.45541	8.38535	5.06051	6.00637	9.06369	5.6465	6.75159	6.61465	14.0796	10.914	16.3344	24.4682	17.3917	18.6656	22.9363	34.5	32.7038	30.1338	32.7803	35.6465	26.7006	26.9013	28.793	33.8981	25.9904	20.5828	21.5255	23.3535	18.449	12.0828	11.3439	10.328	10.1242	9.71975	10.4682	5.05096
201	6.71338	6.42357	9.54459	6.59236	12.5669	5.29299	4.99682	5.98408	5.61465	7.50318	9.36306	9.67197	11.0382	11.6656	16.7357	18.4108	19.172	15.8662	18.2006	17.5191	13.6911	8.00955	4.88217	5.57325	3.95541	4.73248	4.8535	6.88535	14.2134	8.33439	11.0159	11.1274	7.76752	7.99363	4.88854	5.31529	2.47452	3.12102	4.43949	5.76115	6.03185	5.73248	6.29936	8.86624	4.32484	8.09236	5.83439	7.17516	5.01911
202	7.80573	11.2548	4.68471	7.24522	5.38535	8.28344	4.56688	10.4045	8.1465	12.2548	10.1019	3.63057	10.7293	14.1561	16.9682	26.7357	23.8535	33.4108	41.8885	48.4013	56.742	63.5892	73.0446	74.0127	72.0987	84.5924	78.3854	70.6401	65.7197	61.2038	64.3854	62.3153	39.7261	27.0764	42.2484	30.9172	21.7166	33.1274	26.6401	27.3503	27.6529	20.8471	31.6592	35.3662	39.1274	36.9045	31.8917	51	43.9013
203	8.34713	4.13057	5.38854	2.29618	4.40764	6.8121	20.2229	30.8376	18.6433	16.3057	21.0637	20.8535	10.8344	22.9204	24.6306	21.0478	36.4268	43.5127	41.0255	40.258	38.6847	24.9395	17.379	15.5318	22.2389	9.92994	7.64331	5.37261	6.98726	10.5032	9.49045	8.55414	13.3471	18.3917	15.3599	18.1624	20.258	18.465	19.7484	14.1497	17.035	15.828	8.93312	6.47134	8.96497	6.56688	6.74204	12.3312	13.2452
204	8.59554	5.07006	3.19108	3.51911	2.59554	7.97771	14.3567	14.0955	12.0446	12.8471	14.1688	16.1847	18.2803	18.6338	19.4554	29.2611	33.758	39.6752	25.4841	26.6338	29.5573	20.1401	20.2134	12.9204	11.8726	7.40127	13.0987	13.4936	8.1242	10.5096	13.9554	16.5096	21.6338	18.6752	13.3599	11.4809	12.7389	5.54459	5.78344	6.09554	8.02548	8.71019	8.92038	7.85669	9.89172	7.70064	8.04777	7.11783	7.18471
205	12.6529	8.58917	4.56688	122.057	6.70382	15.1592	13	24.1815	25.7325	22.8885	15.5064	17.5096	19.1688	36.2261	37.0127	41.4936	50.7866	52.2803	72.3981	78.7006	79.5764	79.2516	68.6019	49.4809	46.086	33.4936	16.6051	10.1943	4.74204	4.87261	1.65287	2.80892	5.53185	5.97134	7.78344	15.4045	13.828	13.0701	16.0287	16.949	11.8471	12.5701	10.2739	4.71019	5.17516	3.50955	3.36943	1.9172	4.78981
206	13.5446	8.48089	5.69108	2.83121	6.47452	7.29618	6.86306	11.0732	14.1656	17.7357	23.8471	25.7675	26.8949	12.6051	9.34395	10.2229	7.95541	6.98089	4.24841	6.40127	8.09236	4.45223	4.65605	10.6401	13.1433	16.086	14.2357	7.18471	4.26115	4.22611	3.69745	4.94268	7.49682	9.14331	11.3599	8.43631	10.2038	10.0987	6.64331	6.77707	5.48089	3.90446	3.83758	3.14331	2.91083	2.85032	8.61146	7.82166	5.65924
207	17.8981	14.2293	13.5127	9.48089	10	6.46815	13.4427	18.6401	16.1879	13.6146	25.2261	21.5223	28.8057	31.5064	36.4554	42.1306	51.2166	48.7166	57.4013	59.7261	55.0828	65.6783	62.5159	62.6433	56.5955	57.0701	48.5732	34.7739	37.4554	40.7611	41.8885	34.6879	35.4522	58.7293	61.4459	62.8248	69.1592	70.9936	64.2006	63.2739	55.3726	60.0541	60.6592	56	49.4522	43.9554	44.2962	35.7229	34.742
208	22.4299	11.8885	14.828	17.6306	24.0796	30.207	37.0382	53.9841	49.1975	51.2038	41.3662	71.4522	94.2166	128.818	109.561	107.726	132.436	120.768	134.038	132.713	124.618	106.006	110.322	120.102	89.4108	73.7611	65.5318	56.6369	47.2261	39.758	49.8408	50.2771	54.8981	54.0478	64.293	73.672	76.9013	77.2102	68.3917	60.3025	42.5414	37.5541	26.1051	29.5127	29.1019	29.4268	30.1592	30.4076	31.3217
209	37.5541	NaN	NaN	NaN	NaN	NaN	NaN	48.7102	43.2389	47.6624	45.5032	48.0924	43.7707	60.2771	58.8025	59.1624	64.4809	83.3503	80.7197	84.5	72.9522	76.5159	68.3694	65.2803	53.7707	60.9809	53.1592	45.1656	44.8376	39.6624	49.8854	54.4713	46.4108	53.2771	65.1242	69.465	55.465	55.8854	51.0955	51.1433	50.5255	49.3057	63.0446	53.8981	61.6879	40.4045	35.8981	42.5764	41.4904
210	NaN	NaN	NaN	NaN	NaN	NaN	NaN	NaN	17.7866	23.0191	16.6688	19.6401	20.1242	20.2197	15.4204	26.8631	20.3121	20.8121	23.672	36.7994	35.9331	40	27.1975	20.3089	19.8694	15.0382	16.5987	14.1688	13.8758	18.6274	12.5223	12.3471	12.3567	12.3121	10.0287	11.8535	18.6338	16.949	14.5764	13.758	10.7006	10.9299	8.50955	10.1752	8.11783	7.70064	5.98726	8.17834	8.8758
211	0.840764	28.3153	0.732484	2.1242	1.56369	1.32484	2.60828	2.97452	14.4459	43.6433	112.433	73.8248	54.7197	15.0828	45.7866	59.172	5.42994	3.45223	2.43949	4.58917	3.19427	4.03822	4.00637	12.3949	11.6943	19.1178	16.5096	28.2389	26.3981	38.2325	37.3057	38.4586	49.8185	45.0637	43.0605	42.1338	37.4682	50.3822	42.2452	33.7229	39.1911	38.9745	16.2707	16.5987	10.3025	5.5828	2.67516	4.26115	3.20382
212	3.03822	2.2293	3.19427	6.43949	2.20064	3.85669	4.5414	3.38217	6.78344	4.12739	2.85669	5.4172	3.60828	4.13057	5.00318	3.41083	2.68153	4.39172	2.39809	3.60191	3.69745	2.35987	3.30892	5.00637	4.84076	7.89172	10.1561	14.3185	14.949	25.0701	32.3503	46.0573	49.1306	57.2134	64.0255	64.9586	75.3344	73.5032	71.551	82.0732	99.5223	108.561	113.025	125.385	142.643	150.548	160.634	161.901	160.354
213	3.48408	3.8121	6.95541	3.80573	3.08917	1.9172	6.99045	7.13376	11.2611	7.03503	12.7102	5.8949	6.75159	3.55732	90.1242	84.9204	95.8439	104.073	34.2389	19.3153	5.93949	4.5414	6.38854	4.66242	14.4618	21.2643	7.17197	7.61146	7.88854	6.81847	9.29618	5.57643	8.02866	8.72293	6.95541	7.30255	7.74204	10.0159	11.0637	12.7834	14.2229	12.879	12.5191	16.7102	20.172	19.121	28.0223	24.4873	23.3694
214	3.80892	8.87898	6.55096	6.3121	3.76752	3.65287	10.2707	10.2102	14.0223	9.74522	8.31529	6.22611	9.30892	13.0032	10.121	4.05414	10.4363	5.22611	7.74522	8.56051	6.11465	16.7389	10.3822	5.90446	6.42994	4.24204	3.01911	8.99363	5.90127	6.56051	7.85669	11.8153	8.64968	7.12102	7.8535	9.53822	9.16561	9.53503	8.69745	15.3248	7.82166	4.98408	6.46178	5.73567	9.41083	5.77707	4.0828	4.09873	10.8471
215	3.88217	7.05096	6.74841	7.5414	4.22611	6.08917	6.21338	8.53185	11.2516	7.51274	15.4299	14.0191	11.1975	15.465	21.6115	32.2803	34.6561	33.8471	40.7611	34.6911	36.0478	33.4713	25.3981	18.9268	12.4522	7.52548	7.45541	3.35032	6.3758	5.97452	8.24204	9.15287	11.758	15.6975	11.0669	8.6465	9.45541	9.03185	12.5223	10.8694	6.86306	8.33121	5.26433	6.11465	5.64968	9.19427	6.17197	5.43631	6.77389
216	3.88854	7.54777	1.71019	1.6242	2.96497	11.3949	16.8694	13.2357	7.26433	10.9299	5.72293	7.17197	4.6879	8.57325	9.17834	11.0478	10.5064	13.621	15.535	19.5127	17.465	30.8248	27.9331	16.0541	7.07006	5.22293	8.85032	4.59236	5.15287	5.4172	6.85032	7.92675	6.56051	9.87898	12.3089	8.72293	10.8471	9.0828	9.3758	5.09236	4.07325	7.76115	10.0732	5.55414	8.57643	8.6051	8.53503	7.78981	6.73248
217	4.4586	6.28662	6.1879	3.49045	4.57325	6.90127	4.21019	4.56051	5.48089	6.21338	4.72611	5.80892	6.27707	8.09554	13.3535	10.3025	12.4618	16.5987	17.3312	17.3089	19.2134	20.3917	21.9586	15.172	13.4618	7.46497	11.3822	8.42675	7.74522	8.29299	6.6879	9.93312	9.11146	7.65287	6.63376	7.77389	6.88854	8.72611	8.55096	11.0541	7.83758	5.76115	6.86306	2.1051	2.75159	4.88535	3.11465	2.93631	4.04777
218	5.28981	2.48408	2.13376	1.63694	5.23567	6.2293	14.5159	10.8312	9.83758	11.8822	12.2898	8.98726	11.2197	6.69427	6.82803	8.5	12.6529	14.8599	12.1497	13.5478	25.0446	20.8981	17.0382	20.3822	25.9618	24.379	24.0191	20.1847	25.7866	20.793	20.9172	20.3057	22.5955	20.7834	20.2006	20.4236	22.1146	17.6847	16.2898	19.5573	18.1433	15.7675	17.8185	29.5287	22.9873	24.1338	21.6688	18.6369	23.9586
219	5.50318	9.79936	13.8503	5.3758	13.5191	12.9777	13.0764	12.8121	12.7229	12.2484	6.94268	8.16879	11.4904	12.3758	13.3025	18.8694	20.8694	18.4841	24.5127	19.0573	10.6879	7.81847	8.09236	4.78662	4.91401	4.46178	3.11465	4.21019	3.8535	4.94586	9.16561	10.9777	6.78344	6.38854	11.1465	15.8758	14.8631	8.81847	10.5955	7.5828	8.00955	3.08599	4	2.68153	5.52229	9.01911	6.34076	7.34395	12.8567
220	5.60191	5.82803	8.46815	2.0414	8.02229	10.1688	17.1433	16.6433	15.6306	23.4204	18.742	16.9554	13.6465	16.1083	14.8885	9.67834	11.0955	8.59236	6.74522	3.99363	9.36943	4.38535	11.758	9.12739	8.9586	6.02866	12.7166	18.707	23.7834	27.7325	24.8981	35.3248	43.1847	42.2484	41.4618	44.4395	36.6401	35.465	29.6688	33.0987	30.0924	22.9363	25.7707	28.1943	19.465	19.5318	17.9554	16.2166	22.1943
221	7.17516	37.7102	7.63376	9.06369	8.01911	10.4363	10.1401	12.0828	13.7293	23.0382	13.3822	14.7389	13.8662	7.24522	10.1529	7.19108	4.94904	6.93631	8.51911	8.46178	5.47452	15.5605	33.8503	37.3949	53.793	34.7452	36.6911	45.4268	43.8535	47.551	55.6083	59.4713	70.0159	67.5478	67.0701	63.6879	67.2197	69.5191	70.4745	74.0605	62.7166	42.6783	39.0446	30.3248	23.4554	9.88535	8.27707	9.58599	10.8471
222	7.79936	8.42038	4.22611	2.67834	10.7452	5.67516	9.57643	16.1624	7.66561	6.68471	16.086	18.1401	8.51592	9.52866	16.3439	17.379	28.1178	31.3248	28.9713	26.4873	28.6083	19.9459	20.7389	12.1688	11.293	9.8121	6.96178	7.6465	7.85669	7.61146	11.2898	14.6242	17.7643	24.4522	23.9841	25.2452	22.3535	18.7484	18.8535	11.8694	12.4586	7.8949	8.76752	6.90127	8.77389	8.92038	12.4586	12.1401	14.2898
223	10.5127	4.2293	8.14331	8.86306	8.98726	10.4299	12.7484	9.82166	25.551	11.4299	9.17197	9.64331	9.29618	8.03185	12.8471	13.9013	14.0446	21.1019	29.4395	40.1497	49.051	47.4522	38.293	47.6847	109.318	57.172	22.742	17.2038	12.2834	15.1975	5.73885	9.24841	6.85032	9.65924	12.4045	25.0191	36.5796	13.9395	8.1242	10.0637	14.2898	8.67834	10.5732	5.76752	6.57962	7.26115	7.59554	6.21338	12.0732
224	10.9299	14.3217	8.88854	11.7038	13.1975	9.15287	12.5382	18.3503	21.758	18.5478	12.5732	5.48408	7.92038	12.6274	9.98726	17.1943	14.7866	18.9618	23.7994	34.051	31.3535	42.9968	42.4713	42.8121	41.8726	43.586	42.121	35.8025	37.7197	30.1115	33.0605	33.7739	35.2229	25.8121	23.8662	16.5892	19.4522	18.4363	19.0287	23.1178	14.7962	21.8057	24.2643	24.3885	21.1051	23.2293	21.7197	30.7261	19.0796
225	11.6656	8.7707	7.11146	5.68153	13.535	5.86306	11.6401	10.7548	11.9618	13.9554	8.86624	9.02229	10.4618	14.1624	15.1019	15.7293	18.0382	23.6752	28.9618	36.4045	40.1083	39.8981	37.0541	50.465	50.0191	44.2611	51.1783	44.1561	34.4745	35.828	30.4745	25.8185	21.828	15.5064	11.5669	6.41083	7.11465	3.34076	7.69108	4.19427	4.48726	10.551	12.3376	5.84076	5.35669	7.34076	4.46815	5.12102	6.37261
226	13.2102	7.51274	2.23567	2.29618	4.43312	11.0541	14.121	12.8567	11.5924	12.258	11.0191	10.9268	14.4873	15.5096	21.6624	24.2707	21.2675	21.2038	9.32166	7.42994	9	11.8344	13.449	8.1879	8.28025	13.328	7.67834	3.78662	6.63057	10.9936	9.08599	6.83758	10.9268	7.90764	7.38854	8.28025	7.98408	2.75796	5.42994	4.42038	5.40446	6.07006	4.51592	6.73248	4.66242	5.46178	13.7229	10.5159	15.5446
227	13.4268	14.5987	6.49682	3.38217	4.73567	13.2006	14.0796	9.19108	8.34395	10.3854	15.8917	14.0191	32.4841	20.4172	34.7611	27.9522	33.7293	22.2516	20.6433	10.1879	10.0892	9.22293	9.85987	13.8503	14.8567	5.80255	4.08917	7.13376	23.9809	37.9968	59.1688	54.1656	14.6975	8.38217	4.97771	3.75796	7.20064	7.5414	7.61783	7.95223	9.6051	9.40127	10.4777	14.9427	9.36943	12.6752	10.3854	14.0318	6.94904
228	15.2548	11.9427	5.06688	10.9268	11.4968	5.16879	10.4172	16.2548	17.965	28.3981	19.0924	13.5223	15.0796	11.5223	11.9459	19.4427	18.1783	19.0191	19.3121	28.914	24.3248	27.9682	24.3089	15.0987	13.0732	8.34395	12.1879	10.5159	12.1465	15.9809	19.1274	18.914	22.1178	19.1146	23.949	23.9841	28.8312	22.258	25.121	21.6624	20.7516	12.7611	18.0669	12.9682	9.92038	13.4809	10.0701	8.46178	4.75796
229	20.8217	7.69745	7.03185	6.07962	5.80892	4.6465	6.78025	8.85987	10.2643	11.9841	15.2293	16.9554	19.8885	19.2548	34.0955	37.2357	47.9045	47.1497	39.9459	39.4236	36.2484	15.5446	8.73885	9.58917	6.1879	5.87898	3.68153	5.47134	3.65287	4.36943	2.05732	3.42994	4.56688	4.22293	4.69108	6.20064	7.88854	14.6497	20.9108	18.9204	14.4777	17.086	11.3121	5.78981	5.02229	7.50318	5.18471	8.15605	5.55096
230	43.2006	29.793	26.8726	23.9713	6.67834	14.3758	13.4809	13.949	21.3854	26.4936	87.2898	69.414	43.6561	12.3535	28.7452	19.7643	26.2166	30.8503	31.4936	40.5764	49.258	52.3248	63.0382	69.0096	74.5732	76.3854	89.2229	87.2962	90.0669	83.1401	96.379	92.2166	88.4268	89.1242	83.9108	76.7611	84.2803	92.7994	86.6656	64.0573	56	45.0573	42.7197	46.1306	31.9904	23.9172	18.9904	18.9459	21.1975
231	110.14	109.959	70.9331	130.685	116.608	112.866	112.726	132.019	137.306	132.637	114.118	104.178	91.9331	100.49	99.8057	104.653	118.452	93.6624	89.6146	114.484	93.5414	96.465	99.9554	99.0828	89.4363	95.5828	79.793	70.2484	60.5127	62.9268	51.5637	45.8949	59.6911	75.0573	73.0605	65.6146	62.8535	27.2739	56.5987	50.5223	44.3599	25.5701	33.4268	45.0828	44.3662	37.2739	42	41.5127	40.5669
232	123.535	14.7898	13.4427	18.3981	24.9968	21.8439	34.7962	49.3471	41.7803	35.6688	32.0605	32.1624	32.4713	33.2293	36.4586	35.4204	37.9076	35.7452	37.2325	35.3248	33.207	44.0127	59.0287	70.7548	72.5032	71.1274	78.3758	93.6306	94.0573	89.0764	89.1529	103.385	96.9586	94.3885	105.204	102.137	97.8726	98.0541	93.6943	100.771	94.4745	89.2006	88.2038	78.328	83.6433	75.9841	61.379	56.3312	39.0096
233	2.66561	3.00318	4.51274	4.60828	3.38854	3.26752	5.62102	6.22293	6.42994	7.3535	5.96178	6.04459	3.01911	5.21975	7.3758	6.42994	8.64013	10.4522	20.7516	28.0032	28.8217	31.2898	41.8631	47.9554	47.328	42.5605	49.9586	39.9172	36.6115	33.1146	22.7962	19.1847	17.3376	11.4904	5.96178	7.50955	4.54459	9.52548	6.17197	6.78662	5.49363	4.7707	6.84395	6.66561	6.51592	6.63376	9.04459	8.28662	6.42994
234	5.23885	13.8153	3.45223	9.59554	7.29618	12.6656	19.2293	17.1688	15.1656	14.6242	16.6146	13.4554	11.5255	16.1529	17.5096	23.5541	25.0605	29.3885	28.2516	29.1529	23.3057	19.8599	7.93312	8.86943	8.37898	6.89172	4.51274	6.23885	7.46497	6.26115	3.54777	7.69427	12.3439	13.8631	18.8185	14.2962	11.0159	12.5987	7.55096	8.06369	6.30255	5.60191	6.01592	4.06051	11.0541	8.7707	8.8758	10.3981	11.242
235	5.68471	14.5414	13.5414	10.7994	11.3662	13.6911	10.7675	17.0987	10.7707	11.5255	13.8185	11.4777	10.7866	15.8535	31.758	29.1433	23.8726	27.707	36.2516	24.6624	8.66242	7.00955	7.27707	7.50318	8.86306	6.02229	4.12102	5.09236	4.77707	4.19427	3.63057	13.2771	9.43631	12.8981	19.6624	16.3089	10.1847	10.328	9.12739	8.95541	7.21656	5.59873	8.24841	5.94904	14.3185	18.0064	22.0637	21.5478	21.8981
236	6.44586	11.9236	5.49682	4.8949	8.42675	6.73248	8.72611	11.9809	15.7038	13.258	10.0159	10.4936	13.0478	10.4745	13.4618	8.14331	8.06369	7.6465	11.414	17.0573	17.5605	22.1783	24.3217	49.4108	33.6465	37.879	42.0573	46.9045	46.8089	40.4108	49.207	44.4395	39.6943	40.6783	31.7611	25.7866	16.9809	14.1879	13.293	12.1879	8.05732	6.73248	5.05414	5.57643	6.69745	5.17834	7.1465	6.42994	7.7293
237	9.15924	8.84713	2.28344	3.6465	8.25796	21.0701	24.4682	25.6656	14.758	18.0159	13.3854	14.5605	13.8217	13.7229	14.6911	9.37261	6.92038	7.65924	9.28025	18.3439	12.7962	13.7675	21.7548	20.9713	21.6497	24.9395	27.0191	24.1624	21.3153	21.1146	20.3662	18.9268	16.9045	16.0255	17.5828	7.16561	8.53822	8.72611	7.48408	6.59554	8.02548	4.98408	7.46178	8.66242	14.5382	11.1306	13.5701	19.051	15.6465
238	9.98089	5.45541	3.91083	17.3631	5.44904	14.6911	6.14968	9.7707	8.94268	11.3089	13.2866	14.0287	23.6338	25.379	26.4904	17.7325	25.7197	37.7803	38.1115	33.2771	38.9395	39.1815	40.6433	46.3726	40.7484	35.7771	33.8408	45.172	41.5255	37.9299	34.3599	34.2643	28.1911	27.9108	23.3917	20.1624	17.4363	21.4554	21.8471	19.6465	23.7229	21.4777	16.1338	15.2898	15.8408	20.0987	17.8057	20.9873	16.7293
239	13.1433	12.6019	12.7325	31.6529	13.6815	17.2866	20.9777	23.4809	20.6242	25.6847	20.8949	52.5287	26.879	45.4968	67.8694	52.9395	31.9395	44.6975	40.5605	44.2452	55.3981	62.7484	49.8025	62.4459	49.1115	30.3917	81.8631	101.997	82.6911	70.6911	58.6497	54.414	58.9204	52.9459	52.0573	42.3344	28.3981	21.6688	14.3981	13.6847	11.0541	11.6975	7.11465	8.39809	7.27389	8.71338	8.78344	5.94586	9.11783
240	2.80573	2.42357	2.55732	2.69108	3.14013	1.50318	3.82803	4.81529	2.09236	3.63376	2.00955	2.6051	5.93949	1.90127	2.8121	3.13057	3.90764	5.3758	6.44586	6.87261	4.28662	9.39172	17.2325	20.4108	19.5828	24.258	23.0701	34.3217	40.4968	51.6146	59.3917	57.7038	79.551	85.0096	78.3885	98.293	89.1529	115.08	114.548	106.748	108.503	126.341	147.051	146.462	138.541	140.739	131.586	144.742	174.15
241	3.3949	2.56369	1.50637	1.50637	1.98408	2.52229	4.43631	4.86943	1.5	5.48089	2.71656	4.99682	3.02229	4.52866	5.35669	8.23885	15.1178	18.6656	16.3917	25.051	24.2484	28.2643	31.1592	29.0732	30.7038	21.0223	13.5764	8.17197	7.71656	6.69427	4.56051	4.71338	3.8535	6.01911	4.1465	2.37898	5.00318	8.12739	7.13057	12.3981	9.45541	14.6338	9.06369	10.5796	6.81847	9.90446	7.02866	7.48408	8.76752
242	3.49363	4.10828	0.366242	8.34076	8.65924	13.5159	17.4745	16.8089	14.0223	21.9745	20.6178	21.2452	26.9522	29.6019	34.1369	42.5382	44.3089	32.4331	30.3662	13.4968	7.39809	8.62739	9.44586	8.52229	12.1433	12.4777	17.7293	16.5287	16.6656	29.0223	27.1051	33.8439	17.0924	22.3535	15.9363	14.2962	14.1688	14.7389	13.2898	4.38217	9.93631	10.7962	13.1911	15.586	13.1911	24.4331	18.9968	16.5955	13.3885
243	4.97134	5.30255	4.69427	9.00318	7.78025	11.0223	11.6178	13.8121	11.2643	11.6306	11.9809	9.98089	15.5191	11.4745	17.9968	16.7962	14.7134	24	21.7325	24.3312	26.6146	18.7038	12.8567	11.6242	7.04777	9.59554	6.95223	6.5414	6.75796	5.90446	9.21338	5.68153	8.76752	8.42038	7.80573	7.78344	6.45541	6.79618	6.21975	3.72293	3.59554	4.58917	3.26433	3.64331	4.59554	5.14331	2.36943	1.57006	3.69427
244	7.99682	6.3758	7.90127	11	12.4236	12.3726	11.8248	16.1115	15.535	11.328	12.6178	8.06051	12.8535	10.5127	7.11465	6.71338	8.24204	12.5701	12.0955	15.4204	18.8949	30.2357	26.6624	36.9395	38.0732	36.8248	48.5318	50.2293	52.8057	53.8981	51.207	49.9395	51.4522	44.8599	38.758	44.4427	34.0605	30.8153	29.9331	28.6019	26.9618	31.0414	30.0732	30.6497	31.2229	26.9076	16.0924	22.5191	27.0764
245	10.3185	14.9586	9.19745	9.99045	6.62739	9.94268	12.0669	18.2357	11.2866	9.98408	7.2707	6.31529	4.76115	8.11783	11.0318	22.2102	30.2994	37.0924	26.3439	38.7516	49.5541	33.7134	43.6306	33.621	23.0191	16.1783	11.1911	16.4809	15.3121	13.3631	14.1911	31.4713	33.2325	34.3662	47.0828	44.9459	58.9554	49.4873	46.8312	32.5446	31.4777	33	32.3662	36.742	47.7229	41.4299	36.6752	44.7962	51.6783
246	10.465	5.78344	6.47771	5.75478	8.42675	12.7707	11.7166	18.5096	10.6401	7.51911	7.91083	9.0828	10.5701	6.21019	12.207	12.328	13.8567	11.0764	7.38217	4.06369	8.50637	6.36306	6.46497	8.15924	7.65605	7.48089	3.3535	3.59554	5.23885	4.8758	7.8121	11.1115	5.9586	5.67516	6.90764	12.4873	8.32166	8.36624	6.75796	7.03503	3.35032	2.83758	1.93312	2.09554	2.29936	6.50318	2.50637	3.04459	5.43949
247	13.2675	6.61146	12.2389	5.42357	7.43949	5.55732	17.1369	11.3089	12.914	16.0096	15.2357	13.0127	17.1306	14.6752	21.7675	23.2166	27.9172	30.1115	34.3089	32.5924	26.7006	23.1561	25.4745	20.6083	13.3439	10.6178	12.0605	8.1465	5.92038	6.42675	9.54459	13.0796	11.8949	12.5573	17.6433	14.9331	13.9395	15.9363	7.68471	10.1656	14.1338	13.4363	11.0446	9.07962	11.6656	10.586	10.9904	9.82166	10.4427
248	14.7484	17.7803	5.47134	12.1975	9.7707	7.34713	8.5828	10.5478	12.5764	15.7611	14.9777	11.0924	12.5191	7.10828	9.51911	4.94586	7.74204	4.70382	10.5764	30.1497	45.9586	37.6465	52.4299	47.5955	41.7006	41.4108	47.3822	65.2962	71.1083	77.6051	83.5796	107.239	114.85	151.404	136.061	145.92	153.296	147.248	166.532	183.28	162.42	150.968	152.653	168.061	152.545	161.768	155.274	147.822	159.602
249	20.7611	34.0255	12.4841	27.9172	11.8917	23.4873	15.5701	21.4809	27.5159	28.7229	46.9395	13.2102	6.27707	7.13057	15.1624	8.69745	13.879	5.18153	15.2166	17.8376	29.7166	21.0764	25.4299	27.6019	30.4682	22.6561	24.8662	30.9427	33.5318	29.914	32.8185	32.1561	41.5096	39.328	33.2389	31.0828	29.6497	13.7643	12.7038	16.8917	11.6338	10.9459	10.1529	10.1688	8.86306	7.72611	8.83758	7.63694	11.6656
250	21.8822	11.328	12.6815	11.0892	14.9713	23.7261	31.3471	36.9299	47.6752	45.5573	51.4745	61.0987	59.9172	67.7134	93.4045	96.4777	119.102	132.373	136.764	154.726	160.51	177.949	196.102	190.194	201.857	208.035	185.312	172.169	141.599	102.847	50.0096	20.9331	7.3949	5.19108	5.34395	3.50318	7.42675	3.57643	4.67197	8.22293	11.0191	15.9236	23.4045	29.5955	31.9777	41.121	49.2389	43.051	52.6497
251	3.78344	4.8758	6.28662	3.50955	7.76433	14.1529	13.6911	17.258	18.6306	18.4682	24.0318	12.5382	15.8121	13.3408	7.02229	7.84076	20.6242	14.2134	28.5478	46.5478	42.6911	56.6561	59.2038	73.3439	84.8854	83.6146	79.4809	93.7229	99.5159	110.774	118.019	150.812	165.783	133.261	117.911	148.847	150.35	154.277	135.564	118.637	138.197	144.818	123.497	110.86	131.363	93.207	81.7771	64.2834	65.2261
252	5.35032	4.95223	5.30892	5.9172	3.0414	12.4236	25.4682	26.5573	24.7643	29.3439	21.3917	10.8662	7.83121	15.4618	25.8917	32.0223	22.379	22.4873	34.5414	39.8408	46.7038	50.7994	54.5828	55.1115	67.5223	72.0955	65.3057	70.8439	74.4809	69.3758	68.3089	77.8822	61.6656	65.0573	49.6051	52.9777	50.0255	49.3089	38.6242	34.7006	38.0255	35.4076	34.1943	32.449	28.5701	31.5478	58.8408	68.0032	NaN
253	5.73248	19.9682	15.4172	11.8758	6.34713	6.88854	16.9586	15.4522	13.2834	8.02548	8.99682	12.6338	7.93312	8.30573	12.8758	10.1592	6.6051	11.3344	9.07643	9.77707	21.7038	20.121	23.2611	29.2707	32.7643	31.3408	31.4554	25.4841	21.4968	16.7357	10.0605	7.6465	4.6879	4.33121	3.68471	7.67516	5.96497	3.15605	3.83121	2.35032	2.78344	3.49363	15.5701	18.1306	12.0637	10.5287	9.79299	11.4172	14.7707
254	6.69108	8.67834	2.99682	2.88535	5.78662	5.79618	18.9745	21.1401	11.3694	8.4172	14.1624	14.5127	10.2389	13.5955	7.90764	8.34395	12.6338	15.4904	14.7261	10.5541	9.38854	6.69108	7.92675	5.98089	8.93631	9.68471	5.14968	11.8217	10.3885	6.92994	7.67834	19.293	10.7389	11.2803	16.1847	11.6401	7.77389	7.03503	5.26115	5.10191	11.1624	7.83121	11.5096	15.0032	16.3121	23.2134	12.5796	11.5287	9.78662
255	8.03185	5.49045	4.87261	4.23567	7.02229	6.37261	5.26752	7.79618	9.62102	15.9682	7.33121	6.61146	7.10828	5.97452	5.17834	7.86943	7.76115	6.36943	5.23885	5.19745	5.76433	4.94586	15.9395	22.8153	19.8025	26.0987	26.6688	34.3535	37.051	41.2739	52.8726	62.3121	69.3248	74.4522	90.9586	79.1561	90.2197	87.2803	86.1529	83.8694	89.8917	79.3917	62.9841	58.3567	50.2803	36.8694	27.0605	19.1497	14.9299
256	8.89809	4.06051	5.33439	10.0287	12.5828	6.16242	18.1433	22.0637	22.3057	24.5732	19.7325	18.5701	17.1401	12.9968	8.62739	6.26752	10.5414	16.535	21.2962	19.6274	31.8694	26.8408	34.0255	34.9777	45.0096	44.9777	46.2803	53.9968	52.2611	48.4299	52.5987	63.2389	57.9745	53.672	55.3917	50.0669	50.0032	49.7516	42.4809	32.3025	31.9904	35.7006	32.4331	33.6306	31.9013	30.8822	25.9554	26.4777	23.6783
257	9.99045	10.7134	14.1465	8.59554	10.0191	7.61146	11.3694	18.6433	22.8917	13.7771	17.2357	18.8599	15.4841	10.6433	11.5032	10.9299	18.4108	30.1146	34.6369	37.4936	44.8503	55.7006	55.1146	63.0892	72.7962	72.9204	87.1019	95.1943	93.8567	92.7834	101.768	117.58	95.9363	97.621	101.248	105.121	118.615	111.143	111.016	129.468	127.092	128.392	115.261	101.933	97.172	89.6752	88.8599	82.121	83.3694
258	16.5541	15.3599	1.53503	2.61465	9.0414	7.38854	13.4172	12.3854	16.0478	22.2866	19.5541	20.4299	18.2102	18.2962	28.1146	25.9522	49.3599	70.5637	70.621	66.621	61.4777	58.5764	48.7325	54.0032	48.8057	30.6592	17.5159	19.0701	18.2803	10.4904	123.382	17.7675	21.1083	19.7166	22.2771	26.3631	25.2325	27.3981	25.0191	23.6688	25.7293	27.7389	26.9076	21.3631	15.0446	12.3185	22.0446	19.9395	32.3949
259	2.3121	1.88535	29.3694	1.76115	13.6975	5.00318	16.6306	30.0828	18.6911	16.1401	6.75478	6.30573	9.42357	19.586	21.793	10.9522	12.4427	24.3312	28.742	36.6497	18.8917	59.5127	64.5701	83.8503	85.4936	79.6306	77.4363	88.4618	81.9108	82.7771	78.8408	48.1465	41.4809	18.9873	9.3758	11.742	6.51911	5.16561	9.22293	9.85669	6.52548	15.0605	24.465	21.0064	20.0414	29.258	30.2866	21.8025	25.9299
260	2.38535	5.48089	6.18471	4.76115	9.79618	8.49682	8.69108	5.55732	7.46497	9.02229	11.8185	11.1815	15.3694	19.379	25.5478	26.5318	29.2261	37.6815	36.8153	47.4936	44.1242	53.8854	48.6592	44.207	39.3917	33.4268	19.0573	11.949	14.3949	14.3631	8.45223	8.29299	9.84713	13.828	15.3726	16.2197	18.9331	23.2516	31.8662	30.2771	25.1497	25.0828	21.5796	12.121	12.2866	14.7229	19.1178	NaN	NaN
261	6.35987	6.75159	9.5	7.52229	5.69108	8.82803	13.7994	9.53185	10.4777	11.3694	9.42357	8.17197	8.22293	28.242	9.69745	5.46815	19.6051	9.98726	10.9618	7.4586	11.1274	16.9841	21.5287	31.0701	36.1783	41.9682	52.9363	56.6783	55.4841	65.4108	62.2898	72.4204	59.2006	63.6369	47.6242	43.9459	40.2229	40.0287	28.0382	25.0732	17.5478	12.8567	9.86306	9.61465	8.98408	8.18153	7.25796	9	10.879
262	6.60191	6.69108	3.63694	3.86306	2.92038	5.03185	6.7293	9.40446	9.25159	8.21338	6.46497	5.05732	3.94268	5.33758	3.34395	5.20064	7.00318	5.42038	6.7707	7.76115	8.49045	14.4554	22.1943	24.9395	32.8694	36.1019	30.1497	20.5414	18.965	9.87261	12.3599	8.96178	6.90764	5.0414	5.16242	7.97134	5.32803	4.43949	4.78025	3.21338	3.25796	4.08599	4.68153	4.60828	3.01911	3.42038	3.30255	3.42357	6.71019
263	10.1624	2.32803	5.81529	3.29299	4.2707	7.38535	22.742	33.9045	21.4586	23.1083	19.6529	16.7898	12.1465	9.21019	10.6688	14.1561	10.7293	16.3025	12.0892	25.3567	23.9045	20.5701	26.9459	33.3248	36.172	28.6656	35.379	40.8854	41.707	44.3662	55.328	60.9554	59.0096	47.8121	49.586	60.379	46.3885	62.3822	57	80.7134	80.0478	73.6975	75.3408	74.086	74.9809	80.7102	87.9363	79.6752	76.4745
264	24.1656	16.7834	13.5478	3.21656	7.72293	11.9745	7.77707	12.1529	9.42675	15.1879	20.0032	23.4586	33.879	27.3153	27.4809	53.6879	59.6146	45.9809	38.293	32.0796	61.0032	49.8981	18.5191	41.1624	39.1529	30.3217	37.5732	41.8471	25.5191	37.0478	47.9331	45.6146	59.9586	58.2325	59.3503	57.2675	101.115	98.0414	125.691	119.102	107.156	84.3503	104.844	107.172	93.5	100.019	92.5637	77.6943	75.9013
265	25.2866	21.1561	17.2197	15.6911	13.9554	22.5478	22.5096	28.3567	25.4968	25.9459	21.914	25.2707	15.7898	19.5414	24.707	33.9172	37.3917	38.8726	42.3312	58.035	67.5	78.8758	96.4618	101.777	112.041	115.599	141.401	144.029	134.185	161.818	150.576	161.924	141.742	124.656	138.586	110.318	120.102	100.127	78.4841	64.6497	54.2516	50.1815	55.7134	54.8025	54.3312	53.7452	62.7643	62.949	55.8917
266	6.68153	10.1911	17.6274	2.15605	8.20701	9.5414	9.93949	12.207	8.43949	5.00637	5.08599	3.99045	4.82484	5.09873	5.74522	5.50955	4.24522	6.96497	14.1369	10.5669	9.86943	17.4841	26.3248	26.5127	23.7006	31.3694	43.1274	26.8185	22.7675	13.8439	28.7038	25.965	10.8376	18.9904	10.9873	10.535	8.25796	6.43631	7.98089	6.75478	7.57643	6.62739	13.3726	11.6529	5.43312	12.2643	6.5	9.54459	6.65605
267	8.01592	15.1433	17.2516	5.85987	7.90764	4.78662	15.5446	19.2675	13.7834	18.2038	22.0478	18.8758	18.7675	29.3885	36.9204	37.9618	58.1911	63.5414	46.1911	54.2293	47.6433	55.5032	76.5414	90.6146	86.7771	54.6401	83.2197	82.0701	81.4777	60.7261	45.3217	35.8153	31.5032	20.5701	18.8344	16.2898	17.3758	11.9936	13.8439	16.5032	21.8312	20.8376	24.207	30.3439	31.5096	32.9108	25.3471	27.8599	30.5318
268	9.29618	8.07962	14.5924	9.31847	16.4682	8.83439	15.1465	16.2866	20.2261	16.6433	15.5605	17.258	21.551	17.3408	22.1465	25.2357	35.4013	44.3471	41.1624	35.3854	30.793	25.9108	19.3217	9.39172	5.69108	7.15605	10.4873	29.465	31.2389	4.98089	12.172	7.8949	14.5732	13.5382	9.59236	8.72293	5.80573	2.62739	2.2707	5.25478	3.88854	4.26433	4.94904	4.76115	5.94904	5.62739	5.21656	4.03503	2.90446
269	14.3949	13.7803	8.00637	10.8153	6.16879	18.7293	19.3089	18.2771	22.758	17.8981	23.0541	18.672	20.121	16.3599	24.5955	20.051	18.0605	19.4427	19.6624	23.9968	32.051	34.4204	53.2261	67.2484	78.9682	97.7325	113.882	141.971	142.99	148.908	156.01	205.863	207.232	229.694	232.328	239.567	264.583	271.745	231.013	240.688	240.427	228.952	270.328	238.631	260.86	205.274	251.592	224.627	249.411
270	7.60828	6.66879	3.52866	4.52229	4.06688	4.8758	3.02229	4.97452	4.94268	5.57006	8.72611	9.50955	7.37261	8.40446	9.63057	5.46815	6.95541	7.76752	6.42675	5.79618	11.0223	16.0478	12.8217	21.742	38.4013	41.3535	44.2452	53.8599	62.4331	63.2357	68.9522	81.0796	76.5669	93.7675	87.1465	88.1242	93.5478	95.5223	90.6975	82.0701	84.172	72.5955	65.0318	61.6879	58.7166	42.6752	24.9809	23.8854	14.4459
271	3.49682	4.40764	3.16879	2.59873	2.20064	3.30573	3.37898	12.3408	11.328	8.70382	8.70064	5.70701	9.77707	12.5924	11.3822	11.3981	14.9682	14.3344	12.9618	13.3217	12.0255	10.8949	7.61783	6.59554	4.84395	4.95223	3.09554	6.29618	9.87898	15.965	15.9968	28.0382	23.9682	32.2261	41.4841	56.6497	58.2548	57.2325	60.5414	59.9522	74.3121	70.2452	72.2357	78.3885	69.3376	70.3662	57.449	54.965	44.9522
272	3.56369	5.50318	3.77707	4.1051	1.9586	5.24522	6.80255	3.47452	5.19745	3.59236	2.09554	6.35669	5.42994	2.63376	3.56369	7.07325	6.60828	6.94904	5.35669	3.04777	4.67197	3.88854	8.44586	5.6879	6.37898	4.20701	6.65924	9.82803	7.23567	9.78981	15.1242	15.1911	14.6242	24.0446	17.7357	19.5796	25.1306	17.0573	23.0541	28.6338	22.5382	20.7994	24.172	24.3471	20.4363	31.4236	20.5191	21.6943	40.4618
273	3.92994	2.13057	1.81847	1.3949	1.49363	2.28344	3.81529	12.9554	11.7293	10.6656	7.89809	6.00637	7.59236	18.0255	23.5605	18.4395	8.92675	1.34395	1.23248	1.97771	3.22611	2.26115	4.75478	5.11146	9.90764	9.68471	10.2898	16.7548	19.9076	24.8153	19.379	9.91401	8.70701	4.36943	3.20382	3.50318	7.89172	7.1242	5.06688	7.84076	9.25478	10.4904	8.68153	8.67516	12.4331	13.4873	13.8599	4.0828	9.22293
274	4.19745	2.89172	11.9618	28.1115	29.3854	38.758	40.0287	32.6242	36.3917	24.5637	19.4331	19.086	13.6497	18.2038	12.4172	18.3981	20.5191	15.9204	23.293	21.7771	27.5287	32.6433	44.7134	31.9363	48.5892	51.5605	41.2962	33.535	43.7038	45.5414	42.5446	43.1146	37.379	33.1401	34.3439	36.1592	27.5064	32.7516	39.0127	39.4522	35.2325	36.879	36.2739	30.1656	30.1592	27.6051	20.7325	21.1497	20.3599
275	6.01592	4	2.15287	7.09873	4.5828	2.78025	2.86943	3.6051	6.50637	7.4172	5.19108	18.1051	14.3662	22.9968	25.5287	29.1911	35.0669	32.742	37.8726	37.6943	42.8758	50.1274	20.6338	24.4076	27.4618	25.6656	21.1592	10.051	17.9554	9.52548	11.2102	13.1943	18.707	19.9904	13.2484	18.879	23.0064	25.0287	31.2675	23.4459	25.328	24.742	21.1783	14.6274	12.4745	9.60828	4.87261	7.50955	7.25478
276	7.0414	9.06688	7.1242	13.293	9.8949	10.6656	29.9331	26.4268	24.7707	25.7166	19.2325	12.0541	11.6369	15.4904	15.8121	15.586	10.5892	8.24204	11.9268	21.4586	21.7102	27.3439	33.3376	33.9777	33.1656	44.3344	45.6688	52.3503	65.621	78.4204	84.5637	89.4618	79.8981	79.4936	93.6306	91.8981	81.9873	80.3981	94.4045	92.1401	79.2006	77.5764	78.6529	97.1465	87.3631	83.5414	77.8535	75.7134	75.8025
277	8.6051	9.75796	6.36624	7.28025	15.0096	18.8662	27.465	26.9045	19.7739	12.6688	17.0669	17.0478	15.5892	15.9268	18.7675	12.7771	13.7771	17.7038	11.6306	18.1401	21.2898	19.0764	19.2389	19.9713	17.742	14.6752	17.4777	18.2166	16.6943	26.3471	27.4522	25.6815	37.4873	37.1274	39.1656	37.8917	42.9554	39.8153	41.8694	36.0987	48.5255	57.5223	59.1879	45.9873	44.6529	61.793	54.0478	49.7325	30.2739
278	8.6879	6.00637	12.6178	9.62739	6.45223	5.52866	9.62102	14.086	20.3567	9.95223	4.64331	9.03185	9.85987	18.9873	14.6369	13.621	12.1274	15.6369	4.29936	3.51592	4.34076	5.5828	8.43312	2.50318	3.88535	12.3917	4.21338	7.25796	8.75159	26.0287	12.5446	16.4045	12.8057	16.121	10.0127	7.76115	13.3981	7.14013	13.2166	8.61146	3.28981	10.4522	16.7452	7.44586	11.2898	20.6433	5.2707	7.88854	14.9045
279	14.1592	15.4268	11.6529	8.15924	12.3153	7.76115	8.83439	13.6433	10.1911	14.9682	16.7516	22.1529	22.8631	24.8185	35.6178	46.5828	64.535	69.3217	71.6115	79.6433	74.9713	80.5414	80	82.0637	69.7038	54.9745	87.035	23.5478	17.172	12.4682	3.06051	15.2229	19.465	11.6911	4.84395	17.3917	9.85987	6.72611	13.2261	14.7771	12.9809	15.8694	8.54777	17.3694	12.2548	17.7548	11.2452	9.47771	5.64013
280	6.11146	6.36306	3.34076	7.97771	3.74204	15.7803	12.2803	12.4777	9.22611	11.5	10.8854	9.12739	4.79299	12.2134	8.80892	10.051	8.17516	6.06688	7.09554	8.34076	12.4236	8.07325	17.4809	32.6975	36.5541	38.1943	43.6051	65.2134	64.4172	78.1274	76.7229	89.7994	103.895	100.596	105.936	106.717	108.723	122.029	101.92	108.264	110.166	103.844	114.882	121.404	121.369	104.395	106.178	82.9299	73.4586
281	3.79618	3.66879	2.92994	6.24204	6.93631	5.45223	18.965	20.7484	24.1624	19.465	30.9268	43.7293	49.4713	57.086	62.2611	76.3917	85.5414	100.006	116.631	117.602	126.675	112.618	165.522	172.682	169.917	189.573	210.299	217.325	214.777	234.268	335.822	282.49	265.564	247.561	243.389	233.471	217.411	191.611	180.481	175.449	170.363	161.99	150.911	163.656	162.812	106.188	137.688	100.271	145.933
282	10.293	8.5	7.88217	8.52866	8.7293	10.535	15.2866	20.7994	23.4363	19.3854	22.6242	16.9586	18.8248	19.0605	15.5191	21.5064	16.3376	20.5064	20.586	19.0573	23.2675	19.1369	23.3949	23.8025	19.7325	27.5732	24.8376	30.1242	41.2197	47.7866	52.5892	57.379	70.379	71.2707	80.6146	90.793	105.573	120.602	130.369	148.764	170.169	198.678	288.274	423.137	424.239	NaN	NaN	NaN	NaN
283	55.4873	48.5032	32.9809	21.8822	10.1019	21.7994	18	24.9363	27.7006	19.742	23.1656	17.5541	18.0987	16.1624	18.4331	12.535	14.3694	11.0382	17.0478	17.8694	30.6815	41.8344	47.172	59.414	67.4809	122.85	92.6146	152.854	151.303	155.541	84.6369	218.051	200.955	212.07	101.621	368.72	343.831	466.312	635.468	535.455	575.704	563.634	589.159	549.35	657.229	653.637	566.252	660.538	653.064
284	1.93949	0.980892	3.45541	1.5414	2.32484	2.26115	2.65605	7.38217	5.8758	7.74522	3.90127	4.01911	6.71338	12.2006	10.8344	16.2611	20.7548	20.3153	23.2229	17.0669	26.4459	16.0287	14.3726	24.4363	38.5924	6.82803	6.06688	3.8949	6.80255	15.1592	8.81529	18.9777	18.5382	22.0127	14.5127	16.6943	19.4013	16.1242	7.29618	6.60828	2.93312	6.69427	5.67834	4.85987	3.86624	3.03822	5.83121	1.77707	2.3121
285	4.00955	4.46178	4.73248	7.90446	5.75159	8.0828	13.8471	16.2166	11.8057	14.6306	20.2293	12.2229	19.0127	19.8694	41.0318	44.8981	13.3567	9.07962	10.2611	8.67834	4.78662	3.19745	3.19427	9.07962	6.76752	6.17197	11.9299	15.3631	19.551	21.2834	29.5255	32.5828	30.0064	11.9395	11.8885	5.58917	17.7293	12.8662	15.914	13.2102	13.1465	15.9586	23.207	20.4459	23.379	21.4713	17.6624	13.0987	12.8376
286	1.01911	2	2.30892	2.46178	1.65924	1.28025	1.96815	6.66242	5.04459	5.19427	3.26433	1.38217	3.33439	4.98726	7.95223	7.71019	12.5732	14.3949	19.9108	13.2452	10.7643	7.24522	3.68153	3.30573	3.80255	1.61783	5.35032	1.63376	2.81529	3.15605	5.73567	7.99682	7.91401	4.80892	9.90764	10.7166	5.70701	8.8535	4.88854	2.11783	1.05096	2.08917	2.23248	1.51274	3.35987	3.7293	2.77389	2.74522	4.96497
287	4.80573	12.3185	9.15924	14.1943	27.3057	35.8217	32.2229	28.1624	20.8089	40.5032	25.293	38.0732	38.8567	32.1529	35.8694	39.5127	29.4586	33.6051	34.1879	35.8185	27.2994	14.4777	22.1306	15.793	25.2898	15.8885	13.4076	14.9395	9.89809	18.4268	20.949	18.0732	6.42357	8.64968	13.9363	21.7134	28.9841	18.5637	24.5541	55.3121	64.9045	75.0382	87.2548	101.392	100.637	119.073	126.535	152.213	49.6752
288	7.31529	6.30255	2.58917	4.41083	7.91401	6.85987	5.40127	5.97452	9.99045	9.71019	15.2739	13.0382	8.24522	11.3344	8.53503	7.91083	12.293	10.1879	10.2611	9.8121	7.78344	8.50318	5.92675	12.7675	22.5382	29.3726	36.5287	46.879	54.8726	63.5127	84.8121	80.9363	87.3917	114.067	138.076	123.901	102.309	122.822	127.449	147.102	174.904	139.363	136.646	136.408	138.328	123.045	129.564	130.143	129.484
289	3.46178	3.70701	2.4172	3.5	4.51911	1.21338	7.46497	11.1592	11.586	7.35032	6.71338	5.39172	11.2834	9.36943	16.293	17.8217	24.465	41.8917	58.7834	82.7643	75.3248	94.758	109.258	101.854	102.691	107.554	97.3917	78.1465	65.2134	35.8471	26.5159	20.1815	13.1529	7.79936	8.56051	11.9331	19.2866	11.3439	11.8217	23.8217	31.2038	37.3949	44.5732	48.2898	60.5191	54.758	59.9586	50.7962	55.8153
290	1.21019	8.28344	10.8662	2.98726	2.98726	8.64331	15.7389	13.7643	19.4682	17.8248	8.63694	11.2102	9.20382	10.4745	7.11783	11.328	11.2325	13.551	9.65924	11.4395	10.2771	8.38535	10.2834	8.34076	11.6975	9.27707	6.61146	7.99045	8.88854	10.2707	10.1529	21.414	21.3376	33.8662	44.8631	51.3312	57.2166	66.7707	63.4204	64.5732	58.3599	72.8025	74.551	77.9363	72.9904	70.5223	140.376	121.662	NaN
291	7.28344	13.4363	12.0191	16.0796	13.0605	19.949	31.8057	30.6752	33.5127	47.7866	42.828	50.1497	50.5987	40.9522	67.6242	71.621	59.3535	55.3949	42.3057	26.242	16.0127	13.1369	8.6051	5.96815	9.61783	9.49682	10.9108	8.85987	16.293	20.8758	23.8631	32.3567	25.8567	13.1847	5	6.53185	5.77389	5.2293	7.09554	4.80573	6.79299	7.46178	23.1624	14.5764	11.9363	10.7134	3.81847	5.17197	3.19427
292	3.28344	3.38217	2.44586	2.71975	2.56688	4.09554	10.7771	8.70701	9.61146	10.465	7.34076	7.25159	7.20382	22.8153	26.758	48.3822	25.9045	25.4299	10.3025	19.2452	13.621	16.2293	9.28981	10.2038	10.3471	11.8312	27.1783	31.7229	88.6465	57.586	54.6592	97.0127	134.424	123.487	97.5191	107.592	107.022	126.127	131.452	109.169	127.404	146.561	132.567	116.873	133.424	109.949	102.573	81.0955	56.3981
293	3.24841	10.3885	2.63057	8.60191	18.2962	7.35669	12.2834	17.2006	16.3217	16.0287	12.0892	8.06369	8.48408	7.94586	7.69108	10.3312	4.42675	6.48089	5.2293	7.48089	7.40127	8.58917	12.8439	17.2452	32.0701	49.551	62.2643	76.0318	73.2739	95.9586	104.726	117.822	116.752	137.248	148.739	143.583	155.519	177.296	182.102	181.806	204.185	194.971	193.869	177.064	196.076	175.201	179.086	160.264	133.803
294	13.3599	6.26115	4.07643	7.51592	15.6051	5.63057	16.4777	7.64013	6.1242	9.32166	5.21975	4.11146	8.5414	9.42675	5.73567	8.28025	4.2293	6.66879	5.40764	6.28344	4.6879	4.3758	8.64331	5.02866	35.2994	27.2962	5.2707	8.92038	7.77389	3.42994	6.57006	5.55732	3.63376	8.49045	5.17516	2.76752	6.6242	5.64013	6.70382	11.5764	16.2166	14.8567	21.0637	22.0955	20.7229	12.0127	23.5892	21.7834	29.6401
295	9.28344	14.4459	13.9299	18.0796	10.9713	11.3503	34.0032	22.3312	19.7006	15.1338	22.0828	22.8025	26.5987	18.5573	11.9076	15.3312	13.7102	15.0382	9.97134	9.08917	10.1146	11.9268	14.0955	13.7548	22.7516	29.5637	28.7898	38.2548	51.449	53.0924	56.1656	52.4618	71.4682	84.2484	84.3025	50.414	61.2803	58.8439	62.8057	56.6656	38.5732	30.7229	26.6561	15.8599	16.2006	18.1146	22.1497	16.3376	13.5446
296	2.86306	4.81847	7.87898	4.64013	5.41401	4.65605	6.33758	7.42357	6.8535	5.92675	11.1815	9.55732	8.42038	8.2707	6.51274	11.8089	11.5414	4.44904	4.82166	5.17834	2.65924	3.58599	5.21019	4.46497	4.3758	6.49045	9.71019	9.09554	7.93312	3.51274	5.11783	4.90764	2.51911	1.75796	3.64968	3.97771	3.19108	4.72611	4.21656	3.08599	11.4076	6.3758	3.43312	4.65605	1.5	2.05732	2.97452	1.38535	2.39809
297	6.6879	5.86306	7.20064	5.30255	7.17516	4.96815	9.81847	10.3694	12.5191	11.0478	11.1688	7.2707	6.72611	9.21656	7.98408	4.92038	7.52229	7.55414	5.42994	7.64968	9.94586	4.64013	5.62739	8.61465	7.01911	8.13694	8.1465	9.71656	8.16561	8.5828	8.20064	8.70382	11.035	9.77389	11.2229	8.64013	6.93949	9.84713	9.12102	3.20382	8.52866	9.79618	15.1401	14.1847	15.5446	19.5924	25.5127	24.9968	37.414
298	3.87261	8.49045	6.9172	5.08599	5.11465	6.17834	7.04459	12.4936	14.3376	16.5701	12.9268	15.6338	14.6561	9.6465	10.6083	11.2452	13.5987	13.1943	21.4459	39.2325	40.4968	49.7675	51.121	43.1656	47.0828	52.3726	61.0987	58.9427	46.9618	43.7898	40.914	33.7389	28.4968	26.3917	19.6879	16.3503	13.5096	11.258	9.12102	9.46815	10.8503	5.43949	8.82803	8.92994	9.4586	9.77707	7.9586	8.86306	9.1051
299	11.1847	24.4363	12.9554	13.551	16.2739	36.0032	49.742	71.8726	64.0096	52.9841	61.4618	47.9682	85.0159	59.1083	56.6146	52.758	41.4873	34.9682	33.7516	36.3535	29.8312	19.758	32.3949	41.0669	45.6497	54.1242	59.1242	57.9936	28.4172	19.879	27.5796	21.1688	27.1815	27.0924	43.1656	63.1688	71.7803	72.414	52.5223	37.9363	21.7452	18.7293	25.5987	22.828	26.4299	34.3662	36.9522	47.8726	43.2357
300	42.5796	19.707	29.5732	27.6338	37.3248	31.2038	33.3185	30.9586	24.7452	24.5987	16.4904	16.9841	17.965	19.3949	26.3535	21.8089	20.8758	19.4682	24.551	27.6847	25.7452	22.3885	31.6879	23.742	29.1306	25.4013	29.0064	28.0223	25.4045	32.172	31.3758	28.4936	31.2898	30.1146	38.1656	38.5414	43.6783	42.2452	61.8726	52.8662	49.3089	43.535	33.3917	29.586	25.3057	31.949	59.379	33.5732	55.7229
301	7.57325	12.5573	9.46178	4.33439	9.58599	15.1306	20.172	18.8503	16.5191	25.207	21.7643	18.2771	10.3917	13.9045	16.6338	12.2293	17.9108	29.4331	38.8439	52.2229	61.7197	55.8726	56.7102	51.4331	47.2134	46.172	36.1369	26.5541	27.3089	13.4045	13.6242	12.5955	11.4713	7.10828	6.11146	9.90764	10.0669	7.02866	7.96815	7.04777	10.0318	11.5287	11.4809	23.6624	12.3822	11.7707	7.25159	6.86943	4.59873
302	6.42675	8.18153	8.48089	10.1242	7.23567	20.4745	49.9873	32.2803	26.6592	19.5127	13.3121	14.707	13.1051	13.586	18.2516	19.5191	16.1783	20.672	22.793	21.551	17.2357	16.879	17.621	17.4299	16.8408	21.6242	20.5701	19.258	19.6783	15.9076	16.8471	16.5669	21.3981	18.207	18.9395	21.0573	17.6083	28.207	21.2197	17.1051	18.8344	17.5701	19.328	22.5764	23.449	26.0446	17.2389	25.1051	23.3153
303	7.78344	9.47771	4.80573	12.3503	7.11146	8.1242	9.83121	8.94904	9.52866	11.4873	7.01592	8.26433	7.08599	8.40127	8.40446	10.5446	15.3185	18.2898	22.5478	30.3471	36.1815	34.5096	46.9968	58.5987	56.3312	52.2293	63.1975	63.1656	65.8981	77.0478	94.172	95.6561	96.4331	96.1943	100.873	89.4682	100.099	85.4395	117.634	102.857	85.793	90.0924	78.1051	57.8312	40.6306	29.5318	28.3885	20.8949	16.1561
304	3.57325	5.66242	2.18471	2.39172	4.41401	5.07325	7.31529	11	11.9363	8.17834	9.8535	5.92994	7.32484	3.86624	6.25796	6.56688	6.36624	7.18153	7.03185	8.52866	16.2197	17.293	15.9968	22.6369	32.1338	20.707	34.7739	49.4809	44.8025	49.4745	55.3854	58.4936	54.6529	55.4236	37.8057	32.7261	22.9586	18.1433	12.328	8.92675	10.2452	13.0669	9.48726	8.5828	12.0637	11.4873	12.7166	14.0924	14.4777
[truncated: 24 more columns]

## Sheet: S5B_FOXO1_50uM_20uMJ14
Cell ID
[truncated: 403 more rows]
[truncated: 24 more columns]

## Sheet: S5B_p53_50uM_20uMJ14
Cell ID
[truncated: 403 more rows]
[truncated: 24 more columns]

## Sheet: S5C,D
MCF7 Sulfiredoxin Antibody	MCF7 SRXN1KD Sulfiredoxin Antibody	MCF7 SRXN1-OE Sulfiredoxin Antibody
0.365338	0.264146	0.649287
0.31835	0.248195	0.542613
0.212633	0.258614	0.815919
0.293476	0.234093	0.115327
[truncated: 3,689 more rows]

## Sheet: Sup. Fig. 5e
	Supplemental Figure 5e: MCF-7 WT and SRXN1-OE

[truncated: 1 more sheets: S5F]
